# Supplementary material for: Systematics of giant neotropical fireflies and their kin (Lampyridae: Lampyrinae)
Source: PLoS One. 2026 Aug 3;21(8):e0354465. doi: 10.1371/journal.pone.0354465 (PMC13432145; doi:10.1371/journal.pone.0354465)
Supplement: S3 File — Acronym: SD = Standard deviation. (XLSX) [file pone.0354465.s003.xlsx]

## Sheet: Crato_RI&extrascores_by_char
Character	Mean RI	SD RI	Mode L	Mean L	SD L
1	0.5	0	3	3	0
2	0	0	2	2	0
3	0.5	0	1	1	0
4	0.53	0	7	7	0
5	0.87	0	2	2	0
6	0.84	0	4	4	0
7	0.94	0	1	1	0
8	0.62	0	3	3	0
9	1	0	0	0	0
10	0.75	0	1	1	0
11	0.78	0	5	5	0
12	1	0	0	0	0
13	0.5	0	3	3	0
14	0.75	0	1	1	0
15	0.67	0	4	4	0
16	0.62	0.03	6	5.67	0.47
17	0.47	0	8	8	0
18	1	0	0	0	0
19	0.82	0	2	2	0
20	0.73	0.04	4	3.5	0.5
21	0.78	0	4	4	0
22	1	0	0	0	0
23	1	0	0	0	0
24	0.71	0	5	5	0
25	1	0	0	0	0
26	1	0	0	0	0
27	0.73	0	3	3	0
28	1	0	0	0	0
29	1	0	0	0	0
30	1	0	0	0	0
31	0.67	0.02	10	9.7	0.46
32	0.69	0.02	6	5.8	0.4
33	0.77	0	5	5	0
34	1	0	0	0	0
35	0.55	0	5	5	0
36	0.91	0	2	2	0
37	0.91	0	2	2	0
38	0.95	0	1	1	0
39	0.8	0	3	3	0
40	0.64	0.02	8	7.5	0.5
41	0.88	0	2	2	0
42	0.91	0	1	1	0
43	0.75	0	3	3	0
44	0.87	0.04	1	1.5	0.5
45	0.82	0	3	3	0
46	0.25	0	3	3	0
47	0.33	0	4	4	0
48	0.54	0	6	6	0
49	0.6	0	2	2	0
50	0.22	0.42	1	0.78	0.42
51	0.85	0.02	3	3.33	0.47
52	0.74	0	5	5	0
53	0.83	0.06	1	1.5	0.5
54	1	0	0	0	0
55	0.68	0.03	9	8.87	0.77
56	0.42	0	7	7	0
57	0.75	0	1	1	0
58	1	0	0	0	0
59	0.95	0	1	1	0
60	0.9	0	2	2	0
61	0.67	0.03	6	6.2	0.6
62	1	0	0	0	0
63	0.89	0	2	2	0
64	0.88	0	1	1	0
65	1	0	0	0	0
66	1	0	0	0	0
67	0.93	0	2	2	0
68	0.65	0.04	5	4.87	0.62
69	0.86	0	3	3	0
70	0.89	0	2	2	0
71	0.88	0	3	3	0
72	0.86	0	3	3	0
73	0.89	0	1	1	0
74	0.5	0	1	1	0
75	0.9	0.03	1	1.5	0.5
76	0.88	0	3	3	0
77	0.95	0	1	1	0
78	1	0	0	0	0
79	0.75	0.06	3	2.73	0.68
80	1	0	0	0	0
81	0.83	0	2	2	0
82	0.94	0	1	1	0
83	0.89	0.02	2	2.33	0.47
84	1	0	0	0	0
85	1	0	0	0	0
86	1	0	0	0	0
87	0.56	0	4	4	0
88	1	0	0	0	0
89	0.67	0	2	2	0
90	0.57	0	3	3	0
91	0.78	0	4	4	0
92	1	0	0	0	0
93	0.87	0	3	3	0
94	0.96	0	1	1	0
95	0.86	0	1	1	0
96	1	0	0	0	0
97	1	0	0	0	0
