# Supplementary material for: Systematics of giant neotropical fireflies and their kin (Lampyridae: Lampyrinae)
Source: PLoS One. 2026 Aug 3;21(8):e0354465. doi: 10.1371/journal.pone.0354465 (PMC13432145; doi:10.1371/journal.pone.0354465)
Supplement: S4 File — (IQTREE) [file pone.0354465.s004.iqtree]

IQ-TREE 2.2.2.6 COVID-edition built May 27 2023

Input file name: CratomorphiniDec9.nex
Type of analysis: ModelFinder + tree reconstruction + ultrafast bootstrap (1000 replicates)
Random seed number: 766198

REFERENCES
----------

To cite IQ-TREE please use:

Bui Quang Minh, Heiko A. Schmidt, Olga Chernomor, Dominik Schrempf,
Michael D. Woodhams, Arndt von Haeseler, and Robert Lanfear (2020)
IQ-TREE 2: New models and efficient methods for phylogenetic inference
in the genomic era. Mol. Biol. Evol., in press.
https://doi.org/10.1093/molbev/msaa015

To cite ModelFinder please use: 

Subha Kalyaanamoorthy, Bui Quang Minh, Thomas KF Wong, Arndt von Haeseler,
and Lars S Jermiin (2017) ModelFinder: Fast model selection for
accurate phylogenetic estimates. Nature Methods, 14:587–589.
https://doi.org/10.1038/nmeth.4285

Since you used ultrafast bootstrap (UFBoot) please also cite: 

Diep Thi Hoang, Olga Chernomor, Arndt von Haeseler, Bui Quang Minh,
and Le Sy Vinh (2018) UFBoot2: Improving the ultrafast bootstrap
approximation. Mol. Biol. Evol., 35:518–522.
https://doi.org/10.1093/molbev/msx281

SEQUENCE ALIGNMENT
------------------

Input data: 50 sequences with 97 morphological sites
Number of constant sites: 0 (= 0% of all sites)
Number of invariant (constant or ambiguous constant) sites: 0 (= 0% of all sites)
Number of parsimony informative sites: 97
Number of distinct site patterns: 91

ModelFinder
-----------

Best-fit model according to BIC: MK+FQ+ASC+G4

List of models sorted by BIC scores: 

Model                  LogL         AIC      w-AIC        AICc     w-AICc         BIC      w-BIC
MK+FQ+ASC+G4      -1993.500    4183.001 +    0.762   23587.001 - 1.13e-78    4435.322 +    0.932
MK+FQ+ASC+R2      -1993.914    4185.828 +    0.185   23985.828 - 2.81e-165    4440.725 +   0.0626
MK+FQ+G4          -1999.170    4194.340 -  0.00263   23598.340 - 3.89e-81    4446.662 -  0.00321
MK+FQ+ASC+R3      -1993.303    4188.606 -   0.0462   24792.606 -        0    4448.652 -  0.00119
MK+FQ+R2          -1997.952    4193.904 -  0.00327   23993.904 - 4.95e-167    4448.800 -   0.0011
MK+FQ+R3          -1997.670    4197.341 - 0.000586   24801.341 -        0    4457.386 - 1.51e-05
MK+FQ+ASC         -2011.326    4216.652 - 3.75e-08   23228.652 +    0.736    4466.399 - 1.66e-07
MK+FQ             -2012.354    4218.708 - 1.34e-08   23230.708 +    0.264    4468.455 - 5.95e-08

AIC, w-AIC   : Akaike information criterion scores and weights.
AICc, w-AICc : Corrected AIC scores and weights.
BIC, w-BIC   : Bayesian information criterion scores and weights.

Plus signs denote the 95% confidence sets.
Minus signs denote significant exclusion.

SUBSTITUTION PROCESS
--------------------

Model of substitution: MK+FQ+ASC+G4

State frequencies: (equal frequencies)

Model of rate heterogeneity: Gamma with 4 categories
Gamma shape alpha: 1.5232

 Category  Relative_rate  Proportion
  1         0.2289         0.2500
  2         0.5924         0.2500
  3         1.0518         0.2500
  4         2.1270         0.2500
Relative rates are computed as MEAN of the portion of the Gamma distribution falling in the category.

MAXIMUM LIKELIHOOD TREE
-----------------------

Log-likelihood of the tree: -1945.6259 (s.e. 109.4190)
Unconstrained log-likelihood (without tree): -434.9060
Number of free parameters (#branches + #model parameters): 98
Akaike information criterion (AIC) score: 4087.2518
Corrected Akaike information criterion (AICc) score: 23491.2518
Bayesian information criterion (BIC) score: 4339.5735

**************************** WARNING ****************************
Number of parameters (K, model parameters and branch lengths): 98
Sample size (n, alignment length): 97

Given that K>=n, the parameter estimates might be inaccurate.
Thus, phylogenetic estimates should be interpreted with caution.

Ideally, it is desirable that n >> K. When selecting optimal models,
1. use AIC or BIC if n > 40K;
2. use AICc or BIC if 40K >= n > K;
3. be extremely cautious if n <= K

To improve the situation (3), consider the following options:
  1. Increase the sample size (n)
  2. Decrease the number of parameters (K) to be estimated. If
     possible:
     a. Remove the least important sequences from the alignment
     b. Specify some of the parameter values for the substitution
        model (e.g., the nucleotide or amino acid frequencies)
     c. Specify some of the parameter values for the rates-across-
        sites model (e.g., the shape parameter for the discrete
        Gamma distribution, the proportion of invariable sites, or
        the rates of change for different rate categories under
        the FreeRate model)

Reference:
Burnham KR, Anderson DR (2002). Model Selection and Multimodel
Inference: A Practical Information-Theoretic Approach. Springer,
New York.
************************ END OF WARNING ***********************

Total tree length (sum of branch lengths): 4.1623
Sum of internal branch lengths: 2.9642 (71.2148% of tree length)

WARNING: 1 near-zero internal branches (<0.0103) should be treated with caution
         Such branches are denoted by '**' in the figure below

NOTE: Tree is UNROOTED although outgroup taxon 'Cladodes_flabellatus' is drawn at root
Numbers in parentheses are SH-aLRT support (%) / ultrafast bootstrap support (%)

+----------Cladodes_flabellatus
|
|   +--Photinus_pyralis
+---| (82.9/98)
|   +--Photinus_corruscus
|
|                                                +--Aspisoma_lineatum
|                                             +--| (88.8/32)
|                                             |  +**Aspisoma_maculatum
|                                          +--| (93.8/80)
|                                          |  +**Aspisoma_sticticum
|                                       +--| (97.1/68)
|                                       |  +**Aspisoma_laetum
|                                    +--| (97.5/69)
|                                    |  +--Aspisoma_physonotum
|                                 +--| (97.4/99)
|                                 |  +--Aspisoma_buyssoni
|                            +----| (98.2/100)
|                            |    +**Aspisoma_ignitum
|                         +--| (98.9/79)
|                         |  +**Aspisoma_lepidum
|                      +--| (99.3/51)
|                      |  +--Aspisoma_gentile
|                   +--| (98.3/32)
|                   |  +**Aspisoma_aelianum
|              +----| (99/100)
|              |    |  +--Aspisoma_pulchellum
|              |    +--| (98.6/95)
|              |       +--Aspisoma_nigrum
|           +--| (90.4/80)
|           |  |               +--Pyractomena_lucifera
|           |  |            +--| (96.8/100)
|           |  |            |  +--Pyractomena_cf_ecostata
|           |  |      +-----| (98/100)
|           |  |      |     +--Pyractomena_borealis
|           |  +------| (97.6/96)
|           |         |    +**Aspisomoides_bilineatum
|           |         +----| (96.4/98)
|           |              +**Aspisomoides_costatum
|     +-----| (96.9/97)
|     |     |  +**Micronaspis_floridana
|     |     +--| (95/99)
|     |        +--Micronaspis_gabrielae
+-----| (92.8/96)
      |                                   +--Tenaspis_angularis
      |                           +-------| (99.7/100)
      |                           |       |  +--Tenaspis_sinuosa
      |                           |       +--| (99.6/95)
      |                           |          +**Tenaspis_chamelensis
      |                      +----| (97.9/75)
      |                      |    |   +--Lychnacris_flabellata
      |                      |    +---| (91.1/82)
      |                      |        |       +--Lucio_pictum
      |                      |        |    +--| (93.9/99)
      |                      |        |    |  +**Lamprocera_diluta
      |                      |        +----| (98.4/100)
      |                      |             |         +**Nyctocera_fuscipennis
      |                      |             |      +--| (91.2/78)
      |                      |             |      |  |  +**Nyctocera_discorufa
      |                      |             |      |  +--| (96.6/99)
      |                      |             |      |     +--Nyctocera_blattina
      |                      |             +------| (99.2/100)
      |                      |                    +**Nyctocera_fasciata
      |                  +---| (94.6/35)
      |                  |   |                +--Lampyris_noctiluca
      |                  |   |           +----| (99.4/65)
      |                  |   |           |    |  +----Pleotomus_pallens
      |                  |   |           |    +--| (99.8/56)
      |                  |   |           |       +----Microphotus_octhartus
      |                  |   +-----------| (100/100)
      |                  |               +--Pleotomodes_knulli
      |            +-----| (97.9/59)
      |            |     +--Lucernuta_savignii
      |      +-----| (96.7/47)
      |      |     |    +--Bituca_beskei
      |      |     +----| (98.5/100)
      |      |          +--Bituca_miltoni
      +------| (93.7/98)
             |                     +--Cratomorphus_picipennis
             |                  +--| (97.8/30)
             |                  |  |  +--Cratomorphus_distinctus
             |                  |  +--| (98.9/94)
             |                  |     +--Cratomorphus_leoneli
             |          +-------| (95.9/87)
             |          |       |           +**Cratomorphus_splendidus
             |          |       |        +**| (98.9/37)
             |          |       |        |  +--Cratomorphus_diaphanus
             |          |       |   +----| (98.8/100)
             |          |       |   |    +**Cratomorphus_albomarginatus
             |          |       +---| (99.5/91)
             |          |           |  +--Cratomorphus_bifenestratus
             |          |           +--| (99.4/29)
             |          |              |  +--Cratomorphus_cossyphinus
             |          |              +--| (98.8/98)
             |          |                 |  +---Cratomorphus_signativentris
             |          |                 +--| (99.8/100)
             |          |                    +--Cratomorphus_dorsalis
             +----------| (98.3/99)
                        +---Erythrolychnia_bipartita

Tree in newick format:

(Cladodes_flabellatus:0.1761006289,(Photinus_pyralis:0.0211640212,Photinus_corruscus:0.0211640212)82.9/98:0.0670391061,(((((((((((((Aspisoma_lineatum:0.0104438642,Aspisoma_maculatum:0.0000010000)88.8/32:0.0104438642,Aspisoma_sticticum:0.0000010000)93.8/80:0.0211640212,Aspisoma_laetum:0.0000010000)97.1/68:0.0211640212,Aspisoma_physonotum:0.0104438642)97.5/69:0.0321715818,Aspisoma_buyssoni:0.0104438642)97.4/99:0.0550964187,Aspisoma_ignitum:0.0000010000)98.2/100:0.0793201133,Aspisoma_lepidum:0.0000010000)98.9/79:0.0211640212,Aspisoma_gentile:0.0321715818)99.3/51:0.0434782609,Aspisoma_aelianum:0.0000010000)98.3/32:0.0321715818,(Aspisoma_pulchellum:0.0211640212,Aspisoma_nigrum:0.0104438642)98.6/95:0.0211640212)99/100:0.0793201133,(((Pyractomena_lucifera:0.0211640212,Pyractomena_cf_ecostata:0.0104438642)96.8/100:0.0104438642,Pyractomena_borealis:0.0211640212)98/100:0.0919540230,(Aspisomoides_bilineatum:0.0000010000,Aspisomoides_costatum:0.0000010000)96.4/98:0.0793201133)97.6/96:0.1183431953)90.4/80:0.0550964187,(Micronaspis_floridana:0.0000010000,Micronaspis_gabrielae:0.0211640212)95/99:0.0434782609)96.9/97:0.0919540230,((((((Tenaspis_angularis:0.0321715818,(Tenaspis_sinuosa:0.0211640212,Tenaspis_chamelensis:0.0000010000)99.6/95:0.0321715818)99.7/100:0.1321321321,(Lychnacris_flabellata:0.0434782609,((Lucio_pictum:0.0321715818,Lamprocera_diluta:0.0000010000)93.9/99:0.0211640212,((Nyctocera_fuscipennis:0.0000010000,(Nyctocera_discorufa:0.0000010000,Nyctocera_blattina:0.0104438642)96.6/99:0.0434782609)91.2/78:0.0211640212,Nyctocera_fasciata:0.0000010000)99.2/100:0.1183431953)98.4/100:0.0793201133)91.1/82:0.0670391061)97.9/75:0.0793201133,((Lampyris_noctiluca:0.0211640212,(Pleotomus_pallens:0.0793201133,Microphotus_octhartus:0.0793201133)99.8/56:0.0211640212)99.4/65:0.0793201133,Pleotomodes_knulli:0.0211640212)100/100:0.1916932907)94.6/35:0.0670391061,Lucernuta_savignii:0.0434782609)97.9/59:0.1049562682,(Bituca_beskei:0.0104438642,Bituca_miltoni:0.0211640212)98.5/100:0.0793201133)96.7/47:0.0919540230,(((Cratomorphus_picipennis:0.0211640212,(Cratomorphus_distinctus:0.0211640212,Cratomorphus_leoneli:0.0434782609)98.9/94:0.0434782609)97.8/30:0.0321715818,(((Cratomorphus_splendidus:0.0000010000,Cratomorphus_diaphanus:0.0211640212)98.9/37:0.0000010000,Cratomorphus_albomarginatus:0.0000010000)98.8/100:0.0793201133,(Cratomorphus_bifenestratus:0.0321715818,(Cratomorphus_cossyphinus:0.0104438642,(Cratomorphus_signativentris:0.0670391061,Cratomorphus_dorsalis:0.0321715818)99.8/100:0.0321715818)98.8/98:0.0434782609)99.4/29:0.0104438642)99.5/91:0.0670391061)95.9/87:0.1321321321,Erythrolychnia_bipartita:0.0670391061)98.3/99:0.1761006289)93.7/98:0.1183431953)92.8/96:0.1049562682);

CONSENSUS TREE
--------------

Consensus tree is constructed from 1000 bootstrap trees
Log-likelihood of consensus tree: -1965.485026
Robinson-Foulds distance between ML tree and consensus tree: 12

Branches with support >0.000000% are kept (extended consensus)
Branch lengths are optimized by maximum likelihood on original alignment
Numbers in parentheses are bootstrap supports (%)

+---------Cladodes_flabellatus
|
|   +--Photinus_pyralis
+---| (98)
|   +--Photinus_corruscus
|
|                                             +--Aspisoma_lineatum
|                                          +--| (80)
|                                          |  |  +--Aspisoma_sticticum
|                                          |  +--| (46)
|                                          |     +--Aspisoma_maculatum
|                                       +--| (68)
|                                       |  +--Aspisoma_laetum
|                                    +--| (69)
|                                    |  +--Aspisoma_physonotum
|                                 +--| (99)
|                                 |  +--Aspisoma_buyssoni
|                              +--| (100)
|                              |  +--Aspisoma_ignitum
|                           +--| (79)
|                           |  +--Aspisoma_lepidum
|                        +--| (51)
|                        |  +--Aspisoma_gentile
|                 +------| (100)
|                 |      |     +--Aspisoma_pulchellum
|                 |      |  +--| (95)
|                 |      |  |  +--Aspisoma_nigrum
|                 |      +--| (50)
|                 |         +--Aspisoma_aelianum
|             +---| (80)
|             |   |             +--Pyractomena_lucifera
|             |   |          +--| (100)
|             |   |          |  +--Pyractomena_cf_ecostata
|             |   |     +----| (100)
|             |   |     |    +--Pyractomena_borealis
|             |   +-----| (96)
|             |         |   +--Aspisomoides_bilineatum
|             |         +---| (98)
|             |             +--Aspisomoides_costatum
|     +-------| (97)
|     |       |   +--Micronaspis_floridana
|     |       +---| (99)
|     |           +--Micronaspis_gabrielae
+-----| (96)
      |                                    +--Tenaspis_angularis
      |                           +--------| (100)
      |                           |        |  +--Tenaspis_sinuosa
      |                           |        +--| (95)
      |                           |           +--Tenaspis_chamelensis
      |                    +------| (75)
      |                    |      |   +--Lychnacris_flabellata
      |                    |      +---| (82)
      |                    |          |        +--Lucio_pictum
      |                    |          |     +--| (99)
      |                    |          |     |  +--Lamprocera_diluta
      |                    |          +-----| (100)
      |                    |                |         +--Nyctocera_fuscipennis
      |                    |                |      +--| (78)
      |                    |                |      |  |  +--Nyctocera_discorufa
      |                    |                |      |  +--| (99)
      |                    |                |      |     +--Nyctocera_blattina
      |                    |                +------| (100)
      |                    |                       +--Nyctocera_fasciata
      |                +---| (36)
      |                |   +---Lucernuta_savignii
      |           +----| (59)
      |           |    |          +--Lampyris_noctiluca
      |           |    |       +--| (65)
      |           |    |       |  |  +---Pleotomus_pallens
      |           |    |       |  +--| (56)
      |           |    |       |     +--Microphotus_octhartus
      |           |    +-------| (100)
      |           |            +--Pleotomodes_knulli
      |        +--| (47)
      |        |  |       +--Bituca_beskei
      |        |  +-------| (100)
      |        |          +--Bituca_miltoni
      +--------| (98)
               |               +--Cratomorphus_picipennis
               |       +-------| (87)
               |       |       |     +--Cratomorphus_distinctus
               |       |       |  +--| (94)
               |       |       |  |  +--Cratomorphus_leoneli
               |       |       +--| (62)
               |       |          |            +--Cratomorphus_splendidus
               |       |          |         +--| (39)
               |       |          |         |  +--Cratomorphus_albomarginatus
               |       |          |      +--| (100)
               |       |          |      |  +--Cratomorphus_diaphanus
               |       |          |   +--| (47)
               |       |          |   |  +--Cratomorphus_bifenestratus
               |       |          +---| (91)
               |       |              |  +--Cratomorphus_cossyphinus
               |       |              +--| (98)
               |       |                 |  +--Cratomorphus_signativentris
               |       |                 +--| (100)
               |       |                    +--Cratomorphus_dorsalis
               +-------| (99)
                       +-------Erythrolychnia_bipartita


Consensus tree in newick format: 

(Cladodes_flabellatus:0.2147801905,(Photinus_pyralis:0.0210689868,Photinus_corruscus:0.0430820219)98:0.1027205666,(((((((((((Aspisoma_lineatum:0.0104205846,(Aspisoma_sticticum:0.0104205846,Aspisoma_maculatum:0.0104205846)46:0.0104205846)80:0.0210689868,Aspisoma_laetum:0.0104205846)68:0.0319533008,Aspisoma_physonotum:0.0319533008)69:0.0319533008,Aspisoma_buyssoni:0.0544640723)99:0.0544640723,Aspisoma_ignitum:0.0210689868)100:0.0780261526,Aspisoma_lepidum:0.0210689868)79:0.0430820219,Aspisoma_gentile:0.0319533008)51:0.0430820219,((Aspisoma_pulchellum:0.0210689868,Aspisoma_nigrum:0.0104205846)95:0.0430820219,Aspisoma_aelianum:0.0319533008)50:0.0430820219)100:0.1558760247,(((Pyractomena_lucifera:0.0210689868,Pyractomena_cf_ecostata:0.0104205846)100:0.0210689868,Pyractomena_borealis:0.0210689868)100:0.1155201061,(Aspisomoides_bilineatum:0.0104205846,Aspisomoides_costatum:0.0104205846)98:0.0902264219)96:0.1286371910)80:0.0902264219,(Micronaspis_floridana:0.0104205846,Micronaspis_gabrielae:0.0210689868)99:0.0902264219)97:0.1700256506,((((((Tenaspis_angularis:0.0430820219,(Tenaspis_sinuosa:0.0210689868,Tenaspis_chamelensis:0.0104205846)95:0.0544640723)100:0.1994611913,(Lychnacris_flabellata:0.0430820219,((Lucio_pictum:0.0319533008,Lamprocera_diluta:0.0104205846)99:0.0210689868,((Nyctocera_fuscipennis:0.0210689868,(Nyctocera_discorufa:0.0104205846,Nyctocera_blattina:0.0104205846)99:0.0430820219)78:0.0210689868,Nyctocera_fasciata:0.0104205846)100:0.1558760247)100:0.1286371910)82:0.1027205666)75:0.1558760247,Lucernuta_savignii:0.0902264219)36:0.1027205666,((Lampyris_noctiluca:0.0319533008,(Pleotomus_pallens:0.1027205666,Microphotus_octhartus:0.0780261526)56:0.0430820219)65:0.0780261526,Pleotomodes_knulli:0.0780261526)100:0.1845486864)59:0.1155201061,(Bituca_beskei:0.0104205846,Bituca_miltoni:0.0210689868)100:0.1700256506)47:0.0780261526,((Cratomorphus_picipennis:0.0430820219,((Cratomorphus_distinctus:0.0210689868,Cratomorphus_leoneli:0.0544640723)94:0.0430820219,((((Cratomorphus_splendidus:0.0104205846,Cratomorphus_albomarginatus:0.0104205846)39:0.0104205846,Cratomorphus_diaphanus:0.0210689868)100:0.0780261526,Cratomorphus_bifenestratus:0.0544640723)47:0.0544640723,(Cratomorphus_cossyphinus:0.0210689868,(Cratomorphus_signativentris:0.0544640723,Cratomorphus_dorsalis:0.0430820219)100:0.0430820219)98:0.0430820219)91:0.0902264219)62:0.0544640723)87:0.1700256506,Erythrolychnia_bipartita:0.1700256506)99:0.1700256506)98:0.1994611913)96:0.1286371910);

ALISIM COMMAND
--------------
To simulate an alignment of the same length as the original alignment, using the tree and model parameters estimated from this analysis, you can use the following command:

--alisim simulated_MSA -t CratomorphiniDec9.nex.treefile -m "MK+ASC+G4{1.52318}" -st "MORPH{5}" --length 97

To mimic the alignment used to produce this analysis, i.e. simulate an alignment of the same length as the original alignment, using the tree and model parameters estimated from this analysis *and* copying the same gap positions as the original alignment, you can use the following command:

iqtree -s CratomorphiniDec9.nex --alisim mimicked_MSA

To simulate any number of alignments in either of the two commandlines above, use the --num-alignments options, for example mimic 100 alignments you would use the command line:

iqtree -s CratomorphiniDec9.nex --alisim mimicked_MSA --num-alignments 100

For more information on using AliSim, please visit: www.iqtree.org/doc/AliSim

TIME STAMP
----------

Date and time: Tue Dec  9 19:51:54 2025
Total CPU time used: 6.675757 seconds (0h:0m:6s)
Total wall-clock time used: 3.351709843 seconds (0h:0m:3s)
