# Supplementary material for: Systematics of giant neotropical fireflies and their kin (Lampyridae: Lampyrinae)
Source: PLoS One. 2026 Aug 3;21(8):e0354465. doi: 10.1371/journal.pone.0354465 (PMC13432145; doi:10.1371/journal.pone.0354465)
Supplement: S5 File — (ZIP) [file pone.0354465.s005.zip]

Archive with 6 entries (5 files):
- S5/
- __MACOSX/._S5
- S5/Cratomatrix.partitions2.txt.iqtree
- __MACOSX/S5/._Cratomatrix.partitions2.txt.iqtree
- S5/Cratomatrix.partitions2.txt
- __MACOSX/S5/._Cratomatrix.partitions2.txt
