# Supplementary material for: Systematics of giant neotropical fireflies and their kin (Lampyridae: Lampyrinae)
Source: PLoS One. 2026 Aug 3;21(8):e0354465. doi: 10.1371/journal.pone.0354465 (PMC13432145; doi:10.1371/journal.pone.0354465)
Supplement: S5 File — (ZIP) [file pone.0354465.s005.zip › S5/Cratomatrix.partitions2.txt.iqtree]

IQ-TREE 2.2.2.6 COVID-edition built May 27 2023

Partition file name: Cratomatrix.partitions2.txt
Input file name: cratomorphiniDec9.nex
Type of analysis: ModelFinder + tree reconstruction + ultrafast bootstrap (1000 replicates)
Random seed number: 290917

REFERENCES
----------

To cite IQ-TREE please use:

Bui Quang Minh, Heiko A. Schmidt, Olga Chernomor, Dominik Schrempf,
Michael D. Woodhams, Arndt von Haeseler, and Robert Lanfear (2020)
IQ-TREE 2: New models and efficient methods for phylogenetic inference
in the genomic era. Mol. Biol. Evol., in press.
https://doi.org/10.1093/molbev/msaa015

To cite ModelFinder please use: 

Subha Kalyaanamoorthy, Bui Quang Minh, Thomas KF Wong, Arndt von Haeseler,
and Lars S Jermiin (2017) ModelFinder: Fast model selection for
accurate phylogenetic estimates. Nature Methods, 14:587–589.
https://doi.org/10.1038/nmeth.4285

Since you used ultrafast bootstrap (UFBoot) please also cite: 

Diep Thi Hoang, Olga Chernomor, Arndt von Haeseler, Bui Quang Minh,
and Le Sy Vinh (2018) UFBoot2: Improving the ultrafast bootstrap
approximation. Mol. Biol. Evol., 35:518–522.
https://doi.org/10.1093/molbev/msx281

Since you used partition models please also cite:

Olga Chernomor, Arndt von Haeseler, and Bui Quang Minh (2016)
Terrace aware data structure for phylogenomic inference from
supermatrices. Syst. Biol., 65:997-1008.
https://doi.org/10.1093/sysbio/syw037

SEQUENCE ALIGNMENT
------------------

Input data: 50 taxa with 2 partitions and 97 total sites (0% missing data)

  ID	Type	Seq	Site	Unique	Infor	Invar	Const	Name
   1	MORPH	50	71	70	71	0	0	RI_less1
   2	MORPH	50	26	21	26	0	0	RI_1

Column meanings:
  Unique: Number of unique site patterns
  Infor:  Number of parsimony-informative sites
  Invar:  Number of invariant sites
  Const:  Number of constant sites (can be subset of invariant sites)

ModelFinder
-----------

Best-fit model according to BIC: MK+FQ+ASC+G4:RI_less1,MK+FQ+ASC:RI_1

List of best-fit models per partition:

  ID  Model                  LogL         AIC      w-AIC        AICc     w-AICc         BIC      w-BIC
   1  MK+FQ+ASC+G4      -1719.832    3443.665 + 6.48e-314    3443.841 - 6.95e-310    3448.190 - 6.94e-310
   2  MK+FQ+ASC          -216.111     434.223 + 6.48e-314     434.390 - 6.95e-310     435.481 - 6.94e-310

AIC, w-AIC   : Akaike information criterion scores and weights.
AICc, w-AICc : Corrected AIC scores and weights.
BIC, w-BIC   : Bayesian information criterion scores and weights.

Plus signs denote the 95% confidence sets.
Minus signs denote significant exclusion.

SUBSTITUTION PROCESS
--------------------

Edge-linked-proportional partition model with separate substitution models and separate rates across sites

  ID  Model           Speed  Parameters
   1  MK+FQ+ASC+G4   1.3234  MK+ASC+G4{4.94995}
   2  MK+FQ+ASC      0.1170  MK+ASC

MAXIMUM LIKELIHOOD TREE
-----------------------

Log-likelihood of the tree: -1935.9439 (s.e. 112.0576)
Unconstrained log-likelihood (without tree): -378.5198
Number of free parameters (#branches + #model parameters): 99
Akaike information criterion (AIC) score: 4069.8878
Corrected Akaike information criterion (AICc) score: 23869.8878
Bayesian information criterion (BIC) score: 4324.7842

**************************** WARNING ****************************
Number of parameters (K, model parameters and branch lengths): 99
Sample size (n, alignment length): 97

Given that K>=n, the parameter estimates might be inaccurate.
Thus, phylogenetic estimates should be interpreted with caution.

Ideally, it is desirable that n >> K. When selecting optimal models,
1. use AIC or BIC if n > 40K;
2. use AICc or BIC if 40K >= n > K;
3. be extremely cautious if n <= K

To improve the situation (3), consider the following options:
  1. Increase the sample size (n)
  2. Decrease the number of parameters (K) to be estimated. If
     possible:
     a. Remove the least important sequences from the alignment
     b. Specify some of the parameter values for the substitution
        model (e.g., the nucleotide or amino acid frequencies)
     c. Specify some of the parameter values for the rates-across-
        sites model (e.g., the shape parameter for the discrete
        Gamma distribution, the proportion of invariable sites, or
        the rates of change for different rate categories under
        the FreeRate model)

Reference:
Burnham KR, Anderson DR (2002). Model Selection and Multimodel
Inference: A Practical Information-Theoretic Approach. Springer,
New York.
************************ END OF WARNING ***********************

Total tree length (sum of branch lengths): 4.4066
Sum of internal branch lengths: 2.9969 (68.0080% of tree length)

WARNING: 1 near-zero internal branches (<0.0103) should be treated with caution
         Such branches are denoted by '**' in the figure below

NOTE: Tree is UNROOTED although outgroup taxon 'Cladodes_flabellatus' is drawn at root
Numbers in parentheses are SH-aLRT support (%) / ultrafast bootstrap support (%)

+-------------Cladodes_flabellatus
|
|  +--Photinus_pyralis
+--| (97.7/98)
|  +--Photinus_corruscus
|
|                                      +**Aspisoma_lineatum
|                                   +--| (90.4/83)
|                                   |  |     +--Aspisoma_sticticum
|                                   |  |  +**| (97.8/85)
|                                   |  |  |  +**Aspisoma_maculatum
|                                   |  +--| (96.7/83)
|                                   |     +--Aspisoma_buyssoni
|                                +--| (95.7/93)
|                                |  +**Aspisoma_laetum
|                             +--| (95.6/100)
|                             |  +--Aspisoma_physonotum
|                          +--| (97.9/99)
|                          |  +--Aspisoma_ignitum
|                       +--| (98.3/78)
|                       |  |     +--Aspisoma_gentile
|                       |  |  +--| (99/78)
|                       |  |  |  +--Aspisoma_aelianum
|                       |  +--| (97.1/78)
|                       |     +**Aspisoma_lepidum
|                 +-----| (99.4/100)
|                 |     |  +--Aspisoma_pulchellum
|                 |     +--| (97.8/97)
|                 |        +--Aspisoma_nigrum
|              +--| (64.1/63)
|              |  |     +--Micronaspis_floridana
|              |  +-----| (94/98)
|              |        +--Micronaspis_gabrielae
|    +---------| (88.1/93)
|    |         |              +--Pyractomena_lucifera
|    |         |           +--| (96/96)
|    |         |           |  +--Pyractomena_cf_ecostata
|    |         |     +-----| (97.5/99)
|    |         |     |     +--Pyractomena_borealis
|    |         +-----| (94.5/99)
|    |               |    +**Aspisomoides_bilineatum
|    |               +----| (93.2/99)
|    |                    +**Aspisomoides_costatum
+----| (93.3/99)
     |                         +--Tenaspis_angularis
     |               +---------| (99.6/100)
     |               |         |  +--Tenaspis_sinuosa
     |               |         +--| (98.6/97)
     |               |            +**Tenaspis_chamelensis
     |            +--| (47.9/56)
     |            |  |        +--Bituca_beskei
     |            |  +--------| (96.6/99)
     |            |           +--Bituca_miltoni
     |       +----| (86.1/79)
     |       |    |                +--Lampyris_noctiluca
     |       |    |            +---| (97.3/86)
     |       |    |            |   |  +----Pleotomus_pallens
     |       |    |            |   +--| (99.3/87)
     |       |    |            |      +----Microphotus_octhartus
     |       |    |  +---------| (99.4/100)
     |       |    |  |         +--Pleotomodes_knulli
     |       |    +--| (89.1/75)
     |       |       |   +--Lucernuta_savignii
     |       |       +---| (94.8/75)
     |       |           |       +--Lychnacris_flabellata
     |       |           +-------| (97.9/90)
     |       |                   |         +--Lucio_pictum
     |       |                   |      +--| (93.5/98)
     |       |                   |      |  +**Lamprocera_diluta
     |       |                   +------| (98.4/100)
     |       |                          |          +--Nyctocera_fuscipennis
     |       |                          |       +--| (92.5/79)
     |       |                          |       |  +--Nyctocera_fasciata
     |       |                          +-------| (99.3/100)
     |       |                                  |  +--Nyctocera_discorufa
     |       |                                  +--| (90.1/96)
     |       |                                     +**Nyctocera_blattina
     +-------| (93.4/98)
             |                         +--Cratomorphus_picipennis
             |            +------------| (91.7/85)
             |            |            |     +--Cratomorphus_distinctus
             |            |            |  +--| (99.6/88)
             |            |            |  |  +--Cratomorphus_leoneli
             |            |            +--| (97.1/84)
             |            |               |               +**Cratomorphus_splendidus
             |            |               |            +--| (88.9/95)
             |            |               |            |  +**Cratomorphus_albomarginatus
             |            |               |        +---| (97.7/100)
             |            |               |        |   +--Cratomorphus_diaphanus
             |            |               |     +--| (97.7/81)
             |            |               |     |  |      +--Cratomorphus_cossyphinus
             |            |               |     |  |   +--| (99.6/76)
             |            |               |     |  |   |  +--Cratomorphus_signativentris
             |            |               |     |  +---| (98.3/99)
             |            |               |     |      +--Cratomorphus_dorsalis
             |            |               +-----| (99.6/97)
             |            |                     +--Cratomorphus_bifenestratus
             +------------| (95.7/98)
                          +----Erythrolychnia_bipartita

Tree in newick format:

(Cladodes_flabellatus:0.2121991894,(Photinus_pyralis:0.0215815719,Photinus_corruscus:0.0215815719)97.7/98:0.0560100994,(((((((((Aspisoma_lineatum:0.0000010098,((Aspisoma_sticticum:0.0105975405,Aspisoma_maculatum:0.0000010098)97.8/85:0.0000010098,Aspisoma_buyssoni:0.0570782295)96.7/83:0.0105975404)90.4/83:0.0215815719,Aspisoma_laetum:0.0000010098)95.7/93:0.0215815719,Aspisoma_physonotum:0.0105975405)95.6/100:0.0439101519,Aspisoma_ignitum:0.0215815719)97.9/99:0.0329739317,((Aspisoma_gentile:0.0329739316,Aspisoma_aelianum:0.0447978202)99/78:0.0215815719,Aspisoma_lepidum:0.0000010098)97.1/78:0.0329739317)98.3/78:0.0329739317,(Aspisoma_pulchellum:0.0105975405,Aspisoma_nigrum:0.0215815719)97.8/97:0.0215815719)99.4/100:0.0940548358,(Micronaspis_floridana:0.0105975405,Micronaspis_gabrielae:0.0105975405)94/98:0.0969392303)64.1/63:0.0215815719,(((Pyractomena_lucifera:0.0215337607,Pyractomena_cf_ecostata:0.0105975405)96/96:0.0105975404,Pyractomena_borealis:0.0215815719)97.5/99:0.0940548358,(Aspisomoides_bilineatum:0.0000010098,Aspisomoides_costatum:0.0000010098)93.2/99:0.0801143972)94.5/99:0.0928782872)88.1/93:0.1493885010,((((Tenaspis_angularis:0.0570782295,(Tenaspis_sinuosa:0.0215815719,Tenaspis_chamelensis:0.0000010098)98.6/97:0.0105975404)99.6/100:0.1529584164,(Bituca_beskei:0.0105975405,Bituca_miltoni:0.0215815719)96.6/99:0.1372885536)47.9/56:0.0570782295,(((Lampyris_noctiluca:0.0215815719,(Pleotomus_pallens:0.0831186155,Microphotus_octhartus:0.0831186155)99.3/87:0.0215815719)97.3/86:0.0698421195,Pleotomodes_knulli:0.0329739316)99.4/100:0.1493885010,(Lucernuta_savignii:0.0570782295,(Lychnacris_flabellata:0.0215815719,((Lucio_pictum:0.0329739316,Lamprocera_diluta:0.0000010098)93.5/98:0.0215815719,((Nyctocera_fuscipennis:0.0105975405,Nyctocera_fasciata:0.0105975405)92.5/79:0.0105975404,(Nyctocera_discorufa:0.0105975405,Nyctocera_blattina:0.0000010098)90.1/96:0.0325177922)99.3/100:0.1263523334)98.4/100:0.1063377793)97.9/90:0.1213995919)94.8/75:0.0698421195)89.1/75:0.0447978202)86.1/79:0.0807783398,((Cratomorphus_picipennis:0.0105975405,((Cratomorphus_distinctus:0.0215815719,Cratomorphus_leoneli:0.0447978202)99.6/88:0.0329739317,((((Cratomorphus_splendidus:0.0000010098,Cratomorphus_albomarginatus:0.0000010098)88.9/95:0.0105975404,Cratomorphus_diaphanus:0.0105975405)97.7/100:0.0680144498,((Cratomorphus_cossyphinus:0.0329739316,Cratomorphus_signativentris:0.0570782295)99.6/76:0.0215815719,Cratomorphus_dorsalis:0.0215815719)98.3/99:0.0680144498)97.7/81:0.0215815719,Cratomorphus_bifenestratus:0.0215815719)99.6/97:0.0969392303)97.1/84:0.0329739317)91.7/85:0.1934252041,Erythrolychnia_bipartita:0.0831186155)95.7/98:0.1934252041)93.4/98:0.1196142753)93.3/99:0.0801143972);

CONSENSUS TREE
--------------

Consensus tree is constructed from 1000 bootstrap trees
Log-likelihood of consensus tree: -1976.698958
Robinson-Foulds distance between ML tree and consensus tree: 0

Branches with support >0.000000% are kept (extended consensus)
Branch lengths are optimized by maximum likelihood on original alignment
Numbers in parentheses are bootstrap supports (%)

+----------Cladodes_flabellatus
|
|   +--Photinus_pyralis
+---| (98)
|   +--Photinus_corruscus
|
|                                            +--Aspisoma_lineatum
|                                         +--| (83)
|                                         |  |     +--Aspisoma_sticticum
|                                         |  |  +--| (85)
|                                         |  |  |  +--Aspisoma_maculatum
|                                         |  +--| (83)
|                                         |     +--Aspisoma_buyssoni
|                                      +--| (93)
|                                      |  +--Aspisoma_laetum
|                                   +--| (100)
|                                   |  +--Aspisoma_physonotum
|                                +--| (99)
|                                |  +--Aspisoma_ignitum
|                             +--| (78)
|                             |  |     +--Aspisoma_gentile
|                             |  |  +--| (78)
|                             |  |  |  +--Aspisoma_aelianum
|                             |  +--| (78)
|                             |     +--Aspisoma_lepidum
|                     +-------| (100)
|                     |       |  +--Aspisoma_pulchellum
|                     |       +--| (97)
|                     |          +--Aspisoma_nigrum
|                +----| (63)
|                |    |    +--Micronaspis_floridana
|                |    +----| (98)
|                |         +--Micronaspis_gabrielae
|      +---------| (93)
|      |         |             +--Pyractomena_lucifera
|      |         |          +--| (96)
|      |         |          |  +--Pyractomena_cf_ecostata
|      |         |     +----| (99)
|      |         |     |    +--Pyractomena_borealis
|      |         +-----| (99)
|      |               |   +--Aspisomoides_bilineatum
|      |               +---| (99)
|      |                   +--Aspisomoides_costatum
+------| (99)
       |                              +--Tenaspis_angularis
       |                    +---------| (100)
       |                    |         |  +--Tenaspis_sinuosa
       |                    |         +--| (97)
       |                    |            +--Tenaspis_chamelensis
       |               +----| (56)
       |               |    |       +--Bituca_beskei
       |               |    +-------| (99)
       |               |            +--Bituca_miltoni
       |         +-----| (79)
       |         |     |               +--Lampyris_noctiluca
       |         |     |            +--| (86)
       |         |     |            |  |  +----Pleotomus_pallens
       |         |     |            |  +--| (87)
       |         |     |            |     +---Microphotus_octhartus
       |         |     |    +-------| (100)
       |         |     |    |       +----Pleotomodes_knulli
       |         |     +----| (75)
       |         |          |    +----Lucernuta_savignii
       |         |          +----| (75)
       |         |               |     +--Lychnacris_flabellata
       |         |               +-----| (90)
       |         |                     |        +--Lucio_pictum
       |         |                     |     +--| (98)
       |         |                     |     |  +--Lamprocera_diluta
       |         |                     +-----| (100)
       |         |                           |         +--Nyctocera_fuscipennis
       |         |                           |      +--| (79)
       |         |                           |      |  +--Nyctocera_fasciata
       |         |                           +------| (100)
       |         |                                  |  +--Nyctocera_discorufa
       |         |                                  +--| (96)
       |         |                                     +--Nyctocera_blattina
       +---------| (98)
                 |                  +--Cratomorphus_picipennis
                 |         +--------| (85)
                 |         |        |     +--Cratomorphus_distinctus
                 |         |        |  +--| (88)
                 |         |        |  |  +--Cratomorphus_leoneli
                 |         |        +--| (84)
                 |         |           |              +--Cratomorphus_splendidus
                 |         |           |           +--| (95)
                 |         |           |           |  +--Cratomorphus_albomarginatus
                 |         |           |        +--| (100)
                 |         |           |        |  +--Cratomorphus_diaphanus
                 |         |           |     +--| (81)
                 |         |           |     |  |     +--Cratomorphus_cossyphinus
                 |         |           |     |  |  +--| (76)
                 |         |           |     |  |  |  +---Cratomorphus_signativentris
                 |         |           |     |  +--| (99)
                 |         |           |     |     +--Cratomorphus_dorsalis
                 |         |           +-----| (97)
                 |         |                 +--Cratomorphus_bifenestratus
                 +---------| (98)
                           +------Erythrolychnia_bipartita


Consensus tree in newick format: 

(Cladodes_flabellatus:0.2264984492,(Photinus_pyralis:0.0316318372,Photinus_corruscus:0.0425146773)98:0.0997251706,(((((((((Aspisoma_lineatum:0.0209851309,((Aspisoma_sticticum:0.0209851309,Aspisoma_maculatum:0.0209851309)85:0.0209851309,Aspisoma_buyssoni:0.0650284575)83:0.0209851309)83:0.0316318372,Aspisoma_laetum:0.0209851309)93:0.0316318372,Aspisoma_physonotum:0.0209851309)100:0.0425146773,Aspisoma_ignitum:0.0316318372)99:0.0536434259,((Aspisoma_gentile:0.0425146773,Aspisoma_aelianum:0.0650284575)78:0.0316318372,Aspisoma_lepidum:0.0316318372)78:0.0536434259)78:0.0536434259,(Aspisoma_pulchellum:0.0316318372,Aspisoma_nigrum:0.0316318372)97:0.0536434259)100:0.1779349907,(Micronaspis_floridana:0.0316318372,Micronaspis_gabrielae:0.0209851309)98:0.1133627964)63:0.1133627964,(((Pyractomena_lucifera:0.0209851309,Pyractomena_cf_ecostata:0.0209851309)96:0.0316318372,Pyractomena_borealis:0.0316318372)99:0.1119480644,(Aspisomoides_bilineatum:0.0209851309,Aspisomoides_costatum:0.0209851309)99:0.0997251706)99:0.1373226030)93:0.2039420188,((((Tenaspis_angularis:0.0650284575,(Tenaspis_sinuosa:0.0316318372,Tenaspis_chamelensis:0.0209851309)97:0.0316318372)100:0.2069148907,(Bituca_beskei:0.0209851309,Bituca_miltoni:0.0316318372)99:0.1668219865)56:0.1008350601,(((Lampyris_noctiluca:0.0425146773,(Pleotomus_pallens:0.1008350601,Microphotus_octhartus:0.0886121664)87:0.0536434259)86:0.0766807955,Pleotomodes_knulli:0.1008350601)100:0.1640353210,(Lucernuta_savignii:0.1008350601,(Lychnacris_flabellata:0.0650284575,((Lucio_pictum:0.0425146773,Lamprocera_diluta:0.0209851309)98:0.0536434259,((Nyctocera_fuscipennis:0.0316318372,Nyctocera_fasciata:0.0209851309)79:0.0209851309,(Nyctocera_discorufa:0.0209851309,Nyctocera_blattina:0.0209851309)96:0.0425146773)100:0.1529223167)100:0.1238441609)90:0.1360670546)75:0.1133627964)75:0.1133627964)79:0.1393906765,((Cratomorphus_picipennis:0.0425146773,((Cratomorphus_distinctus:0.0316318372,Cratomorphus_leoneli:0.0650284575)88:0.0650284575,((((Cratomorphus_splendidus:0.0209851309,Cratomorphus_albomarginatus:0.0209851309)95:0.0316318372,Cratomorphus_diaphanus:0.0209851309)100:0.0766807955,((Cratomorphus_cossyphinus:0.0425146773,Cratomorphus_signativentris:0.0886121664)76:0.0316318372,Cratomorphus_dorsalis:0.0650284575)99:0.0650284575)81:0.0536434259,Cratomorphus_bifenestratus:0.0536434259)97:0.1262095988)84:0.0766807955)85:0.1958018865,Erythrolychnia_bipartita:0.1529223167)98:0.2109240576)98:0.2039420188)99:0.1505036808);

ALISIM COMMAND
--------------
To simulate an alignment of the same length as the original alignment, using the tree and model parameters estimated from this analysis, you can use the following command:

--alisim simulated_MSA -t Cratomatrix.partitions2.txt.treefile -p Cratomatrix.partitions2.txt.best_model.nex

To mimic the alignment used to produce this analysis, i.e. simulate an alignment of the same length as the original alignment, using the tree and model parameters estimated from this analysis *and* copying the same gap positions as the original alignment, you can use the following command:

iqtree -s cratomorphiniDec9.nex --alisim mimicked_MSA

To simulate any number of alignments in either of the two commandlines above, use the --num-alignments options, for example mimic 100 alignments you would use the command line:

iqtree -s cratomorphiniDec9.nex --alisim mimicked_MSA --num-alignments 100

For more information on using AliSim, please visit: www.iqtree.org/doc/AliSim

TIME STAMP
----------

Date and time: Tue Dec  9 19:56:46 2025
Total CPU time used: 12.009441 seconds (0h:0m:12s)
Total wall-clock time used: 6.175844908 seconds (0h:0m:6s)
