# Supplementary material for: Systematics of giant neotropical fireflies and their kin (Lampyridae: Lampyrinae)
Source: PLoS One. 2026 Aug 3;21(8):e0354465. doi: 10.1371/journal.pone.0354465 (PMC13432145; doi:10.1371/journal.pone.0354465)
Supplement: S5 File — (ZIP) [file pone.0354465.s005.zip › S5/Cratomatrix.partitions2.txt]

MORPH, RI_less1 = 1-8,10-11,13-17,19-21,24,27,31-33,35-49,51-53,55-57,59-61,63-64,67-77,79,81-83,87,89-91,93-95
MORPH, RI_1 = 9,12,18,22-23,25-26,28-30,34,50,54,58,62,65-66,78,80,84-86,88,92,96-97
