# Supplementary material for: Systematics of giant neotropical fireflies and their kin (Lampyridae: Lampyrinae)
Source: PLoS One. 2026 Aug 3;21(8):e0354465. doi: 10.1371/journal.pone.0354465 (PMC13432145; doi:10.1371/journal.pone.0354465)
Supplement: S6 File — (ZIP) [file pone.0354465.s006.zip]

Archive with 10 entries (9 files):
- S6/
- __MACOSX/._S6
- S6/CratomorphiniBayes2025_PartitionedSScopy.txt
- __MACOSX/S6/._CratomorphiniBayes2025_PartitionedSScopy.txt
- S6/CratomorphiniBayes2025_PartitionedSScopy.txt.ss
- __MACOSX/S6/._CratomorphiniBayes2025_PartitionedSScopy.txt.ss
- S6/CratoBayes_not-partitionedSScopy.txt.ss
- __MACOSX/S6/._CratoBayes_not-partitionedSScopy.txt.ss
- S6/CratoBayes_not-partitionedSScopy.txt
- __MACOSX/S6/._CratoBayes_not-partitionedSScopy.txt
