# Supplementary material for: Systematics of giant neotropical fireflies and their kin (Lampyridae: Lampyrinae)
Source: PLoS One. 2026 Aug 3;21(8):e0354465. doi: 10.1371/journal.pone.0354465 (PMC13432145; doi:10.1371/journal.pone.0354465)
Supplement: S6 File — (ZIP) [file pone.0354465.s006.zip › S6/CratomorphiniBayes2025_PartitionedSScopy.txt]

#NEXUS
begin data;
	dimensions ntax=50 nchar=97;
	format datatype = STANDARD GAP = - MISSING = ?;
	matrix
	Cladodes_flabellatus 1102011200-0000020000-000010002010200002100-0-211010112101000000002012020-000--000000021-00-02100
	Photinus_pyralis 1000021000-0111010010-00001000201000001210131000--111120-1000000000002120-000--000010021-00-02110
	Photinus_corruscus 1000021000-0111110010-000010002010000012100-0-00--111100-1000000000002120-000--000010021-00-02110
	Aspisoma_lineatum 100202201100112101100-11001110001001111211131000--111100-1124000000002320-12102001100001-01-21101
	Aspisoma_laetum 100202201100112101100-11001110001001111211131000--111100-1120000000102320-12102001100001-01-21101
	Aspisoma_sticticum 100202201100112101100-11001110001001111211131000--111110-1120000000002320-12102001100001-01-21101
	Aspisoma_maculatum 100202201100112101100-11001110001001111211131000--111110-1124000000002320-12102001100001-01-21101
	Aspisoma_physonotum 100202201100112101100-11001110011001111211131000--111100-1120000000102320-02101001100001-01-21101
	Aspisoma_buyssoni 100202201100112101100-11001110111001111211131000--111110-1124000000102320-12101001100001-11321101
	Aspisoma_ignitum 100202201100112101000-01001110101001111211131000--111100-1124000000102320-02101000100001-11321101
	Pyractomena_lucifera 100002211110112021000-01001110211000001211131000--101200-1012000010102420-02121000101011-10-21100
	Pyractomena_cf_ecostata 100002211110112021000-01001110211000001111131000--101110-1012000010102420-02121000101011-10-21100
	Pyractomena_borealis 100002211110112021000-01001110211000001211131000--10111101010000010102420-02121000101021-10-21100
	Aspisomoides_bilineatum 100102211100112101100-01001111111000001211131000--111110-1010000010102020-00130000000001-10-21100
	Aspisomoides_costatum 100102211100112101100-01001111111000001211131000--111110-1010000010102020-00130000000001-10-21100
	Aspisoma_pulchellum 100202201100112001000-00001110001001111210131000--011100-1120000000102220-02103000000001-01321101
	Aspisoma_gentile 100002201100112121000-00001110101001111010131000--111110-1120000000002320-02100000100001-00-21101
	Aspisoma_lepidum 100202201100112121000-00001110101001111210131000--111100-1122000000002320-02100000100001-01321101
	Aspisoma_aelianum 100002201100112121000-00001110101001111210131000--011100-1122000000002220-02103000000001-00-21101
	Aspisoma_nigrum 100002201100112001000-00001110100001111210131000--011100-1120000000102220-02103000000001-01321101
	Micronaspis_floridana 100002101100112021000-0200111020100110111013100100111100-1010000000100020-020--000000001-00-12100
	Micronaspis_gabrielae 100002101100112001000-0200111020100110111013100100111120-1010000000100020-020--000000001-00-12100
	Tenaspis_angularis 000000101100011001000-010010001011200000000-0-00--000010-0000011002002320-000--010000010000-02100
	Tenaspis_sinuosa 000000001100011001000-010000001001100000000-0-00--020010-0000011002002200-000--010000020000-02100
	Tenaspis_chamelensis 000000101100011001000-010010001001100000000-0-00--020010-0000011002002200-000--010000020000-02100
	Lampyris_noctiluca 1000021212-01000210011000120002111000011000-0-00--001120-0010010001012010-000--000000000101212100
	Pleotomus_pallens 101201001120100021000-000120002011000002000-0-20--001120-0010010001012010-000--000000000101212100
	Microphotus_octhartus 1001020212-0100021000-010120002111000011000-0-211010010100010010001012010-000--000000000101212100
	Pleotomodes_knulli 0002001212-00000110011000110002101100010000-0-20--101120-0010010001012010-000--000000000101212100
	Bituca_beskei 100011101110012001001101000000110100001000131000--11112101011010002002200-000--000000020100-02100
	Bituca_miltoni 100011121110012001001101000000110100001000131100--11112101010010002002200-000--000000020100-02100
	Lucernuta_savignii 000000101120112001001101001000010100000000141000--01112100010000002000310-000--000000000101012000
	Lychnacris_flabellata 010000101120112201010-010010000101000000000-0-00--000010-0010000002001310-000--100000000101132000
	Lucio_pictum 101000101121112101010-001010000101100000000-0-0110000010-0013001102011310-000--100000000101132000
	Lamprocera_diluta 101000101111112001010-001010000101100000000-0-00--000010-0013001102011310-000--100000000101132000
	Nyctocera_fuscipennis 100011101111112101111000100000010110000100100-00--002000-0020001102011320-000--100000000101132000
	Nyctocera_fasciata 100011101111112001111000100000010110000000100-00--002000-0020001102011320-000--100000000101132000
	Nyctocera_discorufa 100011101111112101111000100000010110000100100-00--000000-0022101102111320-000--100000000101132000
	Nyctocera_blattina 100011101111112001111000100000010110000100100-00--000000-0022101102111320-000--100000000101132000
	Cratomorphus_picipennis 100011101110112001001101001000010101111200121000--001120-1111010001010010-12102011100000100-12100
	Cratomorphus_distinctus 10001110112011200100110100100001010111121012101110011120-1111010001010011012102011100000111012100
	Cratomorphus_leoneli 10011110112011200100110100100011110111121012101110001120-1111010001010011012102001100000101012100
	Cratomorphus_splendidus 1000111011101120010111010000000101011101101210012101112111111010001010011111102011100000001020100
	Cratomorphus_diaphanus 1000111011101120010111010000001101011101101211012101112111111010001010011111102011100000001020100
	Cratomorphus_albomarginatus 1000111011101120010111010000000101011101101210012101112111111010001010011111102011100000001020100
	Cratomorphus_bifenestratus 100011101110112001011101001000010111111210111110--01112111111010001010011111102011100000101020100
	Cratomorphus_cossyphinus 1000111011101110010011010010001101011112101110011001112111111010001010011111102011100100101020100
	Cratomorphus_signativentris 1000111011101110110011010010001101111112101111210001113101111010001010011111102011100100001020100
	Cratomorphus_dorsalis 10001110111011101101110100100011010111121010110100011120-1111010001010011011102011100100101020100
	Erythrolychnia_bipartita 000201101110111011000-01001000201100001210100-00--00112101110010001010011111100011100000100010100
;
END;
begin MrBayes;
charset RI_less1 = 1-8 10-11 13-17 19-21 24 27 31-33 35-49 51-53 55-57 59-61 63-64 67-77 79 81-83 87 89-91 93-95;
charset RI_1 = 9 12 18 22-23 25-26 28-30 34 50 54 58 62 65-66 78 80 84-86 88 92 96-97;
partition myparts = 2: RI_less1, RI_1;
set partition=myparts;
lset applyto=(1) coding=variable rates=gamma;
lset applyto=(2) coding=variable rates=equal;
UNLINK STATEFREQ=(ALL) REVMAT=(ALL) SHAPE=(ALL) PINVAR=(ALL);
ss ngen=2000000 nsteps=50 nruns=2 nchains=4 samplefreq=1000 printfreq=1000 burnin=0.25;
