# Supplementary material for: Systematics of giant neotropical fireflies and their kin (Lampyridae: Lampyrinae)
Source: PLoS One. 2026 Aug 3;21(8):e0354465. doi: 10.1371/journal.pone.0354465 (PMC13432145; doi:10.1371/journal.pone.0354465)
Supplement: S6 File — (ZIP) [file pone.0354465.s006.zip › S6/CratomorphiniBayes2025_PartitionedSScopy.txt.ss]

[LEGEND: The file contains statistics on the Steppingstone Sampling.]
[ID: 9483981602]
[   Step                --  Index of the step ]
[   Power               --  At each step we sample from the distribution with density (Likelihood^Power)*Prior ]
[   runX                --  Contribution to the marginal log likelihood of run X, i.e. marginal log likelihood for run X is the sum across all steps in column runX.   ]
[   aSplitX             --  Average standard deviation of split frequencies of tree X. -2.0 is printed if no diagnostics was requested. -1.0 is printed if there were no splits with frequency above minimum.]
Step	Power	run1	run2	aSplit0
  1	0.9507	-77.196878	-77.175851	0.059152
  2	0.9030	-75.149880	-75.134823	0.093179
  3	0.8567	-72.847086	-72.934202	0.078425
  4	0.8118	-70.864116	-70.759888	0.053777
  5	0.7684	-68.617212	-68.819034	0.066923
  6	0.7265	-66.553845	-66.675440	0.061722
  7	0.6859	-64.498539	-64.658136	0.052334
  8	0.6467	-62.591546	-62.568645	0.074217
  9	0.6089	-60.532761	-60.515279	0.048061
 10	0.5724	-58.667939	-58.637834	0.053656
 11	0.5373	-56.633231	-56.727134	0.072938
 12	0.5035	-54.768833	-54.779043	0.065329
 13	0.4711	-52.792942	-52.895451	0.057915
 14	0.4399	-50.944841	-50.916640	0.062392
 15	0.4100	-49.042475	-49.081190	0.063558
 16	0.3813	-47.252337	-47.387505	0.048410
 17	0.3539	-45.685073	-45.628208	0.059997
 18	0.3277	-43.724199	-43.943579	0.065296
 19	0.3027	-42.001361	-42.158595	0.063797
 20	0.2789	-40.536877	-40.449449	0.061657
 21	0.2562	-38.833156	-38.926553	0.060751
 22	0.2347	-37.233877	-37.296289	0.063191
 23	0.2143	-35.677571	-35.804278	0.056569
 24	0.1950	-34.155218	-34.198428	0.064383
 25	0.1768	-32.904242	-32.840611	0.060632
 26	0.1596	-31.431593	-31.550518	0.064938
 27	0.1435	-29.933078	-30.268540	0.062469
 28	0.1284	-28.952463	-28.974806	0.058842
 29	0.1143	-27.452270	-27.650731	0.056022
 30	0.1012	-27.073418	-26.852270	0.070496
 31	0.0890	-25.937364	-25.398272	0.054232
 32	0.0778	-25.477181	-25.586434	0.051518
 33	0.0674	-24.585703	-26.390639	0.056827
 34	0.0579	-24.663226	-27.122590	0.062240
 35	0.0493	-25.437725	-25.057311	0.057616
 36	0.0415	-24.123258	-24.967244	0.059767
 37	0.0345	-23.213507	-23.408539	0.066149
 38	0.0282	-21.452153	-21.417427	0.060235
 39	0.0227	-19.375824	-19.176588	0.064818
 40	0.0179	-17.186811	-17.010880	0.064818
 41	0.0137	-14.821173	-14.842818	0.067084
 42	0.0102	-12.690549	-12.681369	0.068568
 43	0.0073	-10.592809	-10.589235	0.065473
 44	0.0050	-8.630929	-8.651849	0.067175
 45	0.0032	-6.764855	-6.757923	0.065271
 46	0.0018	-5.111142	-5.107352	0.064818
 47	0.0009	-3.578804	-3.550632	0.067764
 48	0.0003	-2.219566	-2.259690	0.066425
 49	0.0001	-1.112503	-1.100854	0.064818
 50	0.0000	-0.234022	-0.245005	0.070711
