# Supplementary material for: Systematics of giant neotropical fireflies and their kin (Lampyridae: Lampyrinae)
Source: PLoS One. 2026 Aug 3;21(8):e0354465. doi: 10.1371/journal.pone.0354465 (PMC13432145; doi:10.1371/journal.pone.0354465)
Supplement: S6 File — (ZIP) [file pone.0354465.s006.zip › S6/CratoBayes_not-partitionedSScopy.txt.ss]

[LEGEND: The file contains statistics on the Steppingstone Sampling.]
[ID: 9134830373]
[   Step                --  Index of the step ]
[   Power               --  At each step we sample from the distribution with density (Likelihood^Power)*Prior ]
[   runX                --  Contribution to the marginal log likelihood of run X, i.e. marginal log likelihood for run X is the sum across all steps in column runX.   ]
[   aSplitX             --  Average standard deviation of split frequencies of tree X. -2.0 is printed if no diagnostics was requested. -1.0 is printed if there were no splits with frequency above minimum.]
Step	Power	run1	run2	aSplit0
  1	0.9507	-76.290722	-76.106208	0.093644
  2	0.9030	-74.078277	-74.137862	0.063135
  3	0.8567	-71.964665	-72.040145	0.083281
  4	0.8118	-69.791527	-69.912732	0.065396
  5	0.7684	-67.689797	-67.760448	0.067636
  6	0.7265	-65.759026	-65.695963	0.067315
  7	0.6859	-63.652150	-63.757718	0.060348
  8	0.6467	-61.782521	-61.859693	0.063114
  9	0.6089	-59.727142	-59.688650	0.059228
 10	0.5724	-57.804135	-57.669240	0.061599
 11	0.5373	-55.863234	-55.766590	0.065620
 12	0.5035	-54.149554	-53.898334	0.061175
 13	0.4711	-51.968547	-52.054514	0.062974
 14	0.4399	-50.265352	-50.327771	0.071597
 15	0.4100	-48.412061	-48.324576	0.078065
 16	0.3813	-46.632136	-46.681513	0.068072
 17	0.3539	-44.938601	-44.788303	0.060419
 18	0.3277	-43.397012	-43.130152	0.056243
 19	0.3027	-41.458437	-41.511570	0.063656
 20	0.2789	-39.926474	-39.847514	0.057599
 21	0.2562	-38.429241	-38.260874	0.054288
 22	0.2347	-36.730391	-36.592375	0.063805
 23	0.2143	-35.351817	-35.247289	0.056148
 24	0.1950	-33.720967	-33.615326	0.061081
 25	0.1768	-32.118580	-32.530677	0.058232
 26	0.1596	-30.890733	-31.128937	0.058926
 27	0.1435	-29.817005	-29.957725	0.059678
 28	0.1284	-28.570023	-28.113711	0.070711
 29	0.1143	-27.630072	-27.225326	0.057854
 30	0.1012	-26.242885	-26.251763	0.061580
 31	0.0890	-25.712106	-25.316958	0.052032
 32	0.0778	-25.474768	-25.320583	0.056626
 33	0.0674	-25.818594	-25.696583	0.063075
 34	0.0579	-27.912808	-25.097492	0.050440
 35	0.0493	-26.330997	-24.782014	0.057814
 36	0.0415	-24.724425	-25.179083	0.068272
 37	0.0345	-23.262859	-23.334071	0.063640
 38	0.0282	-21.258307	-21.238208	0.063211
 39	0.0227	-18.979964	-18.855895	0.068898
 40	0.0179	-16.717044	-16.709715	0.068746
 41	0.0137	-14.510909	-14.563605	0.063640
 42	0.0102	-12.389754	-12.417399	0.061872
 43	0.0073	-10.407238	-10.401479	0.067568
 44	0.0050	-8.439217	-8.453817	0.064818
 45	0.0032	-6.626925	-6.674743	0.068898
 46	0.0018	-5.012339	-5.015350	0.068354
 47	0.0009	-3.548661	-3.503571	0.065660
 48	0.0003	-2.194753	-2.187549	0.067568
 49	0.0001	-1.050710	-1.072014	0.067084
 50	0.0000	-0.236271	-0.234648	0.070711
