# Supplementary material for: Systematics of giant neotropical fireflies and their kin (Lampyridae: Lampyrinae)
Source: PLoS One. 2026 Aug 3;21(8):e0354465. doi: 10.1371/journal.pone.0354465 (PMC13432145; doi:10.1371/journal.pone.0354465)
Supplement: S7 File — (ZIP) [file pone.0354465.s007.zip]

Archive with 56 entries (55 files):
- S7/
- __MACOSX/._S7
- S7/CratoBayes_not-partitioned.txt.parts
- __MACOSX/S7/._CratoBayes_not-partitioned.txt.parts
- S7/CratoBayes_not-partitioned.txt.log
- __MACOSX/S7/._CratoBayes_not-partitioned.txt.log
- S7/CratoBayes_not-partitioned.txt.run1.t
- __MACOSX/S7/._CratoBayes_not-partitioned.txt.run1.t
- S7/CratoBayes_not-partitioned.txt.run3.p
- __MACOSX/S7/._CratoBayes_not-partitioned.txt.run3.p
- S7/CratoBayes_not-partitioned.txt.trprobs
- __MACOSX/S7/._CratoBayes_not-partitioned.txt.trprobs
- S7/CratoBayes_not-partitionedSScopy.txt.run2.t
- __MACOSX/S7/._CratoBayes_not-partitionedSScopy.txt.run2.t
- S7/CratoBayes_not-partitioned.txt.ckp
- __MACOSX/S7/._CratoBayes_not-partitioned.txt.ckp
- S7/CratoBayes_not-partitioned.txt.run4.p
- __MACOSX/S7/._CratoBayes_not-partitioned.txt.run4.p
- S7/CratoBayes_not-partitioned.txt.lstat
- __MACOSX/S7/._CratoBayes_not-partitioned.txt.lstat
- S7/CratoBayes_not-partitioned.txt.run2.t
- __MACOSX/S7/._CratoBayes_not-partitioned.txt.run2.t
- S7/CratoBayes_not-partitionedSScopy.txt.ckp
- __MACOSX/S7/._CratoBayes_not-partitionedSScopy.txt.ckp
- S7/CratoBayes_not-partitionedSScopy.txt.run1.t
- __MACOSX/S7/._CratoBayes_not-partitionedSScopy.txt.run1.t
- S7/CratoBayes_not-partitioned.txt.pstat
- __MACOSX/S7/._CratoBayes_not-partitioned.txt.pstat
- S7/CratoBayes_not-partitioned.txt
- __MACOSX/S7/._CratoBayes_not-partitioned.txt
- S7/CratoBayes_not-partitioned.txt.run1.p
- __MACOSX/S7/._CratoBayes_not-partitioned.txt.run1.p
- S7/CratoBayes_not-partitioned.txt.run3.t
- __MACOSX/S7/._CratoBayes_not-partitioned.txt.run3.t
- S7/CratoBayes_not-partitionedSScopy.txt.run2.p
- __MACOSX/S7/._CratoBayes_not-partitionedSScopy.txt.run2.p
- S7/CratoBayes_not-partitioned.txt.vstat
- __MACOSX/S7/._CratoBayes_not-partitioned.txt.vstat
- S7/CratoBayes_not-partitioned.txt.tstat
- __MACOSX/S7/._CratoBayes_not-partitioned.txt.tstat
- S7/CratoBayes_not-partitioned.txt.run4.t
- __MACOSX/S7/._CratoBayes_not-partitioned.txt.run4.t
- S7/CratoBayes_not-partitioned.txt.run2.p
- __MACOSX/S7/._CratoBayes_not-partitioned.txt.run2.p
- S7/CratoBayes_not-partitioned.txt.con.tre
- __MACOSX/S7/._CratoBayes_not-partitioned.txt.con.tre
- S7/CratoBayes_not-partitionedSScopy.txt.run1.p
- __MACOSX/S7/._CratoBayes_not-partitionedSScopy.txt.run1.p
- S7/CratoBayes_not-partitionedSScopy.txt.ss
- __MACOSX/S7/._CratoBayes_not-partitionedSScopy.txt.ss
- S7/CratoBayes_not-partitionedSScopy.txt
- __MACOSX/S7/._CratoBayes_not-partitionedSScopy.txt
- S7/CratoBayes_not-partitionedSScopy.txt.mcmc
- __MACOSX/S7/._CratoBayes_not-partitionedSScopy.txt.mcmc
- S7/CratoBayes_not-partitioned.txt.mcmc
- __MACOSX/S7/._CratoBayes_not-partitioned.txt.mcmc
