# Supplementary material for: Systematics of giant neotropical fireflies and their kin (Lampyridae: Lampyrinae)
Source: PLoS One. 2026 Aug 3;21(8):e0354465. doi: 10.1371/journal.pone.0354465 (PMC13432145; doi:10.1371/journal.pone.0354465)
Supplement: S7 File — (ZIP) [file pone.0354465.s007.zip › S7/CratoBayes_not-partitioned.txt.parts]

[ID: 2853170286]
ID	Partition
1	.*************************************************
2	.*................................................
3	..*...............................................
4	...*..............................................
5	....*.............................................
6	.....*............................................
7	......*...........................................
8	.......*..........................................
9	........*.........................................
10	.........*........................................
11	..........*.......................................
12	...........*......................................
13	............*.....................................
14	.............*....................................
15	..............*...................................
16	...............*..................................
17	................*.................................
18	.................*................................
19	..................*...............................
20	...................*..............................
21	....................*.............................
22	.....................*............................
23	......................*...........................
24	.......................*..........................
25	........................*.........................
26	.........................*........................
27	..........................*.......................
28	...........................*......................
29	............................*.....................
30	.............................*....................
31	..............................*...................
32	...............................*..................
33	................................*.................
34	.................................*................
35	..................................*...............
36	...................................*..............
37	....................................*.............
38	.....................................*............
39	......................................*...........
40	.......................................*..........
41	........................................*.........
42	.........................................*........
43	..........................................*.......
44	...........................................*......
45	............................................*.....
46	.............................................*....
47	..............................................*...
48	...............................................*..
49	................................................*.
50	.................................................*
51	...................................****...........
52	......................***.........................
53	.................................******...........
54	.......................................***********
55	..........................................***.....
56	..........***.....................................
57	.........................****.....................
58	.............**...................................
59	...******.........................................
60	......................****************************
61	...***********************************************
62	..........*****...................................
63	...*******************............................
64	.....................................**...........
65	...*****************..............................
66	.............................**...................
67	.**...............................................
68	...*******........................................
69	...*******.....*****..............................
70	.......................**.........................
71	..........**......................................
72	..........................................********
73	......................***.......*******...........
74	......................***......********...........
75	................................*******...........
76	....................**............................
77	........................................**........
78	........................................**********
79	...*****..........................................
80	..............................................****
81	...*******......**................................
82	...............*...*..............................
83	...*.**...........................................
84	...****...........................................
85	...*******.......*................................
86	...*******......***...............................
87	...............................................***
88	.................................**...............
89	..........................**......................
90	...............................................**.
91	..........................................*.*.....
92	...................................**.............
93	...................................*.**...........
94	.........................***......................
95	.....**...........................................
96	..............................................***.
97	...*..*...........................................
98	..........................................****....
99	......................*******..*******************
100	..................................*****...........
101	................................................**
102	......................*******..********...........
103	...............*..**..............................
104	.........................*.**.....................
105	.............................................*****
106	.........................****..........***********
107	..........................................**......
108	...........................................**.....
109	...****.*.........................................
110	..........................................*******.
111	..........................***.....................
112	....*..*..........................................
113	...............................********...........
114	.............................**........***********
115	.......................................**********.
116	......................***........******...........
117	......................***....*********************
118	...******************.............................
119	......................***....**********...........
120	...*******......****..............................
121	.......................................***........
122	..........................................***.****
123	.........................*.*......................
124	...........................**.....................
125	.........................*..*.....................
126	...*.**.*.........................................
127	......................***....**...................
128	......................*****************...........
129	........................................*.********
130	................**................................
131	...*******.....*.***..............................
132	...*******.....****...............................
133	.................................*.****...........
134	...************...................................
135	...************.**................................
136	......................***......*******************
137	.............................................****.
138	...************.***...............................
