# Supplementary material for: Systematics of giant neotropical fireflies and their kin (Lampyridae: Lampyrinae)
Source: PLoS One. 2026 Aug 3;21(8):e0354465. doi: 10.1371/journal.pone.0354465 (PMC13432145; doi:10.1371/journal.pone.0354465)
Supplement: S7 File — (ZIP) [file pone.0354465.s007.zip › S7/CratoBayes_not-partitioned.txt.log]

IQ-TREE multicore version 2.2.2.6 COVID-edition for Mac OS X 64-bit built May 27 2023
Developed by Bui Quang Minh, James Barbetti, Nguyen Lam Tung,
Olga Chernomor, Heiko Schmidt, Dominik Schrempf, Michael Woodhams, Ly Trong Nhan.

Host:    XQLG2VHPQT (SSE4.2, 16 GB RAM)
Command: bin/iqtree2 -s CratoBayes_not-partitioned.txt -m MFP+MERGE -bb 1000 -alrt 1000 -nt AUTO -redo
Seed:    552932 (Using SPRNG - Scalable Parallel Random Number Generator)
Time:    Tue Dec  9 19:50:45 2025
Kernel:  SSE2 - auto-detect threads (8 CPU cores detected)

Reading alignment file CratoBayes_not-partitioned.txt ... ERROR: File not found CratoBayes_not-partitioned.txt
