# Supplementary material for: Systematics of giant neotropical fireflies and their kin (Lampyridae: Lampyrinae)
Source: PLoS One. 2026 Aug 3;21(8):e0354465. doi: 10.1371/journal.pone.0354465 (PMC13432145; doi:10.1371/journal.pone.0354465)
Supplement: S7 File — (ZIP) [file pone.0354465.s007.zip › S7/CratoBayes_not-partitioned.txt.run1.t]

#NEXUS
[ID: 2853170286]
[Param: tree]
begin trees;
   translate
       1 Cladodes_flabellatus,
       2 Photinus_pyralis,
       3 Photinus_corruscus,
       4 Aspisoma_lineatum,
       5 Aspisoma_laetum,
       6 Aspisoma_sticticum,
       7 Aspisoma_maculatum,
       8 Aspisoma_physonotum,
       9 Aspisoma_buyssoni,
      10 Aspisoma_ignitum,
      11 Pyractomena_lucifera,
      12 Pyractomena_cf_ecostata,
      13 Pyractomena_borealis,
      14 Aspisomoides_bilineatum,
      15 Aspisomoides_costatum,
      16 Aspisoma_pulchellum,
      17 Aspisoma_gentile,
      18 Aspisoma_lepidum,
      19 Aspisoma_aelianum,
      20 Aspisoma_nigrum,
      21 Micronaspis_floridana,
      22 Micronaspis_gabrielae,
      23 Tenaspis_angularis,
      24 Tenaspis_sinuosa,
      25 Tenaspis_chamelensis,
      26 Lampyris_noctiluca,
      27 Pleotomus_pallens,
      28 Microphotus_octhartus,
      29 Pleotomodes_knulli,
      30 Bituca_beskei,
      31 Bituca_miltoni,
      32 Lucernuta_savignii,
      33 Lychnacris_flabellata,
      34 Lucio_pictum,
      35 Lamprocera_diluta,
      36 Nyctocera_fuscipennis,
      37 Nyctocera_fasciata,
      38 Nyctocera_discorufa,
      39 Nyctocera_blattina,
      40 Cratomorphus_picipennis,
      41 Cratomorphus_distinctus,
      42 Cratomorphus_leoneli,
      43 Cratomorphus_splendidus,
      44 Cratomorphus_diaphanus,
      45 Cratomorphus_albomarginatus,
      46 Cratomorphus_bifenestratus,
      47 Cratomorphus_cossyphinus,
      48 Cratomorphus_signativentris,
      49 Cratomorphus_dorsalis,
      50 Erythrolychnia_bipartita;
   tree gen.0 = [&U] ((((((43:2.000000e-02,39:2.000000e-02):2.000000e-02,25:2.000000e-02):2.000000e-02,16:2.000000e-02):2.000000e-02,(47:2.000000e-02,15:2.000000e-02):2.000000e-02):2.000000e-02,7:2.000000e-02):2.000000e-02,(((32:2.000000e-02,11:2.000000e-02):2.000000e-02,(((26:2.000000e-02,(35:2.000000e-02,17:2.000000e-02):2.000000e-02):2.000000e-02,((36:2.000000e-02,22:2.000000e-02):2.000000e-02,((48:2.000000e-02,33:2.000000e-02):2.000000e-02,(14:2.000000e-02,((23:2.000000e-02,10:2.000000e-02):2.000000e-02,(((46:2.000000e-02,(50:2.000000e-02,34:2.000000e-02):2.000000e-02):2.000000e-02,(40:2.000000e-02,13:2.000000e-02):2.000000e-02):2.000000e-02,(30:2.000000e-02,8:2.000000e-02):2.000000e-02):2.000000e-02):2.000000e-02):2.000000e-02):2.000000e-02):2.000000e-02):2.000000e-02,(19:2.000000e-02,(9:2.000000e-02,((44:2.000000e-02,24:2.000000e-02):2.000000e-02,2:2.000000e-02):2.000000e-02):2.000000e-02):2.000000e-02):2.000000e-02):2.000000e-02,(((49:2.000000e-02,20:2.000000e-02):2.000000e-02,18:2.000000e-02):2.000000e-02,(45:2.000000e-02,(29:2.000000e-02,(6:2.000000e-02,(5:2.000000e-02,(37:2.000000e-02,(27:2.000000e-02,(41:2.000000e-02,(42:2.000000e-02,(4:2.000000e-02,((31:2.000000e-02,28:2.000000e-02):2.000000e-02,((38:2.000000e-02,21:2.000000e-02):2.000000e-02,(12:2.000000e-02,3:2.000000e-02):2.000000e-02):2.000000e-02):2.000000e-02):2.000000e-02):2.000000e-02):2.000000e-02):2.000000e-02):2.000000e-02):2.000000e-02):2.000000e-02):2.000000e-02):2.000000e-02):2.000000e-02):2.000000e-02,1:2.000000e-02);
   tree gen.2000 = [&U] ((2:4.573801e-02,3:1.061785e-02):1.473505e-01,((((20:1.775523e-02,(19:1.518695e-02,(((47:2.793915e-02,(((45:2.205781e-02,(43:7.410618e-03,44:2.091912e-02):3.917163e-02):2.311087e-02,(((50:1.316909e-01,((((((((36:1.391720e-02,(38:1.403846e-02,39:2.438498e-02):5.965893e-02):7.295374e-02,37:9.838607e-03):1.033143e-01,(34:9.306199e-03,35:1.871782e-02):6.836169e-02):4.597961e-02,33:8.352349e-02):1.336899e-01,((24:1.220482e-02,25:8.677989e-02):2.836204e-02,23:1.982565e-02):1.538301e-01):2.666946e-01,32:9.229912e-03):2.053951e-01,(((26:2.496691e-02,29:1.100152e-01):2.216917e-03,28:8.493794e-02):1.079345e-01,27:8.543023e-02):1.957452e-01):2.648442e-02,(31:2.675908e-02,30:1.338986e-03):1.351352e-01):1.774082e-02):7.204921e-02,40:2.201356e-02):1.382447e-01,(41:1.115308e-02,42:3.496919e-02):5.582011e-02):7.631301e-03):2.031294e-02,46:5.780708e-02):4.426730e-02):2.791748e-02,(48:4.229571e-02,49:1.502841e-02):3.656487e-02):3.086100e-01,(18:1.098293e-02,(17:3.504408e-02,((5:1.909233e-03,((4:1.471174e-02,(6:3.340932e-02,7:4.502725e-03):1.207531e-02):3.989689e-02,(9:2.685657e-02,8:2.007996e-03):2.116968e-02):5.466265e-04):8.414725e-02,10:1.537059e-02):7.217417e-02):8.031956e-03):9.565837e-02):2.344652e-02):3.727637e-02):3.463788e-02,16:2.895718e-02):9.167428e-03,((15:1.066927e-02,14:1.402532e-02):1.024495e-01,(13:9.879678e-03,(12:2.735433e-02,11:1.159900e-02):5.836119e-02):8.209469e-02):1.346843e-01):4.977348e-02,(21:2.719978e-02,22:5.128874e-03):1.882350e-01):8.978824e-02,1:1.813988e-01);
   tree gen.4000 = [&U] (((((20:1.284682e-02,16:8.387552e-02):5.318325e-03,(19:1.434598e-02,((((((8:1.372812e-02,(((7:8.747222e-03,6:3.208607e-02):1.710931e-03,4:1.327435e-03):4.757304e-03,5:1.972204e-02):2.343301e-02):1.613671e-02,9:7.568618e-03):3.615499e-02,10:2.861852e-02):1.586626e-02,((15:2.965079e-03,14:1.241424e-02):1.212350e-01,(13:1.567464e-03,(12:1.221774e-02,11:1.689421e-02):3.627940e-02):1.136569e-01):1.142072e-01):9.674177e-02,18:1.598755e-02):4.738383e-03,17:3.509257e-02):2.721440e-02):6.983143e-02):2.487358e-01,(21:1.692449e-02,22:9.366122e-03):8.321195e-02):1.174300e-01,((((33:3.220124e-02,(((24:3.271014e-02,25:5.008682e-03):2.029809e-02,23:8.831175e-03):1.470911e-01,((35:4.826273e-02,34:2.091673e-02):2.796453e-02,((39:2.703459e-03,38:7.526154e-03):3.689982e-02,(36:2.866887e-03,37:4.498062e-02):4.988903e-03):1.168043e-01):1.401417e-01):4.726483e-02):1.367878e-01,32:2.160794e-02):1.019940e-01,(31:2.246518e-02,30:3.399256e-02):1.234634e-01):6.919514e-02,((40:4.488697e-02,((42:7.849128e-02,41:8.003135e-03):9.392961e-03,((43:5.426272e-05,(45:2.175399e-02,44:3.754585e-02):8.835649e-03):3.672965e-02,(50:2.630161e-01,(((48:1.003826e-01,49:8.685628e-03):3.020066e-02,47:4.487706e-02):2.732813e-02,46:5.437874e-02):2.414550e-03):6.300351e-03):1.014674e-01):2.701046e-02):1.901782e-01,((28:7.046065e-02,(29:1.214928e-01,26:2.725870e-02):3.053524e-02):8.013789e-02,27:7.250450e-03):9.182793e-02):7.512362e-02):8.189992e-02):4.657565e-02,(2:9.821490e-03,3:7.823101e-02):5.123833e-02,1:2.176047e-01);
   tree gen.6000 = [&U] (((((32:5.887403e-03,(33:1.867434e-03,(((25:1.316633e-02,24:5.183200e-02):7.372517e-02,23:1.114224e-02):2.976214e-01,((((36:1.540348e-02,(39:9.767713e-03,38:2.389858e-02):6.194223e-02):8.849678e-03,37:4.138333e-03):1.181647e-01,35:1.028031e-02):3.533420e-03,34:3.444639e-03):1.307556e-01):1.321093e-02):2.422572e-01):1.656357e-01,(30:1.479047e-02,31:2.931637e-02):3.925152e-02):3.952394e-02,((50:1.043610e-01,(40:3.675641e-02,((42:4.742406e-02,41:3.117565e-02):4.867325e-02,((46:7.376818e-02,((48:1.320118e-01,49:2.021733e-02):4.001830e-02,47:4.680036e-03):4.074858e-02):3.580646e-02,((43:6.164550e-03,45:3.266651e-03):1.053242e-02,44:9.250990e-03):4.622771e-02):4.018109e-02):3.124229e-02):1.350368e-01):9.848164e-02,(26:3.478478e-03,((28:6.554677e-02,27:5.326322e-02):3.751115e-02,29:1.199124e-01):1.205476e-02):2.019374e-01):7.213780e-02):1.512832e-01,(((((12:8.097423e-03,11:2.347722e-02):1.813678e-02,13:2.029174e-02):1.034722e-01,(14:3.585203e-04,15:1.307013e-02):5.484969e-02):4.654202e-02,((19:1.915909e-02,(20:1.027552e-02,16:1.689811e-02):2.985503e-02):2.668617e-02,(17:2.811078e-02,(18:3.894016e-02,(10:7.368377e-03,(9:5.292715e-02,(8:5.069255e-03,(5:1.338424e-02,(4:2.306186e-02,(7:2.327436e-03,6:2.517730e-02):2.697017e-03):3.014458e-02):1.381392e-02):3.408174e-02):1.865055e-02):5.359154e-02):5.608012e-02):3.569073e-02):1.498154e-01):6.154735e-02,(21:3.574736e-02,22:3.087928e-02):7.713615e-02):9.166727e-02):5.005884e-02,(2:6.963906e-03,3:8.611935e-02):4.703446e-02,1:2.196681e-01);
   tree gen.8000 = [&U] ((3:4.534126e-02,2:1.668154e-02):3.119558e-02,((((((((25:1.489027e-02,24:3.903925e-02):2.147016e-02,23:2.845399e-02):2.134187e-01,(((((36:2.612059e-03,(38:1.531593e-02,39:4.165942e-03):2.148125e-02):7.791730e-03,37:1.054269e-02):1.528213e-01,35:1.002446e-02):2.451982e-02,34:2.475751e-02):1.082470e-01,33:4.281804e-03):2.078103e-02):1.076787e-01,32:1.383566e-02):3.522095e-02,((((((48:1.172763e-01,(50:1.993324e-01,49:3.614794e-02):8.372454e-03):1.768659e-02,47:3.089542e-02):3.543440e-02,46:2.679661e-02):2.108399e-02,((43:6.713546e-03,44:1.666499e-02):5.023008e-03,45:1.493235e-04):5.647609e-02):1.593836e-01,(41:1.080024e-02,42:1.655565e-02):1.957157e-02):3.037158e-02,40:5.011544e-02):3.774734e-01):3.204606e-03,(27:9.403791e-02,((28:1.697027e-01,26:1.631036e-02):2.165474e-04,29:1.513914e-01):3.552282e-02):2.608875e-01):3.862039e-02,(31:6.258494e-02,30:1.053643e-03):2.050793e-01):7.301253e-02,((((15:2.206471e-02,14:1.759779e-04):1.875453e-01,(13:3.424577e-02,(12:5.041411e-02,11:4.187227e-02):2.168028e-02):8.437221e-02):1.258944e-01,((16:1.355833e-02,20:1.358902e-02):3.210748e-02,(19:1.856906e-02,((18:8.216580e-03,((8:6.122632e-03,(5:1.058427e-02,((4:1.098495e-02,(7:1.198106e-03,9:5.995613e-02):2.852638e-02):1.460016e-02,6:2.234746e-02):3.019335e-02):3.381790e-02):3.232387e-02,10:2.167733e-02):5.401687e-02):5.234599e-02,17:3.816317e-02):3.029382e-02):5.814212e-02):8.994710e-02):8.566478e-02,(21:2.769114e-02,22:9.459256e-03):2.476821e-02):1.211701e-01):1.628418e-01,1:1.878479e-01);
   tree gen.10000 = [&U] ((((30:6.817015e-03,31:1.844715e-02):3.317423e-02,((32:5.051751e-02,(33:2.818866e-02,(((34:4.326052e-03,35:2.691404e-03):1.590109e-02,((36:7.840072e-03,37:2.276422e-02):6.284806e-03,(39:1.936014e-02,38:1.018957e-02):3.121832e-02):1.182640e-01):4.234525e-02,((25:1.027207e-02,24:1.982634e-02):6.301080e-02,23:4.448144e-03):1.064321e-01):1.366113e-02):1.107386e-01):9.556088e-02,(((28:6.147003e-02,(26:1.268063e-02,29:5.159154e-02):6.891023e-03):3.215881e-02,27:3.511843e-02):1.363554e-01,(50:1.049727e-01,(((41:1.419972e-02,42:3.058339e-02):1.365473e-02,(((43:1.709385e-03,(44:1.972332e-02,45:1.473723e-02):4.773309e-03):3.223761e-02,((48:3.738397e-02,49:2.296174e-02):2.165353e-02,47:2.012498e-02):1.789218e-02):1.929225e-02,46:2.476548e-02):6.983086e-02):1.151262e-02,40:1.110448e-02):6.397255e-02):9.436679e-02):7.153251e-03):6.769911e-02):1.294427e-01,(((((11:3.151368e-02,12:1.888669e-02):9.490374e-03,13:3.510225e-02):1.801508e-01,(14:9.888488e-03,15:1.419191e-02):6.648233e-02):8.439560e-02,(((18:3.961159e-02,17:1.214289e-02):3.694676e-03,(10:3.236764e-02,(9:3.456909e-02,(8:1.967965e-02,((4:5.666225e-04,(7:1.222248e-02,6:8.487033e-03):3.980203e-03):5.668174e-03,5:1.812812e-02):9.070485e-03):2.825458e-02):2.497426e-02):5.659367e-02):1.149531e-02,((16:3.825940e-02,20:5.075610e-03):3.585963e-02,19:7.798567e-03):3.424347e-02):1.116030e-01):9.919650e-02,(22:3.347571e-03,21:1.747765e-02):3.209940e-02):1.034333e-01):4.267245e-02,(2:3.193360e-03,3:1.097426e-02):1.449535e-02,1:1.420646e-01);
   tree gen.12000 = [&U] ((3:5.765090e-02,2:2.230892e-03):4.985175e-02,(((((26:4.803679e-03,(27:1.717149e-01,(29:8.604800e-02,28:6.085165e-02):1.090115e-02):1.936159e-02):1.240936e-01,((((((50:1.985529e-01,49:3.061571e-02):6.013295e-03,48:3.323491e-02):3.530808e-02,47:3.541366e-02):5.503368e-02,(46:1.002214e-03,((45:3.128919e-03,43:5.034040e-04):2.079554e-02,44:8.747081e-02):9.950669e-02):4.512119e-02):8.760724e-02,(41:4.042301e-02,42:4.756870e-02):2.803617e-02):8.380080e-02,40:1.894754e-02):3.367403e-01):9.302218e-02,(31:1.190713e-02,30:2.339540e-02):1.269686e-01):1.702841e-02,(32:2.028108e-02,((((35:2.378143e-02,34:5.839769e-03):6.404021e-03,((39:8.110048e-03,(37:2.229212e-02,36:2.465657e-02):1.959941e-02):2.509344e-02,38:5.611292e-03):2.483660e-01):1.241570e-01,33:7.205000e-02):1.269071e-01,(23:2.112738e-03,(24:1.859110e-02,25:9.078376e-03):4.413917e-02):2.445140e-01):7.768420e-02):2.129565e-01):1.241893e-01,((((((17:3.870902e-02,(18:2.272034e-02,(((8:3.715501e-02,(5:2.692699e-02,(4:2.332546e-02,(6:1.111167e-02,7:2.030340e-03):8.825156e-03):5.419389e-02):3.446120e-02):9.951331e-03,9:2.999094e-02):4.462222e-02,10:1.870338e-02):1.100017e-01):5.937311e-03):2.476853e-02,19:9.773921e-03):1.950541e-02,16:9.979739e-03):4.131295e-03,20:8.033084e-03):2.543058e-02,((15:2.466205e-03,14:1.899740e-03):5.566754e-02,((11:3.933453e-02,12:2.029570e-02):3.054254e-02,13:1.908783e-02):7.255542e-02):2.432906e-01):6.601296e-02,(21:1.478962e-02,22:1.584108e-02):4.484600e-02):1.013303e-01):7.309587e-02,1:2.226441e-01);
   tree gen.14000 = [&U] (((((((40:8.070838e-03,((41:2.764650e-02,42:7.146710e-02):2.230273e-02,((46:3.334492e-02,((49:1.008833e-01,48:6.238587e-02):4.301041e-03,47:3.224153e-03):2.471280e-02):2.170554e-02,((44:1.389366e-02,45:6.334161e-03):6.850161e-03,43:1.917716e-02):7.297492e-02):1.080544e-01):4.970595e-02):1.918543e-01,50:6.530022e-02):1.736852e-01,((26:2.068057e-02,(27:1.567379e-01,28:9.077364e-02):2.293161e-02):3.925572e-02,29:1.635198e-01):3.261994e-01):4.520352e-02,(32:2.268555e-02,(((((36:1.166209e-02,(38:6.122717e-03,39:9.969771e-03):7.289483e-02):1.900378e-02,37:3.718331e-03):1.433268e-01,(34:2.732398e-02,35:5.058640e-03):1.604828e-02):1.001051e-01,33:7.433511e-02):9.054321e-03,((24:3.222225e-02,25:2.554335e-02):4.203640e-02,23:1.653806e-02):1.979234e-01):1.782827e-01):1.064385e-01):1.837255e-01,(31:2.131659e-02,30:2.587463e-02):7.420549e-02):1.964672e-01,((21:9.759364e-03,(((15:8.941794e-03,14:1.089567e-02):1.529254e-01,((12:4.985187e-02,11:2.746977e-02):6.189492e-02,13:5.347929e-02):1.090224e-01):1.977669e-01,((20:1.193013e-02,(((((5:1.058414e-02,(4:2.040393e-02,((9:3.594402e-02,7:6.466782e-03):4.292916e-03,6:1.230650e-02):2.776231e-02):1.235675e-02):3.621429e-02,8:1.080845e-02):1.036043e-01,10:1.911928e-02):3.520375e-02,(17:2.750395e-02,18:3.200965e-03):2.956134e-02):5.550333e-02,16:5.074171e-02):1.296941e-02):3.179635e-02,19:8.179410e-02):8.466007e-02):1.641754e-01):1.472664e-02,22:1.865020e-02):3.110037e-01):2.115801e-01,(2:4.386675e-02,3:3.528504e-02):7.407318e-02,1:3.503043e-01);
   tree gen.16000 = [&U] ((3:3.424069e-02,2:5.102965e-03):6.231814e-02,(((((23:6.857710e-02,(24:1.876110e-02,25:4.997934e-03):6.643999e-02):1.524211e-01,((((35:1.845385e-02,34:7.262669e-03):1.207373e-03,(37:6.859204e-03,(36:1.518610e-02,(39:1.317670e-02,38:1.324257e-02):3.721842e-02):1.306468e-02):1.106769e-01):9.198064e-02,33:1.473304e-02):9.554043e-02,32:1.523412e-02):1.945865e-02):9.208658e-02,((((41:3.924979e-03,42:4.728118e-02):5.047294e-02,(((50:1.173568e-01,(48:2.543822e-02,49:3.511310e-02):4.580495e-02):1.091692e-02,47:1.308123e-07):5.877348e-02,(46:4.835949e-02,((43:1.418976e-02,44:2.543704e-02):3.672881e-03,45:1.225672e-02):5.283735e-02):8.201036e-03):6.251165e-02):3.704927e-02,40:9.312918e-03):1.408909e-01,(31:1.619941e-02,30:2.805125e-03):7.272965e-02):9.280094e-03):5.908539e-03,(27:4.083899e-02,(26:2.322627e-02,(29:7.215896e-02,28:9.483645e-02):5.073369e-03):4.548226e-02):2.097144e-01):1.667821e-01,(((((((((((8:4.402768e-02,5:4.372392e-03):1.867203e-02,4:3.937292e-03):1.065738e-02,(6:8.247990e-03,7:1.252873e-02):1.613803e-02):3.545047e-02,9:4.124975e-03):5.033892e-02,10:4.941520e-03):5.048923e-02,18:1.206994e-02):4.412353e-03,17:1.658535e-02):5.960760e-02,19:6.773050e-03):2.906785e-02,(16:5.759214e-02,20:1.039777e-02):1.780304e-02):2.804924e-02,((15:9.582538e-03,14:9.086023e-03):2.227510e-02,(11:7.889425e-03,(12:4.127966e-02,13:4.235177e-02):1.469521e-02):9.924670e-02):9.182596e-02):5.149465e-02,(21:6.710659e-03,22:7.802716e-03):3.299959e-02):4.491025e-02):9.222196e-02,1:1.988063e-01);
   tree gen.18000 = [&U] ((3:2.425399e-02,2:2.977643e-03):3.704777e-02,((((31:1.970163e-02,30:7.012129e-03):8.595256e-02,(((41:1.438084e-02,42:2.784603e-02):4.085938e-02,((((44:1.695868e-02,45:8.416811e-03):5.919380e-03,43:1.250753e-03):8.218320e-02,((49:1.845762e-02,(48:3.456723e-03,50:2.414926e-01):3.268269e-02):1.659777e-02,47:6.867088e-08):4.738384e-02):2.785994e-04,46:5.256622e-02):5.790211e-02):4.707772e-02,40:7.550895e-03):2.271367e-01):4.552289e-02,((((26:1.429432e-02,27:5.743530e-02):5.834079e-03,28:3.384001e-02):7.162481e-02,29:2.489127e-02):1.083360e-01,(32:1.947886e-03,((23:3.311523e-02,(24:3.886497e-02,25:1.710863e-02):2.041655e-02):1.347702e-01,((35:3.418875e-03,(34:3.166392e-02,((39:1.072092e-02,38:1.568331e-02):5.365600e-03,(36:8.466133e-03,37:1.180758e-02):2.075614e-02):1.305221e-01):1.056653e-03):8.944033e-02,33:2.761066e-02):3.308035e-02):1.218188e-01):4.014719e-02):6.602210e-02):1.779622e-01,(((((((((((5:7.829356e-04,((7:2.044185e-02,6:1.853572e-02):4.535251e-02,4:1.163578e-02):7.441923e-03):6.707662e-04,8:2.357476e-02):4.237358e-02,9:1.160925e-02):8.260444e-02,10:7.404951e-03):4.708991e-02,18:1.528246e-02):1.473092e-03,17:3.219546e-02):2.761248e-02,19:7.141674e-03):3.548685e-02,16:1.811582e-02):3.671445e-03,20:1.390290e-02):8.829841e-02,((15:8.834605e-03,14:8.621232e-03):4.874705e-02,((12:1.527800e-02,11:4.121837e-02):2.722485e-02,13:9.591406e-03):6.193242e-02):9.005088e-02):8.285415e-02,(21:8.080204e-03,22:5.705867e-03):5.804322e-02):1.027333e-01):4.005733e-02,1:1.905276e-01);
   tree gen.20000 = [&U] ((3:5.173220e-02,2:2.046817e-04):7.661312e-02,((((31:1.715519e-02,30:1.421895e-02):3.471018e-02,(((42:2.244583e-02,41:2.100079e-02):1.466165e-02,(((44:1.296423e-02,(45:3.327803e-03,43:3.840656e-03):1.485623e-04):3.102723e-02,(46:2.765751e-02,((49:2.641327e-02,48:2.291091e-02):1.488063e-02,47:3.128471e-02):1.167606e-02):1.073157e-02):1.753519e-02,50:1.601864e-01):2.358269e-02):8.174241e-03,40:1.200421e-02):1.440469e-01):9.013724e-04,(((26:4.676766e-03,(27:6.225497e-02,28:6.209375e-02):1.364181e-02):4.874526e-02,29:6.963726e-02):1.088909e-01,(32:3.746269e-03,((((34:3.638812e-02,35:4.667986e-03):1.779479e-02,((36:1.343641e-02,37:9.039295e-03):2.025738e-02,(39:2.799986e-03,38:1.387607e-02):1.581433e-02):3.364013e-02):1.300641e-01,33:2.484560e-02):5.157134e-02,(23:4.195428e-03,(24:5.039600e-03,25:6.980419e-03):4.366323e-02):1.287180e-01):1.251268e-01):3.183147e-02):9.189933e-02):1.342354e-01,((22:7.549509e-03,((20:1.449974e-02,((((18:2.127003e-03,((((5:8.116990e-04,((7:3.126671e-03,6:2.398161e-02):2.302165e-02,4:1.784401e-02):9.338185e-03):2.119214e-02,8:3.517254e-04):2.518015e-02,9:1.485525e-02):2.799767e-02,10:2.244048e-03):3.403073e-02):2.832129e-02,17:5.426251e-03):2.437295e-02,19:1.746288e-02):2.579680e-02,16:1.546572e-02):7.177252e-03):7.552396e-02,((15:1.930433e-02,14:6.579264e-04):4.621044e-02,((12:5.089363e-03,11:3.367536e-02):7.053002e-03,13:1.427040e-02):5.155327e-02):1.732226e-01):6.704144e-02):5.853806e-03,21:7.428522e-05):7.028900e-02):1.106266e-01,1:1.244352e-01);
   tree gen.22000 = [&U] (3:8.738712e-02,(2:8.009625e-03,(((((((41:9.095917e-03,42:7.471625e-02):6.725896e-03,40:3.765544e-02):2.261738e-02,(((45:4.485078e-03,44:2.487830e-02):2.206314e-03,43:2.136062e-02):1.089408e-01,(46:8.504503e-02,((48:2.759606e-02,49:3.796257e-02):2.079381e-02,47:6.242200e-03):8.435759e-02):1.694805e-02):1.004046e-01):2.282731e-01,50:6.239508e-02):1.929554e-01,((27:4.076689e-02,(28:1.031155e-01,(29:9.469941e-02,26:5.719395e-02):1.620424e-02):6.380075e-02):2.055829e-01,(32:1.509942e-02,(((34:4.319516e-02,35:8.467693e-03):3.741809e-03,((36:2.325261e-02,(38:2.823361e-03,39:8.890219e-04):3.581034e-02):3.263405e-02,37:1.015136e-04):1.467844e-01):3.296844e-02,(((24:1.582929e-02,25:1.148137e-02):2.058934e-02,23:1.031752e-01):2.259213e-01,33:3.906362e-02):9.249059e-03):7.959897e-02):2.253479e-01):3.157852e-02):1.545483e-01,(30:8.774473e-03,31:1.725143e-02):2.761521e-01):1.729092e-02,(((17:1.437065e-02,(((10:1.060713e-02,(((7:2.974094e-03,4:7.112933e-03):1.603319e-02,((5:9.231539e-03,8:4.570826e-02):1.718454e-02,6:6.730442e-03):1.829736e-02):7.482879e-02,9:3.210704e-02):2.747781e-02):1.090204e-01,18:2.384334e-03):2.619131e-02,(19:5.999220e-03,(20:1.637746e-03,16:3.268509e-02):5.422267e-02):5.777851e-02):1.781974e-02):1.179709e-01,((13:2.916913e-02,(12:1.128700e-02,11:1.465925e-02):1.183403e-02):1.325599e-01,(14:7.232737e-03,15:7.802419e-04):5.080528e-02):7.069051e-02):9.403253e-02,(22:5.255250e-03,21:4.004740e-02):1.368730e-02):1.590114e-01):1.276664e-01):5.344691e-03,1:2.517635e-01);
   tree gen.24000 = [&U] ((3:6.415523e-02,2:6.651349e-03):6.856839e-02,(((((((28:6.887920e-02,27:4.696795e-02):4.989237e-02,29:1.349975e-01):1.399215e-03,26:7.448530e-03):1.426297e-01,((((44:1.158219e-02,(45:8.397634e-03,43:5.884869e-04):1.584347e-02):2.975578e-02,((47:2.426777e-03,((49:4.557249e-02,50:1.265631e-01):1.326018e-02,48:4.583148e-02):1.975105e-02):2.490921e-02,46:4.978291e-02):1.359118e-02):6.998868e-02,(42:1.658017e-02,41:2.208409e-02):6.636593e-03):7.200884e-02,40:4.206666e-03):3.591123e-01):1.934122e-02,(32:1.289243e-02,(((((39:1.188479e-02,38:2.364304e-04):3.689182e-02,(36:4.496337e-03,37:6.698113e-02):3.370442e-03):6.834536e-02,(34:4.233160e-03,35:2.235097e-02):9.791752e-03):1.046400e-01,33:4.660526e-03):4.554566e-02,(23:3.056886e-02,(24:1.450517e-02,25:3.361892e-03):1.627771e-02):2.173373e-01):5.071858e-02):9.871400e-02):4.716450e-02,(31:6.101669e-03,30:1.200629e-02):3.095848e-02):1.875948e-01,(((15:2.265930e-04,14:1.158297e-03):8.000491e-02,(13:2.712562e-02,(12:1.410652e-03,11:1.261984e-02):2.462529e-02):1.359061e-01):8.159263e-02,((22:6.807370e-03,21:1.755295e-02):7.018136e-02,((16:5.423461e-03,20:1.769538e-02):1.114965e-02,(((18:1.072074e-03,((9:1.500618e-02,((5:6.208451e-03,((7:5.312175e-03,4:6.543773e-03):1.881448e-02,6:6.257253e-03):3.594088e-02):3.688328e-02,8:1.609045e-02):2.149372e-02):4.360963e-02,10:4.973819e-03):4.880871e-02):1.920382e-02,17:1.091215e-02):4.208027e-02,19:4.409051e-03):1.362044e-02):1.142609e-01):2.541686e-02):8.057594e-02):7.346956e-02,1:1.756615e-01);
   tree gen.26000 = [&U] ((3:6.311558e-02,2:8.616779e-03):2.680871e-02,((((31:2.774473e-02,30:1.922286e-02):5.384029e-02,((((((44:1.050912e-02,(43:4.098454e-03,45:7.759199e-03):6.017346e-03):3.200992e-02,46:1.679034e-02):2.337682e-02,(47:4.680222e-04,(48:5.691958e-02,(49:1.191544e-02,50:2.590090e-01):3.048322e-02):8.106825e-02):2.597702e-02):2.085057e-02,(42:6.708294e-02,41:1.026825e-02):2.726896e-02):1.743448e-02,40:1.953522e-02):1.223416e-01,(32:7.719570e-03,((((35:5.917896e-03,34:5.021230e-02):2.178296e-02,(37:1.391067e-03,(36:3.643232e-03,(39:4.846462e-03,38:5.739522e-03):2.631532e-02):4.640283e-03):7.472695e-02):7.696119e-02,(23:1.941632e-02,(24:2.094625e-02,25:4.648075e-03):4.896604e-02):1.233988e-01):3.924194e-02,33:5.157499e-02):1.046336e-01):5.635680e-02):1.335189e-02):9.396025e-03,(28:4.110465e-02,((27:1.000847e-01,29:8.609981e-02):2.803130e-03,26:1.013252e-02):1.440288e-02):2.797944e-01):1.878657e-01,(21:1.810721e-02,(22:8.123418e-04,((((((18:1.023889e-02,((9:2.501528e-02,((((7:2.943501e-04,4:4.066447e-02):1.429198e-02,6:1.260773e-02):3.678875e-02,5:2.962633e-03):1.976374e-02,8:1.105847e-02):7.628376e-03):2.144250e-02,10:2.526086e-02):3.226857e-02):5.126164e-03,17:4.507576e-02):4.367195e-02,19:5.010057e-02):6.395058e-02,16:1.684303e-02):2.375793e-02,20:6.676437e-03):8.144361e-02,((15:1.740202e-02,14:8.846251e-04):7.066375e-02,(13:9.425675e-03,(12:2.290672e-02,11:2.284817e-02):1.400858e-02):5.560628e-02):6.962879e-02):1.196092e-01):1.778576e-02):9.191308e-02):5.040149e-02,1:2.172235e-01);
   tree gen.28000 = [&U] ((2:1.545744e-02,3:7.230676e-02):8.820786e-02,(((40:2.259940e-02,((41:2.079859e-02,42:8.597601e-02):6.026211e-03,((46:5.483258e-02,(((49:6.639310e-02,48:4.690536e-02):7.877661e-03,47:2.353687e-02):1.199262e-02,50:2.024238e-01):2.530467e-02):2.526731e-02,(44:4.599160e-03,(43:1.424986e-02,45:4.120311e-03):8.315438e-03):3.455783e-02):9.048132e-02):8.087629e-02):3.093555e-01,((32:5.754666e-04,(((35:5.143907e-03,((39:5.305230e-03,38:1.539649e-02):2.829793e-02,(36:2.803977e-03,37:1.627217e-02):2.495440e-03):2.719037e-01):5.103434e-02,34:3.221705e-05):1.590808e-01,33:3.818708e-02):2.336974e-01):1.142120e-01,((26:4.857721e-04,((28:1.646131e-01,27:9.500945e-02):8.951621e-03,29:1.202908e-01):9.138006e-03):2.230128e-01,((24:1.795011e-02,(23:7.805873e-02,25:2.681836e-02):6.983847e-02):3.392265e-01,(31:1.663095e-02,30:1.236861e-02):3.505232e-02):6.014454e-02):8.977232e-02):1.101728e-01):1.163962e-01,((21:1.666530e-02,22:3.268316e-03):5.377665e-02,(((20:8.515180e-03,16:1.093639e-02):1.694428e-02,((17:1.058218e-01,((10:5.613082e-03,(9:1.589482e-02,((((7:1.911116e-02,6:3.348124e-02):4.370614e-02,4:5.706155e-03):1.108012e-02,5:2.353912e-02):3.149224e-02,8:2.591891e-02):4.281185e-02):3.615713e-02):6.832307e-02,18:2.050639e-02):3.815597e-02):6.257362e-02,19:1.194755e-02):2.871017e-02):1.480218e-01,(((12:4.787095e-02,11:1.586267e-02):4.189801e-02,13:1.026227e-02):1.369157e-01,(14:6.119151e-03,15:8.856107e-03):9.116382e-02):1.936829e-01):3.570592e-02):9.452012e-02):1.137446e-01,1:3.028609e-01);
   tree gen.30000 = [&U] ((2:9.307021e-03,3:4.040103e-02):4.103070e-02,(((((28:7.675376e-02,27:4.909183e-02):1.111467e-02,26:1.600657e-02):7.400456e-02,29:9.834853e-02):1.785721e-01,(((((25:1.607338e-02,24:3.369048e-02):4.753625e-02,23:6.266465e-02):3.291262e-01,(31:7.802871e-03,30:3.093028e-02):1.243663e-01):1.365461e-01,(40:2.494701e-03,(((46:6.423104e-02,((43:7.065896e-04,45:7.146117e-03):1.780793e-02,44:2.933295e-02):1.109889e-01):3.827261e-02,((49:5.220328e-02,48:7.457382e-02):6.976866e-02,(47:5.515377e-03,50:2.016832e-01):1.354873e-02):5.233504e-02):1.312585e-01,(41:2.837346e-03,42:4.575525e-02):4.767211e-02):5.233452e-02):2.149201e-01):6.576252e-02,(32:7.534010e-04,((((((39:2.012138e-02,38:2.779531e-02):3.045084e-02,36:1.313420e-03):4.862289e-03,37:4.823947e-02):2.223657e-01,35:1.379061e-02):5.507367e-04,34:1.508034e-02):1.455556e-01,33:1.009527e-03):2.064652e-01):3.228494e-02):4.421053e-02):1.510457e-01,((21:4.377774e-02,22:1.771359e-02):6.917974e-02,(((20:2.280933e-03,16:4.086353e-02):4.400158e-02,((((10:7.418301e-03,(((5:6.691238e-03,(4:1.222829e-03,(6:7.150834e-02,7:4.870261e-03):4.249075e-02):2.074478e-02):2.123140e-02,8:3.359511e-02):5.365470e-02,9:1.459079e-02):4.611758e-02):1.178893e-01,17:4.082551e-02):4.767320e-03,18:2.603225e-02):8.085513e-02,19:4.113314e-02):4.285625e-02):7.550795e-02,(((12:1.374618e-02,11:2.274922e-02):3.663997e-02,13:4.467428e-02):5.378149e-02,(14:2.583440e-03,15:2.390407e-02):1.010747e-01):1.374764e-01):5.214737e-02):7.489727e-02):7.690091e-02,1:3.139332e-01);
   tree gen.32000 = [&U] (((((((25:1.400666e-03,24:6.129963e-02):9.547318e-02,23:1.575380e-02):1.885197e-01,(30:5.014945e-03,31:1.349169e-02):4.276698e-02):6.398572e-02,(((34:1.756553e-02,(35:3.145642e-03,((37:3.857451e-02,36:1.447252e-02):3.548607e-02,(39:3.039801e-03,38:1.175695e-02):2.262526e-02):9.852602e-02):3.594718e-02):1.645734e-01,33:1.282339e-02):1.528322e-01,32:1.931969e-02):1.550976e-01):1.381442e-02,((40:5.668266e-02,((41:2.510467e-02,42:7.102191e-02):5.371029e-02,(50:1.895363e-01,((47:7.280024e-02,(48:6.306483e-02,49:5.467286e-02):2.003277e-02):5.004686e-02,(46:4.155540e-02,(44:1.464789e-02,(43:6.709201e-03,45:4.383168e-03):9.065608e-03):1.234209e-02):3.399328e-02):1.703922e-02):7.074126e-02):6.573416e-02):2.119052e-01,((26:5.710723e-02,(28:1.488715e-02,27:9.905657e-02):8.159686e-02):4.831437e-02,29:7.272570e-02):2.570768e-01):4.612947e-02):1.526929e-01,((21:1.941450e-02,22:3.932605e-03):5.192156e-02,(((19:1.016958e-02,((((9:2.777688e-02,(8:4.318413e-05,(5:1.574993e-02,((6:1.842032e-02,7:7.490326e-03):2.240089e-02,4:1.324962e-02):3.816934e-02):4.284882e-02):4.433728e-02):4.737427e-02,10:6.642996e-03):5.446869e-02,18:1.425521e-02):4.439792e-02,17:7.495948e-03):4.608211e-02):4.526547e-02,(16:1.741061e-02,20:1.186331e-02):8.650117e-04):9.300943e-02,((14:4.626985e-03,15:4.316650e-03):7.397514e-02,(13:4.052686e-02,(11:2.167434e-02,12:5.339881e-03):1.379952e-02):8.466323e-02):1.480199e-01):4.312538e-02):1.326654e-01):1.323039e-01,(2:3.364969e-02,3:5.179278e-02):8.534363e-02,1:2.108203e-01);
   tree gen.34000 = [&U] ((2:7.775295e-03,3:6.570361e-02):3.540351e-02,(((((32:1.939120e-02,(((36:2.472615e-03,(37:2.571166e-02,(39:4.253847e-02,38:1.019649e-05):4.839007e-02):1.925488e-03):1.793623e-01,(35:2.806165e-02,34:9.917444e-03):2.806184e-02):4.696001e-02,33:7.487659e-02):1.969242e-01):3.502007e-02,((25:2.064830e-02,24:2.240835e-02):6.673053e-02,23:3.576974e-03):2.379296e-01):8.774635e-02,(29:4.679456e-02,((27:6.598357e-02,28:9.036527e-02):2.149589e-02,26:4.785015e-03):4.427166e-02):2.108024e-01):3.611258e-02,(((((46:2.187743e-02,(43:1.889673e-03,(44:1.379148e-02,45:5.540396e-03):6.465062e-03):6.224554e-02):4.038526e-02,((40:3.940880e-02,42:5.988095e-02):6.390045e-03,41:2.678682e-02):8.428914e-02):2.205811e-02,((49:5.031585e-02,48:5.101107e-02):4.681614e-02,47:1.766770e-04):2.269398e-02):1.562968e-01,50:5.496617e-02):9.948467e-02,(31:2.630735e-02,30:2.035783e-02):6.678673e-02):1.400313e-02):9.711137e-02,(((17:1.068741e-02,(((10:2.611558e-02,((8:3.300775e-03,(((7:1.788022e-02,4:6.460231e-03):1.118591e-02,6:2.344321e-03):2.236412e-02,5:3.083706e-03):3.632321e-02):1.771501e-02,9:1.036498e-02):6.779621e-02):5.567569e-02,18:5.236988e-03):9.316058e-03,((20:1.058220e-02,16:1.488749e-02):2.716811e-02,19:2.573321e-02):3.963212e-02):4.512934e-02):1.060231e-01,(((12:7.707166e-03,11:2.023412e-02):8.253459e-03,13:1.059763e-02):8.898508e-02,(14:1.236649e-02,15:3.667584e-03):5.944789e-02):8.824311e-02):3.556514e-02,(21:7.746327e-03,22:1.801602e-02):8.927484e-02):1.687618e-01):1.365471e-02,1:2.061361e-01);
   tree gen.36000 = [&U] ((2:5.593135e-04,3:4.587290e-02):7.530526e-02,(((31:2.484676e-02,30:3.063290e-02):1.699218e-01,((((27:9.753775e-02,(28:6.026093e-02,(26:2.401932e-02,29:7.789252e-02):8.101505e-03):2.916088e-02):5.037353e-02,((49:7.965545e-02,((((44:4.745899e-02,(45:2.729819e-02,43:9.010116e-03):8.046585e-04):6.775002e-02,(46:3.174104e-02,(40:3.666882e-02,(41:1.635810e-02,42:4.840258e-02):2.352797e-02):6.380720e-02):4.807130e-03):1.822554e-02,47:1.420216e-02):3.424519e-02,48:9.591854e-02):2.292446e-02):8.951132e-02,50:9.068692e-03):3.067798e-01):6.614430e-02,((((37:1.996327e-03,(36:1.437172e-02,(39:9.058897e-03,38:3.908048e-03):7.801066e-02):2.414443e-02):1.255757e-01,(35:1.147769e-02,34:1.216674e-02):3.194223e-03):1.529550e-01,33:3.524094e-03):5.150530e-02,32:8.034465e-02):4.036092e-02):2.217972e-02,((25:1.296144e-02,24:1.526898e-02):3.185052e-02,23:6.931036e-02):2.516230e-01):6.883039e-02):1.455084e-01,((((17:5.504046e-03,(((10:1.514741e-02,((8:9.132747e-03,((4:2.732936e-04,(7:1.527934e-02,6:8.837597e-03):4.100341e-03):3.252762e-02,5:1.003089e-02):4.586726e-02):2.273241e-02,9:2.717423e-02):6.647078e-02):1.013445e-01,((20:2.982218e-02,16:6.171145e-03):6.409566e-02,19:4.035656e-03):5.133155e-02):6.064953e-04,18:1.456768e-02):4.437847e-02):5.745247e-02,(((12:1.375004e-03,11:3.044159e-02):8.416581e-03,13:1.219281e-02):8.288572e-02,(14:2.642466e-03,15:1.737379e-03):7.181738e-02):4.688962e-02):7.420556e-02,21:7.211348e-04):1.128928e-02,22:9.077878e-03):1.453925e-01):9.863707e-02,1:2.291689e-01);
   tree gen.38000 = [&U] ((2:3.790615e-03,3:7.954070e-03):7.345837e-02,(((31:6.335635e-02,30:8.694871e-03):2.991033e-02,(32:2.554735e-02,(((((29:9.471851e-02,28:9.216381e-02):6.926546e-03,26:1.103022e-02):5.130724e-02,27:1.174216e-01):9.542334e-02,(((47:4.920823e-03,(46:5.802741e-02,((43:4.415962e-04,(44:4.077669e-02,45:1.109621e-02):1.769304e-02):8.881328e-02,(40:4.235655e-02,(41:3.481113e-02,42:2.467540e-02):1.490501e-02):3.661234e-02):1.762374e-02):6.657200e-02):5.499340e-02,(49:4.089039e-02,48:4.830072e-02):2.973605e-02):2.091211e-01,50:2.802393e-02):1.898860e-01):1.207598e-01,(((25:2.062667e-03,24:1.547172e-02):1.512213e-02,23:2.691492e-02):3.058082e-01,((((36:8.192337e-03,37:2.010502e-02):1.527114e-02,(39:3.847018e-03,38:2.659640e-02):3.725897e-02):1.630785e-01,(34:3.031572e-02,35:5.268289e-04):2.057352e-03):1.828235e-01,33:2.496005e-02):1.395151e-02):7.968750e-02):3.675038e-02):1.719656e-01):2.477722e-01,((21:8.914524e-03,22:2.293600e-02):4.240639e-02,((17:2.187059e-04,(((10:1.017938e-02,(9:2.500355e-02,(8:6.440957e-03,(4:7.665815e-03,(5:1.616271e-02,(7:4.106374e-03,6:1.180437e-02):1.747259e-02):1.420676e-03):9.116312e-02):7.904999e-02):4.615005e-02):4.586162e-02,18:9.425159e-03):1.238284e-02,((20:1.964272e-02,16:1.417501e-02):5.305366e-02,19:1.087895e-02):2.074310e-02):2.157226e-02):6.403948e-02,((13:5.991957e-03,(12:1.584083e-02,11:6.107918e-03):5.321954e-03):9.382738e-02,(14:9.978289e-03,15:1.731650e-02):9.281376e-02):8.358323e-02):5.031716e-02):7.188047e-02):1.012297e-01,1:1.191972e-01);
   tree gen.40000 = [&U] ((2:7.166319e-03,3:4.543477e-02):2.177830e-02,((((((42:3.309642e-02,41:2.236031e-02):3.915981e-02,((46:2.705008e-02,(47:4.943544e-03,((50:9.942968e-02,49:1.414444e-02):2.759394e-02,48:1.754379e-02):4.752242e-02):3.558692e-02):8.103135e-03,((43:6.436918e-04,44:4.322286e-03):1.948597e-04,45:2.066082e-03):5.173182e-02):4.039399e-02):6.196421e-02,40:1.464230e-02):1.498232e-01,(26:2.568655e-02,((27:1.051914e-01,28:6.362076e-02):2.727591e-02,29:6.693419e-02):4.311539e-02):1.193177e-01):8.942686e-02,((31:2.735863e-02,30:3.362590e-02):7.459786e-02,(((33:2.241140e-02,((35:4.303859e-04,34:2.867666e-02):3.227414e-03,((39:2.265031e-03,38:6.841282e-03):3.665257e-03,(37:2.081901e-02,36:1.465186e-02):9.987850e-03):9.939707e-02):5.332865e-02):6.831000e-03,(23:7.844810e-03,(25:1.075938e-02,24:3.134400e-02):7.684291e-02):2.811006e-01):1.871703e-01,32:6.921840e-03):1.369685e-01):9.388805e-02):7.192726e-02,((21:6.561565e-03,22:5.889743e-03):3.818177e-02,((16:1.062545e-02,(20:2.515273e-02,((17:2.897859e-02,(18:1.471574e-02,(((8:3.974802e-02,5:9.881041e-03):1.448332e-03,((4:1.296564e-02,(7:2.088144e-02,6:9.954161e-03):4.034444e-02):1.660934e-02,9:3.413953e-02):1.949775e-02):7.332336e-02,10:4.968543e-03):5.976151e-02):5.183510e-02):4.445446e-02,19:1.147201e-02):1.442648e-02):2.139069e-02):6.248554e-02,((15:1.232499e-02,14:2.279472e-04):7.304313e-03,((11:3.299147e-02,12:4.352940e-03):2.126087e-02,13:4.175414e-02):1.483760e-01):1.032976e-01):4.602401e-02):9.121370e-02):8.158020e-02,1:1.980213e-01);
   tree gen.42000 = [&U] ((2:1.860293e-03,3:3.231732e-02):5.548822e-02,((((31:2.248582e-02,30:7.525148e-03):5.941008e-02,(((41:1.187271e-03,42:6.091930e-02):3.319729e-02,(((45:3.129140e-04,43:1.551446e-03):1.053478e-02,44:1.754093e-02):8.666679e-02,(46:1.953546e-02,(47:5.869373e-03,((50:2.448730e-01,49:9.398321e-03):2.137913e-02,48:2.348701e-02):1.241451e-02):1.883397e-02):1.446438e-03):4.369057e-02):6.789268e-02,40:9.176431e-03):2.229462e-01):4.608115e-02,((((33:3.417189e-02,((35:1.290278e-02,34:4.555399e-02):9.770483e-03,(37:1.071792e-02,(36:8.679673e-03,(38:4.153602e-03,39:9.731150e-03):3.578678e-02):1.084083e-02):8.280818e-02):2.814643e-02):1.041987e-02,(23:5.392596e-02,(25:1.266197e-02,24:6.161528e-02):2.489641e-02):9.651748e-02):1.680869e-01,32:1.288419e-02):1.408911e-01,(((28:6.642517e-02,27:9.672005e-02):9.495936e-03,26:3.194627e-02):3.256598e-03,29:1.008709e-01):1.351790e-01):6.783085e-03):1.035832e-01,(((16:7.775002e-03,(((17:3.913821e-02,(18:7.296071e-03,(((7:2.173632e-02,(((8:2.974668e-02,6:1.486477e-02):3.566342e-04,5:8.182843e-03):3.140375e-02,4:7.485590e-03):5.390939e-03):6.620862e-02,9:1.290494e-02):4.325449e-02,10:1.835194e-02):4.964455e-02):3.126372e-02):4.806468e-02,19:1.909560e-02):5.537925e-02,20:1.465594e-02):5.149354e-03):8.253929e-02,((15:9.111550e-04,14:5.573201e-03):6.555707e-02,((11:2.138120e-02,12:2.693791e-02):2.289727e-02,13:1.667406e-02):5.426965e-02):7.939485e-02):8.457686e-02,(21:2.721180e-02,22:7.707363e-03):5.919177e-02):6.499443e-02):5.749579e-02,1:1.091019e-01);
   tree gen.44000 = [&U] ((2:1.525407e-02,3:9.270348e-03):4.228505e-02,(((((29:2.731123e-03,(26:2.322034e-02,(27:7.384635e-02,28:3.759911e-02):1.238266e-02):7.777624e-02):1.238137e-01,(31:3.383800e-02,30:1.150953e-02):5.632089e-02):2.446310e-02,((46:3.371227e-02,((((49:3.061306e-02,48:2.276886e-02):2.948088e-02,47:2.761389e-03):2.029094e-02,((44:1.727714e-02,45:2.874889e-04):4.736084e-03,43:3.112702e-03):6.005968e-02):1.658774e-02,(40:2.722464e-02,(42:5.725863e-02,41:1.805271e-02):4.049485e-02):1.953126e-02):1.799511e-02):1.482638e-01,50:1.114597e-02):1.528007e-01):1.149444e-02,((((25:2.109273e-02,24:2.126094e-02):3.553356e-02,23:1.077449e-02):2.141478e-01,((34:3.715381e-02,(35:3.990732e-03,((39:3.036016e-03,38:2.628943e-02):1.650368e-02,(37:9.516799e-03,36:6.916395e-03):2.446263e-03):1.143176e-01):1.910411e-02):4.585406e-02,33:2.510093e-02):4.498420e-02):9.791191e-02,32:4.789028e-03):1.080780e-01):1.323085e-01,((21:5.848703e-03,22:2.287418e-02):4.384197e-02,((17:5.862296e-03,(((10:2.139860e-03,(9:5.581115e-03,(8:9.869590e-03,((4:1.078607e-02,(7:4.819601e-03,6:1.164763e-02):1.640011e-02):6.855069e-03,5:1.814330e-02):2.719971e-02):1.269245e-02):4.295028e-02):3.708192e-02,(19:2.619638e-02,(20:6.296045e-02,16:1.436420e-02):3.223273e-02):3.601054e-02):1.714136e-02,18:1.143055e-03):1.957288e-02):3.217970e-02,((12:1.597379e-02,(13:4.478783e-02,11:1.416353e-02):2.309316e-03):1.780962e-01,(14:1.008678e-02,15:1.370378e-02):4.282716e-02):2.899429e-02):5.553673e-02):4.762731e-02):5.860458e-02,1:1.505174e-01);
   tree gen.46000 = [&U] ((((21:4.078886e-02,22:2.567385e-03):5.306603e-02,(((16:1.676132e-02,(19:4.374119e-03,((18:1.622753e-02,(((8:3.500774e-02,((7:5.183844e-03,(6:1.145364e-03,5:6.226957e-02):9.583900e-03):1.985003e-03,4:3.805434e-03):5.957193e-02):1.235222e-02,9:3.216849e-03):3.821085e-02,10:2.079827e-02):8.698819e-02):5.795268e-02,17:2.253162e-02):3.355494e-02):6.101843e-02):2.612128e-03,20:2.279363e-02):9.391142e-02,((14:1.029321e-02,15:9.907722e-03):1.229921e-01,((11:7.668197e-03,12:2.407237e-02):1.390242e-02,13:5.434134e-03):6.899362e-02):1.479306e-01):4.767749e-02):3.443775e-02,((((26:1.676813e-02,29:1.224388e-01):5.150580e-03,28:5.645585e-02):6.691664e-02,27:6.140112e-02):2.186508e-01,(((42:1.905420e-02,(((46:1.517364e-02,(50:2.288689e-01,(48:1.327822e-01,(47:1.439708e-02,49:8.798159e-02):8.025782e-03):4.660382e-02):8.580199e-03):1.245787e-05,(45:7.432451e-04,(44:1.657393e-02,43:2.662994e-03):6.161027e-03):1.448047e-01):7.335328e-02,41:8.634318e-03):9.712375e-03):7.680418e-02,40:2.434811e-02):1.766756e-01,(((30:1.255815e-02,31:3.751970e-03):7.565109e-03,((25:2.838706e-03,23:1.170678e-01):3.239734e-02,24:1.520845e-02):2.255631e-01):7.725130e-02,((((35:3.272046e-02,34:1.358031e-02):2.704455e-02,(36:2.741096e-02,(37:3.837869e-03,(39:1.652587e-02,38:4.259323e-03):7.171633e-02):2.022013e-02):1.186724e-01):1.360598e-01,33:3.148136e-03):1.916440e-01,32:2.314627e-02):1.504593e-01):9.637812e-02):8.035308e-03):2.751235e-01):1.335923e-01,(2:1.639054e-02,3:5.479034e-02):6.066527e-02,1:2.838964e-01);
   tree gen.48000 = [&U] (((((((34:3.469928e-03,(((37:3.247359e-03,36:1.533532e-02):5.712141e-02,(39:5.311061e-03,38:1.976180e-03):7.819243e-03):2.026551e-01,35:7.992415e-03):2.891007e-02):1.121095e-01,33:7.299764e-03):1.926970e-01,32:2.384186e-03):1.222934e-01,((26:1.579877e-02,(29:1.220167e-01,28:8.326889e-02):1.661627e-02):2.061571e-01,27:2.854782e-02):1.247413e-01):5.441041e-03,(((30:1.520376e-02,((25:1.004723e-02,23:4.620534e-02):2.398114e-02,24:1.180314e-02):2.160021e-01):3.482512e-02,31:3.778415e-02):1.287372e-01,((42:1.989217e-02,(((46:3.338578e-02,(47:2.607112e-02,((49:2.521697e-02,48:3.858226e-02):1.744268e-02,50:1.558379e-01):5.327347e-02):2.528831e-02):7.160878e-03,((45:1.263341e-02,43:1.492448e-02):1.020661e-02,44:1.744748e-02):9.395069e-02):6.096113e-02,41:5.758399e-03):2.434158e-02):6.338010e-02,40:3.015312e-03):1.770109e-01):9.197910e-03):1.794274e-01,(21:3.649351e-02,(22:6.171023e-03,((16:1.356742e-02,(20:9.141220e-03,(19:2.782318e-03,((18:9.763434e-03,((8:1.997986e-02,(9:1.355390e-02,(((7:4.571554e-04,6:1.645921e-02):3.987222e-03,4:3.661168e-03):2.034166e-02,5:6.320773e-03):1.343124e-02):2.439986e-03):2.231051e-02,10:2.232038e-02):4.663348e-02):4.762257e-02,17:9.326602e-02):6.618401e-02):7.576303e-02):1.639858e-02):1.421093e-01,((14:1.108044e-02,15:7.233184e-03):8.906833e-02,((12:2.110438e-02,11:4.435607e-02):3.032766e-02,13:6.625889e-03):1.622712e-01):1.683685e-01):1.114416e-01):6.727547e-03):2.126645e-01):8.088356e-02,(2:6.460356e-03,3:1.198551e-01):4.508206e-02,1:2.861069e-01);
   tree gen.50000 = [&U] ((2:1.597389e-03,3:3.928113e-02):1.018709e-01,(((((31:3.888243e-02,30:9.655906e-04):1.648564e-01,(((41:2.768819e-02,42:1.667398e-02):2.612128e-02,(50:1.712061e-01,((46:3.295936e-02,(45:1.990231e-03,(44:2.623149e-02,43:3.876822e-03):3.563422e-04):9.354216e-02):2.121687e-02,((48:6.087788e-02,49:3.188596e-02):4.557493e-02,47:4.597338e-03):9.747694e-02):2.366088e-02):4.922677e-02):3.513782e-02,40:2.603894e-02):1.927002e-01):2.123744e-02,(((((((38:1.267576e-02,39:1.065168e-03):5.853537e-02,36:6.681668e-03):3.215150e-02,37:3.102349e-05):7.315682e-02,(34:2.232264e-02,35:2.661784e-04):2.423315e-02):1.087099e-01,33:5.979894e-02):4.389174e-02,(23:2.660910e-02,(25:1.811696e-03,24:1.559710e-02):5.733387e-02):2.034037e-01):1.294639e-01,32:5.811699e-03):1.500996e-01):4.156820e-02,((29:1.028346e-01,(26:1.094652e-02,27:9.732861e-02):1.725336e-03):1.280908e-02,28:1.004671e-01):1.971796e-01):1.221339e-01,((21:1.849181e-02,22:1.026236e-02):4.398215e-02,((((18:2.933585e-02,((20:3.670677e-02,16:3.214154e-02):3.326228e-02,19:7.458731e-03):5.607118e-02):1.199890e-02,17:7.754592e-02):5.287210e-02,(10:1.569617e-02,((5:7.352087e-03,(6:2.198573e-03,(9:3.181490e-02,(4:1.118893e-02,7:9.227933e-03):1.121549e-02):6.510122e-03):3.143581e-02):1.348499e-02,8:2.821946e-02):3.444387e-02):1.669595e-02):7.951734e-02,((15:8.122470e-03,14:6.567527e-03):3.763702e-02,((11:2.705083e-02,12:4.780312e-03):2.410357e-02,13:4.340065e-03):7.644494e-02):4.311177e-02):9.798130e-02):4.073885e-02):1.092304e-01,1:1.270225e-01);
   tree gen.52000 = [&U] ((2:2.238049e-02,3:5.424722e-02):4.011627e-02,(((22:2.161473e-02,21:2.112177e-04):3.089400e-03,(((13:9.647904e-03,(11:9.887276e-03,12:5.841018e-03):5.093755e-02):1.534057e-01,(14:5.451505e-03,15:1.063000e-02):5.098792e-02):4.152748e-02,(((18:3.285497e-03,(10:1.592042e-02,(((8:3.584850e-03,9:5.062272e-02):1.976095e-02,5:1.258082e-02):1.356648e-02,((6:4.683896e-03,7:1.188434e-02):1.144159e-02,4:1.411204e-02):4.336506e-03):5.448314e-02):1.972519e-02):2.082041e-02,(19:1.114329e-02,(20:1.259259e-02,16:3.836023e-02):3.681205e-02):7.158989e-02):6.515845e-03,17:1.165598e-02):1.162336e-01):6.712073e-02):1.016488e-01,((((((46:1.697620e-02,((41:8.500884e-03,42:7.631188e-02):5.088760e-02,40:4.002007e-02):6.557461e-02):5.441432e-02,(44:3.249953e-02,(43:8.381220e-03,45:3.789688e-03):1.311465e-02):5.371781e-02):3.969994e-02,47:3.927822e-03):3.409744e-02,(48:5.455257e-02,49:3.179256e-02):3.403838e-02):2.160439e-01,50:2.029853e-02):1.885191e-01,((32:1.948002e-02,((29:4.279259e-03,(26:9.348392e-03,(28:3.372576e-02,27:5.577687e-02):3.501931e-03):9.474750e-02):1.741159e-01,((33:4.066259e-04,((34:9.219613e-03,35:3.171090e-02):8.715982e-03,((39:1.533854e-02,38:9.411297e-03):1.299044e-02,(36:9.545109e-04,37:3.766144e-03):4.820455e-02):9.200608e-02):9.598003e-02):1.508650e-01,((25:5.466204e-03,24:8.119202e-02):3.380786e-02,23:1.525615e-02):2.214555e-01):3.359580e-02):2.676404e-02):1.273409e-01,(31:1.140158e-02,30:1.611479e-02):1.003115e-01):2.985053e-02):7.485347e-02):8.570950e-02,1:2.632983e-01);
   tree gen.54000 = [&U] ((2:2.810354e-04,3:3.873389e-02):9.060933e-03,(((22:2.065144e-02,21:2.154695e-02):1.094313e-01,(((13:1.901641e-02,(11:2.975829e-02,12:1.613584e-02):3.766077e-02):1.456979e-01,(14:2.273436e-02,15:2.139194e-03):5.113883e-02):1.266962e-01,((((10:6.695632e-03,(((5:5.721160e-03,((7:3.625815e-03,6:1.261120e-02):8.011264e-04,4:1.217731e-03):1.761813e-02):3.344218e-02,8:1.670583e-02):5.250053e-02,9:4.568414e-03):3.846228e-02):1.219848e-01,18:2.351624e-02):2.446994e-02,17:1.879996e-02):2.822776e-02,(19:2.895417e-02,(20:7.831693e-03,16:8.716233e-03):1.131983e-02):4.008641e-02):6.798953e-02):7.063088e-02):6.058047e-02,((((48:5.125168e-02,((((41:4.192745e-03,42:7.823558e-02):1.956780e-02,40:9.239219e-02):2.957033e-02,((45:2.388657e-03,(44:3.639349e-02,43:1.357862e-02):1.089644e-02):4.054608e-02,46:5.912767e-02):1.924347e-02):3.831452e-02,47:1.056786e-02):3.959454e-02):3.728025e-03,49:3.307175e-02):2.172938e-01,50:2.061649e-03):2.526390e-01,(((32:2.592028e-02,((33:4.647982e-02,((37:6.963586e-03,(36:2.460981e-03,(39:5.808125e-03,38:7.028361e-03):3.985909e-02):2.746551e-02):1.137687e-01,(34:1.000621e-02,35:1.420610e-02):1.952246e-02):8.573159e-02):1.154907e-01,((25:6.805020e-03,24:2.373392e-02):3.159105e-02,23:1.547706e-02):2.215519e-01):8.983807e-02):7.607702e-02,(31:4.086579e-02,30:6.127517e-03):1.360100e-01):4.057063e-02,(((26:1.257260e-02,29:1.239382e-01):2.112568e-02,28:8.975814e-02):3.156735e-02,27:3.761939e-02):2.857657e-01):1.242953e-02):7.358773e-02):9.661152e-02,1:2.676988e-01);
   tree gen.56000 = [&U] ((((((((23:7.821765e-03,(25:7.625331e-03,24:6.408202e-03):6.137046e-02):1.326519e-01,((34:3.513656e-02,(35:7.720664e-03,(((39:2.722116e-02,38:5.974763e-03):4.125580e-02,36:1.522889e-03):1.995835e-02,37:1.615707e-02):2.237558e-01):7.572290e-02):9.008476e-02,33:2.073131e-02):3.713621e-02):7.615049e-02,32:2.194884e-02):1.071918e-01,((28:8.517921e-02,(29:7.029932e-02,27:1.016320e-01):4.314312e-02):4.199412e-02,26:8.702634e-03):2.377605e-01):6.322662e-02,((30:9.466713e-03,31:2.540761e-02):1.838864e-01,(40:8.671797e-03,((((48:3.556930e-02,(49:2.276090e-02,50:2.345267e-01):1.283899e-02):3.716315e-02,47:4.143518e-02):6.497316e-02,(46:1.810617e-02,((45:2.627359e-03,43:3.157506e-03):2.014603e-02,44:2.827753e-02):2.537217e-02):2.779169e-02):8.472600e-02,(42:1.031738e-01,41:3.382657e-02):3.341626e-02):3.820864e-02):1.617173e-01):1.211638e-02):1.761477e-01,(((((16:2.203821e-02,20:7.439075e-03):6.410210e-03,((17:1.188558e-02,(((8:5.650785e-03,(((4:5.379651e-04,7:2.595131e-02):1.895880e-02,6:3.523548e-02):9.834482e-03,5:6.559826e-03):1.494692e-02):1.362441e-02,9:2.296894e-02):6.301673e-02,10:1.337549e-02):9.796134e-02):4.833741e-02,18:1.441006e-02):6.653920e-02):2.413778e-03,19:8.284263e-03):7.173516e-02,((14:2.793908e-03,15:5.805660e-04):7.617971e-02,(13:1.288151e-03,(11:2.206343e-02,12:1.316887e-02):1.431807e-02):1.241546e-01):1.336643e-01):4.948527e-02,(22:1.748333e-02,21:8.275861e-03):1.604219e-02):1.179683e-01):2.417790e-01,2:1.865927e-02):4.452102e-02,3:2.532027e-02,1:4.001427e-01);
   tree gen.58000 = [&U] (3:4.612284e-02,((((21:5.300137e-03,22:3.306832e-02):2.998445e-02,(((11:1.579565e-02,(12:1.069446e-02,13:3.205637e-02):1.611943e-02):5.600947e-02,(14:1.130458e-02,15:1.129637e-03):1.263845e-01):8.917266e-02,((10:9.343810e-03,((6:1.602628e-02,((4:6.904383e-03,(8:9.320682e-03,5:6.605692e-02):3.402332e-02):4.232002e-03,7:2.051933e-03):6.560037e-03):4.939935e-02,9:7.089434e-03):4.009011e-02):6.604655e-02,(18:3.352537e-02,(17:5.602774e-02,(19:4.255107e-02,(20:4.831529e-03,16:2.148774e-02):2.218765e-02):5.740323e-02):7.837771e-03):5.234959e-02):7.008103e-02):1.455780e-01):4.701490e-02,(((32:7.054833e-03,((23:3.145577e-02,(25:2.141295e-04,24:1.767416e-02):9.035921e-02):2.313984e-01,(((35:6.181272e-04,34:1.130304e-01):3.235216e-02,((36:8.477837e-02,37:1.753856e-02):1.542047e-02,(39:1.026631e-02,38:4.585719e-03):2.182187e-02):8.558601e-02):6.134289e-02,33:6.961373e-03):2.863151e-02):1.364685e-01):8.099124e-02,(31:2.782048e-03,30:5.031625e-02):8.175679e-02):4.556540e-02,(((49:3.099156e-02,(48:3.673219e-02,((46:5.937605e-02,((43:7.703316e-03,(45:4.756905e-03,44:2.526019e-02):4.645554e-04):6.593887e-02,((41:1.894777e-02,42:4.278929e-02):1.826620e-02,40:9.454274e-02):3.141323e-02):3.166315e-02):4.502536e-02,47:5.273724e-04):2.473634e-02):2.680678e-02):1.510468e-01,50:1.229231e-01):1.687552e-01,((27:5.997127e-02,28:6.663420e-02):3.773104e-02,(26:6.942369e-03,29:1.169845e-01):2.514372e-02):1.723414e-01):4.339383e-02):2.366326e-01):1.942011e-01,2:2.156947e-03):4.773183e-03,1:2.519060e-01);
   tree gen.60000 = [&U] ((2:2.679572e-02,3:2.419486e-02):2.215371e-02,((((((33:5.493457e-02,((35:1.289358e-02,(34:1.233596e-02,((36:2.912625e-02,37:3.725009e-02):2.800626e-03,(38:1.577002e-02,39:5.587312e-03):3.013958e-02):1.190599e-01):7.540474e-03):1.665545e-01,((24:9.442043e-03,25:4.293282e-03):7.704273e-02,23:4.325462e-02):1.663914e-01):6.334727e-02):1.284183e-01,32:7.083995e-03):1.149349e-01,(((29:1.100336e-01,26:7.835566e-03):2.207840e-02,28:9.962571e-02):3.281022e-02,27:2.976047e-02):2.315018e-01):2.601359e-02,(40:3.077370e-02,((42:2.049557e-02,41:2.124963e-02):1.898374e-02,(((46:4.305679e-02,(44:3.277730e-03,(45:3.962348e-03,43:8.857577e-03):2.041646e-02):5.543014e-02):3.891120e-02,(47:7.452071e-03,(49:4.505423e-02,48:1.999126e-02):6.766077e-02):1.232211e-02):3.133876e-02,50:1.186219e-01):4.113929e-02):4.842414e-02):2.261343e-01):4.887841e-03,(31:1.980138e-02,30:3.112277e-03):8.823956e-02):1.622935e-01,((22:1.378208e-03,21:4.877456e-02):6.851057e-02,((((12:5.176432e-03,11:2.637801e-02):3.586340e-02,13:2.397673e-02):1.611713e-01,(15:6.557113e-03,14:1.018715e-02):1.235486e-01):8.795648e-02,((20:1.296370e-02,(19:1.637105e-03,(((10:7.528794e-03,(((5:1.189403e-03,(6:7.735852e-03,(7:1.281514e-02,4:4.828593e-03):9.006945e-04):3.157252e-02):2.613298e-02,8:1.784876e-02):4.137320e-02,9:1.451359e-02):3.559340e-02):3.479731e-02,18:4.921008e-03):1.645786e-02,17:4.483839e-02):5.402445e-02):2.908633e-02):5.935899e-03,16:1.676957e-02):1.308495e-01):5.519280e-02):9.274127e-02):1.369884e-01,1:2.646403e-01);
   tree gen.62000 = [&U] (3:2.832131e-02,(2:6.912169e-03,(((31:1.945741e-02,30:1.282431e-02):4.732053e-02,(((((25:1.014879e-02,24:7.546079e-03):8.560372e-02,23:8.112877e-03):2.575656e-01,(((37:4.312528e-03,((38:1.290779e-02,39:2.335931e-02):5.350784e-02,36:1.001510e-02):8.989910e-03):1.250480e-01,(35:9.747655e-04,34:3.656936e-02):2.114750e-02):9.649648e-02,33:2.226000e-02):3.785942e-02):9.813773e-02,32:2.174573e-02):6.791033e-02,((40:3.441868e-02,((42:7.154367e-02,41:6.909605e-02):3.424889e-02,(((47:2.105397e-06,(49:9.100693e-02,48:2.411275e-02):4.388087e-02):2.405225e-02,(46:3.077374e-02,(44:6.131321e-03,(43:4.689925e-04,45:3.567443e-03):3.123177e-02):5.381306e-02):5.907643e-02):6.097162e-02,50:8.881777e-02):7.774485e-02):2.103771e-02):1.270964e-01,(27:5.165294e-02,(29:9.914011e-02,(26:1.734551e-02,28:1.114913e-01):1.248136e-02):4.339524e-02):1.063900e-01):6.892066e-02):9.160816e-03):2.483400e-01,((22:1.574511e-02,21:4.039608e-02):1.328514e-02,(((13:5.647661e-02,(11:8.778903e-03,12:3.451246e-02):3.850531e-03):1.160226e-01,(15:5.119832e-03,14:8.410268e-04):9.973149e-02):5.664792e-02,(((19:2.390439e-02,((10:2.386544e-02,(((6:3.177314e-02,7:8.060367e-03):2.964503e-02,(4:3.122494e-02,(5:2.021132e-02,8:3.138803e-02):2.117238e-02):4.367953e-03):4.454316e-02,9:8.128995e-03):4.218968e-02):7.940811e-02,(18:1.991811e-02,17:3.080546e-02):8.583100e-04):2.891296e-02):3.611169e-02,20:2.689285e-02):1.240864e-02,16:2.329100e-02):1.055903e-01):5.832166e-02):1.066217e-01):8.916449e-02):9.877773e-03,1:2.920182e-01);
   tree gen.64000 = [&U] ((2:3.740266e-02,3:1.209940e-01):4.184109e-02,((((14:9.203600e-03,15:1.162587e-03):4.352789e-02,(13:7.826957e-03,(11:1.344003e-02,12:1.692346e-02):3.042770e-03):1.122153e-01):1.764929e-01,((22:8.300436e-03,21:7.804098e-03):2.359717e-02,(20:8.415857e-03,((((17:4.175909e-02,(10:7.550664e-04,((((8:8.411600e-02,5:3.176126e-03):1.619186e-02,4:1.257829e-02):3.927903e-04,(6:2.163540e-02,7:6.380953e-04):1.406107e-02):4.174627e-02,9:2.682163e-02):5.854690e-02):8.752892e-02):1.137205e-03,18:4.163855e-02):5.186503e-02,19:1.544766e-02):5.709235e-02,16:2.934342e-02):3.098652e-03):2.304193e-01):3.351985e-02):2.218941e-02,(((((44:2.252455e-02,45:1.227001e-02):4.245297e-03,43:4.171277e-03):7.384440e-02,((((42:2.714305e-02,41:9.320724e-03):5.297174e-03,40:7.364040e-02):1.041116e-01,46:3.695011e-02):6.167578e-03,((48:4.261074e-02,49:4.206985e-02):2.585428e-02,47:1.645470e-02):2.005344e-02):1.235572e-02):1.604532e-01,50:9.692816e-02):1.839895e-01,(((32:9.364114e-03,(((35:2.459149e-02,34:7.230612e-02):2.279656e-02,((36:1.395725e-02,37:1.496199e-02):2.597673e-02,(39:2.131103e-03,38:2.711283e-02):5.715676e-02):1.526221e-01):1.260502e-01,(33:3.694840e-02,((25:4.436795e-02,24:1.347663e-02):3.337146e-02,23:7.280970e-02):1.697121e-01):4.494170e-03):8.376090e-02):1.051859e-01,(31:5.000122e-02,30:5.479409e-03):7.569891e-02):1.897398e-01,(27:4.830509e-02,(26:1.394079e-02,(28:5.664776e-02,29:1.692495e-01):1.800528e-02):5.012319e-02):7.131251e-02):1.841126e-02):1.776036e-01):2.257274e-02,1:1.119339e-01);
   tree gen.66000 = [&U] (2:3.555249e-02,(3:2.083582e-02,((((14:2.943825e-03,15:8.158110e-03):8.622772e-02,(13:1.278275e-02,(11:1.192257e-02,12:1.270559e-02):3.435582e-03):1.526337e-01):1.333339e-01,((21:1.122444e-02,((((10:1.604124e-02,(9:1.093065e-02,(8:7.331472e-03,(5:4.221020e-03,((7:2.086750e-02,6:3.530515e-03):2.321650e-02,4:2.847383e-03):2.329233e-02):9.337158e-03):5.720031e-02):3.242548e-02):9.759827e-02,(18:5.819296e-03,17:1.112308e-01):1.304002e-02):3.091493e-02,19:8.293134e-03):5.070127e-02,(16:1.182750e-02,20:1.198200e-02):1.117197e-02):1.869340e-01):3.706093e-03,22:1.115685e-02):2.068074e-01):2.275215e-02,(((27:3.981062e-02,(28:7.600978e-02,(26:2.079755e-02,29:7.167549e-02):4.434184e-03):6.597892e-02):9.113618e-02,(((47:1.120574e-02,((46:3.950656e-02,(40:5.663040e-02,(42:3.502277e-02,41:2.049916e-02):6.977917e-03):5.029487e-02):2.234235e-03,((44:2.662486e-02,43:2.727708e-03):1.240315e-03,45:1.202274e-03):1.443123e-01):4.150498e-02):5.182126e-02,(48:6.379901e-02,49:4.247363e-02):1.079505e-02):1.964049e-01,50:2.891826e-02):2.472288e-01):2.474093e-02,((32:2.575919e-02,(((25:1.216715e-02,24:1.182002e-01):4.503094e-02,23:6.158150e-02):2.172949e-01,(((35:3.849335e-03,((39:4.247046e-03,38:1.197527e-02):3.370469e-02,(37:3.245323e-03,36:7.759385e-03):2.715619e-02):7.612517e-02):1.299080e-02,34:5.710073e-02):2.157356e-01,33:1.511118e-02):1.806896e-02):1.328115e-01):1.694508e-01,(31:2.695158e-02,30:1.911101e-02):1.086133e-01):1.267766e-01):3.105165e-01):1.518454e-01):3.198537e-02,1:2.474254e-01);
   tree gen.68000 = [&U] ((2:5.520503e-03,3:3.745466e-02):9.740643e-02,((((17:1.190218e-02,(((10:5.423833e-03,(((5:3.786501e-03,(4:8.854412e-03,(7:4.145966e-03,6:2.751700e-02):1.533085e-02):3.575314e-02):2.299088e-02,8:9.214991e-03):2.230586e-02,9:2.833706e-02):5.046767e-02):7.594184e-02,18:2.437442e-03):1.967928e-02,((20:6.071109e-03,16:1.269257e-02):4.593154e-02,19:1.400881e-03):5.834691e-02):7.304775e-02):9.324109e-02,((14:6.404093e-03,15:7.524985e-03):7.784713e-02,(13:7.171907e-03,(12:7.156600e-03,11:3.563226e-02):2.245292e-02):1.083310e-01):8.354435e-02):1.289691e-01,(22:9.809534e-03,21:5.970966e-03):1.020995e-01):6.265903e-02,(((32:2.824185e-02,(((25:1.806284e-03,24:1.414810e-02):5.738557e-02,23:2.629029e-03):1.947013e-01,((35:2.263552e-02,(((37:1.251802e-03,36:5.479373e-02):1.422335e-02,(39:1.536446e-03,38:5.705221e-03):4.083333e-02):1.075586e-01,34:5.145298e-02):6.736467e-02):7.746445e-02,33:3.190266e-02):5.587360e-02):9.943653e-02):6.009795e-02,(31:1.399905e-02,30:1.722077e-02):1.108734e-01):1.465669e-01,((27:2.960476e-02,((26:2.248110e-02,29:1.500985e-01):1.953802e-02,28:5.621236e-02):4.401567e-02):1.318435e-01,((((42:5.655950e-02,41:1.551852e-02):2.987426e-02,40:6.226706e-02):1.362234e-01,((47:3.301541e-03,(48:9.636805e-02,49:3.724942e-02):6.644700e-03):4.101621e-02,(((44:2.136436e-02,45:2.881999e-03):3.365742e-03,43:1.589733e-03):8.140417e-02,46:2.938396e-02):7.992612e-03):9.000596e-03):1.769788e-01,50:1.550180e-02):1.781280e-01):7.337776e-02):2.625928e-02):3.258319e-02,1:1.029993e-01);
   tree gen.70000 = [&U] ((2:4.864324e-03,3:1.620648e-02):3.874272e-02,((((((20:1.194841e-02,16:1.499215e-02):2.509089e-02,19:1.221326e-02):2.777304e-02,(17:2.043671e-02,((10:1.163160e-02,(((5:2.354677e-03,(4:2.025066e-04,(7:9.326357e-04,6:9.285898e-03):1.013747e-02):1.764942e-02):1.177415e-02,8:3.383609e-03):9.212209e-03,9:1.780939e-02):1.158487e-02):3.132823e-02,18:4.583147e-03):8.993787e-03):7.025896e-03):5.623384e-02,((14:1.199925e-02,15:6.964277e-03):4.061933e-02,(13:1.784762e-02,(12:1.886281e-02,11:1.562022e-02):8.992349e-03):2.628637e-02):2.960294e-02):9.178989e-03,(22:8.624200e-03,21:3.680317e-03):3.606999e-02):3.373046e-02,(((32:3.850787e-02,(33:3.097088e-03,((35:1.181083e-02,34:2.704020e-03):1.066578e-02,((36:1.451762e-02,37:1.461252e-02):6.878511e-03,(39:1.854783e-04,38:1.044537e-02):1.866964e-02):6.342986e-02):4.074197e-02):1.044718e-01):1.284757e-02,(23:4.375292e-02,(24:1.141059e-02,25:1.281737e-02):2.311838e-02):1.330315e-01):3.475961e-02,(((27:1.544727e-02,((26:3.609111e-02,28:4.179882e-02):6.962747e-03,29:6.882629e-02):1.917510e-02):8.651214e-02,((((42:1.618829e-02,41:2.935585e-03):7.492637e-03,40:2.046829e-02):3.934876e-02,(((43:1.805283e-03,45:1.038101e-03):8.261440e-03,44:1.783329e-03):5.541379e-02,(46:2.198229e-02,((48:2.025583e-02,49:2.366062e-02):6.701426e-03,47:7.372784e-03):3.152399e-02):9.230534e-03):1.286961e-02):9.416948e-02,50:2.573707e-03):5.086823e-02):9.925184e-02,(31:1.631334e-02,30:2.108201e-02):4.373046e-02):1.008439e-02):6.386366e-02):5.349578e-02,1:8.752382e-02);
   tree gen.72000 = [&U] ((2:1.013486e-02,3:4.228341e-02):7.946374e-02,(((((16:5.162473e-02,(19:5.269637e-02,(17:4.121101e-02,((10:7.075869e-05,(((((7:2.082683e-03,6:8.119257e-03):5.845068e-03,4:6.794316e-03):3.360158e-02,9:4.547866e-02):3.852155e-02,5:6.280485e-04):2.961192e-02,8:6.745735e-03):5.905408e-02):4.311140e-02,18:1.609460e-03):2.265024e-02):3.409748e-02):8.883927e-02):2.395732e-03,20:2.403343e-02):1.311148e-01,((14:1.994189e-03,15:4.312276e-03):7.832104e-02,(13:6.093246e-03,(12:1.952304e-02,11:2.568869e-02):2.460658e-02):1.004677e-01):5.915262e-02):2.902352e-02,(22:1.395370e-02,21:1.670118e-02):7.301744e-02):5.814170e-02,(((((33:1.148414e-02,(34:3.682053e-02,(35:1.171937e-02,((36:1.752749e-02,(39:1.061896e-02,38:6.063152e-03):3.157187e-02):3.722369e-02,37:4.118219e-03):1.526733e-01):6.707511e-03):1.116003e-01):3.402786e-02,(23:8.123881e-03,(24:4.827495e-02,25:2.175313e-02):3.263397e-02):2.190882e-01):8.292409e-02,32:8.891963e-03):6.856928e-02,(31:2.262889e-02,30:1.928872e-02):9.061454e-02):5.034953e-02,((((29:6.141703e-02,28:9.479969e-02):1.902603e-02,26:3.213208e-02):5.573689e-02,27:2.345447e-03):1.816625e-01,((((43:1.939894e-02,45:4.441405e-03):3.974890e-02,44:1.629031e-02):7.390468e-02,((46:4.891318e-02,(40:4.378839e-02,(42:1.101422e-01,41:2.733373e-02):9.300627e-03):7.725391e-02):1.354699e-02,((48:2.826570e-02,49:3.453766e-02):4.985113e-02,47:7.654753e-03):2.708842e-02):8.839364e-03):1.857389e-01,50:4.384130e-02):2.203800e-01):6.930835e-02):1.368024e-01):1.017526e-01,1:1.724939e-01);
   tree gen.74000 = [&U] ((2:2.062677e-02,3:4.601846e-02):3.208917e-02,(((21:3.409142e-03,22:2.961071e-02):2.106063e-02,(((20:1.468677e-02,((17:2.492126e-02,((((((7:6.517988e-04,6:1.528815e-02):1.620783e-03,(4:3.569068e-03,5:2.291787e-02):8.055272e-03):1.974489e-02,9:1.081380e-02):2.966734e-02,8:4.293601e-02):1.678775e-02,10:4.160025e-03):4.104871e-02,18:1.489752e-02):2.514307e-02):3.106152e-02,19:3.037003e-02):4.408641e-02):2.026546e-02,16:2.570129e-03):1.108651e-01,((15:2.763531e-03,14:5.270691e-03):5.333467e-02,(13:1.429438e-02,(12:3.206286e-03,11:1.283195e-02):2.994355e-02):5.913039e-02):5.157352e-02):9.025349e-02):1.119849e-01,((26:1.306489e-02,(29:9.847890e-02,(27:2.795256e-02,28:5.478189e-02):2.885082e-02):5.456503e-03):2.035014e-01,(((31:1.568502e-02,30:1.970650e-02):5.944710e-02,(32:2.238945e-02,(((24:3.912918e-02,25:9.886033e-03):2.136784e-02,23:5.057756e-02):1.447393e-01,((35:3.706186e-03,(34:1.764877e-02,((38:2.103550e-03,39:1.544742e-02):3.756329e-02,(36:2.133316e-02,37:1.343096e-02):5.264266e-03):1.185314e-01):8.134940e-03):1.035377e-01,33:1.613847e-02):2.663842e-02):1.166628e-01):6.329463e-02):1.075591e-02,(((41:6.718195e-03,42:5.619902e-02):7.170495e-03,((50:1.305286e-01,((49:1.427541e-02,48:2.393790e-02):3.043785e-02,47:4.131809e-02):2.325442e-02):1.094053e-02,(46:3.156044e-03,((43:1.832797e-02,45:4.843766e-04):6.416129e-03,44:7.255732e-03):5.744899e-02):1.121530e-02):5.594907e-02):2.342069e-02,40:1.896029e-02):1.059242e-01):1.157021e-02):6.272305e-02):1.006601e-01,1:1.774915e-01);
   tree gen.76000 = [&U] ((2:1.794233e-02,3:1.695346e-02):4.367042e-02,(((21:3.179986e-02,22:4.680757e-02):7.457281e-02,((((((8:2.143115e-03,(((4:2.301463e-02,7:6.820864e-03):4.299910e-03,6:1.654371e-02):1.781558e-02,5:4.902522e-03):3.736457e-02):1.108487e-02,9:3.714430e-02):3.853494e-02,10:2.027938e-02):4.105716e-02,((20:3.340549e-03,16:4.695895e-02):1.862513e-02,19:3.631658e-02):7.339667e-02):1.379150e-02,(18:5.319807e-02,17:1.110735e-02):5.784532e-02):1.448080e-01,((15:1.021787e-03,14:1.223226e-03):1.075667e-01,((12:2.301908e-02,11:6.150994e-03):2.693262e-02,13:3.947515e-03):7.258851e-02):1.513868e-01):4.674128e-02):1.194074e-01,((31:1.879053e-02,30:2.282555e-03):4.960858e-02,(((((24:1.205086e-02,25:4.653599e-04):4.228475e-02,23:2.152758e-02):1.469312e-01,(((37:1.202172e-02,(36:1.897268e-02,(38:1.653509e-02,39:1.436551e-03):1.602836e-02):9.774104e-03):1.537682e-01,(34:3.325063e-02,35:1.110644e-02):3.891200e-02):7.626024e-02,33:3.252201e-02):2.481680e-02):6.069554e-02,32:7.004852e-02):4.666412e-02,(((41:1.027956e-02,(40:3.845879e-02,(((43:6.930479e-03,45:7.238283e-03):2.334021e-02,44:3.588494e-03):6.075588e-02,(46:5.842506e-02,(47:8.869836e-03,(48:2.577347e-02,(50:1.540982e-01,49:4.043068e-02):9.146500e-03):3.399314e-02):1.915975e-02):1.228894e-02):7.879994e-02):1.271700e-02):3.471832e-02,42:6.817474e-02):2.583655e-01,(((28:8.118026e-02,27:4.755520e-02):7.705197e-03,29:9.006960e-02):3.815233e-02,26:6.374291e-04):1.764857e-01):5.293361e-02):8.630964e-02):1.941053e-01):4.707771e-02,1:1.690902e-01);
   tree gen.78000 = [&U] ((2:1.488522e-02,3:3.994299e-02):1.756535e-02,(((((((33:3.255131e-02,((35:2.950946e-03,((36:8.911592e-03,(39:1.606117e-02,38:1.331251e-02):4.501321e-02):5.344852e-02,37:1.107500e-03):7.577731e-02):1.408529e-03,34:1.764124e-02):5.461753e-02):3.685258e-02,(23:1.730599e-03,(24:1.271655e-02,25:1.549106e-03):3.889943e-02):1.293068e-01):1.360798e-01,32:2.991788e-03):4.720216e-02,(40:4.284561e-03,((42:3.796465e-02,41:1.590567e-02):1.129910e-02,(((45:3.084629e-04,43:7.468294e-04):5.836140e-03,44:2.270257e-02):4.855641e-02,(46:3.964373e-02,((48:5.438876e-02,(50:1.255735e-01,49:2.015114e-02):3.040001e-02):1.901396e-02,47:6.154932e-03):2.228400e-02):9.315101e-04):2.261967e-02):1.832320e-02):1.128111e-01):5.610936e-02,(31:2.636402e-02,30:1.534254e-02):1.622217e-01):1.694128e-02,(((29:5.110703e-02,26:5.880727e-03):1.669837e-02,28:3.667051e-02):4.333162e-02,27:3.115301e-02):1.197132e-01):5.305539e-02,((((((18:1.019601e-03,((8:7.674937e-03,((5:9.656007e-03,((7:1.053452e-02,6:1.622544e-02):4.193468e-03,4:4.333974e-03):2.495083e-03):1.300341e-02,9:3.811536e-02):9.076780e-03):4.296581e-02,10:1.061536e-02):1.017439e-01):2.575806e-02,17:3.412492e-02):4.756810e-02,19:1.120011e-03):5.925401e-02,20:8.988570e-03):2.366567e-02,16:1.717356e-02):1.852544e-01,((22:3.314772e-03,21:1.319537e-02):4.359511e-02,((14:1.116595e-02,15:1.363428e-02):4.619448e-02,(13:2.770641e-02,(12:1.586876e-02,11:1.513643e-02):2.099342e-02):6.601808e-02):9.814547e-02):9.490375e-03):3.302692e-02):9.168561e-02,1:1.638400e-01);
   tree gen.80000 = [&U] ((2:2.242033e-02,3:4.654382e-02):5.420729e-02,(((((31:4.158604e-02,30:4.332656e-03):1.165507e-01,(40:1.344975e-02,(((45:6.720527e-03,(43:3.236656e-03,44:2.062138e-03):4.412985e-04):2.352346e-02,((((48:8.868383e-03,50:1.667196e-01):2.529850e-02,49:8.021492e-02):7.292305e-02,47:3.394328e-03):8.070190e-03,46:2.142467e-02):2.111080e-02):5.491927e-02,(41:1.968084e-03,42:2.886036e-02):2.996848e-02):6.766142e-02):2.158933e-01):2.091766e-02,((28:7.598012e-02,(27:3.965484e-02,26:2.388672e-02):1.044722e-02):4.773749e-02,29:3.816300e-02):2.662007e-01):1.187156e-02,(((23:1.989289e-02,(24:1.771890e-02,25:7.565481e-03):2.452060e-02):1.883342e-01,(((35:2.214280e-02,(37:7.164549e-03,((39:1.802235e-02,38:2.229112e-02):3.819734e-02,36:1.304189e-02):3.059219e-02):1.346814e-01):2.020660e-02,34:3.202601e-02):1.124922e-01,33:4.226980e-02):9.836013e-03):1.269460e-01,32:5.914458e-03):1.075479e-01):1.362450e-01,((((14:2.009562e-02,15:4.004822e-03):4.072909e-02,(13:2.175840e-02,(11:2.109210e-02,12:8.679825e-03):7.617248e-03):9.677352e-02):4.343993e-02,(20:1.105076e-02,(((17:8.629033e-02,(18:2.531971e-02,(((7:1.126200e-03,((6:9.555040e-03,(5:6.466943e-03,8:1.903900e-02):7.545608e-03):4.837314e-02,4:8.463786e-03):4.246267e-03):6.434323e-02,9:1.730433e-02):4.654068e-02,10:1.391165e-02):9.209988e-02):2.621729e-02):4.414794e-02,19:8.034186e-03):3.481295e-02,16:1.685672e-02):5.358483e-03):1.386185e-01):6.060703e-02,(22:1.364134e-03,21:4.476391e-02):8.162564e-02):2.407937e-02):8.275701e-02,1:1.706602e-01);
   tree gen.82000 = [&U] ((2:2.921230e-04,3:2.919614e-02):2.824862e-02,((((31:1.504821e-02,30:2.266125e-03):1.626956e-01,(40:2.269263e-02,(((46:6.627610e-02,(47:3.250469e-04,((49:2.893995e-02,48:3.918353e-02):1.401226e-02,50:1.923258e-01):1.266382e-02):2.145943e-02):1.867690e-02,(45:2.266585e-03,(43:1.460450e-03,44:4.770142e-02):1.128819e-03):1.027341e-01):2.636429e-02,(41:1.103356e-02,42:6.664644e-02):3.376132e-02):7.111145e-02):2.436115e-01):1.857373e-02,(((29:1.186587e-01,(27:7.288088e-02,28:1.023744e-01):2.287635e-02):3.626516e-02,26:4.177801e-03):2.341687e-01,((33:7.302135e-03,((34:2.361917e-02,(((37:2.565885e-02,36:1.282600e-02):1.863240e-02,(39:4.123094e-03,38:2.320665e-02):1.690774e-02):1.353338e-01,35:1.350990e-02):4.931312e-02):1.146708e-01,((23:7.146379e-02,24:3.848684e-02):9.054053e-03,25:1.853463e-03):2.637268e-01):5.227361e-02):2.259227e-01,32:2.209949e-02):7.635021e-02):4.008529e-02):1.341756e-01,((((14:4.914887e-03,15:6.349480e-04):1.431409e-01,(13:3.285606e-02,(11:7.470083e-03,12:2.267513e-02):2.488604e-02):2.129383e-01):8.155871e-02,((20:6.668409e-03,((17:4.692283e-02,(18:2.110195e-02,((((6:1.212223e-03,(4:1.932875e-02,7:2.145713e-02):5.747604e-03):5.333260e-02,5:2.335756e-02):3.431303e-02,(8:9.366866e-03,9:4.492985e-02):9.487102e-03):5.856143e-02,10:3.552077e-02):9.284030e-02):3.687604e-03):6.284003e-02,19:1.598094e-02):3.692054e-02):1.925592e-02,16:1.548756e-02):9.479297e-02):1.206098e-01,(22:2.933207e-03,21:5.552847e-02):6.187645e-02):4.388954e-02):1.810857e-01,1:2.111703e-01);
   tree gen.84000 = [&U] ((2:1.595445e-03,3:1.375698e-02):3.319345e-02,(((((33:1.805848e-02,(34:1.378518e-02,((36:1.529254e-02,((39:2.126548e-03,38:8.160096e-03):4.652944e-02,37:9.409852e-03):9.876096e-04):1.016641e-01,35:1.146853e-03):4.195209e-02):1.199696e-01):9.670141e-02,32:8.439690e-03):1.043370e-01,((23:2.675811e-02,(24:1.184214e-02,25:4.596300e-03):3.735244e-03):1.174375e-01,(30:1.692164e-02,31:3.221135e-03):4.384095e-02):6.943526e-02):8.469296e-03,(((26:3.469453e-02,29:8.053033e-02):2.920230e-03,(28:5.687381e-02,27:4.014736e-02):2.216631e-03):1.575480e-01,(40:7.885441e-03,(42:1.139527e-02,(((47:2.717596e-02,((49:1.711306e-02,48:2.619942e-02):1.543436e-02,50:8.600980e-02):9.304604e-03):1.115435e-02,((44:2.726833e-02,(45:5.223888e-03,43:1.997807e-03):6.809937e-03):4.480820e-02,46:1.944667e-02):3.918850e-02):6.561869e-02,41:7.690607e-03):2.150467e-02):2.542910e-02):1.485958e-01):6.983859e-03):1.193343e-01,((16:8.989348e-03,(((17:3.555066e-02,(18:2.832351e-03,((9:2.582248e-02,(((6:1.245144e-02,(7:4.309178e-03,4:1.250093e-03):1.527116e-02):1.249347e-02,5:1.948938e-04):2.574039e-02,8:3.954569e-04):2.592239e-02):3.672672e-02,10:2.382444e-04):2.372193e-02):2.514229e-03):4.356044e-02,19:3.143573e-03):3.561115e-02,20:3.751879e-03):1.752509e-03):8.735163e-02,((21:2.275648e-02,22:2.260599e-03):3.374511e-02,((14:9.504152e-03,15:5.677893e-04):8.904305e-02,(13:8.266397e-03,(12:4.749196e-03,11:9.838295e-03):2.309120e-02):1.821068e-02):8.947845e-02):1.059101e-02):9.249589e-02):2.590690e-02,1:1.091173e-01);
   tree gen.86000 = [&U] (((22:2.644992e-03,(21:1.876912e-03,((17:2.313345e-02,(19:1.156313e-02,((16:1.312206e-02,20:2.067917e-02):1.630964e-02,(18:2.834200e-02,(10:3.550205e-02,(8:1.915133e-02,(((4:2.632755e-03,(7:3.176499e-04,6:9.169959e-03):1.390063e-02):3.058597e-02,5:5.618439e-03):3.852179e-02,9:2.358423e-02):2.515125e-02):5.275173e-02):2.334422e-02):1.419453e-02):3.363438e-02):6.702564e-02):1.098946e-01,((15:1.536917e-02,14:1.122567e-02):6.715451e-02,((11:8.802233e-03,12:2.055532e-02):3.628809e-02,13:1.583552e-02):1.113645e-01):9.751646e-02):6.424052e-02):3.076138e-02):1.131805e-01,(((28:6.002117e-02,(29:1.338300e-01,27:1.109663e-01):4.625602e-02):1.400128e-02,26:1.461770e-02):4.478058e-01,((((((((48:4.098842e-02,49:2.696894e-02):5.606955e-02,47:3.387144e-02):4.142010e-03,50:1.603970e-01):6.213811e-02,46:4.963203e-02):5.152993e-03,(44:2.862447e-02,(43:2.114190e-02,45:9.509933e-03):2.437321e-02):3.491568e-02):5.466968e-02,(41:1.031710e-02,42:3.020366e-02):2.217675e-02):2.993084e-02,40:1.247964e-02):1.758912e-01,((31:1.880145e-02,30:3.457362e-03):1.138425e-01,((33:2.377822e-02,((25:5.465047e-03,(24:1.422092e-02,23:8.912710e-02):1.017827e-02):1.631938e-01,((34:2.062064e-02,35:2.653814e-02):1.577704e-02,(37:2.244995e-02,(36:3.093965e-03,(38:6.585034e-03,39:1.095663e-02):1.449369e-02):4.283459e-02):1.890676e-01):8.507239e-02):3.987668e-02):1.819926e-01,32:4.610963e-03):1.439369e-01):6.265815e-03):3.511541e-03):8.718434e-02):7.282876e-02,(3:6.106048e-02,2:2.639261e-03):2.217384e-02,1:2.232331e-01);
   tree gen.88000 = [&U] ((2:2.306170e-02,3:4.951136e-02):7.384549e-02,(((30:9.446655e-03,31:4.893333e-02):7.171774e-02,(((40:4.918539e-03,(42:4.203606e-02,(((43:8.897211e-03,(44:1.715695e-02,45:1.523729e-02):4.324750e-03):7.685647e-02,((47:6.332453e-03,(50:1.612641e-01,(49:5.843854e-02,48:5.643828e-02):6.323081e-03):2.051235e-02):4.270472e-02,46:7.289054e-02):2.350676e-03):7.531061e-02,41:7.004901e-03):4.514705e-03):1.288182e-01):2.386196e-01,(32:9.581287e-03,((((38:3.248158e-02,39:3.301103e-03):5.224004e-03,(37:1.109611e-02,36:2.134748e-02):2.684363e-02):1.701027e-01,(34:3.832969e-03,35:2.647856e-02):5.736682e-02):1.845814e-01,(33:2.885509e-02,((25:9.687853e-03,24:1.912367e-02):2.712243e-02,23:1.363805e-02):2.858932e-01):1.098116e-02):2.146690e-01):1.599860e-01):2.562379e-03,((28:9.081134e-02,27:1.372671e-01):2.688251e-03,(29:1.492599e-01,26:2.781704e-02):3.558241e-02):2.574556e-01):3.063476e-02):1.208526e-01,((((19:6.912313e-02,(17:6.542267e-02,((((6:5.443767e-03,((4:9.880957e-04,(8:2.943155e-02,5:2.140321e-03):1.298808e-02):1.774765e-02,7:2.855347e-02):6.605605e-04):1.140415e-01,9:1.798084e-02):4.222652e-02,10:7.047459e-03):4.997524e-02,18:5.732951e-03):1.453878e-02):2.489596e-02):1.293882e-02,(20:4.375370e-02,16:3.764346e-02):1.911058e-02):9.939490e-02,((14:5.035899e-03,15:3.157084e-04):6.717752e-02,(13:4.097296e-03,(12:7.944858e-03,11:4.412324e-02):2.450346e-02):1.760159e-01):7.454704e-02):1.308093e-01,(21:2.510190e-02,22:7.430279e-03):3.432826e-02):2.222790e-01):8.294187e-02,1:1.752519e-01);
   tree gen.90000 = [&U] ((2:7.714442e-03,3:3.297295e-02):2.792301e-02,(((30:4.509799e-03,31:1.435253e-02):5.827402e-02,((((29:5.862377e-02,(28:5.467506e-02,27:4.842194e-02):1.329094e-02):7.331022e-03,26:8.467851e-03):1.461262e-01,(32:4.090545e-03,(((((38:1.625164e-03,39:2.390455e-02):1.881301e-02,(36:1.918660e-04,37:1.406932e-02):2.039144e-02):4.981272e-02,(35:1.883364e-02,34:7.692040e-03):4.302415e-02):6.448391e-02,33:1.033392e-02):7.641515e-03,((25:6.165602e-03,24:1.095835e-02):3.828566e-03,23:2.273627e-02):1.471711e-01):1.204525e-01):1.386709e-02):2.525512e-02,(40:3.581091e-04,(41:2.548548e-02,(((47:1.241105e-02,((50:9.647748e-02,49:3.492906e-02):3.190417e-03,48:3.378617e-02):1.270170e-02):3.052784e-02,(46:2.084513e-02,((43:8.333746e-03,44:7.528968e-03):4.926960e-03,45:1.053566e-04):3.983312e-02):2.357548e-02):4.203808e-02,42:3.984028e-02):4.160488e-03):5.666980e-02):1.606741e-01):1.682711e-02):1.391451e-01,((22:1.404049e-02,21:3.648264e-03):6.093964e-03,(((((((7:2.361266e-03,(6:1.475731e-02,(8:3.231858e-02,5:1.740424e-03):1.959640e-02):1.863234e-02):3.029626e-02,4:1.007520e-02):3.954387e-02,9:5.035357e-03):4.540698e-02,10:5.432324e-03):3.620810e-02,(18:7.962635e-05,(19:1.396050e-03,(16:1.727145e-02,20:9.486198e-03):3.830466e-02):7.332966e-02):3.556654e-03):8.570001e-03,17:1.423021e-02):6.559081e-02,((14:7.900105e-03,15:6.454394e-03):4.867596e-02,(13:6.986907e-04,(12:4.207586e-03,11:2.014100e-02):2.204199e-02):6.595218e-02):4.975476e-02):8.783886e-02):5.783659e-02):1.099871e-01,1:1.275557e-01);
   tree gen.92000 = [&U] ((((22:4.601073e-03,21:5.189221e-03):2.733309e-02,(((((16:2.657630e-02,20:4.485720e-03):6.924175e-02,19:3.167602e-03):4.206398e-02,((10:4.208535e-02,((5:5.908146e-03,(8:7.715984e-03,9:3.573960e-02):1.529940e-02):1.838568e-02,((6:3.493143e-03,7:3.911745e-03):2.743169e-03,4:2.721000e-02):3.902515e-02):6.078476e-02):1.183034e-01,18:8.535080e-03):1.202373e-02):9.732372e-03,17:5.298519e-02):6.546595e-02,(13:3.360829e-02,(((14:5.918219e-03,15:5.295076e-03):2.501607e-01,11:3.095591e-02):2.195901e-03,12:5.129220e-03):2.196992e-02):2.551639e-01):6.819691e-02):1.287875e-01,((((40:8.656125e-03,(((46:4.365510e-02,((48:5.194068e-02,(50:2.259270e-01,49:3.184381e-02):3.306736e-02):4.192170e-02,47:3.267605e-02):6.199567e-02):1.812473e-02,((45:1.303950e-02,43:2.751184e-03):1.962540e-02,44:7.575754e-03):9.137470e-02):6.388864e-02,(41:9.293755e-03,42:2.061276e-02):5.762611e-02):5.123375e-02):1.965134e-01,(30:1.220412e-02,31:2.455115e-02):1.210312e-01):4.692409e-03,(32:1.213404e-02,((33:1.349318e-03,((35:2.877087e-02,34:2.329334e-02):3.507824e-02,((36:3.080878e-03,37:2.564170e-02):1.837980e-02,(39:7.903374e-03,38:3.887961e-03):4.573564e-02):1.230859e-01):5.247087e-02):2.238397e-02,(23:8.409738e-03,(25:1.745274e-02,24:3.569973e-02):4.723188e-02):2.378274e-01):1.306251e-01):9.249528e-02):7.846366e-02,(((28:9.605155e-02,29:1.026600e-01):1.894352e-02,26:3.157474e-02):6.294524e-02,27:7.052165e-02):2.092767e-01):1.491764e-01):1.412935e-01,(3:4.190357e-02,2:2.362044e-03):2.632995e-02,1:2.069525e-01);
   tree gen.94000 = [&U] ((2:1.329920e-02,3:6.570209e-02):1.404859e-01,(((21:1.678887e-02,22:2.111275e-03):8.147359e-02,((20:9.655183e-03,16:4.223424e-02):3.014384e-02,((((((11:2.363068e-02,12:1.559560e-02):1.094343e-02,13:2.651363e-02):1.205771e-01,(14:9.227602e-04,15:1.655416e-02):5.134481e-02):1.440100e-01,(10:4.377954e-03,((9:3.705982e-02,(4:4.270842e-03,((5:3.729838e-02,6:1.137254e-03):1.341151e-02,7:1.871677e-03):1.965046e-02):1.339245e-02):9.935824e-03,8:8.132463e-03):5.289852e-02):7.879162e-04):5.435282e-02,(17:6.887651e-02,18:2.071841e-02):3.189729e-02):7.422048e-02,19:1.938333e-02):7.959074e-02):1.783724e-01):2.741873e-02,((((32:5.965909e-04,((33:4.034924e-02,(((38:7.996151e-03,39:3.466857e-02):4.452543e-02,(36:3.099866e-03,37:6.868311e-02):7.784801e-02):1.330942e-01,(35:3.673761e-04,34:3.562567e-02):4.882703e-02):8.356970e-02):3.889670e-02,((25:3.006821e-03,24:6.823915e-02):9.361167e-02,23:1.783999e-03):2.077138e-01):1.594212e-01):7.881983e-02,((((50:1.448073e-01,((45:2.299945e-03,(44:2.428322e-02,43:1.054747e-03):1.389133e-02):6.961772e-02,(46:3.681790e-02,((48:2.809684e-02,49:4.436170e-02):2.477556e-02,47:1.161981e-02):3.157517e-02):2.280024e-03):4.214156e-02):2.542478e-02,41:5.177992e-02):1.135024e-02,42:6.194480e-02):4.392049e-02,40:1.471291e-02):3.636602e-01):5.122821e-02,(29:8.602528e-02,(28:8.397347e-02,(26:3.428036e-02,27:9.709052e-02):7.060787e-03):1.290405e-02):1.830152e-01):5.156084e-03,(31:7.913125e-03,30:5.678172e-03):5.715256e-02):1.611221e-01):1.081546e-01,1:2.416984e-01);
   tree gen.96000 = [&U] ((((31:1.960323e-02,30:8.008652e-03):2.469538e-02,((40:1.705193e-03,((50:1.253046e-01,(((49:2.824582e-02,48:1.457762e-02):5.221440e-02,47:1.068093e-02):6.532987e-03,(((44:1.431621e-02,45:2.534897e-03):7.526916e-03,43:2.889619e-03):4.083997e-02,46:3.241709e-02):3.098339e-02):1.033026e-02):2.258181e-02,(41:1.038196e-02,42:4.477672e-02):1.218257e-02):3.251768e-02):8.168854e-02,(((((24:1.557574e-02,25:2.797614e-04):9.272115e-02,23:1.423875e-02):1.033566e-01,(((35:8.389016e-03,34:2.103870e-02):3.189952e-02,((36:1.693336e-03,37:1.117718e-02):1.202446e-02,(38:1.032290e-02,39:1.767939e-02):3.617681e-02):6.370610e-02):4.823445e-02,33:1.808578e-02):6.280693e-02):4.926579e-02,(((29:6.091770e-02,28:2.816801e-02):1.627789e-02,26:1.511906e-02):1.008292e-02,27:1.658666e-02):9.162296e-02):4.239655e-02,32:6.327610e-03):4.070127e-02):3.047222e-02):1.225656e-01,((22:1.721466e-02,21:1.822771e-02):3.041956e-02,((13:2.140932e-03,(11:3.702283e-02,12:2.050352e-02):2.327347e-02):2.774251e-02,(((10:1.706410e-02,(9:1.854060e-02,(8:2.218177e-03,((7:1.341134e-02,4:5.419698e-04):1.791170e-02,(5:3.224808e-03,6:7.968562e-03):3.960092e-03):4.647343e-02):3.437227e-02):1.105768e-02):2.701125e-02,(17:3.799860e-02,(18:2.853723e-03,(19:1.764994e-02,(16:1.802973e-02,20:5.253166e-03):2.579866e-02):1.645700e-02):9.521590e-03):2.903450e-02):6.786333e-02,(14:1.213474e-03,15:8.755903e-03):4.993395e-02):8.357765e-03):1.789346e-01):5.484654e-02):4.980834e-02,(3:1.356189e-02,2:2.057354e-02):6.040365e-02,1:8.366900e-02);
   tree gen.98000 = [&U] ((3:1.065924e-02,2:5.644794e-02):5.770389e-02,((22:6.362180e-04,(21:3.969720e-02,(20:6.220783e-03,((((10:6.607457e-03,((9:1.263647e-02,((((6:9.924695e-03,7:6.810533e-03):2.385128e-03,4:7.281274e-03):3.617390e-02,5:3.148511e-03):2.159756e-02,8:7.682439e-03):4.248331e-02):7.887127e-02,((13:1.859733e-02,(11:2.441749e-02,12:4.907060e-02):2.180318e-02):1.192568e-01,(15:3.781520e-05,14:8.367399e-04):9.839278e-02):8.773844e-02):2.902146e-02):7.855719e-02,(18:3.306172e-02,17:1.288114e-02):8.488458e-03):5.165052e-02,19:8.167415e-02):3.424074e-02,16:2.944651e-02):1.422899e-02):1.937978e-01):1.335861e-02):8.381567e-02,((31:1.225611e-02,30:8.146184e-03):1.105605e-01,(((((23:8.340552e-03,(24:6.233062e-02,25:1.921155e-02):7.704808e-02):1.545331e-01,(((((39:1.480966e-02,38:1.302317e-02):3.068907e-02,(37:1.185370e-02,36:1.137900e-02):2.012388e-02):1.752828e-01,35:1.089521e-02):2.129122e-02,34:5.022969e-02):1.731042e-01,33:7.545086e-03):4.878453e-02):8.868691e-02,32:8.449053e-02):3.330733e-02,((27:1.646233e-01,(26:1.809969e-02,28:8.022514e-02):1.856466e-02):2.710857e-02,29:1.630902e-01):1.925280e-01):2.018825e-02,(40:1.954787e-02,((42:4.614225e-02,41:1.732100e-02):3.209680e-02,(46:3.480832e-02,((((43:5.249175e-03,45:1.369374e-02):1.139137e-02,44:1.905552e-03):9.861570e-02,((49:4.643119e-02,48:5.046689e-02):2.695710e-02,47:3.601421e-02):1.701936e-02):1.807702e-02,50:2.326092e-01):5.002595e-02):4.438316e-02):4.497862e-02):3.777071e-01):1.253456e-02):2.992612e-01):1.644746e-01,1:1.820969e-01);
   tree gen.100000 = [&U] ((2:3.492527e-03,3:2.995645e-02):2.638336e-02,(((22:2.535283e-03,21:1.043222e-02):5.763691e-03,((20:1.193427e-02,((17:2.583971e-02,(18:7.386347e-03,(((13:2.341776e-02,(12:6.598470e-03,11:1.159800e-02):5.710430e-03):9.166922e-02,(15:2.076945e-02,14:6.024202e-04):2.468415e-02):1.605154e-01,((9:9.862525e-03,((5:3.263731e-02,((7:2.303166e-02,4:1.985253e-02):3.957475e-03,6:6.375557e-03):1.268478e-02):2.788359e-02,8:1.263365e-02):2.997201e-02):3.015131e-02,10:5.862756e-03):8.703137e-03):4.027122e-02):7.102576e-03):2.192411e-02,19:3.600649e-03):2.686155e-02):7.148131e-03,16:1.897377e-03):2.520748e-01):8.569482e-02,((31:1.168091e-02,30:2.647825e-02):1.219646e-01,(((((27:2.760118e-02,28:5.780556e-02):6.092105e-02,29:7.372035e-02):6.155596e-02,26:6.187659e-03):2.361249e-01,(((23:3.888695e-02,(24:4.582498e-02,25:3.504650e-03):4.736033e-02):2.350761e-01,((35:1.496954e-02,(((37:2.451617e-02,36:3.817348e-03):1.403599e-02,(38:4.320794e-04,39:1.119316e-02):3.289206e-03):1.408342e-01,34:2.243343e-02):1.029402e-02):9.693336e-02,33:9.995674e-03):2.519549e-02):1.861745e-01,32:1.486273e-03):2.363907e-02):2.112835e-02,(40:2.345380e-03,((41:2.115321e-02,42:2.680423e-02):1.688894e-02,(((43:7.682595e-03,44:7.267847e-03):1.621189e-03,45:3.733239e-03):4.628473e-02,((((49:2.393481e-02,48:4.108211e-02):5.237031e-02,47:1.088451e-02):5.460722e-02,46:1.809748e-02):7.245199e-03,50:1.710125e-01):6.687143e-03):7.614470e-02):3.755906e-02):1.729558e-01):8.692335e-02):5.990869e-02):8.919551e-02,1:1.937806e-01);
   tree gen.102000 = [&U] (3:2.117447e-02,(2:1.850720e-02,(((((32:3.377861e-03,((33:8.715065e-03,((35:1.002278e-03,(37:6.774346e-03,(36:2.697651e-03,(39:1.458083e-02,38:7.835553e-03):2.690372e-02):1.065634e-02):8.379610e-02):3.657027e-02,34:1.154698e-03):8.075367e-02):7.136888e-02,((25:2.844899e-03,24:8.523609e-03):8.187888e-02,23:8.284531e-03):8.746120e-02):6.770624e-02):5.264597e-02,(((27:6.795345e-02,28:5.576229e-02):1.290870e-02,26:1.120326e-02):1.881732e-02,29:4.088041e-02):2.258242e-01):2.732588e-02,((42:5.668151e-02,(41:1.322501e-02,((45:1.030204e-03,(43:2.083401e-02,44:1.093267e-02):1.412484e-02):3.685294e-02,((((49:4.863004e-03,50:2.003945e-01):3.734712e-02,48:2.201123e-02):1.578747e-02,47:5.979462e-03):2.013027e-02,46:1.470991e-02):4.176370e-03):2.871958e-02):5.278694e-03):2.882350e-02,40:2.551666e-03):1.873439e-01):4.736673e-02,(30:1.154486e-02,31:1.242034e-02):5.673974e-02):8.554928e-02,((((18:2.892204e-02,(((16:2.095170e-02,20:2.336335e-02):1.043558e-02,19:3.982400e-02):1.096635e-02,(10:1.248501e-02,(((5:1.465889e-02,(6:7.263814e-05,(7:1.242924e-02,4:2.648559e-03):5.105046e-03):1.651747e-02):4.467843e-02,8:6.608591e-04):8.679104e-03,9:2.121822e-02):9.005657e-03):4.326776e-02):8.766362e-03):1.654579e-02,17:2.552704e-02):5.734553e-02,((14:8.111608e-04,15:1.543680e-02):1.974925e-02,(13:1.042937e-02,(11:2.357652e-02,12:2.373155e-03):7.497327e-03):1.085023e-01):3.366830e-02):4.208596e-02,(21:3.026098e-02,22:3.259607e-04):3.234983e-02):1.556608e-01):1.421010e-01):4.228398e-03,1:1.431998e-01);
   tree gen.104000 = [&U] ((3:2.463734e-02,2:6.667568e-03):8.645843e-02,((((40:6.175152e-04,((41:4.157377e-03,42:5.079292e-02):6.991749e-02,(50:1.677567e-01,(((47:2.534964e-02,(49:4.570816e-02,48:4.259286e-02):3.841080e-03):2.866866e-02,46:7.602813e-02):1.587723e-02,(44:1.643033e-02,(43:1.375155e-04,45:2.339602e-02):2.208002e-02):5.538767e-02):1.079052e-01):3.997178e-02):1.682673e-02):3.565061e-01,(30:4.546310e-02,31:3.680331e-02):8.211752e-02):9.482996e-03,((26:5.314580e-04,((29:1.116714e-01,28:7.526501e-02):2.970267e-02,27:1.389103e-01):1.321838e-02):2.468218e-01,((((((38:1.428570e-02,39:6.128580e-03):2.761745e-02,(37:8.636655e-03,36:3.157407e-02):2.333668e-02):1.036110e-01,(34:2.911909e-02,35:2.123006e-03):1.371839e-02):1.474828e-01,33:6.044571e-02):4.182479e-02,(23:4.004438e-02,(25:6.689927e-03,24:1.864969e-02):7.164496e-02):1.894942e-01):2.140212e-01,32:8.894513e-03):1.156606e-01):3.164785e-03):1.140425e-01,(((((8:1.355300e-02,(5:3.902642e-03,((7:8.023501e-04,4:3.947099e-02):8.816417e-03,6:5.068253e-03):2.085532e-02):4.491029e-02):2.851390e-02,9:1.102577e-02):4.356799e-02,((18:1.147155e-02,(((20:1.104433e-03,16:2.896747e-02):4.317454e-02,19:1.304329e-03):7.554107e-02,17:6.083805e-02):2.338985e-02):8.485217e-02,10:1.765846e-03):2.609532e-02):1.447259e-01,((14:4.892548e-03,15:9.407667e-04):1.488069e-01,((11:1.304983e-02,13:4.293923e-02):6.772178e-04,12:1.859110e-02):1.129072e-01):5.248092e-02):7.975795e-02,(22:4.208984e-03,21:1.315154e-02):1.293220e-02):1.080437e-01):7.359261e-02,1:2.936059e-01);
   tree gen.106000 = [&U] ((((21:1.238295e-02,22:1.215477e-02):4.235297e-02,((20:3.756201e-03,(19:1.096277e-02,(17:2.432636e-02,(18:9.024158e-03,(10:3.665219e-03,((((13:3.148900e-02,12:9.874124e-03):4.409569e-03,11:3.125557e-02):1.074351e-01,(14:1.105866e-02,15:6.804676e-03):9.560130e-02):1.019866e-01,(9:1.517820e-02,((5:3.890536e-03,((6:2.571488e-02,7:5.704492e-03):1.701767e-02,4:5.569172e-04):2.944687e-02):1.476974e-02,8:2.072376e-02):3.116638e-02):2.201515e-02):8.967811e-03):2.770884e-02):1.712138e-02):3.455135e-02):3.085351e-02):2.504082e-02,16:3.650350e-03):1.154551e-01):1.279221e-01,((((((33:1.502749e-02,((36:1.526749e-03,((39:1.403292e-02,38:6.154316e-03):7.404743e-02,37:5.588363e-04):1.666985e-02):6.986225e-02,(35:2.201892e-02,34:8.301101e-03):2.737576e-02):5.674681e-02):7.956666e-02,32:4.983973e-02):7.259917e-03,((24:1.610420e-02,25:1.862040e-03):8.237062e-02,23:2.728253e-02):1.535524e-01):7.723369e-02,(((40:2.127966e-02,(42:2.906412e-02,41:9.086805e-03):1.681816e-02):3.240500e-02,((46:2.219123e-02,((44:4.056105e-02,45:6.619457e-03):8.708121e-04,43:2.525787e-03):2.936824e-02):1.183691e-02,((48:1.157679e-02,49:2.932811e-02):8.818983e-03,47:3.936739e-03):6.472168e-02):1.133938e-03):7.933156e-02,50:6.282722e-02):1.206848e-01):3.433926e-03,(31:1.503009e-02,30:1.632910e-02):1.118690e-01):1.940796e-02,((28:7.202760e-02,(27:7.123967e-02,29:1.302500e-01):3.154281e-02):5.218805e-03,26:1.150954e-03):1.691339e-01):3.985747e-02):9.438060e-02,(2:8.057293e-03,3:1.574806e-02):4.558294e-02,1:1.500613e-01);
   tree gen.108000 = [&U] (((22:1.796335e-02,((((17:4.826909e-02,(18:9.842643e-04,(((((11:5.443462e-02,12:1.399415e-02):3.517197e-03,13:1.862712e-02):6.582471e-02,(14:5.560654e-03,15:5.831608e-03):9.067307e-02):6.991665e-02,10:8.866337e-03):2.428697e-02,(((5:1.410328e-03,((6:6.732931e-03,7:3.677552e-03):1.081657e-02,4:1.014075e-03):1.651669e-02):5.208454e-02,8:4.406218e-03):6.946930e-03,9:2.128507e-02):1.892176e-02):2.484236e-02):1.891374e-02):6.167080e-02,19:5.181564e-03):1.240225e-02,(16:1.850144e-02,20:1.109531e-02):4.282195e-02):1.766648e-01,21:1.410363e-02):1.210043e-02):1.038357e-01,((31:5.586764e-03,30:1.667398e-02):1.196600e-01,((((((24:1.536739e-02,25:1.705491e-02):4.123483e-02,23:3.101999e-02):1.749768e-01,(33:6.743929e-03,((35:4.332009e-03,34:1.570992e-02):2.437779e-02,(((39:3.206619e-02,38:3.568301e-03):3.694222e-02,36:1.607604e-03):1.301453e-02,37:8.815353e-03):1.251977e-01):5.404966e-02):3.266458e-02):5.789886e-02,32:4.791899e-02):1.029282e-01,((29:6.976439e-02,(27:7.392773e-02,28:6.795389e-02):3.284922e-02):1.448455e-02,26:6.338383e-04):1.383195e-01):1.254287e-02,((40:1.012502e-02,((42:3.576337e-02,41:2.540001e-02):1.289404e-02,((45:8.278414e-03,(44:2.060554e-02,43:2.941859e-03):2.150474e-03):5.308089e-02,(46:1.232658e-02,((48:2.188017e-02,49:1.268172e-02):3.386968e-02,47:4.469038e-03):2.803900e-02):8.213299e-03):3.543339e-02):1.352337e-02):1.347865e-01,50:9.207780e-02):3.414606e-02):1.210019e-01):1.280837e-01):5.460528e-02,(2:4.364507e-03,3:1.085490e-02):4.574291e-02,1:2.099225e-01);
   tree gen.110000 = [&U] ((((21:1.094553e-02,((20:1.437686e-02,16:2.288124e-02):1.518644e-02,((17:7.431808e-03,((10:3.709524e-03,((((5:6.156744e-03,(4:1.223535e-02,(7:2.978645e-03,6:2.742911e-03):1.723410e-02):4.209143e-02):2.600470e-02,8:1.280529e-02):4.445006e-02,9:1.873554e-02):3.581384e-02,(((13:2.583463e-03,12:6.556387e-03):2.239931e-02,11:2.691433e-03):1.614040e-01,(14:9.751818e-04,15:1.962101e-02):1.430999e-01):5.648324e-02):8.523506e-03):3.866954e-02,18:2.290484e-02):2.111974e-02):4.264931e-02,19:2.861503e-02):5.519244e-02):1.925521e-01):2.615273e-03,22:6.483844e-03):9.718860e-02,(((((40:1.284714e-01,(42:3.099900e-02,41:2.414607e-02):9.952991e-03):9.029169e-03,((43:1.820894e-03,(45:7.177268e-03,44:2.941701e-02):2.657822e-03):4.646361e-02,(46:2.020823e-02,((48:5.109530e-02,49:2.301282e-02):5.140386e-02,47:5.753608e-04):3.641809e-02):2.957967e-02):3.871446e-02):1.187012e-01,50:1.000315e-01):9.161557e-02,((((((34:2.840911e-02,35:2.020193e-02):2.646137e-02,((39:2.464310e-02,38:4.655413e-03):2.798275e-02,(36:3.645578e-02,37:3.545268e-03):2.790701e-02):9.431644e-02):5.311585e-02,((24:1.074106e-01,25:1.397156e-02):3.839537e-02,23:2.950414e-02):1.860108e-01):3.192231e-02,33:6.938819e-03):2.013191e-01,32:7.054875e-03):3.238596e-02,(31:2.170504e-02,30:4.797764e-03):1.115242e-01):4.569288e-02):5.491840e-03,(29:1.437756e-01,((27:7.830941e-02,28:9.687297e-02):1.298765e-02,26:3.637418e-02):2.570058e-02):1.689559e-01):9.745846e-02):9.453308e-02,(2:1.908725e-02,3:1.527650e-02):9.736058e-02,1:2.440295e-01);
   tree gen.112000 = [&U] ((2:2.469790e-02,3:2.913065e-02):4.497662e-02,(((21:8.660827e-03,22:9.230367e-04):1.133570e-03,((((19:3.084864e-02,(17:4.245138e-03,((10:6.685406e-03,(9:7.654671e-03,(8:2.828528e-02,(((7:1.176629e-02,4:9.959649e-03):3.586642e-02,6:1.337980e-02):2.200863e-02,5:1.190446e-02):2.500880e-02):3.954093e-02):6.798184e-02):5.900863e-02,18:1.107572e-02):4.690858e-03):4.063494e-02):2.141473e-02,20:2.544513e-02):9.544878e-03,16:6.474042e-03):1.248795e-01,(((12:1.143342e-02,11:2.189554e-02):1.509302e-02,13:6.843445e-05):9.532917e-02,(14:5.415248e-03,15:1.474912e-02):4.962245e-02):1.016998e-01):1.487613e-01):1.336298e-01,((((30:2.519085e-03,31:7.787867e-02):9.857289e-02,((((((36:6.840067e-03,37:2.800602e-02):5.974959e-02,(38:4.103998e-03,39:2.724485e-02):5.254833e-03):1.139501e-01,(35:5.310909e-02,34:7.802371e-03):1.540492e-02):5.112970e-02,(23:3.506096e-02,(24:1.701743e-02,25:2.753742e-03):2.185783e-02):1.091997e-01):1.988609e-02,33:7.629099e-03):1.040588e-01,32:3.234224e-03):6.306131e-02):4.254805e-02,(42:4.380322e-02,(41:3.282068e-02,(((46:2.186285e-02,(43:1.447150e-02,(45:1.208551e-03,44:1.549929e-02):1.263694e-02):9.087851e-02):6.107970e-03,(((49:1.536395e-02,50:9.100284e-02):2.481208e-02,48:3.263341e-02):3.853011e-02,47:2.823683e-03):2.097619e-02):3.638326e-02,40:4.268945e-02):6.366894e-02):3.279581e-02):1.540228e-01):3.631738e-03,(((27:9.415778e-02,28:7.514016e-02):4.016827e-02,26:3.809858e-02):5.884186e-02,29:2.835778e-02):1.212644e-01):1.592882e-01):7.740833e-02,1:2.639293e-01);
   tree gen.114000 = [&U] ((((31:1.999436e-02,30:1.890688e-03):6.416311e-02,((40:4.842766e-02,((46:2.572275e-02,(((45:5.276335e-03,43:6.091687e-03):9.820615e-03,44:3.953740e-02):9.407053e-02,(47:6.852966e-03,((49:2.766758e-02,48:5.381654e-02):7.244034e-03,50:1.801280e-01):2.818300e-02):3.472688e-02):2.524193e-02):8.226339e-02,(42:4.840189e-02,41:1.005940e-02):1.868912e-02):3.278656e-03):1.734019e-01,(((((25:3.329638e-03,24:1.500425e-02):7.349609e-02,23:2.257416e-02):1.837466e-01,(((35:9.752268e-03,((36:1.618444e-02,37:9.978093e-03):1.387429e-02,(39:8.572961e-03,38:4.292650e-03):3.736487e-02):1.351284e-01):2.967163e-03,34:2.623976e-02):1.414163e-01,33:1.547576e-02):1.170027e-01):7.292738e-02,32:3.239510e-03):4.468565e-02,(((26:6.309569e-02,28:9.776571e-02):2.896212e-02,27:8.430077e-02):5.166677e-02,29:1.276865e-02):1.772970e-01):5.295136e-02):1.533094e-02):3.349512e-01,((21:3.420099e-02,(((16:2.769576e-02,20:1.828557e-02):1.041405e-02,(19:2.871781e-02,(17:3.157689e-02,((((9:3.158651e-02,(5:2.688869e-02,((7:1.193072e-02,6:1.949178e-02):6.709268e-02,4:2.303237e-02):5.216566e-03):1.182990e-02):9.269473e-04,8:4.052325e-02):1.181090e-02,10:4.477678e-02):7.278466e-02,18:7.729987e-03):8.768030e-03):6.856407e-02):3.480517e-02):3.506133e-02,(((12:3.335235e-02,11:1.028192e-02):2.966407e-02,13:2.553832e-03):1.721391e-01,(15:7.748549e-03,14:3.095284e-03):1.326802e-02):1.087562e-01):6.250487e-02):1.745808e-02,22:3.128747e-03):7.376797e-02):2.568807e-01,(3:3.515989e-02,2:9.409316e-03):1.624535e-02,1:1.244061e-01);
   tree gen.116000 = [&U] ((2:1.040558e-02,3:4.712690e-02):6.245688e-02,((21:2.786134e-02,(((19:3.875310e-03,((18:2.070951e-03,17:3.299781e-02):2.376585e-02,((((8:8.470459e-03,(((7:4.219481e-03,6:1.135017e-02):1.277830e-02,4:2.209595e-03):2.968954e-02,5:1.226611e-03):1.680219e-02):5.423984e-03,9:4.505477e-03):2.954265e-02,((13:1.832445e-02,(11:2.442625e-02,12:5.062747e-03):6.213513e-03):5.589595e-02,(14:3.003426e-03,15:1.830902e-04):6.873350e-02):6.318542e-02):2.502997e-03,10:1.116488e-02):1.036292e-01):3.874631e-02):7.380973e-02,(20:2.089870e-02,16:1.529952e-02):1.592141e-02):9.349171e-02,22:2.796019e-03):7.104920e-03):9.187808e-02,(((((33:8.771639e-03,((((36:2.485797e-02,(39:1.009112e-02,38:2.995815e-02):1.674967e-02):2.008493e-02,37:6.358573e-03):2.138163e-01,35:1.209186e-02):2.634222e-02,34:1.537454e-03):9.197902e-02):2.840207e-02,((24:1.932581e-02,25:7.792002e-03):1.664527e-02,23:5.943085e-02):1.025411e-01):2.022031e-01,32:5.335982e-02):8.954993e-02,(26:9.510422e-03,((28:6.849796e-02,29:7.517239e-02):1.051744e-02,27:2.662005e-02):5.121020e-03):1.230995e-01):2.950359e-02,((31:4.889315e-03,30:9.502262e-03):3.372148e-02,(((47:1.237628e-03,(((45:7.257525e-03,(43:1.121185e-04,44:1.954501e-02):4.839876e-03):5.117889e-02,46:2.495018e-02):2.585755e-03,((41:6.910831e-03,42:4.045194e-02):5.894192e-03,40:5.883070e-02):3.623751e-02):1.640753e-02):7.648094e-03,(48:4.304157e-02,49:3.693478e-02):2.630834e-02):1.687438e-01,50:3.357192e-02):1.443456e-01):4.920745e-02):8.173835e-02):4.651988e-02,1:2.515190e-01);
   tree gen.118000 = [&U] ((((22:1.291342e-03,21:2.535921e-02):2.753894e-02,(((16:3.881889e-02,20:9.719509e-03):1.089727e-02,(19:1.006407e-02,(17:3.207651e-02,((10:2.777323e-03,(((5:3.506271e-03,(6:4.870430e-03,(7:2.239318e-02,4:5.452927e-02):9.171567e-03):9.958678e-03):2.819888e-02,8:3.430694e-03):2.091221e-02,9:2.538505e-02):3.842973e-02):9.744376e-02,18:7.648455e-03):4.500704e-02):5.345762e-02):8.440202e-02):1.721748e-01,((13:4.314357e-02,(11:2.175206e-02,12:1.358951e-02):3.862135e-02):5.586460e-02,(14:4.606541e-03,15:2.726940e-03):1.345809e-01):8.494929e-02):1.320127e-01):7.759310e-02,(((40:1.759588e-02,((41:9.345539e-03,((44:2.020702e-02,(45:2.437916e-02,43:8.567379e-04):9.214799e-03):4.359396e-02,(46:4.944817e-03,((49:9.359059e-02,(48:2.805810e-02,50:2.038387e-01):1.405430e-03):2.171492e-02,47:5.245289e-03):8.139773e-02):2.880903e-02):9.483531e-02):2.560880e-02,42:5.173729e-02):3.142352e-02):1.784777e-01,(32:1.689904e-02,((23:1.442874e-02,(24:6.399912e-03,25:3.402709e-04):2.495192e-02):1.934445e-01,(33:1.017521e-02,((((39:1.171016e-02,38:2.258153e-03):2.959967e-02,(37:4.151530e-02,36:5.573576e-03):2.491399e-02):1.770903e-01,34:5.718434e-02):4.133337e-03,35:9.904833e-03):4.252449e-02):1.027830e-01):6.023426e-02):6.922721e-02):6.409113e-02,((29:3.154181e-03,((27:5.914339e-02,28:5.045707e-02):1.765600e-02,26:3.568418e-02):8.093691e-02):2.961180e-01,(30:1.442420e-02,31:2.103924e-02):8.475564e-02):3.865747e-02):2.248090e-01):5.189499e-02,(2:1.072466e-02,3:3.240984e-02):4.830682e-02,1:2.478091e-01);
   tree gen.120000 = [&U] ((((21:2.367133e-02,22:1.034432e-02):2.295024e-02,((((17:2.587423e-02,((10:1.007342e-02,(((5:2.698514e-03,((4:4.563386e-03,7:1.923140e-02):3.328987e-02,6:2.744406e-02):2.710516e-02):2.837844e-02,8:6.251259e-03):2.620570e-02,9:3.798829e-02):3.512016e-02):8.605292e-02,18:3.037135e-03):1.506111e-02):4.537294e-02,19:3.339737e-03):2.454038e-02,(16:1.310712e-02,20:1.750379e-02):1.177676e-03):4.034685e-02,(((11:3.962167e-02,12:3.840963e-04):5.981968e-03,13:2.782961e-02):1.218950e-01,(14:1.800897e-03,15:1.824323e-03):1.724503e-01):3.367762e-02):8.813221e-02):1.025502e-01,((30:4.801145e-03,31:1.766079e-02):5.413965e-02,((40:1.116634e-03,(42:3.117942e-02,(41:5.478551e-02,(50:1.765197e-01,((46:1.393898e-02,((49:1.767601e-03,48:1.034548e-01):2.661083e-02,47:4.202485e-02):2.796752e-02):2.993082e-03,((44:1.785599e-02,43:3.808506e-03):2.806293e-03,45:1.625729e-03):6.811109e-02):5.846567e-03):1.022753e-01):3.662276e-02):4.019588e-02):3.861108e-01,((29:7.440764e-02,((26:2.287882e-02,28:7.843846e-02):3.810113e-02,27:7.504233e-02):3.399088e-02):9.666541e-02,(32:5.800070e-02,(33:5.791687e-02,(((34:1.636509e-02,35:2.469869e-03):3.798999e-02,((37:5.339409e-02,(39:7.068822e-03,38:1.597747e-02):2.151180e-02):8.155666e-03,36:9.458784e-03):1.017809e-01):7.937672e-02,(23:2.695383e-02,(24:8.531790e-03,25:3.597063e-03):3.246299e-02):1.594233e-01):6.229613e-02):1.762820e-01):3.901482e-02):1.028385e-01):3.219945e-02):2.520539e-01):5.117457e-02,(2:1.198687e-03,3:6.637674e-02):8.096576e-02,1:1.977881e-01);
   tree gen.122000 = [&U] ((((((26:1.326118e-02,((28:7.741804e-02,27:1.429064e-01):2.307733e-03,29:6.482103e-02):3.833304e-02):1.409932e-01,(((41:3.385292e-02,42:7.775893e-02):7.667502e-02,(50:1.558920e-01,(46:4.638558e-02,(((43:2.773494e-02,44:7.101221e-02):4.925124e-03,45:1.788891e-03):5.779134e-02,((48:8.387327e-02,49:4.368756e-02):3.729037e-02,47:2.522131e-02):3.780035e-02):2.488271e-02):1.287442e-01):3.397986e-02):2.099142e-02,40:2.972104e-02):1.502422e-01):1.447555e-01,(((33:7.216617e-02,((35:1.578268e-02,((36:5.789903e-03,37:9.539430e-03):3.016792e-02,(39:2.833394e-03,38:1.129381e-02):5.981487e-02):1.721573e-01):4.214868e-02,34:7.269440e-03):8.492271e-02):6.951250e-02,(23:2.954921e-02,(25:6.468713e-03,24:1.912319e-02):3.865876e-02):1.677193e-01):1.641779e-01,32:6.128251e-03):1.103432e-01):6.004164e-02,(30:1.563102e-02,31:1.730093e-02):1.536114e-01):1.799572e-01,((21:1.007746e-02,((10:2.807469e-02,((17:5.893223e-02,(((20:9.578917e-02,16:7.808264e-03):4.483298e-02,19:2.783595e-02):2.916078e-02,18:1.193334e-03):1.227092e-02):2.789021e-02,(8:4.535247e-03,(5:1.347820e-03,(((4:1.287731e-02,7:1.325054e-03):5.619604e-04,9:4.475621e-02):1.028565e-02,6:6.256517e-03):5.070823e-03):1.475879e-02):5.485376e-02):2.821118e-02):6.031522e-02,((13:2.875318e-02,(12:1.987966e-02,11:1.018406e-02):7.627710e-03):5.714311e-02,(14:4.596308e-03,15:3.132115e-02):8.806086e-02):1.347931e-01):1.447641e-01):2.652549e-03,22:8.468485e-03):1.332467e-01):1.984020e-01,(2:3.162635e-03,3:3.789066e-02):5.669504e-02,1:2.132160e-01);
   tree gen.124000 = [&U] (((22:1.321809e-03,((((19:2.162007e-02,(17:3.866863e-02,(18:7.835350e-03,(((9:1.169298e-02,(8:2.769508e-02,(5:1.950937e-03,(4:1.213339e-02,(7:1.642994e-02,6:3.699657e-03):1.014507e-02):3.620078e-03):1.068733e-02):2.506218e-02):3.204468e-02,10:8.405285e-04):9.118639e-06,((15:6.054064e-04,14:8.570274e-04):1.074870e-01,((12:3.932570e-03,11:8.052741e-03):1.901336e-02,13:1.407734e-02):3.140115e-02):1.481070e-01):4.910861e-02):5.926808e-03):4.511606e-02):2.409168e-02,20:1.890832e-02):4.642621e-03,16:1.570506e-02):1.920261e-01,21:3.148101e-03):2.121404e-03):1.904489e-01,(((32:2.055895e-03,((((35:6.854327e-03,(((39:8.984165e-03,38:3.803675e-03):3.685352e-02,36:5.437945e-03):3.349007e-03,37:1.164315e-02):1.220738e-01):1.338752e-02,34:1.306439e-02):1.442421e-01,33:1.850371e-02):7.884782e-02,(23:1.095838e-02,(24:1.469874e-02,25:6.693861e-03):1.188087e-02):9.399423e-02):1.670124e-01):8.094369e-02,(31:1.022660e-02,30:8.518595e-03):4.269294e-02):3.046080e-02,((29:2.058421e-02,((28:1.029872e-01,26:7.776027e-03):2.134175e-02,27:1.741896e-01):4.256217e-02):2.506121e-01,((49:9.464667e-03,((47:3.258111e-03,((45:8.639134e-03,(44:1.405211e-02,43:9.005259e-05):3.075359e-03):3.774098e-02,(((42:3.432476e-02,41:9.583664e-03):9.804197e-03,40:1.717878e-02):4.607050e-02,46:5.380030e-02):4.853056e-03):2.940718e-02):2.355842e-02,48:1.820273e-02):3.679343e-02):5.799318e-02,50:7.475698e-02):1.684088e-01):4.288917e-02):6.501683e-02):5.618377e-02,(2:6.893629e-03,3:2.453695e-02):4.096800e-02,1:1.807789e-01);
   tree gen.126000 = [&U] ((((20:2.801194e-02,((19:1.840620e-02,(17:3.361875e-02,((((15:2.766064e-03,14:1.048059e-02):1.564679e-01,(13:2.939398e-02,(11:2.275514e-02,12:2.656368e-02):6.700525e-02):7.379929e-02):1.907064e-01,((9:2.703939e-02,(8:3.127217e-03,(((7:1.632479e-02,4:3.311969e-03):1.978176e-02,6:2.103115e-03):2.864378e-02,5:9.609540e-03):3.620546e-02):3.698394e-02):2.244923e-02,10:1.675849e-02):4.849530e-02):7.162791e-02,18:2.949746e-02):2.599099e-02):3.725544e-02):4.765975e-02,16:1.791544e-02):3.551506e-03):1.352790e-01,(22:5.873821e-03,21:3.134105e-03):4.399305e-02):1.116553e-01,((((32:2.748287e-02,((((34:1.262509e-02,35:1.186334e-02):3.152743e-02,(37:3.136118e-02,((39:2.152968e-02,38:1.420919e-02):6.657913e-02,36:1.027787e-03):3.533017e-02):1.644951e-01):1.456327e-01,33:2.548705e-02):8.171567e-02,(23:1.445726e-02,(24:2.808293e-02,25:1.606733e-02):4.516744e-02):3.071586e-01):3.760475e-02):1.420872e-02,(29:1.207594e-01,(26:2.847258e-03,(27:2.176001e-01,28:3.672315e-02):3.704581e-02):5.178923e-02):1.771218e-01):7.744933e-02,(((((((43:1.763129e-03,(44:5.102941e-02,45:6.291135e-03):3.311867e-04):6.320524e-02,46:2.911609e-02):3.699218e-02,(41:4.115860e-02,(42:7.419759e-02,40:2.885057e-02):1.485461e-02):1.019356e-01):5.026961e-02,47:4.538051e-03):1.678107e-02,48:2.048958e-02):3.359077e-02,49:2.485357e-02):1.201507e-01,50:1.549786e-01):2.668256e-01):9.376666e-02,(31:9.982577e-03,30:4.019943e-02):7.475111e-02):1.668685e-01):7.892852e-02,(2:2.104035e-02,3:6.081908e-02):8.626741e-02,1:2.416860e-01);
   tree gen.128000 = [&U] ((((22:2.164983e-03,21:2.096164e-02):5.035085e-02,((16:1.368407e-02,20:4.939428e-03):1.124773e-03,(19:1.482842e-02,((18:4.190060e-04,((10:2.679626e-03,(9:4.750585e-03,((7:5.161318e-03,6:2.997610e-02):6.300200e-04,(4:2.533777e-03,(5:6.064201e-03,8:5.344967e-02):1.194938e-02):1.722734e-02):4.170924e-02):5.674101e-02):1.761752e-02,((15:1.783942e-03,14:1.180937e-03):9.260002e-02,(13:1.955272e-02,(11:1.658438e-02,12:7.159002e-03):2.824266e-02):8.411188e-02):1.527057e-01):3.301707e-02):1.511963e-02,17:4.941731e-02):3.503751e-02):7.940202e-02):1.194731e-01):3.127301e-02,(((((41:4.771417e-02,(42:2.270717e-02,40:8.978437e-02):2.284359e-02):2.419282e-02,((((45:8.824102e-03,43:1.938566e-03):4.218838e-05,44:3.000397e-02):6.158318e-02,46:6.685919e-03):1.920188e-02,(47:5.361815e-04,(48:3.873511e-02,49:5.503397e-02):6.748122e-02):1.321567e-02):2.768066e-02):1.015621e-01,50:7.025253e-02):1.425135e-01,(26:4.557483e-02,(29:5.541073e-02,(28:4.442271e-02,27:1.025268e-01):6.680093e-02):2.208430e-02):1.342032e-01):2.843515e-02,((32:1.848510e-02,((((((36:1.151845e-02,37:2.634255e-02):3.156713e-02,(39:5.207306e-03,38:3.658739e-03):2.516975e-02):1.264316e-01,35:4.894670e-03):3.648315e-02,34:1.629141e-02):1.004091e-01,33:3.210018e-03):4.987289e-02,(23:7.076799e-02,(24:4.425893e-02,25:1.075732e-03):3.232432e-02):2.100510e-01):1.114136e-01):1.050749e-01,(31:1.763811e-02,30:1.209198e-02):1.713867e-01):3.026963e-02):2.171037e-01):6.159195e-02,(2:1.416833e-02,3:8.042203e-02):6.299318e-02,1:1.884299e-01);
   tree gen.130000 = [&U] ((((((((((39:6.770623e-03,38:1.349365e-02):6.003218e-02,(37:2.027702e-02,36:3.536269e-02):1.559825e-02):1.486368e-01,(34:2.844675e-02,35:2.614569e-02):3.886179e-02):7.089649e-02,33:4.670986e-02):5.616142e-02,(23:9.348541e-03,(25:2.854296e-03,24:7.985107e-02):4.017558e-02):2.242101e-01):1.268265e-01,32:4.311887e-02):6.513584e-02,((50:1.429473e-01,((40:5.488624e-02,(42:1.514768e-02,41:1.860632e-02):2.643580e-02):6.387989e-02,((46:2.501992e-02,((43:7.278422e-03,44:4.791001e-02):9.126799e-03,45:5.410965e-03):6.065663e-02):1.929833e-03,(47:1.169562e-02,(48:5.547511e-02,49:5.618045e-02):9.712641e-03):3.259561e-02):2.249769e-02):1.066835e-01):1.854679e-01,(27:5.481312e-02,((28:9.571448e-02,26:6.563114e-03):3.737768e-02,29:1.490780e-01):8.006502e-02):1.836823e-01):7.389625e-02):1.756491e-01,(31:1.021233e-02,30:9.847074e-03):5.175341e-02):1.181207e-01,((((((((9:1.472838e-02,(8:2.031749e-02,(5:1.353970e-02,(6:1.643138e-02,(7:1.048786e-02,4:5.793602e-04):5.141119e-03):6.897742e-03):1.350108e-02):3.079739e-02):3.525236e-02,10:3.887972e-02):1.224150e-01,(17:3.850510e-02,18:7.080740e-03):2.324484e-02):3.308556e-02,19:2.086401e-05):4.416019e-02,16:3.379360e-02):4.076665e-03,20:3.478131e-02):1.555146e-01,((14:1.246152e-02,15:5.010580e-04):1.366324e-01,(13:3.851675e-02,(12:2.424968e-02,11:3.649572e-02):1.648182e-03):1.242106e-01):9.385604e-02):9.355985e-02,(21:1.824236e-02,22:4.698042e-03):4.680368e-02):1.100648e-01):2.387055e-01,(2:1.449656e-02,3:3.970198e-02):4.350494e-04,1:2.449207e-01);
   tree gen.132000 = [&U] ((((21:2.917523e-02,22:1.042758e-02):7.277510e-02,(((17:4.075547e-02,((((8:1.473411e-02,((6:3.164374e-02,(7:1.687482e-02,4:6.819600e-03):7.175744e-03):4.409420e-02,5:1.106255e-04):2.793359e-02):2.621334e-02,9:3.883652e-02):5.713508e-02,10:1.398133e-03):8.132594e-02,18:6.513341e-02):2.979626e-02):2.120206e-02,(19:2.986068e-02,(16:2.466083e-02,20:1.788493e-02):2.983103e-02):5.924732e-03):8.823525e-02,(((12:2.097252e-02,11:2.685524e-02):4.957835e-02,13:1.760693e-02):2.213692e-01,(14:1.451963e-03,15:4.668147e-03):1.229824e-01):1.307812e-01):9.802299e-02):1.489624e-01,(3:2.148416e-02,2:4.367568e-03):1.652725e-01):1.527167e-02,(((30:9.022566e-03,31:5.358149e-02):9.137921e-02,((29:1.186091e-02,(26:2.408730e-02,(27:1.842456e-01,28:8.290128e-02):1.746769e-02):4.604159e-02):1.402912e-01,(((33:1.228867e-02,(((36:6.967821e-03,37:1.143336e-02):5.796418e-02,(39:1.976376e-02,38:5.243648e-03):2.020453e-02):1.002713e-01,(35:1.306297e-02,34:1.559416e-02):1.408951e-02):1.415593e-01):1.294215e-01,32:5.938715e-02):2.381648e-02,(((41:5.675824e-02,42:7.325526e-02):1.189239e-02,((46:1.264058e-02,(47:1.080392e-02,((49:5.526232e-02,50:9.679057e-02):6.711657e-02,48:1.863886e-02):5.121722e-02):4.955983e-02):1.086017e-02,(44:2.366321e-02,(43:2.435002e-03,45:2.023447e-02):1.121247e-02):8.603352e-02):1.093279e-01):2.701786e-02,40:3.641633e-02):1.999543e-01):7.202304e-02):5.790401e-02):1.131826e-01,(23:7.119695e-02,(25:1.056527e-02,24:2.427776e-02):2.877407e-02):1.030939e-01):1.183194e-01,1:1.621018e-01);
   tree gen.134000 = [&U] ((((21:2.768519e-02,22:4.601724e-03):3.709598e-02,((((((((6:8.129183e-03,(7:4.255508e-03,9:6.756044e-02):2.493758e-02):2.573581e-02,(4:2.153388e-02,5:2.585357e-04):1.036901e-02):3.086805e-02,8:2.123747e-02):4.283134e-02,10:2.367973e-02):2.640501e-02,18:1.574022e-02):2.885864e-02,((20:1.630633e-02,16:1.983864e-02):5.329256e-02,19:5.642211e-02):2.236731e-02):7.950203e-03,17:9.742900e-03):9.567005e-02,(((12:5.158960e-03,11:3.490140e-02):3.787524e-02,13:1.538358e-02):1.263350e-01,(14:6.480674e-03,15:2.873572e-03):6.316860e-02):1.495417e-01):1.268776e-01):9.638656e-02,(((29:4.906290e-02,(28:4.035200e-02,26:2.723835e-02):1.634334e-02):3.147077e-02,27:2.950341e-02):5.534134e-02,((((41:3.118221e-02,42:1.001790e-01):1.833113e-02,((((43:1.345913e-03,45:3.527285e-03):1.948089e-02,44:7.823744e-03):4.497718e-02,46:6.290423e-02):2.026799e-02,(50:1.925244e-01,((48:1.745950e-02,49:6.328202e-02):4.037553e-02,47:3.288719e-03):2.133803e-03):1.028834e-02):4.325809e-02):5.010079e-02,40:9.892574e-04):2.396231e-01,((32:3.353494e-02,(33:4.099291e-03,(34:2.897575e-03,(35:6.748258e-03,((37:6.348497e-03,36:2.574309e-02):7.207087e-03,(39:7.478571e-03,38:9.388256e-03):2.554426e-02):1.153682e-01):2.554716e-02):1.229292e-01):1.811315e-01):6.079811e-02,(((25:1.401912e-02,23:9.727705e-02):1.619049e-02,24:1.978425e-02):1.938503e-01,(30:7.883226e-03,31:3.673482e-02):3.789182e-02):1.449768e-01):4.325652e-02):8.161742e-03):7.690089e-02):8.084989e-02,(2:1.653671e-03,3:1.812444e-02):5.907605e-02,1:3.680182e-01);
   tree gen.136000 = [&U] ((((21:4.566838e-03,(((18:2.443319e-02,((10:1.207113e-02,(9:2.840318e-02,((5:2.099486e-02,((6:1.613096e-02,7:5.497975e-02):2.037235e-02,4:2.831786e-02):6.179010e-02):1.437125e-02,8:3.846624e-02):3.801421e-02):2.842069e-02):3.977774e-03,((13:1.090382e-02,(12:4.855239e-03,11:5.383630e-03):2.254707e-02):9.565027e-02,(15:2.012978e-03,14:1.527502e-02):4.352404e-02):1.022465e-01):3.064296e-02):2.305280e-02,17:6.612811e-03):2.116956e-02,(19:1.706214e-02,(20:1.355322e-02,16:1.663636e-02):8.367978e-02):2.909214e-02):1.014600e-01):2.382134e-02,22:1.874112e-03):1.028063e-01,((30:5.044181e-03,31:6.740212e-03):1.336058e-01,(((32:4.608145e-02,((((35:2.418442e-03,34:6.005742e-02):3.015633e-02,((37:1.030105e-02,36:4.511079e-02):1.839572e-02,(39:1.915855e-04,38:7.618543e-03):3.328732e-02):8.869477e-02):9.222890e-02,33:3.892317e-03):2.790020e-02,((25:1.077534e-03,24:2.944662e-02):2.885356e-02,23:5.153388e-02):2.063649e-01):1.177424e-01):1.260427e-01,(26:4.794700e-04,(29:1.338679e-01,(28:5.080914e-02,27:6.823297e-02):5.456419e-03):5.858665e-02):1.252205e-01):5.271767e-02,(((42:3.682037e-02,41:2.235461e-02):1.870550e-02,((((47:1.276544e-02,(49:6.876419e-02,48:5.027714e-02):8.530804e-03):4.720578e-02,50:1.328045e-01):1.084067e-02,46:3.670723e-02):3.173832e-02,((45:1.054952e-02,43:5.732437e-03):2.655160e-03,44:1.839517e-02):4.404125e-02):4.102198e-02):5.759936e-02,40:4.969463e-03):2.265042e-01):8.221591e-04):1.228218e-01):2.851654e-01,(2:4.487511e-02,3:1.117708e-02):7.159834e-02,1:2.585010e-01);
   tree gen.138000 = [&U] (3:4.247595e-02,((((22:8.534823e-03,21:2.001358e-02):4.940461e-02,((((16:1.616155e-02,19:7.271118e-02):2.574633e-03,((10:1.190399e-03,(((5:6.417915e-03,(4:5.613922e-03,(6:8.926651e-04,7:2.174010e-02):1.949872e-02):2.210111e-02):1.487202e-02,8:8.570305e-03):2.235721e-02,9:4.951277e-04):4.107799e-02):5.404183e-02,(18:4.962007e-03,17:6.013433e-02):3.041536e-02):6.014210e-02):2.028238e-02,20:2.980824e-02):1.456269e-01,((13:6.023273e-03,(12:1.110181e-02,11:1.243348e-02):4.454339e-02):4.840859e-02,(14:1.973195e-03,15:3.625771e-03):3.217154e-02):1.395240e-01):7.542773e-02):6.393479e-02,(((((((45:2.107330e-03,(43:8.052865e-03,44:1.733179e-02):1.243973e-03):5.706930e-02,(46:7.510870e-02,(((49:2.878428e-02,50:1.921479e-01):2.803599e-02,48:6.067674e-02):1.355253e-02,47:1.747353e-03):3.322698e-02):1.846072e-02):5.505620e-02,(41:5.714393e-03,42:6.065046e-02):8.024874e-03):4.960272e-02,40:1.912120e-02):2.672777e-01,(30:4.278510e-02,31:1.665198e-02):7.760019e-02):3.321949e-03,(32:4.924800e-03,((33:4.114910e-02,((35:2.870207e-02,(37:1.014922e-03,((38:2.205344e-02,39:1.104906e-02):5.097686e-02,36:1.632682e-02):5.451649e-03):8.869571e-02):5.464061e-03,34:1.742276e-02):1.249327e-01):1.379941e-02,(23:7.977635e-02,(25:1.802732e-02,24:1.177647e-02):2.735090e-02):1.722028e-01):1.793739e-01):1.122907e-01):1.050602e-03,((29:9.035990e-02,(26:3.896415e-02,28:7.536481e-02):6.638825e-03):2.084373e-02,27:8.708067e-02):4.456486e-01):1.916088e-01):1.796621e-01,2:1.467429e-02):3.015306e-02,1:2.692026e-01);
   tree gen.140000 = [&U] ((3:2.656284e-02,2:2.126081e-02):9.137286e-02,((((16:2.000585e-02,(20:5.764918e-03,((17:5.795258e-02,(18:6.236272e-03,(10:2.214269e-03,((((7:8.968474e-03,6:3.417626e-02):4.715630e-02,(5:4.793559e-02,4:1.584031e-02):4.581765e-02):1.934143e-02,8:3.713507e-02):7.190949e-02,9:3.056415e-03):6.773294e-02):9.608813e-02):6.865135e-03):5.532686e-02,19:1.884982e-02):1.699650e-02):6.995254e-03):7.737253e-02,((13:4.038637e-03,(12:6.343957e-02,11:3.192957e-02):2.075002e-02):7.581857e-02,(14:3.093625e-03,15:9.853970e-03):7.721340e-02):1.181238e-01):8.546881e-02,(22:3.621816e-04,21:3.318530e-02):3.176172e-02):6.984635e-02,((30:3.124592e-02,31:2.548925e-02):1.300332e-01,((26:7.984490e-04,(29:8.826929e-02,(27:9.870747e-02,28:5.308277e-02):3.355441e-02):2.138255e-02):2.700648e-01,((40:1.988789e-03,(42:6.149171e-02,(((((44:2.575735e-02,(45:1.491526e-02,43:6.904720e-03):7.282856e-03):8.015572e-02,46:6.996994e-03):3.875433e-02,50:1.911885e-01):1.655120e-02,((49:4.337919e-02,48:6.335003e-02):3.493978e-02,47:1.666519e-03):2.540974e-02):1.069567e-01,41:7.663513e-03):9.032042e-03):8.446654e-02):2.691507e-01,(32:1.783933e-02,((33:7.812304e-03,((35:4.718247e-03,34:2.747255e-02):4.391085e-02,((36:6.287222e-03,37:1.573617e-02):2.407666e-02,(38:1.087521e-02,39:8.237762e-03):3.993559e-02):1.208226e-01):7.359073e-02):6.710981e-02,(23:4.213723e-02,(24:8.536909e-02,25:7.449661e-03):7.267448e-02):1.538745e-01):9.087199e-02):1.063710e-01):1.693714e-02):1.532455e-02):1.316791e-01):1.169913e-01,1:2.934707e-01);
   tree gen.142000 = [&U] ((3:2.928805e-02,2:4.809571e-03):2.088227e-02,(((((20:5.876242e-03,16:6.455973e-03):6.742129e-03,((((10:1.163904e-03,(9:8.493849e-04,(8:9.226312e-03,(5:1.390433e-02,((7:5.222579e-04,6:6.671241e-03):2.060230e-02,4:7.303012e-03):1.293936e-02):8.878469e-03):1.781287e-02):2.041040e-02):2.193985e-02,18:4.645255e-03):9.331376e-03,17:6.825512e-03):2.589190e-02,19:9.549499e-03):1.576985e-02):6.219481e-02,((13:1.921514e-03,(12:3.149345e-02,11:3.317002e-02):5.721367e-03):2.122282e-02,(14:6.080190e-03,15:3.278940e-03):2.450333e-02):4.999964e-02):3.344854e-02,(22:2.786561e-02,21:1.490124e-02):4.470838e-02):1.335488e-02,((40:6.082281e-03,(((((45:3.774815e-04,43:1.722497e-02):5.427661e-03,44:9.772909e-03):4.187196e-02,46:9.454941e-03):9.115523e-03,(50:1.402369e-01,((49:2.104143e-02,48:1.454931e-02):1.686512e-02,47:1.249135e-02):6.455253e-03):2.027866e-03):3.270520e-02,(41:1.906057e-02,42:5.806692e-02):6.413831e-03):1.634551e-02):1.661981e-01,(((32:3.480401e-03,((33:2.330534e-02,(((37:1.373579e-02,36:2.964537e-03):3.985793e-04,(38:5.724308e-03,39:7.889039e-03):2.250143e-02):6.315694e-02,(34:3.368108e-02,35:3.187012e-03):7.097748e-03):5.743867e-02):5.522345e-02,(25:1.525949e-03,(23:4.284789e-02,24:1.670808e-02):1.160614e-02):9.770159e-02):5.591081e-02):3.515252e-02,((28:4.130830e-02,(26:2.336337e-02,27:5.803091e-02):2.895407e-04):2.893314e-02,29:3.928860e-02):1.066032e-01):1.829028e-02,(30:8.744091e-03,31:1.831319e-02):6.003186e-02):5.107315e-03):8.536445e-02):1.183033e-01,1:7.924551e-02);
   tree gen.144000 = [&U] ((3:2.118415e-02,2:2.131516e-04):1.458490e-02,((22:5.093389e-04,(((((((18:9.150054e-03,17:2.068709e-02):2.303172e-02,19:1.881991e-02):3.831561e-02,20:3.477164e-02):2.382530e-04,(10:1.325904e-03,(9:9.249003e-03,(8:1.494949e-03,(((7:7.567907e-03,6:2.958512e-03):1.273884e-02,4:1.277354e-02):1.972219e-02,5:5.011962e-03):1.728401e-02):4.482752e-02):3.820435e-02):4.121666e-02):1.785888e-03,16:8.266844e-03):5.525068e-02,((13:1.015457e-02,(11:1.563303e-02,12:5.405135e-03):2.783615e-02):4.613774e-02,(14:8.426699e-03,15:5.072448e-04):5.092612e-02):9.064459e-02):1.027244e-01,21:1.261577e-02):5.456025e-03):9.861465e-02,((((((28:5.774688e-02,27:4.978864e-02):3.931167e-02,26:1.339055e-02):3.600458e-02,29:7.566912e-02):1.269871e-01,(32:1.174362e-02,(33:8.298153e-03,((((37:3.498031e-03,36:3.211197e-02):6.046901e-03,(38:7.644490e-03,39:3.674087e-04):4.058509e-02):5.111512e-02,(34:3.228631e-02,35:6.891911e-03):4.912490e-02):5.148080e-02,((25:1.052200e-03,24:7.840558e-03):2.214851e-02,23:2.570181e-02):1.678275e-01):2.640381e-02):7.939250e-02):8.211108e-02):1.091065e-02,(40:7.981549e-03,((42:4.386291e-02,41:3.442676e-03):1.617410e-02,(46:3.380613e-02,(((45:1.243767e-02,44:1.997478e-02):4.235887e-03,43:3.148199e-02):6.131649e-02,(50:1.803588e-01,((48:4.437262e-02,47:2.041256e-02):7.916771e-03,49:3.950195e-02):2.618267e-02):1.879578e-02):1.690736e-02):5.094020e-02):1.820857e-02):2.519225e-01):5.810588e-02,(30:5.906605e-04,31:3.253751e-02):5.996807e-02):2.056660e-01):5.609189e-02,1:1.770381e-01);
   tree gen.146000 = [&U] ((3:3.213943e-02,2:5.439797e-03):4.473508e-02,((((32:2.958358e-02,(((24:2.424500e-02,25:1.455908e-02):1.078561e-02,23:3.792948e-02):1.058530e-01,(33:1.424267e-02,(34:2.746756e-02,(((36:7.234869e-03,(38:1.216461e-03,39:2.143938e-02):1.743094e-02):2.012688e-02,37:1.564057e-02):8.073618e-02,35:1.390322e-02):1.474971e-02):1.317373e-01):2.192942e-02):8.805412e-02):6.097572e-02,((((((46:2.872071e-02,((49:1.550358e-02,48:3.741597e-02):1.752053e-02,47:1.146847e-02):4.791502e-02):1.769894e-02,((43:1.186074e-02,45:3.140464e-03):1.084855e-03,44:2.210299e-03):7.319196e-02):1.995208e-02,(41:1.498304e-02,42:2.687512e-02):2.830874e-02):2.418261e-02,40:3.358727e-02):1.472151e-01,50:3.269142e-02):1.088523e-01,(27:5.471030e-02,(28:3.912613e-02,(26:4.975441e-02,29:8.184494e-02):7.848226e-03):3.464494e-02):1.433618e-01):7.550296e-02):8.842914e-02,(30:7.271771e-03,31:7.701491e-03):7.448783e-02):1.103750e-01,(((15:8.665938e-03,14:2.722429e-03):2.894117e-02,((12:5.321820e-03,11:2.926616e-02):1.130282e-02,13:1.549440e-02):8.421990e-02):6.666616e-02,((16:3.238092e-02,(20:7.320937e-03,(((18:6.170688e-03,(10:1.333807e-02,(9:2.454184e-02,((5:3.320040e-03,(4:2.087304e-03,(7:6.361713e-04,6:7.252261e-03):1.376415e-02):3.842663e-02):2.476668e-02,8:1.110470e-03):5.565910e-02):3.189925e-02):5.690232e-02):1.983170e-02,17:1.872458e-02):2.023176e-02,19:1.102236e-02):1.496559e-02):2.548068e-03):9.943744e-02,(21:4.031825e-02,22:4.619789e-03):4.003219e-02):5.665315e-03):1.111338e-01):3.973036e-02,1:1.850767e-01);
   tree gen.148000 = [&U] ((3:1.919003e-02,2:1.010955e-02):5.283835e-02,(((28:4.590830e-02,(26:1.631241e-03,(27:2.787334e-02,29:5.840899e-02):1.675182e-02):5.150287e-03):7.538712e-02,(((30:1.015351e-02,31:2.636798e-02):7.927213e-03,(32:1.705371e-03,(((24:1.303025e-02,25:8.704403e-04):3.698993e-02,23:1.540411e-02):6.906414e-02,((34:2.636060e-02,(((36:1.111132e-02,37:7.258848e-03):7.702008e-03,(38:1.713730e-02,39:1.259911e-03):1.319113e-02):4.521798e-02,35:1.521605e-03):1.759757e-02):8.020412e-02,33:2.683224e-02):1.714286e-02):5.416880e-02):8.205180e-02):4.948389e-02,(((((((49:8.623267e-03,48:8.581772e-03):3.585247e-02,47:1.042595e-02):1.508297e-02,(45:1.311502e-02,(44:1.150365e-02,43:3.772143e-03):5.151228e-03):3.572316e-02):1.690443e-02,46:4.107756e-02):4.054891e-02,(41:2.796080e-02,42:1.899057e-02):1.515639e-02):2.438386e-02,40:3.458426e-03):8.826441e-02,50:3.683334e-02):7.461934e-02):4.153712e-02):3.121942e-02,((21:1.785041e-03,(((15:1.109300e-02,14:6.234492e-03):2.071268e-02,((11:9.365986e-03,12:6.510955e-03):1.575234e-02,13:9.507449e-03):4.416459e-02):7.598690e-02,((16:2.266459e-02,20:8.381031e-03):9.376682e-03,(19:9.196032e-03,((18:3.876162e-03,(10:1.055680e-02,(9:2.797540e-02,(((5:6.211538e-03,(4:6.714270e-03,7:6.811248e-03):3.670951e-03):1.790943e-03,6:1.636302e-02):6.585303e-03,8:8.559503e-03):3.151608e-03):8.164371e-03):2.033689e-02):3.200233e-02,17:1.445869e-02):7.225980e-03):3.596870e-04):5.778736e-02):6.606292e-02):8.295238e-03,22:2.250364e-03):6.678056e-02):1.006429e-01,1:9.998304e-02);
   tree gen.150000 = [&U] ((3:6.746744e-02,2:5.707298e-04):4.783185e-02,(((30:1.857137e-02,31:9.244030e-03):7.672298e-02,((32:6.080194e-02,(((24:2.520542e-02,25:1.747905e-03):4.577976e-02,23:4.853421e-02):1.515056e-01,(33:1.070736e-02,((34:3.046852e-02,35:1.330025e-02):1.870712e-02,(36:1.344667e-02,(37:5.942257e-03,(38:2.163327e-02,39:7.982037e-03):4.792264e-02):9.868844e-03):9.085970e-02):1.312077e-01):8.553933e-02):5.823614e-02):6.752111e-02,((((27:8.923717e-02,26:8.623576e-03):2.276017e-02,28:6.794360e-02):1.814195e-02,29:4.210019e-02):1.561079e-01,((((((45:5.451983e-03,(43:6.495337e-03,44:6.171489e-03):1.765239e-03):5.503016e-02,46:4.047465e-02):3.659390e-02,((49:3.158250e-02,48:3.025730e-02):3.240343e-02,47:2.868370e-02):1.966575e-02):4.603595e-02,(41:2.305718e-02,42:8.330376e-02):3.811439e-02):1.732940e-02,40:3.669678e-02):1.509268e-01,50:7.858334e-02):1.479953e-01):8.693922e-02):4.757385e-02):1.725008e-01,((21:1.224238e-02,22:2.356612e-02):3.042198e-02,(((15:1.077692e-02,14:1.286423e-02):8.211281e-02,(13:2.563245e-02,(12:1.095174e-02,11:2.418178e-02):8.867580e-03):8.627653e-02):1.637302e-01,((19:3.671049e-02,(16:1.729660e-02,20:2.265798e-03):3.293106e-02):5.770891e-02,((18:1.240339e-02,(10:3.963142e-02,(9:9.900508e-03,((5:5.934963e-03,((7:3.107217e-02,4:5.178297e-02):1.353322e-02,6:2.566234e-02):2.826802e-02):1.683388e-02,8:8.388627e-03):8.903277e-02):5.919614e-02):4.938373e-02):7.963252e-02,17:1.991932e-02):2.377231e-02):7.001731e-02):1.335019e-01):1.547117e-01):6.197991e-02,1:2.900588e-01);
   tree gen.152000 = [&U] ((((((31:4.041149e-02,30:4.875262e-02):5.308518e-02,((((47:9.096382e-03,(49:5.619816e-03,(48:4.805286e-02,50:2.317315e-01):1.223736e-02):6.922913e-02):2.661877e-02,(46:8.115519e-02,((44:4.667630e-02,45:5.806286e-05):6.504856e-03,43:1.397668e-03):1.514374e-01):3.247903e-02):1.329997e-02,(41:1.527808e-02,42:6.305212e-02):7.622144e-02):4.913653e-02,40:3.524415e-02):2.507619e-01):1.007394e-02,((((26:1.142793e-02,29:1.148975e-01):5.351981e-02,28:7.588586e-02):4.741146e-03,27:2.778217e-02):2.522000e-01,((((((37:2.087342e-02,36:3.377154e-02):3.213907e-03,(39:3.796173e-03,38:6.948215e-03):2.182255e-02):1.117348e-01,(35:1.435887e-03,34:4.057725e-02):6.815529e-03):1.133474e-01,33:2.699179e-02):4.616656e-02,((25:5.023351e-03,24:2.161894e-02):5.833344e-02,23:1.560714e-02):2.262603e-01):7.579508e-02,32:2.035207e-02):4.903081e-02):8.479270e-02):1.345598e-01,(((20:1.335178e-02,(19:3.369205e-02,(((((14:7.777339e-04,15:8.509340e-03):1.151823e-01,(13:1.552830e-02,(11:3.311154e-02,12:6.897735e-03):5.455836e-03):1.088022e-01):1.202743e-01,(10:3.012445e-04,((((6:1.668156e-02,7:8.677300e-03):8.709166e-03,4:8.559650e-03):2.030227e-02,(5:6.483331e-03,8:7.026187e-02):7.286177e-03):5.103784e-02,9:6.817413e-02):5.244499e-02):4.534010e-03):8.497402e-02,18:3.612088e-04):6.104248e-02,17:1.759904e-02):3.703318e-02):1.752251e-02):6.014250e-03,16:3.793759e-02):1.412116e-01,(21:8.070716e-03,22:4.088632e-02):2.519465e-02):1.652480e-01):1.799218e-01,2:3.210938e-02):4.773593e-02,3:2.394682e-02,1:2.989351e-01);
   tree gen.154000 = [&U] (((((((((34:3.831116e-02,35:3.649285e-03):3.331919e-02,((36:7.880063e-03,(38:1.368030e-02,39:1.473580e-02):3.726540e-02):2.971034e-02,37:1.001170e-02):7.040328e-02):1.267239e-01,33:4.140861e-02):4.805767e-02,((24:9.602729e-03,25:1.120510e-02):4.823419e-02,23:5.272867e-02):1.142979e-01):1.185653e-01,32:2.499557e-02):5.893537e-02,(30:1.295218e-02,31:3.471860e-02):1.027171e-01):2.718054e-01,((((27:1.376671e-01,28:5.013717e-02):3.407701e-02,29:6.938430e-02):7.855633e-03,26:1.472102e-02):3.500363e-01,(((((47:5.045615e-03,(48:1.927654e-02,49:7.033939e-02):2.022557e-02):5.531807e-02,(46:7.279103e-03,((44:9.837637e-03,43:1.111992e-02):4.906835e-03,45:2.168677e-03):7.945672e-02):3.498423e-02):3.709036e-02,(41:4.698809e-03,42:3.982107e-02):7.603423e-02):1.268752e-02,40:2.007692e-02):1.841206e-01,50:6.221475e-02):1.669300e-01):2.438534e-02):1.834079e-01,((22:3.163619e-02,21:3.464009e-02):6.774773e-02,((((16:4.165716e-02,20:1.150205e-02):1.424282e-02,19:7.708442e-04):1.528528e-02,(17:3.879554e-02,((10:4.072632e-02,(((5:1.746004e-02,(4:5.962512e-03,(6:1.701453e-02,7:7.421387e-03):4.190430e-03):7.886198e-03):8.831799e-03,8:3.892980e-02):2.886214e-02,9:4.062670e-02):5.474807e-02):1.020792e-01,18:1.902000e-03):3.023115e-02):4.671198e-04):9.642292e-02,((15:2.303939e-02,14:4.359789e-02):1.708609e-01,(13:2.977971e-03,(12:5.524620e-03,11:3.194586e-02):2.967348e-02):7.063933e-02):2.147339e-01):1.643821e-01):1.801546e-01):1.020403e-01,(2:3.914397e-03,3:5.529015e-02):2.198166e-02,1:5.372794e-01);
   tree gen.156000 = [&U] (3:2.591186e-02,(2:2.112399e-02,((((30:9.574795e-03,31:9.556717e-03):1.390242e-01,(((((42:4.047281e-02,41:1.518701e-02):3.633786e-02,40:4.823332e-02):5.705115e-02,((47:5.404991e-04,(48:6.606677e-02,49:3.574916e-02):2.689098e-02):3.941728e-02,((43:1.470073e-02,(45:3.195844e-04,44:5.546437e-02):1.069016e-02):3.371659e-02,46:3.115476e-02):5.011656e-02):4.111962e-03):2.123434e-01,50:4.079559e-02):2.916555e-01,(28:3.876842e-02,((27:1.815476e-01,26:7.159918e-03):5.103256e-04,29:8.685800e-02):5.720416e-02):1.151155e-01):1.439217e-01):5.726564e-03,(((((35:1.239805e-02,34:4.806989e-02):2.851267e-02,(37:2.101402e-02,((38:2.467976e-04,39:3.592006e-02):4.625903e-02,36:3.999863e-03):2.226758e-02):6.176746e-02):1.200282e-01,33:4.611138e-02):1.687173e-02,((24:8.943472e-03,25:4.250476e-04):5.229137e-02,23:1.697779e-02):2.650335e-01):8.905701e-02,32:3.190214e-02):2.668343e-02):2.444797e-01,(22:3.971956e-02,(((10:1.961663e-04,((((5:2.609818e-03,(4:2.780085e-03,(7:1.082637e-02,6:1.815229e-02):3.168770e-03):2.380430e-02):2.449407e-02,8:8.540184e-03):4.098269e-02,9:5.959312e-02):9.541371e-02,(18:3.211028e-03,(17:4.277760e-02,((16:3.348714e-02,20:4.773455e-04):1.157047e-01,19:3.819339e-03):2.983855e-02):1.293058e-02):4.898556e-02):1.027898e-02):1.415158e-01,((15:7.615517e-03,14:5.084492e-03):3.912990e-02,(13:2.152961e-02,(12:6.082005e-03,11:3.408207e-02):2.288864e-02):7.705066e-02):6.514620e-02):1.450340e-01,21:2.035197e-02):9.763275e-03):1.073320e-01):1.487628e-01):4.740125e-02,1:3.612297e-01);
   tree gen.158000 = [&U] ((2:3.695418e-02,3:1.220456e-02):6.781315e-02,(((30:1.060846e-02,31:9.127142e-03):1.458681e-01,(((((((36:9.867852e-03,(38:9.573544e-03,39:1.808340e-03):1.531577e-02):7.587660e-03,37:1.228235e-03):2.474954e-02,(34:2.013611e-02,35:1.328378e-02):1.791523e-02):6.569043e-02,33:3.447104e-02):6.168078e-02,((25:6.596321e-03,24:3.154184e-02):2.019215e-02,23:3.657860e-02):2.183880e-01):4.349807e-02,32:3.057082e-03):1.162235e-01,((((29:5.500276e-02,26:3.284804e-02):6.143241e-03,28:4.542598e-02):4.258237e-02,27:2.317484e-02):3.207802e-02,((((((48:1.621067e-02,49:2.141011e-02):4.322060e-02,47:1.276591e-02):1.637793e-02,46:3.294115e-02):8.975747e-03,((43:3.496416e-03,45:8.646754e-05):2.674134e-03,44:7.034285e-04):3.820863e-02):4.857500e-03,((42:5.034950e-02,41:5.467167e-03):1.087343e-02,40:2.773739e-02):4.829525e-02):1.730215e-01,50:3.427365e-02):1.808438e-01):4.064724e-02):6.768148e-03):1.351902e-01,((22:1.317623e-02,21:5.232534e-03):3.837122e-02,(((15:3.544635e-03,14:7.089190e-04):2.804227e-02,((12:1.980845e-03,11:1.383037e-02):1.254261e-02,13:1.415920e-02):5.305320e-02):2.976782e-02,((((4:1.498720e-02,7:1.157031e-02):9.764967e-04,((5:3.013146e-04,8:2.890980e-02):1.658468e-02,6:5.710504e-04):2.501236e-02):3.323707e-02,9:1.111900e-02):3.880547e-02,(10:2.255430e-03,((((16:2.470051e-02,20:6.286962e-02):8.966927e-02,19:2.343539e-03):2.062525e-02,17:2.638541e-02):1.895608e-02,18:8.053880e-03):3.150710e-02):7.297184e-03):6.506851e-02):5.845525e-02):2.331262e-02):6.698145e-02,1:8.772909e-02);
   tree gen.160000 = [&U] ((((((20:2.121203e-02,((19:3.781495e-02,(((10:1.832686e-02,(9:7.524094e-02,(8:1.325173e-02,(5:1.873839e-02,(6:2.895084e-02,(7:1.527485e-02,4:4.784607e-03):2.954553e-03):3.044572e-02):4.235695e-02):3.910944e-02):7.421347e-02):4.151962e-02,18:2.361446e-02):7.316813e-03,17:1.396230e-02):2.828879e-02):7.983988e-02,16:1.086770e-02):2.482725e-04):1.075559e-01,((13:2.494487e-02,(11:3.507332e-02,12:1.535367e-02):8.923954e-03):5.753968e-02,(15:6.757469e-04,14:3.256224e-03):4.652385e-02):1.344033e-01):2.951958e-01,21:2.239727e-02):3.292350e-02,22:1.523478e-02):9.130619e-02,((31:4.231676e-02,30:5.290355e-02):9.062815e-02,((((((34:3.006263e-02,(35:2.413163e-03,((36:7.977429e-03,(38:1.429680e-02,39:5.462828e-02):1.610263e-02):1.198770e-02,37:1.342056e-03):1.655897e-01):1.126154e-02):1.279444e-01,33:4.001892e-02):7.004066e-02,(23:5.588099e-03,(24:1.292723e-02,25:2.657692e-02):3.392302e-02):2.504749e-01):1.172846e-01,32:7.751070e-03):7.252940e-02,((26:9.481077e-02,(28:8.683597e-02,27:1.232523e-01):1.129403e-02):4.174826e-02,29:6.010307e-02):1.867898e-01):2.045388e-02,(40:1.198929e-02,(41:8.699728e-03,(42:3.859636e-02,(((45:1.103157e-02,43:2.067671e-03):4.310411e-03,44:2.317184e-02):9.366513e-02,(46:4.983490e-02,(50:2.490432e-01,((49:5.233372e-02,48:3.363501e-02):9.275882e-02,47:1.096501e-03):3.280806e-02):1.382043e-02):1.410128e-03):4.223224e-02):2.178537e-03):4.679146e-02):2.825081e-01):8.119453e-02):1.189777e-01):2.320537e-01,(2:4.209261e-03,3:5.041722e-02):3.588238e-02,1:2.093499e-01);
   tree gen.162000 = [&U] ((2:5.887603e-03,3:3.244963e-02):1.466188e-01,((22:6.406503e-04,(21:3.181018e-03,((16:3.766825e-02,(((17:6.428619e-02,((10:1.143441e-02,((8:2.014533e-02,((5:2.984771e-03,(6:5.456478e-03,7:4.405471e-03):2.210080e-02):8.618922e-03,4:4.727302e-02):2.279032e-02):3.793876e-02,9:1.946842e-02):1.897555e-02):4.891745e-02,18:1.076528e-02):4.658680e-03):1.075707e-02,19:2.040108e-03):1.658603e-02,20:9.023630e-03):1.235643e-02):1.071389e-01,((13:3.053654e-02,(12:5.456340e-03,11:2.409298e-02):8.461968e-03):6.172067e-02,(14:1.276423e-02,15:5.313837e-03):6.840457e-02):1.306016e-01):6.906251e-02):1.963039e-02):1.622844e-01,(((40:7.664837e-03,((((46:4.318171e-02,(44:2.771281e-02,(45:1.090738e-02,43:1.470302e-03):2.046003e-02):2.646458e-02):3.939022e-02,((48:3.038649e-02,49:6.250829e-02):2.864996e-02,47:2.782297e-02):8.032167e-02):3.058704e-02,50:1.281695e-01):3.877843e-02,(41:8.251862e-03,42:3.516193e-02):1.919399e-02):7.487477e-02):1.685188e-01,(29:5.354545e-02,((28:8.539281e-02,27:8.356180e-02):1.729278e-02,26:5.251339e-03):7.057458e-02):1.299214e-01):8.677478e-02,((31:7.780875e-03,30:6.569860e-02):1.741785e-01,((((35:1.514044e-02,((37:9.811831e-04,(36:1.821906e-02,(38:2.075374e-02,39:7.940435e-03):2.305141e-02):2.158988e-02):5.754708e-02,34:1.329771e-02):1.511762e-03):5.859338e-02,(23:3.063605e-02,(25:4.965284e-03,24:1.893657e-02):5.280047e-02):1.684421e-01):6.473895e-02,33:5.288882e-03):1.151624e-01,32:2.015311e-02):5.221299e-02):2.389611e-02):2.306146e-02):1.637293e-01,1:1.324505e-01);
   tree gen.164000 = [&U] (3:1.665181e-02,((((((13:1.643496e-02,(11:2.146923e-02,12:1.251250e-02):1.888262e-03):1.414049e-01,(15:8.276263e-04,14:1.171585e-02):6.602639e-02):8.437158e-02,(16:6.386123e-03,(20:4.246002e-02,(19:7.556648e-03,(((10:4.105079e-02,(8:1.962690e-02,(5:2.000221e-02,(((7:1.102402e-02,9:5.737853e-02):2.513457e-03,6:1.038106e-02):2.511355e-02,4:9.196596e-05):4.424410e-02):3.827982e-02):2.015392e-02):4.657085e-02,18:1.445701e-02):1.320198e-02,17:1.956822e-02):7.010911e-02):5.328348e-02):3.926682e-02):1.133676e-01):2.032347e-02,(22:1.165201e-02,21:1.546243e-03):6.285674e-02):5.381461e-02,((((((28:6.557221e-02,27:3.694770e-02):3.994257e-02,26:8.924980e-03):3.949932e-02,29:2.699398e-02):1.903181e-01,(((23:5.065883e-03,(24:1.348951e-02,25:8.314633e-03):5.623555e-02):1.900573e-01,((34:2.093546e-02,(((38:1.849791e-02,39:1.068087e-02):8.965108e-03,(36:2.605383e-03,37:2.739782e-02):2.531544e-02):1.279150e-01,35:1.093747e-02):4.955819e-03):1.893971e-01,33:1.143501e-02):1.142902e-01):1.496958e-01,32:3.768204e-02):7.496944e-02):5.788563e-03,(31:3.517399e-03,30:2.659048e-02):1.450510e-01):3.187454e-02,(50:7.637534e-02,(40:2.537655e-02,((42:3.305811e-02,41:1.760040e-02):2.089810e-02,(((47:8.402801e-04,(49:4.623513e-02,48:8.298650e-02):4.088369e-02):2.570976e-02,46:3.503891e-02):3.315404e-03,((44:7.526394e-03,43:1.127792e-03):3.626470e-03,45:3.078901e-03):6.684967e-02):4.966479e-02):1.159586e-02):1.150528e-01):1.450667e-01):8.200980e-02):1.919702e-01,2:3.053308e-02):6.989101e-02,1:3.088895e-01);
   tree gen.166000 = [&U] (((((((12:1.379574e-03,11:1.724353e-02):3.587087e-02,13:2.877828e-02):1.387314e-01,(15:6.548093e-04,14:1.889018e-03):8.337311e-02):1.162800e-01,((19:1.948579e-02,(((10:4.599965e-03,(9:2.407220e-03,(8:3.151344e-02,(((4:3.436928e-03,7:2.669099e-02):3.318469e-03,6:6.395261e-03):6.380641e-03,5:2.028722e-02):1.477222e-02):3.089835e-02):3.982640e-02):5.229488e-02,18:7.352501e-03):1.895651e-02,17:2.857712e-02):2.570545e-02):5.139641e-02,(16:1.658052e-02,20:5.872808e-03):9.364080e-04):3.990974e-02):7.836281e-02,(22:1.372761e-03,21:3.882903e-02):6.378001e-02):1.260381e-01,(((40:2.079673e-02,(((45:6.275314e-03,(44:4.318208e-02,43:2.966202e-03):1.095761e-02):8.907063e-02,(46:6.761141e-02,(47:2.808349e-02,((49:1.560792e-02,50:2.449146e-01):8.532419e-03,48:9.291578e-02):2.621611e-02):2.327256e-02):1.807786e-02):5.236343e-02,(41:2.179059e-02,42:4.739240e-02):5.384509e-03):6.270848e-02):1.256363e-01,(31:2.322817e-03,30:7.151839e-02):1.285223e-01):2.584432e-02,((32:1.421231e-02,((((35:1.090438e-02,34:3.091636e-02):1.393201e-02,((39:6.615902e-03,38:9.312157e-03):2.306942e-02,(36:2.352231e-03,37:2.370572e-02):1.243932e-02):1.442030e-01):7.010061e-02,33:5.239883e-02):1.213064e-02,(23:2.935370e-02,(24:2.087584e-02,25:2.138813e-03):3.978731e-02):1.371468e-01):7.957325e-02):5.982646e-02,(29:8.364326e-02,(26:1.262981e-02,(28:4.892587e-02,27:5.175630e-02):1.858213e-02):2.088889e-02):1.429974e-01):8.425933e-03):1.075236e-01):1.175471e-01,(3:3.659308e-02,2:1.208340e-02):4.778759e-02,1:2.462741e-01);
   tree gen.168000 = [&U] ((((21:1.751115e-02,22:1.081249e-02):2.632175e-02,(((13:2.533729e-02,(12:1.092753e-02,11:2.643289e-02):1.257832e-02):5.985579e-02,(15:1.919941e-03,14:1.090214e-02):8.828556e-02):1.131687e-01,(16:1.626191e-02,(20:2.363787e-02,(19:1.519780e-03,(((10:1.450341e-02,(9:3.637160e-02,(8:2.855960e-02,(((6:7.858391e-03,7:9.532622e-04):2.427825e-03,5:2.667088e-02):3.622341e-04,4:5.130317e-03):2.627629e-02):2.874609e-02):8.389965e-02):4.099695e-02,18:1.602457e-02):3.119109e-02,17:5.256833e-02):7.261068e-02):4.905298e-02):1.354371e-02):1.516824e-01):3.484596e-02):1.216939e-01,(((31:2.758028e-02,30:1.190027e-02):1.195739e-01,(40:3.155096e-04,((41:2.944531e-02,42:3.605530e-02):2.512266e-02,((47:9.306745e-03,((49:2.848411e-02,50:1.716392e-01):3.474610e-02,48:2.209408e-02):5.526253e-02):9.755048e-03,(46:3.877400e-02,((45:7.496060e-03,44:1.170675e-02):1.552671e-02,43:1.633182e-03):1.003003e-01):5.658534e-02):1.119678e-01):3.503952e-02):1.655869e-01):2.509077e-02,(((29:1.256755e-01,26:1.393133e-02):1.626693e-02,(28:8.107820e-02,27:5.778870e-02):1.185480e-02):1.708124e-01,(32:1.156640e-02,((23:2.463390e-03,(24:2.908110e-02,25:7.853249e-03):2.681590e-02):1.582483e-01,((((36:6.861888e-03,37:1.205252e-02):1.918066e-02,(38:6.599862e-03,39:1.045849e-02):1.641652e-02):1.016821e-01,(35:9.633405e-03,34:2.390360e-02):7.364721e-03):5.713546e-02,33:4.628864e-03):3.517693e-02):1.154837e-01):5.237182e-02):3.727363e-02):2.162909e-01):1.075088e-01,(3:3.544999e-02,2:5.131683e-03):4.238878e-02,1:2.240352e-01);
   tree gen.170000 = [&U] (3:1.709016e-02,(2:3.115576e-03,(((21:2.107147e-02,22:1.479870e-02):4.739931e-02,(((13:1.915723e-02,(12:2.506254e-02,11:2.707976e-02):1.168545e-02):4.072116e-02,(15:4.417866e-04,14:8.856622e-04):5.894941e-02):5.755429e-02,((16:2.537774e-02,(19:1.084475e-02,((18:1.088629e-02,(10:3.401254e-03,(9:4.770865e-03,(8:4.013760e-03,(((7:3.128002e-03,4:3.129095e-03):1.457665e-02,6:1.911635e-02):1.106602e-02,5:2.707841e-03):7.776898e-03):1.460105e-02):9.103066e-03):8.598030e-02):1.184446e-02,17:4.219045e-02):2.752095e-02):2.753723e-02):1.364088e-03,20:3.041074e-02):4.393532e-02):9.002776e-02):6.451969e-02,((32:6.120943e-03,((23:3.071798e-02,(24:3.264728e-02,25:1.932850e-03):3.159875e-02):7.100529e-02,((((38:4.943752e-03,39:1.560601e-04):1.639624e-02,(36:7.078661e-03,37:1.744415e-03):1.443337e-02):8.355927e-02,(35:1.206244e-02,34:6.810500e-03):3.201617e-02):7.400306e-02,33:8.621344e-03):3.097740e-02):7.277065e-02):6.471633e-02,(((40:1.257297e-02,(42:1.736004e-02,((((50:1.480910e-01,(49:1.432393e-02,48:3.746357e-02):1.284132e-02):4.678470e-02,47:1.926963e-02):5.006017e-02,(46:1.750695e-02,((43:5.631576e-03,45:2.073097e-03):1.415045e-02,44:1.545549e-02):5.717915e-02):1.705173e-02):2.145278e-02,41:1.021791e-03):5.817404e-03):6.926869e-03):1.821355e-01,(27:4.512736e-02,((28:6.451795e-02,26:1.974502e-02):1.396583e-02,29:7.275294e-02):5.193520e-02):1.081340e-01):4.792408e-02,(31:1.472954e-02,30:1.164612e-02):5.099658e-02):1.796380e-02):2.096671e-01):1.010974e-01):1.991025e-02,1:1.824844e-01);
   tree gen.172000 = [&U] ((((21:6.288712e-03,(((14:1.838419e-03,15:2.135192e-03):9.301430e-02,((11:1.579391e-02,12:3.711402e-03):3.921937e-02,13:6.819225e-03):2.036332e-01):1.963694e-01,((20:1.472997e-02,16:8.725528e-03):1.315913e-02,(((18:4.056870e-03,(((8:2.782441e-02,(5:1.010979e-02,(6:8.017361e-03,(7:1.022686e-02,4:1.170945e-02):8.970482e-03):2.507340e-02):7.394074e-03):4.202010e-02,9:1.449829e-02):5.399409e-02,10:1.600365e-03):1.221260e-01):9.505735e-03,17:2.565570e-02):2.699310e-02,19:2.893281e-03):3.903720e-02):7.039079e-02):1.025563e-01):1.238405e-02,22:1.681852e-02):1.473761e-01,((((26:2.508241e-02,(28:3.403007e-02,27:1.427453e-01):2.330268e-02):1.146692e-02,29:4.574967e-02):1.741817e-01,(32:3.895960e-02,((33:3.812486e-02,((35:2.156665e-02,34:1.404980e-02):1.047905e-02,(37:2.135650e-03,(36:5.182231e-03,(38:2.487966e-04,39:1.438906e-02):5.929544e-02):2.633733e-02):2.190858e-01):6.237294e-02):5.841798e-02,((25:3.210668e-03,24:4.972630e-03):7.076147e-02,23:4.800137e-03):1.292919e-01):8.097937e-02):8.690517e-02):1.517064e-01,((40:1.359268e-03,((41:2.986362e-02,(((48:7.864775e-02,(49:2.239045e-02,50:1.567155e-01):1.962372e-02):4.422894e-02,47:3.372063e-04):1.291238e-02,((43:2.279983e-02,(44:1.908135e-02,45:5.576987e-03):4.315662e-03):7.782884e-02,46:7.047285e-02):3.303467e-02):4.459405e-02):4.023940e-02,42:4.442972e-02):2.748881e-02):2.551044e-01,(31:2.518762e-02,30:2.747642e-02):3.329780e-02):3.278569e-03):2.077517e-01):1.023950e-01,(2:1.423434e-02,3:6.791509e-02):1.156526e-01,1:1.714778e-01);
   tree gen.174000 = [&U] (3:3.711139e-02,(((((26:8.442043e-03,(28:7.222936e-02,27:1.028376e-01):6.776429e-02):1.111353e-01,29:8.461119e-02):2.601975e-01,(((((42:5.048413e-02,41:1.688488e-02):2.091429e-02,((46:1.144511e-01,((48:2.186993e-02,(49:6.109689e-03,50:3.204415e-01):8.956647e-02):4.378308e-02,47:2.125559e-02):3.724977e-02):1.588246e-02,(45:7.923511e-03,(43:1.159334e-02,44:3.001926e-02):2.288998e-03):5.432261e-02):6.142637e-02):4.009386e-02,40:4.889274e-02):4.323381e-01,(((34:5.763931e-02,(((38:3.688495e-02,39:7.127174e-03):5.488735e-02,(37:4.143636e-02,36:1.214756e-02):1.381366e-03):1.439105e-01,35:6.760182e-03):1.236559e-02):2.115833e-01,33:1.684479e-02):2.393727e-01,32:1.164602e-01):1.347997e-01):1.352150e-01,(((23:1.021040e-01,24:1.352105e-02):1.887834e-02,25:1.509887e-02):3.948895e-01,(31:1.707365e-02,30:3.916545e-02):5.688627e-02):1.178703e-01):8.118175e-04):1.204776e-01,((22:1.366401e-02,21:1.409057e-02):4.388667e-02,((16:2.060309e-03,(((17:3.697180e-02,(18:2.150257e-02,(10:5.800795e-02,(((5:1.992873e-02,8:2.347635e-02):3.123425e-02,((7:4.376850e-03,6:1.018551e-01):7.959706e-04,4:1.653666e-02):2.491026e-02):9.721616e-02,9:3.545317e-02):5.542877e-02):1.256058e-01):4.435443e-02):4.574166e-02,19:4.808306e-03):2.208411e-01,20:3.168816e-02):2.448905e-02):2.798054e-01,((13:5.028042e-02,(11:3.289657e-02,12:1.240437e-02):5.906278e-03):7.427101e-02,(14:1.812374e-02,15:2.536926e-02):1.558149e-01):1.156322e-01):1.109872e-01):1.734058e-01):2.323256e-01,2:2.666052e-02):1.298998e-02,1:2.339984e-01);
   tree gen.176000 = [&U] ((((((27:1.086792e-01,28:2.821341e-02):7.739321e-02,(26:1.167164e-02,29:7.173403e-02):1.162593e-02):1.897705e-01,(((((35:1.316777e-02,34:5.631217e-03):2.709255e-02,((38:2.240882e-03,39:3.074271e-02):4.216059e-02,(37:1.576424e-02,36:3.088793e-02):2.447541e-03):7.181601e-02):1.179091e-01,(33:2.790980e-02,(23:2.051427e-02,(24:4.820318e-02,25:6.687879e-03):7.016211e-02):2.130657e-01):5.207666e-02):1.833512e-01,32:3.896295e-02):8.123436e-02,(((41:4.987368e-02,42:3.323013e-02):2.742089e-02,40:3.218262e-02):1.354679e-02,(47:2.890621e-02,((49:2.820115e-02,(50:2.442858e-01,48:3.414277e-02):2.915990e-03):4.278145e-02,(46:2.960211e-02,((43:2.515035e-03,45:8.009398e-03):3.738922e-03,44:1.033241e-02):2.467531e-02):4.279154e-02):7.998087e-03):6.899359e-02):3.501600e-01):8.759464e-02):1.115554e-01,(31:1.704624e-02,30:3.040341e-02):1.004219e-01):1.443142e-01,((21:3.760373e-03,22:2.066305e-02):1.394750e-01,(((16:3.830168e-02,(((18:1.871731e-03,17:8.692981e-02):5.540164e-03,(10:2.320426e-03,(9:4.847935e-02,(((7:8.858200e-03,6:2.191422e-02):1.570640e-02,4:9.370743e-03):1.504422e-02,(8:1.360342e-02,5:9.184041e-03):3.364689e-03):4.441387e-03):2.375959e-02):6.007547e-02):5.565231e-02,19:1.431368e-02):4.454070e-02):2.234906e-03,20:1.043514e-03):1.579038e-01,(((12:6.006974e-03,11:2.685891e-02):2.239833e-02,13:1.553999e-02):7.335018e-02,(14:1.733549e-02,15:2.963424e-03):1.459279e-01):1.358267e-01):5.576465e-02):9.071933e-02):6.236560e-02,(3:4.902023e-02,2:1.722927e-03):4.405051e-02,1:1.279085e-01);
   tree gen.178000 = [&U] ((2:4.961937e-03,((((((41:2.439739e-02,42:7.458516e-02):1.916719e-02,(((45:7.179768e-03,44:6.704077e-03):3.725767e-03,43:6.113330e-03):1.553905e-01,((46:6.924856e-02,(47:7.731467e-04,(49:2.257381e-02,48:5.758463e-02):1.966982e-02):3.960599e-02):2.352305e-03,50:2.266652e-01):4.466846e-03):5.622308e-02):5.333757e-02,40:5.588736e-03):2.214222e-01,(31:3.156768e-02,30:2.184487e-02):6.297463e-02):3.885621e-02,((((33:1.338337e-02,((35:3.904659e-03,34:1.727416e-02):3.061101e-02,((38:3.449735e-02,39:1.572782e-03):2.213466e-02,(37:8.482838e-03,36:9.408124e-03):1.448127e-02):1.500418e-01):1.280020e-01):5.039179e-03,((25:6.104850e-03,24:1.785903e-02):2.893806e-02,23:1.639720e-02):2.256906e-01):7.559354e-02,32:2.036142e-02):4.712779e-02,((26:4.394270e-04,(28:7.486814e-02,29:6.626156e-02):5.876943e-03):1.268821e-02,27:1.049120e-01):1.421532e-01):1.645310e-02):2.002293e-01,((((16:3.914361e-02,20:1.412228e-02):1.467553e-02,(19:7.209576e-03,(17:3.849549e-02,(18:8.908498e-03,(10:8.153320e-03,(9:9.080580e-03,((5:1.927149e-02,((6:3.842152e-03,7:4.692051e-02):1.126802e-02,4:5.675657e-03):2.502016e-03):3.550891e-02,8:6.725277e-03):1.415957e-02):3.289814e-02):3.279585e-02):3.418577e-02):4.702112e-02):1.735106e-02):7.904482e-02,((14:2.154604e-02,15:9.938929e-03):6.896067e-02,(13:2.251435e-02,(12:1.972145e-02,11:2.167892e-02):1.311231e-02):2.781301e-02):1.019269e-01):1.445123e-02,(22:3.303777e-02,21:9.501568e-03):6.187316e-02):1.061683e-01):6.761862e-02):2.444992e-02,3:2.272763e-02,1:1.949915e-01);
   tree gen.180000 = [&U] (((((31:9.631069e-03,((((41:1.966028e-02,42:3.023163e-02):3.399055e-02,(((((50:1.874625e-01,49:5.445663e-02):2.471762e-02,48:4.291610e-02):1.033082e-02,47:2.823928e-03):5.350631e-02,(44:1.468590e-02,(45:4.513240e-03,43:3.400838e-03):2.278737e-04):2.580753e-02):1.619452e-03,46:4.354775e-02):7.448734e-02):3.025719e-02,40:5.692578e-04):2.443737e-01,30:2.226879e-03):1.668500e-02):2.455988e-03,(23:2.756211e-03,(24:2.042527e-02,25:1.109672e-02):7.347278e-02):2.210933e-01):1.230776e-01,((((26:1.789419e-02,29:7.076845e-02):5.486145e-03,27:5.399290e-02):2.114554e-02,28:9.099653e-02):1.668132e-01,(32:4.705428e-02,(((37:7.229951e-03,(36:2.168338e-04,(38:1.571722e-02,39:2.020108e-02):2.253613e-02):3.781236e-02):9.804980e-02,(35:2.505451e-03,34:2.964009e-02):2.122575e-03):5.505503e-02,33:5.315736e-02):1.054861e-01):5.371227e-02):2.012731e-02):1.071940e-01,((21:4.938791e-03,(((16:8.998926e-03,20:2.479532e-02):3.042840e-03,(19:1.744688e-02,(17:3.960241e-02,((10:1.570650e-03,(9:2.353719e-02,(8:3.770655e-02,((4:2.378072e-03,(7:5.068500e-03,6:1.329870e-02):8.479332e-03):1.028426e-02,5:1.200288e-02):1.974847e-02):6.720768e-03):3.221894e-02):3.677545e-02,18:4.087710e-03):4.290359e-03):7.911707e-02):1.197924e-01):7.125863e-02,((13:8.680094e-03,(11:6.400292e-03,12:1.394282e-03):6.987165e-03):7.820133e-02,(14:6.486237e-03,15:2.471155e-02):3.950793e-02):5.233244e-02):6.377374e-02):4.897939e-02,22:2.603098e-03):1.497151e-01):7.046419e-02,(3:3.054272e-02,2:8.024954e-03):2.928799e-02,1:2.842969e-01);
   tree gen.182000 = [&U] (((((((((((4:1.776575e-02,7:1.154184e-02):1.001561e-02,6:4.717445e-03):7.979293e-03,5:1.496511e-02):3.533698e-02,8:5.725087e-03):2.586408e-02,9:1.017684e-02):3.974244e-02,(((17:4.404786e-02,18:3.860895e-03):5.962249e-03,((20:5.243583e-03,16:4.942684e-02):5.565989e-02,19:2.125357e-02):4.393944e-02):9.377578e-02,10:1.323812e-03):1.042963e-02):1.197379e-01,((13:3.168215e-03,(11:1.836913e-02,12:9.646328e-03):1.993689e-02):7.470531e-02,(14:8.526014e-03,15:8.099356e-03):5.987881e-02):5.279140e-02):1.118283e-01,(21:3.347656e-03,22:2.995773e-02):6.926243e-02):5.750756e-02,(((32:4.473602e-03,((23:2.416037e-02,(25:5.586091e-04,24:3.157567e-02):1.902710e-02):1.457672e-01,(33:9.223030e-03,(34:1.522847e-02,(35:1.485310e-02,((38:1.793570e-02,39:4.908314e-03):1.371539e-02,(36:3.516504e-02,37:2.997275e-03):1.299442e-02):1.322152e-01):3.042420e-02):1.199651e-01):8.332076e-02):1.275816e-01):3.670223e-02,((40:2.572684e-03,(((46:3.304959e-02,(((50:2.051735e-01,49:4.301633e-02):2.064656e-02,48:4.787877e-02):2.681484e-02,47:6.012148e-03):5.637902e-02):9.660532e-04,((44:1.347309e-02,45:6.480606e-04):3.989236e-05,43:1.412802e-03):5.318852e-02):5.050002e-02,(41:1.138570e-03,42:4.054012e-02):1.972188e-02):7.270462e-02):1.790864e-01,(31:6.982721e-02,30:9.100476e-03):8.742278e-02):4.338284e-02):5.935246e-03,((26:2.868362e-02,(27:5.496759e-02,28:5.873516e-02):2.636198e-02):4.178773e-02,29:5.417841e-02):9.555793e-02):1.429715e-01):9.029762e-02,2:3.649126e-03):2.522703e-02,3:1.997981e-02,1:2.128714e-01);
   tree gen.184000 = [&U] ((2:3.424439e-02,3:2.615657e-02):1.489174e-02,((((10:5.904641e-03,((18:1.395879e-02,(17:3.400622e-02,((20:7.112808e-03,16:5.743915e-03):4.663244e-02,19:1.728586e-02):2.920230e-02):7.752884e-03):1.107273e-01,(((4:4.306753e-03,(6:7.479368e-03,7:1.019011e-02):2.268367e-02):9.493536e-03,(5:5.388935e-03,8:3.839469e-02):4.688836e-02):2.280683e-02,9:1.520276e-02):4.416774e-02):2.277955e-03):1.118849e-01,((14:7.747615e-03,15:9.295576e-04):7.495700e-02,((11:5.959525e-02,12:1.699501e-02):5.002212e-02,13:8.728665e-03):1.249834e-01):2.873121e-02):1.575929e-01,(21:2.241005e-02,22:3.243246e-02):2.978479e-02):6.707620e-02,(((26:7.180214e-03,(27:7.015780e-02,28:6.036823e-02):2.423049e-02):5.377683e-02,29:6.991096e-02):1.591856e-01,((((33:1.307780e-02,((34:3.475134e-02,((36:2.168200e-02,37:1.422237e-02):1.960252e-02,(38:2.162162e-02,39:7.726148e-03):2.470466e-02):1.249735e-01):7.593702e-04,35:6.358591e-03):5.256329e-02):2.186569e-03,(23:1.433919e-04,(25:8.241075e-04,24:8.611980e-03):2.348239e-02):2.495260e-01):2.485509e-01,32:8.651238e-03):1.372378e-01,((31:6.540283e-02,30:2.888637e-02):1.981692e-01,(40:2.535916e-02,((((44:3.597010e-03,45:4.431479e-03):3.823907e-03,43:5.480887e-03):7.007443e-02,(((48:2.377918e-02,49:6.429030e-02):4.566884e-02,47:3.923363e-02):2.669198e-02,(50:2.346620e-01,46:2.472520e-02):2.133399e-02):6.819365e-03):7.359833e-02,(42:5.776598e-02,41:5.900293e-03):1.315727e-02):2.851685e-02):2.165976e-01):2.926706e-02):4.162442e-02):2.779900e-01):3.070318e-01,1:2.716981e-01);
   tree gen.186000 = [&U] ((((((40:3.021178e-02,(((47:2.217070e-02,((49:3.348961e-02,48:5.033721e-02):1.930993e-05,50:1.606466e-01):2.418649e-02):4.633422e-02,((43:1.325338e-04,(44:7.174468e-03,45:3.293893e-03):5.949497e-03):3.872977e-02,46:4.515317e-02):1.218926e-02):6.855911e-02,(42:6.029081e-02,41:1.771125e-02):2.110317e-02):1.332980e-02):1.643113e-01,(30:1.363125e-02,31:1.164266e-02):1.417571e-01):6.692123e-03,(((23:4.473301e-02,(25:8.130710e-05,24:2.494885e-02):1.765604e-02):1.827411e-01,((((36:5.059579e-04,(38:1.290992e-03,39:1.622622e-02):3.724835e-02):1.500423e-02,37:2.046584e-02):7.714275e-02,(34:5.732019e-03,35:2.658042e-02):2.054546e-02):6.103159e-02,33:2.215004e-02):5.887654e-02):9.190238e-02,32:2.837076e-02):8.317235e-02):7.629699e-02,(28:8.264654e-02,((27:6.475040e-02,26:1.557819e-02):5.913067e-03,29:5.856905e-02):3.218411e-02):1.016461e-01):6.800401e-02,(22:1.838148e-03,(21:9.486409e-03,(20:5.899782e-03,(16:3.053525e-02,(19:1.912287e-03,((18:9.504974e-03,(10:2.012135e-02,(((14:4.783989e-03,15:2.282728e-03):8.047735e-02,((11:1.572595e-02,12:1.067733e-02):1.156821e-02,13:1.163349e-02):9.514451e-02):1.331866e-01,((5:6.452881e-03,(((6:1.966983e-02,4:1.369346e-02):1.384813e-03,7:2.690146e-03):3.165576e-03,9:4.651886e-02):2.271587e-02):8.449837e-03,8:6.888196e-03):4.755304e-02):1.181166e-02):8.748518e-02):1.243303e-02,17:4.333017e-02):2.181941e-02):3.047768e-02):1.485952e-03):9.275945e-02):2.402837e-04):5.917477e-02):1.110013e-01,(2:3.450321e-02,3:6.726467e-03):5.805488e-02,1:1.651784e-01);
   tree gen.188000 = [&U] ((2:1.458822e-02,3:2.568760e-02):1.015757e-01,((((20:1.723898e-02,16:3.010503e-02):2.313417e-02,((17:1.271587e-02,(((((12:2.419716e-03,11:3.870693e-02):2.638094e-02,13:3.177840e-03):8.694426e-02,(14:1.850166e-02,15:6.477663e-02):5.996338e-02):7.740145e-02,(((8:2.129228e-03,(5:4.188156e-03,((7:5.002239e-03,6:8.190007e-03):1.302654e-02,4:2.747501e-03):1.064077e-02):4.229520e-02):1.907945e-02,9:1.551809e-02):2.939335e-02,10:7.128650e-03):2.764861e-02):3.699019e-02,18:1.215618e-02):3.270514e-03):9.680874e-02,19:1.853929e-02):3.402369e-02):1.431287e-01,(21:1.519374e-02,22:1.779800e-02):1.118380e-01):3.729779e-02,(((32:6.835004e-03,((((35:2.815329e-02,(((38:3.833178e-02,39:9.686351e-03):4.531220e-02,36:2.133846e-02):4.882332e-03,37:7.145056e-03):1.816164e-01):9.938829e-03,34:4.744386e-02):6.388007e-02,(23:5.337145e-03,(24:2.308615e-02,25:8.880936e-04):7.333301e-02):1.875496e-01):1.726911e-02,33:5.157726e-02):1.603052e-01):1.857028e-01,(((28:3.468290e-02,27:8.499045e-02):1.096804e-02,29:1.285606e-01):3.061303e-02,26:3.182796e-03):1.537889e-01):3.870002e-04,((40:1.665191e-02,((41:2.081136e-02,(((45:1.553445e-02,43:8.611491e-03):8.936360e-03,44:1.592182e-02):5.660867e-02,((((49:2.245415e-02,50:1.679338e-01):4.098374e-03,48:2.839339e-02):4.349528e-02,47:4.470050e-03):2.434655e-02,46:4.093552e-02):5.300114e-02):5.384431e-02):4.123206e-02,42:8.276047e-02):3.122525e-02):2.259445e-01,(31:1.577606e-02,30:8.876879e-03):9.740022e-02):2.645732e-02):6.422320e-02):1.710813e-01,1:2.449441e-01);
   tree gen.190000 = [&U] ((2:2.152309e-02,3:4.638412e-02):6.546140e-02,(((((((((((7:3.071263e-02,((4:1.298901e-02,5:1.749369e-02):7.340559e-03,6:2.290582e-03):2.932910e-03):5.526811e-02,9:1.272956e-02):5.985425e-02,8:1.638071e-03):2.522200e-02,10:1.832602e-02):5.697178e-02,(18:1.496677e-02,17:2.936240e-02):2.764304e-02):3.550258e-02,16:8.289669e-03):9.406135e-03,19:2.303728e-02):7.978371e-03,20:1.280009e-02):7.147912e-02,((12:2.184624e-02,(13:3.873810e-02,11:3.884236e-02):7.597690e-04):5.982724e-02,(14:2.155643e-02,15:4.627452e-04):1.823305e-01):1.080941e-01):1.060049e-01,(22:2.213591e-02,21:1.344478e-02):3.656091e-03):9.754576e-02,(((((((35:1.470924e-02,((37:3.579138e-04,(38:2.619726e-02,39:4.487225e-03):3.443701e-02):8.600137e-03,36:1.727830e-02):9.392653e-02):6.730589e-03,34:2.110521e-02):1.038657e-01,33:4.642758e-02):9.667206e-02,(23:1.901748e-02,(25:1.215405e-02,24:2.081070e-02):4.765627e-02):7.440304e-02):8.213512e-02,32:1.146047e-02):9.093100e-02,(26:3.657015e-03,((28:2.775633e-02,27:7.851475e-02):2.377291e-02,29:6.234705e-02):4.019872e-02):1.509445e-01):3.689402e-02,((31:1.445577e-02,30:2.670043e-02):8.777185e-02,(40:7.120920e-03,((41:8.558780e-03,42:4.263854e-02):2.797411e-02,(50:1.834840e-01,((45:4.225380e-03,(43:1.007989e-02,44:2.764744e-02):8.464338e-03):6.167715e-02,(46:1.110761e-02,(47:1.583456e-02,(49:3.281495e-02,48:4.574920e-02):5.290642e-02):3.548610e-02):9.335461e-03):1.789142e-02):2.037838e-02):6.282550e-02):2.202025e-01):1.535709e-02):1.226976e-01):5.778567e-02,1:1.623269e-01);
   tree gen.192000 = [&U] ((2:3.040831e-02,3:3.008034e-02):1.050588e-01,(((30:1.309862e-02,31:2.526258e-02):5.625777e-02,(((((28:6.736168e-02,27:8.043233e-02):1.000016e-01,26:1.190846e-02):6.810812e-02,29:3.029448e-02):2.208253e-01,(32:9.304742e-03,(((((36:1.433842e-02,37:1.363022e-02):7.256118e-02,(38:9.584398e-03,39:1.843617e-02):6.037250e-03):1.692287e-01,(34:4.775205e-02,35:1.854659e-02):4.106596e-02):8.285494e-02,(23:1.360108e-02,(24:4.586528e-02,25:1.006088e-04):2.774956e-02):1.279556e-01):7.816500e-02,33:2.510091e-02):1.505625e-01):9.672836e-02):2.024049e-02,(40:8.146393e-03,((42:6.918248e-02,41:8.580747e-03):5.017043e-04,(((48:4.573715e-02,(49:1.317793e-02,50:1.972746e-01):1.124441e-02):8.242108e-02,47:1.175490e-02):2.902493e-02,(((43:2.311188e-02,45:2.185909e-02):2.227411e-02,44:6.427915e-03):5.711080e-02,46:3.387087e-02):2.202071e-02):4.131032e-02):4.691612e-02):3.579090e-01):3.912209e-02):3.215531e-01,(((((12:2.867104e-02,11:3.757724e-02):2.854874e-02,13:1.909758e-02):5.738621e-02,(14:1.672594e-02,15:2.147670e-03):1.521971e-01):1.266380e-01,((16:2.092128e-02,20:6.388741e-03):4.480726e-02,((17:2.714286e-02,(((9:1.599982e-02,((5:5.804037e-03,(6:4.236302e-03,(4:2.204984e-02,7:7.033696e-03):2.608548e-02):1.533444e-02):2.777851e-04,8:2.869343e-02):6.587866e-02):3.966672e-02,10:4.187866e-03):4.725852e-02,18:2.462191e-03):2.190272e-02):5.229668e-02,19:1.029389e-02):3.351278e-02):1.348143e-01):9.160903e-02,(22:2.323182e-02,21:1.014843e-02):1.037773e-05):2.900933e-02):1.509583e-01,1:1.234972e-01);
   tree gen.194000 = [&U] ((2:5.317030e-03,((22:6.349752e-03,(21:3.803871e-03,(((20:1.772236e-03,((17:6.192467e-02,(18:2.618729e-02,(((8:1.683515e-02,(((7:3.445897e-03,6:9.230129e-03):1.878222e-02,4:1.886854e-02):5.852505e-03,5:1.923494e-02):2.598178e-02):1.105037e-02,9:1.427680e-02):6.092333e-02,10:7.607143e-03):5.632262e-02):1.940047e-02):2.047387e-02,19:2.439448e-03):4.819448e-02):4.043363e-03,16:4.732817e-02):6.371978e-02,((13:1.848763e-02,(11:5.157599e-02,12:1.957971e-02):1.085880e-02):1.001361e-01,(14:4.749891e-03,15:3.364036e-03):1.061322e-01):2.301896e-01):1.857788e-01):3.385257e-02):1.149568e-01,((31:1.693751e-02,30:1.011403e-02):5.215581e-02,((32:5.320288e-03,((((37:1.854632e-03,((38:4.121053e-02,39:8.660406e-03):2.097401e-02,36:9.212202e-03):1.671118e-02):1.317571e-01,(35:5.769148e-03,34:2.114318e-02):7.857811e-03):4.380523e-02,33:6.047286e-02):1.447788e-01,(23:5.782707e-02,(25:1.692473e-03,24:3.456214e-02):2.864499e-02):2.341264e-01):1.023736e-01):1.187088e-01,(((28:8.085740e-02,27:4.456631e-02):2.947710e-02,(29:1.159907e-01,26:1.022086e-02):1.853340e-02):2.393668e-01,(40:1.669851e-02,((42:5.255194e-02,41:9.166526e-03):6.101336e-02,(46:7.164373e-02,((44:1.518763e-02,(45:2.092154e-03,43:1.176890e-02):1.400540e-03):2.709673e-02,(((50:1.246406e-01,49:2.348443e-02):7.974473e-03,48:4.770066e-02):1.755967e-02,47:4.719547e-03):5.229193e-02):9.814602e-03):4.809066e-02):1.518105e-02):2.187107e-01):1.707575e-02):3.152112e-02):1.622625e-01):1.751339e-01):2.578201e-02,3:1.810217e-02,1:3.204477e-01);
   tree gen.196000 = [&U] ((2:1.229661e-03,3:4.101185e-02):3.642615e-02,(((21:2.789734e-03,(((16:1.109382e-02,20:1.575715e-02):2.184114e-02,((17:3.206898e-02,(18:1.926237e-02,((9:4.112872e-02,(((7:2.433796e-03,6:1.311276e-02):1.514980e-02,4:2.369314e-03):2.371340e-02,(5:3.868889e-03,8:8.197356e-03):1.159432e-02):2.209400e-02):2.987475e-02,10:1.373413e-03):2.426206e-02):1.945761e-02):4.477387e-02,19:2.880446e-04):1.743492e-02):8.023358e-02,(((11:1.647764e-02,12:1.538292e-02):3.651935e-02,13:2.698048e-02):1.046526e-01,(14:1.817179e-03,15:4.489551e-03):4.043604e-02):1.135227e-01):6.009300e-02):1.695952e-03,22:6.489755e-03):1.117497e-01,(((40:9.036971e-04,(42:3.718148e-02,(41:8.955256e-03,((((50:1.423816e-01,49:1.222946e-02):1.886220e-02,48:3.469130e-02):8.075946e-02,47:3.661050e-03):4.954095e-02,(46:3.096199e-02,(44:1.540206e-02,(45:6.235906e-03,43:2.976521e-03):1.367485e-02):1.366214e-02):1.412821e-02):8.429008e-02):1.963026e-02):3.372523e-02):1.651100e-01,(29:6.213925e-02,((27:6.448771e-02,28:4.840428e-02):2.649344e-02,26:4.786050e-04):1.377337e-02):1.531820e-01):1.182844e-02,((31:5.618849e-03,30:1.839873e-02):7.020105e-02,(32:1.629293e-02,((23:1.747999e-02,(24:2.550195e-02,25:1.261746e-02):5.128568e-02):1.573307e-01,(((35:2.297372e-03,34:1.307047e-02):1.609218e-03,(((38:2.881781e-02,39:1.118982e-02):2.113910e-02,36:7.686066e-03):1.376624e-04,37:7.874775e-03):1.366312e-01):3.861727e-02,33:8.354260e-03):1.241737e-02):6.408325e-02):1.199339e-01):3.224709e-02):5.905602e-02):4.698631e-02,1:9.979321e-02);
   tree gen.198000 = [&U] ((((21:3.333819e-02,(((16:3.400575e-02,((17:4.064447e-02,(((8:1.395874e-02,(((6:7.373899e-03,(7:1.274193e-03,4:9.809924e-03):1.386065e-02):7.481986e-03,5:3.553808e-03):2.300733e-02,9:2.118668e-02):8.372077e-03):3.951621e-02,10:5.656534e-03):6.070306e-02,18:3.032549e-04):1.380247e-02):3.302854e-02,19:1.541853e-02):3.324175e-02):1.144791e-02,20:1.493583e-02):7.182355e-02,(((11:1.617946e-02,12:2.530980e-02):2.149962e-02,13:8.299900e-03):7.620496e-02,(14:1.060561e-03,15:9.760079e-03):5.681743e-02):8.745468e-02):4.408769e-02):1.103777e-03,22:4.507425e-03):1.111153e-01,(((32:3.574275e-03,(((35:1.779331e-02,34:2.634428e-02):1.593553e-02,((38:1.707046e-02,39:4.809188e-04):4.040241e-02,(37:2.119931e-04,36:2.541794e-02):1.432233e-02):1.412196e-01):4.710196e-02,((23:2.484792e-03,(24:6.468766e-02,25:1.495976e-02):5.446721e-02):2.042059e-01,33:1.120341e-02):9.571535e-03):7.569414e-02):7.961017e-02,((30:7.435359e-04,31:6.373205e-02):1.421503e-02,(((46:7.118383e-04,((47:2.613559e-02,(48:4.760178e-02,(50:1.306971e-01,49:6.653211e-02):7.530659e-03):1.137491e-02):1.987955e-02,(44:1.026851e-02,(45:6.891711e-04,43:6.972730e-04):9.646753e-03):5.980692e-02):3.437915e-02):5.530106e-02,(42:2.303990e-02,41:2.981554e-02):1.563950e-02):1.518676e-02,40:8.585677e-04):1.459884e-01):4.755949e-02):4.142535e-02,(29:5.291394e-02,(26:3.064082e-03,(27:7.262429e-02,28:3.198627e-02):2.451400e-02):6.610400e-02):8.830926e-02):7.134960e-02):4.836453e-02,(2:3.230921e-04,3:2.210967e-02):3.471900e-02,1:1.391537e-01);
   tree gen.200000 = [&U] ((((22:3.558965e-03,(((20:4.388790e-03,16:4.740754e-02):7.977235e-04,(((((8:2.593816e-02,((6:4.335332e-03,(4:1.599429e-02,7:1.438857e-02):4.372368e-02):4.009415e-02,5:1.049965e-02):2.783606e-02):1.585873e-02,9:1.605251e-02):3.205554e-02,10:8.410365e-03):6.028662e-02,(17:4.109280e-02,18:2.561257e-02):9.516527e-03):4.640772e-02,19:1.575513e-02):6.241801e-02):1.369178e-01,(((11:1.756358e-02,12:1.377279e-02):2.030285e-02,13:3.654032e-03):1.001513e-01,(14:3.192776e-03,15:1.567768e-02):6.653477e-02):1.014265e-01):9.561585e-02):2.398918e-04,21:3.120961e-02):9.173573e-02,((32:2.021254e-02,((23:1.136854e-02,(24:1.266327e-02,25:3.780337e-03):7.158274e-02):2.683746e-01,(((35:4.208484e-03,((37:1.805805e-02,36:5.274064e-02):2.113219e-02,(38:5.502218e-03,39:2.004715e-02):1.841345e-02):1.328004e-01):5.451196e-02,34:1.565960e-02):1.225518e-01,33:7.354574e-03):2.514472e-02):1.193116e-01):4.562425e-02,(((29:6.724569e-02,(26:6.733239e-03,(27:1.868491e-01,28:5.585212e-02):3.425529e-02):6.314197e-02):1.326376e-01,(30:6.187092e-03,31:3.319429e-02):2.109217e-01):3.919552e-02,(41:4.006277e-02,((40:5.031247e-02,(((47:9.231338e-04,((49:2.018521e-02,50:1.959474e-01):4.106996e-02,48:6.192913e-02):2.027838e-02):4.185559e-02,46:5.737245e-02):1.729651e-02,((45:1.049737e-02,43:7.972771e-03):1.924381e-03,44:2.941495e-02):7.080778e-02):6.330672e-02):9.934177e-03,42:2.616576e-02):1.242824e-02):2.286643e-01):1.584117e-03):1.456364e-01):1.183612e-01,(2:2.875571e-03,3:3.475078e-02):6.583828e-02,1:2.350163e-01);
   tree gen.202000 = [&U] ((((21:1.656307e-02,((((17:3.158694e-02,(18:9.779994e-03,(((8:1.294549e-03,(((7:3.342235e-03,6:7.101554e-03):8.127972e-03,4:1.553535e-02):1.414122e-02,5:2.479806e-02):2.950167e-02):2.009519e-02,9:1.789399e-02):6.535427e-02,10:1.960728e-02):3.342193e-02):3.494772e-02):7.781097e-02,19:9.057681e-03):7.698549e-02,(16:1.635043e-02,20:1.270057e-02):3.682698e-03):1.143047e-01,(((11:1.199579e-02,12:8.218388e-03):5.572035e-02,13:5.212029e-03):9.667802e-02,(14:3.235157e-03,15:9.004242e-04):4.311917e-02):6.341498e-02):6.929139e-02):1.710172e-02,22:4.790808e-03):9.705171e-02,((((26:5.917171e-04,(29:6.587507e-02,(27:5.150089e-02,28:2.599792e-02):2.753284e-02):2.431971e-02):1.844126e-01,(32:5.328287e-03,((33:5.790745e-02,((35:4.650444e-03,34:3.265106e-02):1.152758e-02,(37:2.490194e-03,((38:1.118827e-02,39:8.158366e-03):2.613973e-02,36:8.254704e-03):1.378018e-02):6.555638e-02):7.599659e-02):2.692892e-02,(23:4.902031e-02,(24:3.882505e-02,25:2.723784e-03):2.813137e-02):1.170275e-01):1.531437e-01):1.113230e-01):3.958281e-02,(((50:1.821726e-01,((47:1.004336e-02,(49:2.936754e-02,48:4.742210e-02):2.863608e-02):3.118423e-02,(46:4.711511e-02,(43:1.568216e-03,(45:9.052329e-03,44:9.843071e-03):7.599209e-03):4.730232e-02):2.385422e-02):2.564489e-02):3.806080e-02,(41:2.654011e-02,42:2.614909e-02):5.436590e-02):5.104240e-02,40:3.808259e-02):2.614229e-01):2.240268e-02,(30:1.244838e-02,31:3.208334e-02):3.034587e-01):1.795031e-01):8.375430e-02,(2:5.852286e-04,3:3.402951e-02):5.027965e-02,1:2.906959e-01);
   tree gen.204000 = [&U] (((((((41:7.141341e-03,42:3.035717e-02):1.692232e-02,(((((50:7.887040e-02,49:2.064574e-02):6.022724e-02,48:1.413988e-02):1.702210e-02,47:2.347677e-03):4.395442e-02,(44:1.446187e-02,(43:1.307142e-03,45:2.337131e-03):1.065888e-02):3.683444e-02):6.350197e-03,46:5.474274e-02):1.693837e-02):7.265308e-03,40:4.139699e-02):2.017420e-01,(31:4.297647e-03,30:2.940245e-03):3.572268e-02):2.341151e-02,((32:6.721962e-03,(33:1.500949e-02,((23:4.146777e-03,(24:1.363191e-02,25:1.836258e-03):6.155205e-02):1.792962e-01,((34:3.594208e-02,35:1.129162e-02):2.609715e-02,((36:1.040477e-02,(38:2.256931e-03,39:4.881466e-03):3.191816e-02):2.559591e-03,37:1.565342e-02):1.037476e-01):3.684715e-02):3.306141e-02):1.064013e-01):5.697327e-02,(29:3.816124e-02,((27:6.113569e-02,28:4.124516e-02):3.486038e-02,26:8.944447e-06):3.119072e-02):1.529143e-01):3.400746e-02):1.540156e-01,(22:1.161767e-02,(21:2.420373e-03,((((13:1.168000e-02,12:1.677966e-02):2.754251e-02,11:1.492434e-03):8.316405e-02,(14:3.612163e-03,15:3.588680e-03):4.045029e-02):7.021023e-02,(20:2.383799e-02,((19:6.662017e-02,(((9:1.204005e-02,(8:2.236769e-04,(5:1.523235e-02,(6:5.218174e-03,(7:1.676641e-02,4:3.364848e-04):2.948583e-03):2.581548e-02):1.535282e-02):2.893103e-02):3.659574e-02,10:1.557849e-03):5.093123e-02,(18:3.842466e-03,17:4.415816e-02):6.262058e-04):2.368192e-02):4.158128e-02,16:1.127087e-02):3.325768e-03):9.109120e-02):1.071559e-01):1.041241e-02):1.214939e-01):7.770997e-02,(2:3.295906e-04,3:2.758256e-02):5.628135e-02,1:1.387157e-01);
   tree gen.206000 = [&U] (((((32:3.020135e-02,(((34:1.184026e-02,(35:2.112893e-02,((38:7.283900e-03,39:1.519949e-02):2.049873e-02,(36:1.374881e-03,37:2.409828e-02):1.511703e-02):1.608018e-01):2.229874e-02):8.186283e-02,(23:1.786164e-02,(24:8.466846e-03,25:2.001117e-02):4.383791e-02):1.885000e-01):7.191664e-02,33:3.317349e-02):1.614998e-01):5.796926e-02,(((26:4.425838e-03,(28:6.187542e-02,27:8.438697e-02):4.628791e-02):7.015102e-02,29:5.538627e-02):2.202903e-01,((42:7.711604e-02,(((46:2.783909e-02,((43:1.403325e-02,45:9.254515e-03):1.347208e-02,44:4.375277e-02):4.538491e-02):1.059488e-02,(((50:1.255946e-01,49:9.282400e-03):1.301711e-02,48:8.479579e-02):2.296682e-02,47:7.032849e-03):7.266383e-02):7.467170e-02,41:4.838884e-02):9.066464e-03):1.654202e-02,40:4.311617e-02):1.234931e-01):4.747626e-02):3.131684e-02,(31:1.209994e-02,30:3.348319e-02):2.188569e-01):6.350144e-02,((21:1.063172e-02,(((13:1.218970e-02,(11:5.798426e-02,12:2.107399e-02):1.580743e-02):1.168544e-01,(14:3.743064e-03,15:5.090961e-03):6.397320e-02):8.600348e-02,((17:1.237252e-02,((20:7.893107e-03,16:1.913204e-02):4.278274e-02,19:2.145654e-02):1.703166e-02):2.635657e-03,(((9:6.900592e-02,((5:5.888457e-03,8:6.729896e-02):1.762358e-02,(4:2.469888e-03,(7:7.415813e-03,6:3.461590e-02):3.076762e-02):3.102704e-03):3.608575e-02):2.097022e-02,10:1.298888e-02):4.651985e-02,18:1.177868e-02):2.693677e-02):1.772752e-01):7.526765e-02):7.142347e-03,22:3.873267e-03):1.451422e-01):1.350951e-01,(2:8.936811e-04,3:2.912841e-02):9.972979e-02,1:1.929231e-01);
   tree gen.208000 = [&U] ((3:2.888524e-02,2:2.919213e-03):3.010208e-02,((((30:3.208662e-03,31:1.999246e-02):6.062179e-02,(40:2.053219e-02,((41:4.338688e-03,42:3.448806e-02):1.325989e-02,((43:1.562259e-04,(44:2.022487e-02,45:7.208245e-03):1.490034e-04):4.066244e-02,(((48:1.654090e-02,(50:9.768953e-02,49:9.838945e-03):2.599415e-02):1.598664e-02,47:9.372227e-03):2.759578e-02,46:6.944091e-02):3.503136e-02):7.001563e-02):6.687204e-03):1.781343e-01):4.206097e-02,((((27:2.592913e-02,28:8.580001e-02):2.324727e-02,26:1.070213e-02):2.614543e-02,29:9.847495e-02):7.171735e-02,(32:1.314665e-02,((23:4.472367e-03,(24:6.076642e-03,25:3.443037e-03):3.784257e-02):1.258353e-01,(((35:2.097815e-02,34:5.886583e-03):1.591659e-02,((36:3.006604e-03,37:1.638667e-02):2.712446e-03,(39:5.972858e-03,38:1.854663e-03):2.426756e-02):4.627173e-02):8.965389e-02,33:1.916255e-02):3.511284e-02):4.047813e-02):2.767679e-02):9.970285e-02):3.872025e-02,((((20:7.561233e-03,16:5.887441e-03):3.580572e-03,(((18:7.663337e-03,(10:1.743037e-02,((((7:7.506034e-03,(4:2.343839e-03,6:3.342487e-03):1.291991e-03):1.638803e-02,5:8.927640e-03):5.262312e-03,8:7.432201e-03):3.491201e-02,9:3.139408e-03):6.921404e-02):9.259888e-02):9.150756e-03,17:7.980036e-03):6.201281e-02,19:1.117678e-02):2.226701e-02):8.400059e-02,((14:2.743735e-03,15:1.104215e-04):8.120737e-02,((12:2.587748e-03,11:1.165688e-02):2.555079e-02,13:4.366229e-03):1.102865e-01):2.637140e-02):5.193762e-02,(21:4.000304e-02,22:9.678411e-03):3.950898e-02):5.525687e-02):4.877124e-02,1:1.113031e-01);
   tree gen.210000 = [&U] (((((31:4.112498e-02,30:4.354838e-04):1.277902e-01,((32:1.105368e-03,((((((36:2.211963e-02,(38:3.216557e-02,39:3.923445e-03):4.298651e-02):1.290623e-02,37:2.949777e-02):1.307530e-01,35:1.004106e-02):7.339778e-03,34:7.829774e-02):4.071737e-02,33:2.465492e-02):2.269019e-02,(23:4.657627e-02,(24:5.881868e-02,25:3.181106e-03):1.809746e-02):2.201630e-01):9.139845e-02):5.829124e-02,(((28:9.615837e-02,27:9.948770e-02):2.658185e-02,26:2.256751e-02):4.080802e-02,29:8.111153e-02):2.236005e-01):1.943478e-04):8.530078e-03,(((42:4.980031e-02,41:9.872923e-03):1.989198e-02,40:5.209084e-02):4.710780e-02,(((43:7.067038e-03,45:1.276809e-02):5.158511e-04,44:2.671955e-02):4.043364e-02,(46:1.402164e-02,(50:2.295027e-01,((49:6.031745e-02,48:7.697993e-02):6.819324e-02,47:2.922249e-02):2.721207e-02):3.847912e-02):1.817368e-02):3.547505e-02):1.931601e-01):1.071879e-01,(22:5.071581e-03,((((11:2.633217e-02,(13:3.534466e-02,12:2.564727e-02):4.859401e-04):1.845430e-01,(14:2.158364e-03,15:2.570930e-03):6.498256e-02):8.655230e-02,((18:1.633997e-03,((9:2.086246e-02,(8:1.700580e-02,((6:5.984151e-03,7:1.569347e-03):2.209096e-02,(5:8.636508e-03,4:9.767889e-03):1.297441e-02):2.978954e-02):3.461867e-02):4.180524e-02,10:1.406544e-02):5.691464e-02):4.163061e-02,((19:3.654423e-02,(16:3.037213e-02,20:4.543490e-02):4.199307e-02):2.789215e-02,17:2.557884e-02):1.178691e-03):9.035931e-02):8.036824e-02,21:1.073260e-02):1.351179e-02):4.910294e-02):1.879757e-01,(2:4.723888e-03,3:4.880584e-02):1.025319e-01,1:2.758911e-01);
   tree gen.212000 = [&U] (((((((42:4.930896e-02,(((46:2.890042e-02,(47:1.305449e-02,((50:1.755656e-01,49:3.325354e-02):4.785954e-03,48:3.490457e-02):6.884319e-02):3.071042e-02):3.153125e-02,((43:9.061706e-03,45:3.996677e-03):1.079444e-02,44:7.661413e-04):7.151912e-02):4.483879e-02,41:7.835488e-03):2.168852e-02):2.652317e-02,40:2.831936e-02):1.905049e-01,(32:3.336341e-03,(((35:1.119529e-02,34:7.805672e-02):7.561976e-03,(37:2.572622e-03,(36:2.264880e-02,(38:4.109586e-03,39:3.314244e-02):5.734046e-02):1.904413e-02):1.741312e-01):6.530731e-02,33:2.020133e-02):1.590016e-01):8.416251e-02):4.172127e-02,(((28:9.358906e-02,27:1.382156e-01):1.143493e-01,26:8.153280e-03):3.045332e-02,29:9.755925e-02):1.481580e-01):9.007382e-02,((31:4.638082e-02,30:3.891308e-03):1.340658e-02,(24:1.144999e-02,(25:5.880638e-03,23:7.914404e-02):3.747691e-02):2.657005e-01):9.236334e-02):5.604433e-02,((22:1.016239e-02,21:3.858849e-03):5.895596e-02,(((19:8.395639e-03,(20:9.221430e-03,16:2.755123e-02):4.210750e-02):3.375857e-02,((18:2.573551e-02,((8:5.739089e-02,((((6:1.748742e-03,5:1.539376e-02):2.548982e-02,7:6.101046e-03):1.240475e-02,4:1.837295e-02):2.426887e-02,9:3.061878e-02):2.213102e-02):6.393645e-03,10:3.100464e-02):1.653224e-02):4.055745e-02,17:1.806630e-02):3.367800e-02):6.688574e-02,(((12:2.205925e-03,11:1.178466e-02):1.838402e-02,13:1.148575e-02):1.126578e-01,(14:4.955758e-03,15:6.960245e-03):7.497600e-02):8.294722e-02):9.728440e-02):5.136398e-02):1.178840e-01,(2:7.238830e-03,3:5.369660e-02):6.080696e-02,1:2.516944e-01);
   tree gen.214000 = [&U] ((((31:4.388031e-02,30:2.062292e-03):1.659379e-01,(((32:1.268424e-02,((((35:1.110467e-02,((38:1.682083e-02,39:1.948713e-03):3.741542e-02,(36:6.488739e-03,37:5.006965e-03):2.122667e-02):1.075525e-01):1.548290e-02,34:7.406402e-03):9.648543e-02,33:1.445886e-02):5.384504e-02,((23:3.669518e-02,24:6.123623e-03):1.206938e-02,25:1.443981e-03):2.420642e-01):8.312724e-02):1.132503e-01,(40:1.619991e-02,((41:4.222053e-03,42:3.008074e-02):1.138850e-02,((((49:1.523403e-02,50:1.908958e-01):2.065460e-02,48:2.039495e-02):2.188172e-02,47:3.981247e-03):2.865688e-02,(46:3.201353e-02,(43:1.138393e-03,(44:1.925749e-02,45:3.177421e-02):3.355289e-02):3.627137e-02):2.234688e-02):2.987783e-02):3.287321e-02):1.605232e-01):5.219583e-02,(((26:9.798935e-03,27:1.183088e-01):4.663372e-02,28:7.991585e-02):5.587964e-02,29:6.808217e-03):1.462616e-01):2.536939e-02):1.970529e-01,((21:3.377953e-02,22:5.748871e-03):1.099393e-02,((17:3.290994e-02,(18:2.830779e-02,((((7:2.035890e-02,(6:5.706510e-03,(4:4.922520e-06,(8:2.939760e-02,5:8.683067e-03):1.020325e-02):6.825765e-03):1.542697e-03):6.797628e-02,9:7.044682e-04):1.000196e-01,10:8.857999e-04):9.446764e-02,((16:2.107027e-02,19:3.003139e-02):2.687023e-02,20:5.505401e-03):2.575944e-02):1.978349e-02):1.521513e-02):1.044006e-01,(((12:2.436163e-02,11:1.301987e-02):3.785416e-02,13:3.752340e-02):6.809245e-02,(14:7.143298e-03,15:1.119476e-03):7.975732e-02):8.925953e-02):7.151050e-02):7.341251e-02):3.951784e-02,(2:1.040516e-02,3:5.060106e-02):1.078872e-01,1:1.528701e-01);
   tree gen.216000 = [&U] ((((32:5.369675e-03,((24:1.657770e-02,(23:5.983130e-02,25:4.574587e-03):2.758120e-04):1.343810e-01,(((34:1.603068e-02,(37:2.665289e-03,(36:1.261595e-02,(38:2.701655e-03,39:1.420587e-02):6.135165e-02):2.038766e-02):1.303418e-01):6.273581e-04,35:4.719323e-03):1.076647e-01,33:3.322285e-02):5.975555e-02):1.164952e-01):3.767829e-02,((((28:1.074921e-01,29:4.882337e-02):2.953461e-02,26:2.261726e-02):5.200456e-02,27:9.599896e-02):1.265283e-01,((40:2.275719e-02,((41:1.437952e-02,42:1.988524e-02):2.374532e-02,((((44:1.154041e-02,(43:2.946512e-03,45:3.265220e-03):1.919025e-02):6.030991e-02,46:5.054166e-02):6.452385e-03,50:2.254205e-01):8.752781e-03,((49:2.619864e-02,48:2.335560e-02):1.754556e-02,47:3.159410e-02):3.078010e-02):4.433485e-02):1.140728e-02):1.742814e-01,(31:3.476023e-02,30:2.882389e-02):5.983924e-02):3.188206e-02):1.947529e-02):6.501231e-02,(22:1.918193e-02,((((19:1.550913e-02,(20:7.093589e-03,16:1.770956e-02):2.224335e-02):2.058890e-02,((18:3.306390e-02,(((((6:1.405399e-02,7:6.094208e-03):1.284592e-02,4:1.891894e-02):9.236661e-03,(8:2.586354e-02,5:2.256082e-03):1.117074e-02):5.741783e-02,9:2.197334e-02):4.144848e-02,10:2.827345e-03):3.680096e-02):3.850807e-02,17:1.655684e-02):1.520377e-02):7.967350e-02,(((12:1.822080e-02,11:2.574235e-02):2.087128e-02,13:1.037048e-02):2.767366e-02,(14:1.237697e-02,15:1.303528e-03):3.365465e-02):9.180381e-02):6.841813e-02,21:6.500591e-03):1.220486e-03):1.084958e-01):2.634760e-01,(2:5.065541e-04,3:5.077422e-02):3.826411e-02,1:1.332130e-01);
   tree gen.218000 = [&U] ((2:1.894849e-02,3:2.068226e-02):8.076240e-02,(((21:2.177793e-04,22:1.245618e-02):4.423575e-02,((16:7.875529e-03,((19:3.408330e-02,(18:1.280682e-02,(17:3.689475e-02,((9:1.829039e-02,((7:1.044843e-02,6:1.026238e-02):2.901733e-03,(4:2.299953e-02,(8:2.197145e-02,5:1.621819e-02):7.332252e-03):2.154374e-02):3.505853e-02):3.804825e-02,10:1.009518e-02):4.016092e-02):8.569010e-03):3.220756e-02):3.752036e-02,20:1.024306e-02):1.127929e-03):1.359900e-01,(((12:1.817791e-02,11:3.637306e-02):5.942838e-02,13:1.078042e-02):5.501214e-02,(14:7.349991e-03,15:1.254666e-02):8.212566e-02):3.773382e-02):2.283559e-02):8.333402e-02,((40:1.998316e-02,((42:2.089795e-02,41:1.853856e-02):6.730843e-03,(46:2.148988e-02,(((43:4.438930e-03,45:6.556308e-04):4.631592e-02,44:2.855916e-02):2.582768e-02,(50:1.362481e-01,((48:5.824807e-02,47:7.415563e-04):5.798985e-02,49:2.052459e-02):2.486881e-02):6.864641e-02):1.581140e-02):7.347246e-02):4.670150e-02):2.544324e-01,(((31:2.784179e-02,30:2.121043e-03):8.164189e-02,(24:3.648316e-02,(23:8.938271e-02,25:6.566650e-03):9.701312e-04):2.342614e-01):1.238185e-01,((((28:1.222668e-01,29:9.075711e-02):1.840820e-02,26:4.987826e-03):3.555538e-02,27:1.513653e-01):7.123390e-02,(32:1.388724e-03,((34:3.049981e-02,(35:8.015793e-03,((38:2.016057e-02,39:1.346730e-02):5.758320e-03,(37:2.337453e-02,36:7.012507e-05):2.359672e-02):1.429949e-01):5.010436e-04):8.159628e-02,33:9.602995e-03):1.129847e-01):7.539089e-02):1.265684e-02):7.945609e-04):2.552650e-01):5.940532e-02,1:1.890412e-01);
   tree gen.220000 = [&U] (((((31:2.017402e-02,30:5.297843e-03):1.029156e-01,((((23:2.910808e-02,(25:6.448483e-05,24:1.611452e-02):1.078399e-02):9.807483e-02,(33:1.015622e-02,((35:3.663515e-02,34:6.493771e-03):1.259251e-02,((36:6.820807e-03,(38:8.465489e-03,39:2.099948e-02):1.167663e-02):4.904340e-03,37:2.105998e-02):1.093411e-01):6.305526e-02):5.613288e-02):2.872388e-02,32:3.324815e-02):3.660985e-02,(29:3.082667e-02,(26:2.034685e-02,(27:4.454278e-02,28:3.567268e-02):6.214984e-03):2.727410e-02):1.075594e-01):3.538337e-02):6.062175e-02,((49:2.278421e-02,(48:4.775152e-02,(47:3.318775e-03,((((45:3.048132e-03,44:5.166678e-03):2.479361e-02,43:1.423049e-03):5.797243e-02,((41:1.039556e-03,42:2.930226e-02):1.462756e-02,40:2.386307e-02):5.562191e-02):1.177948e-02,46:3.810150e-02):1.054736e-02):3.459339e-02):1.337306e-02):1.118506e-01,50:1.619856e-03):1.556896e-01):1.868264e-02,((((18:1.431465e-02,(17:1.139783e-02,(19:9.489440e-03,(20:1.626446e-02,16:1.500629e-02):4.806145e-02):2.789906e-02):4.831514e-02):4.816223e-02,(((((4:7.376067e-03,(6:1.065423e-02,7:1.918568e-04):7.615351e-03):1.065774e-02,5:8.921328e-04):8.579665e-03,8:1.868307e-03):7.183832e-03,9:9.297112e-03):2.112938e-02,10:1.061139e-02):6.376245e-04):1.106182e-01,((15:8.562643e-04,14:1.694486e-03):3.381414e-02,((11:1.641882e-02,13:1.979138e-02):1.242674e-03,12:5.404182e-03):6.676276e-02):9.064347e-03):7.321200e-02,(22:7.912144e-04,21:1.593871e-02):4.390098e-02):1.183410e-01):1.415119e-01,(3:3.349209e-02,2:3.789580e-03):6.876265e-02,1:1.319613e-01);
   tree gen.222000 = [&U] (3:1.580532e-02,(2:6.362378e-04,((((((12:1.374046e-02,11:4.992254e-02):3.663041e-02,13:1.812567e-02):8.129179e-02,(14:4.671372e-03,15:4.996340e-03):8.639250e-02):4.861264e-02,((19:4.545977e-03,(16:2.361336e-02,20:5.402102e-04):2.589706e-02):4.890037e-02,((((9:1.270169e-03,(7:4.254749e-03,(4:7.484607e-03,(6:8.624007e-03,(8:2.041674e-02,5:5.970266e-03):2.115588e-02):6.543302e-03):4.811562e-03):4.482953e-02):9.144374e-02,10:2.186415e-03):8.501923e-02,18:4.902750e-03):4.235172e-02,17:1.920143e-02):3.218329e-02):9.811533e-02):7.695794e-02,(22:8.249776e-03,21:1.584109e-02):2.621039e-02):7.098974e-02,(((32:1.996619e-02,((((((39:2.715307e-02,38:8.247913e-03):1.650061e-02,36:8.482415e-03):6.739712e-03,37:1.158386e-02):1.172876e-01,(35:2.145212e-02,34:4.188247e-02):1.608415e-02):1.132818e-01,33:1.588365e-02):2.208188e-02,((24:4.535785e-02,25:9.946702e-04):2.201559e-02,23:2.473448e-02):1.951506e-01):7.780665e-02):4.096813e-02,((30:7.612538e-03,31:4.659658e-02):8.834827e-02,(40:1.576232e-02,((46:6.274339e-02,((44:6.350691e-02,(43:1.832286e-03,45:1.127600e-02):1.187982e-02):6.642571e-02,(50:1.127408e-01,((49:1.809893e-02,48:6.482841e-02):1.859036e-02,47:3.346089e-03):1.675993e-02):2.603341e-02):1.849255e-02):5.032138e-02,(41:1.177421e-02,42:2.649408e-02):2.803412e-02):3.060426e-02):2.075433e-01):1.684411e-02):6.253542e-02,(26:2.970932e-04,((28:7.164956e-02,29:7.361689e-02):1.612856e-02,27:5.000832e-02):1.786430e-02):1.268391e-01):1.029732e-01):2.164918e-01):1.632224e-02,1:1.960816e-01);
   tree gen.224000 = [&U] (((((40:1.462833e-02,(42:5.056213e-02,((((47:1.832797e-03,((49:6.531459e-02,50:1.217649e-01):1.167023e-02,48:2.689931e-02):5.427820e-02):4.576116e-02,46:6.969789e-02):4.995157e-03,(44:5.082856e-02,(43:3.439159e-03,45:6.879740e-03):5.893471e-04):3.073655e-02):1.259130e-01,41:7.915919e-02):7.286306e-03):4.922717e-02):3.117933e-01,(31:2.298239e-02,30:2.313975e-02):1.332494e-01):3.090304e-03,((((23:1.312895e-02,(25:2.728843e-03,24:3.262274e-02):2.940979e-02):2.308488e-01,((34:2.807699e-02,(((37:2.041809e-03,36:2.368056e-02):2.155236e-02,(38:1.840862e-02,39:1.850364e-04):2.881948e-02):7.005408e-02,35:1.096264e-02):4.261460e-02):1.499989e-01,33:9.741417e-03):1.572211e-01):5.227766e-02,32:1.554234e-02):2.115089e-02,(((28:9.241316e-02,26:9.151992e-03):2.629893e-02,29:1.390310e-01):6.802308e-03,27:1.584898e-01):2.014000e-01):1.092922e-02):2.027450e-01,((21:5.199340e-02,22:1.136026e-02):4.878182e-02,(((((9:8.723122e-03,((5:1.422249e-02,(4:9.423324e-03,(7:2.248489e-02,6:3.244708e-03):2.427526e-02):1.014919e-02):1.369343e-02,8:1.175801e-02):6.323586e-02):6.740568e-02,10:5.045203e-03):6.037353e-02,(18:2.798503e-03,(19:4.628893e-03,(20:1.120673e-03,16:9.237367e-03):8.176289e-02):9.300244e-02):1.810357e-03):1.560342e-02,17:1.124007e-02):1.207000e-01,((14:1.061119e-03,15:1.802640e-03):6.909721e-02,(11:3.323227e-02,(13:2.611991e-02,12:6.345929e-03):7.039540e-03):1.096746e-01):9.826226e-02):2.087439e-01):3.044216e-02):1.513849e-01,(3:3.824527e-02,2:1.545671e-02):8.243877e-02,1:1.194527e-01);
   tree gen.226000 = [&U] ((((((10:2.082146e-02,(9:1.222992e-02,((5:2.998691e-04,8:2.295764e-02):1.443159e-03,((4:2.386858e-02,7:9.350745e-04):6.720339e-03,6:3.146332e-03):2.798524e-02):3.545882e-02):2.501182e-02):1.158150e-02,(((19:5.999997e-03,(16:1.341739e-02,20:1.036237e-02):3.061771e-02):4.167390e-02,17:3.264951e-02):2.237428e-02,18:4.960498e-03):7.048808e-02):5.717358e-02,(((11:2.559398e-02,12:8.855900e-03):3.540070e-02,13:9.714005e-04):5.988741e-02,(15:6.914017e-04,14:6.011985e-03):8.950752e-02):4.973062e-02):9.324991e-02,(21:9.944583e-03,22:4.798322e-03):9.455100e-03):1.164058e-01,(((((28:5.304230e-02,27:1.024014e-01):5.605800e-03,(29:5.248936e-02,26:1.949174e-02):2.995474e-02):1.399088e-01,((((47:6.552863e-03,(48:6.287520e-02,49:4.311890e-02):2.401548e-02):3.321810e-02,((46:5.143319e-02,50:1.818248e-01):3.850905e-02,((45:1.676022e-03,44:3.645666e-02):1.397153e-03,43:6.848568e-04):3.150906e-02):2.983362e-02):3.221247e-02,(41:1.371949e-02,42:1.319295e-02):5.317174e-03):6.122110e-03,40:3.313917e-02):1.421258e-01):1.173325e-02,(((((25:5.781927e-03,24:1.049764e-02):2.694530e-02,23:1.367769e-02):2.403445e-01,(34:5.714680e-04,(35:2.763902e-02,(37:2.135102e-02,((39:1.307860e-02,38:4.732743e-03):4.031254e-02,36:3.681040e-03):8.138033e-04):1.419103e-01):3.045765e-02):1.002545e-01):5.853735e-02,33:2.583813e-02):6.979918e-02,32:2.354021e-02):5.375259e-02):3.158425e-02,(31:3.336146e-02,30:3.010104e-03):1.804512e-01):1.125591e-01):1.267026e-01,(3:4.715123e-02,2:1.032070e-02):1.052405e-01,1:1.890470e-01);
   tree gen.228000 = [&U] ((2:4.219778e-03,3:1.508136e-02):7.810365e-02,(((((11:4.719476e-02,12:3.626129e-03):2.546781e-02,13:1.548718e-02):1.001154e-01,(14:2.018409e-02,15:3.989677e-03):1.196955e-01):1.482061e-01,((21:4.679737e-02,22:4.979054e-03):4.683846e-02,(((16:3.542904e-02,20:2.582092e-02):3.157681e-02,19:1.192886e-02):7.807966e-02,((18:8.456230e-03,(((((4:6.341792e-03,(6:3.312928e-03,7:3.290555e-03):1.264573e-02):1.564974e-02,5:2.765960e-03):2.888620e-02,9:3.935899e-02):1.968170e-02,8:6.681465e-03):9.245840e-02,10:5.766042e-03):4.103403e-02):3.571212e-02,17:3.292018e-02):3.651799e-02):2.041178e-01):4.370651e-02):1.217127e-01,(((29:1.388804e-01,((27:5.779584e-02,28:8.352068e-02):7.115507e-02,26:1.486139e-02):4.784532e-02):1.756205e-01,(((23:8.756031e-03,(25:1.667111e-04,24:3.683851e-02):4.892662e-02):2.050354e-01,(33:1.114309e-02,(((36:3.730859e-02,37:9.279601e-03):7.682742e-03,(39:3.151109e-03,38:2.012475e-02):2.129535e-02):3.171807e-02,(35:4.555864e-03,34:1.408399e-02):4.305423e-02):1.010612e-01):9.568987e-02):7.158557e-02,32:1.817052e-02):6.778132e-02):1.130252e-01,((30:8.046004e-03,31:4.218907e-02):1.426693e-02,(((((45:9.760994e-03,44:2.622966e-02):4.979544e-03,43:1.152084e-02):7.956050e-02,(46:4.224845e-02,(47:6.420427e-03,((50:1.281293e-01,48:3.584295e-02):6.311701e-03,49:1.903739e-02):3.546895e-02):2.229707e-02):5.579085e-03):5.882189e-02,(41:1.607344e-03,42:3.085580e-02):1.423318e-02):2.287223e-02,40:2.461121e-03):1.647652e-01):8.652619e-03):1.248704e-01):1.257738e-01,1:1.446334e-01);
   tree gen.230000 = [&U] ((3:7.549172e-02,2:3.674592e-03):1.677374e-01,((((29:5.804953e-02,(26:3.580052e-02,(27:5.735047e-02,28:3.745922e-02):2.435785e-03):6.405850e-02):2.163817e-01,(((40:7.573217e-02,(42:3.606627e-02,41:5.315496e-03):1.698240e-02):1.688379e-02,((((43:6.245413e-04,45:1.886569e-02):1.449021e-03,44:1.469116e-02):8.878317e-02,46:5.052769e-02):9.148423e-04,(47:8.425255e-05,(48:8.721918e-02,49:3.278944e-02):8.206599e-02):1.633568e-02):7.014973e-02):2.371856e-01,50:2.109158e-02):2.016233e-01):6.882716e-02,((((((((37:1.793672e-02,36:4.252773e-02):3.612729e-02,(38:4.498905e-03,39:8.934804e-03):2.142352e-02):1.288933e-01,35:7.568822e-04):1.189451e-03,34:2.308475e-02):1.251249e-01,33:2.950031e-02):9.389640e-02,(23:5.453481e-02,(25:9.561050e-03,24:3.335440e-02):1.069436e-02):1.733857e-01):5.578583e-02,32:5.251791e-02):1.080466e-01,(31:3.970623e-02,30:3.461120e-02):1.212782e-01):1.301032e-02):1.567236e-01,((((15:7.426607e-03,14:1.605868e-02):7.184119e-02,((13:3.824002e-02,11:1.546998e-02):1.240657e-02,12:1.157532e-02):6.877428e-02):8.765742e-02,(16:8.950572e-03,(20:1.457262e-02,(19:2.123150e-03,((10:9.948101e-03,(8:1.389276e-02,((4:6.530145e-03,9:6.329665e-02):1.924760e-02,((7:2.201469e-02,6:3.824719e-02):2.253737e-02,5:2.044300e-03):1.736280e-02):4.104591e-02):5.535783e-02):7.284222e-02,(17:7.732877e-02,18:3.432957e-03):5.270861e-03):8.100787e-02):2.509333e-02):2.445205e-03):1.878698e-01):1.085868e-01,(21:2.946326e-02,22:6.496763e-03):1.316471e-03):1.308833e-01):8.477617e-02,1:1.331032e-01);
   tree gen.232000 = [&U] ((2:8.348376e-03,3:4.953883e-02):4.580837e-02,((22:2.760180e-02,(21:2.245862e-02,(((13:2.225371e-02,(11:3.913474e-02,12:6.590359e-03):4.393616e-03):7.339682e-02,(14:4.790392e-03,15:4.228570e-03):4.294722e-02):5.355055e-02,(17:2.411304e-02,(((16:5.773428e-02,20:8.575770e-03):4.316175e-02,19:2.440805e-02):3.348980e-02,(18:1.134082e-02,((9:1.013724e-02,((5:1.114701e-03,((4:1.213360e-02,7:3.518114e-02):1.701367e-02,6:1.661646e-03):3.009973e-02):3.598638e-02,8:1.207698e-02):2.174675e-02):2.175451e-02,10:2.091945e-03):3.883690e-02):4.065236e-02):2.055416e-02):6.884427e-02):1.376230e-01):3.083371e-03):1.503292e-01,((((23:2.538926e-02,(25:3.083643e-02,24:1.074725e-02):6.213490e-02):2.196326e-01,(30:1.910130e-02,31:4.156081e-02):8.427834e-02):1.247848e-01,((((34:2.043814e-02,((37:1.584671e-03,(36:4.015556e-02,(39:2.213572e-02,38:2.917747e-03):2.392326e-02):4.748523e-03):1.831987e-01,35:1.109508e-02):9.187795e-03):9.040325e-02,33:2.636838e-02):2.007067e-01,32:1.166354e-02):8.571579e-02,((42:5.330431e-02,(41:2.344840e-02,(((47:6.451100e-04,((48:3.113934e-02,49:2.060164e-02):2.399524e-02,50:1.666812e-01):4.680637e-02):3.442354e-02,((43:9.025987e-04,44:3.713469e-02):2.017112e-02,45:2.036985e-03):1.233371e-01):1.633607e-02,46:6.783146e-02):8.819330e-02):1.637535e-02):5.804203e-02,40:1.641157e-02):1.559606e-01):3.640223e-02):1.020163e-02,((28:6.050112e-02,(29:8.648292e-02,26:5.669750e-03):4.279874e-03):2.634501e-02,27:1.004942e-01):1.535292e-01):9.014365e-02):1.196792e-01,1:1.290435e-01);
   tree gen.234000 = [&U] ((2:5.867337e-03,3:2.809731e-02):4.321668e-02,((((((11:7.999338e-03,12:4.530080e-03):5.424727e-03,13:2.373660e-02):7.923604e-02,(14:6.495401e-03,15:9.210384e-03):6.831235e-02):9.949673e-02,((19:2.251764e-02,((((9:1.254823e-02,((5:4.608141e-03,((7:2.122806e-02,4:1.367243e-02):1.915546e-02,6:8.052095e-03):1.567286e-02):8.264615e-03,8:3.309108e-02):2.005381e-02):2.621733e-02,10:3.379547e-02):8.409485e-02,18:1.401327e-02):1.429921e-02,17:2.246578e-02):2.949102e-02):3.852641e-02,(16:4.180166e-02,20:7.078411e-03):1.212310e-03):4.977389e-02):5.475185e-02,(22:1.294424e-02,21:2.356499e-02):5.422175e-02):1.838566e-01,(((((28:2.602378e-02,27:1.070791e-01):4.372113e-02,(29:9.125579e-02,26:1.105703e-02):2.496775e-03):1.650583e-01,((((37:2.581178e-03,(36:1.066289e-02,(39:2.754964e-03,38:1.150906e-03):1.827583e-02):3.981632e-03):1.042848e-01,(34:1.951359e-02,35:1.686086e-02):4.003526e-03):1.922762e-01,33:7.515301e-04):2.433406e-01,32:2.068812e-03):1.600156e-01):3.481086e-02,(((41:2.446199e-02,42:2.636048e-02):3.676789e-02,(((47:3.130517e-02,(48:8.001963e-02,(49:1.683342e-02,50:1.773183e-01):8.689910e-03):2.494218e-02):3.749517e-02,46:4.676860e-02):4.219514e-02,((45:1.151667e-02,43:5.935724e-03):1.968461e-03,44:3.297910e-02):8.465449e-02):7.935730e-02):5.854147e-02,40:1.193442e-02):3.182537e-01):7.974925e-02,(((24:1.018941e-02,25:8.616738e-03):4.814591e-03,23:7.100266e-02):2.143113e-01,(30:1.613389e-02,31:3.895194e-02):1.821833e-02):8.092725e-02):2.117911e-01):6.094374e-02,1:1.513445e-01);
   tree gen.236000 = [&U] ((2:1.880912e-02,3:2.958256e-02):2.901900e-02,(((21:2.405208e-02,22:5.462668e-02):8.739439e-02,((((11:1.716125e-02,12:2.976458e-02):2.818808e-02,13:1.895537e-02):1.719633e-01,(14:1.209743e-02,15:3.371794e-03):6.928729e-02):1.230805e-01,(((((9:2.785329e-02,((5:7.137640e-05,((6:2.131846e-02,7:8.799719e-03):8.280679e-03,4:2.075488e-03):1.753802e-02):2.434726e-02,8:2.375453e-03):1.845133e-02):1.265324e-02,10:5.520180e-03):6.802470e-02,18:6.902962e-04):3.921123e-02,17:1.970394e-02):1.945463e-02,((16:4.197630e-02,20:2.614722e-02):3.540620e-02,19:1.595038e-02):9.399193e-03):6.659798e-02):9.524884e-02):1.183706e-02,(((30:1.191022e-02,31:2.582557e-02):5.327265e-02,(((50:1.825921e-01,((((49:2.105339e-02,48:4.098714e-02):4.713685e-02,47:2.061012e-02):3.615293e-02,46:1.517576e-02):5.018123e-02,(44:1.507676e-02,(45:7.294228e-03,43:6.314439e-04):2.193763e-02):7.338270e-02):2.865438e-02):3.842627e-02,(41:2.251961e-02,42:2.327888e-02):3.481475e-02):2.169271e-02,40:2.703328e-02):2.716362e-01):3.728792e-02,((((26:2.359035e-02,28:9.753213e-02):4.469622e-03,29:8.313223e-02):7.443708e-02,27:2.551702e-02):1.867176e-01,(32:5.246489e-03,((23:5.407881e-02,(25:2.151257e-03,24:7.876057e-03):2.991949e-02):1.292632e-01,(((((37:1.087524e-02,36:1.421452e-03):6.854901e-03,(39:4.720321e-03,38:1.982673e-02):2.954782e-02):1.332948e-01,35:2.056140e-02):7.887922e-03,34:1.670500e-02):1.093160e-01,33:3.805443e-02):1.060961e-01):4.706921e-02):1.234501e-01):1.187986e-01):1.355904e-01):6.480859e-02,1:1.745632e-01);
   tree gen.238000 = [&U] ((2:2.089961e-02,3:8.876291e-02):6.034683e-02,(((21:1.801727e-02,22:1.482499e-02):5.411838e-02,((((18:1.815841e-02,((((14:1.105375e-02,15:4.607090e-03):3.379759e-02,((12:3.253098e-02,11:4.218355e-02):1.281613e-02,13:4.202404e-02):1.388370e-01):8.314795e-02,(((5:1.044979e-02,(4:6.758930e-02,(7:1.454333e-03,6:1.534585e-02):5.332829e-03):2.682428e-02):2.323206e-02,8:1.194682e-02):4.608359e-02,9:3.700513e-03):3.684813e-02):2.794197e-02,10:1.577178e-02):8.327616e-02):2.026102e-02,17:1.214359e-02):1.111968e-01,19:8.313609e-03):1.020736e-02,(20:1.125686e-02,16:1.470611e-02):2.706610e-02):1.110951e-01):1.107652e-01,(((31:3.488853e-02,30:7.910660e-03):1.572205e-01,((((42:5.637241e-02,41:1.169358e-02):1.754424e-02,((((43:2.882772e-04,45:2.858458e-03):1.538604e-02,44:3.512435e-02):5.668278e-02,(47:2.368713e-03,(49:2.901589e-02,(50:2.048274e-01,48:6.183818e-02):2.959860e-02):1.830810e-02):3.801771e-02):5.088352e-02,46:5.765957e-02):7.171656e-02):3.329050e-02,40:4.165152e-03):1.660736e-01,(32:1.276989e-02,(((34:2.170715e-02,(35:1.085336e-02,((37:1.443890e-02,(38:8.249409e-03,39:2.327579e-02):6.838701e-02):2.821209e-03,36:7.494876e-03):1.500736e-01):4.271165e-03):9.798362e-02,(23:5.807880e-03,(25:6.353802e-04,24:1.900651e-02):2.098653e-02):1.239273e-01):4.370123e-02,33:1.912730e-02):1.467526e-01):1.538654e-01):2.449221e-02):5.047022e-02,(26:3.557019e-02,((28:5.606099e-02,29:8.352484e-02):2.408583e-02,27:1.950363e-01):1.217372e-02):1.364509e-01):1.126067e-01):9.344840e-02,1:2.583122e-01);
   tree gen.240000 = [&U] ((2:1.356182e-02,3:3.072570e-02):2.006002e-02,(((22:1.547687e-02,21:2.498212e-02):3.831089e-02,((19:3.316346e-02,(((((((14:9.021004e-03,15:2.081699e-03):5.346114e-02,((11:1.975406e-02,12:2.078663e-02):1.235894e-02,13:2.397936e-02):1.342774e-01):1.606196e-01,(8:4.628959e-02,(5:3.304632e-03,((6:1.809533e-02,7:2.199237e-02):1.375253e-02,4:1.005159e-02):3.937065e-03):3.285893e-02):3.756633e-02):2.253969e-02,10:3.860906e-03):1.161350e-02,9:3.068163e-02):1.394587e-01,18:1.664070e-02):2.342753e-02,17:2.533260e-02):8.246657e-02):3.975019e-02,(16:8.201059e-03,20:1.876920e-02):2.917119e-02):2.054313e-01):1.121031e-01,((31:3.852123e-02,30:1.125169e-02):1.591096e-01,(((((46:7.608251e-02,(44:9.295802e-03,(45:6.291019e-03,43:6.271235e-03):1.993573e-04):1.141248e-01):2.091134e-02,((49:7.226465e-02,(50:2.418318e-01,48:5.673741e-02):5.675686e-03):2.623851e-02,47:1.800152e-02):3.703184e-02):7.548497e-02,(41:2.619797e-02,42:3.352218e-02):4.430486e-02):5.927818e-02,40:1.751137e-03):1.881642e-01,((32:8.619300e-02,((33:8.479220e-03,(35:1.766560e-02,(34:1.389795e-02,(((38:7.393192e-03,39:5.822811e-03):1.694052e-02,36:4.334583e-03):2.863618e-02,37:1.996251e-02):1.732732e-01):1.303940e-02):1.446710e-01):3.218952e-02,(23:2.721403e-02,(25:3.851213e-03,24:2.130204e-02):1.257519e-01):3.820990e-01):1.247848e-01):8.999605e-02,(((28:1.341154e-01,29:1.617500e-01):3.596798e-04,26:9.010434e-03):8.520431e-02,27:2.007654e-01):7.075488e-02):1.337747e-01):6.101217e-02):1.783545e-01):2.404216e-01,1:3.606517e-01);
   tree gen.242000 = [&U] ((3:2.238972e-02,2:4.022156e-03):7.251141e-02,((((17:3.110914e-03,((((8:2.470566e-02,((4:6.776426e-03,((7:1.908633e-03,6:3.913993e-03):1.813371e-03,9:4.253512e-02):2.813113e-02):1.896674e-02,5:4.739081e-02):2.805926e-02):3.352113e-02,10:3.086137e-03):1.075069e-01,((16:1.321333e-03,20:2.869103e-02):6.314089e-02,19:4.001850e-02):2.915250e-02):6.874225e-03,18:9.481484e-03):4.099793e-02):1.002456e-01,((13:2.241421e-02,(12:1.535503e-02,11:1.710766e-02):3.367331e-03):7.356075e-02,(15:3.018019e-02,14:8.956350e-04):3.480444e-02):1.663492e-02):9.884600e-02,(21:1.576214e-02,22:1.915450e-02):5.980360e-02):9.591690e-02,((31:9.376246e-03,30:3.836017e-02):1.001843e-01,(((29:4.707075e-02,(26:2.226945e-02,(27:9.058615e-02,28:4.067666e-02):4.785153e-02):5.969230e-02):1.611938e-01,((((46:6.606470e-02,((((48:4.424247e-02,50:2.107953e-01):1.284634e-02,49:7.994579e-03):2.500709e-02,47:1.992509e-02):3.378763e-02,((45:5.408352e-04,44:4.491309e-02):4.720382e-03,43:4.044896e-03):9.454733e-02):1.088001e-02):5.875913e-02,40:3.863519e-02):4.459525e-02,41:2.594046e-02):2.020868e-02,42:1.345565e-02):1.746228e-01):5.669861e-02,((((34:3.199034e-02,(((39:1.206629e-02,38:4.416315e-03):4.065605e-02,(37:2.155523e-02,36:9.536439e-03):1.290517e-02):1.308881e-01,35:2.619405e-03):2.629766e-02):7.425602e-02,33:1.538291e-02):1.465853e-02,((24:9.905100e-03,25:2.679722e-02):4.551297e-02,23:1.442584e-02):1.240591e-01):1.259523e-01,32:3.662303e-03):7.729653e-02):6.588441e-02):1.204337e-01):7.462915e-02,1:3.090693e-01);
   tree gen.244000 = [&U] ((3:8.294925e-02,2:7.810667e-03):8.416863e-02,(((((15:8.128509e-04,14:1.302158e-03):8.823694e-02,(13:2.125955e-03,(12:6.679593e-03,11:1.708171e-02):2.137002e-02):6.274260e-02):9.045092e-02,((16:5.097352e-03,20:2.971935e-02):3.489355e-02,(19:2.425125e-03,(((10:5.357883e-03,(9:1.376465e-02,((((4:5.925328e-03,7:2.013181e-02):2.990806e-02,6:1.094243e-02):6.517253e-03,5:1.519739e-02):1.129182e-02,8:4.929618e-03):4.331000e-02):4.004655e-02):4.447443e-02,18:3.596380e-03):4.467574e-02,17:2.124026e-02):4.483551e-02):3.681401e-02):1.399243e-01):4.333931e-02,(21:1.517773e-02,22:1.426236e-02):1.326110e-02):8.278951e-02,(((31:5.323350e-02,30:1.761788e-02):1.268392e-01,(((((35:2.996973e-03,34:3.716725e-02):2.738850e-02,(((38:3.595545e-03,39:1.693313e-02):6.490565e-02,36:2.318372e-02):2.240235e-02,37:9.735273e-03):1.266084e-01):5.138571e-02,33:2.017376e-02):1.379462e-02,((24:2.280339e-02,25:7.659305e-03):6.514811e-02,23:6.858810e-03):1.801203e-01):1.136307e-01,32:1.142771e-02):1.113441e-01):3.469584e-02,(((26:2.340513e-03,(29:6.193881e-02,28:7.151471e-02):9.810101e-03):6.115700e-02,27:3.238693e-02):1.203925e-01,((((46:1.626670e-02,((41:3.554375e-02,(40:3.692424e-02,42:3.665071e-02):1.650260e-02):1.103060e-01,((44:2.369176e-02,43:1.594002e-03):2.548140e-03,45:4.038283e-03):4.738627e-02):4.869212e-03):3.641840e-02,(49:3.331870e-02,48:3.476452e-02):3.302296e-02):2.248286e-02,47:2.149345e-02):1.819382e-01,50:4.171835e-02):1.341719e-01):6.312196e-02):1.196784e-01):6.699590e-02,1:1.034994e-01);
   tree gen.246000 = [&U] ((3:6.261456e-02,2:5.181711e-03):8.886444e-02,((((((15:4.487018e-03,14:9.498635e-03):8.182130e-02,((12:1.913352e-02,11:2.223858e-02):6.649606e-02,13:5.710106e-02):6.953925e-02):3.304326e-02,((16:3.005994e-02,20:5.718017e-03):8.656267e-03,(19:2.435861e-03,(((10:1.946858e-02,((((6:1.582967e-02,(7:1.883326e-02,4:4.586376e-03):5.176132e-03):2.596179e-02,5:8.937171e-03):1.563142e-02,8:2.443074e-02):7.934702e-02,9:8.448360e-03):3.045616e-02):4.248139e-02,18:6.634291e-03):1.188310e-02,17:1.693127e-02):2.184946e-02):6.546719e-02):5.866213e-02):1.302506e-01,22:5.251081e-03):9.702188e-03,21:2.070473e-03):7.360986e-02,((((29:4.385742e-02,(28:5.248804e-02,26:3.348273e-02):7.540975e-03):5.344311e-02,27:3.622038e-02):1.561789e-01,(((47:2.976701e-03,(48:2.096187e-02,49:5.424276e-02):1.666183e-02):1.594937e-02,(46:2.953150e-02,(((45:1.293399e-02,44:1.606208e-02):1.691688e-03,43:6.219380e-04):3.487170e-02,(40:2.778309e-02,(42:4.508255e-02,41:9.530404e-03):3.174069e-02):4.150852e-02):9.942922e-03):4.064886e-02):1.788006e-01,50:1.375062e-02):1.985698e-01):7.384574e-02,(((((35:3.807970e-03,(34:2.795084e-02,((38:1.148340e-02,39:1.447809e-03):1.442318e-02,(36:5.855133e-03,37:7.965714e-03):4.149840e-02):1.346835e-01):4.911422e-04):1.437273e-01,33:1.275463e-02):2.757020e-02,((24:8.281075e-03,25:2.793221e-02):2.087690e-02,23:1.303279e-02):1.447630e-01):7.014028e-02,32:4.151531e-03):1.183226e-01,(31:4.282151e-02,30:6.717628e-03):8.909026e-02):5.790051e-02):7.369547e-02):6.620626e-02,1:1.732353e-01);
   tree gen.248000 = [&U] ((3:1.698082e-02,2:2.416791e-03):4.188266e-02,(((21:1.248526e-02,22:8.839891e-03):2.452950e-02,(((15:4.597514e-03,14:6.721874e-03):1.193666e-01,(13:4.362428e-02,(11:2.200658e-02,12:7.930916e-03):7.320953e-03):6.593429e-02):1.196032e-01,((19:7.323723e-03,(18:4.045464e-03,(17:2.160268e-02,(10:5.929502e-03,(((((7:1.689852e-02,6:7.159839e-03):1.262726e-02,4:8.826669e-03):6.285811e-03,5:5.091844e-03):7.086244e-04,8:4.479830e-02):1.964400e-02,9:5.573254e-03):2.909929e-02):6.249482e-02):9.451280e-03):5.496359e-02):4.293016e-02,(20:4.606141e-03,16:6.804818e-02):1.724764e-02):1.435059e-01):2.167875e-02):1.082422e-01,(((((47:5.529521e-02,((((45:1.959748e-03,43:8.933798e-04):5.925252e-03,44:2.582064e-02):4.005514e-02,(40:5.369553e-02,(41:1.329725e-02,42:4.465527e-02):1.210517e-02):3.288985e-02):5.080233e-03,46:3.685690e-02):1.453368e-02):3.167655e-02,48:1.495447e-02):2.907808e-02,49:2.073780e-02):1.806039e-01,50:2.625250e-02):1.728481e-01,((31:2.703096e-02,30:3.099707e-02):1.688146e-01,(((((24:2.385422e-02,25:2.024182e-02):4.391563e-02,23:1.026585e-02):1.902689e-01,(((37:9.971992e-03,(36:2.834930e-03,(38:1.012879e-02,39:3.623954e-03):2.662436e-02):1.304431e-02):9.872302e-02,(34:1.087904e-02,35:3.641942e-03):1.679146e-02):4.209168e-02,33:2.081557e-02):3.822738e-02):6.547157e-02,32:6.200058e-04):4.504527e-02,((26:1.794489e-03,(28:5.009283e-02,29:1.368273e-01):3.088781e-02):4.519835e-02,27:4.713088e-02):1.170744e-01):4.168310e-02):1.064362e-02):1.133335e-01):6.878292e-02,1:2.020335e-01);
   tree gen.250000 = [&U] ((2:1.255369e-03,(((22:6.513505e-03,21:7.106383e-03):1.072109e-01,(((18:2.284984e-02,(17:2.739113e-02,(19:8.986073e-04,(16:2.400586e-02,20:1.339029e-02):9.566539e-02):6.503863e-02):6.829633e-02):5.569424e-02,((((6:3.441087e-03,(7:4.222421e-03,4:1.846657e-02):1.266364e-02):2.271400e-02,(8:2.702321e-02,5:3.560288e-02):1.662407e-02):5.575058e-02,9:3.153126e-02):7.098679e-02,10:1.769027e-03):6.447375e-02):1.778000e-01,((12:1.055089e-02,(11:1.361955e-02,13:2.413491e-02):1.734346e-03):7.301997e-02,(15:2.534421e-02,14:1.068206e-02):1.752889e-01):8.110357e-02):6.633996e-02):6.406687e-02,(((((((35:3.102370e-03,((36:2.022007e-03,(38:5.303269e-03,39:4.115372e-03):6.333157e-02):4.729577e-02,37:1.665037e-02):2.580534e-01):3.229059e-02,34:2.409538e-02):1.038034e-01,33:3.562797e-02):2.535661e-02,((24:2.642632e-02,25:5.369858e-03):9.888341e-02,23:2.560886e-02):2.719546e-01):1.138454e-01,32:1.008619e-02):1.117310e-01,((31:1.756363e-02,30:8.993346e-03):1.927928e-01,(40:1.728029e-02,((42:7.505032e-02,41:9.020761e-03):9.857474e-03,((46:4.411986e-02,((44:2.298038e-02,43:4.106184e-03):2.042978e-03,45:2.937234e-02):3.575491e-02):1.068908e-01,(((49:2.370394e-02,50:1.397699e-01):2.686022e-02,48:7.555153e-02):4.641937e-02,47:2.235183e-02):9.802216e-03):3.552831e-02):1.427998e-02):1.814760e-01):8.452519e-02):3.187452e-02,((26:4.461647e-02,(27:5.051995e-02,28:9.757368e-02):5.099663e-03):3.547392e-02,29:8.369924e-02):2.768089e-01):1.310937e-01):7.859901e-02):4.070432e-02,3:6.084193e-03,1:1.839474e-01);
   tree gen.252000 = [&U] (3:1.685413e-02,(((((((26:1.998069e-02,(27:6.203666e-02,28:2.995815e-02):9.971488e-03):4.236566e-02,29:7.672257e-02):1.042472e-01,(40:1.688701e-02,(42:4.094363e-02,(41:5.319264e-03,((46:5.318833e-02,(50:1.444894e-01,((49:7.040258e-02,48:5.310502e-02):8.327843e-02,47:8.175959e-03):7.415930e-03):8.371571e-03):3.652248e-03,((44:8.733835e-03,43:1.888442e-02):2.221896e-02,45:1.128120e-02):5.205074e-02):6.075260e-02):1.972045e-02):3.840732e-03):1.730500e-01):1.690960e-02,(32:1.224492e-03,(((24:2.199819e-02,25:1.352438e-03):4.036705e-02,23:5.514319e-03):1.402893e-01,((35:3.340249e-03,(34:3.112900e-02,((36:1.032081e-03,37:2.428186e-02):3.659587e-02,(39:1.648256e-03,38:2.513221e-02):8.106912e-02):9.787166e-02):8.204815e-03):8.078067e-02,33:7.171656e-03):1.636827e-02):1.316226e-01):1.156408e-01):1.513274e-01,(31:3.415377e-02,30:5.511565e-03):5.676760e-02):1.233779e-01,((21:2.496180e-02,22:1.155455e-02):5.670215e-03,((19:1.153548e-02,(17:1.629716e-02,(18:3.389144e-03,((((8:8.363109e-03,((4:1.428016e-02,(6:2.672249e-03,7:1.569366e-02):2.369765e-03):4.470826e-02,5:3.525435e-03):3.431567e-02):1.252028e-02,9:1.192094e-02):3.157446e-02,10:1.521863e-03):1.901682e-03,((14:6.236227e-04,15:6.077027e-04):8.695664e-02,((12:8.375731e-03,11:1.317454e-02):1.315199e-02,13:9.621859e-03):1.260759e-01):1.138373e-01):9.051225e-02):8.432112e-03):1.446139e-02):4.683415e-02,(20:4.880823e-02,16:2.099740e-02):2.907287e-02):1.464602e-01):1.005915e-01):1.802345e-01,2:4.537393e-03):8.325889e-02,1:1.432220e-01);
   tree gen.254000 = [&U] ((3:1.141502e-01,2:2.393446e-02):4.069173e-02,(((16:4.937128e-02,(20:1.101014e-03,(((17:1.892746e-02,(((((4:1.878082e-02,(5:4.321475e-02,(6:2.969042e-02,7:4.129595e-03):5.184857e-02):6.665797e-03):1.026294e-01,8:1.236330e-02):4.532578e-03,9:5.628815e-02):5.471051e-02,10:1.828409e-02):7.404198e-02,18:6.460564e-03):2.312727e-02):6.224741e-02,19:4.761516e-02):5.231026e-02,((11:5.933473e-02,(13:2.745716e-02,12:1.550844e-02):1.317802e-02):5.602319e-02,(14:1.489658e-03,15:1.071969e-02):9.333289e-02):4.070007e-01):1.837581e-02):1.038631e-02):1.361083e-01,(21:3.143179e-02,22:4.064057e-03):7.396706e-02):2.049580e-01,((31:2.731594e-02,30:8.606960e-03):1.073971e-01,((40:2.201863e-02,((42:6.111911e-02,41:1.064232e-02):6.807585e-02,((((50:3.120875e-01,49:2.264660e-02):2.212002e-02,48:2.249400e-02):2.761875e-02,47:3.243774e-02):2.850771e-02,(46:3.628352e-02,(44:1.431202e-02,(43:4.608856e-03,45:1.344936e-02):1.342067e-02):5.788766e-02):3.819129e-03):6.079976e-02):4.378839e-02):2.570442e-01,((((23:2.111377e-02,(25:1.134241e-02,24:3.508216e-02):3.424081e-02):2.645317e-01,(((35:2.564938e-02,((39:1.647181e-02,38:4.687019e-03):6.466470e-02,(36:5.800528e-03,37:1.578595e-02):1.558177e-02):1.630342e-01):2.021198e-02,34:5.151948e-04):1.304583e-01,33:4.338214e-02):4.237628e-02):1.089694e-01,(((27:9.657237e-02,28:1.323137e-01):6.326721e-03,26:4.199532e-03):4.495806e-02,29:8.129887e-02):2.454098e-01):2.458821e-03,32:1.306846e-02):4.489053e-02):1.152879e-01):2.232307e-01):2.708046e-01,1:3.528040e-01);
   tree gen.256000 = [&U] ((3:3.465004e-02,2:2.104483e-02):1.119075e-01,((((((26:7.755811e-02,(28:1.464573e-01,27:7.067838e-02):2.445170e-02):1.337512e-01,29:2.551759e-02):4.137848e-01,(32:1.288847e-02,(((23:3.149498e-02,(25:6.920028e-03,24:1.247832e-02):1.082845e-01):3.370346e-01,33:3.737542e-02):8.827043e-03,((34:2.770015e-04,((36:1.130099e-02,37:1.366281e-02):4.556342e-02,(39:1.322692e-02,38:1.347536e-02):3.536735e-02):2.733704e-01):2.777605e-02,35:2.234612e-02):1.528598e-01):1.754787e-01):1.049100e-01):6.542367e-02,(31:6.139285e-02,30:5.128255e-03):1.744916e-01):1.310369e-02,(((41:7.264500e-03,42:3.910156e-02):4.340560e-02,((46:3.899306e-02,(((50:2.648472e-01,49:2.351085e-02):3.987154e-02,48:7.694047e-02):3.980435e-02,47:9.711280e-03):3.653792e-02):1.358464e-02,((44:4.202418e-02,43:6.550931e-03):4.251440e-03,45:1.742762e-02):3.217488e-02):6.477879e-02):5.385500e-02,40:4.275908e-02):4.478399e-01):1.702077e-01,((16:1.723049e-02,(20:1.186392e-03,(19:1.637766e-02,((((10:8.332559e-03,(((((7:1.659736e-02,4:2.426410e-02):1.675791e-02,6:5.507465e-03):1.880646e-02,5:2.866302e-03):2.466191e-02,8:1.952347e-02):2.476810e-02,9:2.274079e-02):7.972195e-02):1.444430e-02,((14:4.039143e-02,15:1.806886e-02):8.150372e-02,(13:1.996120e-02,(12:7.365101e-03,11:2.951547e-02):4.820935e-02):1.696309e-01):1.890957e-01):1.086314e-01,18:3.973977e-03):1.434603e-02,17:3.320901e-02):4.594941e-02):1.150833e-01):5.278474e-02):1.564648e-01,(21:4.313106e-02,22:2.274175e-02):8.855614e-02):1.455230e-01):2.347064e-02,1:3.037720e-01);
   tree gen.258000 = [&U] ((3:2.615909e-02,2:2.179699e-02):1.397026e-01,((((31:2.411640e-02,30:1.134782e-02):7.314336e-02,((((23:1.301835e-02,(25:3.609679e-03,24:8.146628e-03):9.347673e-02):2.105978e-01,((34:6.632052e-04,((((39:1.731015e-02,38:1.456256e-02):5.404445e-02,36:2.667331e-02):6.862636e-02,37:5.975675e-03):1.852623e-01,35:1.652180e-02):4.213418e-02):1.285012e-01,33:2.646538e-02):1.543258e-02):8.897633e-02,32:2.336194e-02):1.340467e-01,(((27:1.232399e-01,28:1.089165e-01):6.053603e-02,26:4.250597e-03):4.062375e-02,29:1.178098e-01):1.231738e-01):6.326431e-02):4.155222e-02,((41:4.954696e-03,42:4.111594e-02):1.895878e-02,(40:3.082641e-02,((45:3.235720e-03,(44:4.564001e-02,43:2.330755e-03):1.201755e-02):1.066298e-01,(46:1.313081e-02,((48:4.942163e-02,(50:2.415976e-01,49:2.857372e-02):2.423854e-02):4.113065e-03,47:8.595927e-03):4.425628e-02):9.898017e-03):8.464671e-02):1.409750e-02):2.745845e-01):5.236250e-02,((21:5.487992e-02,22:5.310205e-02):3.891487e-02,((19:3.286500e-02,((18:2.128971e-02,(10:3.074650e-02,((9:2.012898e-02,((((7:2.497939e-03,4:1.500351e-02):2.051545e-02,6:3.676010e-03):2.791517e-02,5:8.116628e-03):2.769726e-02,8:6.293794e-03):1.627267e-02):2.372235e-02,((14:7.067658e-04,15:2.480085e-02):7.094431e-02,((11:2.841450e-02,12:2.031020e-02):1.835162e-02,13:8.117700e-03):5.348943e-02):1.074078e-01):2.201808e-02):3.010724e-02):5.038980e-02,17:3.018137e-02):1.561405e-02):6.522455e-02,(20:1.013033e-02,16:3.349323e-03):1.244988e-02):1.611935e-01):6.959159e-02):1.132674e-01,1:1.949720e-01);
   tree gen.260000 = [&U] ((3:5.840088e-02,2:8.587414e-03):7.590224e-02,((((31:4.008601e-02,30:2.980644e-02):1.028618e-01,(((27:9.744645e-02,28:4.157984e-02):2.560801e-02,26:6.928212e-03):4.286838e-02,29:1.266746e-01):1.836291e-01):8.131015e-03,((40:3.188977e-02,((41:2.626660e-02,42:3.412110e-02):3.452149e-02,((46:4.227274e-02,(50:2.638985e-01,((48:5.517601e-02,49:7.930583e-02):3.207763e-02,47:4.412764e-03):2.294083e-02):4.335103e-03):9.108437e-03,((44:2.118981e-02,45:9.705927e-03):1.412506e-03,43:4.640218e-04):1.154013e-01):3.333210e-02):4.168010e-02):3.350701e-01,((((23:3.035600e-02,(25:4.068229e-03,24:7.980007e-03):1.936646e-02):1.836290e-01,(((37:7.406930e-02,36:1.960056e-02):1.689369e-02,(39:8.098180e-03,38:1.500767e-03):3.461515e-02):9.188313e-02,(35:4.606152e-02,34:5.660128e-02):1.172547e-02):6.845775e-02):7.158741e-03,33:1.126226e-02):1.489032e-01,32:2.538611e-02):8.724657e-02):4.017267e-02):1.568865e-01,((18:8.713276e-03,(17:5.712759e-02,(((20:1.298095e-02,16:2.421386e-02):2.420385e-02,19:3.511895e-02):9.285420e-02,(10:2.198626e-02,(((8:4.437796e-03,9:7.595955e-02):3.814525e-03,(5:2.305254e-03,((7:3.954505e-02,6:1.040355e-02):3.206877e-02,4:7.678904e-03):3.785961e-02):4.662515e-03):5.832159e-02,((14:7.577884e-03,15:2.874936e-03):9.424073e-02,((11:3.395255e-02,12:2.876345e-02):1.800125e-02,13:2.869652e-03):5.585105e-02):2.107145e-01):3.385500e-03):4.641673e-02):1.117191e-02):7.587878e-03):1.986523e-01,(21:5.155644e-03,22:2.025043e-02):1.463214e-02):1.152251e-01):7.862080e-02,1:2.833037e-01);
   tree gen.262000 = [&U] ((3:2.399047e-02,2:6.255676e-03):3.129611e-02,((((20:1.815399e-02,((19:1.360469e-02,((17:3.792997e-02,18:3.456219e-03):1.381606e-02,((9:2.525476e-02,((5:3.844649e-03,(7:6.258205e-03,(4:4.836793e-03,6:1.440545e-02):1.500427e-02):4.879194e-02):1.472659e-02,8:4.716998e-03):3.872965e-02):4.039194e-02,10:4.765034e-03):8.206571e-02):4.247190e-02):2.479383e-02,16:2.152123e-02):2.077218e-02):1.049291e-01,((14:2.563355e-02,15:1.293456e-02):4.116890e-02,((12:5.952208e-03,11:2.270412e-02):3.601674e-02,13:3.189122e-02):1.409006e-01):1.320954e-01):4.508384e-02,(21:5.015092e-02,22:5.995317e-03):7.321628e-02):6.948342e-02,(((((((24:2.749696e-02,25:1.320041e-03):7.983012e-02,23:4.712597e-03):1.955274e-01,(((((39:6.972898e-03,38:8.260009e-03):3.081639e-02,(36:3.137276e-02,37:3.159219e-03):1.421343e-02):1.559251e-01,35:1.195391e-02):2.213190e-02,34:1.585538e-02):1.545184e-01,33:1.272327e-02):2.641190e-02):1.364851e-01,32:2.084463e-04):4.581427e-02,(27:7.356891e-02,((29:1.129181e-01,26:1.558781e-02):1.882861e-02,28:4.322980e-02):3.183496e-02):2.549928e-01):7.834646e-02,(31:2.251748e-02,30:2.933802e-03):7.108087e-02):6.969405e-02,(40:2.451741e-04,((41:4.113270e-03,42:6.297057e-02):1.242202e-02,(((47:8.189739e-03,((50:1.869501e-01,49:1.709915e-02):2.447314e-02,48:3.841216e-02):3.663160e-03):1.810734e-02,46:3.739809e-02):1.102502e-02,(44:1.113209e-02,(45:4.705031e-03,43:2.764389e-03):1.919303e-02):9.821333e-02):6.478557e-02):1.668097e-02):1.807880e-01):1.332189e-01):1.114658e-01,1:3.041839e-01);
   tree gen.264000 = [&U] ((((((16:6.526693e-03,20:1.834628e-02):1.843033e-02,(((17:4.245070e-02,((((((5:6.488919e-02,6:2.179223e-03):1.251472e-02,7:5.827408e-03):1.402459e-02,4:2.765742e-03):2.891074e-02,9:7.159710e-02):6.854375e-03,8:2.727116e-02):2.275497e-02,10:1.157323e-02):1.069027e-01):3.155878e-02,18:8.252972e-02):1.582358e-02,19:1.734120e-02):6.974140e-02):1.215926e-01,((14:3.468174e-03,15:1.219063e-02):9.588703e-02,((11:8.931771e-03,12:2.404121e-02):5.082204e-02,13:1.265016e-02):1.630626e-01):1.138558e-01):3.273440e-02,(21:8.980460e-03,22:1.752841e-02):1.270516e-01):7.951906e-02,((40:8.859294e-03,((41:1.444102e-02,42:7.219953e-02):8.005184e-02,((44:2.995891e-03,(45:1.925349e-02,43:1.295004e-02):2.317851e-02):4.793446e-02,(46:4.485813e-02,(47:6.580134e-03,(48:4.254881e-02,(50:2.364835e-01,49:2.313904e-02):7.266538e-03):3.367342e-02):3.905460e-02):1.165749e-02):6.598310e-02):4.586349e-02):2.306206e-01,((31:1.782439e-02,30:2.985423e-02):1.488201e-01,((((((24:5.795871e-02,25:3.508455e-02):6.613009e-02,23:3.351034e-02):1.849766e-01,(34:4.269803e-02,(35:6.825246e-03,(((39:8.030529e-03,38:5.746334e-03):2.904462e-02,36:2.752779e-03):1.710308e-02,37:3.822690e-02):1.829978e-01):1.039730e-02):1.385879e-01):9.188159e-03,33:2.191557e-02):1.368442e-01,(28:5.787939e-02,((27:7.258306e-02,26:4.782672e-02):1.355057e-02,29:1.069186e-01):1.259932e-02):3.913827e-01):2.541617e-02,32:1.639855e-02):1.044939e-01):5.188243e-03):1.127269e-01):1.320730e-01,(2:1.669474e-02,3:7.266783e-02):7.854245e-02,1:2.560791e-01);
   tree gen.266000 = [&U] ((((31:3.248864e-02,30:2.521458e-02):1.425934e-01,(((33:4.265984e-03,((23:2.607442e-02,(25:4.642906e-03,24:3.711505e-02):3.537319e-02):2.983631e-01,((((39:1.175555e-02,38:4.212093e-03):2.712839e-02,(36:1.606641e-02,37:4.119272e-03):2.003172e-02):1.590241e-01,35:1.154039e-02):1.717712e-02,34:2.729313e-02):1.098061e-01):5.804232e-02):1.780334e-01,32:3.054591e-03):1.130150e-01,(((((((43:6.713280e-03,(44:2.414364e-02,45:4.319331e-03):1.583400e-02):5.746784e-02,46:2.883831e-02):2.614921e-02,(47:1.301120e-02,((50:2.424400e-01,49:2.067466e-02):2.055788e-02,48:3.889088e-02):1.705181e-02):3.875462e-02):4.154717e-02,42:1.949715e-02):1.700488e-02,41:5.440452e-03):1.556455e-02,40:3.548920e-02):1.780361e-01,(((28:1.834806e-01,26:2.491335e-02):8.311584e-03,29:5.064351e-02):1.750426e-01,27:5.236928e-02):3.043571e-01):1.232518e-02):4.202869e-02):1.578337e-01,((16:2.984926e-02,((19:1.531966e-02,(18:1.757443e-02,(17:5.954957e-02,((((14:1.880901e-03,15:6.647489e-03):5.191051e-02,((12:1.009582e-02,11:4.048297e-02):2.408882e-02,13:2.424338e-02):8.320360e-02):2.068677e-01,(8:2.899071e-02,(5:1.080385e-02,((7:4.014683e-04,(4:1.953109e-02,9:1.170955e-02):1.327806e-02):1.729989e-02,6:7.968724e-03):2.711365e-02):1.510486e-02):2.514559e-02):2.463815e-02,10:1.746764e-02):9.988901e-02):1.682930e-02):1.167372e-01):6.530569e-02,20:2.098699e-02):1.895561e-02):2.332139e-01,(21:2.270691e-02,22:1.706771e-02):4.603280e-02):7.856005e-02):1.728476e-01,(2:8.016085e-03,3:4.538239e-02):9.995599e-02,1:1.484717e-01);
   tree gen.268000 = [&U] ((((((((18:4.221363e-03,((9:1.614505e-02,((5:1.519133e-03,((7:5.469541e-02,4:2.301320e-02):2.110394e-02,6:1.554552e-02):3.098305e-03):5.798102e-02,8:1.102755e-03):9.995994e-02):4.207720e-02,10:1.471839e-03):6.870625e-02):2.054892e-02,17:2.394594e-02):2.746630e-02,19:3.897110e-03):1.231699e-01,(20:2.415000e-02,16:1.517315e-02):3.322013e-02):3.962249e-02,((14:5.406342e-03,15:4.810810e-03):3.858814e-02,((11:1.758946e-02,12:3.687331e-03):4.866302e-02,13:1.791455e-02):7.756972e-02):1.346633e-01):5.501689e-02,(21:1.993467e-02,22:3.638038e-02):2.679447e-02):3.829120e-02,((((33:2.720716e-02,(((24:4.532146e-02,25:1.388863e-02):5.277274e-02,23:3.896361e-02):2.245647e-01,((35:3.365165e-03,((36:2.197579e-02,37:1.759251e-02):2.564977e-02,(39:2.899245e-02,38:6.941420e-04):3.500042e-02):8.866927e-02):7.754818e-02,34:7.368304e-03):1.419788e-01):7.127557e-02):1.735790e-01,32:1.392507e-03):8.532686e-02,(31:2.656249e-02,30:1.281288e-02):1.018062e-01):1.616854e-02,(((((46:3.234059e-02,((43:7.971677e-03,44:4.186856e-02):1.247651e-03,45:1.273525e-03):6.502219e-02):2.719013e-03,(47:8.226683e-03,(48:1.699944e-02,(50:2.139291e-01,49:3.139476e-02):1.539040e-02):6.040046e-02):3.525094e-02):3.772351e-02,(41:1.570222e-03,42:3.690346e-02):3.946965e-02):4.635816e-02,40:1.587055e-02):2.242622e-01,(29:1.720269e-02,(26:4.100260e-02,(27:9.189006e-02,28:9.000566e-02):4.388759e-03):5.925621e-02):1.690884e-01):2.218786e-02):1.542585e-01):1.572009e-01,(2:1.357600e-02,3:1.911070e-02):1.431828e-01,1:2.024315e-01);
   tree gen.270000 = [&U] (((((20:1.162949e-03,((((18:1.734475e-02,((8:3.236120e-02,(((7:1.959823e-03,(4:2.339383e-03,5:1.656410e-02):1.227273e-02):5.741842e-03,6:1.455654e-02):1.012705e-02,9:1.647738e-02):1.936482e-02):5.178320e-02,10:4.019870e-04):3.709020e-02):2.073213e-02,17:3.480263e-02):5.273438e-02,19:2.648455e-02):1.802671e-02,16:3.484640e-02):7.859819e-03):7.590065e-02,((14:3.600812e-02,15:2.291977e-02):5.080068e-02,((11:2.292933e-02,12:1.352071e-02):3.395144e-02,13:2.579003e-02):9.007457e-02):8.200362e-02):8.596396e-02,(21:1.402235e-02,22:4.166281e-03):1.859465e-02):9.190222e-02,((31:1.856638e-02,30:5.593974e-03):2.375421e-02,(((((46:5.182281e-02,(47:3.805487e-03,((49:3.165688e-02,48:7.590483e-02):1.060016e-02,50:1.439180e-01):2.422696e-02):4.652906e-02):6.271192e-03,((45:3.192783e-05,44:7.923576e-03):2.233199e-03,43:7.930851e-03):4.449607e-02):2.511643e-02,(42:2.462706e-02,41:2.706972e-02):1.429707e-02):1.502859e-02,40:2.679464e-03):1.359605e-01,(((((24:1.215739e-02,25:1.712047e-03):3.504232e-02,23:1.667076e-02):1.917605e-01,(((35:1.796764e-03,((36:1.373021e-02,37:5.091256e-03):1.594856e-02,(39:8.691248e-03,38:5.502752e-03):2.328580e-02):6.543475e-02):1.682339e-02,34:2.059529e-02):1.219003e-01,33:4.224306e-02):2.307410e-02):8.422842e-02,32:7.176639e-03):6.826976e-02,(29:1.380833e-02,((27:5.434967e-02,28:6.135693e-02):4.757585e-03,26:7.241897e-03):5.062355e-02):1.706107e-01):5.424173e-02):4.017483e-02):1.382461e-01):7.452932e-02,(2:9.471940e-03,3:4.350201e-02):4.095839e-02,1:2.217662e-01);
   tree gen.272000 = [&U] ((((21:4.389230e-02,22:4.882166e-03):2.943649e-02,(((((17:6.565921e-02,18:2.679100e-03):6.100044e-02,19:4.176759e-02):1.460596e-02,20:2.771109e-02):2.448115e-02,(16:2.076728e-02,((((6:1.599899e-02,(4:3.666659e-03,(9:7.735634e-02,7:2.401008e-02):3.215032e-03):3.968125e-03):7.948614e-03,5:3.609231e-03):3.730108e-02,8:7.943334e-03):2.442213e-02,10:5.327541e-02):2.036419e-02):1.600080e-02):9.598487e-02,((14:2.440993e-03,15:6.544006e-03):3.436780e-02,((11:3.650112e-02,12:6.541087e-03):8.972612e-03,13:8.074169e-03):1.081661e-01):1.043594e-01):7.071066e-02):1.399614e-01,(((31:3.882464e-03,30:1.382665e-02):9.422839e-02,((((25:2.512773e-03,(23:1.096783e-01,24:1.233099e-02):9.976307e-03):2.396803e-01,((((36:3.429489e-02,37:4.126976e-02):2.313272e-03,(39:4.475159e-03,38:1.414138e-02):5.570493e-02):8.057745e-02,(35:3.060736e-04,34:1.859857e-02):1.282711e-02):2.036269e-01,33:2.803997e-02):1.811712e-02):1.083827e-01,32:2.180922e-03):1.157391e-01,(40:8.543529e-04,((((44:1.638351e-02,(45:5.447877e-03,43:8.876738e-03):6.655466e-03):5.244957e-02,(47:3.325123e-04,(48:3.914990e-02,(50:1.850171e-01,49:7.882731e-03):1.433141e-02):2.562291e-02):6.873253e-02):1.284821e-02,46:4.409401e-02):3.777745e-02,(42:2.696481e-02,41:1.242627e-02):1.055593e-02):7.150641e-02):1.348458e-01):2.604688e-02):6.582241e-02,(29:4.699167e-02,((27:8.266066e-02,28:7.593194e-02):4.197945e-02,26:3.368026e-02):2.142053e-03):1.210957e-01):1.254517e-01):1.250856e-01,(2:2.590477e-02,3:5.601619e-02):3.485811e-02,1:1.979837e-01);
   tree gen.274000 = [&U] (((((31:7.747877e-03,30:2.712326e-03):1.045565e-01,(27:9.265077e-02,(26:3.367310e-02,(28:1.313929e-01,29:6.619801e-02):2.148070e-02):2.764959e-02):2.252264e-01):9.194642e-03,((50:1.383434e-01,(40:1.052826e-02,((41:2.171185e-02,42:4.798069e-02):4.729915e-02,(((45:3.594044e-02,43:9.143747e-04):6.185443e-03,44:2.340702e-02):1.148858e-01,(46:1.843968e-02,(47:5.868506e-03,(48:2.028645e-02,49:3.120467e-02):2.372247e-02):2.287179e-02):3.398997e-02):6.952209e-02):7.008777e-02):1.696295e-01):1.403535e-01,(((((35:1.131222e-03,34:3.730457e-02):4.360837e-02,(36:5.412731e-02,((38:1.732302e-02,39:4.961096e-03):4.102151e-02,37:4.229860e-03):2.078244e-02):1.875500e-01):4.207895e-02,33:9.155670e-03):2.453525e-02,((25:9.337515e-03,24:3.559129e-02):6.050894e-02,23:4.514137e-02):1.683837e-01):1.108389e-01,32:1.850014e-02):3.896210e-02):9.673950e-02):1.554150e-01,((21:4.855858e-03,(((19:1.706144e-02,((18:1.305900e-02,(10:1.944429e-02,((8:4.394473e-03,(5:1.653657e-04,(6:4.183075e-03,(4:9.705276e-03,7:1.900255e-04):1.485680e-02):4.598717e-02):6.242293e-02):2.195882e-02,9:2.798910e-02):4.321222e-02):4.534613e-02):1.907954e-02,17:4.147215e-02):3.497709e-02):4.587856e-02,(20:7.245837e-03,16:1.887336e-02):1.731501e-02):9.528265e-02,(((11:1.047576e-02,12:9.306533e-03):2.175955e-02,13:2.483280e-02):6.171431e-02,(14:7.825242e-03,15:6.530104e-03):7.935328e-02):8.503358e-02):9.491666e-02):2.951222e-02,22:2.077614e-02):8.786367e-02):1.693870e-01,(2:1.044316e-02,3:1.812098e-02):1.720344e-01,1:2.456461e-01);
   tree gen.276000 = [&U] ((3:4.747879e-02,2:1.260505e-03):9.788976e-02,(((((((50:1.574419e-01,((47:4.670134e-03,(49:2.193265e-02,48:2.823322e-02):3.732238e-02):6.908493e-02,(46:6.009496e-02,((45:8.022635e-03,43:3.681884e-03):1.572749e-02,44:4.542581e-03):6.242714e-02):1.092560e-02):5.283127e-02):3.933199e-02,(42:4.670754e-02,41:2.903796e-02):3.957638e-02):1.887828e-02,40:4.572758e-02):1.894912e-01,(27:6.485555e-02,(28:2.574044e-02,(26:6.508097e-02,29:4.817697e-02):2.216937e-02):3.232244e-02):3.004391e-01):1.803928e-03,(((33:1.348382e-02,((((36:3.069564e-02,37:5.617132e-02):5.623581e-03,(39:1.222609e-02,38:3.748808e-03):4.323705e-02):1.696710e-01,34:6.941112e-02):7.522799e-02,35:1.123745e-03):1.244713e-01):1.485120e-02,(23:5.116820e-02,(25:1.077669e-02,24:5.663003e-02):1.968450e-02):1.530534e-01):1.069525e-01,32:7.745942e-02):1.055748e-01):2.552430e-03,(30:1.522481e-02,31:1.927234e-02):9.574912e-02):1.174017e-01,((21:5.763973e-03,22:1.308507e-02):5.134261e-02,((((11:7.101856e-03,12:1.081841e-02):1.094822e-02,13:2.332331e-02):6.057213e-02,(14:1.378061e-03,15:1.858167e-02):7.278131e-02):1.117801e-01,((((18:4.180074e-04,(10:1.295752e-02,((((4:6.379349e-03,(6:3.205873e-02,7:4.499851e-03):6.742087e-03):1.158748e-02,5:1.437176e-02):1.736904e-02,8:2.532386e-03):4.012013e-02,9:8.239951e-03):7.670561e-02):4.573769e-02):6.310511e-03,17:2.983459e-02):3.273418e-02,19:5.492152e-04):1.971114e-02,(16:2.088284e-02,20:3.117762e-02):3.402534e-02):1.100850e-01):7.703998e-02):1.737834e-01):1.477617e-01,1:1.971285e-01);
   tree gen.278000 = [&U] ((3:2.328882e-02,2:5.835624e-03):1.297161e-01,((((31:4.451695e-02,30:3.671819e-03):5.978809e-02,(((((48:2.302867e-02,(50:2.291738e-01,49:2.014317e-02):3.995987e-02):2.247133e-02,47:5.750021e-03):1.568075e-02,((43:2.601101e-05,(45:3.793621e-04,44:1.538858e-02):5.044385e-03):8.926825e-02,46:5.510998e-02):1.945201e-03):3.868462e-02,(42:7.232898e-02,41:2.917387e-02):1.372952e-02):3.579479e-02,40:3.721792e-03):1.973695e-01):1.011097e-02,((((((37:1.092427e-03,(36:9.908895e-04,(39:3.429657e-03,38:2.028909e-03):3.377022e-02):3.243879e-03):8.445207e-02,(35:1.328890e-02,34:3.220007e-02):1.910726e-02):1.245974e-01,33:1.203900e-02):2.418142e-02,(25:2.952234e-04,(23:1.076224e-01,24:2.362479e-02):5.366518e-03):1.415664e-01):6.274569e-02,32:2.890174e-02):5.380015e-02,(29:1.366886e-01,((28:9.274769e-02,27:1.022798e-01):3.248058e-02,26:3.753904e-03):1.097099e-01):1.489151e-01):6.761547e-02):1.480614e-01,((22:1.983101e-03,21:3.026015e-02):1.267598e-01,(((((((((14:6.966018e-03,15:8.714317e-04):8.266505e-02,(13:2.168149e-02,(11:3.965794e-02,12:1.812160e-02):4.048143e-03):1.120901e-01):1.259030e-01,10:3.553065e-03):2.476650e-02,((8:1.951021e-03,(5:1.977517e-03,((4:1.506432e-02,7:2.754531e-02):5.607585e-03,6:3.144447e-02):1.950945e-03):1.671819e-02):3.556006e-02,9:1.397669e-02):4.983776e-02):6.207375e-02,18:1.067989e-02):1.864641e-02,17:2.449755e-02):4.816715e-02,19:9.385853e-02):6.689197e-02,16:1.544530e-03):1.394602e-02,20:2.074442e-03):1.404113e-01):9.460122e-02):1.212489e-01,1:1.722031e-01);
   tree gen.280000 = [&U] ((3:3.760107e-02,2:5.613667e-02):8.063817e-02,(((((16:8.527489e-03,(19:1.393099e-02,(17:4.992811e-02,((10:1.343474e-02,((8:3.273176e-02,((6:1.962532e-02,(4:8.943866e-03,7:6.632975e-02):5.745758e-02):9.227633e-04,5:7.173462e-03):3.566854e-02):1.690533e-02,9:1.239098e-02):4.071195e-02):7.987452e-02,18:1.528410e-02):1.733897e-02):1.026418e-02):4.243159e-02):1.024751e-02,20:1.074298e-02):1.100183e-01,((13:1.620537e-02,(11:2.101612e-02,12:1.982868e-02):1.464926e-02):1.093405e-01,(14:2.680964e-03,15:1.741543e-04):6.845998e-02):6.586644e-02):1.210665e-01,(21:6.385735e-02,22:6.551302e-03):8.074729e-03):1.387629e-01,((31:2.557773e-03,30:3.922484e-02):8.341851e-02,((29:8.517858e-02,((28:5.325729e-02,27:9.724127e-02):3.352856e-02,26:1.544873e-02):2.342665e-02):3.800548e-01,((40:4.965903e-02,((41:5.073143e-03,42:3.595989e-02):2.514716e-02,((47:1.002151e-03,((49:6.188944e-02,50:2.026675e-01):4.905783e-03,48:3.056371e-02):4.239457e-02):2.959892e-02,((44:2.155164e-02,(45:1.390603e-03,43:1.188241e-02):2.476366e-03):5.272271e-02,46:1.826276e-02):1.991335e-03):6.649762e-02):6.392698e-03):1.513252e-01,(((((35:1.029139e-02,((36:7.975830e-03,(38:1.130855e-02,39:1.953593e-03):5.037026e-02):8.837440e-03,37:3.212340e-02):1.017898e-01):1.311315e-02,34:3.979405e-03):1.003934e-01,33:5.626958e-02):1.226273e-02,((25:2.971492e-03,24:2.859614e-02):4.846251e-02,23:1.294186e-02):2.734499e-01):1.398703e-01,32:2.752803e-03):9.374022e-02):3.938258e-02):4.567044e-02):1.028142e-01):9.823512e-02,1:1.990862e-01);
   tree gen.282000 = [&U] ((2:1.605961e-02,3:3.841277e-02):2.868205e-02,((22:1.643258e-03,(21:1.300920e-02,((((((10:1.922613e-02,(9:2.082328e-02,(8:1.443211e-02,((4:9.409097e-03,(6:6.916354e-03,7:1.187118e-02):7.606029e-03):5.026462e-03,5:2.667562e-03):2.561271e-02):1.774025e-02):5.973904e-02):8.911698e-02,18:4.618336e-03):3.850405e-02,17:1.526432e-02):4.477473e-02,19:4.651017e-03):5.971180e-02,(16:5.869131e-02,20:1.922040e-02):4.253402e-03):7.703071e-02,((14:4.075625e-03,15:4.024478e-03):8.367982e-02,((12:1.911712e-02,11:1.295669e-02):6.724111e-03,13:4.128671e-03):1.070010e-01):1.161729e-01):1.639082e-01):2.297551e-02):2.129890e-01,(((((((34:1.529073e-03,((((37:4.764112e-02,36:2.717553e-03):3.147019e-02,38:2.133811e-02):3.174697e-03,39:9.784508e-03):1.962268e-01,35:1.060967e-03):3.439499e-02):1.185312e-01,33:2.054015e-02):1.389487e-01,(23:3.459353e-02,(25:6.172340e-03,24:1.619158e-02):5.154059e-02):1.908420e-01):2.514081e-02,(((27:5.586571e-02,28:2.833208e-02):1.173372e-02,26:2.621012e-02):4.132194e-02,29:4.420940e-02):2.297491e-01):8.911377e-02,32:3.157777e-02):1.530471e-01,(((42:4.036071e-02,41:1.735004e-02):2.140353e-02,((46:5.746033e-02,((44:5.106005e-02,45:2.017196e-03):2.863372e-02,43:9.593770e-03):6.090037e-02):1.813563e-02,((48:2.566624e-02,(49:6.165335e-02,50:3.294808e-01):5.028542e-03):3.468949e-02,47:3.673858e-04):6.820055e-02):5.327568e-02):6.971733e-02,40:2.372066e-02):2.539639e-01):5.578821e-03,(31:3.538097e-02,30:2.521502e-02):8.583727e-02):1.636084e-01):7.816224e-02,1:2.371075e-01);
   tree gen.284000 = [&U] ((2:6.778137e-03,(((22:6.709693e-03,21:1.795911e-02):1.653544e-02,(((16:1.735585e-02,(19:2.193659e-03,(17:2.426667e-02,(18:3.920675e-03,(10:7.379143e-03,((((4:2.545027e-02,5:2.144212e-02):2.514812e-02,(7:1.571900e-02,6:1.604056e-02):2.656772e-03):1.674793e-02,9:7.048683e-03):2.377002e-02,8:3.250054e-02):3.405007e-02):8.119971e-02):7.817505e-03):6.118280e-02):1.230088e-02):7.637035e-03,20:8.450619e-04):9.559705e-02,((13:1.908617e-03,(11:2.095386e-02,12:5.959757e-03):2.144262e-02):9.349386e-02,(14:3.483771e-03,15:9.611052e-03):7.567508e-02):1.136343e-01):3.918328e-02):5.058892e-02,((31:2.156451e-02,30:3.858054e-03):4.227178e-02,((27:1.148924e-01,((28:6.628873e-02,29:5.437663e-02):4.455983e-02,26:1.064393e-02):2.321392e-02):3.362690e-01,((40:2.906258e-02,((((46:2.643777e-02,(47:5.213802e-04,(49:2.686843e-02,(50:1.433464e-01,48:3.108971e-02):1.357860e-02):1.061099e-02):1.684529e-02):1.212003e-02,(44:1.804473e-02,(43:9.379985e-03,45:1.535356e-03):6.141304e-03):5.644394e-02):9.374668e-02,42:2.412981e-02):2.072240e-02,41:9.466432e-03):1.543730e-02):1.157156e-01,(((33:1.369969e-02,((25:9.124290e-03,24:1.812385e-02):5.718646e-02,23:2.734044e-03):1.239235e-01):1.376854e-02,(((37:5.599773e-04,(36:1.350646e-02,(38:1.044133e-02,39:5.511909e-03):3.712323e-02):6.610090e-03):9.922534e-02,35:2.215320e-03):1.324135e-02,34:5.053529e-02):7.165314e-02):1.363534e-01,32:6.624817e-03):1.071836e-01):1.159074e-01):5.526673e-02):1.896053e-01):1.790785e-01):2.173093e-02,3:1.830034e-02,1:2.519341e-01);
   tree gen.286000 = [&U] ((2:7.262448e-03,3:5.218066e-02):8.188830e-02,(((21:3.516694e-02,(((19:1.786252e-04,(17:7.049132e-02,(18:9.762556e-03,(10:9.133728e-03,(9:3.350479e-02,((5:1.591914e-02,(6:1.278599e-02,(7:7.555776e-03,4:7.397228e-03):2.201786e-02):2.869403e-02):2.923792e-02,8:1.567766e-02):1.971382e-02):1.206646e-02):6.996934e-02):1.342938e-02):6.624849e-02):4.064314e-02,(20:1.140282e-02,16:1.915777e-02):3.100349e-02):9.223679e-02,((13:1.763586e-02,(11:1.313958e-02,12:3.306065e-02):1.412607e-02):1.299255e-01,(14:9.956713e-05,15:5.594729e-03):9.997539e-02):1.056835e-01):4.215653e-02):1.603212e-02,22:9.536336e-03):1.040340e-01,((31:7.913254e-03,30:2.903112e-02):1.314315e-01,(((((((37:6.925856e-03,36:3.052289e-02):2.834668e-02,(38:9.357444e-03,39:2.163209e-03):5.556624e-02):1.293523e-01,(35:3.029054e-02,34:5.476695e-02):1.015487e-02):4.834651e-02,33:1.639348e-02):4.934809e-02,((25:4.086208e-03,24:2.221755e-02):7.281610e-02,23:6.945977e-02):2.219818e-01):8.411679e-02,32:3.222805e-02):1.125377e-01,((27:2.832246e-02,((26:2.045771e-02,29:6.607281e-02):3.669315e-03,28:1.186230e-01):5.741014e-02):1.221142e-01,(40:5.033359e-03,(((46:6.595433e-02,(47:1.740471e-02,(48:2.006494e-02,(49:2.619605e-02,50:1.790413e-01):7.746250e-03):7.005410e-02):1.628284e-02):4.586361e-02,((44:2.257500e-02,43:4.767009e-03):3.158701e-03,45:1.048858e-03):4.439000e-02):2.182449e-02,(42:5.391510e-02,41:8.831714e-03):7.726522e-03):3.488871e-02):1.422458e-01):9.140148e-03):5.833506e-02):1.280215e-01):8.261865e-02,1:4.343267e-01);
   tree gen.288000 = [&U] (((22:7.570775e-04,((((18:1.897337e-02,(17:2.835347e-02,((((((4:9.764834e-03,5:1.408962e-02):1.844058e-03,(7:1.051534e-02,6:4.212789e-03):3.477340e-02):3.033847e-02,8:1.262299e-02):3.479093e-02,9:1.771809e-02):3.892339e-02,((13:1.699469e-02,(11:2.782179e-02,12:1.240734e-02):1.922110e-02):5.314530e-02,(14:7.966722e-03,15:6.992936e-03):4.487377e-02):1.017724e-01):4.556217e-03,10:3.817142e-03):6.055853e-02):1.727571e-02):7.201777e-02,19:3.953324e-02):4.323771e-02,(16:2.374285e-02,20:1.190494e-02):7.674385e-03):1.466044e-01,21:1.129075e-02):1.398883e-02):1.435642e-01,(((26:2.202401e-03,(29:8.956496e-02,(27:6.820658e-02,28:4.190391e-02):2.973435e-02):1.841211e-02):1.478934e-01,(((25:2.353248e-04,24:9.328336e-03):4.274660e-02,23:3.657519e-02):2.317326e-01,((((((36:1.093843e-02,37:1.896255e-02):3.303282e-02,(39:1.699459e-02,38:3.998185e-03):4.531443e-03):1.041545e-01,35:3.175681e-02):5.880818e-03,34:1.046189e-02):9.004618e-02,33:2.760441e-03):1.687208e-01,32:6.062899e-02):7.217788e-02):7.135353e-03):5.037422e-02,((30:3.913226e-03,31:4.720361e-02):4.077270e-02,((((47:4.584264e-03,(48:3.337955e-02,(50:1.438492e-01,49:2.857148e-02):1.653495e-02):2.419579e-02):3.132766e-02,(((45:2.475943e-03,44:2.022117e-02):4.248434e-03,43:1.343296e-03):4.016072e-02,46:2.251904e-02):3.712270e-02):2.107928e-02,(41:1.259172e-02,42:5.486971e-02):2.036665e-02):1.408616e-02,40:3.148622e-02):2.048977e-01):3.364654e-02):6.367935e-02):1.234725e-01,(3:4.252364e-02,2:5.685051e-03):1.058675e-02,1:2.031491e-01);
   tree gen.290000 = [&U] ((3:1.981682e-02,2:1.455720e-04):6.160760e-02,(((21:9.553654e-03,22:5.918728e-04):7.587219e-02,(((14:2.324066e-04,15:3.169966e-03):3.142284e-02,(13:7.225493e-04,(11:6.091784e-03,12:7.009247e-03):1.244705e-02):6.974391e-02):7.682247e-02,(((17:3.519409e-02,((10:9.452375e-04,(9:1.731575e-03,(8:1.288352e-02,(5:4.387201e-04,((4:7.449003e-03,7:5.380613e-03):2.722223e-02,6:6.058319e-03):2.249125e-02):6.523570e-03):1.410320e-02):2.126399e-02):2.988712e-02,18:2.236078e-03):4.914454e-03):1.062407e-02,19:2.219727e-03):2.292191e-02,(20:2.189528e-02,16:4.736198e-02):6.655113e-04):1.691420e-01):1.267405e-02):3.345531e-02,((31:1.476661e-02,30:2.201392e-03):3.182316e-02,((50:1.173772e-01,(((49:1.069990e-02,48:1.076727e-02):3.244146e-02,47:1.923529e-02):1.994018e-02,((((41:1.307223e-02,42:3.056153e-02):1.072788e-02,40:3.249841e-02):3.663292e-02,((44:2.188343e-02,43:1.064835e-03):2.417083e-03,45:1.039624e-02):2.631522e-02):7.702218e-03,46:6.090552e-02):2.129501e-02):6.655942e-02):1.396462e-01,((((((34:1.308505e-02,35:5.552373e-03):3.052061e-02,((37:2.627316e-02,36:1.480994e-03):1.052359e-02,(38:2.653603e-03,39:6.348267e-03):2.356200e-02):1.317137e-01):1.019073e-01,33:1.350644e-02):1.000874e-01,(23:2.175251e-02,(25:1.039623e-03,24:8.656745e-03):1.206634e-02):8.639237e-02):1.012203e-01,32:1.717073e-03):7.250642e-02,(27:2.012175e-02,(28:4.518971e-02,(29:5.625343e-02,26:1.575992e-04):3.072655e-02):1.897212e-02):2.175462e-01):4.094444e-02):3.471760e-02):9.969991e-02):4.361658e-02,1:9.526218e-02);
   tree gen.292000 = [&U] ((3:3.549330e-02,2:8.354634e-04):1.840872e-02,((21:1.381882e-02,(22:3.873452e-02,((16:2.286900e-02,((17:8.570833e-02,((((((((7:2.256984e-02,4:5.142445e-03):3.384217e-02,6:9.947558e-03):2.498145e-02,5:4.627269e-03):1.009775e-02,8:1.220550e-02):3.326248e-02,9:3.438049e-03):4.206741e-02,((14:1.454740e-02,15:1.212553e-02):2.328906e-02,(13:2.961397e-02,(12:3.038926e-03,11:3.350234e-02):2.560752e-02):1.571949e-01):7.845841e-02):9.784013e-03,10:6.667702e-03):7.406508e-02,18:1.067311e-02):1.292915e-02):1.686817e-02,19:1.245825e-02):1.004745e-01):5.392847e-03,20:2.771838e-03):1.946046e-01):2.406535e-02):1.502887e-01,((((((41:2.867336e-03,((((49:6.294497e-02,48:2.880223e-02):2.850676e-02,50:2.136296e-01):2.694767e-02,47:3.260173e-03):7.106658e-02,(46:4.742649e-02,(44:2.240809e-02,(45:4.863010e-03,43:8.250297e-03):2.921840e-03):2.481829e-02):6.345023e-03):3.389953e-02):1.274736e-02,42:3.346746e-02):4.511052e-02,40:5.151198e-02):3.483788e-01,(31:6.183076e-03,30:6.170416e-03):2.595956e-02):4.929700e-03,(((29:9.448765e-02,26:1.797573e-02):1.168621e-02,27:9.103789e-02):5.709731e-02,28:5.806471e-02):2.777627e-01):5.106025e-02,(((((37:1.798434e-03,((39:9.538708e-03,38:1.637988e-02):3.541293e-02,36:8.305336e-03):3.727685e-02):1.450375e-01,(35:9.610323e-03,34:2.588691e-02):9.405119e-03):8.608652e-02,33:4.641171e-02):2.991632e-02,((24:3.753144e-02,25:1.921710e-02):4.081122e-02,23:1.572199e-02):1.765501e-01):1.534738e-01,32:1.943703e-02):9.963572e-02):3.624632e-02):2.844938e-01,1:3.220897e-01);
   tree gen.294000 = [&U] (((((30:6.687885e-03,31:2.905008e-02):1.536216e-01,((((42:1.607041e-02,41:3.964160e-02):7.428981e-02,40:1.385007e-02):2.828730e-02,((47:3.457143e-03,((49:2.981064e-02,48:4.279053e-02):1.308715e-02,50:1.884064e-01):6.084811e-02):7.465172e-02,(46:8.673725e-02,((44:1.362687e-02,45:1.731207e-03):2.017593e-03,43:1.515394e-03):5.516914e-02):1.221759e-02):4.024751e-02):2.176812e-01,(28:8.545381e-02,(27:6.919229e-02,(29:1.289069e-01,26:2.729489e-02):1.019270e-02):4.496961e-02):3.082042e-01):2.124201e-02):5.503631e-02,(32:2.567155e-02,(((25:1.463256e-02,24:2.863625e-02):2.872118e-02,23:3.052364e-02):2.387183e-01,(((37:3.878313e-03,(36:2.376846e-03,(38:7.526142e-03,39:9.115189e-03):3.937455e-02):1.558250e-02):1.235465e-01,(35:7.742077e-03,34:1.130395e-01):3.157857e-02):7.231669e-02,33:2.133747e-02):8.489637e-02):1.809331e-01):7.617970e-02):2.105102e-01,((21:1.684539e-02,((((((((13:2.386255e-02,(12:1.007368e-03,11:2.337164e-02):3.936613e-02):6.552105e-02,(14:6.792673e-03,15:2.762817e-03):6.705473e-02):1.582826e-01,(((8:1.979466e-02,(5:1.699814e-02,(4:3.674469e-03,(7:1.950186e-02,6:1.255215e-02):1.528189e-02):1.072214e-02):2.938316e-02):1.399913e-02,9:4.566645e-03):6.496025e-02,10:1.004113e-02):1.089059e-02):8.173356e-02,17:2.692878e-02):1.421775e-03,18:2.241683e-02):5.451927e-02,19:4.453879e-02):3.837002e-02,16:2.692905e-02):8.521689e-03,20:2.518133e-02):1.967177e-01):1.577053e-02,22:6.147405e-04):2.172147e-01):3.604047e-02,(3:4.051664e-02,2:1.979592e-02):1.135214e-01,1:1.104238e-01);
   tree gen.296000 = [&U] ((3:1.204375e-02,2:3.167106e-02):5.011444e-02,((((16:2.103240e-02,20:9.843639e-03):1.664878e-04,(19:1.809287e-02,(18:2.865327e-03,((((9:3.593093e-02,((6:3.602836e-03,7:1.151440e-02):2.849694e-02,(8:2.699813e-02,(4:4.653710e-02,5:3.878931e-02):7.699049e-03):5.069586e-02):4.403258e-02):1.776078e-02,(((12:4.918762e-03,11:2.630886e-02):8.439377e-02,13:9.563246e-03):1.048901e-01,(14:2.129566e-02,15:1.808749e-02):6.440982e-02):1.249131e-01):8.830733e-04,10:1.179931e-02):6.442431e-02,17:1.863355e-02):9.302786e-03):8.136834e-02):3.512009e-02):1.491102e-01,(22:1.649856e-02,21:2.164505e-02):7.326572e-03):6.215721e-02,((((42:2.657303e-02,(41:2.586752e-03,(((44:4.027437e-02,45:3.132703e-03):1.167247e-02,43:1.755317e-03):6.878295e-02,(((48:7.461190e-02,(49:1.005226e-02,50:1.921259e-01):2.736590e-02):3.513139e-02,47:2.126969e-02):2.643264e-02,46:5.421172e-02):3.270004e-02):4.141825e-02):7.377597e-04):3.046748e-02,40:8.238789e-03):2.644208e-01,(30:2.046585e-03,31:1.407720e-02):5.576779e-02):1.308307e-02,((27:8.907449e-02,((26:1.412513e-02,29:8.636482e-02):1.128415e-02,28:8.611698e-02):1.900958e-02):2.836877e-01,((((25:4.149175e-02,24:4.282679e-03):3.430208e-02,23:3.677817e-02):2.254839e-01,(33:2.637311e-02,((((37:1.250208e-02,36:4.247572e-03):2.984534e-02,(38:1.214571e-02,39:2.091963e-03):1.469718e-02):1.642087e-01,35:2.703648e-02):3.670561e-02,34:1.570674e-02):7.289455e-02):7.796607e-02):1.069206e-01,32:2.085440e-04):6.340143e-02):4.080966e-02):2.021790e-01):1.642375e-01,1:2.177110e-01);
   tree gen.298000 = [&U] ((((((14:7.569042e-03,15:2.303433e-03):2.680446e-02,(13:1.268226e-04,(12:6.713107e-03,11:5.084414e-02):2.762848e-02):9.562399e-02):7.044021e-02,((19:1.570475e-02,((18:1.728488e-03,(10:5.725003e-03,((8:4.672979e-03,((6:3.386623e-03,7:1.120016e-02):2.932934e-02,(4:1.724752e-02,5:1.030732e-03):3.918222e-02):2.462222e-02):1.229606e-02,9:1.098251e-02):8.738644e-02):6.583158e-02):1.985820e-02,17:2.287600e-02):2.881706e-02):2.713705e-02,(20:9.057684e-03,16:4.049441e-02):9.894489e-03):6.844547e-02):1.213801e-02,(21:3.462668e-02,22:1.032776e-02):5.908902e-02):4.574898e-02,((((((((39:9.585683e-03,38:6.801086e-03):3.343159e-02,36:2.787605e-02):1.268533e-02,37:5.613674e-03):1.196541e-01,35:2.927573e-03):2.732486e-03,34:4.748479e-03):1.182483e-01,33:4.161841e-03):1.254251e-01,32:2.926275e-03):4.091730e-02,((((((23:1.021480e-01,25:1.091144e-03):2.090227e-02,24:2.531464e-02):1.645524e-01,30:2.002811e-02):2.666963e-02,31:3.639108e-02):2.658799e-02,((26:2.933230e-03,(29:8.793532e-02,27:7.616188e-02):4.272072e-02):2.017486e-02,28:5.433165e-02):1.668672e-01):2.185473e-02,((41:4.353341e-03,(((((50:1.137620e-01,49:7.842775e-02):1.251520e-03,48:1.715545e-02):3.880755e-02,47:1.126653e-02):4.477109e-02,(46:4.765743e-02,(44:5.779448e-03,(45:4.647310e-03,43:1.763942e-02):8.206464e-03):7.576844e-02):1.242353e-02):8.975486e-02,42:7.094148e-03):6.306351e-03):4.445947e-02,40:7.004078e-03):1.222322e-01):4.517440e-02):9.293958e-02):8.234927e-02,(3:3.061385e-02,2:1.826643e-02):2.244801e-02,1:1.490182e-01);
   tree gen.300000 = [&U] (((22:1.667485e-03,(((19:2.763487e-02,((17:4.543761e-02,((10:2.298937e-02,(9:2.842274e-02,((5:1.058922e-02,(4:1.531998e-02,(6:1.100159e-02,7:2.537376e-02):8.190754e-03):1.315181e-02):1.195554e-02,8:2.531973e-02):6.852640e-02):1.810882e-02):2.153145e-02,((11:2.943870e-02,(12:1.181457e-02,13:2.603254e-02):2.793661e-03):1.291666e-01,(14:8.587459e-03,15:4.345958e-05):6.658201e-02):1.685206e-01):7.907142e-02):3.796913e-03,18:1.593656e-02):4.977677e-02):4.987180e-02,(16:2.353396e-02,20:1.017997e-02):1.540610e-02):2.273966e-01,21:7.247251e-03):7.357184e-03):1.579749e-01,((26:4.996902e-03,(29:1.606796e-01,(28:7.414404e-02,27:8.429226e-02):3.074499e-02):7.693265e-03):2.477196e-01,((((41:2.828431e-02,42:5.596422e-02):4.345993e-02,40:9.511622e-02):5.568419e-02,((46:2.972473e-02,(44:9.165287e-03,(45:4.894397e-03,43:1.502484e-02):4.132826e-02):7.421863e-02):1.639585e-02,(47:3.696117e-03,(48:1.912792e-02,(49:6.099049e-03,50:1.811174e-01):3.428435e-02):1.607763e-02):2.040308e-02):5.728517e-02):2.152019e-01,((32:1.643596e-02,(33:1.099905e-02,(((25:5.649263e-03,24:1.837158e-02):1.371659e-02,23:2.297930e-02):3.179588e-01,(34:6.853363e-03,(((38:1.030546e-02,39:1.271426e-02):1.047083e-02,(37:8.907054e-03,36:3.835166e-03):4.485626e-03):1.244761e-01,35:6.564848e-03):6.292064e-02):6.970697e-02):9.148202e-03):2.155739e-01):1.133953e-01,(30:2.608254e-02,31:3.694331e-02):1.060566e-01):3.983860e-02):5.731019e-02):1.900390e-01):5.147029e-02,(3:4.094683e-02,2:4.105957e-03):1.292102e-01,1:1.911367e-01);
   tree gen.302000 = [&U] (((((((11:2.775344e-02,12:3.105242e-02):3.335163e-02,13:1.395537e-02):1.089486e-01,(14:1.132051e-02,15:5.032158e-03):9.532335e-02):8.079378e-02,((((17:3.399008e-02,((10:2.175120e-04,(8:9.607658e-04,(9:3.851599e-02,((4:6.797683e-03,(6:1.552446e-02,7:6.517490e-03):1.387892e-02):1.615771e-02,5:2.035778e-02):1.875499e-02):1.092067e-02):6.771463e-02):6.645984e-02,18:3.269403e-02):2.375016e-02):3.525817e-02,19:8.405651e-03):1.275450e-02,20:2.998319e-02):1.869347e-02,16:2.120998e-02):7.288071e-02):6.742479e-02,(21:1.389180e-03,22:7.976433e-03):3.269061e-02):7.617194e-02,((30:1.085454e-02,31:2.172107e-02):2.106904e-02,((((23:8.765476e-03,(25:1.360456e-03,24:7.011838e-02):1.618551e-02):1.149918e-01,(((35:1.832587e-02,((36:2.091178e-02,37:7.927495e-03):4.628992e-02,(38:1.043957e-02,39:7.077939e-03):6.954721e-02):6.948180e-02):2.371415e-02,34:2.503156e-02):1.095053e-01,33:7.770059e-03):3.235929e-02):7.945848e-02,32:1.068099e-02):8.185387e-02,((40:1.933319e-02,(((((43:5.970602e-03,44:1.326218e-02):2.073740e-03,45:5.458922e-03):4.180854e-02,(46:6.573588e-02,(50:2.112835e-01,((49:1.373445e-02,48:3.403474e-02):9.206465e-03,47:1.297005e-02):4.354558e-02):2.182493e-02):1.249871e-02):9.211404e-02,42:2.560355e-02):6.592244e-03,41:6.629337e-03):2.037989e-02):1.531958e-01,((29:7.172224e-02,(28:9.564585e-02,26:1.217972e-02):6.212574e-03):3.392432e-02,27:2.996646e-02):1.024475e-01):6.671770e-02):7.095762e-02):2.297177e-01):1.242550e-01,(3:3.819479e-02,2:1.139400e-02):4.551557e-02,1:1.043734e-01);
   tree gen.304000 = [&U] ((2:2.517506e-04,3:3.469419e-02):1.490045e-01,((((16:1.070175e-02,((19:1.528531e-02,((17:3.563941e-02,18:1.360098e-02):8.628954e-03,((((11:3.085795e-02,12:4.251909e-03):8.606587e-03,13:2.734747e-02):1.110323e-01,(14:1.091618e-02,15:1.210634e-02):6.511928e-02):1.381113e-01,((9:2.189060e-02,((((7:2.698029e-03,4:1.491274e-03):5.462044e-03,6:9.086298e-05):2.236491e-02,5:3.352776e-03):8.509173e-03,8:3.085403e-02):1.107290e-02):2.568075e-02,10:3.608332e-03):1.238777e-02):6.939696e-02):4.611154e-02):2.704573e-02,20:2.632939e-02):2.890580e-03):1.582324e-01,21:2.520362e-02):2.215051e-02,22:1.549742e-02):6.204405e-02,((((26:4.448391e-03,(29:7.152619e-02,(28:1.175174e-01,27:1.165794e-01):3.708842e-02):1.261850e-02):1.793053e-01,(40:3.611731e-03,((42:6.701222e-02,41:5.244969e-02):1.075443e-02,(((47:1.908450e-03,(49:2.648748e-02,48:8.976912e-02):6.363704e-02):2.960676e-02,((43:5.815909e-03,(45:2.175528e-03,44:2.238073e-02):5.191884e-03):8.783585e-02,46:5.755283e-02):8.711398e-03):7.439043e-03,50:1.838991e-01):2.729178e-02):5.278365e-02):2.168453e-01):4.259997e-02,(30:8.464881e-03,31:1.215213e-02):1.090199e-01):3.152072e-02,(32:7.326791e-03,((33:1.763395e-02,((35:4.938450e-03,((36:3.145911e-02,(38:2.064041e-02,39:4.100895e-03):3.126676e-02):1.625200e-02,37:6.281183e-03):1.041753e-01):1.403114e-02,34:1.743400e-02):1.427809e-01):3.491106e-02,((24:3.386706e-02,25:1.145695e-02):3.631085e-02,23:6.485658e-02):2.100126e-01):1.016004e-01):1.028789e-01):1.738656e-01):1.321128e-01,1:1.697721e-01);
   tree gen.306000 = [&U] ((((21:2.932104e-03,22:2.960236e-03):2.856605e-02,((19:5.255988e-03,(((10:1.097339e-02,(9:1.954238e-02,(8:3.140402e-02,(4:2.556266e-03,((7:6.503342e-03,6:3.419895e-03):2.538715e-02,5:2.344573e-02):1.046562e-02):1.034661e-02):2.815017e-02):8.448020e-02):4.202116e-02,(18:5.266668e-03,17:4.098067e-02):2.202466e-02):4.598968e-02,(16:2.715355e-02,20:2.028091e-03):6.914433e-03):2.435541e-02):1.113826e-01,((14:7.756091e-03,15:4.574526e-03):2.837694e-02,((11:1.763249e-02,12:1.390520e-02):5.449420e-02,13:3.531068e-03):9.340809e-02):5.100724e-02):8.975620e-02):8.205417e-02,((29:1.924872e-02,(26:3.686333e-02,(27:7.317986e-02,28:4.896977e-02):1.728648e-02):6.813594e-02):1.484319e-01,((((41:8.051350e-03,42:3.541766e-02):3.184201e-02,(((((49:4.030079e-02,48:4.542886e-02):3.501268e-02,47:1.793534e-02):7.028476e-03,50:1.328423e-01):4.820231e-02,46:3.076480e-02):3.524662e-02,(45:3.454652e-03,(44:8.232647e-03,43:1.781380e-04):1.305855e-03):7.593566e-02):1.998913e-02):2.860303e-02,40:1.653799e-02):1.417932e-01,((30:1.041033e-02,31:1.459135e-02):2.219587e-01,((((24:8.800699e-03,25:6.799340e-03):5.108215e-02,23:3.024732e-02):2.625571e-01,(33:1.325873e-02,((35:1.093385e-02,((36:2.206930e-02,37:7.200448e-03):2.573892e-02,(38:8.967171e-03,39:6.765667e-03):1.456140e-02):1.438710e-01):3.532288e-02,34:1.685685e-02):1.407542e-01):4.830617e-02):1.056471e-01,32:2.091094e-02):7.188332e-02):7.364737e-02):1.594210e-01):2.023378e-01):4.622275e-02,(3:1.050007e-02,2:1.881518e-02):9.697233e-02,1:2.914994e-01);
   tree gen.308000 = [&U] ((2:2.144724e-02,3:1.138335e-02):5.445360e-02,(((((19:2.741807e-02,(17:2.246836e-02,(18:6.867070e-03,(((8:6.683584e-03,(((7:2.424768e-03,4:2.564911e-02):5.032824e-03,6:1.012346e-02):6.226059e-02,5:1.545251e-02):5.084486e-02):1.852681e-02,9:1.386460e-02):1.270776e-02,(10:1.312179e-02,(((13:1.836062e-02,12:1.757050e-02):2.179280e-04,11:9.769478e-03):1.521214e-01,(14:5.962124e-03,15:8.257820e-04):2.067109e-02):1.767251e-01):1.150323e-02):1.001088e-01):3.375403e-02):3.838810e-02):3.067011e-02,16:5.005852e-02):4.518457e-02,20:1.153567e-02):1.732941e-01,(22:1.038419e-03,21:6.165251e-03):3.580706e-02):8.544413e-02,(((32:8.422894e-03,(((24:2.245703e-02,25:5.083838e-04):4.234115e-02,23:5.493944e-03):2.130587e-01,((34:3.813402e-02,(((37:2.201178e-02,36:2.302706e-04):1.878227e-02,(38:3.546363e-04,39:1.194486e-02):1.457688e-02):1.095499e-01,35:1.197622e-02):1.002781e-02):2.147128e-01,33:1.733331e-02):1.923238e-02):5.304702e-02):2.015964e-01,(26:1.526394e-02,((27:1.085397e-01,29:9.646595e-02):1.870358e-02,28:1.412442e-01):3.322212e-02):2.128977e-01):9.690281e-03,((30:2.233621e-02,31:7.526489e-02):1.166554e-01,(40:1.473478e-02,((((((49:5.925663e-02,50:2.021188e-01):4.709484e-03,48:4.699513e-02):2.340793e-02,47:2.210881e-04):3.858111e-02,46:8.913774e-03):7.693514e-03,((43:1.052867e-02,45:9.232529e-04):1.323385e-02,44:2.767718e-02):7.484709e-02):5.743540e-02,(42:2.263178e-02,41:4.300864e-02):7.342269e-03):2.152050e-02):1.716226e-01):3.308375e-02):1.004627e-01):1.580108e-01,1:1.497127e-01);
   tree gen.310000 = [&U] ((2:4.523605e-03,3:3.544301e-02):6.875758e-02,(((22:1.693956e-02,21:2.429757e-02):5.561195e-02,(((((20:3.726842e-02,16:2.215576e-02):1.519463e-02,(10:1.095952e-02,((((4:2.712085e-02,(7:4.825458e-03,6:1.029406e-02):4.420936e-03):4.647937e-03,5:2.816796e-02):2.947676e-02,8:2.255314e-02):1.997388e-02,9:3.122878e-02):9.132589e-03):9.245064e-02):2.636653e-02,19:1.061987e-02):4.493706e-02,(18:3.081963e-02,17:5.989369e-02):2.615662e-02):3.405094e-02,((14:9.723514e-03,15:2.889551e-02):3.149347e-02,(12:4.211914e-02,(13:2.685575e-02,11:2.801519e-02):9.239528e-03):9.147415e-02):1.615781e-01):6.129184e-02):3.692997e-02,(((40:2.063040e-02,((41:2.214327e-02,42:7.543744e-02):3.967425e-02,((50:1.609927e-01,(46:3.362299e-02,(47:4.244777e-03,(48:6.685757e-02,49:4.649587e-02):3.143638e-02):2.299496e-02):2.686269e-02):4.109900e-02,(44:6.120400e-02,(45:1.315166e-04,43:3.312538e-03):1.964958e-03):6.098433e-02):3.817092e-02):7.777685e-02):1.696366e-01,(((33:2.424026e-02,((34:1.029448e-02,(35:2.406313e-02,(((38:4.427901e-03,39:2.008812e-03):1.525247e-02,36:1.252283e-02):3.594136e-02,37:4.985203e-03):1.570200e-01):2.694454e-02):1.140514e-01,((24:2.832338e-02,25:5.857450e-03):2.523502e-02,23:1.775936e-02):1.516803e-01):7.285078e-03):1.415019e-01,32:4.794043e-02):1.521050e-01,(30:8.890533e-03,31:3.440648e-02):7.580861e-02):3.787993e-02):7.536357e-02,(27:3.479989e-02,(26:5.747956e-02,(28:1.885467e-01,29:8.824140e-02):1.058248e-03):1.036003e-01):1.542875e-01):8.924092e-02):1.133469e-01,1:2.977111e-01);
   tree gen.312000 = [&U] ((((22:1.612969e-02,21:2.047940e-02):5.821207e-02,((17:3.029419e-02,(((10:1.575063e-03,((4:1.011902e-02,(((8:5.425656e-02,5:2.049780e-02):1.475052e-02,6:5.392988e-03):2.836988e-02,7:7.348706e-04):5.768930e-03):5.281581e-02,9:6.810700e-03):4.692781e-02):1.037800e-01,18:4.467800e-03):2.956890e-02,(19:6.253128e-02,(16:5.752834e-03,20:2.617055e-02):3.950625e-02):5.637156e-02):2.976860e-02):6.377403e-02,((14:2.762369e-03,15:1.286877e-02):4.780486e-02,((12:1.786820e-02,11:5.254248e-02):7.747784e-03,13:2.434824e-02):7.717907e-02):1.705573e-01):1.166637e-01):1.048685e-01,(2:2.223372e-03,3:7.815479e-02):1.441966e-01):1.010673e-02,(((28:8.896506e-02,29:8.402266e-02):1.552732e-02,(26:2.594381e-02,27:1.368085e-01):1.758433e-03):2.542325e-01,(((30:7.435020e-04,31:2.434610e-02):1.214238e-01,(((((37:1.947939e-03,(36:2.485532e-03,(38:3.250830e-02,39:1.734888e-02):3.138078e-02):4.277619e-02):1.339506e-01,(34:6.748254e-02,35:1.170889e-02):3.870286e-02):5.931403e-02,33:6.063961e-02):3.706741e-02,((24:3.824305e-02,25:2.317701e-02):3.206810e-02,23:3.362651e-02):2.077768e-01):1.586236e-01,32:3.697904e-03):8.248702e-02):2.384521e-03,(40:2.488480e-03,((41:1.089061e-02,42:4.532245e-02):6.752884e-02,((45:4.773180e-03,(44:1.502776e-02,43:2.954277e-03):8.565213e-03):5.050590e-02,((((49:2.412401e-02,50:1.517807e-01):4.690658e-03,48:1.800973e-02):8.834482e-02,47:1.110927e-03):3.142401e-02,46:4.177188e-02):1.126103e-02):7.887391e-03):4.505378e-02):2.492337e-01):1.896787e-02):1.547909e-01,1:2.681400e-01);
   tree gen.314000 = [&U] ((2:7.765513e-03,3:6.695510e-02):4.247266e-02,((21:2.772072e-04,(22:3.186850e-03,((((19:2.778654e-02,(16:7.957858e-03,20:2.044974e-02):4.081341e-02):7.572426e-02,(18:9.541637e-03,(10:1.166143e-02,((8:1.246136e-02,(5:9.190525e-03,(4:4.794769e-03,(7:8.777460e-03,6:1.813064e-02):1.878577e-02):1.925678e-02):3.383283e-02):4.555900e-02,9:7.307207e-03):5.287885e-02):9.473624e-02):3.505460e-02):3.565402e-02,17:6.502370e-03):1.567089e-02,((14:2.470383e-03,15:2.343960e-02):2.886610e-02,((12:2.062252e-02,11:2.045711e-02):4.725586e-02,13:7.106010e-03):4.551708e-02):8.206354e-02):1.435991e-01):2.877368e-02):1.241640e-01,((30:4.244330e-03,31:5.756679e-03):4.616842e-02,((((((24:1.982619e-02,25:9.132665e-04):3.257138e-02,23:6.607200e-03):1.293304e-01,(33:3.842879e-02,(35:6.773671e-04,(34:9.269006e-03,((37:1.140331e-02,(38:4.096506e-03,39:2.596680e-03):2.680635e-02):7.661431e-03,36:4.486288e-03):9.922092e-02):2.375234e-02):6.440934e-02):3.198632e-02):6.837217e-02,32:2.075178e-02):5.499241e-02,(27:1.108205e-01,((28:6.938606e-02,29:7.863550e-02):2.010468e-03,26:1.653759e-02):2.600384e-02):1.450777e-01):8.182313e-02,(40:9.211703e-03,((((((50:1.082968e-01,48:2.107253e-02):1.872872e-03,49:3.256839e-02):4.361460e-02,47:5.011898e-03):3.628026e-02,(46:5.087533e-02,((43:2.501061e-03,45:1.005179e-02):2.414504e-02,44:4.726594e-03):2.096919e-02):3.214957e-02):7.972789e-02,41:2.808691e-02):7.368960e-03,42:4.086723e-02):4.873325e-02):1.218942e-01):5.394671e-02):1.045339e-01):8.712392e-02,1:1.668950e-01);
   tree gen.316000 = [&U] ((2:4.757826e-03,3:1.015684e-01):3.953077e-02,(((((14:2.955987e-03,15:3.826381e-03):6.651964e-02,((12:1.149262e-02,11:2.562210e-02):1.459891e-02,13:1.911177e-05):1.492748e-01):1.041988e-01,(20:1.982816e-02,(16:2.098253e-02,(19:4.144116e-03,((18:5.264684e-03,(10:3.952674e-02,(9:1.600157e-02,(8:3.414591e-03,(((7:1.014488e-03,6:1.796415e-02):1.397144e-02,4:1.214167e-03):5.069076e-02,5:6.718743e-03):3.739922e-02):2.492923e-02):4.932054e-02):7.558271e-02):3.118153e-02,17:1.622152e-02):5.754856e-02):4.233253e-02):5.704423e-03):6.453349e-02):1.026073e-01,(21:8.703350e-03,22:1.201899e-02):1.909223e-03):1.074030e-01,(((30:1.614092e-02,31:1.337527e-02):1.950043e-01,(((41:2.964084e-02,(((43:3.339187e-02,(44:2.431164e-02,45:3.728740e-03):9.148663e-04):6.969043e-02,46:8.873001e-02):5.380391e-03,(47:7.014393e-03,(48:5.216212e-02,(50:1.836228e-01,49:1.749029e-02):5.294301e-02):1.211261e-02):3.830973e-03):5.834683e-02):3.462657e-03,42:4.281268e-02):6.781834e-02,40:5.685348e-03):2.309580e-01):7.261688e-02,((((29:8.061441e-02,28:7.322069e-02):1.608345e-02,27:1.295819e-01):1.906185e-02,26:5.431032e-03):2.594964e-01,(((23:1.809910e-02,(25:1.125596e-02,24:4.523619e-02):2.803190e-02):1.672878e-01,(((34:2.509543e-02,(((38:4.531771e-03,39:7.084077e-03):3.216311e-02,37:2.046152e-02):3.583724e-04,36:5.854090e-03):2.101574e-01):2.068499e-03,35:5.069542e-02):9.800364e-02,33:1.363438e-02):9.134258e-02):7.900171e-02,32:1.412186e-02):5.022675e-02):6.489784e-03):1.893702e-01):5.648807e-02,1:2.040652e-01);
   tree gen.318000 = [&U] ((2:3.946231e-03,3:3.000515e-02):3.832424e-02,(((22:2.044020e-03,21:5.627042e-03):3.329119e-02,(((14:2.950447e-05,15:2.322337e-03):7.373466e-02,((12:1.739363e-02,11:9.221861e-03):4.429935e-02,13:3.425558e-03):5.789376e-02):4.774868e-02,((16:7.967334e-03,20:9.361440e-03):4.325959e-04,(19:7.619625e-03,(18:1.265789e-02,((10:1.703726e-03,(9:1.377340e-02,(((4:7.108404e-03,(6:2.739017e-02,7:1.339826e-02):3.110432e-03):4.575567e-03,5:7.912015e-03):1.704237e-02,8:8.438418e-03):1.310274e-02):1.613568e-02):1.376227e-02,17:3.321666e-02):5.158341e-03):3.411692e-02):1.859566e-02):4.020972e-02):7.321275e-02):6.789099e-02,((30:1.378373e-02,31:1.934734e-02):4.362561e-03,(((((50:7.211957e-02,((46:1.531418e-02,(47:2.036788e-03,(49:1.082739e-02,48:2.956805e-02):9.876978e-03):2.129802e-02):8.483295e-03,(43:1.518925e-03,(45:1.807467e-02,44:2.594792e-02):4.947785e-03):4.217887e-02):2.827833e-02):7.218590e-03,(41:2.607461e-02,42:2.751218e-02):3.735503e-02):3.766498e-02,40:3.371743e-03):1.264941e-01,((((((38:1.576870e-02,39:9.362114e-04):1.704438e-02,(36:3.319746e-03,37:1.785712e-02):1.400193e-02):1.358626e-01,(34:7.402208e-03,35:2.316860e-02):2.781918e-02):1.048211e-01,(23:9.647349e-03,(25:3.668986e-03,24:1.517265e-02):9.894167e-03):9.660335e-02):5.698964e-03,33:1.597614e-02):9.419466e-02,32:7.718745e-03):8.206248e-02):1.621740e-03,((29:4.812159e-02,26:2.189679e-02):1.832124e-03,(28:3.214972e-02,27:3.561472e-02):2.314977e-02):1.793558e-01):3.407068e-02):9.712654e-02):3.506756e-02,1:1.391868e-01);
   tree gen.320000 = [&U] ((2:4.382471e-03,3:4.213319e-02):9.589420e-02,((((30:9.965756e-03,31:1.592811e-02):9.055516e-02,(((((46:3.864056e-02,(47:2.926139e-02,(49:2.117089e-02,(48:2.956551e-02,50:1.951403e-01):1.451318e-02):1.567288e-02):2.262764e-02):6.718546e-03,((43:3.081637e-03,45:6.748074e-05):1.359559e-02,44:8.962365e-03):5.320571e-02):5.443885e-02,(41:9.323380e-03,42:5.680829e-02):4.046185e-02):3.349821e-02,40:5.839823e-03):2.192426e-01,((((25:5.159041e-03,24:1.646842e-02):3.813206e-02,23:6.136784e-03):1.821067e-01,(33:3.611191e-03,((35:1.864717e-02,(37:1.622796e-02,(36:5.807981e-03,(38:4.877166e-04,39:2.982798e-03):1.686522e-02):1.365687e-02):6.474431e-02):3.509798e-02,34:5.845257e-03):1.797458e-01):2.058293e-02):1.171655e-01,32:8.076084e-03):4.994556e-02):1.034853e-02):1.652592e-01,(((29:8.742814e-02,28:4.071786e-02):1.640209e-02,26:8.775337e-03):5.216886e-02,27:6.403050e-02):9.355794e-02):1.154285e-01,((22:1.657117e-02,21:1.800580e-02):4.944571e-02,(((20:1.341542e-02,16:1.838053e-02):5.037318e-02,(19:1.002079e-02,(((10:5.702045e-03,(9:3.843410e-02,((((7:1.139182e-03,4:1.207073e-02):7.003914e-03,6:2.620046e-04):3.393101e-02,5:2.603872e-02):2.486006e-02,8:4.134662e-02):2.586698e-02):1.904468e-02):3.910232e-02,17:2.288536e-02):1.360495e-02,18:8.100327e-03):7.753590e-02):3.141516e-02):5.017896e-02,(((11:8.013152e-03,13:5.037620e-02):1.805634e-03,12:1.628319e-02):1.107573e-01,(14:1.793716e-02,15:1.888877e-03):4.576870e-02):1.843320e-01):5.112764e-02):7.461657e-02):9.533776e-02,1:2.299457e-01);
   tree gen.322000 = [&U] ((((((19:5.003558e-03,((18:3.411626e-02,(10:1.041661e-02,(9:2.330205e-02,(8:2.520003e-02,(5:1.505707e-02,((7:6.751452e-03,4:1.258653e-02):2.455864e-02,6:3.404189e-03):2.414993e-02):4.525251e-02):1.455794e-02):5.961611e-02):3.716935e-02):3.616279e-02,17:1.682971e-02):5.020173e-02):7.817541e-02,(16:2.818455e-02,20:2.720571e-02):1.330119e-02):5.906028e-02,(((13:7.510577e-02,12:9.769230e-03):1.237177e-03,11:3.866419e-02):5.255030e-02,(14:9.035226e-03,15:1.247770e-02):8.687639e-02):1.014852e-01):9.013768e-02,(21:2.780434e-02,22:1.172296e-02):3.688814e-02):1.396930e-01,((((33:1.529862e-02,((23:3.875557e-02,(25:1.005758e-02,24:1.336886e-02):3.013289e-02):2.035342e-01,((35:1.917755e-02,((36:7.816715e-02,37:4.041640e-03):1.226022e-01,(39:2.864276e-02,38:1.256237e-02):6.668506e-02):1.347541e-01):9.487438e-02,34:5.735941e-02):9.833704e-02):4.433734e-04):2.037752e-01,((((28:1.922559e-01,27:9.334593e-02):4.827595e-02,26:9.045019e-03):1.779429e-02,29:6.651480e-02):1.316047e-01,(((40:3.470031e-02,(41:5.019614e-03,42:4.336597e-02):1.197342e-02):1.849000e-02,((46:3.154819e-02,(47:1.563932e-02,(48:1.458329e-02,49:8.250538e-02):1.904032e-02):2.913617e-02):9.514637e-03,((43:4.158837e-03,44:5.069612e-03):4.977939e-03,45:4.773100e-04):6.436776e-02):7.498244e-02):1.580035e-01,50:1.567697e-01):1.572671e-01):1.019061e-01):2.222265e-02,32:3.833035e-02):1.898216e-01,(31:1.345480e-02,30:1.940413e-02):1.621532e-01):1.013924e-01):6.028855e-02,(3:5.094266e-02,2:4.895730e-03):1.703722e-02,1:1.661699e-01);
   tree gen.324000 = [&U] ((2:1.442252e-02,3:6.001558e-02):1.009735e-01,(((30:2.816336e-02,31:2.509446e-02):3.510994e-02,((((26:3.843566e-02,(27:1.326347e-01,28:1.149179e-01):8.714923e-03):1.507230e-01,29:4.690315e-03):1.952746e-01,((((47:4.804092e-03,((50:9.732239e-02,49:3.137368e-02):2.085852e-02,48:3.008257e-02):5.809617e-02):1.804125e-02,(46:4.346924e-02,((45:7.231691e-03,43:9.591502e-03):1.403182e-03,44:1.548904e-02):5.276937e-02):2.358837e-02):3.531410e-02,(42:3.698545e-02,41:1.290725e-02):2.292665e-02):8.789145e-02,40:6.591673e-03):3.555582e-01):1.751312e-02,((33:4.618371e-02,((35:1.154432e-02,(((36:3.029500e-02,(38:5.083556e-03,39:9.332756e-03):1.351294e-02):2.659999e-03,37:4.934043e-03):2.017673e-01,34:5.251480e-02):1.959845e-02):1.066794e-01,((25:1.451404e-02,24:3.067573e-02):6.220881e-03,23:4.414448e-02):1.353186e-01):1.497801e-02):1.290243e-01,32:1.021884e-03):5.712083e-02):2.608082e-02):9.874307e-02,((21:4.506840e-03,22:9.095471e-03):4.660820e-02,(((20:1.313216e-02,16:5.064854e-02):1.229305e-03,(19:9.570178e-03,(17:3.374994e-02,((10:2.600241e-03,(9:2.253284e-02,((6:8.563910e-03,7:2.143339e-04):3.146164e-03,(4:7.896875e-03,(5:1.236875e-02,8:3.155105e-02):2.920381e-02):2.478097e-02):3.116540e-02):8.143803e-02):8.276781e-02,18:3.871684e-03):2.827955e-03):7.118182e-02):3.070439e-02):5.753384e-02,(((12:2.003537e-02,13:1.932801e-02):5.215736e-04,11:3.600984e-02):3.336087e-02,(14:1.092723e-02,15:2.616606e-03):6.089867e-02):8.724844e-02):3.295461e-02):1.424671e-01):1.375609e-01,1:5.420740e-02);
   tree gen.326000 = [&U] ((3:4.130501e-02,2:6.442503e-03):5.455301e-02,((22:8.575477e-03,(21:2.574645e-04,((16:1.913896e-02,20:1.773306e-02):2.357171e-02,(19:3.708216e-03,(17:2.948762e-02,(18:1.302390e-03,(((9:1.977717e-02,((((4:2.391262e-02,7:5.556669e-02):6.993400e-03,6:3.107262e-04):1.807460e-02,5:4.023998e-03):1.199921e-02,8:1.855770e-02):1.406645e-02):5.065113e-02,10:2.991738e-03):1.011182e-02,((14:1.209506e-03,15:2.429946e-03):1.329538e-01,((12:6.230928e-03,11:1.665929e-02):2.427300e-02,13:3.461883e-02):8.761951e-02):1.280390e-01):5.742863e-02):1.783725e-02):3.450401e-02):4.092004e-02):8.591887e-02):3.700781e-03):1.435553e-01,(((((((35:4.885830e-02,34:2.103421e-02):7.436267e-03,(((38:2.903633e-03,39:7.918839e-03):9.268214e-02,36:4.594741e-03):7.818416e-03,37:5.906087e-03):1.237418e-01):1.079896e-01,33:1.667332e-02):4.259201e-02,(23:3.716710e-04,(24:1.408553e-02,25:1.106789e-02):6.116638e-02):1.910606e-01):9.592525e-02,32:5.009501e-02):3.761841e-02,((40:6.572009e-04,((42:3.300208e-02,41:1.555401e-02):2.758046e-02,(50:1.271136e-01,(((43:8.286596e-03,(45:7.529455e-03,44:6.910844e-03):5.433217e-03):8.620566e-02,46:2.224051e-02):4.175835e-02,((48:1.882959e-02,49:3.524719e-02):4.224879e-02,47:2.941978e-02):1.176404e-02):4.189582e-02):3.864273e-02):3.715833e-02):3.381631e-01,(31:3.027336e-02,30:4.368520e-02):2.318937e-02):7.701929e-02):8.037914e-02,(26:2.838773e-02,((28:4.655808e-02,27:1.156891e-01):2.965965e-02,29:1.339183e-01):2.718324e-02):1.369783e-01):4.711386e-02):1.680396e-01,1:2.232835e-01);
   tree gen.328000 = [&U] ((((((32:5.766343e-03,((34:3.581646e-03,((37:4.211264e-03,((39:1.139079e-02,38:1.420187e-02):4.469282e-02,36:3.384066e-03):1.082750e-02):1.421590e-01,35:1.391024e-02):2.866206e-02):2.297474e-01,33:5.506766e-03):1.482513e-01):2.619565e-02,((27:9.532807e-02,(28:1.028315e-01,(26:2.552162e-02,29:1.293941e-01):1.251797e-02):7.958079e-02):1.533883e-01,(50:2.467375e-02,((49:1.389199e-02,(48:6.342992e-02,47:9.266756e-02):1.472275e-03):7.775395e-03,((((41:1.212401e-02,42:5.147521e-02):7.624533e-02,40:4.692018e-02):3.621954e-02,(45:6.864648e-03,(44:8.132766e-03,43:3.811681e-02):2.645791e-03):3.248394e-02):2.997316e-02,46:5.703976e-02):2.824399e-02):2.037034e-01):1.415420e-01):1.088603e-01):1.400570e-01,(23:5.230408e-02,(24:1.537523e-02,25:5.607281e-03):4.498207e-02):1.178510e-01):7.713730e-02,(30:2.208197e-03,31:6.567914e-02):1.410869e-01):8.752224e-02,((21:1.214916e-02,22:1.748005e-03):3.863367e-02,(((14:6.235955e-03,15:6.934953e-03):7.211201e-02,((11:2.710166e-02,12:3.386270e-02):4.274724e-02,13:6.608477e-03):7.484660e-02):1.099276e-01,(((((9:4.459251e-02,(8:1.816861e-02,(((7:2.434233e-03,4:3.466025e-03):3.475217e-03,6:3.344289e-03):2.802447e-02,5:1.187026e-02):2.999803e-02):3.938913e-02):4.203603e-02,10:1.655104e-02):8.746215e-02,18:5.190282e-03):2.199228e-02,(19:1.932411e-03,(16:4.475089e-02,20:7.064674e-03):4.256774e-02):7.194338e-02):6.378316e-02,17:3.428045e-03):2.212385e-01):4.184805e-02):8.089857e-02):1.039293e-01,(2:8.155124e-03,3:3.658081e-02):1.957177e-01,1:1.884409e-01);
   tree gen.330000 = [&U] ((((22:2.813441e-02,21:2.758849e-02):7.842510e-02,(((16:7.137852e-03,20:1.926978e-02):5.005635e-02,(19:4.972201e-03,((18:1.091463e-02,(10:5.189987e-04,(((5:6.315855e-04,8:5.021104e-02):5.061649e-03,((7:6.686793e-03,4:2.452267e-02):5.916248e-03,6:3.616171e-03):2.879431e-02):9.623820e-03,9:2.555158e-02):5.913380e-02):3.207015e-02):3.906821e-02,17:3.489073e-02):4.821449e-02):5.999730e-02):2.665366e-01,((13:2.963550e-02,(12:2.907408e-02,11:5.716198e-02):3.102185e-02):1.079430e-01,(14:3.307973e-02,15:3.160266e-03):2.600834e-02):1.718657e-01):6.654634e-02):8.337437e-02,(((27:9.048440e-02,(28:6.416220e-02,(26:1.857709e-02,29:2.233936e-01):1.218709e-02):1.305832e-02):1.201948e-01,((((33:4.413451e-02,((((38:3.814682e-02,39:9.486675e-04):6.280353e-02,(36:8.343407e-03,37:1.183403e-02):3.686290e-02):8.950872e-02,35:7.573596e-03):3.720552e-02,34:4.406809e-02):8.046911e-02):8.206589e-02,((24:4.329403e-02,25:1.653773e-02):5.470145e-02,23:4.854531e-02):1.635534e-01):1.443309e-01,32:3.166542e-03):1.299562e-01,(31:5.102641e-02,30:2.405533e-03):1.226307e-01):5.893546e-02):6.275596e-02,((40:1.308466e-03,((((44:3.549674e-02,(45:2.194037e-03,43:1.280927e-03):8.543775e-03):5.297579e-02,(46:2.063729e-02,((48:9.048441e-02,49:4.611673e-02):1.099719e-02,47:1.214700e-02):5.344497e-02):1.970947e-02):1.014334e-01,41:6.750971e-03):9.883044e-03,42:7.839170e-02):6.422542e-02):2.445810e-01,50:1.494403e-01):1.495686e-01):1.209580e-01):7.509928e-02,(3:1.204814e-01,2:6.846696e-03):2.034137e-02,1:2.195450e-01);
   tree gen.332000 = [&U] (((((32:7.103805e-03,(((35:1.325416e-02,(37:2.846843e-03,(36:3.838354e-03,(39:1.922656e-03,38:5.470582e-03):2.590784e-02):1.286337e-02):1.358379e-01):1.369105e-03,34:1.236346e-02):1.737041e-01,33:5.072081e-03):1.151264e-01):7.422030e-02,((27:2.398487e-02,(26:2.324882e-02,(28:8.563450e-02,29:7.904188e-02):3.174852e-02):7.004854e-02):9.861233e-02,(50:1.297446e-02,(((((45:2.092302e-03,44:1.437918e-02):1.145270e-02,43:3.634582e-03):3.046136e-02,46:1.914081e-02):1.689156e-02,((48:7.427276e-02,49:2.134906e-02):3.284454e-02,47:4.260471e-03):1.745344e-02):5.819445e-02,(40:2.009533e-02,(42:3.915746e-02,41:1.877652e-02):4.261845e-02):3.260040e-02):1.410830e-01):2.665376e-01):7.087979e-02):3.875519e-02,((30:2.554873e-02,31:3.091016e-02):1.025352e-01,((23:5.424133e-02,24:1.286692e-02):1.724850e-03,25:1.882929e-02):9.603425e-02):8.003811e-03):1.699470e-01,((21:2.781306e-02,((17:1.289678e-02,((((((((8:2.003757e-02,5:1.042015e-02):3.284737e-02,4:7.951222e-03):2.653354e-02,6:1.022135e-02):8.942239e-03,7:1.982126e-02):3.618998e-02,9:1.373089e-02):6.161934e-02,10:1.095728e-02):1.003379e-01,18:1.166356e-02):1.255694e-02,(19:2.627255e-02,(16:4.387450e-02,20:7.395800e-03):6.286488e-02):1.636119e-02):4.748315e-03):1.570376e-01,((14:3.100842e-02,15:3.155998e-02):2.816169e-02,((11:5.016072e-02,12:4.741507e-02):9.880339e-03,13:2.752494e-02):7.502650e-02):1.009019e-01):9.726786e-02):1.954942e-02,22:3.046102e-03):1.469859e-01):9.420833e-02,(2:6.590209e-03,3:8.752292e-02):2.341093e-02,1:1.827524e-01);
   tree gen.334000 = [&U] ((((22:2.475683e-02,21:8.095502e-03):4.609166e-02,(((13:1.206398e-02,(12:1.702941e-02,11:1.961227e-02):1.718788e-02):1.071145e-01,(14:1.824614e-03,15:2.088085e-03):8.561325e-02):1.782350e-01,(((18:9.334197e-04,(10:1.207477e-02,((8:2.001129e-04,(4:1.127217e-02,(5:4.956792e-03,(7:1.757149e-02,6:1.261856e-03):2.095812e-02):1.934051e-03):5.428842e-02):3.098312e-02,9:1.976301e-02):6.648484e-02):4.567557e-02):5.243950e-02,17:5.875598e-03):2.342282e-02,(19:2.754909e-02,(16:1.449110e-02,20:5.509905e-03):5.049781e-02):1.871736e-02):1.402564e-01):3.161488e-02):2.068931e-02,(((((33:3.497146e-03,(35:2.826142e-04,(34:2.671263e-02,((36:1.174255e-02,(38:1.505200e-02,39:8.175424e-03):1.534698e-02):3.171829e-02,37:1.080372e-02):8.876161e-02):5.871827e-03):1.156704e-01):7.322708e-02,((24:6.188030e-03,25:4.700395e-03):3.552148e-02,23:7.328650e-03):1.805195e-01):9.904223e-02,32:4.013302e-04):1.710693e-01,(((40:5.517076e-03,((41:1.515231e-02,((((43:2.434724e-02,45:1.510240e-02):2.614599e-03,44:2.227567e-03):6.160786e-02,((48:2.812260e-02,47:1.556099e-02):6.731055e-03,49:7.879311e-02):1.682574e-02):1.043749e-02,46:1.777181e-02):4.285448e-02):4.320807e-02,42:3.788796e-02):6.063936e-02):8.803583e-02,50:1.612280e-01):1.148230e-01,(27:2.686236e-02,((29:7.529688e-02,28:1.849277e-01):1.669924e-03,26:1.475569e-02):7.048059e-02):1.349952e-01):2.046944e-02):1.267596e-02,(31:1.145428e-02,30:4.125436e-03):9.189042e-02):1.498449e-01):1.154021e-01,(3:3.350770e-02,2:3.202026e-02):8.089177e-02,1:1.820456e-01);
   tree gen.336000 = [&U] ((2:3.407399e-02,3:2.869617e-02):9.544666e-02,(((30:1.500772e-02,31:3.948257e-02):8.829586e-02,((40:3.350770e-02,((41:5.166405e-03,42:5.272146e-02):4.114807e-02,((44:1.144230e-02,(45:1.705493e-02,43:1.028317e-02):9.075726e-03):1.142717e-01,(46:4.545215e-02,((48:2.907057e-02,49:4.252084e-02):7.210539e-02,(50:1.990571e-01,47:1.162386e-03):8.903468e-03):1.536134e-02):1.350713e-02):7.930553e-02):3.392129e-02):1.796811e-01,((29:2.504398e-01,(26:7.198578e-03,(28:1.200634e-01,27:3.931041e-02):8.387004e-02):1.195873e-02):1.556263e-01,(((((24:3.523551e-02,25:1.675648e-02):7.774962e-02,23:4.902124e-02):2.820539e-01,33:5.505120e-02):1.397358e-02,(34:9.338999e-03,(((36:7.170773e-05,(38:1.791549e-03,39:1.298739e-02):2.281895e-02):2.451977e-02,37:5.560935e-03):1.757689e-01,35:2.428851e-02):5.051917e-03):1.469374e-01):4.448543e-01,32:4.830362e-02):1.192837e-01):2.465948e-02):1.433312e-01):2.099290e-01,((22:1.385756e-02,21:7.833236e-04):4.705156e-02,((20:1.689625e-02,((((18:2.996190e-02,17:4.938805e-02):1.529125e-02,(10:2.154840e-02,((((7:5.782780e-03,(6:1.412230e-02,4:1.191741e-02):3.918263e-02):1.002502e-02,9:1.765643e-02):6.047699e-02,5:2.110072e-02):6.342049e-02,8:3.039010e-02):6.317918e-02):4.734251e-02):4.700554e-02,19:4.303769e-02):1.625993e-02,16:3.141230e-02):2.888484e-02):1.406576e-01,(((12:4.063990e-02,11:1.465900e-02):2.469626e-02,13:1.589516e-02):3.724059e-02,(14:8.375211e-03,15:5.861409e-03):1.670082e-01):1.411676e-01):6.627418e-02):1.705147e-01):9.012310e-02,1:1.311513e-01);
   tree gen.338000 = [&U] (((((20:1.269899e-02,(19:1.469994e-03,((((10:5.306879e-03,((14:1.619182e-02,15:9.194946e-03):9.982611e-02,(13:5.589331e-02,(11:1.553860e-02,12:2.291210e-02):4.308480e-02):8.364091e-02):1.311959e-01):9.612872e-03,(((5:6.183077e-03,(4:2.256743e-02,(6:1.128673e-02,7:9.024533e-03):5.889288e-03):2.905742e-04):2.974166e-02,8:1.268583e-03):4.892008e-02,9:1.151512e-02):1.811420e-02):1.274772e-01,18:1.106343e-03):1.690388e-02,17:1.672156e-02):4.708278e-02):6.182537e-02):3.840381e-02,16:1.453816e-02):1.745888e-01,(22:2.803205e-02,21:1.453256e-02):5.421773e-02):1.241226e-01,(((((41:5.809501e-03,42:6.561208e-02):1.932075e-02,(50:2.496754e-01,(46:1.231861e-02,((44:9.354990e-03,(45:1.657529e-02,43:6.253462e-04):6.204667e-03):6.106673e-02,((49:3.971594e-02,48:4.267135e-02):4.113935e-02,47:3.721772e-04):6.470811e-02):6.830426e-03):1.591095e-02):2.817942e-02):2.386093e-02,40:2.625985e-04):2.149306e-01,(((((23:5.346522e-02,(24:2.211982e-02,25:9.979624e-03):4.786773e-02):1.792707e-01,33:1.976593e-02):1.483963e-02,((35:3.170061e-02,((36:4.464342e-02,37:7.718907e-03):1.042458e-02,(38:1.694274e-02,39:1.084966e-02):2.061976e-02):2.637290e-01):2.366500e-02,34:1.747918e-02):1.166889e-01):1.792972e-01,32:8.641704e-03):1.311386e-01,(26:1.298218e-02,(29:8.008801e-02,(28:6.538072e-02,27:8.948030e-02):1.991815e-02):3.082337e-03):1.571212e-01):3.635568e-03):1.152361e-01,(30:2.801328e-02,31:2.261373e-02):6.507774e-02):2.130119e-01):1.264130e-01,(3:4.203012e-02,2:1.348140e-03):4.024829e-02,1:2.427379e-01);
   tree gen.340000 = [&U] ((((((13:1.198767e-02,(11:4.286913e-02,12:1.473452e-02):2.427239e-03):7.884685e-02,(14:9.476249e-03,15:2.054059e-02):1.190156e-01):4.160385e-02,((10:6.493079e-03,((17:4.391231e-02,((16:4.297137e-02,20:2.314291e-02):4.724248e-02,19:2.282823e-02):3.251861e-02):1.211974e-02,18:9.583039e-03):8.523280e-02):2.375003e-02,(((((7:2.804250e-02,6:1.957716e-02):3.477855e-02,4:7.643393e-05):1.748407e-02,5:4.802114e-03):5.386883e-02,8:9.037065e-03):4.683545e-02,9:3.903784e-02):6.204547e-02):8.726556e-02):1.051401e-01,(21:5.391056e-02,22:3.682206e-03):2.994740e-02):7.577197e-02,((32:2.337099e-02,((34:3.998981e-02,(35:4.784279e-03,(((38:5.815919e-03,39:4.464203e-03):5.945311e-02,36:3.287359e-02):2.629858e-02,37:7.226055e-03):1.509485e-01):1.351769e-02):9.687218e-02,33:1.439246e-02):1.132634e-01):6.242190e-02,(((50:4.612467e-03,(49:6.627928e-02,(((46:6.601629e-02,(((45:2.565945e-03,44:2.414192e-02):7.845814e-03,43:6.473958e-04):7.564400e-02,((41:1.717226e-02,42:2.908959e-02):2.680126e-02,40:5.170912e-02):6.567812e-02):2.807126e-02):5.688459e-02,47:1.583402e-02):6.719832e-02,48:6.481558e-02):3.543276e-02):2.315664e-01):2.747901e-01,(27:5.807124e-02,((29:1.365878e-01,28:3.929604e-02):3.594048e-02,26:7.164843e-03):6.931571e-02):1.548746e-01):4.215018e-02,((25:6.118959e-03,(23:6.693591e-02,24:2.558675e-02):6.866527e-04):1.725119e-01,(30:1.091208e-02,31:2.192897e-02):2.463251e-02):4.034697e-02):6.780889e-02):2.646035e-01):1.061111e-01,(3:4.182277e-02,2:4.886380e-02):1.891174e-02,1:4.279721e-01);
   tree gen.342000 = [&U] ((2:9.703534e-03,3:2.993400e-02):4.459102e-02,((((40:6.432457e-03,((41:2.042979e-02,42:4.866292e-02):2.220590e-02,((((48:3.964469e-02,49:4.485455e-02):2.325273e-02,47:1.470952e-03):2.257179e-02,50:2.477287e-01):1.105536e-02,((44:2.548460e-02,(45:5.139614e-04,43:1.409786e-02):5.145045e-03):5.131095e-02,46:7.559998e-02):4.817107e-03):4.045802e-02):5.467506e-02):2.590927e-01,((30:1.624281e-02,31:1.146143e-02):1.773951e-01,(29:5.682444e-02,((28:7.349749e-02,27:1.018452e-01):6.945270e-02,26:2.648910e-02):7.780474e-02):1.102249e-01):6.422347e-03):5.561503e-02,(32:4.997210e-04,((23:2.283223e-02,(25:2.480480e-03,24:3.397783e-02):2.399283e-02):1.383590e-01,(33:7.219656e-02,((((36:1.773018e-02,37:1.141716e-02):3.168002e-02,(38:1.749299e-02,39:1.479597e-02):3.385086e-02):1.972965e-01,34:3.277451e-02):3.757820e-03,35:4.145550e-03):1.272362e-01):1.511746e-02):1.359994e-01):6.203293e-02):1.410181e-01,(22:9.824574e-03,(21:3.904016e-02,((((20:4.149275e-02,16:1.501366e-02):4.574356e-02,19:3.059538e-03):5.788902e-02,(17:2.189881e-02,(18:6.580863e-03,(10:1.705813e-03,(9:2.522310e-02,(8:6.278750e-03,(5:1.992616e-02,((7:3.267265e-03,4:6.896920e-03):1.536164e-02,6:3.063484e-04):1.450744e-02):3.326993e-02):2.857916e-02):3.911833e-02):8.246010e-02):7.736612e-02):9.341801e-03):1.253324e-01,(((11:4.773912e-02,12:7.037970e-03):1.131154e-02,13:1.733590e-02):8.501180e-02,(14:2.094110e-03,15:5.490239e-03):5.133893e-02):1.173123e-01):1.490021e-01):4.853606e-02):9.112669e-02):2.239064e-01,1:1.906114e-01);
   tree gen.344000 = [&U] ((2:1.203270e-02,3:2.714873e-02):3.792948e-02,(((30:2.402470e-02,31:3.650799e-02):3.114976e-02,((((33:2.846915e-02,(((36:4.303569e-03,37:2.911455e-03):4.197765e-02,(39:3.981166e-02,38:6.615867e-03):1.040531e-02):1.034902e-01,(35:1.341778e-02,34:7.541156e-03):1.607419e-02):5.627253e-02):1.082455e-01,32:3.546766e-02):3.000243e-02,(((41:1.038826e-02,((((46:4.983438e-02,((44:2.473875e-02,45:2.492651e-03):1.666660e-02,43:6.807135e-03):4.227003e-02):2.026070e-02,(47:2.943814e-03,(48:3.432832e-02,49:8.593955e-03):1.781355e-02):1.031390e-02):9.449148e-03,50:1.703375e-01):2.557664e-02,42:7.087957e-03):6.912137e-03):2.743445e-02,40:5.345534e-02):2.059179e-01,(29:6.394788e-02,(26:1.119697e-02,(27:8.130690e-02,28:3.320720e-02):4.846915e-02):6.894098e-02):1.502255e-01):5.850135e-02):1.843589e-01,((23:5.944338e-02,25:7.830647e-03):1.088281e-02,24:7.536967e-03):1.101861e-01):8.383354e-02):2.238324e-01,((((13:5.733991e-03,(12:2.590576e-02,11:3.683702e-03):1.905714e-02):6.168371e-02,(14:2.743537e-03,15:7.403027e-03):1.063417e-01):4.649400e-02,(20:1.315373e-02,((19:1.589484e-02,(17:4.901210e-02,(18:3.940726e-03,(10:1.294277e-02,(((5:5.386733e-04,8:4.525832e-02):9.335761e-03,(6:2.229756e-02,(7:5.111307e-03,4:5.967811e-03):4.188689e-03):6.981199e-03):6.147590e-02,9:8.378549e-04):3.871504e-02):1.341668e-01):2.014155e-02):6.206316e-02):5.302286e-02,16:2.509587e-02):1.423948e-02):9.558608e-02):6.639726e-02,(21:1.267510e-02,22:7.935151e-03):4.384585e-02):1.036018e-01):1.044078e-01,1:2.175957e-01);
   tree gen.346000 = [&U] ((3:2.579804e-02,2:2.042774e-02):3.029521e-02,((((42:2.218357e-02,(((46:6.402017e-02,(45:3.471806e-03,(43:6.991281e-03,44:2.341658e-02):4.760899e-03):8.425317e-02):9.148423e-03,(47:5.999797e-04,((48:1.466857e-02,49:4.724886e-02):1.296169e-02,50:2.510927e-01):2.669987e-02):4.364456e-02):5.976823e-02,41:2.345988e-02):3.917504e-02):4.266649e-02,40:3.238415e-02):2.104876e-01,((30:2.350275e-02,31:8.064601e-03):3.367697e-02,(((((((36:6.324668e-03,(38:6.495418e-03,39:9.324512e-03):2.533924e-02):1.965997e-02,37:1.331150e-02):1.101119e-01,(34:1.506661e-02,35:3.232973e-03):1.129853e-02):7.881965e-02,(23:1.971731e-02,(25:7.690929e-04,24:6.852728e-02):5.923306e-02):2.111989e-01):2.102646e-02,33:6.749424e-03):1.550230e-01,32:1.682490e-02):1.478167e-01,((26:3.626783e-02,(27:3.854475e-02,28:9.933866e-02):1.052403e-02):7.668939e-02,29:7.107894e-03):2.677748e-01):2.780452e-02):2.759598e-02):2.643660e-01,((((18:2.545644e-02,(10:5.669167e-02,(9:4.633161e-03,(8:9.068740e-03,(((7:5.401415e-04,4:2.278647e-02):3.358687e-02,6:4.487429e-02):3.656590e-02,5:3.431166e-03):3.739895e-02):3.496934e-02):4.698410e-02):3.456713e-02):1.299125e-01,(((20:1.768302e-02,16:4.204115e-02):2.231575e-02,19:2.039530e-02):5.400554e-02,17:2.424236e-02):3.556155e-04):1.332917e-01,(((12:3.129782e-02,11:1.998632e-02):3.520918e-02,13:3.591106e-03):1.333941e-01,(14:6.649457e-03,15:2.157419e-03):7.221225e-02):7.234954e-02):1.183288e-01,(21:1.323981e-02,22:3.070995e-05):2.298515e-02):1.138078e-01):2.617385e-01,1:1.521206e-01);
   tree gen.348000 = [&U] ((3:4.586338e-02,2:3.500357e-03):1.060786e-01,(((30:3.803253e-02,31:2.712245e-03):7.623993e-02,(((((23:4.961354e-02,(25:3.427310e-03,24:4.354715e-02):1.099095e-01):2.161701e-01,((((36:6.393245e-03,37:6.809344e-03):5.242447e-02,(38:2.636778e-02,39:2.569939e-02):4.790732e-02):2.143440e-01,(34:2.640425e-02,35:9.779774e-03):1.176368e-02):5.402321e-02,33:1.036552e-02):3.204042e-02):7.252931e-02,32:2.353268e-02):6.664068e-02,((26:2.766601e-02,(27:8.889160e-02,28:6.011201e-02):3.950772e-02):4.505811e-02,29:4.825293e-02):2.606899e-01):6.590289e-02,((((47:1.889882e-02,((50:2.974276e-01,49:1.735931e-02):3.643585e-02,48:4.334114e-02):2.000694e-02):1.448795e-02,(46:6.709611e-02,(44:1.164647e-02,(43:2.049517e-03,45:2.977659e-04):2.217987e-02):9.822905e-02):1.869441e-02):2.554193e-02,(41:3.010715e-03,42:2.554943e-02):6.138863e-02):4.189320e-02,40:2.645987e-03):2.057894e-01):3.118236e-02):1.521996e-01,((((20:8.324748e-03,16:1.476585e-02):3.308349e-02,(19:2.397476e-03,(17:8.198052e-03,((10:4.253556e-04,(9:7.450775e-02,(8:9.222398e-03,((6:9.814382e-03,(7:2.750142e-02,4:2.245934e-02):1.259275e-02):1.639992e-02,5:1.810458e-02):4.350325e-02):1.432850e-01):8.159112e-02):3.905576e-02,18:5.172092e-02):6.211392e-02):4.724652e-02):3.158501e-02):1.080848e-01,(((12:2.556125e-02,11:2.677273e-02):3.569523e-02,13:1.558906e-02):9.973895e-02,(14:1.525822e-03,15:5.374489e-03):1.226406e-01):1.273783e-01):9.412950e-02,(21:2.941438e-03,22:8.637381e-03):1.748668e-02):2.063313e-01):1.117553e-01,1:1.130041e-01);
   tree gen.350000 = [&U] (((3:3.559811e-02,2:8.305067e-03):6.772745e-02,(((((((33:1.223481e-02,(23:9.586835e-03,(25:5.209501e-03,24:1.715008e-02):7.447838e-02):1.933167e-01):9.117080e-03,(((36:3.818775e-02,37:2.086761e-02):2.713207e-02,(38:2.408516e-02,39:2.097327e-03):2.786002e-02):1.818942e-01,(34:1.042751e-02,35:1.941211e-02):9.477676e-03):1.134073e-01):1.100746e-01,32:1.175936e-03):1.598979e-01,((26:6.175707e-03,29:1.588143e-01):5.874948e-03,(27:2.760901e-02,28:5.214294e-02):4.782045e-02):1.882795e-01):2.253121e-02,((((((44:8.981662e-03,43:4.158098e-03):7.549480e-03,45:7.426788e-03):7.480703e-02,46:1.067762e-02):1.884563e-02,((48:2.782255e-02,(49:1.140724e-02,50:2.293890e-01):5.443992e-03):1.025877e-02,47:1.252631e-02):3.501717e-02):6.180536e-02,(41:1.353694e-02,42:1.907240e-02):2.153470e-02):3.375613e-02,40:7.019175e-03):1.042408e-01):1.155071e-01,30:1.865701e-04):2.345918e-02,31:3.166181e-02):1.799818e-01):4.337420e-03,((21:3.921352e-03,22:2.420304e-02):1.051730e-02,(((19:2.047770e-02,(20:2.444491e-02,16:4.725978e-02):1.976355e-02):4.606751e-02,(17:3.990275e-02,((10:8.599480e-03,(9:3.443501e-02,(((4:5.863290e-03,(7:1.271785e-02,6:8.239224e-03):5.816727e-03):3.697909e-02,5:1.397645e-02):6.182630e-02,8:2.764441e-03):4.942608e-02):3.927153e-02):4.964019e-02,18:4.072934e-03):2.621546e-02):3.240569e-02):4.920197e-02,((13:2.433668e-03,(12:1.061646e-02,11:1.803513e-02):2.079960e-02):5.408045e-02,(14:2.681015e-03,15:1.063359e-02):5.463424e-02):8.176717e-02):4.879378e-02):1.988637e-01,1:1.324334e-01);
   tree gen.352000 = [&U] ((((((20:2.382571e-02,16:4.362596e-02):4.270947e-02,(19:4.234572e-04,(17:3.418247e-02,((10:5.494880e-03,(9:1.942198e-02,(8:3.004169e-04,(((7:1.521685e-02,6:3.461908e-03):5.089956e-03,4:1.538902e-02):2.156529e-02,5:1.613543e-03):1.811049e-02):2.948636e-02):3.981031e-02):8.336407e-02,18:4.434883e-04):1.350668e-02):8.653413e-02):2.000873e-02):1.773107e-01,((13:3.593234e-02,(11:1.953745e-02,12:3.137638e-02):5.669419e-03):1.029325e-01,(14:1.919197e-03,15:5.297930e-03):8.925061e-02):5.362223e-02):4.737557e-02,(21:2.204708e-02,22:6.364649e-03):5.626760e-02):1.599399e-01,(((((((((45:1.733569e-02,43:4.601169e-03):9.486812e-03,44:2.035701e-03):6.066676e-02,46:1.824317e-02):3.680593e-02,(50:2.192534e-01,(48:4.210154e-02,49:5.198771e-02):8.872379e-03):3.503820e-02):7.131515e-03,47:2.295177e-02):6.993102e-02,(41:2.743649e-02,42:5.412179e-02):5.531550e-02):3.436164e-02,40:4.364819e-03):1.075890e-01,((26:7.958390e-05,((27:6.764829e-02,28:3.376369e-02):3.646090e-02,29:8.154292e-02):1.231101e-03):1.140926e-01,(((23:7.021326e-02,(25:1.502058e-02,24:4.430163e-02):3.036231e-02):1.819357e-01,(33:2.502516e-02,(35:2.980011e-03,((37:1.941647e-02,(36:1.321430e-03,(38:9.049201e-03,39:5.533393e-03):1.771356e-02):1.122011e-03):2.001476e-01,34:3.210415e-03):4.103280e-02):9.376124e-02):2.563090e-02):1.705757e-01,32:5.172275e-02):8.674086e-02):6.110568e-02):5.948252e-02,(30:1.025241e-02,31:3.317457e-02):5.364986e-02):1.679808e-01):1.033877e-01,(3:3.662070e-02,2:4.838085e-03):5.882330e-02,1:2.793827e-01);
   tree gen.354000 = [&U] ((2:7.314931e-03,3:6.493535e-02):1.040100e-01,(((21:5.200198e-03,22:5.341832e-02):8.632870e-02,(((13:1.006930e-02,(12:1.782980e-02,11:3.649982e-02):9.077208e-03):4.442730e-02,(14:1.648295e-03,15:6.580776e-03):1.794411e-01):1.486703e-01,((16:3.602776e-02,20:8.954705e-03):3.225099e-02,(19:4.810307e-03,((18:2.036366e-02,(10:3.433705e-03,((5:7.086714e-03,8:3.921945e-02):2.398772e-02,(9:1.374375e-02,(6:1.454921e-02,(4:1.634819e-02,7:2.041459e-02):8.807200e-03):5.328158e-02):1.733356e-02):3.890098e-02):5.517646e-02):1.721173e-02,17:2.954234e-02):2.442917e-02):2.064955e-02):8.154446e-02):7.114737e-02):1.710672e-01,((23:2.353676e-02,(25:7.308396e-03,24:2.077289e-02):7.682043e-02):2.540317e-01,((30:2.772731e-02,((((26:7.793352e-04,(28:6.016389e-02,27:4.531769e-02):8.422833e-03):5.881471e-02,29:8.129315e-02):4.594008e-02,(40:2.844622e-02,((((((48:4.153564e-02,(49:1.260804e-02,50:2.101482e-01):3.507429e-02):7.662321e-02,47:1.069061e-03):2.830886e-02,46:6.567519e-02):1.814669e-03,(44:2.920611e-02,(45:5.072719e-03,43:4.259469e-04):1.238993e-03):5.179718e-02):9.510809e-02,41:6.911937e-03):3.834799e-02,42:2.782295e-02):1.313817e-02):2.859350e-01):1.524564e-01,(32:5.581688e-02,(33:1.159272e-03,((35:9.167551e-03,34:1.831548e-02):1.244055e-02,((38:6.886232e-03,39:4.742861e-02):1.452141e-02,(36:1.071420e-02,37:1.899086e-02):1.771373e-02):1.671428e-01):1.380855e-01):1.562721e-01):1.015316e-01):2.223702e-01):1.220757e-02,31:3.130886e-03):7.148482e-02):7.942952e-02):2.162381e-02,1:2.092139e-01);
   tree gen.356000 = [&U] ((2:1.682924e-03,3:3.920851e-02):4.576768e-02,(((21:3.194430e-02,22:9.724612e-03):7.641318e-02,((((11:5.177656e-02,13:4.713242e-02):4.177743e-03,12:5.035231e-03):1.198218e-01,(14:1.705388e-03,15:7.401799e-03):3.603085e-02):1.600266e-01,((19:3.491247e-03,(17:3.115389e-02,(18:2.020593e-04,(10:1.159127e-02,((5:1.655124e-02,((7:6.040194e-03,6:2.730808e-02):3.260126e-02,4:7.581647e-03):4.260576e-02):5.277555e-02,(8:6.434099e-02,9:1.461216e-02):8.678229e-03):1.644504e-02):7.439684e-02):2.857874e-02):3.838368e-02):4.211584e-02,(20:5.409894e-03,16:1.395312e-02):2.494953e-02):1.020132e-01):1.564308e-01):1.507830e-01,(((27:4.656896e-02,(29:8.982468e-02,(28:6.179473e-02,26:3.215496e-02):4.212139e-02):1.030276e-01):1.786318e-01,(((((44:2.914498e-02,45:2.559415e-02):6.831353e-05,43:2.206970e-03):6.421081e-02,(((48:2.620273e-02,(50:1.983447e-01,49:4.104265e-02):3.209815e-02):3.340474e-02,47:5.473547e-03):3.045328e-02,46:2.722414e-02):1.281770e-02):4.794936e-02,(41:7.057792e-03,42:3.073473e-02):9.371949e-02):6.434372e-02,40:7.492896e-03):1.590688e-01):7.976925e-03,(((31:1.090134e-02,30:1.120730e-02):2.640670e-02,((23:4.045602e-02,25:9.410301e-03):1.024983e-02,24:1.851306e-02):2.817097e-01):5.569439e-02,(32:5.386364e-02,(33:1.974973e-02,((35:7.720937e-03,((36:7.150484e-03,37:9.786984e-03):8.147199e-02,(38:3.299952e-02,39:1.094396e-03):3.671011e-02):7.064428e-02):4.562474e-03,34:1.439125e-02):1.072129e-01):1.393078e-01):1.384478e-01):3.980014e-02):2.419302e-01):1.258941e-01,1:2.617574e-01);
   tree gen.358000 = [&U] ((2:1.240881e-02,3:5.071049e-02):5.101677e-02,((((30:1.036491e-02,31:3.102387e-02):2.911904e-02,((25:7.298924e-03,24:1.046746e-02):1.988605e-02,23:2.386241e-02):2.430956e-01):5.586066e-02,((((21:2.367110e-02,(((13:5.629839e-03,(12:1.321391e-03,11:9.903816e-03):6.490620e-02):9.497194e-02,(14:2.637862e-03,15:1.622193e-02):8.963103e-02):8.626559e-02,(17:6.950354e-03,((18:6.016698e-03,(10:9.484146e-03,(((5:1.150089e-02,(6:4.706837e-04,(7:1.425861e-04,4:2.136534e-02):7.837864e-03):3.549234e-02):3.685494e-02,8:1.512658e-02):2.440991e-02,9:1.253633e-02):2.403863e-02):8.488091e-02):1.352783e-02,(19:6.694697e-03,(20:8.707780e-03,16:2.965254e-02):2.876923e-02):3.562883e-02):3.276444e-02):4.415939e-02):1.170830e-01):3.655375e-02,22:1.818741e-03):2.050836e-01,((((46:1.818362e-02,((48:5.217347e-02,(50:2.339279e-01,49:7.249352e-03):1.868305e-02):4.867790e-02,47:2.829863e-03):3.361054e-02):1.802751e-02,((43:1.242593e-02,44:4.822324e-02):4.543000e-03,45:4.062250e-03):4.297134e-02):3.824893e-02,(41:1.386844e-02,42:3.983181e-02):7.555537e-03):5.369040e-02,40:6.190773e-04):1.114689e-01):9.584585e-02,(32:7.114667e-04,(33:3.721452e-03,(((38:6.891723e-03,39:1.852020e-02):5.824758e-02,(36:4.205838e-03,37:2.315517e-02):1.054284e-02):9.301344e-02,(34:2.753406e-03,35:4.603535e-02):4.696167e-02):9.893975e-02):2.158879e-01):5.826063e-02):3.203576e-02):5.274118e-02,((29:1.035198e-01,(28:5.144632e-02,27:1.294188e-01):9.322669e-03):3.355700e-02,26:1.403789e-03):7.934278e-02):1.564946e-01,1:1.144129e-01);
   tree gen.360000 = [&U] ((2:7.191508e-04,3:2.557445e-02):3.862663e-02,(((22:4.442902e-03,21:3.729782e-03):4.868399e-02,((19:1.792828e-02,((((((((7:3.280130e-02,6:2.638114e-03):5.334564e-03,4:8.694368e-03):5.217585e-03,5:2.292323e-03):3.105225e-02,8:7.585012e-03):1.394377e-02,9:1.565050e-02):4.794800e-02,10:6.059950e-03):6.698462e-02,(18:2.099439e-02,17:2.006160e-02):1.289007e-02):2.906040e-02,(20:7.190655e-03,16:3.586883e-02):6.299578e-03):1.158267e-02):6.045910e-02,((15:9.626641e-04,14:4.563035e-03):5.079357e-02,((12:3.249484e-03,13:3.514906e-02):3.078332e-03,11:4.368368e-02):3.608541e-02):5.554307e-02):7.302397e-02):5.740674e-02,((30:8.168169e-03,31:3.247955e-02):8.123973e-02,(((40:2.499123e-02,(42:3.217660e-02,(41:8.963985e-03,((((48:3.698169e-02,49:5.255865e-02):3.525582e-02,47:7.470857e-04):4.668482e-02,46:1.154178e-02):1.528021e-03,((43:1.764327e-03,45:7.857813e-03):6.211543e-03,44:1.714290e-02):1.093654e-01):3.428882e-02):2.417176e-03):6.299623e-02):4.719850e-02,50:5.992043e-02):9.078869e-02,((32:2.360372e-02,((((35:1.354173e-02,((36:2.250223e-05,(38:4.561720e-03,39:2.040298e-02):3.248328e-02):2.846922e-02,37:5.681913e-03):1.519870e-01):1.131483e-02,34:8.555976e-03):7.657992e-02,33:2.277017e-02):8.787426e-03,((25:1.792153e-03,24:3.225411e-02):2.039701e-02,23:1.882350e-02):1.713491e-01):5.508424e-02):5.404522e-02,((28:4.137180e-02,(29:5.665721e-02,26:7.984900e-04):5.319441e-03):2.202005e-02,27:1.186327e-01):1.092989e-01):4.926434e-03):3.599251e-02):1.624671e-01):2.894705e-02,1:1.140008e-01);
   tree gen.362000 = [&U] ((((21:1.800049e-02,22:2.421716e-03):4.994042e-02,((19:2.249337e-02,(((((14:9.943048e-03,15:2.451882e-02):8.580719e-02,((12:3.783134e-03,11:1.217428e-02):5.671613e-03,13:2.149278e-02):1.102989e-01):1.599089e-01,((((4:1.244719e-02,((7:3.509378e-02,6:7.822682e-03):5.420913e-02,5:1.600098e-02):1.225234e-03):2.164007e-02,8:3.026431e-03):2.516960e-02,9:2.047517e-02):8.173128e-03,10:1.472462e-02):3.918679e-02):2.168753e-02,18:2.547489e-03):1.852732e-02,17:1.258771e-02):1.323659e-02):3.254432e-02,(20:7.150830e-03,16:1.700717e-02):1.279869e-02):1.010343e-01):6.762280e-02,((((26:2.140702e-02,(29:6.944404e-02,(28:3.389777e-02,27:6.055409e-02):4.095363e-02):1.278988e-02):1.638540e-01,(((((((36:1.331008e-02,37:9.791423e-03):2.372504e-02,(39:1.531406e-03,38:1.099191e-02):1.400211e-02):6.768568e-02,35:1.304819e-02):1.443421e-02,34:5.400436e-03):2.026681e-01,33:3.264800e-02):7.790428e-03,(24:3.042698e-02,(23:5.242195e-02,25:9.642894e-03):3.274426e-03):1.853680e-01):1.163196e-01,32:1.062052e-02):6.694898e-02):8.385499e-02,(40:7.988506e-03,((((45:6.497056e-03,(44:1.073721e-02,43:3.407006e-03):2.570618e-03):2.104023e-02,46:5.338826e-02):8.045700e-03,(((49:2.864357e-02,48:3.246550e-02):2.368591e-02,50:1.112546e-01):3.053127e-02,47:1.375177e-03):1.588251e-02):2.526457e-02,(42:7.270135e-02,41:5.653003e-03):4.184264e-02):4.296910e-02):2.515936e-01):1.486317e-02,(30:4.856134e-02,31:1.323652e-02):3.935751e-02):8.371876e-02):1.135344e-01,(2:1.298879e-02,3:2.033865e-02):7.747085e-02,1:2.160624e-01);
   tree gen.364000 = [&U] ((2:7.820283e-03,((((20:2.242661e-02,((((((((4:4.990711e-02,(5:1.142307e-02,(7:5.055932e-02,6:1.076674e-03):1.038768e-02):2.604449e-02):2.269638e-02,8:7.129592e-03):1.295662e-02,9:2.193362e-02):1.845801e-02,(10:1.615709e-02,((14:1.612785e-02,15:3.733396e-03):9.236170e-02,(13:3.393904e-02,(12:6.903087e-03,11:3.230887e-02):7.194039e-03):8.918134e-02):1.479512e-01):2.696708e-02):7.166716e-02,18:2.527477e-02):1.628717e-02,17:4.231738e-02):4.022357e-02,19:1.309864e-02):1.980782e-02,16:1.889944e-02):7.253393e-03):1.351203e-01,21:1.999361e-02):5.459919e-03,22:1.791397e-02):1.027047e-01,((((40:1.873133e-02,(((46:6.832728e-02,(44:2.103978e-02,(43:9.317922e-03,45:1.707096e-02):1.523618e-03):6.027626e-02):3.077876e-02,((49:2.364449e-02,(50:2.069465e-01,48:6.005060e-03):1.776678e-02):2.858247e-02,47:9.602834e-03):2.604386e-02):6.298865e-02,(41:1.555725e-02,42:4.764743e-02):2.696075e-02):6.416444e-02):2.420483e-01,(26:4.831815e-02,((28:1.045146e-01,29:1.197609e-01):6.621485e-03,27:9.503337e-02):1.887927e-02):1.527868e-01):7.996049e-02,(((((37:6.743141e-03,(36:3.516717e-03,(39:3.911520e-02,38:1.254766e-02):5.321652e-02):2.148090e-02):7.273294e-02,34:1.244227e-02):2.839409e-02,35:1.529377e-02):9.845891e-02,(((25:1.397005e-02,24:2.849336e-02):1.846106e-02,23:2.416113e-02):3.887821e-01,33:5.595118e-02):9.897586e-03):1.481757e-01,32:3.577021e-03):1.598842e-01):6.154515e-03,(30:2.474286e-03,31:3.101393e-02):1.131393e-01):1.114828e-01):2.401010e-01):1.019899e-02,3:4.925232e-02,1:1.886759e-01);
   tree gen.366000 = [&U] ((2:3.279894e-03,3:9.386422e-02):2.426490e-02,((((16:4.443799e-02,((19:1.593974e-02,((18:7.311219e-04,(10:4.937843e-03,((((4:1.834928e-02,(8:2.651298e-02,5:3.287877e-03):3.045663e-02):1.016092e-02,7:1.059012e-02):1.009851e-02,6:6.498761e-03):4.750543e-02,9:1.778705e-02):5.926874e-02):5.266695e-02):2.325673e-02,17:5.423930e-02):4.208718e-02):2.781181e-02,20:1.917106e-02):7.982791e-03):2.073044e-01,(21:1.392524e-02,22:7.531752e-03):4.910544e-02):5.622821e-02,((13:8.021924e-03,(11:2.180346e-02,12:9.114852e-03):6.548516e-02):8.934653e-02,(14:3.505897e-03,15:1.787075e-02):7.347389e-02):1.517045e-01):7.643749e-03,((((28:1.112335e-01,(29:8.570651e-02,26:4.336018e-02):7.589093e-03):4.482803e-02,27:9.101332e-02):2.141295e-01,((((46:5.372971e-02,((49:4.417598e-02,48:5.625877e-02):1.912530e-02,47:3.062926e-03):9.400286e-03):3.507251e-02,((41:4.143859e-03,42:6.865904e-02):1.947651e-02,40:3.380807e-02):8.239630e-02):7.420497e-03,((45:1.722041e-02,43:1.598410e-02):2.043003e-02,44:1.530502e-02):1.040743e-01):1.011354e-01,50:6.550449e-02):3.708424e-01):2.244084e-03,((30:8.520867e-03,31:2.338333e-02):8.174548e-02,(((33:2.340199e-02,(((36:4.413123e-02,37:2.170574e-02):1.350719e-02,(38:2.243331e-02,39:1.885571e-03):4.545996e-02):1.041820e-01,(35:7.192983e-03,34:9.679257e-03):1.595067e-02):7.741291e-02):7.438262e-02,(23:2.063302e-02,(25:1.162551e-02,24:1.419407e-02):1.892419e-02):2.173715e-01):9.401464e-02,32:1.103106e-02):1.017570e-01):1.535241e-02):1.759775e-01):1.250596e-01,1:2.145917e-01);
   tree gen.368000 = [&U] ((2:2.048211e-02,3:7.965454e-02):9.253682e-02,(((30:9.891132e-03,31:1.070961e-02):1.134518e-01,(((29:8.766686e-02,((28:1.335052e-01,27:1.397499e-01):1.257283e-02,26:2.115056e-02):6.311047e-02):1.847859e-01,(32:5.530599e-02,(((((38:1.735889e-02,((36:2.461128e-02,37:1.883313e-02):3.189959e-02,39:2.964672e-02):1.172726e-02):2.151878e-01,35:2.889115e-03):5.578675e-02,34:2.579992e-02):6.701098e-02,33:4.067871e-02):1.440597e-01,((24:2.745495e-02,25:1.857247e-02):2.183634e-02,23:5.433188e-02):2.502940e-01):4.667544e-02):7.310162e-02):1.834638e-01,(40:2.889517e-02,(((46:2.650316e-02,(44:1.012618e-02,(43:8.142488e-03,45:1.986213e-03):5.534304e-03):4.425219e-02):8.845698e-03,(47:5.332355e-03,((49:3.317730e-02,50:1.426374e-01):1.011261e-02,48:8.034980e-02):2.531297e-02):3.993591e-02):2.639082e-02,(42:3.251648e-02,41:5.720895e-03):4.968629e-02):1.671044e-02):1.903496e-01):7.557691e-02):1.773359e-01,((((19:3.250759e-02,(16:1.038019e-02,20:1.068481e-02):4.207870e-02):2.440100e-02,((18:1.506695e-02,17:5.853384e-02):6.376845e-03,((((((6:3.718423e-02,7:1.206960e-02):9.226176e-03,4:1.974168e-02):1.643445e-02,5:5.097409e-03):2.050459e-02,8:5.680900e-04):7.123608e-02,9:3.177421e-02):4.327229e-02,10:1.029526e-02):1.066750e-01):3.587363e-02):1.034072e-01,((15:1.106770e-02,14:7.183457e-03):4.420755e-02,((12:1.279116e-02,11:1.625691e-02):2.843267e-02,13:3.876851e-03):1.231332e-01):1.009731e-01):4.296647e-02,(21:6.054221e-04,22:1.659945e-02):9.384015e-02):6.294192e-02):7.543980e-02,1:1.977046e-01);
   tree gen.370000 = [&U] ((2:8.970794e-03,3:2.098446e-02):5.756750e-02,((((30:2.634048e-02,31:1.990949e-02):6.262350e-02,(((28:4.644507e-02,27:5.186111e-02):4.998717e-02,(26:1.137177e-02,29:6.879559e-02):2.554636e-03):1.404374e-01,(((41:1.312040e-02,42:2.840448e-02):8.138975e-03,(((44:5.363223e-03,(45:1.580142e-03,43:6.349167e-03):2.076378e-02):2.969949e-02,(((50:1.364490e-01,48:4.560120e-02):2.567949e-03,49:1.687926e-02):1.044789e-02,47:5.713068e-03):2.587665e-02):1.950586e-02,46:3.199006e-02):3.640928e-02):4.602207e-02,40:5.445354e-03):1.822174e-01):7.773538e-02):2.593590e-02,(32:8.002901e-03,((((((38:5.239099e-03,39:7.207827e-03):4.921984e-02,(36:2.900564e-03,37:1.057597e-02):1.742431e-03):1.679373e-01,35:1.328596e-02):1.185975e-02,34:7.975367e-03):9.661823e-02,33:2.554091e-02):1.920007e-02,((24:2.217395e-02,25:2.994052e-03):1.519197e-02,23:2.250163e-02):1.046751e-01):1.000980e-01):7.034532e-02):1.194647e-01,(22:1.170862e-02,(((17:1.201765e-02,((18:7.870276e-03,((8:1.549936e-02,(((5:8.776996e-03,(7:1.370811e-02,6:1.490529e-02):3.469257e-03):6.875246e-04,4:4.219928e-03):1.607968e-02,9:2.591904e-02):1.250204e-02):2.180434e-02,10:1.945166e-03):9.463120e-02):2.265945e-02,(19:2.042308e-03,(16:1.797247e-02,20:9.497995e-03):1.964572e-02):2.005314e-02):1.179747e-04):9.375918e-02,((15:3.004972e-03,14:6.452981e-03):3.471912e-02,((12:1.226150e-02,11:3.421117e-02):6.795661e-03,13:9.437320e-03):6.185558e-02):6.557984e-02):7.557578e-02,21:2.777646e-03):5.207765e-03):1.418522e-01):1.043830e-01,1:1.122749e-01);
   tree gen.372000 = [&U] ((2:8.038972e-03,3:2.370064e-02):8.993084e-02,(((((29:5.679852e-02,(26:9.830394e-03,(28:6.182438e-02,27:8.175042e-02):3.215047e-02):8.958339e-02):1.680294e-01,(32:2.279463e-02,(((24:3.824485e-02,25:4.247376e-03):5.751442e-02,23:1.559569e-02):1.748406e-01,((((38:7.576049e-03,39:3.816726e-03):2.866754e-02,(37:1.653498e-02,36:1.325719e-02):1.708492e-02):6.310646e-02,(35:1.696506e-02,34:2.684948e-02):1.724179e-03):1.590958e-01,33:2.443187e-02):7.975992e-02):6.778419e-02):9.619023e-02):6.480118e-02,((30:2.452732e-02,31:1.158746e-02):1.684165e-01,(((42:7.506610e-02,41:3.576758e-02):1.811965e-02,((((48:6.008801e-02,49:2.184404e-02):8.653905e-02,47:1.775065e-02):3.027422e-02,((43:3.193108e-03,(44:1.831329e-02,45:1.203586e-02):1.286508e-02):4.245018e-02,46:5.064168e-02):2.746093e-02):6.280530e-02,50:1.873528e-01):5.259817e-02):4.067836e-02,40:2.654599e-02):3.008729e-01):2.365200e-02):1.506524e-01,(22:9.626249e-03,21:2.532909e-03):7.593109e-02):6.100505e-03,((17:1.522603e-02,((18:2.674105e-02,(((((6:6.587890e-03,(4:5.242816e-03,7:6.618945e-02):1.062991e-02):9.378265e-03,5:1.016660e-04):2.664804e-02,8:3.329438e-02):2.775807e-02,9:5.820173e-03):4.086450e-02,10:2.753337e-03):7.016914e-02):1.690506e-02,((16:3.563147e-02,20:1.518936e-02):4.421690e-02,19:1.701157e-03):3.104614e-02):1.030739e-02):7.552913e-02,((15:1.840109e-03,14:3.101453e-02):8.712106e-02,((12:1.716464e-02,11:2.348269e-02):1.230606e-02,13:1.120722e-02):9.416857e-02):8.411679e-02):5.632289e-02):1.320382e-01,1:2.002865e-01);
   tree gen.374000 = [&U] ((2:4.313719e-03,3:4.044496e-02):4.060744e-02,(((22:1.176073e-03,21:2.574813e-02):3.189413e-02,((17:1.481541e-02,((18:1.322813e-02,((((((7:3.505505e-02,6:8.954896e-03):1.846100e-02,4:2.148371e-03):1.310361e-03,5:8.922407e-05):2.406664e-02,8:1.519245e-02):2.849385e-02,9:3.262408e-02):3.736424e-02,10:5.507353e-03):6.043070e-02):2.980048e-02,((16:2.658658e-02,20:3.166847e-02):3.587810e-02,19:4.152611e-02):5.226310e-02):4.764046e-03):1.596624e-02,((15:2.062731e-03,14:2.739959e-02):9.599892e-02,((12:1.895221e-02,11:3.519472e-02):3.591983e-02,13:1.337763e-02):1.285664e-01):1.134730e-01):1.681068e-01):7.331425e-02,((((42:2.455824e-02,41:2.692115e-02):2.093122e-02,(46:3.022643e-02,(((48:2.427432e-02,49:4.268701e-02):3.389688e-02,47:1.217034e-02):4.992597e-02,(((45:4.521978e-03,43:3.777175e-03):5.720352e-03,44:6.684996e-03):8.740731e-02,50:2.387208e-01):2.973242e-02):2.363426e-02):8.364322e-02):3.335066e-02,40:1.774546e-02):3.152855e-01,((30:2.096017e-02,31:2.648059e-02):1.105850e-01,((((28:2.559783e-02,27:1.073211e-01):2.739025e-02,26:3.428244e-02):1.716255e-02,29:4.537517e-02):2.393732e-01,(32:1.426960e-02,(33:6.382473e-02,(((25:1.027583e-02,24:1.313491e-02):1.034476e-02,23:4.255414e-02):1.484099e-01,(((36:9.187951e-03,(38:2.679483e-02,39:4.481772e-03):3.490821e-02):9.326186e-03,37:1.466680e-02):1.692263e-01,(34:2.900675e-02,35:1.069572e-02):6.261154e-04):1.488033e-01):1.473798e-02):9.869395e-02):1.366901e-01):2.606412e-03):1.089677e-03):1.263183e-01):2.028600e-01,1:1.796521e-01);
   tree gen.376000 = [&U] ((2:1.989223e-03,3:3.039487e-02):5.828774e-02,(((21:3.773612e-02,((19:2.072617e-02,(17:4.353431e-02,(((((((7:2.406617e-02,(6:9.595775e-03,4:2.515982e-02):2.608403e-03):1.705247e-02,5:4.976750e-03):2.964356e-02,8:3.399488e-03):1.936741e-02,9:2.311914e-02):4.358898e-02,((15:1.896185e-04,14:8.112027e-03):2.297737e-02,(13:1.613154e-02,(12:1.198438e-02,11:1.314596e-02):3.217487e-03):5.918918e-02):1.750383e-01):2.599526e-02,10:7.551144e-03):3.917273e-02,18:1.800033e-02):5.234630e-02):4.237736e-02):1.441855e-02,(20:3.278500e-02,16:2.860449e-02):1.553428e-02):1.983790e-01):2.574447e-02,22:1.226170e-02):8.337113e-02,((((32:9.101901e-03,((((((36:8.837770e-03,(38:6.656573e-03,39:1.450078e-02):3.239245e-02):2.725218e-02,37:5.507769e-03):1.329608e-01,35:5.005313e-03):3.195252e-02,34:9.219535e-03):1.488279e-01,33:3.470149e-02):9.716305e-02,((25:5.878158e-03,24:1.666832e-02):7.982582e-02,23:1.933957e-02):1.412339e-01):9.427290e-02):1.435335e-01,(29:3.162455e-02,((27:5.774932e-02,28:5.128984e-02):3.128864e-02,26:6.944155e-03):6.997534e-02):1.170819e-01):3.650774e-03,(30:6.027758e-03,31:4.123432e-02):8.876616e-02):1.526453e-02,(((42:2.538909e-02,41:8.156862e-03):6.947651e-02,((47:6.684419e-04,((48:5.741404e-02,50:1.980943e-01):4.205498e-03,49:8.274238e-02):3.954925e-02):4.339299e-02,(46:1.322439e-02,((45:1.488367e-03,43:3.528227e-03):1.509626e-03,44:1.006789e-02):8.050914e-02):2.232009e-02):3.990689e-02):2.382362e-02,40:1.050427e-02):2.784998e-01):1.170274e-01):1.547971e-01,1:2.554127e-01);
   tree gen.378000 = [&U] ((((21:1.419540e-02,22:9.759557e-04):6.974612e-02,(((19:5.989525e-02,(16:3.946980e-02,20:1.694867e-02):5.810084e-02):2.586449e-02,(((10:4.185166e-03,(9:3.989231e-02,((5:3.620458e-03,((4:1.236634e-02,7:1.406189e-03):2.697626e-02,6:3.719686e-03):4.081226e-02):8.872055e-03,8:1.548726e-02):4.969713e-02):5.464671e-02):4.374540e-02,18:1.899052e-02):7.043610e-02,17:3.119580e-02):1.943467e-02):1.403481e-01,((14:6.183719e-03,15:3.952747e-03):1.000347e-01,(13:8.842990e-03,(11:5.916973e-03,12:1.794558e-02):9.489964e-03):7.477666e-02):1.334512e-01):1.095202e-01):1.633022e-01,(((((34:2.015548e-02,(35:1.563615e-03,(((38:4.167910e-03,39:5.044564e-03):7.603685e-02,36:1.369698e-02):2.406855e-02,37:9.895342e-03):1.202349e-01):1.412185e-02):2.354719e-01,33:1.648577e-02):1.647955e-01,32:3.785287e-02):2.231405e-02,(((26:1.057895e-02,(27:2.865615e-02,28:5.527770e-02):4.960269e-02):2.758505e-02,29:7.016427e-02):1.344511e-01,((((46:1.873236e-02,(42:6.896150e-02,(40:7.556951e-02,41:6.363770e-02):9.930923e-03):2.816455e-02):5.268302e-03,((45:1.512663e-02,43:8.152703e-04):2.437144e-03,44:1.464051e-02):6.978550e-02):9.312246e-03,((48:2.862183e-02,49:1.317897e-02):3.173445e-02,47:1.010760e-02):2.051342e-02):2.285657e-01,50:6.873400e-02):3.019358e-01):5.008762e-02):9.496603e-02,(((25:8.499920e-03,23:5.769771e-02):2.660753e-02,24:2.015515e-02):2.116775e-01,(30:4.502876e-02,31:1.434433e-02):4.630255e-02):1.138833e-01):1.285770e-01):1.607583e-01,(2:1.198686e-02,3:4.218949e-03):8.696855e-02,1:2.074768e-01);
   tree gen.380000 = [&U] ((3:1.375723e-02,2:2.143151e-03):9.795406e-02,(((21:3.541134e-03,22:7.623458e-02):1.596333e-02,((((18:8.499803e-03,((10:7.580613e-03,((8:2.337367e-02,(((4:3.166138e-03,7:3.158934e-03):3.978993e-03,6:1.117138e-02):2.685125e-02,5:8.020336e-03):6.093696e-02):2.973794e-02,9:4.403321e-02):2.518958e-02):5.120860e-02,17:4.390611e-02):1.592557e-02):6.657369e-02,19:2.282568e-02):3.957981e-03,(20:7.088509e-03,16:2.221872e-02):3.493851e-02):1.030735e-01,((13:4.861759e-03,(12:9.702658e-03,11:2.820934e-02):1.627461e-02):5.878979e-02,(14:5.527103e-03,15:4.387390e-03):6.369605e-02):1.960714e-01):6.489099e-02):1.766670e-01,((((((41:1.829301e-02,42:6.442793e-02):3.689681e-03,(((44:1.487865e-02,(43:2.494803e-03,45:4.008518e-03):1.553571e-02):2.514071e-02,(46:4.033073e-03,(47:4.352317e-02,(49:1.791929e-02,48:1.832838e-02):1.851550e-02):3.867459e-02):3.693087e-03):3.319245e-02,50:1.785120e-01):7.367678e-02):1.540606e-02,40:3.943590e-03):2.382530e-01,(((33:2.394333e-02,((35:2.398971e-02,((38:3.217438e-02,39:2.288284e-02):6.153597e-02,(36:5.776557e-03,37:2.543561e-02):1.014904e-02):1.798016e-01):1.321167e-02,34:4.432394e-03):1.757986e-01):1.806861e-01,32:1.046002e-02):3.789004e-02,(27:1.357648e-01,((28:6.268372e-02,26:1.107355e-02):7.705609e-03,29:9.920898e-02):9.656099e-02):2.547574e-01):9.556624e-02):6.203928e-02,(31:7.650351e-03,30:1.699534e-02):3.241532e-03):9.284740e-03,(25:1.707356e-02,(24:2.122231e-02,23:5.818150e-02):2.170028e-02):2.066577e-01):1.015175e-01):8.152704e-02,1:1.588162e-01);
   tree gen.382000 = [&U] ((2:5.987707e-03,(((21:2.582114e-02,22:5.833112e-02):4.265055e-02,(((19:1.381481e-02,(18:1.925126e-02,((10:1.621853e-04,(((((5:5.358870e-03,8:3.611994e-02):1.775744e-02,6:6.762368e-04):3.222537e-03,4:1.776332e-02):1.011280e-02,7:2.612075e-02):3.435316e-02,9:1.637834e-02):1.953845e-02):4.724856e-02,17:3.820457e-02):1.827570e-02):6.760204e-02):4.970235e-02,(20:7.262329e-03,16:1.367547e-02):4.694051e-03):7.835049e-02,((13:5.383492e-03,(12:3.241634e-02,11:4.022013e-02):6.157664e-02):7.850752e-02,(14:4.226173e-03,15:7.628737e-03):5.506837e-02):2.232633e-01):4.044943e-02):1.760229e-01,((((33:3.040578e-02,(34:8.331178e-03,(35:3.104320e-02,(((38:1.888095e-02,39:1.546482e-02):1.277328e-02,37:2.099378e-02):1.872452e-02,36:3.758702e-03):1.773425e-01):3.685755e-03):7.640662e-02):2.166942e-01,32:1.929130e-02):3.976444e-02,((40:1.958832e-02,(((50:1.803566e-01,((48:1.021914e-01,49:2.721092e-02):6.263473e-02,47:1.835579e-03):1.908681e-02):7.904602e-02,(((45:1.344651e-03,43:2.781790e-02):1.852060e-02,44:3.939588e-02):7.738944e-02,46:8.457221e-03):9.739665e-04):1.631409e-01,(41:3.738745e-02,42:8.100582e-02):2.290046e-02):3.507918e-02):3.664870e-01,((29:6.693427e-02,(28:8.606647e-02,26:5.252840e-03):4.562492e-02):4.396006e-02,27:7.178024e-02):1.646278e-01):2.709970e-02):1.479417e-02,(((25:7.307655e-03,23:3.516507e-02):3.051790e-02,24:3.436113e-02):2.521364e-01,(30:8.707202e-03,31:1.936201e-02):4.366241e-02):2.890104e-02):1.323845e-01):1.068903e-01):2.092219e-02,3:3.026135e-02,1:2.395320e-01);
   tree gen.384000 = [&U] ((2:2.341071e-02,3:3.415381e-02):3.064392e-02,(((21:1.931625e-02,22:1.407818e-02):4.714931e-02,((16:7.848820e-04,(20:3.666855e-02,(19:3.292894e-03,(17:4.138758e-02,((10:1.248902e-03,((8:2.659880e-02,(5:1.490537e-02,(4:9.001917e-03,(6:6.790799e-03,7:1.701514e-03):4.743996e-02):4.751152e-02):7.288757e-03):6.280148e-02,9:5.282888e-02):2.656302e-02):3.863284e-02,18:1.478214e-03):1.002419e-02):9.534781e-02):1.023470e-01):4.166062e-02):7.342500e-02,((13:1.152324e-02,(11:5.894452e-02,12:4.171421e-02):2.953932e-02):1.614789e-01,(14:8.046996e-03,15:3.785877e-03):4.970117e-02):7.464611e-02):1.042191e-01):4.397436e-02,(((40:4.668003e-03,(((((43:3.144130e-03,(45:1.170317e-02,44:2.480706e-02):7.172298e-03):7.741104e-02,(((49:7.228743e-02,50:2.043244e-01):4.392539e-02,48:7.218444e-02):1.603162e-02,47:9.742842e-03):1.110712e-01):1.997671e-02,46:7.257519e-02):6.435022e-02,41:3.700761e-02):1.826656e-02,42:3.383096e-02):1.024624e-01):2.713122e-01,((((28:1.193694e-01,27:3.484941e-02):4.101995e-02,26:3.248155e-02):1.586926e-02,29:1.919499e-01):2.009466e-01,(((33:3.444643e-02,((35:1.805724e-02,34:1.653322e-02):5.389512e-02,(37:1.390912e-02,(36:1.809473e-04,(38:1.161742e-02,39:2.590984e-02):5.961074e-02):3.346962e-02):1.683281e-01):1.731224e-01):7.756832e-02,((25:1.864067e-02,24:4.941536e-02):9.040009e-03,23:2.142917e-02):4.009368e-01):9.632305e-02,32:1.335225e-02):2.052488e-02):1.614620e-01):1.497154e-01,(30:2.036982e-02,31:1.695265e-02):1.509247e-02):2.653098e-01):1.718283e-01,1:2.478500e-01);
   tree gen.386000 = [&U] ((2:2.144004e-02,3:7.901064e-02):6.162440e-02,(((21:1.979588e-02,22:8.751262e-03):1.346658e-02,((20:2.044368e-02,((((17:1.381077e-02,18:9.469647e-03):2.318956e-02,(10:2.872341e-03,(9:1.344007e-02,(8:1.805022e-02,(((7:1.772313e-02,6:1.556778e-02):1.862390e-02,4:1.152496e-02):5.035376e-03,5:1.469693e-03):7.372896e-03):3.956991e-02):2.273925e-02):5.132178e-02):6.271009e-02,19:1.503891e-02):1.591561e-02,16:6.233295e-03):1.446531e-03):1.463818e-01,(((11:2.703029e-02,13:4.123792e-02):8.274600e-03,12:1.844992e-02):9.722759e-02,(14:7.086319e-03,15:9.764669e-04):1.513339e-02):2.008697e-01):6.774927e-02):7.666187e-02,(((31:3.109505e-02,30:1.450400e-02):8.321528e-02,((((33:1.851695e-02,(((37:3.593986e-02,(36:4.478418e-04,(38:1.066870e-03,39:5.777160e-03):1.279674e-02):2.650089e-02):1.192764e-01,34:1.878947e-02):5.421645e-03,35:1.285377e-02):8.613576e-02):6.953349e-03,((25:2.627068e-03,24:2.657533e-02):4.655206e-02,23:1.960713e-02):1.227237e-01):8.655257e-02,32:3.062835e-02):9.654136e-02,(((27:8.255477e-02,28:3.542176e-02):2.041194e-02,26:4.951817e-02):1.292091e-02,29:3.606011e-02):2.120238e-01):7.801059e-02):1.797616e-02,(40:2.361553e-02,((41:1.055679e-03,(((48:2.469550e-02,(50:1.382343e-01,49:2.756415e-02):1.259784e-02):1.747183e-02,47:1.136228e-03):2.027042e-02,(46:2.823839e-02,((43:3.327287e-03,44:1.785849e-02):2.491146e-03,45:1.774036e-02):4.558082e-02):2.412054e-02):4.038588e-02):1.350473e-02,42:7.833153e-02):7.057525e-02):1.874994e-01):1.472471e-01):5.569413e-02,1:1.508395e-01);
   tree gen.388000 = [&U] ((2:2.119062e-02,3:4.943502e-02):9.994085e-02,(((21:4.256545e-02,22:1.300600e-02):1.544772e-02,((17:2.121328e-03,((18:7.808253e-04,(10:6.652180e-03,(9:6.368565e-03,((((7:5.334620e-03,4:3.219000e-02):2.016623e-02,6:8.732743e-03):4.409219e-02,5:8.766447e-03):1.468721e-02,8:1.976133e-02):6.570287e-02):7.258093e-02):5.329255e-02):1.861179e-02,(19:1.121626e-03,(20:1.741809e-02,16:1.494848e-02):5.674282e-02):5.011718e-02):2.072395e-02):1.244632e-01,((13:4.425211e-02,(11:9.222706e-03,12:6.735609e-03):1.453298e-02):7.879502e-02,(14:6.295413e-03,15:1.029669e-03):1.311160e-02):1.003872e-01):4.700993e-02):1.521880e-01,((((33:4.330668e-02,(((34:2.384661e-02,35:2.171765e-02):8.017881e-03,((36:1.600805e-02,37:1.417632e-02):1.897121e-02,(38:2.857263e-02,39:1.514924e-04):1.641223e-02):1.171572e-01):1.138024e-01,((25:1.437520e-03,24:2.531956e-02):3.439515e-02,23:1.729537e-02):1.301654e-01):2.689865e-02):1.374646e-01,32:2.327078e-02):9.049240e-02,((31:4.116769e-03,30:1.177536e-02):1.049947e-01,(40:1.574497e-02,((((48:1.611956e-02,(50:2.190274e-01,49:2.042039e-02):3.594862e-02):3.851815e-02,47:5.740985e-03):2.449169e-02,(((45:4.496246e-03,43:8.859563e-03):2.064505e-02,44:6.164030e-03):3.446913e-02,46:1.941677e-02):2.870666e-02):4.355822e-02,(41:6.683171e-04,42:2.570418e-02):1.184720e-02):4.554398e-02):2.062145e-01):5.026570e-03):2.592179e-02,(29:1.556732e-01,((27:6.974360e-02,28:7.480780e-02):4.609764e-02,26:2.825757e-02):3.204993e-02):1.002756e-01):1.467021e-01):1.114942e-01,1:8.995423e-02);
   tree gen.390000 = [&U] ((3:6.934921e-02,2:1.265505e-02):2.133284e-02,(((((47:5.807156e-03,(((41:4.613819e-02,42:5.564242e-02):4.584205e-02,40:3.045754e-02):4.922375e-02,(((43:1.641206e-02,45:6.244063e-03):6.863373e-03,44:5.239589e-02):7.626307e-02,46:1.040594e-02):3.875160e-02):5.491596e-02):8.667942e-02,(49:2.260190e-02,48:7.789059e-02):5.367799e-03):2.360089e-01,50:3.507039e-02):1.903051e-01,((30:4.029734e-03,31:5.393531e-02):1.606901e-01,((32:2.232907e-02,((23:2.694840e-02,(25:1.506822e-02,24:2.258715e-02):3.551501e-02):2.039113e-01,(((35:2.358936e-02,34:3.579328e-02):1.066926e-02,((37:2.103194e-02,36:1.274713e-02):1.388340e-02,(38:4.160614e-02,39:1.435867e-03):6.459525e-02):1.155336e-01):9.570234e-02,33:3.152312e-02):3.975495e-02):9.197694e-02):9.638513e-02,(26:3.025086e-02,(29:4.057727e-02,(27:5.985951e-02,28:6.999516e-02):3.620353e-02):1.030550e-01):3.743686e-01):4.151553e-02):1.082589e-01):1.861206e-01,((((14:3.770593e-03,15:5.372632e-04):4.789849e-02,(13:1.823749e-02,(11:2.154476e-02,12:3.842592e-02):3.003525e-02):8.586160e-02):1.881466e-01,(20:5.668636e-03,((19:1.406682e-02,(((10:2.880782e-03,(((4:7.272158e-03,7:4.330078e-03):1.384084e-02,((5:2.381513e-02,8:3.523927e-02):2.870343e-02,6:4.186360e-03):2.662389e-03):1.498065e-02,9:2.015081e-02):5.551933e-02):6.673267e-02,18:6.766532e-03):3.053191e-02,17:5.513547e-02):3.104222e-02):3.630417e-02,16:2.345513e-02):1.402630e-04):1.333126e-01):6.727885e-02,(22:1.259228e-02,21:1.449056e-02):8.009022e-02):8.105328e-02):1.095648e-01,1:2.018567e-01);
   tree gen.392000 = [&U] ((((((14:8.187287e-04,15:1.063112e-02):9.787878e-02,((12:2.208432e-02,11:2.455164e-02):3.842170e-02,13:2.078280e-02):1.096703e-01):1.511280e-01,((16:2.969790e-02,20:5.025750e-03):3.244883e-02,(19:7.636551e-03,((18:1.022680e-02,(10:2.412021e-02,((8:5.420984e-02,(5:1.635291e-02,(6:1.674865e-02,(7:1.704713e-03,4:4.030646e-02):1.352146e-02):1.526284e-02):5.105229e-02):4.317526e-02,9:5.607099e-02):5.500117e-02):1.032257e-01):4.252149e-02,17:8.385004e-02):5.077813e-02):4.976521e-02):5.476782e-02):7.912119e-02,(22:4.427825e-03,21:6.898646e-02):3.840487e-02):1.674977e-01,((((47:3.152149e-02,((46:6.973064e-02,(44:3.731513e-02,(43:1.127723e-02,45:3.867858e-03):1.106919e-02):1.023488e-01):3.741525e-02,(41:2.490423e-02,(40:1.168896e-01,42:2.304986e-02):1.137372e-02):4.980436e-02):6.883459e-02):1.324397e-02,(49:4.130989e-02,48:4.504779e-02):1.464126e-02):2.100000e-01,50:1.018180e-01):2.396915e-01,((31:3.016475e-02,((29:9.652685e-03,((28:1.192856e-01,26:3.495404e-02):1.104744e-03,27:1.152072e-01):9.202872e-02):3.951621e-01,(32:3.908850e-03,((23:4.452362e-02,(25:8.274719e-04,24:4.244861e-02):3.016657e-02):2.626299e-01,(((35:1.369551e-02,34:4.904651e-02):1.184405e-02,((36:7.902928e-03,37:1.281477e-02):2.106032e-02,(38:4.526592e-03,39:9.329270e-03):1.099125e-02):1.110473e-01):1.855979e-01,33:3.215010e-02):2.869504e-02):1.197156e-01):3.135760e-02):2.263612e-01):1.585838e-03,30:9.133576e-03):1.501409e-01):5.968718e-02):2.042587e-01,(3:1.245439e-02,2:7.792789e-03):7.954892e-03,1:1.716044e-01);
   tree gen.394000 = [&U] ((((21:1.698157e-02,22:2.084287e-02):1.048598e-02,(((((18:1.528050e-02,((9:5.453051e-02,(5:2.928093e-02,((4:1.896570e-02,(6:4.617932e-02,7:8.556966e-03):6.152579e-03):2.009168e-02,8:1.372933e-02):1.040965e-03):3.274760e-02):4.420203e-02,10:4.567615e-03):1.368041e-01):1.590606e-02,17:9.950396e-03):2.791459e-02,19:2.183015e-03):7.332154e-03,(16:3.361517e-02,20:1.543615e-02):2.944321e-02):1.041880e-01,(((12:1.594218e-02,11:1.779937e-02):4.656243e-02,13:7.353767e-03):8.917537e-02,(14:9.575845e-04,15:8.631863e-04):7.589858e-02):1.064168e-01):1.220825e-01):1.530736e-01,((27:5.855159e-02,((26:2.107912e-02,29:1.142697e-01):1.067342e-02,28:4.433028e-02):8.046698e-02):3.045372e-01,((50:1.521803e-01,(((47:7.035308e-03,(49:5.199287e-02,48:4.976618e-02):7.140405e-02):3.680584e-02,((44:1.189612e-02,(45:2.260381e-03,43:1.340503e-02):2.152159e-03):4.599910e-02,46:3.273434e-02):1.041724e-02):4.152407e-02,((42:8.700221e-02,41:2.229378e-02):6.764246e-02,40:4.612453e-02):3.914351e-02):8.871918e-02):2.062067e-01,((32:2.834567e-02,((((34:3.651205e-02,35:3.270996e-02):2.102339e-02,(((36:6.214679e-03,37:4.822300e-02):8.616085e-02,38:4.361990e-03):7.753278e-03,39:2.614442e-03):1.793904e-01):1.336044e-01,33:4.239223e-03):9.607493e-02,((25:2.989530e-02,24:2.116844e-02):2.898061e-02,23:4.660564e-02):1.676878e-01):7.152805e-02):1.172577e-01,(30:1.203291e-02,31:2.509302e-02):1.139339e-01):1.478080e-02):7.218038e-02):8.455038e-02):2.408285e-01,(3:2.469985e-02,2:1.694791e-02):7.434150e-03,1:2.377581e-01);
   tree gen.396000 = [&U] ((3:6.098605e-02,2:2.392207e-02):4.686568e-02,(((29:6.592763e-02,((27:4.611809e-02,28:1.269062e-01):1.602102e-02,26:3.317072e-02):5.507388e-02):1.689527e-01,(((((((34:5.033727e-02,35:1.229739e-02):3.647497e-02,(37:2.202591e-03,(36:5.272585e-03,(38:2.106851e-02,39:2.274119e-02):2.270699e-02):7.915692e-03):1.029607e-01):6.973266e-02,((25:2.037467e-03,24:3.413688e-02):8.630298e-02,23:5.041067e-02):2.876552e-01):6.545436e-02,33:2.686013e-02):1.735671e-01,32:2.812522e-02):1.206864e-01,(30:9.212447e-03,31:3.277449e-02):1.446103e-01):3.780320e-02,(50:1.369599e-01,(((41:3.452872e-03,42:2.091099e-02):3.083096e-02,((46:3.680919e-02,((49:1.754668e-02,48:3.701484e-02):9.159943e-02,47:2.722943e-02):2.471141e-02):1.220012e-02,(45:1.065026e-02,(44:9.346989e-03,43:2.162296e-02):2.226122e-03):1.394342e-01):3.577396e-02):2.637859e-02,40:1.690473e-02):6.867103e-02):2.826738e-01):4.424483e-02):1.370931e-01,((21:2.461375e-03,22:1.051550e-02):7.709342e-02,((((((18:1.382835e-02,(10:6.189513e-04,(9:2.349423e-02,((((6:4.381377e-03,7:1.117368e-02):4.675500e-03,4:8.933305e-04):9.664239e-03,5:2.801207e-03):5.498469e-02,8:1.600093e-02):6.602937e-02):5.751922e-02):8.109549e-02):1.066893e-02,17:3.227479e-02):3.392040e-02,19:8.116782e-03):5.184931e-02,16:2.356826e-02):1.917764e-02,20:5.688159e-03):1.241677e-01,((14:1.902951e-02,15:2.956499e-02):7.299385e-02,(13:5.358630e-03,(12:1.216118e-02,11:2.398671e-02):2.391482e-02):1.010450e-01):1.917640e-01):1.339091e-01):9.801352e-02):2.204756e-01,1:2.358707e-01);
   tree gen.398000 = [&U] ((2:2.541064e-02,(((21:3.070770e-02,22:5.940731e-03):2.901313e-02,(((20:2.288678e-02,(((18:1.249514e-03,(10:2.444319e-03,(9:2.374618e-02,((((7:6.632778e-03,4:4.342378e-02):9.967489e-03,6:3.042944e-03):3.832165e-02,5:6.335086e-03):1.497781e-02,8:3.505715e-03):4.051238e-02):4.050048e-02):5.000890e-02):1.584204e-02,17:3.878202e-02):1.116043e-02,19:2.362847e-02):1.655813e-02):1.464026e-02,16:4.060850e-02):5.429149e-02,((14:6.887155e-04,15:3.453337e-02):8.214859e-02,(13:4.658955e-03,(12:1.215730e-02,11:2.772970e-02):6.784666e-03):5.283232e-02):7.293692e-02):6.122389e-02):8.077949e-02,((((27:6.679511e-02,(26:2.496698e-02,(29:4.994176e-02,28:8.257801e-02):4.510386e-03):3.430488e-02):2.166331e-01,(50:1.092641e-01,((46:2.730409e-02,(((43:6.644072e-04,44:3.141078e-03):7.663783e-04,45:2.765259e-03):7.966959e-02,((49:1.534367e-02,48:2.398013e-02):2.707144e-02,47:1.203339e-04):3.642906e-02):3.459304e-03):8.009402e-03,((41:9.142155e-03,42:3.909018e-02):1.730294e-02,40:1.708534e-02):5.098112e-02):8.808843e-02):1.176671e-01):9.470423e-02,(((((35:1.333998e-02,34:5.457601e-03):3.444612e-02,((36:2.519328e-03,(38:1.052501e-03,39:3.828964e-02):2.266145e-02):4.199117e-02,37:1.102907e-02):8.813401e-02):4.513103e-02,((25:2.406763e-03,24:3.372810e-02):2.428522e-02,23:2.546038e-02):1.620216e-01):1.013964e-02,33:2.442713e-02):1.243569e-01,32:1.974643e-02):8.892614e-02):2.776253e-02,(30:3.349983e-03,31:2.711496e-02):4.553519e-02):1.216580e-01):1.815785e-01):3.843706e-02,3:2.057775e-02,1:1.528093e-01);
   tree gen.400000 = [&U] ((((((19:3.297357e-02,(20:1.978104e-03,16:2.479539e-02):4.247976e-02):4.158596e-02,(17:3.483301e-02,(18:1.948567e-02,(10:6.856449e-03,(9:9.069613e-03,(((4:1.632690e-02,(7:2.059348e-02,6:3.733716e-03):3.796532e-03):3.536045e-02,5:2.677096e-04):2.758407e-02,8:1.970435e-02):2.526399e-02):4.657266e-02):4.884506e-02):1.695074e-02):4.767015e-03):4.043704e-02,((14:3.408623e-03,15:1.221638e-02):7.355456e-02,(13:4.085844e-03,(12:8.501132e-03,11:2.081819e-02):4.089118e-02):8.365176e-02):9.034224e-02):5.148194e-02,(21:1.178603e-02,22:3.451607e-02):1.967641e-02):6.556044e-02,(((28:9.021532e-02,(29:7.711927e-02,26:1.594744e-03):9.697026e-03):9.984912e-03,27:2.572939e-02):2.085702e-01,((((33:1.744945e-02,(((38:1.145476e-03,39:4.773912e-03):6.519275e-02,(37:5.201111e-03,36:3.371323e-03):1.109536e-02):1.035577e-01,(35:4.580346e-02,34:6.228661e-02):8.504929e-03):6.680348e-02):1.037289e-02,((25:1.308042e-02,24:1.648690e-02):2.371165e-02,23:1.738873e-02):1.742359e-01):1.459597e-01,32:7.894181e-03):5.075123e-02,((30:2.054866e-02,31:2.001861e-02):7.382821e-02,(50:9.051608e-02,(((41:4.233565e-02,42:6.519057e-02):4.948335e-02,(((43:2.618273e-03,45:4.516859e-03):2.092654e-02,44:9.277217e-03):3.737635e-02,(46:2.317426e-02,(47:2.693181e-02,(48:2.402454e-02,49:1.565434e-02):1.862886e-02):2.373070e-02):7.898056e-03):8.617395e-02):6.379643e-02,40:6.405772e-03):1.296533e-01):6.184456e-02):3.157075e-02):4.230229e-02):1.287944e-01):1.327194e-01,(3:4.705265e-02,2:9.925915e-03):7.244455e-02,1:1.479858e-01);
   tree gen.402000 = [&U] ((((((20:9.099013e-03,16:2.394506e-02):8.131729e-03,(19:1.272153e-02,(17:8.220910e-02,(18:3.262909e-02,(10:8.749268e-03,(9:3.334815e-02,((((4:8.683458e-03,7:1.293273e-03):3.566984e-02,6:1.731664e-02):6.487973e-02,5:9.233715e-03):2.681401e-02,8:2.052990e-02):2.916273e-02):4.798405e-02):6.937638e-02):2.654345e-02):1.004891e-01):1.771944e-02):2.028400e-01,(21:7.145794e-03,22:4.261583e-02):4.527325e-02):1.409451e-01,((14:3.849988e-03,15:3.835202e-03):5.529965e-02,(13:1.373626e-02,(12:2.983848e-02,11:4.534961e-02):3.747965e-02):1.130584e-01):6.806382e-02):5.033131e-02,((30:2.048007e-02,31:2.225467e-03):6.776167e-02,(((50:1.777273e-01,(((((47:1.013704e-02,(48:5.432987e-02,49:5.137014e-02):1.721157e-02):2.308345e-02,46:2.489290e-02):3.427623e-03,(44:2.079734e-02,(43:3.188857e-03,45:3.482462e-03):8.117933e-03):3.647931e-02):7.899445e-02,(42:3.130855e-02,41:3.888640e-02):6.773086e-02):9.828844e-03,40:2.026183e-02):1.176582e-01):1.856918e-01,((33:2.966596e-02,(((25:6.237904e-03,24:2.146688e-02):5.185613e-02,23:2.458919e-02):2.791979e-01,((35:2.330414e-03,34:2.975557e-02):2.738369e-02,(37:5.892306e-03,(36:1.454712e-02,(38:2.419300e-02,39:1.686958e-02):5.827110e-02):2.780541e-02):1.143933e-01):2.463116e-01):3.795815e-03):1.267074e-01,32:1.329876e-02):1.023212e-01):5.499640e-02,(27:7.302812e-02,(29:1.555731e-01,(28:7.826415e-02,26:4.393226e-02):3.776681e-02):6.240668e-02):3.433626e-01):6.082247e-02):1.677626e-01):5.608010e-02,(3:4.008491e-02,2:3.313891e-03):3.280433e-02,1:1.853361e-01);
   tree gen.404000 = [&U] ((((((33:1.843871e-02,(34:2.511881e-02,((37:1.816493e-02,(36:3.671453e-03,(39:8.832453e-03,38:7.065346e-03):1.627961e-02):1.709149e-02):1.052187e-01,35:1.349447e-02):8.247707e-03):6.679412e-02):1.938240e-01,32:7.683437e-03):6.661435e-02,((40:6.475868e-03,((42:1.253447e-02,41:3.896369e-02):7.780840e-02,(50:8.650602e-02,((((45:1.903425e-03,43:1.314051e-05):2.724496e-03,44:6.415205e-03):6.302115e-02,(47:7.831742e-03,(49:2.608207e-02,48:1.879217e-02):6.006265e-02):3.696044e-02):1.778557e-02,46:3.096066e-02):2.449717e-02):1.147205e-01):1.737827e-02):1.382392e-01,((26:1.911594e-03,(27:6.886070e-02,28:1.812743e-02):4.311130e-02):1.273703e-02,29:8.857973e-02):1.958331e-01):2.523188e-02):1.037389e-01,((31:2.574742e-02,30:3.910372e-02):2.620150e-02,((25:3.323016e-03,24:1.277998e-02):1.436162e-04,23:4.510607e-02):1.826734e-01):5.765430e-02):1.214306e-01,((21:1.262222e-02,22:6.431733e-03):1.174736e-02,((((19:2.031081e-02,((18:3.194098e-03,(10:4.960833e-03,((9:4.597844e-03,(5:6.052671e-03,(6:7.523541e-03,(4:1.370663e-02,7:8.960530e-03):8.155929e-03):3.402996e-03):8.132354e-02):3.705891e-02,8:3.775755e-02):2.443909e-02):5.183648e-02):1.604418e-02,17:4.777445e-02):2.643413e-02):2.524840e-02,20:1.974717e-02):4.230614e-03,16:3.791211e-02):1.188328e-01,((14:3.010480e-03,15:4.223394e-03):6.507685e-02,(13:1.919002e-03,(11:9.268864e-03,12:4.460297e-03):1.271854e-02):8.676725e-02):8.212947e-02):1.128282e-02):9.804732e-02):9.317903e-02,(2:9.277490e-04,3:3.638462e-02):3.335544e-02,1:1.557699e-01);
   tree gen.406000 = [&U] ((((((27:8.649129e-02,(29:1.675513e-01,(28:1.507460e-01,26:4.420119e-03):7.127818e-03):7.162332e-02):3.002833e-01,(32:4.002388e-03,((((((39:5.377771e-04,38:5.202930e-02):5.289588e-02,36:3.020047e-02):2.191611e-02,37:4.929472e-03):1.314270e-01,(34:1.886202e-02,35:1.767155e-02):2.671268e-02):1.803856e-01,33:1.850862e-02):6.024850e-02,((24:1.730241e-02,25:2.456995e-03):1.380164e-02,23:5.235792e-02):1.354090e-01):2.030338e-01):2.162229e-02):5.476978e-02,(31:2.820078e-02,30:9.933868e-03):9.868734e-02):2.248433e-03,(40:5.097561e-03,((42:7.294722e-02,41:5.640262e-03):2.667903e-02,((46:7.513307e-02,((45:2.228256e-02,44:1.576568e-02):1.935277e-03,43:6.288337e-05):1.094710e-01):1.422915e-04,(47:6.142795e-03,((50:2.464613e-01,49:2.842970e-02):6.845402e-03,48:1.316348e-02):2.389321e-02):3.869445e-02):8.124302e-02):4.994999e-02):1.807136e-01):2.493337e-01,((21:3.684016e-02,22:1.341682e-02):7.970970e-02,(((20:2.210322e-02,16:2.831774e-02):1.140039e-02,(19:1.947822e-03,(17:1.655922e-02,((10:2.903277e-03,((9:2.639952e-02,(7:8.314397e-04,(4:2.626501e-02,(6:2.681650e-03,5:5.438457e-02):7.064166e-03):1.316207e-02):4.970504e-02):4.762910e-02,8:2.921281e-02):5.190933e-02):6.707858e-02,18:1.048012e-02):1.130723e-02):4.393380e-02):5.613862e-02):1.549307e-01,((14:1.738941e-03,15:1.306419e-02):4.905823e-02,(13:4.354813e-02,(11:1.002447e-02,12:9.194862e-03):1.361709e-02):1.880332e-01):1.024217e-01):4.517948e-02):9.073871e-02):6.086955e-02,(2:3.969745e-03,3:4.781002e-02):6.652291e-02,1:2.506860e-01);
   tree gen.408000 = [&U] ((((31:4.856428e-02,30:2.776861e-02):5.760692e-02,(((40:3.440007e-02,(((43:5.681489e-04,(44:3.996869e-02,45:1.128658e-02):3.913259e-04):4.804017e-02,((50:1.771273e-01,(48:8.800884e-02,(49:2.669797e-02,47:2.451246e-02):2.772051e-03):3.267410e-02):2.202284e-02,46:3.956979e-02):3.252095e-02):3.389931e-02,(42:6.411340e-02,41:1.032092e-02):2.596157e-02):5.575802e-02):1.773263e-01,(26:1.001552e-02,(29:1.189339e-01,(27:5.492615e-02,28:4.119574e-02):2.861265e-02):1.497778e-02):7.471544e-02):1.002959e-01,(32:3.329889e-02,((((37:6.142994e-03,(36:2.204020e-02,(39:1.523192e-03,38:1.140370e-02):3.363818e-02):3.582811e-02):1.033308e-01,(35:1.712411e-02,34:3.534815e-02):1.613905e-02):1.372371e-01,33:2.120051e-02):2.153648e-02,((25:1.109075e-02,24:1.814044e-02):1.901921e-02,23:1.421075e-01):1.673608e-01):8.494171e-02):8.499057e-02):6.979039e-02):5.694893e-02,((21:9.491101e-03,22:1.259477e-02):1.677327e-02,((16:4.366265e-02,((19:2.806749e-02,((18:5.211567e-03,(10:1.005675e-02,(9:1.139755e-02,((((7:4.788355e-03,4:2.943181e-03):1.011921e-02,6:6.675224e-03):2.849428e-02,5:5.213949e-03):2.511576e-02,8:1.699188e-02):1.779667e-02):6.359277e-02):6.835193e-02):6.291444e-03,17:2.605115e-02):1.393835e-02):4.985653e-02,20:3.773598e-03):8.170678e-04):5.016566e-02,((14:4.424458e-03,15:5.159902e-03):1.066721e-01,((11:2.038772e-02,12:2.148088e-02):2.172334e-02,13:1.184702e-02):7.813355e-02):1.331201e-01):4.841933e-02):1.403997e-01):8.379958e-02,(2:1.032851e-02,3:1.363319e-02):7.581728e-02,1:1.940421e-01);
   tree gen.410000 = [&U] (3:7.973281e-03,(2:3.986935e-03,((((40:2.758531e-03,(41:2.965308e-02,((((((50:2.679533e-01,49:4.673557e-02):3.827861e-02,48:2.817923e-02):1.596313e-02,47:1.384558e-02):6.143550e-02,46:1.301465e-02):2.243619e-02,(45:1.137535e-04,(43:4.307624e-03,44:4.382596e-02):3.782796e-03):6.650504e-02):6.225106e-02,42:6.504314e-02):2.176973e-02):5.349007e-02):1.936120e-01,(31:3.263300e-02,30:2.958698e-04):1.051107e-01):3.150551e-02,((26:3.116237e-02,(28:4.437953e-02,(27:7.866275e-02,29:1.420639e-01):1.446397e-02):2.783783e-02):2.498631e-01,(32:1.155396e-02,(33:3.751348e-02,((((36:1.172122e-02,(39:2.864851e-03,38:3.631929e-03):7.218949e-02):1.801430e-02,37:1.608216e-02):1.100546e-01,(35:3.665396e-03,34:5.059365e-02):1.291310e-02):6.878357e-02,((24:2.847493e-02,25:8.004483e-04):5.920298e-02,23:2.645057e-03):1.859334e-01):1.808615e-02):9.775621e-02):9.300872e-02):3.449195e-04):1.868188e-01,((21:1.920590e-02,22:7.626547e-04):1.673748e-02,((((19:1.232909e-02,((18:1.314656e-02,17:6.468844e-02):9.334753e-03,(10:5.423362e-03,(9:5.909345e-04,(((6:1.525046e-02,(7:2.425041e-03,4:7.329216e-03):2.059902e-02):1.274175e-02,5:2.251878e-02):6.508561e-02,8:1.094202e-02):4.270911e-02):3.323755e-02):6.520957e-02):8.502101e-02):5.208097e-02,16:3.696663e-02):1.372719e-02,20:1.698075e-02):1.130221e-01,((14:7.480388e-03,15:6.895752e-03):1.010847e-01,(11:1.587057e-02,(12:1.661222e-02,13:1.037530e-02):2.325397e-02):2.370964e-02):1.651068e-01):2.639154e-03):1.034236e-01):2.298490e-01):3.450207e-02,1:2.274493e-01);
   tree gen.412000 = [&U] ((2:4.322230e-03,3:2.958960e-02):4.846090e-02,((((31:3.599389e-02,30:1.272436e-02):5.968583e-02,(40:2.709536e-02,((((((45:1.769124e-02,44:4.294894e-03):2.308125e-03,43:5.096019e-03):8.917037e-02,46:3.874205e-02):2.276734e-02,(47:1.231177e-03,(49:6.213656e-02,(50:2.504524e-01,48:3.755133e-02):4.480094e-04):1.235914e-02):3.519430e-02):1.223413e-02,42:3.410581e-02):8.432724e-03,41:2.145785e-02):6.538858e-02):2.138623e-01):1.454897e-01,((32:4.859912e-02,(((((36:4.048135e-03,37:3.357809e-02):3.715149e-03,(39:3.961862e-02,38:1.423641e-03):3.219538e-02):9.500771e-02,(35:2.799962e-02,34:9.220577e-03):3.989246e-02):8.496210e-02,33:7.637749e-03):4.558502e-02,((24:1.025596e-02,25:8.276401e-03):5.955764e-02,23:1.020226e-02):2.385819e-01):1.083997e-01):2.869396e-02,(29:1.004757e-01,((27:5.361486e-02,28:4.997750e-02):5.394960e-02,26:1.127409e-02):1.638053e-02):1.279845e-01):3.026568e-02):2.001954e-01,(((16:6.896900e-03,((19:1.197707e-02,((18:8.939021e-03,(10:5.898999e-03,(9:2.644114e-02,((((4:1.045900e-02,7:3.476906e-02):2.738347e-02,6:1.300032e-02):2.115692e-03,5:3.373117e-03):4.672674e-02,8:5.897516e-03):2.448195e-02):2.939552e-02):6.360922e-02):2.082688e-02,17:6.503858e-02):1.519168e-02):3.170859e-02,20:5.502806e-03):2.139662e-03):9.619057e-02,((14:2.449998e-03,15:6.213610e-03):6.442620e-02,((12:9.172481e-03,11:4.544268e-02):1.752198e-02,13:9.673270e-03):6.770794e-02):1.053683e-01):7.028793e-02,(22:3.633302e-03,21:3.013189e-02):1.033904e-02):5.715416e-02):1.582507e-01,1:2.154626e-01);
   tree gen.414000 = [&U] ((((31:4.131936e-02,30:3.362786e-02):5.818931e-02,((((((35:5.433219e-03,34:1.675624e-02):6.777795e-03,(37:7.789600e-03,(36:7.379420e-03,(39:2.662336e-03,38:1.087108e-02):1.577710e-02):4.459124e-02):1.471055e-01):1.683570e-01,33:5.062653e-02):2.015892e-01,32:2.804645e-02):9.629299e-02,((40:7.627037e-03,(42:4.330735e-02,(((43:8.625664e-03,(45:1.036942e-02,44:5.064875e-03):1.606439e-04):9.850741e-02,(50:3.134411e-01,(46:2.504851e-02,((49:3.091473e-02,48:5.279265e-02):1.669524e-02,47:9.510324e-03):3.590997e-02):4.915768e-03):9.761514e-03):7.706030e-02,41:2.279253e-02):9.569831e-03):3.779699e-02):1.608121e-01,(26:1.149554e-03,((28:4.708752e-02,27:6.096810e-02):5.696756e-02,29:1.131595e-01):2.393764e-02):1.452668e-01):8.096262e-02):3.186503e-02,(23:8.707259e-02,(24:2.408152e-02,25:3.996183e-03):1.228094e-02):2.202653e-01):8.385891e-02):5.843942e-02,((21:1.718185e-02,22:9.315218e-03):2.555621e-02,((((19:2.219976e-02,((18:1.373905e-02,(10:2.007974e-03,(((5:1.368106e-02,8:2.041556e-02):5.261717e-03,(4:1.235940e-02,(6:1.466406e-02,7:2.274125e-02):7.083616e-03):2.438268e-02):1.162389e-02,9:1.338560e-02):2.812336e-02):4.611956e-02):1.311115e-03,17:5.588916e-02):1.251441e-02):1.895862e-02,20:3.285627e-02):2.962690e-02,16:2.284876e-02):1.037526e-01,((14:1.925093e-02,15:2.843574e-02):6.835104e-02,(11:2.735541e-02,(13:3.498113e-02,12:2.624256e-02):9.509843e-04):1.146704e-01):1.309842e-01):7.635761e-02):1.178156e-01):8.451272e-02,(3:8.059576e-02,2:1.247621e-02):5.464470e-02,1:1.840242e-01);
   tree gen.416000 = [&U] ((3:2.947582e-02,((((((((46:2.309306e-02,(45:1.776192e-04,(44:1.570742e-02,43:6.665625e-03):3.332553e-03):6.898320e-02):3.743786e-02,((49:5.182063e-02,48:3.269828e-02):2.881066e-02,47:3.289173e-04):2.866334e-02):3.322765e-02,50:1.411157e-01):1.923208e-02,(41:1.851336e-02,42:2.429020e-02):7.203924e-02):4.796277e-02,40:2.027904e-02):1.656385e-01,(((28:9.853498e-02,27:1.256294e-01):1.268749e-02,26:1.509214e-02):6.886480e-02,29:8.777663e-02):8.508860e-02):6.220869e-03,((32:1.435884e-02,((((35:1.337611e-02,((36:3.648084e-04,37:7.173890e-03):3.128011e-02,(38:2.979327e-02,39:6.386387e-03):2.239256e-02):1.884166e-01):6.343486e-03,34:3.484749e-02):4.020482e-02,33:8.401797e-03):4.002921e-02,(23:2.155986e-02,(25:5.186610e-03,24:3.131728e-02):2.118775e-02):1.285021e-01):1.359571e-01):5.748286e-02,(31:4.150379e-02,30:3.676372e-02):1.259139e-01):1.203202e-02):3.071368e-01,((21:3.867340e-02,(((16:1.231260e-02,20:8.421226e-04):7.891154e-03,(19:2.993280e-02,((18:2.325748e-02,(10:1.531363e-03,(9:2.177297e-02,((5:1.181930e-02,(6:9.743331e-04,(7:3.577262e-03,4:7.485024e-03):2.172611e-03):5.015987e-03):5.752089e-02,8:5.129399e-03):4.699385e-02):5.085261e-02):4.162232e-02):5.239589e-02,17:2.118730e-02):3.286741e-02):3.511205e-02):6.533973e-02,((14:1.337599e-02,15:5.026767e-04):1.324680e-01,(13:1.865530e-02,(11:8.427424e-03,12:2.941850e-02):1.875146e-02):1.408785e-01):6.052844e-02):8.398629e-02):3.310662e-03,22:1.455123e-02):1.290436e-01):9.770734e-02):5.282207e-03,2:1.438825e-02,1:2.989350e-01);
   tree gen.418000 = [&U] ((3:1.417586e-02,2:1.008135e-02):5.521889e-02,(((((29:1.296307e-01,26:1.855910e-02):1.501031e-02,(28:6.897918e-02,27:8.103763e-02):6.122330e-02):2.242653e-01,(((41:2.318782e-02,(46:6.342070e-02,((45:2.268167e-02,(44:2.075968e-02,43:2.251991e-03):2.012149e-03):3.052981e-02,(((48:6.821914e-02,49:2.309641e-02):8.155500e-02,50:1.703802e-01):6.307549e-04,47:1.161495e-02):1.039858e-01):2.072507e-02):4.896691e-02):4.583464e-02,42:7.327817e-02):5.587188e-02,40:5.671115e-03):4.610002e-01):1.110777e-01,((31:2.310896e-02,30:5.584831e-02):9.722426e-02,(32:1.236168e-02,((((34:1.623401e-02,35:4.966140e-02):8.803463e-02,((36:3.188991e-02,(38:7.044915e-04,39:8.400152e-03):3.873714e-02):2.588110e-02,37:1.773033e-02):1.369030e-01):5.179491e-02,(23:1.934584e-02,(25:4.071848e-02,24:1.154645e-02):7.880563e-02):1.977030e-01):3.260286e-02,33:2.818734e-02):2.001397e-01):1.037800e-01):1.019168e-02):1.597559e-01,((21:9.947998e-03,22:3.316296e-03):7.380590e-02,((17:4.347737e-02,((((20:3.695246e-02,16:2.569419e-02):7.028491e-02,19:6.301653e-03):8.256853e-02,(10:6.164748e-04,(9:1.723873e-02,((((6:3.954960e-03,7:1.119508e-02):7.432423e-03,4:2.382093e-02):2.168435e-02,5:1.174235e-02):1.848486e-03,8:1.748396e-02):5.186904e-02):2.835394e-02):1.080886e-01):1.628372e-02,18:3.095644e-03):4.447872e-02):6.185483e-02,((14:6.392107e-03,15:6.323824e-03):1.090320e-01,((12:1.273745e-02,11:3.731761e-02):1.894297e-02,13:3.080686e-03):3.622182e-02):9.857704e-02):1.527577e-01):1.175070e-01):2.267966e-01,1:2.610345e-01);
   tree gen.420000 = [&U] (((((((((46:6.271374e-02,((45:1.172574e-03,43:8.085289e-03):1.021654e-02,44:2.750946e-02):5.619673e-02):5.922508e-03,((48:2.611167e-02,49:3.497873e-02):3.285737e-02,47:1.178821e-02):5.246949e-02):1.279976e-01,(42:9.434345e-02,41:1.488776e-02):3.136450e-02):4.390240e-02,40:1.227152e-02):6.263959e-02,50:1.632983e-01):1.799586e-01,(31:1.149799e-03,30:2.065574e-02):2.334576e-01):4.341615e-02,((((28:1.447521e-01,27:9.864208e-02):2.366079e-02,29:1.176137e-01):2.410905e-02,26:5.694292e-03):1.979791e-01,(32:9.301438e-03,((((((38:1.871513e-02,39:1.783171e-03):5.085057e-02,(37:6.259772e-03,36:2.424353e-02):7.917267e-03):1.239091e-01,35:1.391022e-02):4.338741e-02,34:3.647224e-03):2.270987e-01,33:3.038896e-02):7.292955e-02,(23:4.355685e-02,(25:1.285257e-02,24:2.007442e-02):6.895619e-02):2.221412e-01):6.799871e-02):2.182990e-01):1.321782e-02):1.282650e-01,((((17:6.212715e-03,((19:5.369044e-02,(16:9.604926e-02,20:4.130033e-02):6.483034e-02):3.883215e-02,(18:2.976350e-04,(10:6.624844e-04,(9:2.347587e-02,((((6:8.785937e-03,7:3.606773e-03):2.011065e-02,4:1.279878e-02):2.016131e-02,5:5.095303e-02):5.041402e-02,8:5.230323e-02):3.364446e-02):2.923373e-02):1.966806e-01):4.261145e-02):6.467133e-03):9.718870e-02,((14:3.579118e-04,15:3.561641e-03):6.470866e-02,((12:6.973391e-03,11:2.051788e-02):3.085443e-02,13:1.239652e-03):1.202050e-01):1.370548e-01):1.783815e-01,21:2.188656e-02):2.647191e-02,22:1.044179e-02):9.879114e-02):1.243687e-01,(2:1.309558e-02,3:3.033034e-02):4.396113e-02,1:1.936676e-01);
   tree gen.422000 = [&U] ((((21:4.329298e-03,22:2.937943e-02):1.497614e-01,((((12:2.235056e-02,11:2.069337e-02):2.965660e-02,13:2.094463e-02):2.416468e-01,(14:1.445674e-03,15:4.298801e-02):8.256056e-02):4.780740e-02,((18:2.930626e-03,((9:1.742668e-02,(8:2.135102e-03,(5:1.826677e-02,(4:4.075199e-02,(7:1.023523e-02,6:1.600190e-03):1.412855e-02):1.294048e-02):2.077363e-02):3.678622e-02):4.728204e-02,10:1.146329e-02):7.390941e-02):2.356509e-02,((19:4.486635e-03,(16:4.460599e-02,20:3.484338e-02):5.983216e-02):2.864099e-02,17:4.354924e-02):6.452123e-03):1.069568e-01):5.274395e-02):2.121562e-02,(((((((((43:5.025932e-04,(45:6.877512e-03,44:5.985601e-03):3.215423e-03):4.706740e-02,(47:4.752213e-04,(48:3.186415e-02,49:6.190436e-02):1.618084e-02):6.505936e-02):4.381701e-02,46:3.327956e-02):4.346304e-02,50:2.198628e-01):3.553692e-02,(41:3.753945e-03,42:2.332127e-02):2.506059e-02):7.419995e-03,40:2.840476e-02):2.564515e-01,((26:3.961499e-02,(28:4.637560e-02,29:1.183763e-01):1.507531e-02):5.959105e-02,27:6.918558e-02):1.110359e-01):3.793469e-02,(32:7.149950e-02,(((25:1.903338e-02,24:2.693500e-02):8.371772e-02,23:1.165655e-03):1.873505e-01,((((36:6.340874e-03,(38:7.245158e-03,39:1.172231e-02):1.870629e-02):1.311969e-02,37:8.319930e-03):1.231052e-01,(35:2.661065e-02,34:7.868804e-03):2.501195e-02):5.815396e-02,33:1.541533e-02):3.783855e-02):7.075464e-02):7.157407e-02):1.581355e-01,(30:2.746149e-02,31:2.057465e-02):1.136814e-01):2.087137e-01):1.172910e-01,(3:7.724540e-02,2:3.014157e-03):7.927273e-02,1:2.318160e-01);
   tree gen.424000 = [&U] ((((21:9.439770e-03,22:9.491824e-03):8.442835e-02,(((19:1.569919e-02,(((10:3.351237e-02,((8:9.747537e-03,(5:1.619533e-03,((7:1.025274e-02,4:7.158249e-03):1.038596e-02,6:4.759292e-02):3.933989e-02):8.271592e-03):2.906015e-02,9:2.233241e-02):2.956532e-02):6.670299e-02,17:3.089529e-02):3.380806e-02,18:1.259548e-02):3.414399e-02):2.872827e-02,(16:2.265801e-02,20:9.244718e-03):2.096719e-02):7.048928e-02,((14:3.160609e-03,15:1.247920e-03):5.130072e-02,((12:3.166998e-03,11:2.338391e-02):4.616928e-02,13:7.456217e-03):1.086842e-01):9.345827e-02):4.127192e-04):1.969388e-01,((30:2.399023e-02,31:9.489740e-03):1.332987e-01,(((29:5.450395e-02,(26:3.890377e-02,(28:4.181069e-02,27:8.933034e-02):6.062059e-02):1.500393e-02):1.287719e-01,(((((47:3.311560e-03,(48:2.140160e-02,49:1.093710e-02):4.407115e-02):2.151229e-02,(50:1.494299e-01,46:1.795222e-02):1.505063e-02):1.491710e-02,(45:1.014720e-02,(43:8.787978e-03,44:3.201843e-02):1.941751e-03):5.311408e-02):1.503539e-02,(41:3.889680e-02,42:5.430887e-02):2.468336e-02):4.275053e-02,40:1.794103e-02):2.071054e-01):6.211549e-03,(32:1.806346e-03,((((25:1.257134e-03,24:3.154957e-03):4.486379e-02,23:1.130407e-02):1.868341e-01,(((36:1.488885e-03,37:9.809790e-03):5.754666e-03,(38:4.790091e-03,39:9.183006e-04):1.712503e-02):7.755221e-02,(34:1.837051e-02,35:7.561731e-03):1.926512e-02):4.428628e-02):1.075427e-02,33:1.721404e-02):9.092802e-02):3.732967e-02):8.163964e-02):4.495889e-02):3.923857e-02,(3:1.938848e-02,2:1.127950e-03):5.213887e-02,1:1.223151e-01);
   tree gen.426000 = [&U] ((((21:1.283889e-02,22:4.007019e-03):4.659164e-02,(((20:9.931200e-03,16:4.302303e-02):1.609668e-02,(19:3.490868e-03,(((10:3.298374e-02,((8:1.765098e-02,9:4.428245e-02):2.127614e-02,(4:4.428482e-03,(6:3.627403e-02,(5:1.916031e-02,7:4.164846e-02):1.640798e-03):1.037081e-03):1.192665e-02):3.117319e-02):8.686056e-02,18:6.227014e-04):1.101994e-01,17:2.072433e-03):6.400286e-02):3.204427e-02):1.001394e-01,((14:1.287886e-03,15:2.409977e-02):9.453945e-02,(13:3.607453e-02,(12:3.514379e-03,11:8.259478e-03):2.667055e-02):1.730428e-01):1.765904e-01):1.178873e-01):1.029316e-01,(((((33:2.339438e-02,(((25:2.197957e-02,24:3.816236e-02):2.636855e-02,23:1.439981e-02):1.985834e-01,((37:1.079746e-02,((38:1.956337e-03,39:1.230231e-02):1.035410e-01,36:3.177897e-04):1.245679e-02):1.074668e-01,(34:2.534740e-02,35:3.273019e-02):1.407793e-02):3.496678e-02):7.614149e-02):9.699771e-02,32:2.047058e-02):1.792096e-01,(29:3.587182e-02,(26:5.119801e-03,(28:1.025648e-01,27:1.311939e-01):7.029704e-03):5.946790e-02):9.548559e-02):9.511127e-02,((42:2.522949e-02,(41:2.957585e-02,((47:5.349197e-04,(48:3.027460e-02,(49:2.433668e-02,50:1.423519e-01):5.474528e-03):1.929031e-02):4.439435e-02,(46:7.525802e-02,(43:1.215595e-03,(44:2.005420e-02,45:4.584831e-03):6.471348e-04):6.200905e-02):2.931107e-02):8.636918e-02):1.194854e-02):7.427272e-02,40:2.334880e-04):2.078091e-01):6.709831e-02,(30:1.255498e-02,31:4.884701e-02):1.172269e-01):8.693287e-02):8.095952e-02,(3:5.896480e-03,2:1.180887e-02):4.668512e-02,1:2.215100e-01);
   tree gen.428000 = [&U] ((((((((47:9.512333e-04,(48:3.851778e-02,49:4.009977e-02):4.887618e-02):4.996736e-02,(46:5.876796e-02,((44:2.064104e-02,45:3.234486e-03):5.457619e-03,43:7.643089e-03):1.072259e-01):4.512339e-02):2.746635e-02,((41:1.812109e-02,42:2.424154e-02):2.554728e-02,40:5.601569e-02):6.774234e-02):7.740810e-02,50:1.167945e-01):1.614859e-01,(((26:1.640262e-02,(29:6.204894e-02,28:1.353854e-01):1.147726e-02):2.164366e-02,27:1.332749e-01):1.808055e-01,(((((24:3.069539e-02,25:3.717474e-02):4.519182e-02,23:2.760492e-02):2.265238e-01,(((36:8.754319e-03,(38:1.116621e-03,39:5.705308e-03):5.496809e-02):3.739813e-02,37:1.730555e-03):1.240148e-01,(34:1.927191e-02,35:2.330736e-02):1.170370e-02):9.224936e-02):3.498657e-02,33:1.736475e-02):3.609062e-01,32:5.031715e-02):8.874086e-02):1.232866e-02):2.727018e-02,(31:2.065612e-02,30:5.799914e-03):1.239636e-01):6.441845e-02,((21:1.208616e-02,22:2.674463e-02):5.690306e-02,(((19:1.866251e-02,(16:1.160784e-02,20:2.459253e-03):1.071213e-01):2.649483e-02,((18:5.871261e-03,(10:9.651265e-03,(((5:5.383801e-03,(6:2.406111e-02,(7:2.420401e-02,4:1.332706e-02):5.412512e-03):2.196775e-02):8.808370e-03,8:6.281644e-03):6.132216e-02,9:1.898862e-03):9.259272e-02):8.059839e-02):3.140710e-02,17:4.351581e-02):5.748189e-02):8.458834e-02,(((11:2.064638e-02,12:2.317331e-02):3.398135e-02,13:7.560083e-03):1.158940e-01,(15:1.612129e-03,14:1.160917e-02):1.261013e-01):3.175557e-01):6.806159e-02):1.801978e-01):1.238127e-01,(3:8.007790e-02,2:1.626130e-02):3.153945e-02,1:2.571120e-01);
   tree gen.430000 = [&U] ((2:1.622935e-03,3:4.504062e-02):1.090471e-01,((((30:4.298736e-03,31:4.539173e-02):1.755154e-01,(((41:5.209203e-03,42:3.555512e-02):3.490668e-02,((((50:1.961247e-01,(48:5.716002e-02,49:1.723165e-02):3.495519e-03):5.391417e-02,47:2.473831e-03):4.285128e-02,(45:4.123977e-03,(43:1.325444e-04,44:5.601473e-03):4.702605e-03):9.661310e-02):2.770212e-03,46:9.133768e-02):2.826577e-02):3.713173e-02,40:4.921863e-02):2.273318e-01):3.276554e-02,(((((25:3.603291e-02,24:1.043674e-02):6.851597e-02,23:5.698380e-02):1.870137e-01,(((34:2.886474e-02,35:2.335665e-02):3.124535e-03,((37:5.655647e-03,36:1.861305e-02):9.990778e-03,(38:7.781762e-03,39:9.636621e-03):4.851212e-02):2.507546e-01):6.673952e-02,33:3.070377e-02):5.865101e-03):1.276618e-01,32:1.564345e-02):5.106597e-02,(((28:9.382172e-02,27:5.516141e-02):9.009187e-03,26:1.234519e-02):4.405592e-02,29:8.163429e-02):3.029966e-01):2.931577e-02):1.311168e-01,(((16:6.400271e-03,(20:3.326910e-03,(19:1.291139e-02,((18:9.379602e-04,(10:1.237212e-03,((((4:8.093253e-03,7:1.013009e-02):2.786509e-02,(6:2.648321e-02,5:1.423004e-02):5.872290e-04):4.579965e-02,8:4.650249e-02):4.251343e-02,9:1.009666e-02):8.760229e-02):6.788536e-02):1.306506e-02,17:3.427036e-02):2.510625e-02):1.057276e-01):7.753881e-03):1.007642e-01,((14:2.721122e-03,15:2.819037e-05):4.795371e-02,(13:1.213410e-02,(11:6.549767e-02,12:5.303856e-03):8.603548e-03):1.944294e-01):6.607370e-02):5.157943e-02,(22:6.201111e-03,21:2.636437e-02):1.135426e-03):8.165066e-02):2.303794e-01,1:3.830644e-01);
   tree gen.432000 = [&U] ((((((((24:1.515763e-02,25:6.245017e-03):1.822302e-04,23:4.009596e-02):1.573298e-01,(33:2.096741e-03,(34:1.650995e-02,(((37:2.282274e-02,(38:2.361137e-02,39:9.958338e-03):6.592427e-02):4.231478e-03,36:3.702127e-02):1.151938e-01,35:1.211357e-02):1.625428e-02):8.376657e-02):1.002073e-01):8.457325e-02,32:2.109181e-02):6.201895e-02,(((26:4.098139e-02,29:8.910283e-02):2.591799e-03,28:1.070535e-01):4.088011e-02,27:9.134995e-02):1.765876e-01):1.996817e-01,((31:1.760781e-02,30:2.912147e-02):1.000250e-01,(40:4.914637e-04,((41:9.129457e-03,42:4.503719e-02):2.356649e-02,(((47:2.022608e-02,(49:3.924436e-02,(48:5.191069e-03,50:2.445191e-01):8.093440e-02):1.966293e-02):6.234457e-02,46:3.137683e-02):4.603829e-02,((43:3.210222e-03,44:3.492053e-03):6.053616e-03,45:6.228832e-03):6.212526e-02):2.138823e-02):3.009586e-02):2.125222e-01):5.513270e-02):8.512110e-02,(((((18:1.395172e-02,17:4.737160e-02):2.206233e-02,(10:1.518446e-02,(((((6:5.767719e-03,5:7.655554e-03):3.582465e-02,7:1.547272e-02):2.268368e-02,4:3.533237e-03):2.805164e-02,9:3.286526e-02):5.847425e-03,8:1.225046e-02):5.384881e-02):4.151722e-02):1.526910e-02,((20:1.558260e-02,19:1.557641e-02):5.800700e-03,16:1.456353e-02):1.832488e-02):8.879172e-02,((12:1.628571e-02,(13:4.902609e-02,11:2.249543e-02):3.256096e-03):1.059153e-01,(15:1.323125e-03,14:8.925969e-03):4.478795e-02):5.148795e-02):6.635682e-02,(22:1.529956e-02,21:9.389550e-03):2.170857e-02):1.487144e-01):7.781025e-02,(2:2.966720e-02,3:3.482956e-02):7.386844e-02,1:2.579219e-01);
   tree gen.434000 = [&U] ((((30:1.536469e-02,31:1.234856e-02):1.416042e-01,((40:3.563302e-03,(((46:3.114220e-02,(47:2.988036e-03,(48:3.029759e-02,(49:5.697030e-02,50:2.100607e-01):1.047144e-02):3.316842e-02):3.627476e-02):1.532342e-02,((44:7.162929e-02,43:5.802821e-03):1.028060e-02,45:7.437935e-03):9.183328e-02):5.808464e-02,(41:1.666073e-02,42:6.722099e-02):1.659056e-02):2.272317e-02):2.811029e-01,((((((((38:2.309541e-02,39:1.318902e-02):6.684466e-02,36:1.036070e-02):2.565945e-02,37:2.020634e-02):1.654222e-01,(34:2.142175e-02,35:1.771578e-03):7.608982e-03):9.096709e-02,33:3.567066e-02):3.030311e-02,((25:1.071660e-02,24:2.872591e-03):6.325739e-02,23:1.278908e-02):2.974630e-01):7.152228e-02,32:2.909647e-02):1.392700e-01,(29:8.714055e-02,((27:1.071925e-01,28:6.693533e-02):4.844834e-02,26:1.218104e-02):4.389799e-02):9.458919e-02):6.210481e-03):1.198750e-02):1.187622e-01,(22:4.392408e-02,(21:3.756968e-03,((16:3.080641e-02,(20:8.315119e-03,((18:2.850999e-02,(17:4.785173e-02,(10:3.798534e-03,(9:4.742124e-02,((5:1.848586e-02,((7:1.230195e-02,6:1.125786e-03):1.663520e-02,4:1.053144e-03):2.444186e-02):8.922663e-03,8:7.906094e-03):3.791064e-02):1.654132e-02):7.969335e-02):2.403045e-02):5.386229e-02,19:3.143188e-03):7.263699e-02):6.508860e-03):8.573037e-02,((14:4.650805e-03,15:1.693338e-02):7.038908e-02,(13:1.015023e-03,(11:1.754183e-02,12:1.063774e-02):8.384163e-03):9.808365e-02):1.965874e-01):2.465561e-01):3.004486e-02):1.549900e-01):2.391998e-01,(2:2.665485e-02,3:4.653401e-02):4.886338e-02,1:2.762249e-01);
   tree gen.436000 = [&U] ((((30:2.363655e-02,31:4.824191e-02):9.555427e-02,(((29:7.972810e-02,((27:6.847306e-02,28:6.985575e-02):2.341727e-02,26:5.340313e-03):1.852771e-02):1.865305e-01,(40:3.206236e-02,(((46:4.248368e-02,((47:2.394151e-02,(48:7.639288e-02,49:4.690098e-02):4.564613e-02):1.334575e-02,50:1.200615e-01):1.997130e-02):2.571362e-03,(45:2.975975e-03,(44:3.279370e-02,43:2.653028e-03):3.040447e-03):7.595622e-02):7.853118e-02,(41:1.373796e-02,42:8.456916e-02):4.206486e-02):4.427953e-02):2.514416e-01):7.085504e-02,(((((25:1.200754e-02,24:3.523515e-02):1.678684e-02,23:3.543699e-02):1.879278e-01,((((37:2.529395e-02,36:3.243920e-02):8.918277e-03,(38:9.093400e-03,39:7.819598e-03):4.364705e-02):1.824961e-01,34:2.223137e-02):6.691658e-03,35:3.459884e-03):1.048089e-01):6.393724e-02,33:4.003159e-02):1.283208e-01,32:2.347365e-02):4.085680e-02):4.150900e-02):1.526189e-01,((22:1.972949e-02,21:2.942081e-02):3.690105e-02,(((16:3.482661e-02,((17:5.930037e-02,(18:1.734982e-02,(10:1.815661e-02,(9:2.871947e-02,((5:2.784379e-02,(6:1.363058e-02,(7:2.512698e-03,4:1.405036e-02):6.903827e-03):1.811821e-02):1.529624e-02,8:9.912596e-03):1.260843e-02):9.777928e-02):7.815467e-02):6.465699e-02):5.556819e-02,19:3.187742e-02):2.524571e-02):7.796868e-03,20:1.889612e-02):1.307034e-01,((14:3.048441e-04,15:7.790534e-04):6.659828e-02,(13:1.287191e-02,(11:4.744707e-02,12:6.044783e-03):7.859478e-03):3.800177e-02):8.383484e-02):1.410726e-01):1.089934e-01):5.266600e-02,(2:1.967086e-02,3:8.829371e-02):6.303286e-02,1:3.947522e-01);
   tree gen.438000 = [&U] ((((((41:3.382599e-03,42:4.620952e-02):1.324357e-02,((46:5.695486e-02,((47:3.411179e-02,(48:2.305812e-02,49:4.452842e-02):4.453602e-02):2.251062e-02,50:1.196459e-01):2.673114e-02):1.862727e-02,(45:5.959715e-03,(44:4.013167e-02,43:7.124000e-03):1.384940e-02):3.460216e-02):5.119141e-02):2.467012e-02,40:1.077622e-02):1.498489e-01,((30:6.475519e-03,31:1.098209e-02):1.054557e-01,(((((25:5.775560e-04,24:2.020618e-02):3.180395e-02,23:6.064864e-02):1.853700e-01,((((37:2.411923e-02,36:4.213819e-03):2.111647e-02,(38:4.322365e-03,39:1.464666e-02):7.032555e-02):8.752122e-02,(34:4.276323e-02,35:1.380021e-02):2.364318e-02):1.107802e-01,33:4.001450e-03):4.969263e-02):1.028275e-01,32:3.365228e-03):4.710777e-02,(29:4.776763e-02,((27:8.088865e-02,28:5.566038e-02):1.816582e-02,26:3.677944e-02):3.152903e-02):1.197185e-01):1.029033e-02):1.400885e-02):1.145541e-01,((22:5.977813e-03,21:2.767683e-02):1.449985e-02,(((17:2.319241e-02,(18:7.480686e-03,(10:1.304365e-02,(9:5.772055e-03,((5:1.267489e-02,(6:7.246794e-03,(4:4.716847e-03,7:4.529991e-03):8.390891e-03):2.550652e-02):1.520287e-02,8:1.659752e-02):1.469187e-02):3.874533e-02):7.584025e-02):2.724244e-02):1.085404e-02,((16:2.359902e-02,20:2.556590e-03):2.800251e-02,19:5.818948e-03):3.748085e-02):6.376161e-02,((14:1.468293e-04,15:2.475493e-03):5.339227e-02,(13:2.055474e-02,(12:1.844339e-02,11:1.371806e-02):1.990838e-02):1.026007e-01):7.886533e-02):9.521423e-02):4.526173e-02):9.279316e-02,(2:7.359463e-03,3:3.541112e-02):5.489452e-02,1:1.621310e-01);
   tree gen.440000 = [&U] ((((((30:2.036800e-02,31:1.316325e-02):1.223126e-01,(((((35:1.116660e-02,34:3.459331e-02):2.780722e-02,(((38:1.995175e-02,39:1.602159e-02):4.717533e-02,36:1.046906e-03):1.888169e-02,37:3.409305e-02):1.014295e-01):6.012903e-02,33:2.154648e-02):2.524300e-02,(23:4.253267e-02,(25:2.460679e-02,24:7.144355e-02):8.394861e-02):2.411107e-01):9.393611e-02,32:1.914952e-02):9.368202e-02):3.679546e-02,(((41:3.987069e-02,42:2.945063e-02):4.665950e-02,((47:4.939816e-04,(49:2.979038e-02,(50:2.996585e-01,48:1.991986e-02):4.171280e-02):5.058970e-02):6.398372e-03,(46:3.500744e-02,((45:2.305061e-02,43:1.784473e-03):2.589853e-03,44:4.096440e-03):5.922092e-02):3.270578e-02):7.306627e-02):2.761259e-02,40:5.868191e-03):2.464124e-01):2.737543e-02,(29:1.029603e-01,(26:3.005247e-02,(27:1.275915e-01,28:8.940804e-02):5.208445e-02):1.702481e-02):1.846456e-01):2.634761e-01,((21:5.189646e-04,(((((10:2.598493e-02,(8:2.883244e-02,((5:1.923715e-02,(4:2.795594e-03,(7:2.350134e-02,6:1.833201e-02):4.824458e-03):2.897885e-03):8.808312e-02,9:1.039971e-02):9.120415e-03):1.159643e-01):3.747432e-02,18:7.435173e-03):2.698884e-02,17:2.446394e-02):2.067523e-02,(19:1.032088e-02,(20:3.671940e-03,16:1.567869e-02):3.989446e-02):2.409575e-02):1.034127e-01,((14:1.699202e-04,15:1.121198e-03):4.213665e-02,((12:1.593233e-02,11:1.673668e-02):4.627313e-02,13:3.373295e-03):1.327516e-01):1.552059e-01):1.287429e-01):2.597726e-02,22:1.477316e-02):6.631982e-02):9.737267e-02,(2:4.396745e-02,3:3.117872e-02):8.657186e-02,1:2.100396e-01);
   tree gen.442000 = [&U] ((((29:4.353630e-02,((27:9.099434e-02,28:4.118939e-02):2.254217e-02,26:6.925313e-03):5.162815e-02):1.568477e-01,((30:1.736727e-02,31:4.970472e-03):7.918994e-02,(((33:5.657790e-03,(((35:1.435208e-03,34:5.166316e-02):3.330399e-02,(((38:6.354630e-03,39:2.279849e-03):3.204411e-02,36:4.899512e-03):4.230385e-02,37:3.425492e-03):4.759918e-02):9.041750e-02,(23:2.356392e-02,(25:3.345158e-03,24:1.243981e-02):4.922082e-02):1.101994e-01):4.621445e-02):1.578916e-01,32:1.869535e-02):1.183233e-01,(((41:1.616090e-02,42:1.128605e-02):2.667303e-02,((46:1.716114e-02,(47:1.264807e-02,((49:6.968859e-03,50:2.152622e-01):1.587569e-02,48:2.921132e-02):9.050048e-02):2.123552e-02):4.167561e-02,((44:5.676214e-03,43:1.747188e-02):7.684548e-03,45:4.010631e-02):2.591959e-02):4.961674e-02):7.450462e-02,40:1.731450e-02):1.763339e-01):4.225464e-03):6.208138e-02):8.328378e-02,((21:4.132955e-02,22:2.466870e-03):5.441736e-02,((((18:6.138173e-03,(10:2.035615e-03,(((4:1.706330e-02,7:4.459423e-03):1.316326e-03,(6:9.560232e-04,(8:3.385500e-02,5:1.586162e-04):2.448555e-02):2.949508e-02):4.346408e-02,9:1.040470e-02):3.512293e-02):3.770139e-02):2.603447e-02,17:2.680970e-02):2.633878e-02,(19:2.548154e-02,(20:1.772083e-02,16:5.987760e-03):3.717466e-02):8.577288e-03):5.593265e-02,((14:6.370673e-03,15:3.565597e-03):4.667905e-02,((11:7.852417e-03,12:4.409337e-03):1.357726e-02,13:1.885034e-03):5.587466e-02):7.240925e-02):8.475964e-02):4.773420e-02):8.449721e-02,(2:5.900491e-03,3:3.913073e-02):1.010374e-01,1:3.280186e-01);
   tree gen.444000 = [&U] ((((((10:9.336750e-03,((18:2.089832e-02,17:5.834780e-02):5.967023e-03,((20:1.415602e-02,16:2.205459e-02):1.028858e-01,19:3.144677e-02):3.005541e-02):9.680743e-02):1.172266e-02,((((6:2.446074e-02,(7:6.659298e-02,4:2.288515e-02):1.698784e-03):2.904028e-03,5:8.221925e-03):9.243317e-03,8:4.746480e-02):6.996701e-02,9:1.700315e-02):5.981307e-02):2.779944e-01,((15:2.618997e-02,14:5.692599e-03):1.410064e-01,((12:9.198445e-03,11:1.981553e-02):5.096758e-02,13:1.849653e-02):1.408696e-01):6.901635e-02):2.718599e-01,(21:3.917313e-02,22:5.778094e-03):2.596797e-02):7.700189e-02,(((27:2.573770e-02,(28:8.679025e-02,(26:4.956329e-03,29:1.998530e-01):5.270031e-02):6.792040e-02):2.178708e-01,((((47:9.551658e-04,((44:1.160890e-02,(43:4.996627e-03,45:2.405980e-03):2.794887e-02):9.756786e-02,(46:4.984600e-02,(40:9.353021e-02,(41:2.103529e-02,42:6.840841e-02):7.501451e-02):9.988211e-02):1.841472e-02):2.921945e-02):7.811222e-02,48:5.071135e-02):5.060920e-02,49:2.125139e-02):1.656971e-01,50:2.484921e-02):2.736834e-01):3.583438e-02,((32:3.164844e-02,(33:3.180393e-02,((34:3.210719e-02,(((36:3.855576e-02,37:5.353346e-03):2.614688e-02,(38:1.666567e-02,39:9.307461e-03):1.760281e-02):1.227848e-01,35:4.767619e-02):7.809574e-04):1.051040e-01,(23:3.699518e-02,(25:9.124313e-03,24:3.889184e-02):6.168499e-02):2.041506e-01):9.029628e-03):1.480561e-01):1.669343e-01,(30:1.587978e-02,31:2.895818e-02):1.462252e-01):1.043068e-01):8.085397e-02):2.134632e-01,(3:6.072980e-02,2:9.789208e-03):1.126711e-01,1:2.052152e-01);
   tree gen.446000 = [&U] ((2:3.189880e-03,3:1.265355e-02):5.770620e-02,((((((11:1.685245e-02,12:4.462026e-03):5.588423e-03,13:3.295524e-02):6.183515e-02,(15:1.996591e-03,14:4.227056e-03):3.930612e-02):1.512536e-01,((19:3.380106e-02,(17:1.049184e-01,((10:3.376198e-03,((((4:6.541754e-03,(7:1.607962e-02,6:9.668894e-03):3.372170e-02):1.885681e-02,5:1.694020e-03):1.542892e-02,8:5.794575e-03):3.651694e-02,9:1.950753e-02):3.039382e-02):2.970238e-02,18:5.954115e-03):1.766412e-02):3.171178e-02):4.045629e-02,(16:4.627183e-02,20:2.664803e-02):2.910347e-02):1.115202e-01):7.828890e-02,(22:7.313096e-03,21:3.881790e-03):3.149187e-02):2.411412e-01,(((((29:8.635040e-02,(26:2.099872e-02,(28:7.639966e-02,27:8.233823e-02):4.874771e-02):6.528581e-02):1.880432e-01,32:4.971398e-02):5.819864e-03,((33:7.524146e-04,(((36:5.287361e-03,37:1.594865e-02):4.337387e-02,(39:1.340300e-02,38:2.414363e-02):3.062480e-02):1.342573e-01,(35:1.595434e-02,34:4.164045e-03):2.216725e-02):1.891521e-01):1.991784e-01,((25:1.384628e-03,24:1.889622e-02):3.012779e-02,23:1.646035e-02):9.647680e-02):1.596111e-01):8.305763e-02,(40:8.669243e-03,(((((45:1.581418e-02,43:1.507546e-02):6.026237e-03,44:1.800246e-02):6.017197e-02,46:8.195242e-02):7.732008e-04,(((49:3.094871e-02,50:2.278481e-01):1.838116e-02,48:4.315929e-02):4.282432e-02,47:5.694404e-03):4.966384e-02):5.916688e-02,(41:1.558790e-02,42:3.806929e-02):4.698669e-03):4.209276e-02):1.565867e-01):1.486811e-02,(31:6.888624e-02,30:1.204241e-02):9.639557e-02):1.751558e-01):6.799887e-02,1:1.694072e-01);
   tree gen.448000 = [&U] ((((((13:2.482281e-02,(12:2.659059e-02,11:2.795043e-02):1.768888e-02):1.272458e-01,(15:2.066222e-03,14:4.374475e-03):4.215370e-02):7.125591e-02,((16:3.816676e-02,(19:5.685747e-03,(((10:1.218803e-02,((((6:3.523157e-02,(7:9.467561e-03,4:6.099243e-04):2.683608e-02):2.687275e-03,5:8.299769e-03):3.503880e-02,8:1.736960e-02):1.936656e-02,9:9.046403e-03):2.477900e-02):7.228311e-02,18:3.734267e-03):3.812887e-03,17:4.784136e-02):5.701306e-02):5.542982e-02):8.551864e-03,20:1.069634e-02):7.733258e-02):2.583572e-02,(22:5.838835e-03,21:1.683858e-02):5.544163e-02):9.056573e-02,(((31:1.524086e-03,30:2.844292e-02):1.355917e-01,((32:1.055240e-03,(33:4.802724e-03,((34:1.649450e-02,(35:2.948487e-03,((39:7.718954e-03,38:2.098565e-05):1.423057e-02,(36:1.363490e-02,37:2.445596e-02):4.894132e-02):1.286261e-01):4.910741e-02):1.057281e-01,(23:4.897763e-02,(25:3.444092e-03,24:2.234470e-02):7.786819e-03):1.008101e-01):5.728329e-02):1.626464e-01):8.796973e-02,((28:9.465207e-02,(27:9.679852e-02,26:5.998793e-02):6.247141e-03):7.672484e-02,29:2.151840e-02):9.468612e-02):7.768246e-03):3.548671e-02,(40:4.580875e-03,(((((48:3.283388e-02,49:2.889560e-02):3.851754e-03,50:2.393062e-01):2.072028e-02,47:3.704201e-03):1.232991e-02,(46:4.432668e-02,(43:2.292176e-02,(44:9.355805e-03,45:4.709290e-03):1.732772e-02):3.444681e-02):1.049155e-02):4.788099e-02,(42:3.838031e-02,41:1.747688e-02):2.177520e-02):3.759581e-02):1.344301e-01):1.113425e-01):1.271557e-01,(2:1.844861e-02,3:2.161044e-02):9.667412e-02,1:1.733057e-01);
   tree gen.450000 = [&U] ((2:2.472537e-03,3:4.500408e-02):1.153204e-02,(((((10:7.780912e-03,(((5:1.633378e-02,((4:2.188703e-02,7:7.217756e-03):3.785077e-02,6:3.346403e-03):1.393242e-02):3.494805e-02,8:1.286664e-02):5.774124e-02,9:1.480868e-02):4.912369e-02):8.255300e-02,((17:1.966320e-02,18:3.800976e-02):1.356333e-02,((20:8.531828e-03,16:1.877293e-02):1.020955e-02,19:3.015013e-02):4.220061e-02):3.664183e-03):9.134876e-02,((14:1.413980e-02,15:1.020322e-02):1.215401e-01,(13:8.474000e-03,(12:8.476217e-03,11:8.485627e-03):6.807303e-03):7.654035e-02):1.101560e-01):9.399973e-02,(22:1.749399e-02,21:2.996958e-02):8.540264e-03):3.442758e-02,((((24:2.163449e-02,23:7.052381e-02):1.439683e-02,25:4.864669e-03):2.339635e-01,(30:1.764586e-02,31:9.379247e-03):3.352827e-02):8.041953e-02,(((((42:4.754898e-02,41:1.234038e-02):2.484836e-02,((((50:2.188727e-01,49:1.818405e-02):7.702224e-04,48:3.903368e-02):7.219186e-02,47:1.493431e-02):4.094018e-02,(46:2.941661e-02,((45:2.030088e-03,43:1.370681e-03):1.523772e-02,44:3.263875e-03):7.097568e-02):3.165087e-02):4.116083e-02):6.470386e-03,40:1.665997e-02):1.661543e-01,(29:8.188041e-02,((28:6.657968e-02,27:1.000106e-01):1.125155e-01,26:1.132923e-02):5.125607e-02):2.678481e-01):3.716153e-02,(((35:5.867031e-03,(34:4.038383e-02,((37:2.667102e-02,36:2.591751e-03):1.520364e-02,(38:4.996625e-02,39:3.163780e-02):3.526300e-02):2.163100e-01):1.136306e-02):9.282311e-02,33:1.922978e-02):1.459403e-01,32:2.949183e-02):5.972581e-02):4.446815e-02):1.348805e-01):1.062363e-01,1:2.576024e-01);
   tree gen.452000 = [&U] (((((20:1.032098e-02,((19:1.025512e-02,(17:5.895849e-02,((10:4.680082e-04,(((5:9.221977e-03,((6:6.811765e-03,7:2.532076e-04):7.798727e-03,4:9.271021e-03):2.523540e-02):4.250111e-02,8:1.546736e-04):9.532377e-02,9:8.539142e-03):9.691344e-02):8.799080e-02,18:5.034520e-03):5.015833e-02):4.579843e-02):5.034396e-02,16:6.063021e-02):1.186503e-02):9.088154e-02,((14:1.316566e-02,15:5.734122e-04):1.856014e-01,((12:1.879487e-02,11:1.730642e-02):7.295148e-03,13:1.213212e-02):1.057382e-01):2.041072e-01):1.301579e-01,(22:4.521548e-03,21:7.874436e-03):2.198649e-02):1.052412e-01,(((30:1.408248e-02,31:7.822896e-02):3.592661e-02,(((27:1.239369e-01,((29:9.775604e-02,26:3.880775e-02):1.421144e-02,28:1.120584e-01):5.586230e-02):9.776762e-02,(((42:9.487787e-03,41:3.842321e-02):2.935714e-02,((((50:3.141562e-01,(49:2.980222e-02,48:2.605609e-02):9.090265e-02):7.722816e-02,47:1.119812e-02):2.376001e-02,46:3.899411e-02):8.902362e-03,(44:2.426853e-02,(43:1.569445e-02,45:9.652689e-03):3.624371e-03):3.954392e-02):4.238062e-02):4.741998e-02,40:2.758736e-03):2.174322e-01):6.093403e-02,((((35:1.236858e-02,34:6.013404e-02):9.956034e-02,((36:9.760766e-04,(38:1.237788e-03,39:3.778761e-03):1.836204e-02):3.871344e-02,37:5.988823e-03):7.745949e-02):1.274256e-01,33:1.093899e-02):2.070368e-01,32:8.143993e-03):2.200471e-01):9.628748e-02):4.560645e-03,(24:1.600796e-02,(25:1.979317e-02,23:5.970896e-02):6.962216e-03):3.000722e-01):1.690379e-01):8.640442e-02,(2:3.328664e-03,3:5.632819e-02):2.260800e-02,1:3.609889e-01);
   tree gen.454000 = [&U] ((((21:3.151729e-02,((((20:1.439721e-02,16:3.974831e-02):2.420818e-02,19:5.549375e-03):2.531816e-02,(((10:1.124582e-02,((9:3.879949e-02,((4:1.308453e-02,(7:9.695619e-03,6:5.217954e-03):1.593783e-02):4.677421e-03,5:1.219880e-02):9.169479e-04):1.200728e-02,8:7.973940e-03):1.579774e-02):4.163561e-02,18:8.880289e-04):8.346984e-03,17:2.026402e-02):2.310320e-03):1.360529e-01,((14:5.791888e-03,15:2.481921e-02):8.639285e-02,(13:8.237547e-03,(11:2.052146e-02,12:1.825950e-02):4.211182e-02):1.086138e-01):3.848594e-02):1.043009e-01):2.257472e-02,22:3.148847e-02):1.134052e-01,((((29:1.094354e-01,(28:7.317143e-02,27:6.607143e-02):6.384421e-02):1.550372e-02,26:1.609259e-02):2.060194e-01,((((23:4.008835e-02,(24:9.965495e-03,25:2.101749e-03):3.582943e-02):1.514845e-01,(33:2.894793e-02,(((((39:2.284818e-02,38:1.522323e-02):2.569288e-02,36:1.163300e-02):1.893853e-02,37:3.584527e-03):1.113773e-01,34:5.167752e-02):5.001704e-03,35:3.886996e-03):1.345346e-01):3.615730e-02):1.050392e-01,32:4.608258e-03):9.902959e-02,(30:4.848079e-02,31:1.295515e-02):5.734358e-02):3.411280e-02):3.390884e-02,((((47:7.996187e-03,(49:3.094516e-02,48:5.762846e-02):3.928558e-02):3.110137e-02,46:5.425681e-02):2.794928e-02,(((41:1.815803e-02,42:7.763765e-02):1.467065e-02,40:3.765887e-02):2.815869e-02,(43:3.724004e-03,(44:2.173127e-02,45:5.124459e-03):1.024904e-03):1.433898e-02):7.194900e-03):2.138458e-01,50:2.853772e-02):1.415678e-01):1.003532e-01):5.262203e-02,(2:7.300896e-03,3:1.107456e-01):1.032898e-02,1:1.477041e-01);
   tree gen.456000 = [&U] ((2:1.072730e-02,3:2.359096e-02):6.088883e-02,((((31:2.206035e-02,30:1.366600e-02):7.106607e-02,(40:1.304476e-03,((41:4.313813e-02,42:4.645976e-02):8.034741e-03,((46:7.070701e-02,((48:8.607640e-02,(50:2.415182e-01,49:2.462291e-02):2.889664e-02):7.079632e-02,47:1.769242e-02):3.789700e-02):2.034664e-02,((43:3.011315e-03,45:1.368840e-03):1.735411e-02,44:1.759903e-03):6.168413e-02):6.699207e-02):2.341873e-02):1.788657e-01):2.718651e-02,(((26:5.960366e-02,(27:6.785185e-02,28:9.055383e-02):2.884394e-02):9.126122e-02,29:3.826240e-02):3.536042e-01,(32:8.185419e-03,(((((37:1.789709e-02,36:8.341307e-03):1.778285e-03,(38:6.036833e-03,39:1.215468e-02):3.185117e-02):2.124488e-01,(34:2.333220e-02,35:2.134257e-02):4.012553e-02):7.922710e-02,(23:5.305314e-02,(25:6.077000e-05,24:2.762065e-02):2.501281e-02):3.162598e-01):3.596620e-02,33:5.185001e-02):1.374954e-01):1.542768e-01):5.282697e-02):3.098767e-01,((22:2.360341e-02,((((19:4.062811e-02,((10:1.452633e-02,(((((7:9.821445e-03,6:4.774436e-03):1.530510e-02,4:7.130915e-03):1.215324e-02,5:1.407107e-02):7.045846e-03,9:4.637251e-02):3.234478e-02,8:8.067789e-02):4.374474e-02):2.828010e-02,(18:8.533507e-03,17:2.776448e-02):3.074584e-02):4.595036e-02):5.502250e-02,16:4.602243e-03):1.438224e-02,20:1.272029e-02):7.213195e-02,(((12:7.064971e-03,11:2.293767e-02):6.716456e-02,13:5.210280e-03):1.505215e-01,(15:1.132966e-02,14:3.683249e-02):5.144527e-02):3.277776e-01):1.335701e-01):1.081314e-02,21:3.291935e-02):5.315719e-02):3.000196e-01,1:2.928266e-01);
   tree gen.458000 = [&U] ((2:1.545134e-02,3:2.162017e-02):1.355575e-01,(((27:7.721139e-02,((28:3.033555e-02,29:1.766179e-01):8.349497e-03,26:2.041554e-02):3.899123e-02):2.168986e-01,((40:1.084140e-02,((((44:9.399928e-03,(45:1.120563e-02,43:8.838416e-03):1.943813e-02):5.141787e-02,(((49:5.252441e-03,48:9.908286e-02):1.613625e-02,(47:1.848962e-02,50:2.587610e-01):2.226615e-02):4.492448e-02,46:3.508917e-02):5.827017e-03):9.174384e-02,41:2.353235e-02):1.113445e-02,42:1.543639e-02):4.108368e-02):1.636072e-01,((((16:4.161923e-02,20:2.186086e-02):2.215810e-02,(19:2.549940e-03,(((10:5.639655e-03,(9:4.852356e-02,(8:2.768603e-03,(((7:9.567976e-03,4:3.025968e-02):1.944426e-02,6:1.108319e-02):7.666771e-03,5:7.133295e-03):4.444967e-02):6.523334e-02):4.198874e-02):9.399805e-02,18:1.450741e-02):5.366212e-02,17:5.212238e-02):1.031903e-02):1.446132e-02):7.248406e-02,(((12:5.237370e-03,11:2.344000e-02):5.158900e-02,13:1.476680e-02):8.103826e-02,(15:1.714495e-02,14:1.851682e-02):7.573102e-02):1.311822e-01):7.526120e-02,(21:1.219758e-02,22:1.016928e-02):7.196446e-02):2.390721e-01):8.887066e-02):1.208725e-02,((32:1.087263e-01,((23:5.807143e-02,(25:6.346809e-03,24:8.111059e-03):3.494063e-02):1.988459e-01,((35:1.078206e-02,(34:2.808123e-02,((37:4.623162e-02,36:1.682743e-02):3.638083e-02,(38:1.388836e-02,39:4.866789e-03):3.510627e-02):1.882448e-01):8.772766e-03):7.700652e-02,33:1.744139e-02):4.992687e-02):5.026728e-02):1.407541e-01,(31:2.363531e-02,30:1.455386e-02):1.111235e-01):8.234038e-02):3.306518e-01,1:1.339223e-01);
   tree gen.460000 = [&U] ((((22:1.255729e-03,21:1.666163e-02):9.914888e-03,(((((((4:2.040102e-03,(7:3.253597e-03,6:1.520929e-02):3.309624e-03):1.221134e-02,5:3.023666e-03):9.200941e-03,9:3.985109e-02):1.223032e-02,8:3.273639e-02):1.946661e-02,10:1.682821e-03):2.222886e-02,(((19:1.564318e-02,(20:6.385359e-03,16:1.161301e-02):3.131016e-02):3.069330e-02,18:1.653567e-02):1.681061e-03,17:1.796545e-02):1.645990e-02):6.156792e-02,((14:8.584043e-03,15:5.035860e-03):2.623249e-02,(13:2.715787e-03,(12:9.307668e-03,11:3.420263e-02):1.236816e-02):7.964102e-02):7.000500e-02):3.997316e-02):4.138348e-02,((((((26:3.501826e-02,29:3.939616e-02):3.118559e-02,28:2.658615e-02):3.677255e-02,27:1.725835e-02):1.645760e-01,(((50:7.796749e-02,((46:7.971651e-03,((43:4.984674e-04,45:4.368496e-03):3.521238e-03,44:9.523093e-03):4.145291e-02):3.714534e-02,(47:1.342612e-02,(49:2.379050e-02,48:4.369041e-02):2.753802e-02):1.758206e-02):2.756728e-02):5.956244e-02,(41:1.455409e-02,42:3.054532e-02):1.664982e-02):2.084687e-02,40:1.853184e-03):9.487375e-02):7.973838e-03,(30:1.126810e-02,(((24:6.539955e-03,25:1.024231e-03):2.544085e-03,23:6.802752e-02):1.474779e-01,31:2.142468e-02):6.287872e-03):7.185335e-02):4.621429e-02,((((35:6.819582e-04,(36:1.088152e-02,(37:1.447396e-02,(38:2.263396e-03,39:1.975996e-02):2.206583e-02):8.837969e-03):1.412610e-01):4.597650e-03,34:2.383553e-02):8.344716e-02,33:2.745284e-02):5.254002e-02,32:1.964294e-02):9.109201e-02):1.235409e-01):7.494007e-02,(3:3.874571e-02,2:1.753852e-02):4.136043e-02,1:1.583735e-01);
   tree gen.462000 = [&U] ((2:5.368675e-03,3:9.171643e-02):7.930910e-02,((((((((10:7.637281e-03,((8:1.652888e-02,(5:4.427501e-03,((4:1.784218e-02,7:8.566064e-05):1.808871e-02,6:1.015952e-02):2.934998e-03):1.002169e-02):3.598371e-02,9:2.788166e-03):3.573669e-02):4.817175e-02,18:7.245529e-05):2.379293e-02,17:2.292038e-02):3.265892e-02,19:2.910907e-03):3.933203e-02,(20:2.311812e-02,16:3.767335e-02):4.942788e-04):7.907163e-03,((13:1.114944e-03,(12:9.394402e-03,11:9.628635e-03):2.765014e-02):5.082096e-02,(15:1.288451e-02,14:1.019625e-02):4.163586e-02):1.405431e-01):1.001379e-01,(21:9.629045e-03,22:4.446658e-03):1.560247e-02):8.746689e-02,((30:2.764100e-03,31:5.056178e-02):2.656560e-02,(((((26:6.154063e-03,27:7.880175e-02):4.940409e-03,28:8.293275e-02):3.621638e-02,29:3.576241e-02):1.298087e-01,((((25:9.375543e-03,24:1.303967e-02):7.485376e-02,23:2.908805e-02):1.184051e-01,(33:1.896426e-02,((35:1.188532e-02,34:1.160879e-02):3.244360e-02,((39:8.455679e-03,(36:1.032411e-03,37:4.051866e-02):1.147388e-02):9.743470e-04,38:8.589129e-03):1.018123e-01):1.183533e-01):3.644593e-02):8.692948e-02,32:3.554203e-02):8.074862e-02):1.320095e-03,(((46:1.492709e-02,((44:1.686401e-02,45:6.400040e-03):4.257654e-03,43:1.217335e-02):4.850278e-02):2.340224e-02,((47:1.429537e-02,(48:3.760048e-02,49:3.176067e-02):2.497576e-02):6.358513e-02,((41:8.494058e-03,42:3.205749e-02):2.873090e-02,40:5.004858e-02):4.691817e-02):8.218949e-03):1.411959e-01,50:3.773661e-02):1.992214e-01):7.256871e-02):1.055709e-01):8.502772e-02,1:9.099074e-02);
   tree gen.464000 = [&U] ((2:6.534498e-03,3:3.383960e-02):1.028930e-01,(((((((((10:7.572920e-03,(((4:6.971548e-03,7:1.265800e-02):1.023575e-02,(6:2.091157e-02,(8:4.467526e-02,5:2.263523e-03):3.255913e-02):5.412196e-02):4.656533e-02,9:3.034469e-02):1.593420e-02):6.407273e-02,18:1.237532e-03):1.349901e-02,17:2.849010e-02):1.471269e-02,19:4.505639e-03):3.457503e-02,16:2.570721e-02):6.921239e-03,20:1.160054e-02):9.919376e-02,((13:1.023279e-02,(12:3.019072e-02,11:9.380927e-03):2.857357e-02):1.173613e-01,(15:2.050455e-02,14:7.129763e-03):7.032981e-02):1.177042e-01):4.737118e-02,(21:1.674344e-02,22:1.127082e-02):7.307442e-02):1.220281e-01,((((((47:1.172219e-02,(48:4.315070e-02,49:4.823269e-02):4.109996e-02):8.008831e-03,(46:2.238381e-02,(44:2.008357e-02,(45:1.958745e-03,43:1.906880e-03):7.931648e-03):8.481843e-02):2.569737e-02):4.702631e-02,((42:3.661702e-02,41:8.117171e-03):7.820169e-02,40:3.675225e-02):8.837198e-02):1.854525e-01,50:4.078069e-02):2.451181e-01,((26:6.224632e-04,(28:6.582362e-02,27:8.064548e-02):2.995608e-02):7.261755e-02,29:5.296271e-02):9.589308e-02):7.465867e-02,((30:1.500912e-02,31:6.263937e-02):6.595783e-02,((((34:1.573237e-03,((((38:1.575176e-04,39:1.923605e-03):2.137225e-02,36:7.379670e-04):2.228757e-03,37:9.052551e-03):1.232561e-01,35:8.349295e-04):2.215536e-02):1.285164e-01,33:6.777872e-03):5.914108e-02,((25:2.837402e-03,24:1.182022e-02):3.097780e-02,23:4.943343e-02):2.780868e-01):7.987635e-02,32:1.762667e-02):8.328430e-02):3.579692e-02):1.805958e-01):4.720754e-02,1:1.666873e-01);
   tree gen.466000 = [&U] ((3:5.615585e-02,2:2.037850e-03):1.836070e-01,((((((17:4.489189e-02,((10:1.304887e-02,(((5:3.354073e-03,(6:2.229942e-02,(4:1.410497e-02,7:1.637362e-02):1.331448e-03):1.964547e-02):7.304273e-02,8:1.851262e-02):5.287232e-02,9:1.242916e-02):1.624529e-01):7.606015e-02,18:1.815808e-03):4.357187e-02):4.874006e-02,19:6.673238e-04):2.364157e-02,(16:1.506605e-02,20:5.880479e-02):3.588644e-02):3.372511e-02,((13:9.347202e-03,(12:3.320220e-02,11:3.559793e-02):5.292374e-02):1.096013e-01,(15:1.969903e-02,14:2.105292e-02):3.770414e-02):9.302572e-02):4.615819e-02,(21:6.213638e-02,22:8.242802e-03):7.528887e-02):1.621057e-01,((((((((37:2.194617e-02,((38:8.995659e-03,39:9.019656e-03):3.434794e-02,36:1.560465e-02):3.093625e-04):2.074566e-01,35:3.599574e-03):2.274969e-02,34:2.386363e-02):1.199570e-01,33:1.936690e-02):8.627348e-02,(23:2.604419e-02,(25:5.479076e-03,24:1.881409e-02):1.446336e-02):2.241773e-01):1.890748e-01,32:2.785102e-03):6.242223e-02,(((26:6.868692e-03,(28:7.773765e-02,27:6.617767e-02):4.738100e-02):5.620677e-02,29:3.540063e-02):1.348405e-01,((((46:3.335477e-02,(44:4.316954e-02,(43:1.518932e-02,45:1.245323e-02):2.943709e-02):9.387875e-02):1.641843e-02,((47:3.259857e-02,48:5.270796e-02):8.560880e-03,49:2.819843e-02):2.063815e-02):1.172083e-01,((42:7.376719e-02,41:3.968927e-02):1.505364e-02,40:1.806385e-02):2.038069e-02):1.054547e-01,50:9.941078e-02):1.302933e-01):2.247177e-01):8.648683e-02,(30:3.858329e-02,31:4.120006e-02):6.369006e-02):2.019146e-01):1.109036e-01,1:1.189304e-01);
   tree gen.468000 = [&U] ((2:1.210969e-02,3:4.515032e-02):1.999253e-01,((30:2.886535e-02,(31:1.701065e-02,((((40:3.128417e-02,((47:3.798113e-03,((48:4.738918e-02,50:1.127365e-01):1.051975e-03,49:2.411526e-02):2.498175e-02):5.603319e-02,((45:3.188963e-03,(43:1.125217e-03,44:1.979075e-02):7.470359e-04):9.592804e-02,46:9.164428e-02):3.876085e-02):4.981654e-02):1.895316e-03,(42:3.719398e-02,41:1.170823e-02):1.662862e-02):2.360332e-01,(29:8.181330e-02,((28:1.072376e-01,27:7.855940e-02):7.177024e-03,26:1.062752e-02):4.648921e-02):2.374034e-01):8.664292e-02,(32:1.662290e-02,((33:1.200440e-02,(((37:3.894153e-03,((38:2.003428e-02,39:3.115275e-02):3.864802e-02,36:5.988229e-03):1.244704e-02):1.391346e-01,35:8.563546e-03):1.320915e-02,34:4.363598e-02):1.408137e-01):3.922622e-02,((25:5.242541e-03,24:2.815623e-02):2.918906e-02,23:6.453183e-03):1.977766e-01):4.498708e-02):1.128937e-01):1.169882e-01):2.569876e-03):1.453468e-01,((((15:6.410839e-03,14:4.340707e-03):5.592527e-02,((12:1.962262e-02,11:2.282195e-02):3.589037e-02,13:1.583460e-02):7.535288e-02):4.005953e-02,(17:3.820896e-02,(((16:1.012404e-03,20:7.805200e-03):5.128579e-02,19:5.551114e-02):7.024939e-03,(18:2.249240e-02,((8:5.950069e-02,(9:6.451165e-02,(((7:1.269522e-02,4:1.782708e-02):1.349292e-02,6:9.334242e-03):2.750617e-02,5:1.073623e-04):5.978491e-03):6.060640e-03):2.250436e-02,10:1.493104e-02):3.765476e-02):3.975227e-03):8.823483e-03):2.268294e-01):2.444650e-01,(22:1.926968e-02,21:1.363438e-02):2.314543e-02):4.472063e-02):1.209548e-01,1:2.635547e-01);
   tree gen.470000 = [&U] ((((27:4.358896e-02,((26:2.458471e-02,28:5.375943e-02):9.961277e-03,29:8.780606e-02):2.195195e-02):2.291320e-01,((((((38:5.209287e-03,39:1.792999e-02):1.508718e-02,(36:1.558218e-02,37:3.165501e-03):1.638400e-02):1.097110e-01,(35:1.153392e-02,34:1.005658e-02):1.502546e-02):9.150027e-02,33:6.979926e-03):1.470166e-01,32:7.294528e-03):1.638233e-01,((((41:2.934890e-03,42:3.514595e-02):2.247446e-02,((46:5.507942e-02,(((49:4.093175e-02,48:3.059879e-02):8.735804e-03,47:1.217238e-02):1.383817e-02,50:1.286030e-01):4.309695e-03):1.973458e-02,((44:2.423732e-03,43:3.164916e-03):2.082716e-03,45:3.293919e-03):3.963866e-02):4.962222e-02):4.219786e-02,40:1.805466e-02):2.137474e-01,((30:8.153045e-03,31:1.408663e-02):3.754788e-03,(23:4.308265e-02,(24:2.544694e-02,25:1.156166e-03):5.964958e-03):1.845760e-01):4.665962e-02):1.931640e-02):4.501882e-02):7.838514e-02,((21:2.720076e-03,22:6.299796e-03):6.374331e-02,(((20:3.963298e-02,16:1.933231e-02):9.527861e-03,(19:3.856947e-05,((18:8.732370e-03,(10:4.130852e-03,(9:9.697458e-03,(8:7.866823e-04,(5:3.398036e-03,((7:6.599849e-04,6:2.067488e-02):9.365690e-03,4:4.621906e-03):1.649221e-02):2.916423e-02):1.506282e-02):1.936943e-02):4.321505e-02):5.665898e-03,17:1.881322e-02):6.663150e-02):4.259916e-02):6.940953e-02,((14:2.826565e-03,15:3.764354e-03):1.279417e-01,(13:2.603708e-02,(11:3.004400e-02,12:5.163676e-03):1.634313e-02):7.154985e-02):7.385418e-02):1.644081e-02):8.198435e-02):7.997890e-02,(3:3.460889e-02,2:2.669182e-02):5.420212e-02,1:1.923755e-01);
   tree gen.472000 = [&U] (3:3.394548e-02,((((21:2.021894e-02,22:3.018760e-02):4.615434e-02,(((20:2.898872e-02,16:2.722146e-02):1.770793e-02,((17:2.399268e-02,(18:2.830511e-02,(10:7.929132e-03,(9:4.524195e-02,(((5:1.857409e-02,8:3.409703e-02):8.260771e-03,4:8.607637e-03):2.708333e-02,(7:9.582333e-04,6:1.360608e-02):3.238239e-02):9.906990e-03):6.772202e-02):5.117520e-02):1.629953e-02):2.915170e-02,19:2.026839e-02):3.631175e-02):8.265100e-02,(((12:1.010210e-02,13:1.859691e-02):6.458801e-03,11:1.565840e-02):1.958826e-01,(15:2.779594e-03,14:5.926566e-03):7.571715e-02):7.329541e-02):6.386899e-02):1.078424e-01,((30:4.223843e-03,31:9.211123e-03):5.999342e-02,((29:9.627893e-02,((28:7.690318e-02,27:1.007230e-01):2.776920e-02,26:5.507974e-03):3.981082e-02):3.039438e-01,((((23:2.594689e-02,(24:3.045600e-02,25:8.481510e-04):9.742732e-02):2.758298e-01,((((37:2.223721e-02,36:2.509382e-02):5.377080e-03,(38:3.689291e-04,39:6.240587e-03):2.833294e-02):1.538790e-01,(34:9.019408e-03,35:9.046269e-02):4.144248e-02):1.822749e-01,33:5.145822e-02):9.559456e-02):5.651546e-02,32:1.490761e-02):8.335260e-02,(((((50:1.134030e-01,(47:2.007229e-02,(49:5.230484e-02,48:2.992355e-02):1.969465e-02):3.168621e-02):5.515900e-02,46:2.793544e-02):9.224387e-03,(44:7.564421e-03,(45:8.072202e-03,43:5.427069e-02):1.939009e-02):3.698223e-02):9.758119e-02,(42:2.353245e-02,41:8.551401e-03):3.599576e-02):5.625448e-02,40:2.792469e-04):4.713643e-01):2.109121e-03):4.480845e-02):2.452944e-01):9.383930e-02,2:1.852447e-02):3.602688e-02,1:1.930950e-01);
   tree gen.474000 = [&U] (((((27:5.664531e-02,((26:3.762189e-02,29:1.220421e-01):3.307068e-03,28:6.021758e-02):2.190199e-02):1.560703e-01,(((31:3.377079e-02,30:1.439902e-02):9.896685e-02,((25:2.913748e-03,23:8.308396e-02):9.248949e-04,24:3.769830e-02):2.300547e-01):8.694347e-02,(((35:1.456840e-03,(34:1.877699e-02,((37:2.133229e-02,36:5.146539e-03):1.974075e-02,(38:1.853276e-02,39:2.969478e-02):2.730933e-02):1.100181e-01):2.086968e-03):1.666534e-01,33:1.401227e-02):1.433521e-01,32:3.157646e-03):1.706867e-01):1.274648e-02):3.681922e-04,((((47:6.791987e-03,(48:3.908273e-02,(50:1.258938e-01,49:1.912301e-02):1.112591e-02):4.862995e-02):1.121052e-02,((44:2.498719e-02,(43:4.877802e-03,45:9.588366e-03):1.223706e-02):4.150122e-02,46:1.173449e-02):6.104016e-02):7.923063e-02,(42:4.680235e-02,41:3.704198e-02):1.593967e-02):5.475072e-02,40:1.016681e-02):1.976327e-01):1.163952e-01,(((((19:3.286873e-03,(18:7.151703e-03,(17:7.523490e-02,(10:4.089188e-03,(((7:6.840179e-04,(6:3.189097e-03,(5:4.367463e-03,8:1.752237e-02):1.101119e-02):4.643657e-02):2.353041e-03,4:3.609815e-02):3.572914e-02,9:1.901625e-02):4.660470e-02):7.793840e-02):1.202623e-02):8.323298e-02):5.116059e-02,20:1.006270e-02):1.017094e-02,16:1.512657e-02):5.824397e-02,((14:4.374489e-03,15:1.884618e-04):7.768150e-02,((12:2.971291e-02,11:2.261587e-02):5.630019e-03,13:2.888760e-02):1.134258e-01):5.794895e-02):1.024274e-01,(21:4.985789e-02,22:4.656587e-03):1.175514e-02):1.140854e-01):1.332353e-01,(3:3.581088e-02,2:1.145408e-02):1.143400e-01,1:1.219599e-01);
   tree gen.476000 = [&U] (((((17:1.967881e-02,((((9:1.865043e-04,((5:1.107055e-02,(6:8.720571e-03,(7:7.079940e-04,4:1.424056e-02):3.207744e-03):1.746405e-02):6.143595e-03,8:1.058590e-02):2.766892e-02):6.737573e-02,10:3.947816e-03):4.472210e-02,18:9.861502e-03):2.113561e-02,((16:3.995948e-02,20:6.025474e-03):3.795008e-02,19:5.989056e-03):2.195849e-02):4.767702e-02):5.396867e-02,((13:2.454578e-02,(11:1.892322e-02,12:1.318684e-02):3.422260e-02):1.321155e-01,(15:5.065349e-03,14:3.175583e-04):6.927927e-02):1.205535e-01):3.040109e-02,(22:1.062919e-02,21:2.437089e-02):4.466463e-02):1.248002e-01,((((27:7.523931e-02,((28:9.318721e-02,29:5.650174e-02):2.969850e-02,26:4.237602e-03):2.294147e-02):1.216955e-01,(40:2.069706e-02,((50:1.777946e-01,((46:6.003739e-02,(43:4.817083e-03,(44:1.748253e-02,45:4.567265e-03):1.843118e-03):3.884835e-02):1.828217e-02,((49:6.129487e-02,48:3.062784e-02):2.099031e-02,47:1.147738e-02):6.101362e-02):6.468456e-03):2.468127e-02,(41:4.389892e-03,42:3.354997e-02):6.871244e-02):2.748211e-02):1.360987e-01):5.673945e-02,(32:2.322648e-02,(((((((39:2.044211e-02,38:9.017822e-04):1.373917e-02,36:9.630260e-03):1.835133e-02,37:3.281574e-03):8.343840e-02,35:2.162287e-02):4.192570e-03,34:1.757674e-02):1.466734e-01,((25:6.817014e-03,24:8.917289e-03):3.553282e-02,23:6.641202e-03):2.139526e-01):2.357802e-02,33:7.392532e-03):1.019084e-01):1.029042e-01):1.903363e-02,(30:2.109010e-03,31:2.143069e-02):8.839743e-02):9.914881e-02):7.256112e-02,(3:2.553770e-02,2:1.390903e-03):8.132092e-02,1:1.626221e-01);
   tree gen.478000 = [&U] ((((((20:1.095755e-02,(19:1.075538e-04,((18:1.669468e-03,(10:7.400199e-03,((8:2.623079e-02,(5:1.669759e-02,(6:1.232630e-02,(4:1.286658e-02,7:1.811595e-02):1.302674e-02):1.383616e-02):1.156315e-02):4.469459e-02,9:4.750284e-02):3.874140e-02):8.412231e-02):7.980926e-02,17:2.418539e-02):8.389177e-02):4.726529e-02):2.154831e-02,16:1.404685e-02):1.698765e-01,((14:1.242999e-03,15:6.329598e-03):6.236186e-02,((11:5.832612e-03,12:4.257733e-02):1.574206e-02,13:1.142298e-03):6.414364e-02):1.148026e-01):5.413400e-02,(21:9.525496e-03,22:2.139898e-02):1.784281e-02):1.357813e-01,((23:6.566609e-02,(25:4.892251e-03,24:7.115799e-02):6.189833e-02):2.235185e-01,((((((((34:2.200212e-02,35:2.975196e-03):1.191719e-02,((37:5.668080e-02,36:1.600766e-02):1.125188e-02,(38:2.039709e-02,39:2.673096e-02):1.504701e-02):1.294564e-01):7.092555e-02,33:3.865087e-02):1.892712e-01,32:5.868852e-02):8.185084e-02,((26:3.676721e-02,(28:8.085903e-02,27:1.024752e-01):4.032659e-02):5.018833e-02,29:6.371727e-02):3.068027e-01):5.804083e-02,(40:1.198034e-03,((41:1.866756e-02,42:6.699866e-02):2.608657e-02,((46:5.023590e-02,((44:8.567515e-03,43:1.013855e-02):2.210709e-02,45:1.571400e-02):7.678839e-02):2.586242e-02,(47:7.666367e-03,((49:1.388915e-02,50:2.550921e-01):1.558152e-02,48:7.303422e-02):1.654575e-02):1.926770e-02):4.927683e-02):4.395590e-02):3.538697e-01):1.526921e-01,30:3.638530e-02):3.730098e-03,31:8.395387e-03):1.362723e-01):8.031049e-02):7.872659e-02,(2:2.824813e-02,3:1.265394e-02):8.192020e-02,1:2.406755e-01);
   tree gen.480000 = [&U] ((((((16:8.981157e-02,20:7.120951e-03):4.705070e-04,(19:3.578247e-02,(((10:1.224690e-02,(((5:1.532220e-02,8:4.656091e-02):2.093753e-02,((7:1.142759e-02,6:1.102193e-02):1.864860e-02,4:3.003807e-02):2.487389e-02):5.228700e-02,9:4.630799e-02):3.493131e-02):9.130656e-02,18:5.848214e-03):3.424821e-02,17:6.150752e-02):6.634463e-02):1.179265e-01):1.580274e-01,((14:7.266720e-05,15:1.149500e-02):7.305885e-02,((12:2.745886e-02,13:2.022447e-02):2.470237e-03,11:3.421113e-02):8.704524e-02):1.354553e-01):1.386139e-01,(21:5.290400e-02,22:1.165731e-02):1.798254e-02):1.096315e-01,(((30:1.538962e-02,31:8.395385e-03):7.534564e-02,((((((34:2.008736e-02,35:3.921183e-03):3.978390e-02,((36:6.628890e-02,(38:2.106384e-02,39:7.592221e-03):6.231496e-02):3.117754e-02,37:4.840820e-03):1.383772e-01):1.095099e-01,33:1.737334e-02):5.375221e-02,(23:1.503479e-03,(25:4.154498e-03,24:8.030774e-02):1.315021e-01):2.963571e-01):1.644488e-01,32:5.979988e-02):1.597706e-01,(40:1.903525e-02,((((((48:6.123951e-02,47:1.179287e-03):2.299153e-02,49:7.750197e-02):1.676395e-02,50:1.234298e-01):1.905142e-02,46:5.023589e-02):1.292032e-02,((44:2.705462e-02,43:4.881383e-04):1.450111e-03,45:6.491924e-03):7.213547e-02):3.446989e-02,(42:3.286783e-02,41:1.752048e-02):9.747611e-02):3.640084e-02):1.815134e-01):3.324628e-02):1.122001e-01,((26:2.264216e-02,29:1.309166e-01):5.058196e-02,(27:2.135167e-01,28:3.966827e-02):6.783325e-02):1.503757e-01):7.937847e-02):1.490709e-01,(2:2.671000e-03,3:5.370021e-02):4.102167e-02,1:8.637214e-02);
   tree gen.482000 = [&U] (((((17:5.230673e-02,((18:2.121927e-02,(10:1.415624e-02,((9:3.938087e-02,((6:6.399610e-02,(7:2.246106e-02,4:5.562880e-03):2.639663e-02):4.694592e-03,5:1.515230e-02):1.913418e-02):6.595038e-03,8:1.900684e-02):6.151677e-02):6.437653e-02):2.184936e-02,(19:2.618956e-02,(16:7.753914e-02,20:1.625711e-02):6.130193e-02):2.749710e-02):2.317046e-02):9.393254e-02,((14:5.527290e-04,15:4.028715e-04):4.782276e-02,((11:1.996757e-02,12:9.693861e-03):1.070922e-02,13:4.361194e-02):4.981225e-02):7.203826e-02):1.483588e-01,(22:1.575315e-02,21:2.112075e-03):8.853870e-03):9.470408e-02,(((30:4.560330e-02,31:2.358961e-02):2.010710e-01,((((((35:2.115629e-03,34:3.030439e-02):5.336768e-02,((36:1.686499e-02,(38:1.931706e-02,39:1.201238e-03):2.821494e-02):1.656232e-02,37:8.844412e-03):1.592043e-01):1.650399e-01,33:9.247865e-02):2.776738e-02,(23:2.391968e-02,(25:1.053494e-03,24:3.493471e-02):3.220346e-02):2.456189e-01):1.362160e-01,32:2.000150e-02):5.503920e-02,(40:1.092512e-02,((42:8.425996e-02,41:1.532433e-02):3.127053e-02,((((48:3.407942e-02,(49:3.570510e-02,50:1.645513e-01):4.523048e-02):6.327747e-02,47:1.175138e-02):3.455815e-02,46:1.284932e-02):3.374228e-02,(44:8.046691e-03,(43:2.989732e-04,45:1.005997e-02):1.958757e-02):3.694166e-02):5.068811e-02):2.013456e-02):1.925303e-01):3.669834e-03):1.462768e-01,(29:5.935906e-02,(26:7.061130e-03,(27:1.146139e-01,28:8.084996e-02):4.408568e-02):5.389149e-02):1.723830e-01):5.802724e-02):7.362815e-02,(2:3.361068e-02,3:2.222623e-02):4.738906e-02,1:1.614738e-01);
   tree gen.484000 = [&U] ((((21:2.883489e-03,((((18:2.223318e-03,(10:8.157716e-03,(((6:3.281794e-02,(4:4.811755e-03,(8:2.197949e-02,5:9.789348e-04):8.040016e-03):3.764409e-03):3.814050e-03,7:7.496686e-03):1.983264e-02,9:2.756104e-02):3.295703e-03):5.064794e-02):1.347501e-02,(19:7.555586e-03,(16:9.018649e-03,20:1.430661e-02):3.115765e-02):4.041701e-02):1.671911e-02,17:1.376406e-02):3.167815e-02,((14:1.881307e-03,15:1.374679e-03):8.665707e-02,(13:2.628810e-02,(11:1.244080e-02,12:2.651570e-03):3.156540e-03):4.321629e-02):5.804313e-02):6.232230e-02):4.568635e-03,22:2.660295e-03):3.025161e-02,(((((23:2.375513e-03,(25:5.402438e-04,24:2.212958e-02):2.460605e-02):1.101839e-01,((34:2.397961e-03,((37:6.928464e-03,((38:1.272829e-02,39:1.346725e-02):3.052474e-03,36:1.158114e-02):2.862545e-02):5.184782e-02,35:5.197636e-03):2.840875e-02):7.917975e-02,33:7.465900e-03):8.602565e-02):6.371639e-02,32:6.109061e-03):8.794705e-02,((((42:4.696301e-02,41:2.728565e-03):3.177886e-02,((((43:3.931159e-03,45:5.352123e-04):2.930362e-03,44:8.684860e-03):5.623540e-02,(((48:1.747860e-02,49:2.539202e-02):2.029226e-02,47:4.096041e-03):9.032817e-03,46:9.734600e-03):2.557542e-03):1.529053e-02,50:8.352482e-02):1.481171e-02):9.241790e-03,40:3.046064e-02):8.720532e-02,(30:3.541553e-03,31:3.054938e-02):9.061587e-02):4.308202e-02):3.467210e-02,(((28:7.461457e-02,27:3.748068e-02):2.850222e-02,29:7.229964e-02):4.303186e-02,26:3.602841e-03):8.162650e-02):1.252730e-01):4.348200e-02,(2:9.389692e-03,3:1.932324e-02):3.221434e-02,1:1.673202e-01);
   tree gen.486000 = [&U] ((((32:1.264652e-02,(33:2.900876e-02,(((37:2.613119e-03,(36:2.838276e-02,(38:4.955202e-03,39:7.127994e-03):2.529655e-02):1.126294e-02):1.357845e-01,(35:6.499842e-03,34:5.748300e-02):4.338018e-03):6.260375e-02,((25:7.315248e-03,24:1.049947e-02):5.898959e-02,23:2.068801e-02):2.028035e-01):3.773488e-02):1.661222e-01):6.933074e-02,((29:1.396580e-01,((27:4.253657e-02,28:6.087624e-02):7.472050e-02,26:5.734775e-03):1.158026e-03):2.146333e-01,((31:5.680761e-02,30:3.078133e-04):5.486027e-02,(40:2.255661e-03,((46:3.399475e-02,((43:4.821981e-03,(44:2.080473e-02,45:4.766897e-03):6.410886e-03):4.418769e-02,(47:4.870158e-03,(48:4.890137e-02,(50:1.992518e-01,49:1.300709e-02):6.624732e-03):1.700490e-02):4.727904e-02):1.500787e-03):3.821441e-02,(42:3.398608e-02,41:2.782532e-02):3.180368e-03):6.244904e-02):2.415194e-01):3.411199e-02):8.992515e-05):1.365932e-01,((21:3.215707e-02,22:2.457750e-02):6.200816e-02,((((((16:5.584173e-02,20:3.435098e-02):1.220193e-02,19:2.797847e-02):1.075542e-02,((9:2.171157e-03,(8:2.564148e-02,((6:8.992727e-03,(4:1.322758e-02,7:9.771902e-03):7.751189e-03):3.047834e-02,5:3.098130e-02):1.991456e-02):3.032072e-02):3.135848e-02,10:9.474556e-03):4.952948e-02):1.497800e-02,18:7.651940e-03):4.161066e-02,17:1.722130e-02):1.263585e-01,((13:1.774923e-02,(11:1.694840e-02,12:4.919263e-03):1.112604e-02):6.101231e-02,(15:1.511464e-02,14:6.208906e-03):1.199065e-01):7.380487e-02):9.145706e-02):8.412621e-02):6.759918e-02,(3:6.764384e-02,2:5.960449e-03):1.007089e-01,1:2.002615e-01);
   tree gen.488000 = [&U] (((22:7.262957e-03,(21:6.152310e-03,((16:2.846125e-02,20:1.989999e-02):1.059256e-01,(19:2.639004e-02,((((10:5.499778e-03,((8:2.473223e-02,(5:1.512885e-02,((4:2.401908e-02,7:6.290434e-03):1.630233e-02,6:8.048060e-03):1.109033e-02):1.211377e-02):3.873568e-02,9:5.214624e-02):9.634172e-02):9.073806e-02,((14:1.869354e-02,15:2.997047e-03):1.078883e-01,((11:3.196508e-02,12:7.192131e-03):2.951578e-02,13:1.319906e-02):1.350615e-02):2.568827e-01):4.433577e-02,18:3.898132e-03):1.845302e-02,17:4.003016e-02):6.108365e-02):3.104924e-02):1.909669e-01):1.408490e-02):7.247659e-02,((((23:6.520415e-03,(25:6.357608e-05,24:3.974013e-02):5.411462e-02):1.999479e-01,(33:4.157730e-03,((35:4.059893e-02,34:2.872396e-02):1.898738e-02,(((38:1.093362e-02,39:1.081415e-03):7.318790e-02,37:1.593193e-02):2.071926e-03,36:2.389853e-02):2.696077e-01):9.125495e-02):5.494748e-02):1.019493e-01,32:1.415719e-02):9.849027e-02,((((40:4.114631e-02,(42:4.245062e-02,41:2.601503e-02):2.223948e-02):1.096235e-02,((46:5.211731e-02,(47:1.732697e-02,(49:6.664193e-02,(48:7.879753e-02,50:1.769648e-01):8.629283e-03):2.809815e-02):6.338302e-02):2.733524e-02,((44:4.757797e-02,43:1.756532e-03):9.251430e-03,45:3.591977e-03):5.099501e-02):8.201130e-02):1.755363e-01,(((28:7.357319e-02,27:6.111093e-02):2.893506e-02,29:9.180466e-02):3.215875e-02,26:8.454915e-03):2.854407e-01):2.943883e-02,(30:1.603813e-02,31:4.109132e-03):1.937464e-01):4.734252e-02):3.671359e-01):2.484466e-01,(2:1.001294e-02,3:4.667730e-02):7.751294e-02,1:1.820181e-01);
   tree gen.490000 = [&U] ((2:1.614201e-02,3:2.388044e-02):2.880015e-02,(((21:4.406649e-02,22:1.731932e-02):2.416665e-02,((((17:2.067521e-02,(18:6.205045e-03,(10:1.192179e-03,(9:1.517028e-02,((5:2.534479e-02,(6:3.819713e-03,8:1.771260e-02):7.663313e-03):2.503718e-02,(4:4.483094e-03,7:8.180170e-03):4.615286e-03):2.396727e-02):2.796508e-02):3.768546e-02):4.084511e-02):1.459676e-02,19:1.389982e-02):1.409877e-02,(20:5.342394e-03,16:1.307130e-02):1.118691e-02):8.156493e-02,((13:5.104088e-03,(11:2.944834e-02,12:2.395238e-02):1.411996e-02):1.053597e-01,(14:1.029596e-03,15:4.529682e-03):6.729812e-02):4.794232e-02):3.183031e-02):1.624417e-02,((((((28:5.399776e-02,26:4.858986e-03):4.714345e-03,29:1.266597e-01):1.367108e-01,27:1.437636e-02):1.628995e-01,(40:3.478881e-03,((((43:8.583868e-04,45:4.223796e-03):3.212118e-03,44:1.273988e-02):6.371040e-02,(46:5.491628e-02,((48:2.248131e-02,(50:1.037773e-01,49:1.115317e-02):2.403059e-02):2.754445e-02,47:3.793967e-03):4.444677e-02):2.074444e-02):4.524556e-02,(41:5.816081e-03,42:4.139114e-02):3.987311e-03):6.935026e-02):1.205997e-01):3.059526e-02,(32:1.032757e-02,(((34:2.564335e-02,35:9.420497e-03):4.608139e-03,((36:5.059314e-03,(38:3.573383e-03,39:1.224482e-02):1.503386e-02):1.389855e-02,37:2.375352e-03):1.399358e-01):7.662835e-02,33:5.537388e-04):1.470708e-01):9.298926e-02):2.224329e-02,((((24:1.645105e-02,25:2.521153e-03):2.030123e-02,23:3.227282e-02):3.687087e-01,30:3.775093e-02):1.013643e-02,31:2.504565e-02):6.293114e-02):1.010520e-01):1.593261e-01,1:1.131799e-01);
   tree gen.492000 = [&U] ((3:2.455840e-02,2:5.039046e-03):3.424001e-02,(((22:1.674369e-03,((20:3.732510e-03,(((17:8.257008e-02,((10:7.780311e-03,((((4:1.616669e-02,(7:2.161129e-02,6:2.069329e-02):5.004439e-03):1.035671e-02,5:1.642437e-02):6.522417e-03,9:3.028520e-02):2.088192e-03,8:4.355480e-02):4.690184e-02):5.355997e-02,18:5.855957e-04):1.654304e-02):5.302500e-02,19:9.046965e-03):3.084184e-02,16:1.856786e-03):4.520833e-02):6.727536e-02,((13:2.140852e-02,(12:1.701960e-02,11:2.314406e-02):4.422844e-02):7.632788e-02,(15:2.655901e-03,14:2.142193e-03):8.926444e-02):7.202182e-02):9.026509e-02):1.251978e-03,21:1.167783e-02):1.515942e-01,((30:7.223499e-03,31:1.358733e-02):8.504578e-02,(((((25:7.976502e-03,24:6.313221e-02):4.578917e-02,23:2.770962e-02):1.265356e-01,(((((39:3.849932e-02,38:2.117471e-03):2.235664e-02,36:3.349930e-04):2.669377e-02,37:9.757424e-03):1.191131e-01,(35:3.284558e-03,34:3.044037e-02):3.733617e-04):7.990044e-02,33:8.321445e-03):3.061895e-02):2.714021e-02,(32:4.173902e-02,(29:4.014779e-03,(26:1.128793e-02,(27:3.250005e-02,28:9.526693e-02):1.518515e-02):1.042006e-01):1.546577e-01):3.828699e-02):1.028602e-01,(40:1.417443e-02,((41:4.486132e-02,42:5.500476e-02):9.192707e-03,(50:1.869163e-01,((46:7.275656e-03,((43:5.985041e-03,45:2.732047e-03):1.086253e-03,44:1.545220e-02):7.334650e-02):1.025325e-02,(47:2.088311e-02,(49:2.005791e-02,48:7.376768e-02):3.818945e-02):3.487855e-02):2.742943e-02):2.595638e-02):4.740366e-02):1.051425e-01):9.936676e-03):1.453755e-01):9.173045e-02,1:1.928825e-01);
   tree gen.494000 = [&U] ((2:2.621635e-02,3:8.641929e-02):7.132967e-02,((((((12:8.283184e-03,11:1.322219e-02):2.341276e-02,13:9.249814e-03):7.220769e-02,(14:1.377501e-04,15:5.466222e-03):1.109393e-01):1.401033e-01,(17:4.322395e-04,(((20:2.003779e-02,19:8.507035e-02):3.861336e-03,16:3.628420e-02):4.443185e-02,((10:1.112890e-02,(9:7.315210e-04,((7:2.999095e-03,4:5.736161e-03):5.091153e-03,((6:3.381979e-02,8:3.305199e-02):1.485827e-02,5:1.561399e-03):1.351676e-02):8.947710e-02):1.014123e-01):2.924647e-02,18:2.716898e-03):1.032483e-02):8.768910e-02):9.685948e-02):9.574235e-02,(21:9.459779e-03,22:1.215068e-02):1.179868e-02):1.120727e-01,((((26:5.689908e-03,(28:8.908052e-02,27:9.939676e-02):5.112737e-02):7.090558e-02,29:1.077087e-01):1.230750e-01,((24:2.713014e-02,(23:3.227381e-02,25:1.813033e-03):2.459253e-02):2.326363e-01,(31:1.859325e-02,30:1.230115e-02):1.089442e-01):3.790007e-02):2.352593e-02,(((((41:4.531510e-02,42:1.226127e-02):8.340357e-02,40:5.681057e-02):2.576422e-02,((47:2.103167e-02,(49:3.202719e-02,48:2.974839e-02):3.797559e-02):3.328411e-02,((44:1.059206e-02,(43:7.950573e-03,45:9.962326e-03):9.044426e-03):7.251867e-02,46:5.948428e-02):1.668444e-02):2.354795e-02):2.388319e-02,50:2.134425e-01):3.234539e-01,(32:2.819044e-02,(((34:5.293480e-02,35:9.803882e-03):1.938663e-03,(((38:1.081912e-02,39:5.111702e-02):4.247544e-02,36:4.770997e-03):9.595986e-03,37:4.976131e-03):9.335669e-02):1.568287e-01,33:5.435679e-03):2.054513e-01):1.028878e-01):2.083152e-02):3.228299e-01):1.399082e-01,1:2.536683e-01);
   tree gen.496000 = [&U] ((2:1.652865e-02,3:4.083326e-02):4.779610e-02,(((((20:4.427061e-03,16:1.935630e-02):4.422043e-03,((((10:5.885645e-04,(9:4.224405e-02,(8:4.967743e-02,(5:1.656271e-03,((4:2.782261e-02,7:1.518325e-02):3.421553e-02,6:6.111893e-03):8.655280e-03):1.008089e-02):2.855487e-02):3.260425e-02):4.170972e-02,18:3.041844e-03):1.485719e-02,17:6.138667e-02):1.539022e-02,19:1.468990e-02):1.766260e-02):6.106677e-02,((13:6.887040e-03,(11:5.078648e-02,12:1.906957e-02):2.636280e-02):4.697187e-02,(15:3.342964e-03,14:1.700149e-04):1.434197e-01):1.336911e-01):3.364108e-02,(22:8.527399e-04,21:3.087770e-02):1.486654e-02):7.441436e-02,((30:2.037875e-02,31:5.031791e-02):5.739824e-02,(((33:1.164507e-02,(((25:5.532349e-03,24:2.312853e-02):1.389663e-02,23:1.075968e-02):8.242107e-02,(((36:9.965041e-04,(39:2.315233e-02,38:6.082266e-03):1.889888e-02):1.539447e-02,37:1.611306e-02):1.464900e-01,(35:4.299761e-03,34:1.350934e-02):2.511384e-02):4.346051e-02):1.646309e-02):1.201856e-01,32:4.177782e-03):8.596811e-02,((40:1.538258e-03,((((46:1.032633e-02,((45:4.056883e-03,43:4.769317e-03):3.414907e-02,44:1.623936e-02):7.676903e-02):5.743948e-03,((48:2.614967e-02,(50:1.413108e-01,49:6.438930e-03):3.376938e-02):1.611851e-02,47:7.751258e-03):3.007780e-02):3.430313e-02,41:1.056921e-02):1.800021e-03,42:5.592239e-02):2.671711e-02):1.614237e-01,(29:1.201412e-02,(26:1.846930e-02,(27:6.668590e-02,28:6.170269e-02):3.425537e-02):7.940646e-02):1.794002e-01):4.438472e-02):1.341097e-02):9.721605e-02):1.079965e-01,1:8.125766e-02);
   tree gen.498000 = [&U] ((2:1.871862e-02,3:3.084209e-02):2.361204e-02,(((22:7.503976e-03,21:3.770814e-04):8.782249e-02,(((((16:1.386561e-02,20:1.011621e-02):8.705657e-03,19:2.205339e-02):3.077711e-02,17:4.640217e-02):7.142929e-03,(18:2.893685e-03,(10:7.757083e-03,(9:9.215499e-03,(8:8.168892e-03,(5:2.307727e-02,(7:3.063654e-02,(6:2.899708e-03,4:5.993317e-03):5.501324e-04):1.061353e-02):1.386428e-02):1.185041e-02):3.222524e-02):6.087747e-02):2.038492e-02):5.760952e-02,((13:4.368292e-03,(11:2.157485e-02,12:7.452300e-03):1.472597e-02):4.430199e-02,(15:1.699826e-02,14:9.508735e-03):5.891608e-02):7.700070e-02):3.677773e-02):8.777720e-02,(((32:4.453482e-03,((((35:2.713780e-04,(37:2.775950e-02,(36:4.748506e-03,(39:2.122975e-02,38:2.140079e-03):3.909794e-02):3.630816e-04):8.051973e-02):2.456376e-02,34:2.071118e-02):9.071033e-02,33:1.986459e-03):2.324419e-02,((25:1.090249e-03,24:2.412203e-02):3.588192e-02,23:6.242750e-03):1.370649e-01):8.507478e-02):4.043878e-02,(29:2.140934e-02,(26:3.554161e-03,(27:8.401827e-02,28:4.819705e-02):2.249053e-02):5.295830e-02):1.293650e-01):3.571306e-02,((30:1.897817e-03,31:3.958743e-02):5.069565e-02,(40:1.949537e-02,((41:7.684732e-03,(((((48:2.049182e-02,50:1.181215e-01):4.549606e-03,49:3.537815e-02):3.631580e-02,47:1.288081e-02):4.907242e-02,46:5.138426e-02):1.633319e-02,(45:1.003738e-02,(43:5.305073e-03,44:8.625343e-03):1.255977e-02):4.692880e-02):5.114759e-02):9.018444e-03,42:2.330538e-02):2.762272e-02):2.580689e-01):3.695332e-02):1.320183e-01):3.872301e-02,1:1.204489e-01);
   tree gen.500000 = [&U] ((2:1.866009e-02,3:4.632152e-02):4.001577e-02,(((22:1.325049e-02,21:1.190900e-02):6.465593e-02,((((18:9.340433e-02,(10:2.884822e-02,(9:7.538674e-03,(8:1.433862e-02,(5:3.757206e-02,(4:1.521483e-02,(7:9.574210e-03,6:1.730963e-02):4.344753e-02):6.002440e-03):2.457838e-02):2.311897e-02):4.315144e-02):5.546730e-02):1.729627e-02,17:3.464667e-02):4.105026e-02,(20:5.007312e-02,(16:2.175638e-02,19:3.606708e-02):2.921017e-03):4.788437e-02):7.458063e-02,((13:5.455180e-03,(11:3.328828e-02,12:1.359763e-02):2.915555e-02):8.442784e-02,(15:2.741018e-03,14:1.363642e-02):9.036400e-02):7.780552e-02):4.829470e-02):6.552883e-02,(((40:1.555514e-03,(((46:1.687893e-02,(44:1.668347e-02,(43:8.928189e-03,45:3.857696e-03):4.483734e-03):4.308924e-02):1.851904e-02,((48:1.583248e-02,(49:4.170574e-02,50:1.841848e-01):2.765932e-02):7.460795e-02,47:2.518347e-03):6.644620e-02):4.785261e-02,(42:5.899913e-02,41:2.162997e-02):4.224449e-03):6.300454e-02):2.329915e-01,(30:1.198223e-02,31:1.538995e-02):3.414578e-02):5.865079e-02,(((((34:1.575120e-02,(35:2.861122e-03,((39:2.778373e-03,38:7.846897e-03):1.734507e-02,(36:2.343079e-03,37:1.231765e-02):3.038873e-02):8.790012e-02):3.355867e-02):1.349008e-01,33:2.866415e-02):1.317822e-02,((25:1.003353e-03,24:2.803137e-02):3.812031e-02,23:2.151912e-02):2.045460e-01):7.485275e-02,32:1.459669e-02):1.447945e-02,(29:1.916418e-02,(26:3.808516e-02,(28:7.229715e-02,27:8.847972e-02):3.003088e-02):8.467759e-02):2.967570e-01):8.723230e-02):1.127365e-01):7.763582e-02,1:2.160222e-01);
   tree gen.502000 = [&U] ((((21:4.802634e-03,22:9.545779e-03):2.490766e-02,((((13:5.468832e-02,11:2.020271e-02):4.014235e-03,12:1.512032e-02):9.678403e-02,(14:2.451098e-02,15:1.904490e-03):5.321176e-02):1.147440e-01,((17:2.147916e-03,(18:1.133347e-02,(10:1.302592e-02,(((8:6.071712e-02,4:6.857833e-03):1.936707e-02,((7:4.275578e-02,6:2.361773e-03):2.587859e-02,5:1.310703e-02):5.081863e-04):4.890588e-02,9:3.521783e-02):5.775938e-02):1.249659e-01):2.238600e-02):7.317901e-03,(19:1.990757e-02,(16:1.489810e-02,20:2.262523e-02):1.472626e-02):5.694144e-02):3.995032e-02):6.962519e-02):5.435352e-02,(((((29:4.193525e-02,(26:3.197826e-02,28:7.432797e-02):1.813064e-02):1.082820e-01,27:1.924426e-02):1.484493e-01,((((((36:9.522950e-03,(38:1.312065e-03,39:9.272339e-03):3.783030e-02):1.879202e-02,37:3.040382e-03):9.228875e-02,(34:6.150624e-03,35:1.526764e-04):1.306255e-02):5.362625e-02,((25:1.738810e-02,24:1.945347e-02):9.297468e-02,23:5.797962e-03):1.859355e-01):2.454121e-02,33:9.050257e-03):1.016597e-01,32:1.251725e-02):1.315223e-01):8.634626e-02,(((40:3.248243e-02,(42:6.357794e-02,41:2.054409e-02):8.596943e-03):3.535302e-02,((46:6.278016e-02,((49:1.751842e-02,48:2.007996e-02):2.445960e-02,47:1.704708e-02):4.014487e-02):3.840125e-02,(43:1.804049e-03,(44:3.603878e-03,45:1.342705e-03):1.664440e-03):3.119418e-02):1.124739e-02):2.632394e-01,50:5.628122e-02):1.236291e-01):2.692249e-02,(31:2.899557e-03,30:9.056107e-03):1.020723e-01):1.421231e-01):4.748864e-02,(2:5.740724e-03,3:6.919689e-02):7.946278e-02,1:2.203890e-01);
   tree gen.504000 = [&U] ((2:8.661576e-03,(((22:1.092964e-01,21:2.443553e-02):5.686621e-02,(((16:5.387153e-02,20:4.437515e-03):3.851975e-02,(19:3.544103e-03,((18:2.837716e-02,(10:2.884739e-02,((5:5.649505e-03,(((7:2.981076e-02,9:3.978009e-02):1.930608e-02,4:2.775607e-02):5.543818e-03,6:3.032207e-02):6.045209e-03):4.552211e-02,8:2.224661e-02):1.010894e-01):8.687428e-02):3.172268e-02,17:3.761738e-02):9.003479e-02):1.877937e-02):1.433361e-01,((12:1.092367e-02,(13:2.414406e-02,11:6.150986e-02):2.270028e-02):3.798532e-02,(15:6.067907e-03,14:1.404164e-02):1.281459e-01):1.104421e-01):9.120394e-02):7.387510e-02,(((((((47:2.188128e-02,((48:1.167259e-01,49:1.917759e-02):3.510762e-02,50:1.656358e-01):6.906577e-03):3.119623e-02,((45:1.793603e-03,43:5.611839e-03):2.523680e-02,44:5.329170e-03):5.538276e-02):4.838271e-02,46:1.521354e-03):1.161669e-01,(42:4.588780e-02,41:2.211848e-02):2.996425e-02):2.321448e-02,40:1.272125e-03):2.305000e-01,((((34:5.085540e-02,((((39:9.697782e-03,38:7.589103e-03):4.797320e-02,36:1.519895e-03):1.323427e-02,37:6.558631e-05):1.800683e-01,35:5.574522e-03):3.657286e-02):1.371723e-01,(((25:2.052010e-03,24:5.078597e-02):1.823218e-01,23:2.740497e-02):1.584302e-01,33:5.120919e-02):6.433246e-04):1.400757e-01,32:1.411209e-02):9.913385e-02,(29:5.125371e-02,((27:1.605817e-01,28:1.113741e-01):4.543988e-02,26:4.899190e-02):5.183611e-02):1.797072e-01):4.178898e-02):7.249570e-02,(31:3.051036e-02,30:3.043757e-02):6.739596e-02):2.041296e-01):2.195548e-01):3.244414e-02,3:7.759481e-03,1:2.364021e-01);
   tree gen.506000 = [&U] ((3:4.644030e-02,2:9.603071e-04):6.725651e-02,(((((12:5.366718e-03,(11:2.326161e-02,13:1.545229e-02):4.909123e-04):6.279499e-02,(14:2.043780e-03,15:4.873801e-03):7.803049e-02):7.553734e-02,(17:2.175458e-03,((19:5.677094e-03,(16:1.683813e-02,20:1.706973e-02):7.517650e-02):3.473300e-02,((10:9.216401e-03,((9:3.992777e-02,8:1.491726e-02):2.665118e-02,(((4:1.420255e-02,7:1.658643e-03):3.284724e-02,6:1.299784e-02):4.143726e-02,5:5.651572e-03):7.656956e-03):1.871216e-02):2.044253e-02,18:1.165812e-02):2.080727e-02):5.956463e-02):9.491869e-02):9.169177e-02,(22:1.975406e-03,21:1.698178e-02):4.452778e-02):1.570229e-01,(((26:1.193778e-02,(29:8.732286e-02,(28:4.947281e-02,27:8.196020e-02):2.781206e-03):1.380188e-02):1.625442e-01,(((23:2.695868e-02,(25:4.629912e-04,24:6.311977e-03):3.571040e-02):1.538769e-01,(33:4.468712e-02,((34:2.351948e-02,35:1.166000e-02):1.328606e-02,((36:5.912326e-03,(38:3.707936e-03,39:1.136989e-02):1.672784e-02):4.090055e-02,37:1.133689e-02):8.845009e-02):1.409613e-01):2.130235e-03):9.981202e-02,32:1.464273e-02):5.382410e-02):6.208994e-02,(((((46:1.837305e-02,50:1.977687e-01):9.365972e-03,((45:1.865304e-03,(43:3.258519e-03,44:5.632349e-03):2.248504e-02):7.615533e-02,((48:2.868997e-02,49:1.708894e-02):4.336633e-02,47:1.449964e-04):1.670075e-02):3.860403e-03):9.900379e-02,(42:4.837944e-02,41:4.134700e-03):7.396619e-03):2.882161e-02,40:1.775734e-02):1.946424e-01,(30:1.146015e-02,31:2.081118e-02):9.654148e-02):4.724844e-02):8.562257e-02):5.947699e-02,1:1.690398e-01);
   tree gen.508000 = [&U] ((2:2.129159e-02,3:1.100283e-01):6.790251e-02,(((((20:2.408532e-02,16:1.443517e-02):1.118351e-02,((17:3.070169e-02,((10:5.023135e-03,(((4:2.036515e-02,((9:2.967431e-02,7:1.034726e-03):1.146953e-02,6:5.700061e-03):1.233010e-02):2.368663e-02,5:5.633708e-04):1.332272e-02,8:1.708698e-03):7.635601e-02):4.403228e-02,18:3.504377e-04):8.188665e-03):4.523728e-02,19:5.035867e-03):5.945313e-02):1.947195e-01,(((12:1.493705e-02,11:1.977484e-02):1.409974e-02,13:1.762994e-03):7.970585e-02,(15:7.911706e-03,14:2.128391e-02):1.073546e-01):8.754080e-02):6.304031e-02,(21:1.784322e-02,22:1.238722e-02):2.317189e-02):1.037275e-01,((31:5.568011e-02,30:1.681994e-02):1.407969e-01,((((((25:6.123768e-04,24:1.681428e-02):5.954372e-02,23:2.762230e-02):1.682010e-01,((34:3.516962e-02,((37:4.978888e-03,(36:2.237981e-02,(39:1.576425e-03,38:1.358880e-02):3.426141e-02):3.824876e-03):2.207425e-01,35:1.448901e-02):9.375918e-04):1.644571e-01,33:5.203054e-02):9.683881e-03):1.527389e-01,32:7.669063e-03):3.915249e-02,(((29:1.354786e-01,28:8.155326e-02):4.384041e-02,26:6.832702e-03):8.573497e-02,27:5.495693e-02):1.505410e-01):8.364166e-02,(((41:2.201918e-02,((((49:3.255885e-02,48:2.451855e-02):2.947505e-02,47:6.114637e-03):2.494357e-02,50:1.865919e-01):1.383900e-02,((43:6.401049e-03,(44:7.823633e-03,45:1.083239e-02):6.839546e-03):7.506645e-02,46:3.144310e-02):2.390077e-02):9.287149e-02):3.464919e-02,42:5.658716e-02):7.724921e-02,40:3.732765e-03):3.287963e-01):9.667162e-02):1.245090e-01):1.021200e-01,1:1.920724e-01);
   tree gen.510000 = [&U] ((2:1.412089e-02,3:6.647200e-02):8.492375e-02,(((22:1.752456e-02,21:2.113571e-03):2.694151e-02,(((((18:2.163637e-04,(10:1.616990e-03,((((4:9.829226e-04,(7:1.170771e-02,6:9.563602e-03):1.799875e-02):7.646357e-03,5:4.694370e-03):6.221516e-03,8:9.327951e-03):7.407991e-03,9:1.302367e-02):7.339105e-02):4.159761e-02):1.182215e-02,17:2.360178e-02):3.549146e-02,19:1.373229e-02):3.839740e-02,(20:4.184097e-03,16:5.744047e-03):1.484387e-03):7.518426e-02,(((12:2.092669e-02,11:2.566965e-02):3.211106e-03,13:4.701781e-03):9.742954e-02,(15:2.842779e-03,14:3.253442e-03):7.151173e-02):7.480977e-02):3.105370e-02):1.159859e-02,(((42:6.768435e-02,(41:2.380710e-02,(((47:3.975757e-03,((50:1.367904e-01,48:1.570765e-02):2.693117e-03,49:4.670753e-02):5.022779e-02):2.469957e-02,((43:1.712526e-02,45:8.104692e-03):2.642744e-03,44:8.957188e-03):4.970658e-02):4.612091e-03,46:7.629644e-03):4.827301e-02):3.981318e-03):3.852444e-02,40:7.233426e-03):2.142422e-01,((((((25:1.443398e-02,24:1.488493e-02):5.198598e-03,23:2.369486e-02):1.008672e-01,(((35:9.407123e-03,34:5.696774e-02):2.032808e-02,((37:1.634411e-02,36:6.102974e-03):3.120744e-03,(39:3.621837e-03,38:1.188608e-02):5.179336e-02):7.691916e-02):8.008972e-02,33:1.052038e-02):4.688150e-02):5.713130e-02,32:1.156585e-02):1.263435e-01,(31:5.225551e-02,30:2.007046e-02):9.473035e-02):1.384288e-04,(26:1.729815e-03,((28:5.452152e-02,27:1.035962e-01):1.557700e-02,29:6.503010e-02):1.398807e-02):1.143761e-01):2.733648e-02):2.136315e-01):1.166236e-01,1:1.349642e-01);
   tree gen.512000 = [&U] ((2:1.645575e-02,3:3.629274e-02):6.907188e-02,(((22:6.239497e-03,21:4.886852e-02):4.915525e-02,(((((18:2.927565e-02,(10:1.819338e-02,(((5:1.138653e-03,8:1.926259e-02):1.354580e-02,(4:1.359144e-03,(7:3.463695e-03,6:4.955570e-03):1.506147e-02):2.726569e-02):2.730226e-02,9:4.645943e-03):2.581263e-02):7.740485e-02):1.553051e-02,17:1.780977e-02):2.622237e-02,(20:1.411415e-02,16:7.559386e-03):5.472145e-02):4.402816e-03,19:9.976574e-04):9.718114e-02,(((12:9.922038e-03,11:2.477031e-02):7.603367e-03,13:1.191529e-02):9.947410e-02,(15:3.914431e-03,14:4.317576e-03):7.737579e-02):4.207805e-02):1.547825e-01):2.069336e-02,((((31:2.119316e-02,30:1.063784e-02):1.013781e-01,((((35:1.911921e-02,((39:3.229885e-03,((37:1.595919e-02,36:9.019167e-03):1.324760e-02,38:1.178013e-03):7.438730e-03):1.628146e-01,34:3.224729e-02):2.354998e-03):5.260134e-02,((25:3.430400e-03,24:4.038362e-03):1.263501e-02,23:3.207908e-02):2.201371e-01):1.258792e-03,33:3.182425e-02):1.460929e-01,32:1.382903e-02):8.698858e-02):2.245088e-02,(29:8.124412e-02,((27:8.380949e-02,28:5.519213e-02):3.548903e-02,26:2.867993e-02):7.411675e-03):1.243288e-01):4.313474e-03,(((42:2.396209e-02,41:1.213250e-02):1.358340e-02,((46:2.837994e-02,((45:5.552142e-03,44:1.779203e-02):2.919350e-03,43:6.469578e-03):5.120925e-02):6.055016e-03,(((49:8.254094e-02,48:4.176587e-02):3.275719e-02,50:1.871756e-01):2.042404e-02,47:6.917728e-03):4.569870e-02):4.038748e-02):2.473678e-02,40:2.027334e-02):9.186367e-02):1.678116e-01):5.287326e-02,1:1.831665e-01);
   tree gen.514000 = [&U] ((2:1.369532e-02,3:2.374058e-02):6.009289e-02,(((22:4.959619e-04,21:1.959171e-02):4.506758e-02,(((18:5.675560e-03,(((20:1.527611e-02,16:7.620927e-03):3.498283e-02,19:1.199622e-02):3.510864e-02,(10:7.272457e-03,(9:3.311573e-02,((5:3.800726e-03,(4:2.029816e-03,(7:4.340386e-03,6:1.026646e-02):1.644795e-02):8.250745e-02):1.325566e-02,8:1.244325e-03):1.587192e-02):6.326967e-02):7.940686e-02):7.234400e-03):6.107423e-02,17:1.663876e-02):1.098871e-01,(((12:1.420854e-02,11:1.268900e-02):1.589552e-02,13:2.809723e-02):7.484204e-02,(15:1.818147e-03,14:4.352725e-03):2.583869e-02):6.502109e-02):7.243984e-02):8.256917e-02,(((((42:5.619511e-02,41:3.337144e-02):1.529464e-02,((((48:4.564523e-02,49:6.001971e-02):7.499939e-03,47:1.158538e-02):4.705804e-02,(45:1.291586e-02,(44:7.918746e-03,43:9.550714e-04):1.570163e-02):2.653710e-02):1.845996e-02,(50:1.927227e-01,46:2.435713e-03):2.253940e-02):5.159600e-02):1.898148e-02,40:8.839666e-03):1.392452e-01,((((28:4.696435e-02,29:8.108194e-02):5.060712e-03,27:9.989116e-02):1.687791e-02,26:3.931186e-02):1.697990e-01,(((((35:1.111022e-02,34:2.033076e-02):3.570382e-02,((39:1.099775e-02,38:1.320185e-02):2.546429e-02,(37:8.341297e-02,36:5.359590e-03):3.537519e-02):9.054676e-02):6.442682e-02,33:1.344936e-02):1.325902e-01,((25:1.123127e-02,24:4.715902e-03):3.919741e-02,23:3.036864e-02):2.373159e-01):1.199279e-02,32:2.259509e-02):2.595291e-02):3.906430e-02):3.537451e-02,(31:1.817582e-02,30:3.127544e-02):1.082564e-01):1.095289e-01):5.621452e-02,1:1.993772e-01);
   tree gen.516000 = [&U] ((2:1.871800e-02,3:3.115567e-02):1.466281e-01,(((22:8.865858e-03,21:6.331276e-02):6.056439e-02,((17:1.003988e-02,(((19:6.778739e-02,20:2.160612e-02):5.207193e-03,16:1.407131e-02):1.307844e-01,(18:2.628427e-03,(10:1.842417e-02,(9:7.674570e-02,(((4:1.715534e-02,(6:3.501310e-02,7:2.192527e-03):1.753295e-02):3.760182e-02,8:5.330867e-02):4.199005e-03,5:7.520544e-03):6.072843e-02):5.573940e-02):1.160970e-01):2.887933e-02):5.439958e-02):8.487699e-02,(((11:3.664166e-02,12:4.557205e-02):8.047099e-02,13:5.387378e-02):1.530871e-01,(15:7.249839e-04,14:1.237894e-02):6.060006e-02):1.863279e-01):9.941527e-02):2.448460e-01,(((((34:6.575032e-02,35:6.350081e-04):4.728811e-02,((37:6.101768e-03,36:1.080695e-02):3.257209e-02,(38:8.572970e-03,39:1.500627e-02):8.322902e-02):2.233892e-01):9.565424e-02,(33:2.809465e-02,((25:5.587935e-02,24:1.368132e-02):6.850657e-02,23:3.517970e-02):3.720588e-01):2.316400e-02):9.433301e-02,32:2.478776e-02):7.393130e-02,((29:1.060244e-01,((27:1.925569e-01,28:4.011443e-02):1.283080e-01,26:9.915434e-03):8.169016e-02):2.991733e-01,((31:3.518915e-02,30:1.881948e-02):1.474732e-01,(((42:1.399755e-01,41:3.888332e-02):1.474977e-02,(46:3.663375e-02,(((48:7.001952e-02,47:2.267428e-03):7.911317e-03,49:6.440174e-02):1.810227e-02,(50:3.648658e-01,((45:3.045836e-02,43:5.003901e-03):1.328851e-02,44:3.610863e-02):9.719269e-02):1.508423e-02):2.130346e-02):6.516341e-02):7.627581e-02,40:3.376848e-02):3.067367e-01):2.646578e-02):5.173502e-02):1.117747e-01):1.475111e-01,1:2.228029e-01);
   tree gen.518000 = [&U] ((2:2.861408e-02,(((22:1.732927e-02,21:7.692207e-03):2.116422e-02,((17:1.153910e-02,(((10:1.920668e-03,(9:5.178560e-02,(8:5.965396e-04,(((7:1.150144e-04,4:3.489622e-02):5.539518e-03,6:5.751070e-03):9.295621e-03,5:1.055040e-04):1.897837e-02):3.583830e-02):4.230706e-02):5.139245e-02,((19:5.738290e-02,20:3.862087e-02):5.798852e-03,16:1.202729e-02):6.228452e-02):2.672030e-02,18:1.554544e-02):3.209878e-02):7.950754e-02,(((12:8.982785e-03,11:2.509142e-02):2.245441e-02,13:1.112853e-02):8.767647e-02,(15:8.212793e-03,14:2.304140e-02):4.327904e-02):9.346654e-02):1.457566e-01):1.883102e-01,(((((27:1.238300e-01,(26:4.421332e-02,29:6.037086e-02):1.986107e-02):5.211271e-02,28:7.536515e-02):3.221730e-01,(((42:8.534135e-02,41:3.044116e-02):9.254268e-03,((((45:2.065544e-02,43:1.545567e-03):1.039722e-02,44:1.284582e-02):6.706999e-02,((48:3.522987e-02,(49:3.774879e-02,50:3.027366e-01):3.421225e-03):4.643104e-02,47:4.809668e-03):5.519629e-02):1.399058e-02,46:3.783621e-02):7.094513e-02):1.193640e-01,40:2.932765e-02):1.222297e-01):1.136077e-01,(32:1.687616e-02,((23:3.925412e-02,(25:3.399812e-03,24:1.705054e-02):3.105511e-03):2.558020e-01,(((35:3.492117e-03,((38:6.991279e-03,39:9.860517e-03):9.126256e-03,(36:8.392346e-03,37:3.631897e-02):4.837176e-02):1.322750e-01):2.143304e-02,34:3.096971e-02):1.022227e-01,33:7.245827e-02):5.752499e-02):1.224555e-01):1.212682e-01):8.504381e-03,(31:4.095240e-03,30:1.203617e-02):1.160904e-01):7.649074e-02):1.255699e-01):5.785705e-02,3:1.710020e-02,1:2.455751e-01);
   tree gen.520000 = [&U] ((((21:4.319787e-03,22:6.985076e-03):4.349424e-02,((17:1.641206e-02,(((10:9.357795e-03,((6:9.417795e-03,((4:1.776133e-03,(5:3.075034e-04,8:2.742132e-02):1.389586e-02):7.280150e-03,7:2.157517e-03):1.570751e-03):2.727403e-02,9:1.649725e-03):3.124413e-02):2.049795e-02,18:2.234826e-03):1.601796e-02,(19:2.720391e-03,(16:3.705057e-02,20:1.267620e-02):1.857816e-02):3.012998e-02):3.882526e-02):7.623783e-02,(((11:1.751778e-02,12:1.006974e-02):4.182743e-03,13:4.105735e-02):1.998556e-02,(15:4.926689e-03,14:7.403273e-04):6.756892e-02):4.915748e-02):8.352377e-02):4.495019e-02,((26:8.428472e-03,(29:4.719009e-02,(27:4.406885e-02,28:3.602963e-02):2.537778e-02):6.078691e-03):1.434748e-01,(((32:2.210516e-03,(33:7.133457e-03,(((37:7.952657e-04,((38:4.761102e-03,39:1.182802e-03):3.502423e-02,36:1.720047e-03):8.801752e-03):6.143176e-02,(34:1.718192e-02,35:1.327833e-02):4.258098e-02):3.238677e-02,((25:1.126603e-02,24:4.101106e-03):4.424927e-02,23:1.732435e-03):1.039313e-01):1.067192e-02):6.668691e-02):1.147372e-01,(31:1.413879e-02,30:1.102164e-02):2.513951e-02):5.043690e-02,((((((45:5.272188e-03,44:9.837000e-03):8.592405e-03,43:5.544035e-03):3.813887e-02,46:1.452829e-02):7.509677e-03,((48:2.197053e-02,49:1.397511e-02):1.649146e-02,47:3.635494e-04):1.592327e-02):3.409078e-02,(41:8.698972e-03,(42:3.174389e-02,40:3.661969e-02):1.123382e-02):1.165728e-02):6.410371e-02,50:3.151022e-02):1.005439e-01):8.373054e-03):3.070988e-02):9.317784e-02,(2:1.214626e-02,3:1.509958e-02):1.336359e-02,1:1.026371e-01);
[truncated: 7,233,008 more chars]
