# Supplementary material for: Systematics of giant neotropical fireflies and their kin (Lampyridae: Lampyrinae)
Source: PLoS One. 2026 Aug 3;21(8):e0354465. doi: 10.1371/journal.pone.0354465 (PMC13432145; doi:10.1371/journal.pone.0354465)
Supplement: S7 File — (ZIP) [file pone.0354465.s007.zip › S7/CratoBayes_not-partitioned.txt.run3.p]

[ID: 2853170286]
Gen	LnL	LnPr	TL	alpha
0	-4.477042e+03	1.068304e+02	1.940000e+00	1.000000e+00
2000	-1.618328e+03	2.164269e+01	4.679324e+00	1.389021e+00
4000	-1.547737e+03	5.115237e+01	3.472021e+00	6.480920e-01
6000	-1.548292e+03	4.220309e+01	3.805902e+00	7.496317e-01
8000	-1.554016e+03	3.132184e+01	4.265063e+00	6.501844e-01
10000	-1.551900e+03	3.467249e+01	4.111182e+00	8.425763e-01
12000	-1.540578e+03	2.444513e+01	4.567525e+00	9.192523e-01
14000	-1.539028e+03	2.565568e+01	4.510740e+00	9.153758e-01
16000	-1.542375e+03	1.738092e+01	4.863321e+00	1.929886e+00
18000	-1.543468e+03	1.223810e+01	5.144981e+00	1.639734e+00
20000	-1.540354e+03	2.111658e+01	4.736712e+00	7.392018e-01
22000	-1.535984e+03	1.752834e+01	4.875631e+00	1.538537e+00
24000	-1.559613e+03	3.906379e+01	3.931908e+00	7.494439e-01
26000	-1.545150e+03	2.315378e+01	4.619939e+00	1.110000e+00
28000	-1.540489e+03	3.135465e+01	4.250154e+00	9.550343e-01
30000	-1.535548e+03	2.308152e+01	4.630653e+00	9.588208e-01
32000	-1.539870e+03	3.963288e+01	3.913324e+00	6.370238e-01
34000	-1.534344e+03	1.941389e+01	4.788130e+00	1.400273e+00
36000	-1.561162e+03	4.107834e+01	3.859024e+00	5.383839e-01
38000	-1.542754e+03	3.129900e+01	4.261741e+00	7.481657e-01
40000	-1.543724e+03	1.526216e+01	4.950864e+00	2.327193e+00
42000	-1.542580e+03	1.848797e+01	4.843828e+00	1.210337e+00
44000	-1.538567e+03	8.211373e+00	5.358596e+00	1.739781e+00
46000	-1.548400e+03	2.726947e+01	4.386422e+00	1.996948e+00
48000	-1.536809e+03	1.828895e+01	4.847574e+00	1.334766e+00
50000	-1.542485e+03	1.847401e+01	4.845145e+00	1.198068e+00
52000	-1.551300e+03	2.223229e+01	4.689028e+00	5.995862e-01
54000	-1.538890e+03	3.121072e+01	4.237621e+00	1.383717e+00
56000	-1.535741e+03	1.178176e+01	5.188713e+00	1.279153e+00
58000	-1.554616e+03	1.429260e+01	5.056403e+00	1.261255e+00
60000	-1.551624e+03	1.544768e+01	5.009384e+00	1.007741e+00
62000	-1.532787e+03	2.252745e+01	4.623869e+00	1.654321e+00
64000	-1.544952e+03	2.004709e+01	4.756280e+00	1.410955e+00
66000	-1.542255e+03	1.787759e+01	4.884092e+00	1.022002e+00
68000	-1.542476e+03	3.082679e+01	4.269333e+00	1.048741e+00
70000	-1.528926e+03	2.065770e+01	4.740891e+00	1.113007e+00
72000	-1.545462e+03	9.584886e+00	5.232343e+00	2.667809e+00
74000	-1.546521e+03	5.273250e-01	5.824715e+00	1.370038e+00
76000	-1.562344e+03	8.554011e+00	5.347550e+00	1.596334e+00
78000	-1.549651e+03	1.401900e+01	5.073601e+00	1.207158e+00
80000	-1.534020e+03	7.109823e+00	5.413536e+00	1.856591e+00
82000	-1.538495e+03	2.748123e+01	4.402552e+00	1.431221e+00
84000	-1.546797e+03	4.445064e+01	3.722534e+00	6.366582e-01
86000	-1.536860e+03	3.564212e+01	4.063803e+00	9.904441e-01
88000	-1.555557e+03	4.039856e+01	3.865467e+00	1.057380e+00
90000	-1.536043e+03	2.994143e+01	4.323010e+00	7.292827e-01
92000	-1.541739e+03	1.200798e+01	5.164390e+00	1.506433e+00
94000	-1.539911e+03	2.153050e+01	4.694016e+00	1.198808e+00
96000	-1.557599e+03	5.511596e+01	3.330515e+00	6.932138e-01
98000	-1.544492e+03	3.230109e+01	4.186109e+00	1.472624e+00
100000	-1.548138e+03	8.581622e-01	5.806380e+00	1.343708e+00
102000	-1.551632e+03	1.727548e+01	4.893821e+00	1.432103e+00
104000	-1.545611e+03	1.314555e+01	5.088463e+00	1.798336e+00
106000	-1.547154e+03	2.966102e+01	4.313410e+00	1.224075e+00
108000	-1.538150e+03	3.025311e+01	4.304954e+00	8.212114e-01
110000	-1.553912e+03	2.313605e+01	4.638027e+00	7.508075e-01
112000	-1.544415e+03	3.697096e+01	3.997682e+00	1.243062e+00
114000	-1.538708e+03	5.443227e+00	5.521985e+00	1.608184e+00
116000	-1.545023e+03	4.706402e+01	3.620590e+00	6.991862e-01
118000	-1.541402e+03	5.624398e+01	3.295864e+00	5.726800e-01
120000	-1.545773e+03	5.325726e+01	3.402201e+00	5.003435e-01
122000	-1.541448e+03	2.308204e+01	4.635036e+00	8.670483e-01
124000	-1.524460e+03	2.107239e+01	4.731781e+00	8.838663e-01
126000	-1.538139e+03	3.084799e+01	4.249456e+00	1.477533e+00
128000	-1.534633e+03	2.885911e+01	4.363773e+00	9.065656e-01
130000	-1.545477e+03	4.951686e+00	5.519446e+00	2.144142e+00
132000	-1.550034e+03	3.271465e+01	4.171240e+00	1.402144e+00
134000	-1.553903e+03	4.301409e+01	3.773686e+00	7.579363e-01
136000	-1.549535e+03	3.981449e+01	3.904949e+00	6.619242e-01
138000	-1.541222e+03	1.844380e+01	4.852746e+00	1.077025e+00
140000	-1.557460e+03	2.544639e+01	4.518938e+00	9.495415e-01
142000	-1.546529e+03	3.724013e+01	4.011268e+00	6.468348e-01
144000	-1.544436e+03	1.013706e+01	5.277023e+00	1.294874e+00
146000	-1.536749e+03	3.034854e+01	4.302786e+00	7.743713e-01
148000	-1.537363e+03	9.846222e+00	5.311026e+00	9.657107e-01
150000	-1.546626e+03	3.107463e+01	4.245849e+00	1.332769e+00
152000	-1.556138e+03	2.429142e+01	4.581088e+00	7.869733e-01
154000	-1.556177e+03	2.552187e+00	5.680311e+00	1.769614e+00
156000	-1.538743e+03	3.961669e+01	3.906778e+00	8.145958e-01
158000	-1.543924e+03	4.043287e+00	5.619062e+00	1.325394e+00
160000	-1.532392e+03	1.284726e+01	5.138317e+00	1.155660e+00
162000	-1.543999e+03	3.087361e+01	4.279323e+00	7.765479e-01
164000	-1.550378e+03	2.430121e+01	4.552827e+00	1.374069e+00
166000	-1.539941e+03	4.798331e+01	3.577397e+00	9.363522e-01
168000	-1.547785e+03	2.915359e+01	4.343909e+00	1.052059e+00
170000	-1.552345e+03	2.080926e+01	4.754602e+00	6.828396e-01
172000	-1.555079e+03	2.504157e+01	4.544395e+00	8.125029e-01
174000	-1.538956e+03	1.391950e+01	5.075209e+00	1.276079e+00
176000	-1.541739e+03	1.704475e+01	4.920706e+00	1.134190e+00
178000	-1.538173e+03	2.861510e+01	4.333908e+00	1.812816e+00
180000	-1.541020e+03	2.062901e+01	4.728411e+00	1.395989e+00
182000	-1.555413e+03	2.751364e+01	4.442326e+00	5.314348e-01
184000	-1.553094e+03	2.550313e+01	4.489770e+00	1.517353e+00
186000	-1.545929e+03	5.658747e+01	3.285305e+00	5.382858e-01
188000	-1.546665e+03	2.957328e+01	4.322916e+00	1.099542e+00
190000	-1.546230e+03	5.060253e+01	3.494702e+00	5.705877e-01
192000	-1.535901e+03	1.544856e+01	5.010208e+00	9.909859e-01
194000	-1.551280e+03	2.119289e+01	4.684066e+00	1.741113e+00
196000	-1.550796e+03	2.550591e+01	4.508965e+00	1.103112e+00
198000	-1.535649e+03	3.690817e+01	4.009433e+00	1.022909e+00
200000	-1.567089e+03	4.090538e+01	3.860713e+00	6.691621e-01
202000	-1.538942e+03	3.051239e+01	4.282538e+00	1.065350e+00
204000	-1.543649e+03	1.094791e+01	5.237861e+00	1.203040e+00
206000	-1.566726e+03	3.292103e+01	4.190231e+00	7.578021e-01
208000	-1.544485e+03	3.042071e+01	4.284748e+00	1.107282e+00
210000	-1.553879e+03	3.631249e+01	4.028255e+00	1.167081e+00
212000	-1.535579e+03	3.292687e+01	4.188353e+00	7.951748e-01
214000	-1.553601e+03	3.313287e+01	4.167778e+00	1.063977e+00
216000	-1.540608e+03	2.915550e+01	4.354808e+00	8.084851e-01
218000	-1.547722e+03	3.885214e+01	3.936535e+00	8.477282e-01
220000	-1.549319e+03	2.337022e+00	5.710133e+00	1.479108e+00
222000	-1.544151e+03	1.094674e+01	5.238948e+00	1.184179e+00
224000	-1.540271e+03	3.438791e+01	4.108219e+00	1.196676e+00
226000	-1.541050e+03	3.821817e+01	3.958672e+00	9.411326e-01
228000	-1.544591e+03	4.622529e+01	3.650450e+00	7.464254e-01
230000	-1.540233e+03	7.883561e+01	2.613436e+00	3.215481e-01
232000	-1.541517e+03	1.363506e+01	5.103592e+00	1.022303e+00
234000	-1.545733e+03	1.561387e+01	4.993871e+00	1.140859e+00
236000	-1.547048e+03	4.358614e+01	3.749127e+00	8.151548e-01
238000	-1.553133e+03	1.951192e+01	4.806846e+00	9.258490e-01
240000	-1.544042e+03	1.262774e+00	5.771819e+00	1.515673e+00
242000	-1.544280e+03	2.025924e+01	4.734455e+00	1.642519e+00
244000	-1.541287e+03	1.787184e+01	4.895676e+00	7.991665e-01
246000	-1.548014e+03	2.208103e+01	4.657498e+00	1.401704e+00
248000	-1.554678e+03	1.562253e+01	4.916754e+00	2.633936e+00
250000	-1.533465e+03	3.472849e+01	4.098871e+00	1.075725e+00
252000	-1.542664e+03	3.171595e+01	4.244137e+00	7.303472e-01
254000	-1.558716e+03	2.872587e+01	4.371063e+00	8.788173e-01
256000	-1.549939e+03	5.841245e+00	5.543696e+00	8.312909e-01
258000	-1.551848e+03	2.012730e+01	4.767355e+00	1.106367e+00
260000	-1.545219e+03	-8.699319e+00	6.380654e+00	1.789680e+00
262000	-1.547439e+03	1.690491e+01	4.934969e+00	9.947389e-01
264000	-1.529079e+03	3.355763e+01	4.167837e+00	6.378524e-01
266000	-1.543846e+03	1.593946e+01	4.977903e+00	1.124312e+00
268000	-1.540973e+03	2.595415e+01	4.501014e+00	8.250967e-01
270000	-1.541640e+03	2.263404e+01	4.655988e+00	8.799742e-01
272000	-1.526948e+03	1.137515e+01	5.212594e+00	1.242528e+00
274000	-1.539899e+03	3.304055e+01	4.181280e+00	8.444628e-01
276000	-1.542582e+03	3.128749e+01	4.244477e+00	1.151068e+00
278000	-1.547994e+03	3.820295e+01	3.975133e+00	5.563497e-01
280000	-1.543284e+03	1.704288e+01	4.929053e+00	9.725210e-01
282000	-1.557939e+03	2.156369e+01	4.700231e+00	1.037983e+00
284000	-1.538617e+03	2.311120e+01	4.629812e+00	9.466665e-01
286000	-1.559842e+03	5.610526e-01	5.835891e+00	1.151175e+00
288000	-1.548977e+03	1.803592e+01	4.852925e+00	1.481361e+00
290000	-1.540083e+03	3.342651e+01	4.146624e+00	1.260947e+00
292000	-1.546421e+03	1.053498e+01	5.209272e+00	2.144255e+00
294000	-1.535288e+03	3.928125e+00	5.628246e+00	1.282853e+00
296000	-1.553698e+03	2.669280e+01	4.443336e+00	1.330354e+00
298000	-1.548053e+03	2.566070e+01	4.509284e+00	9.414826e-01
300000	-1.552185e+03	4.623322e+01	3.653532e+00	6.571740e-01
302000	-1.532979e+03	3.819974e+01	3.959400e+00	9.418510e-01
304000	-1.562109e+03	1.469754e+01	5.041400e+00	1.143073e+00
306000	-1.543754e+03	1.732034e+01	4.909190e+00	1.084688e+00
308000	-1.539512e+03	5.397196e+01	3.370004e+00	7.017108e-01
310000	-1.535459e+03	4.033586e+01	3.885474e+00	6.224812e-01
312000	-1.536093e+03	-3.339263e+00	6.067332e+00	1.294709e+00
314000	-1.554265e+03	2.934765e+01	4.343213e+00	8.734417e-01
316000	-1.547853e+03	5.957642e+01	3.184318e+00	5.566769e-01
318000	-1.542599e+03	6.165389e+01	3.119982e+00	4.451058e-01
320000	-1.547744e+03	4.681031e+01	3.614777e+00	1.107724e+00
322000	-1.553754e+03	2.571037e+01	4.515930e+00	7.497806e-01
324000	-1.546751e+03	2.597171e+01	4.488067e+00	1.085356e+00
326000	-1.545810e+03	2.923861e+01	4.329588e+00	1.285476e+00
328000	-1.550738e+03	1.900983e+01	4.796668e+00	1.632456e+00
330000	-1.541826e+03	2.770197e+01	4.416174e+00	9.125383e-01
332000	-1.544351e+03	6.213063e+01	3.099950e+00	5.887116e-01
334000	-1.546503e+03	1.589592e+01	4.975958e+00	1.205568e+00
336000	-1.547560e+03	5.087138e+01	3.485701e+00	5.502174e-01
338000	-1.542281e+03	8.763143e+00	5.366608e+00	1.043780e+00
340000	-1.534658e+03	3.033450e+01	4.273672e+00	1.443095e+00
342000	-1.547105e+03	2.028165e+01	4.762267e+00	1.055039e+00
344000	-1.545827e+03	6.047494e+00	5.501097e+00	1.369838e+00
346000	-1.542776e+03	2.272383e+01	4.645342e+00	1.010996e+00
348000	-1.539219e+03	3.247588e+01	4.182338e+00	1.384728e+00
350000	-1.558284e+03	2.300615e+01	4.631672e+00	1.012959e+00
352000	-1.551810e+03	3.431505e+01	4.127188e+00	8.253822e-01
354000	-1.552854e+03	2.778216e+01	4.399228e+00	1.203125e+00
356000	-1.537124e+03	2.995828e+01	4.311299e+00	9.740190e-01
358000	-1.538871e+03	3.725716e+01	4.008541e+00	6.953626e-01
360000	-1.538884e+03	-7.731557e+00	6.280618e+00	2.348941e+00
362000	-1.551263e+03	3.015832e+01	4.265778e+00	1.797550e+00
364000	-1.529886e+03	2.798251e+01	4.377247e+00	1.485863e+00
366000	-1.551283e+03	1.739922e+01	4.847560e+00	2.224769e+00
368000	-1.551412e+03	5.185759e+01	3.443919e+00	7.258601e-01
370000	-1.529719e+03	9.215663e+00	5.333550e+00	1.187756e+00
372000	-1.550447e+03	6.794198e+01	2.921137e+00	4.989088e-01
374000	-1.545953e+03	7.809689e+00	5.377228e+00	1.806390e+00
376000	-1.525476e+03	4.527547e+01	3.693133e+00	5.760199e-01
378000	-1.545253e+03	1.017822e+01	5.282447e+00	1.154557e+00
380000	-1.542051e+03	1.144429e+01	5.187422e+00	1.640639e+00
382000	-1.544987e+03	3.159355e+01	4.243246e+00	8.729863e-01
384000	-1.544416e+03	9.925859e+00	5.224771e+00	2.466610e+00
386000	-1.534925e+03	4.147131e+01	3.807694e+00	1.436052e+00
388000	-1.553951e+03	2.012010e+01	4.774766e+00	9.637099e-01
390000	-1.557506e+03	2.734208e+01	4.422648e+00	1.131139e+00
392000	-1.542671e+03	4.217063e+01	3.813355e+00	5.935466e-01
394000	-1.534937e+03	1.578829e+01	4.994704e+00	9.503426e-01
396000	-1.545931e+03	1.145280e+01	5.227040e+00	8.977723e-01
398000	-1.545412e+03	4.662959e+01	3.640921e+00	5.940031e-01
400000	-1.549878e+03	3.280179e+01	4.197667e+00	7.060763e-01
402000	-1.550981e+03	1.801616e+01	4.881077e+00	9.430057e-01
404000	-1.561568e+03	1.154657e+01	5.190517e+00	1.480781e+00
406000	-1.552469e+03	4.233530e+01	3.801625e+00	7.257939e-01
408000	-1.552389e+03	4.118970e+01	3.843265e+00	8.214418e-01
410000	-1.559666e+03	5.068072e+00	5.587604e+00	8.427137e-01
412000	-1.542940e+03	3.035942e+01	4.280820e+00	1.257026e+00
414000	-1.544799e+03	2.963174e+01	4.322843e+00	1.042708e+00
416000	-1.558234e+03	1.914293e+01	4.826643e+00	8.982990e-01
418000	-1.554749e+03	1.657389e+01	4.933905e+00	1.346579e+00
420000	-1.540351e+03	2.303180e+01	4.633965e+00	9.395708e-01
422000	-1.539840e+03	1.956392e+01	4.811888e+00	7.727111e-01
424000	-1.542228e+03	2.546443e+01	4.505028e+00	1.228842e+00
426000	-1.549036e+03	4.330271e+01	3.769881e+00	5.665472e-01
428000	-1.534726e+03	1.718528e+01	4.901732e+00	1.366447e+00
430000	-1.543437e+03	2.160068e+01	4.710473e+00	7.909842e-01
432000	-1.544638e+03	2.719261e+01	4.432583e+00	1.064224e+00
434000	-1.542157e+03	4.913995e+01	3.535042e+00	9.273254e-01
436000	-1.540045e+03	4.565455e+01	3.671053e+00	7.747949e-01
438000	-1.550434e+03	4.909241e+00	5.575263e+00	1.215046e+00
440000	-1.546192e+03	2.950684e+01	4.328605e+00	1.039148e+00
442000	-1.547649e+03	2.413716e+01	4.563465e+00	1.313011e+00
444000	-1.540393e+03	1.692347e+01	4.930206e+00	1.069356e+00
446000	-1.545025e+03	1.959204e+01	4.777867e+00	1.429129e+00
448000	-1.544279e+03	2.394170e+01	4.592458e+00	8.975678e-01
450000	-1.541441e+03	3.750047e-01	5.840449e+00	1.261822e+00
452000	-1.547473e+03	5.680785e+01	3.279938e+00	4.754151e-01
454000	-1.538680e+03	2.059690e+01	4.754389e+00	8.995235e-01
456000	-1.556399e+03	3.051958e+01	4.295820e+00	7.595541e-01
458000	-1.548621e+03	3.013182e+01	4.300317e+00	1.046427e+00
460000	-1.544456e+03	3.964502e+01	3.909055e+00	7.301049e-01
462000	-1.539312e+03	1.543711e+01	5.007604e+00	1.052606e+00
464000	-1.535197e+03	3.019776e+01	4.298581e+00	1.019437e+00
466000	-1.542152e+03	2.154738e+01	4.692166e+00	1.219948e+00
468000	-1.546459e+03	3.709775e+01	3.988701e+00	1.333075e+00
470000	-1.557587e+03	3.143410e+01	4.242470e+00	1.050065e+00
472000	-1.562670e+03	2.868740e+01	4.382104e+00	6.740066e-01
474000	-1.546399e+03	2.383879e+01	4.580448e+00	1.253068e+00
476000	-1.547607e+03	4.025111e+01	3.892255e+00	5.391616e-01
478000	-1.544823e+03	8.894745e-01	5.800806e+00	1.405151e+00
480000	-1.548576e+03	2.383250e+01	4.591670e+00	1.023323e+00
482000	-1.541777e+03	1.745859e+01	4.914369e+00	8.446913e-01
484000	-1.531263e+03	1.757330e+01	4.876741e+00	1.471619e+00
486000	-1.552400e+03	1.095154e+01	5.226269e+00	1.413258e+00
488000	-1.539822e+03	3.307745e+01	4.176749e+00	9.120904e-01
490000	-1.544551e+03	5.639717e+01	3.292053e+00	5.309285e-01
492000	-1.532678e+03	4.757285e+01	3.603040e+00	6.585776e-01
494000	-1.532728e+03	3.857625e+01	3.952568e+00	7.318033e-01
496000	-1.544972e+03	2.181634e+01	4.691230e+00	9.702386e-01
498000	-1.544382e+03	2.512703e+01	4.534808e+00	9.307580e-01
500000	-1.542361e+03	1.847336e-01	5.809840e+00	1.959599e+00
502000	-1.575070e+03	4.666287e+01	3.639641e+00	5.946092e-01
504000	-1.533073e+03	2.579075e+01	4.506303e+00	8.752262e-01
506000	-1.553431e+03	2.075048e+01	4.721979e+00	1.405832e+00
508000	-1.541792e+03	1.102112e+01	5.231323e+00	1.250388e+00
510000	-1.553664e+03	7.896402e+00	5.409937e+00	1.134211e+00
512000	-1.548470e+03	3.516657e+01	4.089440e+00	8.597254e-01
514000	-1.552851e+03	2.102472e+01	4.719292e+00	1.186511e+00
516000	-1.544573e+03	3.409575e+01	4.122812e+00	1.146972e+00
518000	-1.549737e+03	1.800172e+01	4.884869e+00	8.825138e-01
520000	-1.550060e+03	3.849653e+01	3.963991e+00	5.333487e-01
522000	-1.555916e+03	4.091642e+01	3.855863e+00	7.792928e-01
524000	-1.544849e+03	8.297407e+00	5.382375e+00	1.226299e+00
526000	-1.549791e+03	1.485156e+01	4.982762e+00	2.118066e+00
528000	-1.556719e+03	3.443106e+01	4.113271e+00	1.035020e+00
530000	-1.535832e+03	1.965655e+01	4.784978e+00	1.221135e+00
532000	-1.543359e+03	5.228240e+01	3.423072e+00	8.860025e-01
534000	-1.528540e+03	3.016742e+01	4.307231e+00	8.559164e-01
536000	-1.561098e+03	1.565098e+01	4.983791e+00	1.298718e+00
538000	-1.538850e+03	8.320470e+00	5.347802e+00	1.825332e+00
540000	-1.557496e+03	6.079250e+00	5.522874e+00	9.566187e-01
542000	-1.548141e+03	-8.058958e-01	5.884013e+00	1.724945e+00
544000	-1.547984e+03	3.263709e+01	4.160077e+00	1.738095e+00
546000	-1.554508e+03	2.347576e+01	4.625822e+00	6.652560e-01
548000	-1.553835e+03	1.757096e+01	4.869923e+00	1.608948e+00
550000	-1.556121e+03	4.652090e+01	3.646038e+00	5.673676e-01
552000	-1.545984e+03	-6.658318e+00	6.297796e+00	1.011770e+00
554000	-1.543170e+03	2.349167e+01	4.579270e+00	1.624993e+00
556000	-1.541288e+03	8.585688e+00	5.373775e+00	1.092397e+00
558000	-1.546269e+03	3.539020e+01	4.077511e+00	9.177126e-01
560000	-1.549080e+03	2.289052e+01	4.629698e+00	1.169721e+00
562000	-1.557296e+03	7.102835e-02	5.874548e+00	1.003518e+00
564000	-1.547254e+03	3.237953e+01	4.218336e+00	6.547338e-01
566000	-1.552887e+03	2.528352e+01	4.532413e+00	8.252128e-01
568000	-1.552936e+03	3.030919e+01	4.304119e+00	7.838369e-01
570000	-1.542331e+03	2.664608e+01	4.437801e+00	1.497274e+00
572000	-1.553283e+03	1.105279e+01	5.231992e+00	1.206373e+00
574000	-1.540781e+03	1.220337e+01	5.152606e+00	1.531533e+00
576000	-1.541999e+03	9.311041e+00	5.306665e+00	1.580186e+00
578000	-1.548087e+03	4.732123e+01	3.613192e+00	6.390518e-01
580000	-1.552592e+03	7.030054e+00	5.467491e+00	9.788907e-01
582000	-1.544024e+03	1.176391e+01	5.185424e+00	1.358190e+00
584000	-1.542483e+03	6.938672e+00	5.477973e+00	8.853575e-01
586000	-1.536829e+03	1.805840e+01	4.876362e+00	9.940228e-01
588000	-1.556144e+03	5.715139e+01	3.260327e+00	7.095380e-01
590000	-1.542122e+03	2.928637e+01	4.335952e+00	1.096085e+00
592000	-1.547908e+03	4.457356e+01	3.713406e+00	7.503542e-01
594000	-1.561724e+03	3.581325e+01	4.067972e+00	7.204735e-01
596000	-1.557266e+03	1.188059e+01	5.167071e+00	1.583722e+00
598000	-1.550317e+03	1.033492e+01	5.273710e+00	1.157630e+00
600000	-1.538777e+03	2.432401e+01	4.514053e+00	2.176238e+00
602000	-1.552725e+03	5.198562e+01	3.436775e+00	7.978864e-01
604000	-1.546647e+03	2.317681e+01	4.587206e+00	1.772856e+00
606000	-1.542346e+03	1.638282e+01	4.925642e+00	1.699387e+00
608000	-1.551466e+03	3.325106e+01	4.165022e+00	1.009564e+00
610000	-1.549200e+03	2.115105e+01	4.706164e+00	1.328920e+00
612000	-1.553390e+03	4.894393e+00	5.561932e+00	1.461054e+00
614000	-1.539444e+03	4.020079e+01	3.881916e+00	8.458471e-01
616000	-1.549231e+03	2.379359e+01	4.596086e+00	9.695259e-01
618000	-1.554192e+03	2.893233e+01	4.364909e+00	8.082490e-01
620000	-1.551938e+03	1.120719e+01	5.230280e+00	1.083564e+00
622000	-1.552163e+03	2.774127e+01	4.409435e+00	1.020526e+00
624000	-1.546299e+03	4.072435e+01	3.871238e+00	5.877972e-01
626000	-1.538343e+03	2.584347e+01	4.495842e+00	1.046671e+00
628000	-1.547318e+03	6.086345e+00	5.499620e+00	1.356916e+00
630000	-1.553583e+03	2.390198e+01	4.601829e+00	7.406683e-01
632000	-1.544952e+03	7.628905e+01	2.681025e+00	4.101223e-01
634000	-1.546455e+03	1.263800e+01	5.134312e+00	1.440178e+00
636000	-1.546654e+03	2.269353e+01	4.645280e+00	1.042583e+00
638000	-1.545106e+03	3.863056e+01	3.945666e+00	8.459600e-01
640000	-1.532813e+03	7.452941e-01	5.828217e+00	1.094016e+00
642000	-1.548899e+03	1.165253e+01	5.171434e+00	1.730323e+00
644000	-1.543794e+03	3.539481e+01	4.085293e+00	7.292998e-01
646000	-1.540117e+03	2.467721e+01	4.559033e+00	8.666882e-01
648000	-1.560716e+03	3.789823e+00	5.633568e+00	1.329889e+00
650000	-1.562357e+03	3.250687e+01	4.224473e+00	3.872010e-01
652000	-1.537314e+03	2.495075e+01	4.549622e+00	7.924564e-01
654000	-1.536427e+03	1.678743e+01	4.926159e+00	1.284631e+00
656000	-1.540606e+03	5.681656e+00	5.508314e+00	1.609084e+00
658000	-1.543880e+03	2.387587e+01	4.560874e+00	1.629078e+00
660000	-1.565453e+03	2.439059e+01	4.568699e+00	9.490045e-01
662000	-1.549501e+03	1.487905e+01	5.022709e+00	1.320021e+00
664000	-1.535151e+03	2.604263e+01	4.488728e+00	1.000241e+00
666000	-1.542650e+03	1.948304e+01	4.796496e+00	1.162685e+00
668000	-1.547840e+03	2.453985e+01	4.558077e+00	1.024266e+00
670000	-1.538690e+03	2.288484e+01	4.634160e+00	1.082486e+00
672000	-1.538934e+03	1.597007e+01	4.971094e+00	1.225790e+00
674000	-1.541205e+03	7.241840e+00	5.449591e+00	1.083703e+00
676000	-1.544097e+03	3.268970e+01	4.191793e+00	9.531790e-01
678000	-1.548387e+03	2.901651e+01	4.363571e+00	7.536270e-01
680000	-1.546441e+03	3.989410e+01	3.887406e+00	1.016328e+00
682000	-1.547279e+03	3.283660e+01	4.180089e+00	1.075863e+00
684000	-1.539655e+03	3.260701e+01	4.193663e+00	9.928795e-01
686000	-1.545597e+03	2.347332e+01	4.598861e+00	1.231571e+00
688000	-1.539627e+03	2.438976e+01	4.549146e+00	1.363528e+00
690000	-1.533760e+03	1.560329e+01	4.988281e+00	1.259510e+00
692000	-1.546612e+03	5.673825e+01	3.281451e+00	5.005829e-01
694000	-1.561556e+03	1.861939e+01	4.827251e+00	1.409683e+00
696000	-1.549369e+03	5.492283e+01	3.344558e+00	4.810054e-01
698000	-1.539574e+03	1.420741e+01	5.057113e+00	1.332888e+00
700000	-1.545211e+03	4.445478e+01	3.722287e+00	6.389183e-01
702000	-1.537609e+03	-1.059081e+01	6.512005e+00	1.711865e+00
704000	-1.540882e+03	5.914028e+01	3.196681e+00	6.195913e-01
706000	-1.535613e+03	1.426111e+01	5.054715e+00	1.324965e+00
708000	-1.549897e+03	5.411666e+00	5.559618e+00	9.839548e-01
710000	-1.543910e+03	7.503842e+00	5.438586e+00	1.016872e+00
712000	-1.549248e+03	6.457736e+01	3.021018e+00	6.259414e-01
714000	-1.538396e+03	3.667172e+01	4.024546e+00	8.966607e-01
716000	-1.541400e+03	2.254302e+01	4.644080e+00	1.218015e+00
718000	-1.552105e+03	5.493468e+01	3.344061e+00	4.834551e-01
720000	-1.557391e+03	5.629562e+01	3.299210e+00	4.232916e-01
722000	-1.553652e+03	2.826421e+01	4.379660e+00	1.150996e+00
724000	-1.538109e+03	2.438816e+01	4.556448e+00	1.210427e+00
726000	-1.564241e+03	5.561731e+00	5.520041e+00	1.523672e+00
728000	-1.551993e+03	1.972072e+01	4.779251e+00	1.272506e+00
730000	-1.530163e+03	3.118582e+01	4.241202e+00	1.327163e+00
732000	-1.545536e+03	2.938030e+01	4.349311e+00	7.055054e-01
734000	-1.535434e+03	1.829580e+01	4.843122e+00	1.416561e+00
736000	-1.545135e+03	3.052246e+01	4.289765e+00	8.927046e-01
738000	-1.553809e+03	2.483119e+01	4.540761e+00	1.100053e+00
740000	-1.554948e+03	5.964579e+01	3.177778e+00	6.853559e-01
742000	-1.558338e+03	4.915378e+01	3.531537e+00	1.009079e+00
744000	-1.557557e+03	2.539255e+01	4.508833e+00	1.219277e+00
746000	-1.552707e+03	3.500522e+01	4.099437e+00	7.856746e-01
748000	-1.539771e+03	3.764880e+01	3.969559e+00	1.245766e+00
750000	-1.537147e+03	2.842587e+01	4.385547e+00	8.597994e-01
752000	-1.542735e+03	2.640884e+01	4.472314e+00	9.873703e-01
754000	-1.544058e+03	3.403686e+01	4.135309e+00	9.140535e-01
756000	-1.567654e+03	9.455768e+00	5.322392e+00	1.149806e+00
758000	-1.536246e+03	2.152346e+01	4.710768e+00	8.621659e-01
760000	-1.536827e+03	9.608041e+01	2.185435e+00	2.892051e-01
762000	-1.542806e+03	3.032753e+01	4.299683e+00	8.649512e-01
764000	-1.551808e+03	4.597053e+01	3.662889e+00	6.733731e-01
766000	-1.550670e+03	3.044753e+01	4.261965e+00	1.594574e+00
768000	-1.533642e+03	2.145731e+01	4.697048e+00	1.209698e+00
770000	-1.543417e+03	2.613443e+01	4.470820e+00	1.293994e+00
772000	-1.548771e+03	4.850349e+00	5.584712e+00	1.110428e+00
774000	-1.550085e+03	3.575120e+01	4.076199e+00	5.877512e-01
776000	-1.555839e+03	2.305308e+01	4.596210e+00	1.707437e+00
778000	-1.557410e+03	3.380598e+01	4.129536e+00	1.279634e+00
780000	-1.556470e+03	2.483563e+01	4.538930e+00	1.134523e+00
782000	-1.560021e+03	4.897157e+00	5.558793e+00	1.512798e+00
784000	-1.550591e+03	2.431982e+01	4.580697e+00	7.668056e-01
786000	-1.547657e+03	2.455298e+01	4.545241e+00	1.283148e+00
788000	-1.559895e+03	4.795671e-02	5.835997e+00	1.662520e+00
790000	-1.546550e+03	2.142867e+01	4.704616e+00	1.083036e+00
792000	-1.546648e+03	2.846780e+01	4.384569e+00	8.393657e-01
794000	-1.554400e+03	5.707545e+01	3.255876e+00	9.170644e-01
796000	-1.556772e+03	3.605369e+01	4.045441e+00	1.015483e+00
798000	-1.539835e+03	1.977368e+01	4.738447e+00	2.046779e+00
800000	-1.546856e+03	3.260996e+01	4.212285e+00	5.627148e-01
802000	-1.549669e+03	2.865599e+01	4.356870e+00	1.262358e+00
804000	-1.543164e+03	3.087953e+01	4.262214e+00	1.156934e+00
806000	-1.549498e+03	3.606031e+01	4.066757e+00	5.022172e-01
808000	-1.555789e+03	3.893109e+01	3.942377e+00	6.258334e-01
810000	-1.547441e+03	8.498489e+00	5.347300e+00	1.656381e+00
812000	-1.538030e+03	1.133351e+01	5.208457e+00	1.360827e+00
814000	-1.552478e+03	1.390291e+01	5.036590e+00	2.029827e+00
816000	-1.552764e+03	5.407762e+01	3.360236e+00	8.756797e-01
818000	-1.553351e+03	9.283388e+00	5.307451e+00	1.593545e+00
820000	-1.535694e+03	3.517174e+01	4.092469e+00	7.831539e-01
822000	-1.546443e+03	1.522146e+01	5.003816e+00	1.341279e+00
824000	-1.544419e+03	2.353143e+01	4.605221e+00	1.040141e+00
826000	-1.545165e+03	1.221820e+01	5.146860e+00	1.624388e+00
828000	-1.537446e+03	1.805142e+01	4.853483e+00	1.454756e+00
830000	-1.551199e+03	2.965031e+01	4.315259e+00	1.193464e+00
832000	-1.540792e+03	9.858324e+00	5.302306e+00	1.112228e+00
834000	-1.540769e+03	2.895663e+01	4.359870e+00	8.953352e-01
836000	-1.555217e+03	2.003416e+01	4.777893e+00	9.864882e-01
838000	-1.549322e+03	2.260560e+01	4.636390e+00	1.315317e+00
840000	-1.561036e+03	3.631824e+01	3.999943e+00	1.841276e+00
842000	-1.552661e+03	3.759068e+01	3.990654e+00	7.929595e-01
844000	-1.566004e+03	3.648181e+01	4.046535e+00	5.612899e-01
846000	-1.547379e+03	4.251547e+01	3.801805e+00	5.410617e-01
848000	-1.556516e+03	3.180342e+00	5.667671e+00	1.356586e+00
850000	-1.558412e+03	1.451663e+01	5.032737e+00	1.489964e+00
852000	-1.547277e+03	2.480098e+01	4.526869e+00	1.425798e+00
854000	-1.543998e+03	3.448940e+01	4.111323e+00	1.022361e+00
856000	-1.558966e+03	9.581900e+00	5.280938e+00	1.778455e+00
858000	-1.545045e+03	4.429947e+01	3.717406e+00	9.206885e-01
860000	-1.534581e+03	1.586858e+01	4.986896e+00	1.021033e+00
862000	-1.535675e+03	4.361364e+01	3.739532e+00	1.034611e+00
864000	-1.543598e+03	3.333523e+01	4.169037e+00	8.325025e-01
866000	-1.550866e+03	1.614514e+01	4.961688e+00	1.233488e+00
868000	-1.536753e+03	2.552780e+01	4.489786e+00	1.492333e+00
870000	-1.543785e+03	8.951971e+00	5.349788e+00	1.157985e+00
872000	-1.544942e+03	8.139104e+01	2.545056e+00	3.182253e-01
874000	-1.547650e+03	9.213864e+01	2.277829e+00	2.465753e-01
876000	-1.550844e+03	1.060534e+01	5.255067e+00	1.229050e+00
878000	-1.546016e+03	2.278895e+00	5.746520e+00	9.237911e-01
880000	-1.545156e+03	2.706182e+01	4.435850e+00	1.123948e+00
882000	-1.549082e+03	1.924439e+01	4.812167e+00	1.086636e+00
884000	-1.548058e+03	3.566256e+01	4.070302e+00	8.159505e-01
886000	-1.539446e+03	2.171819e+01	4.666930e+00	1.569381e+00
888000	-1.550983e+03	2.024306e+01	4.726722e+00	1.816391e+00
890000	-1.568530e+03	5.862272e+01	3.220571e+00	4.199781e-01
892000	-1.541703e+03	2.181256e+01	4.655547e+00	1.710584e+00
894000	-1.549282e+03	3.697967e+01	4.012575e+00	8.759023e-01
896000	-1.540505e+03	3.068538e+01	4.292016e+00	6.791947e-01
898000	-1.565865e+03	1.289593e+01	5.122815e+00	1.398600e+00
900000	-1.547626e+03	3.160801e+01	4.218362e+00	1.425652e+00
902000	-1.538439e+03	2.327966e+01	4.593091e+00	1.546332e+00
904000	-1.545414e+03	2.411065e+01	4.587553e+00	8.317142e-01
906000	-1.532048e+03	2.495415e+01	4.539106e+00	1.012258e+00
908000	-1.540313e+03	9.626689e+00	5.303437e+00	1.323280e+00
910000	-1.545379e+03	1.739690e+01	4.923485e+00	7.275564e-01
912000	-1.548276e+03	3.826444e+01	3.955437e+00	9.736770e-01
914000	-1.540523e+03	2.040052e+01	4.756820e+00	1.046582e+00
916000	-1.544398e+03	3.908433e+01	3.921887e+00	9.748905e-01
918000	-1.532607e+03	1.803707e+01	4.855453e+00	1.429970e+00
920000	-1.534945e+03	2.611618e+01	4.448749e+00	1.789551e+00
922000	-1.545066e+03	1.617734e+01	4.949623e+00	1.436209e+00
924000	-1.553575e+03	1.800934e+01	4.876040e+00	1.049441e+00
926000	-1.539148e+03	2.079910e+01	4.731729e+00	1.158219e+00
928000	-1.552144e+03	7.231200e+00	5.404397e+00	1.898327e+00
930000	-1.561984e+03	3.813106e+01	3.945348e+00	1.353238e+00
932000	-1.549160e+03	4.168224e+01	3.823568e+00	8.241349e-01
934000	-1.545329e+03	1.087639e+01	5.253602e+00	9.849205e-01
936000	-1.547431e+03	4.287718e+01	3.765260e+00	1.110285e+00
938000	-1.544484e+03	4.784738e+01	3.590118e+00	7.302418e-01
940000	-1.532448e+03	1.385359e+01	5.087483e+00	1.108877e+00
942000	-1.543708e+03	5.264899e+01	3.419568e+00	6.180975e-01
944000	-1.542334e+03	3.154482e+01	4.242263e+00	9.440648e-01
946000	-1.549629e+03	1.720531e+01	4.899773e+00	1.384979e+00
948000	-1.543980e+03	2.712717e+01	4.427631e+00	1.237460e+00
950000	-1.558140e+03	1.568656e+01	5.003326e+00	8.856330e-01
952000	-1.551082e+03	1.018240e+00	5.765483e+00	1.866275e+00
954000	-1.543806e+03	3.792415e+01	3.962545e+00	1.140908e+00
956000	-1.541222e+03	2.958977e+01	4.332201e+00	8.761352e-01
958000	-1.552737e+03	2.564023e+01	4.505816e+00	1.036175e+00
960000	-1.535929e+03	1.472944e+01	5.046697e+00	1.009834e+00
962000	-1.541768e+03	1.421007e+01	5.072636e+00	1.034461e+00
964000	-1.537034e+03	2.832199e+01	4.382170e+00	1.037966e+00
966000	-1.541163e+03	3.027594e+01	4.311679e+00	6.478795e-01
968000	-1.544782e+03	1.537776e+01	5.022807e+00	8.194245e-01
970000	-1.540963e+03	2.616033e+01	4.477715e+00	1.119471e+00
972000	-1.552626e+03	3.898892e+01	3.938529e+00	6.621288e-01
974000	-1.553455e+03	8.740091e+00	5.354306e+00	1.288369e+00
976000	-1.542487e+03	2.360418e+01	4.592261e+00	1.239233e+00
978000	-1.544625e+03	2.957216e+01	4.338546e+00	7.526215e-01
980000	-1.534692e+03	2.030843e+01	4.750920e+00	1.258413e+00
982000	-1.567454e+03	4.621367e+01	3.665588e+00	3.592562e-01
984000	-1.547635e+03	1.653782e+01	4.926851e+00	1.520707e+00
986000	-1.529948e+03	2.274541e+01	4.624676e+00	1.419507e+00
988000	-1.538781e+03	4.353935e+01	3.743744e+00	1.000403e+00
990000	-1.554122e+03	3.893926e+01	3.935784e+00	7.790038e-01
992000	-1.546262e+03	5.271678e+01	3.421655e+00	4.915191e-01
994000	-1.548126e+03	4.319592e+01	3.762101e+00	8.724216e-01
996000	-1.551411e+03	2.362965e+01	4.585910e+00	1.347250e+00
998000	-1.550519e+03	5.741833e+00	5.500957e+00	1.677964e+00
1000000	-1.563522e+03	4.507778e+01	3.685503e+00	9.730003e-01
1002000	-1.547636e+03	1.735402e+01	4.889097e+00	1.446731e+00
1004000	-1.546434e+03	3.541404e+01	4.082642e+00	7.726552e-01
1006000	-1.551092e+03	3.312477e+01	4.165111e+00	1.133794e+00
1008000	-1.552629e+03	6.488508e+01	3.009952e+00	6.716183e-01
1010000	-1.539976e+03	6.218818e+01	3.100966e+00	4.996275e-01
1012000	-1.556093e+03	1.583739e+01	4.982132e+00	1.144440e+00
1014000	-1.549984e+03	3.435030e+00	5.669791e+00	1.065769e+00
1016000	-1.551721e+03	4.422362e+01	3.724269e+00	8.187813e-01
1018000	-1.533395e+03	4.022980e+01	3.887078e+00	6.887416e-01
1020000	-1.552944e+03	4.607222e+00	5.581563e+00	1.408007e+00
1022000	-1.534886e+03	9.360137e+00	5.331999e+00	1.071348e+00
1024000	-1.539661e+03	5.093326e+01	3.479677e+00	6.549794e-01
1026000	-1.538007e+03	3.135249e+01	4.237895e+00	1.235734e+00
1028000	-1.559546e+03	1.116627e+00	5.806625e+00	1.081164e+00
1030000	-1.545794e+03	3.320629e+01	4.173565e+00	8.567684e-01
1032000	-1.539728e+03	3.809993e+01	3.974302e+00	6.795395e-01
1034000	-1.546813e+03	2.095139e+01	4.717359e+00	1.299358e+00
1036000	-1.541635e+03	1.787201e+01	4.853522e+00	1.633403e+00
1038000	-1.550996e+03	3.855237e+01	3.931949e+00	1.259851e+00
1040000	-1.544631e+03	4.263701e+01	3.773208e+00	1.147215e+00
1042000	-1.534587e+03	3.263126e+01	4.178534e+00	1.317074e+00
1044000	-1.540355e+03	2.706176e+01	4.426288e+00	1.332125e+00
1046000	-1.538488e+03	7.345014e+01	2.761355e+00	4.068493e-01
1048000	-1.533217e+03	2.790005e+01	4.397702e+00	1.118704e+00
1050000	-1.553427e+03	2.916938e+01	4.343779e+00	1.039150e+00
1052000	-1.540640e+03	2.911365e+01	4.355499e+00	8.350428e-01
1054000	-1.553581e+03	2.962404e+01	4.329147e+00	9.098844e-01
1056000	-1.546701e+03	2.654479e+01	4.473463e+00	8.266362e-01
1058000	-1.532488e+03	4.901113e+00	5.550258e+00	1.657197e+00
1060000	-1.559210e+03	3.330819e+01	4.171496e+00	8.026778e-01
1062000	-1.537526e+03	8.214701e+00	5.372695e+00	1.482784e+00
1064000	-1.544407e+03	2.951137e+01	4.346527e+00	6.361757e-01
1066000	-1.540422e+03	3.666477e+01	4.024621e+00	9.018122e-01
1068000	-1.543994e+03	2.946082e+01	4.318414e+00	1.312476e+00
1070000	-1.548791e+03	4.232439e+01	3.793315e+00	9.476265e-01
1072000	-1.549999e+03	3.002864e+01	4.311728e+00	8.940761e-01
1074000	-1.548746e+03	6.590895e+00	5.482681e+00	1.150196e+00
1076000	-1.552481e+03	7.797084e+00	5.381275e+00	1.746367e+00
1078000	-1.551469e+03	2.313713e+01	4.618060e+00	1.165900e+00
1080000	-1.549984e+03	2.639593e+01	4.439874e+00	1.702396e+00
1082000	-1.536993e+03	-1.718395e+01	6.957034e+00	1.914339e+00
1084000	-1.555682e+03	4.310690e+01	3.764037e+00	9.118682e-01
1086000	-1.541055e+03	1.074956e+01	5.274541e+00	7.277891e-01
1088000	-1.548224e+03	1.735525e+01	4.923868e+00	7.617003e-01
1090000	-1.549680e+03	-1.280155e+01	6.671724e+00	1.580455e+00
1092000	-1.540785e+03	2.703325e+01	4.449562e+00	8.548461e-01
1094000	-1.548500e+03	3.011738e+01	4.292041e+00	1.246630e+00
1096000	-1.560488e+03	5.424616e+01	3.353894e+00	8.891307e-01
1098000	-1.533239e+03	2.566391e+01	4.525173e+00	5.990269e-01
1100000	-1.545880e+03	3.895758e+01	3.931297e+00	8.706304e-01
1102000	-1.536195e+03	2.674110e+01	4.462043e+00	8.768460e-01
1104000	-1.539040e+03	2.974880e+01	4.316502e+00	1.067194e+00
1106000	-1.545722e+03	1.406010e+01	5.082430e+00	9.982768e-01
1108000	-1.546776e+03	1.390381e+01	5.082947e+00	1.144737e+00
1110000	-1.546357e+03	2.250714e+01	4.642070e+00	1.295663e+00
1112000	-1.539769e+03	-8.240463e-01	5.876747e+00	1.862445e+00
1114000	-1.549434e+03	7.361184e+01	2.748515e+00	6.938596e-01
1116000	-1.550159e+03	1.277303e+01	5.160166e+00	8.203604e-01
1118000	-1.532168e+03	2.122623e+01	4.687530e+00	1.636464e+00
1120000	-1.541839e+03	1.119480e+01	5.238374e+00	9.466895e-01
1122000	-1.557937e+03	6.944418e+01	2.879558e+00	3.771361e-01
1124000	-1.546709e+03	5.740041e+01	3.256005e+00	5.882994e-01
1126000	-1.549988e+03	1.722332e+01	4.874400e+00	1.867938e+00
1128000	-1.538173e+03	1.581605e+01	4.976109e+00	1.282516e+00
1130000	-1.533606e+03	5.845914e+01	3.223846e+00	4.856685e-01
1132000	-1.554440e+03	3.331334e+01	4.175322e+00	7.091455e-01
1134000	-1.548479e+03	5.428787e+01	3.357910e+00	7.321432e-01
1136000	-1.544267e+03	2.619058e+01	4.460737e+00	1.455600e+00
1138000	-1.541825e+03	1.897021e+01	4.816983e+00	1.264302e+00
1140000	-1.537764e+03	5.508916e+01	3.337278e+00	5.245903e-01
1142000	-1.553202e+03	4.504478e+01	3.701189e+00	5.967016e-01
1144000	-1.547186e+03	4.371682e+01	3.750508e+00	6.489624e-01
1146000	-1.554007e+03	5.670886e+01	3.281843e+00	5.184723e-01
1148000	-1.537337e+03	1.356561e+01	5.106654e+00	1.033860e+00
1150000	-1.545948e+03	3.624680e+01	4.043067e+00	8.789463e-01
1152000	-1.540091e+03	1.836237e+01	4.870566e+00	8.048105e-01
1154000	-1.539759e+03	2.193381e+01	4.668071e+00	1.330186e+00
1156000	-1.549456e+03	2.089998e+01	4.726225e+00	1.169621e+00
1158000	-1.543250e+03	2.185276e+01	4.680219e+00	1.160502e+00
1160000	-1.539909e+03	6.105603e+01	3.133841e+00	6.160843e-01
1162000	-1.548299e+03	6.049019e+01	3.160237e+00	3.740790e-01
1164000	-1.537436e+03	4.355510e+01	3.752755e+00	7.529717e-01
1166000	-1.543535e+03	1.132613e+01	5.155043e+00	2.363134e+00
1168000	-1.543749e+03	1.980214e+01	4.762076e+00	1.538429e+00
1170000	-1.539045e+03	1.521372e+01	5.013340e+00	1.165520e+00
1172000	-1.539715e+03	3.117837e+01	4.269289e+00	6.981689e-01
1174000	-1.549895e+03	4.051138e+01	3.876012e+00	6.819758e-01
1176000	-1.534706e+03	7.183564e+00	5.426660e+00	1.549092e+00
1178000	-1.551486e+03	7.067354e+01	2.836622e+00	5.942567e-01
1180000	-1.559270e+03	6.263156e+01	3.088285e+00	4.508763e-01
1182000	-1.549267e+03	7.406222e+01	2.746139e+00	3.267455e-01
1184000	-1.541417e+03	5.108699e+01	3.473723e+00	6.662633e-01
1186000	-1.537600e+03	5.823043e+01	3.232014e+00	4.706399e-01
1188000	-1.536205e+03	2.446543e+01	4.571435e+00	8.164274e-01
1190000	-1.559851e+03	1.158441e+01	5.205265e+00	1.169100e+00
1192000	-1.562540e+03	2.711641e+01	4.452859e+00	7.002514e-01
1194000	-1.545157e+03	4.862720e+01	3.559107e+00	7.863657e-01
1196000	-1.547794e+03	1.955839e+01	4.764162e+00	1.739924e+00
1198000	-1.543757e+03	2.091473e+01	4.719036e+00	1.301734e+00
1200000	-1.549832e+03	1.242393e+01	5.179979e+00	7.995716e-01
1202000	-1.543725e+03	3.233594e+01	4.202670e+00	1.057086e+00
1204000	-1.538876e+03	1.647388e+01	4.969592e+00	7.511396e-01
1206000	-1.557782e+03	2.854120e+01	4.387221e+00	7.076571e-01
1208000	-1.540731e+03	8.165847e+00	5.351250e+00	1.917730e+00
1210000	-1.541129e+03	1.265487e+01	5.173550e+00	6.884994e-01
1212000	-1.537787e+03	1.023627e+01	5.280771e+00	1.127144e+00
1214000	-1.547097e+03	2.202857e+01	4.684241e+00	9.018443e-01
1216000	-1.545721e+03	2.308086e+01	4.626441e+00	1.047262e+00
1218000	-1.543685e+03	1.722272e+01	4.891449e+00	1.531627e+00
1220000	-1.540666e+03	4.942204e+01	3.540690e+00	4.914041e-01
1222000	-1.546533e+03	3.841908e+01	3.957268e+00	7.744280e-01
1224000	-1.564717e+03	1.635623e+01	4.944145e+00	1.364167e+00
1226000	-1.547807e+03	8.516091e+00	5.361175e+00	1.388613e+00
1228000	-1.564293e+03	2.489981e+01	4.476639e+00	2.403177e+00
1230000	-1.547620e+03	3.793443e+01	3.980453e+00	6.959562e-01
1232000	-1.547355e+03	5.018145e+01	3.490690e+00	1.102322e+00
1234000	-1.555102e+03	6.581819e+00	5.443470e+00	1.852233e+00
1236000	-1.543281e+03	2.880397e+01	4.351064e+00	1.242964e+00
1238000	-1.547523e+03	2.506149e+01	4.547571e+00	7.252071e-01
1240000	-1.549213e+03	7.115851e-02	5.873289e+00	1.024091e+00
1242000	-1.552359e+03	2.974932e+01	4.307638e+00	1.264910e+00
1244000	-1.546674e+03	2.793149e+01	4.395892e+00	1.126968e+00
1246000	-1.545314e+03	5.764207e+01	3.256078e+00	3.444695e-01
1248000	-1.554687e+03	8.615657e+01	2.423220e+00	2.741930e-01
1250000	-1.555829e+03	1.045733e+02	2.003528e+00	1.574236e-01
1252000	-1.546163e+03	2.452257e+01	4.542082e+00	1.380620e+00
1254000	-1.542267e+03	2.699887e+01	4.443209e+00	1.027042e+00
1256000	-1.533240e+03	2.002976e+01	4.749592e+00	1.564038e+00
1258000	-1.537752e+03	1.710222e+01	4.883433e+00	1.810393e+00
1260000	-1.546714e+03	4.249363e-01	5.822296e+00	1.512543e+00
1262000	-1.539386e+03	2.498394e+01	4.537417e+00	1.018361e+00
1264000	-1.541683e+03	2.724789e+01	4.422215e+00	1.234794e+00
1266000	-1.541891e+03	2.318053e+01	4.592567e+00	1.656459e+00
1268000	-1.547836e+03	2.528017e+01	4.528084e+00	9.207356e-01
1270000	-1.546029e+03	4.106475e+01	3.850428e+00	7.669108e-01
1272000	-1.547092e+03	8.203989e+00	5.383784e+00	1.294453e+00
1274000	-1.543468e+03	5.066449e+01	3.494528e+00	5.134174e-01
1276000	-1.546915e+03	2.069142e+01	4.752644e+00	8.404080e-01
1278000	-1.549853e+03	1.153587e+01	5.190359e+00	1.494418e+00
1280000	-1.545621e+03	2.033690e+01	4.734291e+00	1.568217e+00
1282000	-1.542508e+03	2.346424e+01	4.606166e+00	1.087552e+00
1284000	-1.535448e+03	1.566563e+01	4.994510e+00	1.076759e+00
1286000	-1.543916e+03	3.652332e+01	4.035832e+00	7.750934e-01
1288000	-1.544174e+03	5.292722e+01	3.401433e+00	8.521463e-01
1290000	-1.544791e+03	2.190676e+01	4.665971e+00	1.400642e+00
1292000	-1.531817e+03	2.228757e+01	4.646123e+00	1.431040e+00
1294000	-1.554419e+03	3.362714e+01	4.149772e+00	9.871705e-01
1296000	-1.552439e+03	2.635728e+01	4.476335e+00	9.522505e-01
1298000	-1.546605e+03	4.366620e+01	3.753601e+00	6.201334e-01
1300000	-1.550620e+03	3.851302e-01	5.832108e+00	1.389730e+00
1302000	-1.559762e+03	1.653999e+01	4.931833e+00	1.420997e+00
1304000	-1.546025e+03	2.934644e+01	4.343156e+00	8.759147e-01
1306000	-1.532296e+03	1.250412e+01	5.148457e+00	1.308513e+00
1308000	-1.549249e+03	2.236015e+01	4.646364e+00	1.353467e+00
1310000	-1.539159e+03	1.884405e+01	4.830397e+00	1.122164e+00
1312000	-1.546189e+03	1.935087e+01	4.809112e+00	1.041433e+00
1314000	-1.540920e+03	3.411918e+01	4.125776e+00	1.054242e+00
1316000	-1.551260e+03	3.718360e+00	5.598229e+00	2.008992e+00
1318000	-1.547760e+03	4.013779e+01	3.886232e+00	8.017391e-01
1320000	-1.544991e+03	3.413505e+01	4.116591e+00	1.253266e+00
1322000	-1.545112e+03	2.543155e+01	4.502602e+00	1.313668e+00
1324000	-1.552325e+03	1.590259e+01	4.976905e+00	1.180525e+00
1326000	-1.539848e+03	9.964342e+00	5.257984e+00	1.816488e+00
1328000	-1.543271e+03	4.337118e+01	3.762289e+00	6.923515e-01
1330000	-1.556028e+03	2.580168e+01	4.519134e+00	5.900572e-01
1332000	-1.540562e+03	3.930469e+01	3.922106e+00	7.491363e-01
1334000	-1.544774e+03	5.627359e+01	3.300979e+00	3.937016e-01
1336000	-1.547428e+03	1.689143e+01	4.934521e+00	1.016972e+00
1338000	-1.553913e+03	2.868942e+01	4.367960e+00	9.837593e-01
1340000	-1.536106e+03	2.685418e+01	4.440749e+00	1.225139e+00
1342000	-1.533761e+03	1.858854e+01	4.821569e+00	1.554158e+00
1344000	-1.550716e+03	1.682842e+01	4.877996e+00	2.191671e+00
1346000	-1.539775e+03	3.803991e+01	3.951392e+00	1.296830e+00
1348000	-1.546419e+03	3.657670e+01	4.029087e+00	8.829700e-01
1350000	-1.549098e+03	2.099472e+01	4.724085e+00	1.118578e+00
1352000	-1.542169e+03	3.371335e+01	4.154008e+00	8.025780e-01
1354000	-1.550749e+03	3.404971e+01	4.148723e+00	5.889600e-01
1356000	-1.550609e+03	4.842206e+01	3.569264e+00	7.169208e-01
1358000	-1.542656e+03	4.505791e+01	3.693912e+00	7.732488e-01
1360000	-1.540424e+03	1.788752e+01	4.872514e+00	1.241071e+00
1362000	-1.539341e+03	3.314994e+01	4.163332e+00	1.149833e+00
1364000	-1.548374e+03	3.307041e+01	4.146066e+00	1.630031e+00
1366000	-1.548975e+03	2.144877e+01	4.724531e+00	6.554134e-01
1368000	-1.543687e+03	3.159277e+01	4.233969e+00	1.084804e+00
1370000	-1.542352e+03	2.425553e+01	4.572504e+00	1.003774e+00
1372000	-1.542663e+03	2.258052e+00	5.717148e+00	1.439502e+00
1374000	-1.541772e+03	2.067242e+01	4.732225e+00	1.274790e+00
1376000	-1.548074e+03	-6.978215e+00	6.313628e+00	1.089047e+00
1378000	-1.539509e+03	2.995925e+01	4.307602e+00	1.055780e+00
1380000	-1.550218e+03	3.940743e+01	3.908948e+00	9.703143e-01
1382000	-1.555773e+03	1.961525e+01	4.777741e+00	1.408459e+00
1384000	-1.555868e+03	7.062149e+00	5.453447e+00	1.195107e+00
1386000	-1.539572e+03	8.859014e+00	5.253814e+00	2.998402e+00
1388000	-1.537296e+03	1.536587e+01	4.976621e+00	1.722762e+00
1390000	-1.543680e+03	1.932335e+01	4.822194e+00	8.068605e-01
1392000	-1.539509e+03	3.776629e+01	3.959533e+00	1.372061e+00
1394000	-1.546598e+03	1.834923e+01	4.835027e+00	1.524544e+00
1396000	-1.560567e+03	6.255958e+01	3.088834e+00	5.057361e-01
1398000	-1.534644e+03	4.309520e+01	3.771648e+00	7.288714e-01
1400000	-1.539859e+03	2.828720e+01	4.387049e+00	9.654330e-01
1402000	-1.531795e+03	3.706373e+01	4.021492e+00	5.778273e-01
1404000	-1.560657e+03	4.491900e+01	3.702304e+00	6.934655e-01
1406000	-1.552472e+03	4.133423e+01	3.829138e+00	1.031861e+00
1408000	-1.544132e+03	1.091049e+01	5.251185e+00	9.952293e-01
1410000	-1.543561e+03	3.399403e+01	4.110905e+00	1.527526e+00
1412000	-1.545882e+03	1.894591e+01	4.834558e+00	9.372194e-01
1414000	-1.543351e+03	3.699071e+01	3.999876e+00	1.170423e+00
1416000	-1.547437e+03	9.354610e+00	5.321715e+00	1.263242e+00
1418000	-1.552365e+03	1.838287e+01	4.850631e+00	1.180015e+00
1420000	-1.530007e+03	2.779686e+01	4.419381e+00	7.476338e-01
1422000	-1.534065e+03	1.796474e+01	4.865405e+00	1.304724e+00
1424000	-1.535959e+03	2.714825e+01	4.449202e+00	7.476628e-01
1426000	-1.541299e+03	8.574608e+00	5.369228e+00	1.185200e+00
1428000	-1.535672e+03	3.212762e+01	4.224538e+00	7.649706e-01
1430000	-1.547935e+03	2.188985e+01	4.673117e+00	1.269917e+00
1432000	-1.536622e+03	3.576717e+01	4.063644e+00	8.691739e-01
1434000	-1.546867e+03	1.220224e+01	5.154865e+00	1.490348e+00
1436000	-1.540588e+03	3.334054e+01	4.175934e+00	6.678273e-01
1438000	-1.553126e+03	5.706800e+01	3.264541e+00	6.685116e-01
1440000	-1.537093e+03	4.991402e+00	5.577440e+00	1.095181e+00
1442000	-1.538729e+03	1.496324e+01	5.002238e+00	1.629938e+00
1444000	-1.563617e+03	3.604619e+01	4.028809e+00	1.420125e+00
1446000	-1.530707e+03	3.574437e+01	4.067499e+00	8.005696e-01
1448000	-1.547744e+03	2.348061e+01	4.590513e+00	1.399536e+00
1450000	-1.557109e+03	1.360563e+01	5.126989e+00	6.102894e-01
1452000	-1.539212e+03	1.692184e+01	4.923686e+00	1.198685e+00
1454000	-1.537723e+03	1.262724e+01	5.144710e+00	1.255665e+00
1456000	-1.550107e+03	5.849554e+01	3.219596e+00	5.763251e-01
1458000	-1.537439e+03	1.388463e+01	5.042926e+00	1.926778e+00
1460000	-1.547153e+03	1.851390e+01	4.828937e+00	1.481473e+00
1462000	-1.544989e+03	1.327989e+01	5.115669e+00	1.149362e+00
1464000	-1.552159e+03	2.608425e+01	4.486930e+00	9.972628e-01
1466000	-1.553733e+03	3.802542e+01	3.964183e+00	9.997955e-01
1468000	-1.539678e+03	3.522153e+01	4.086013e+00	8.855862e-01
1470000	-1.551080e+03	8.252013e+00	5.385731e+00	1.211531e+00
1472000	-1.559647e+03	4.077351e+01	3.868523e+00	6.062422e-01
1474000	-1.545349e+03	2.573388e+01	4.513213e+00	7.843012e-01
1476000	-1.556302e+03	5.436946e+01	3.347065e+00	9.621855e-01
1478000	-1.541494e+03	3.004408e+01	4.309753e+00	9.228135e-01
1480000	-1.536624e+03	3.617976e+01	4.030616e+00	1.243351e+00
1482000	-1.547397e+03	2.518534e+01	4.529164e+00	9.925663e-01
1484000	-1.535306e+03	5.080728e+01	3.477169e+00	8.504218e-01
1486000	-1.552004e+03	6.153902e+01	3.123671e+00	4.461539e-01
1488000	-1.536404e+03	3.187530e+01	4.204715e+00	1.470793e+00
1490000	-1.539181e+03	1.727290e+01	4.891479e+00	1.480864e+00
1492000	-1.549009e+03	3.611220e+01	4.058488e+00	6.465478e-01
1494000	-1.550471e+03	2.794370e+01	4.412705e+00	7.465881e-01
1496000	-1.552676e+03	2.754741e+01	4.426809e+00	8.351193e-01
1498000	-1.550959e+03	2.490533e+01	4.534356e+00	1.162062e+00
1500000	-1.535692e+03	5.047332e+01	3.497357e+00	6.266084e-01
1502000	-1.556402e+03	2.026551e+01	4.754841e+00	1.221740e+00
1504000	-1.550886e+03	6.348472e+00	5.488294e+00	1.293834e+00
1506000	-1.547036e+03	2.607653e+01	4.486223e+00	1.020171e+00
1508000	-1.544008e+03	3.298302e+01	4.168378e+00	1.199953e+00
1510000	-1.559367e+03	7.027282e+00	5.445782e+00	1.365764e+00
1512000	-1.554517e+03	5.343150e+01	3.393327e+00	5.777453e-01
1514000	-1.551097e+03	4.385014e+01	3.748183e+00	5.754030e-01
1516000	-1.538553e+03	3.451916e+01	4.104853e+00	1.144455e+00
1518000	-1.557277e+03	4.558288e+01	3.681690e+00	5.676591e-01
1520000	-1.561407e+03	-1.608348e+00	5.935712e+00	1.682429e+00
1522000	-1.558970e+03	1.614560e+01	4.968086e+00	1.108662e+00
1524000	-1.533273e+03	2.139833e+01	4.694016e+00	1.330971e+00
1526000	-1.543584e+03	4.014943e+01	3.862222e+00	1.387456e+00
1528000	-1.532629e+03	2.389332e+01	4.576026e+00	1.291709e+00
1530000	-1.542684e+03	1.595643e+01	4.986402e+00	9.427191e-01
1532000	-1.534131e+03	2.150604e+01	4.700659e+00	1.086829e+00
1534000	-1.541229e+03	5.388148e+01	3.370403e+00	7.807840e-01
1536000	-1.560363e+03	4.977473e+01	3.517131e+00	7.819915e-01
1538000	-1.538723e+03	8.489008e+00	5.328957e+00	1.997577e+00
1540000	-1.548930e+03	7.247683e+00	5.434310e+00	1.348967e+00
1542000	-1.546100e+03	7.265211e+00	5.442498e+00	1.186084e+00
1544000	-1.539511e+03	3.141471e+01	4.206674e+00	1.886484e+00
1546000	-1.533764e+03	2.942232e+01	4.330197e+00	1.088203e+00
1548000	-1.547185e+03	1.881988e+01	4.819957e+00	1.355083e+00
1550000	-1.545728e+03	-2.196066e+00	5.980189e+00	1.549044e+00
1552000	-1.547625e+03	1.895309e+01	4.824253e+00	1.135915e+00
1554000	-1.550752e+03	4.329897e+01	3.774223e+00	4.593252e-01
1556000	-1.562795e+03	2.029991e+01	4.773217e+00	8.151935e-01
1558000	-1.546635e+03	2.530023e+01	4.486763e+00	1.784882e+00
1560000	-1.555908e+03	2.292026e+01	4.572576e+00	2.337524e+00
1562000	-1.542890e+03	9.419590e+00	5.316510e+00	1.292730e+00
1564000	-1.539958e+03	5.268417e+01	3.423740e+00	4.654430e-01
1566000	-1.553783e+03	1.975949e+01	4.807162e+00	6.719257e-01
1568000	-1.542487e+03	3.220979e+01	4.208515e+00	1.049223e+00
1570000	-1.532798e+03	9.886252e+00	5.263463e+00	1.794051e+00
1572000	-1.543430e+03	1.738469e+01	4.920059e+00	8.069388e-01
1574000	-1.521023e+03	2.433335e+01	4.574404e+00	8.858831e-01
1576000	-1.545214e+03	2.569344e+01	4.510609e+00	8.804121e-01
1578000	-1.536687e+03	2.381678e+01	4.569513e+00	1.505623e+00
1580000	-1.539935e+03	2.224285e+01	4.651916e+00	1.355567e+00
1582000	-1.550784e+03	1.988911e+01	4.759977e+00	1.493992e+00
1584000	-1.545577e+03	3.355850e+01	4.150181e+00	1.046291e+00
1586000	-1.560406e+03	1.779093e+01	4.871407e+00	1.359587e+00
1588000	-1.545476e+03	3.750208e+01	3.978412e+00	1.177746e+00
1590000	-1.548332e+03	3.006021e+01	4.305548e+00	1.000801e+00
1592000	-1.546877e+03	2.054058e+01	4.715953e+00	1.738937e+00
1594000	-1.551631e+03	1.094068e+01	5.257818e+00	8.431904e-01
1596000	-1.552163e+03	9.345569e+00	5.327669e+00	1.164339e+00
1598000	-1.554713e+03	3.907819e+01	3.936423e+00	6.244093e-01
1600000	-1.546355e+03	2.245078e+01	4.638844e+00	1.419082e+00
1602000	-1.550739e+03	2.663961e+01	4.457201e+00	1.083067e+00
1604000	-1.548819e+03	1.344973e+01	5.105054e+00	1.179990e+00
1606000	-1.541420e+03	2.021780e+01	4.744162e+00	1.486356e+00
1608000	-1.546567e+03	3.519577e+01	4.086556e+00	8.985336e-01
1610000	-1.544624e+03	2.673065e+01	4.464603e+00	8.319766e-01
1612000	-1.543767e+03	3.175583e+01	4.230616e+00	9.981389e-01
1614000	-1.540483e+03	1.477045e+01	5.028948e+00	1.308831e+00
1616000	-1.541224e+03	3.906490e+01	3.921977e+00	9.920963e-01
1618000	-1.549202e+03	1.551024e+01	5.011986e+00	8.950656e-01
1620000	-1.541838e+03	1.961232e+01	4.803045e+00	9.017807e-01
1622000	-1.547913e+03	3.410284e+01	4.132615e+00	9.109179e-01
1624000	-1.537114e+03	2.127406e+01	4.711554e+00	1.095471e+00
1626000	-1.535827e+03	1.123151e+01	5.226419e+00	1.130514e+00
1628000	-1.554492e+03	1.127827e+01	5.212229e+00	1.346170e+00
1630000	-1.566119e+03	-3.024429e+00	6.055369e+00	1.170537e+00
1632000	-1.547004e+03	2.498114e+01	4.537175e+00	1.026302e+00
1634000	-1.551767e+03	2.824241e+00	5.672214e+00	1.635309e+00
1636000	-1.539075e+03	2.903965e+01	4.330938e+00	1.454370e+00
1638000	-1.540578e+03	1.669512e+01	4.933680e+00	1.229740e+00
1640000	-1.534054e+03	5.642763e+01	3.289994e+00	5.607534e-01
1642000	-1.533802e+03	2.263694e+01	4.635260e+00	1.307470e+00
1644000	-1.541001e+03	1.850718e+01	4.854035e+00	9.880289e-01
1646000	-1.546004e+03	7.462467e+00	5.438561e+00	1.058680e+00
1648000	-1.547633e+03	2.262428e+01	4.647799e+00	1.059555e+00
1650000	-1.541055e+03	6.724495e+00	5.474150e+00	1.166933e+00
1652000	-1.562185e+03	2.416455e+01	4.572382e+00	1.097328e+00
1654000	-1.550897e+03	1.233127e+01	5.142754e+00	1.588344e+00
1656000	-1.537863e+03	2.553414e+01	4.503614e+00	1.189402e+00
1658000	-1.550473e+03	3.246581e+01	4.205072e+00	8.721089e-01
1660000	-1.553311e+03	3.233018e+01	4.199286e+00	1.140507e+00
1662000	-1.542329e+03	6.314326e+00	5.484974e+00	1.386386e+00
1664000	-1.547692e+03	1.952489e+01	4.781905e+00	1.414775e+00
1666000	-1.541206e+03	3.682770e+01	4.021665e+00	8.097211e-01
1668000	-1.540028e+03	1.708134e+01	4.910977e+00	1.288573e+00
1670000	-1.545146e+03	2.548668e+01	4.514930e+00	9.948105e-01
1672000	-1.533537e+03	4.229591e+01	3.791334e+00	1.026429e+00
1674000	-1.537065e+03	1.127917e+01	5.219886e+00	1.203585e+00
1676000	-1.554032e+03	4.012433e+00	5.606172e+00	1.578008e+00
1678000	-1.567598e+03	1.770139e+01	4.901008e+00	8.645990e-01
1680000	-1.543899e+03	4.295740e+01	3.764256e+00	1.055754e+00
1682000	-1.553442e+03	3.196242e+01	4.226188e+00	8.925146e-01
1684000	-1.556795e+03	1.221031e+01	5.173562e+00	1.132838e+00
1686000	-1.545227e+03	3.941681e+01	3.913518e+00	8.483156e-01
1688000	-1.538532e+03	4.249240e+01	3.805612e+00	4.676711e-01
1690000	-1.536484e+03	-2.112264e+00	5.987052e+00	1.354448e+00
1692000	-1.560814e+03	1.340942e+01	5.078783e+00	1.718217e+00
1694000	-1.553510e+03	4.496872e+01	3.705630e+00	5.572167e-01
1696000	-1.537653e+03	3.900234e+01	3.942436e+00	5.531483e-01
1698000	-1.539302e+03	3.474590e+01	4.104687e+00	9.215898e-01
1700000	-1.555740e+03	2.669507e+01	4.457407e+00	1.023134e+00
1702000	-1.541034e+03	-4.816354e+00	6.134072e+00	1.714911e+00
1704000	-1.541021e+03	3.773223e+01	3.973612e+00	1.063959e+00
1706000	-1.540504e+03	3.051680e+01	4.272073e+00	1.296863e+00
1708000	-1.535862e+03	1.871050e+01	4.833652e+00	1.190731e+00
1710000	-1.539181e+03	2.131211e+01	4.711024e+00	1.068286e+00
1712000	-1.555470e+03	7.395539e+00	5.412479e+00	1.589728e+00
1714000	-1.535600e+03	2.043062e+01	4.766152e+00	8.273887e-01
1716000	-1.559158e+03	2.387020e+01	4.590999e+00	9.997229e-01
1718000	-1.560376e+03	1.144102e+01	5.207609e+00	1.269027e+00
1720000	-1.541203e+03	2.044792e+01	4.750854e+00	1.120260e+00
1722000	-1.540098e+03	3.329110e+01	4.160195e+00	1.081335e+00
1724000	-1.538206e+03	1.417635e+01	5.081163e+00	9.060834e-01
1726000	-1.534045e+03	1.378603e+01	5.081848e+00	1.283380e+00
1728000	-1.548009e+03	2.283245e+01	4.619864e+00	1.432894e+00
1730000	-1.546862e+03	3.357585e+00	5.622668e+00	1.949155e+00
1732000	-1.533841e+03	1.708191e+01	4.907480e+00	1.356724e+00
1734000	-1.535393e+03	2.135484e+01	4.721193e+00	8.175415e-01
1736000	-1.538863e+03	5.209592e+01	3.442202e+00	5.355611e-01
1738000	-1.538585e+03	3.853508e+01	3.940277e+00	1.073187e+00
1740000	-1.543777e+03	1.342648e+01	5.075458e+00	1.764361e+00
1742000	-1.544592e+03	2.692360e+01	4.425712e+00	1.482827e+00
1744000	-1.539097e+03	4.562305e+01	3.680717e+00	5.529515e-01
1746000	-1.543556e+03	1.495140e+01	4.962439e+00	2.412610e+00
1748000	-1.550351e+03	2.312914e+01	4.613199e+00	1.275467e+00
1750000	-1.543603e+03	3.028662e+01	4.291550e+00	1.088417e+00
1752000	-1.549322e+03	1.052128e+01	5.275914e+00	9.309377e-01
1754000	-1.538818e+03	1.749276e+01	4.881398e+00	1.460069e+00
1756000	-1.563222e+03	1.441662e+01	5.013533e+00	1.958903e+00
1758000	-1.547765e+03	1.027566e+01	5.251380e+00	1.626489e+00
1760000	-1.547586e+03	2.783174e+01	4.421893e+00	6.579499e-01
1762000	-1.528839e+03	3.427144e+01	4.129126e+00	8.237353e-01
1764000	-1.551031e+03	1.674585e+01	4.895514e+00	1.928355e+00
1766000	-1.553945e+03	2.817969e+01	4.373843e+00	1.363700e+00
1768000	-1.550249e+03	1.665641e+01	4.908299e+00	1.766129e+00
1770000	-1.534033e+03	3.199241e+01	4.204490e+00	1.358860e+00
1772000	-1.540308e+03	1.511253e+01	5.012522e+00	1.282452e+00
1774000	-1.561676e+03	3.526019e+01	4.053737e+00	1.611470e+00
1776000	-1.548434e+03	2.035047e+01	4.703238e+00	2.189483e+00
1778000	-1.534752e+03	1.432002e+01	5.025827e+00	1.819151e+00
1780000	-1.545174e+03	7.873328e+01	2.614779e+00	3.744236e-01
1782000	-1.534095e+03	4.165063e+01	3.825243e+00	8.135320e-01
1784000	-1.532787e+03	1.375580e+01	5.072942e+00	1.482906e+00
1786000	-1.554494e+03	3.529582e+01	4.095301e+00	5.923990e-01
1788000	-1.545913e+03	1.483780e+01	5.055780e+00	7.279376e-01
1790000	-1.551191e+03	5.739671e+01	3.262298e+00	4.060101e-01
1792000	-1.535073e+03	1.503333e+01	5.018334e+00	1.249833e+00
1794000	-1.555345e+03	1.342644e+01	5.086591e+00	1.552951e+00
1796000	-1.538745e+03	1.993642e+01	4.788870e+00	8.628152e-01
1798000	-1.546056e+03	8.447169e+00	5.317310e+00	2.250620e+00
1800000	-1.542769e+03	4.787330e+01	3.585508e+00	8.281490e-01
1802000	-1.550490e+03	2.467963e+01	4.555413e+00	9.408733e-01
1804000	-1.543676e+03	4.472790e+01	3.710642e+00	6.677762e-01
1806000	-1.556420e+03	1.710212e+01	4.899942e+00	1.484854e+00
1808000	-1.547378e+03	3.797168e+01	3.965569e+00	1.019817e+00
1810000	-1.548784e+03	1.938037e+01	4.805905e+00	1.076280e+00
1812000	-1.538433e+03	3.992218e+01	3.897042e+00	7.496116e-01
1814000	-1.552039e+03	1.998721e+01	4.789993e+00	7.894059e-01
1816000	-1.545237e+03	1.563192e+01	4.993400e+00	1.131909e+00
1818000	-1.551512e+03	-2.959615e+00	6.034668e+00	1.436557e+00
1820000	-1.563216e+03	4.494606e+01	3.711559e+00	4.258034e-01
1822000	-1.546910e+03	4.639105e+01	3.645661e+00	7.071627e-01
1824000	-1.553126e+03	6.566491e+00	5.495617e+00	9.470642e-01
1826000	-1.541689e+03	3.178333e+01	4.236730e+00	8.313914e-01
1828000	-1.555882e+03	5.063048e+00	5.564048e+00	1.255658e+00
1830000	-1.535038e+03	4.137290e+01	3.836446e+00	8.094157e-01
1832000	-1.555433e+03	3.788162e+01	3.984009e+00	6.626719e-01
1834000	-1.538660e+03	1.615958e+01	4.976650e+00	9.284951e-01
1836000	-1.542216e+03	3.243993e+01	4.206087e+00	8.747079e-01
1838000	-1.541086e+03	6.646004e+00	5.469769e+00	1.322730e+00
1840000	-1.536165e+03	2.784404e+01	4.406988e+00	9.712905e-01
1842000	-1.545703e+03	1.901976e+01	4.808286e+00	1.389114e+00
1844000	-1.554970e+03	2.515089e+01	4.532975e+00	9.458854e-01
1846000	-1.552331e+03	3.258857e+01	4.195820e+00	9.617414e-01
1848000	-1.544987e+03	7.003513e+00	5.431487e+00	1.643305e+00
1850000	-1.530419e+03	1.783390e+01	4.872310e+00	1.298732e+00
1852000	-1.552280e+03	4.587893e+01	3.656050e+00	9.450542e-01
1854000	-1.543964e+03	4.661907e+01	3.635131e+00	7.578853e-01
1856000	-1.547085e+03	2.139300e+01	4.690912e+00	1.400104e+00
1858000	-1.535772e+03	2.762186e+01	4.383629e+00	1.705999e+00
1860000	-1.561134e+03	3.092708e+01	4.278580e+00	7.398297e-01
1862000	-1.537423e+03	2.283179e+01	4.622620e+00	1.376035e+00
1864000	-1.545315e+03	2.291185e+01	4.645467e+00	8.203852e-01
1866000	-1.545537e+03	3.129483e+01	4.262130e+00	7.435365e-01
1868000	-1.545232e+03	3.238149e+01	4.186646e+00	1.379861e+00
1870000	-1.561783e+03	1.160998e+01	5.213463e+00	9.916248e-01
1872000	-1.548994e+03	4.322078e+01	3.765068e+00	7.715884e-01
1874000	-1.548971e+03	3.418357e+01	4.115704e+00	1.225519e+00
1876000	-1.545836e+03	3.359180e+01	4.158978e+00	8.088344e-01
1878000	-1.533708e+03	1.802571e+01	4.855662e+00	1.437168e+00
1880000	-1.544262e+03	1.238456e+01	5.168246e+00	1.057824e+00
1882000	-1.563134e+03	3.365156e+01	4.136587e+00	1.269572e+00
1884000	-1.551874e+03	2.198458e+01	4.681013e+00	1.012327e+00
1886000	-1.543655e+03	3.424271e+01	4.127503e+00	8.903677e-01
1888000	-1.549278e+03	2.389148e+01	4.592656e+00	9.436339e-01
1890000	-1.529959e+03	1.790475e+01	4.871718e+00	1.239610e+00
1892000	-1.542743e+03	1.682249e+01	4.932890e+00	1.117819e+00
1894000	-1.579853e+03	3.043845e+01	4.286705e+00	1.045512e+00
1896000	-1.547638e+03	2.561579e+01	4.528054e+00	5.857640e-01
1898000	-1.545347e+03	2.334064e+01	4.616880e+00	9.870279e-01
1900000	-1.547139e+03	3.255845e+01	4.195484e+00	9.995612e-01
1902000	-1.547566e+03	2.563589e+01	4.501866e+00	1.125089e+00
1904000	-1.549940e+03	3.089721e+01	4.278546e+00	7.704706e-01
1906000	-1.543804e+03	3.242137e+00	5.661825e+00	1.394444e+00
1908000	-1.536324e+03	1.553163e+01	5.000086e+00	1.103076e+00
1910000	-1.540420e+03	2.409004e+01	4.583320e+00	9.413588e-01
1912000	-1.548894e+03	1.625144e+01	4.937682e+00	1.595185e+00
1914000	-1.545724e+03	2.034569e+01	4.736171e+00	1.521113e+00
1916000	-1.547945e+03	6.556269e+01	2.996684e+00	4.194220e-01
1918000	-1.536752e+03	3.847422e+01	3.928513e+00	1.422289e+00
1920000	-1.541270e+03	3.753191e+01	3.983840e+00	1.016482e+00
1922000	-1.533463e+03	2.585750e+01	4.496888e+00	1.010192e+00
1924000	-1.532211e+03	1.370199e+01	5.062376e+00	1.737932e+00
1926000	-1.553296e+03	2.139255e+01	4.713248e+00	9.423063e-01
1928000	-1.547627e+03	2.844810e+01	4.377686e+00	1.010595e+00
1930000	-1.544357e+03	2.714991e+01	4.438247e+00	9.837557e-01
1932000	-1.552322e+03	2.329731e+01	4.605169e+00	1.275352e+00
1934000	-1.547814e+03	2.264957e+01	4.632520e+00	1.351887e+00
1936000	-1.559028e+03	1.722036e+00	5.724746e+00	1.847261e+00
1938000	-1.550010e+03	1.196163e+01	5.185256e+00	1.163597e+00
1940000	-1.539490e+03	1.934036e+01	4.818692e+00	8.599326e-01
1942000	-1.541433e+03	2.296271e+01	4.633510e+00	1.018127e+00
1944000	-1.557831e+03	1.999911e+01	4.764251e+00	1.297401e+00
1946000	-1.537985e+03	2.743117e+01	4.419950e+00	1.100907e+00
1948000	-1.540274e+03	2.412508e+01	4.572331e+00	1.137882e+00
1950000	-1.549949e+03	1.117898e+00	5.804488e+00	1.115444e+00
1952000	-1.558830e+03	4.705170e+01	3.619878e+00	7.304392e-01
1954000	-1.542606e+03	1.717569e+01	4.916431e+00	1.087116e+00
1956000	-1.557390e+03	3.871940e+01	3.945168e+00	7.692910e-01
1958000	-1.540895e+03	5.833823e+01	3.230906e+00	3.958644e-01
1960000	-1.547973e+03	2.486547e+01	4.544434e+00	9.877919e-01
1962000	-1.547546e+03	4.867542e+01	3.566418e+00	5.404137e-01
1964000	-1.546430e+03	3.310893e+01	4.183276e+00	7.300557e-01
1966000	-1.540896e+03	2.940972e+01	4.319325e+00	1.343232e+00
1968000	-1.537814e+03	2.899621e+01	4.355783e+00	9.461937e-01
1970000	-1.541596e+03	4.792065e+01	3.583091e+00	8.457750e-01
1972000	-1.541933e+03	6.821285e+00	5.435599e+00	1.752459e+00
1974000	-1.544957e+03	5.764135e+00	5.515816e+00	1.395202e+00
1976000	-1.536071e+03	3.963693e+01	3.886302e+00	1.300868e+00
1978000	-1.550658e+03	2.614911e+01	4.486475e+00	9.421889e-01
1980000	-1.535095e+03	4.322896e+01	3.764079e+00	7.887304e-01
1982000	-1.554492e+03	2.817678e+01	4.397137e+00	8.543648e-01
1984000	-1.549620e+03	2.749602e+01	4.422867e+00	9.724330e-01
1986000	-1.552866e+03	1.709390e+01	4.925628e+00	9.885803e-01
1988000	-1.538607e+03	3.215977e+00	5.656776e+00	1.506758e+00
1990000	-1.548846e+03	1.982528e+01	4.795689e+00	8.366890e-01
1992000	-1.557464e+03	3.655022e+01	4.021033e+00	1.102355e+00
1994000	-1.537286e+03	1.485041e+01	5.015098e+00	1.494999e+00
1996000	-1.552369e+03	1.385089e+01	5.072192e+00	1.402084e+00
1998000	-1.539979e+03	1.795380e+01	4.879733e+00	1.031947e+00
2000000	-1.551275e+03	-4.956784e+00	6.142883e+00	1.716657e+00
2002000	-1.545023e+03	2.267620e+01	4.646255e+00	1.039672e+00
2004000	-1.548887e+03	3.312608e+00	5.630817e+00	1.854273e+00
2006000	-1.554178e+03	1.812804e+01	4.893023e+00	5.952714e-01
2008000	-1.548181e+03	2.611837e+01	4.478199e+00	1.151006e+00
2010000	-1.540471e+03	7.315630e+00	5.401363e+00	1.868111e+00
2012000	-1.549692e+03	5.041600e+00	5.570852e+00	1.159116e+00
2014000	-1.545013e+03	7.514778e+01	2.712167e+00	4.395921e-01
2016000	-1.545377e+03	8.497088e+01	2.451481e+00	3.439012e-01
2018000	-1.543027e+03	2.083457e+01	4.736020e+00	1.035301e+00
2020000	-1.534734e+03	3.246606e+01	4.203084e+00	9.174508e-01
2022000	-1.543345e+03	2.603046e+01	4.480531e+00	1.188687e+00
2024000	-1.530710e+03	1.836592e+01	4.846863e+00	1.271955e+00
2026000	-1.542579e+03	1.198311e+01	5.165720e+00	1.506436e+00
2028000	-1.548410e+03	3.669413e+01	4.006632e+00	1.304324e+00
2030000	-1.547319e+03	2.149196e+01	4.696405e+00	1.188259e+00
2032000	-1.538890e+03	5.430824e+01	3.353429e+00	8.404118e-01
2034000	-1.549796e+03	1.820897e+01	4.876552e+00	8.396943e-01
2036000	-1.546564e+03	2.917148e+01	4.352286e+00	8.483720e-01
2038000	-1.543642e+03	3.421737e+01	4.122552e+00	1.031419e+00
2040000	-1.547310e+03	2.097360e+01	4.701682e+00	1.598285e+00
2042000	-1.544722e+03	1.472644e+01	5.011881e+00	1.680893e+00
2044000	-1.542003e+03	2.015553e+01	4.763341e+00	1.159399e+00
2046000	-1.549993e+03	2.154093e+01	4.664248e+00	1.802101e+00
2048000	-1.550101e+03	3.322905e+01	4.175691e+00	7.849083e-01
2050000	-1.534345e+03	9.860890e+00	5.297314e+00	1.200587e+00
2052000	-1.558649e+03	5.968896e+01	3.170613e+00	8.595818e-01
2054000	-1.544539e+03	1.755296e+01	4.883477e+00	1.358787e+00
2056000	-1.560518e+03	7.106918e+01	2.831007e+00	3.894015e-01
2058000	-1.536278e+03	9.241644e+00	5.351719e+00	8.334796e-01
2060000	-1.533128e+03	3.318814e+01	4.157745e+00	1.241103e+00
2062000	-1.547748e+03	1.781816e+01	4.892539e+00	9.147016e-01
2064000	-1.543316e+03	4.916226e+01	3.547957e+00	5.536511e-01
2066000	-1.544946e+03	1.659933e+01	4.933879e+00	1.321643e+00
2068000	-1.548515e+03	2.651368e+01	4.411665e+00	2.199348e+00
2070000	-1.543797e+03	3.165118e+01	4.252172e+00	6.127373e-01
2072000	-1.553149e+03	5.486525e-01	5.823045e+00	1.376402e+00
2074000	-1.550065e+03	1.298217e+01	5.123963e+00	1.290728e+00
2076000	-1.560362e+03	2.070475e+01	4.726161e+00	1.366179e+00
2078000	-1.551584e+03	1.918043e+01	4.827608e+00	8.415143e-01
2080000	-1.557126e+03	3.992285e+01	3.889699e+00	9.307279e-01
2082000	-1.545504e+03	3.107488e+01	4.262172e+00	9.625344e-01
2084000	-1.551393e+03	1.079253e+01	5.224413e+00	1.606548e+00
2086000	-1.562926e+03	5.114057e+01	3.475987e+00	5.499058e-01
2088000	-1.537631e+03	8.426528e+00	5.367854e+00	1.357984e+00
2090000	-1.537902e+03	4.641387e+01	3.644551e+00	7.136980e-01
2092000	-1.534637e+03	2.519524e+01	4.530776e+00	9.483275e-01
2094000	-1.548029e+03	3.765641e+01	3.974902e+00	1.108495e+00
2096000	-1.546416e+03	3.439732e+01	4.131335e+00	6.462902e-01
2098000	-1.548173e+03	2.283800e+01	4.642521e+00	9.554331e-01
2100000	-1.553518e+03	3.738058e+01	3.999880e+00	7.804602e-01
2102000	-1.546361e+03	1.621399e+01	4.944935e+00	1.490998e+00
2104000	-1.531351e+03	1.974246e+01	4.771524e+00	1.406876e+00
2106000	-1.545850e+03	3.793985e+01	3.972035e+00	8.946182e-01
2108000	-1.542748e+03	1.143892e+01	5.209025e+00	1.244879e+00
2110000	-1.541389e+03	1.562551e+01	4.959363e+00	1.798333e+00
2112000	-1.550303e+03	3.300769e+01	4.181670e+00	8.683280e-01
2114000	-1.537829e+03	2.381324e+01	4.583422e+00	1.216012e+00
2116000	-1.552577e+03	1.891298e+01	4.817130e+00	1.318596e+00
2118000	-1.546414e+03	1.368341e+01	5.091932e+00	1.194700e+00
2120000	-1.535971e+03	4.703918e+01	3.626195e+00	5.749497e-01
2122000	-1.542656e+03	3.321680e+01	4.180958e+00	6.756332e-01
2124000	-1.533391e+03	3.664737e+01	4.036417e+00	6.370792e-01
2126000	-1.555062e+03	3.973413e+01	3.904363e+00	7.567558e-01
2128000	-1.542478e+03	1.708618e+01	4.918400e+00	1.137998e+00
2130000	-1.537164e+03	-7.873562e+00	6.371555e+00	1.101830e+00
2132000	-1.550601e+03	2.100368e+01	4.718313e+00	1.227563e+00
2134000	-1.550922e+03	1.994471e+01	4.771929e+00	1.196442e+00
2136000	-1.547703e+03	3.155698e+01	4.235841e+00	1.077974e+00
2138000	-1.554979e+03	-5.945318e+00	6.230135e+00	1.342491e+00
2140000	-1.562129e+03	1.467697e+01	5.021457e+00	1.546162e+00
2142000	-1.542695e+03	2.439194e+01	4.555007e+00	1.237163e+00
2144000	-1.548238e+03	2.801376e+01	4.389265e+00	1.190182e+00
2146000	-1.538609e+03	3.796048e+01	3.972971e+00	8.512642e-01
2148000	-1.541832e+03	9.042962e+00	5.267543e+00	2.562537e+00
2150000	-1.557847e+03	1.100526e+01	5.254533e+00	8.389384e-01
2152000	-1.545316e+03	2.575325e+01	4.504075e+00	9.604168e-01
2154000	-1.542579e+03	3.218293e+01	4.226172e+00	6.723861e-01
2156000	-1.547904e+03	5.152034e-01	5.803480e+00	1.734905e+00
2158000	-1.560787e+03	2.314152e+01	4.603810e+00	1.459609e+00
2160000	-1.562865e+03	1.632338e+01	4.941176e+00	1.454992e+00
2162000	-1.544937e+03	2.534254e+01	4.497512e+00	1.511776e+00
2164000	-1.549268e+03	3.152816e+01	4.259800e+00	5.629212e-01
2166000	-1.549060e+03	-5.219904e+00	6.129691e+00	2.187477e+00
2168000	-1.544984e+03	3.948462e+01	3.896448e+00	1.201855e+00
2170000	-1.543860e+03	9.252201e+00	5.343048e+00	9.794608e-01
2172000	-1.554557e+03	1.250213e+01	5.152664e+00	1.231686e+00
2174000	-1.534170e+03	4.623739e+01	3.649757e+00	7.526180e-01
2176000	-1.542209e+03	2.182274e+01	4.679271e+00	1.210074e+00
2178000	-1.531061e+03	3.572662e+01	4.068863e+00	7.859770e-01
2180000	-1.544670e+03	5.620679e+01	3.305142e+00	3.390803e-01
2182000	-1.541072e+03	5.538648e+01	3.332640e+00	3.612261e-01
2184000	-1.557566e+03	1.723348e+01	4.875030e+00	1.845294e+00
2186000	-1.543088e+03	4.701397e+01	3.622051e+00	7.103484e-01
2188000	-1.557458e+03	3.220618e+01	4.217827e+00	8.397097e-01
2190000	-1.539710e+03	5.487489e+01	3.336410e+00	7.639290e-01
2192000	-1.545178e+03	3.762936e+01	3.988587e+00	8.042341e-01
2194000	-1.552730e+03	5.779957e+00	5.546033e+00	8.518769e-01
2196000	-1.541031e+03	4.423654e+01	3.724679e+00	7.952560e-01
2198000	-1.539237e+03	4.565861e+01	3.659988e+00	1.061649e+00
2200000	-1.562932e+03	2.008940e+01	4.775912e+00	9.712580e-01
2202000	-1.543256e+03	3.589289e+01	4.052882e+00	9.991110e-01
2204000	-1.550614e+03	2.943690e+01	4.331799e+00	1.037968e+00
2206000	-1.543387e+03	2.221139e+01	4.688032e+00	6.409731e-01
2208000	-1.547313e+03	2.328892e+01	4.616717e+00	1.042155e+00
2210000	-1.544329e+03	2.445723e+01	4.559996e+00	1.066281e+00
2212000	-1.533111e+03	2.864813e+01	4.368003e+00	1.024114e+00
2214000	-1.548275e+03	1.645748e+01	4.965591e+00	8.452623e-01
2216000	-1.563481e+03	6.943845e+01	2.880190e+00	3.617290e-01
2218000	-1.539981e+03	4.668435e+01	3.634662e+00	7.050325e-01
2220000	-1.541633e+03	2.540978e+01	4.485336e+00	1.705993e+00
2222000	-1.551589e+03	1.739510e+01	4.892904e+00	1.330554e+00
2224000	-1.551096e+03	2.809823e+01	4.394311e+00	9.948951e-01
2226000	-1.554675e+03	1.827554e+01	4.870542e+00	8.921123e-01
2228000	-1.560113e+03	2.429469e+01	4.575163e+00	9.085460e-01
2230000	-1.554638e+03	6.824963e+01	2.913496e+00	4.434773e-01
2232000	-1.537954e+03	2.510697e+01	4.508630e+00	1.509222e+00
2234000	-1.544000e+03	9.501802e+00	5.320413e+00	1.139669e+00
2236000	-1.556811e+03	1.734683e+01	4.905727e+00	1.126289e+00
2238000	-1.535620e+03	1.876975e+01	4.826904e+00	1.266254e+00
2240000	-1.538279e+03	1.499290e+01	5.021151e+00	1.236104e+00
2242000	-1.551181e+03	2.110096e+01	4.723763e+00	1.018913e+00
2244000	-1.535045e+03	4.546219e+01	3.682731e+00	6.611087e-01
2246000	-1.540130e+03	1.164198e+01	5.180377e+00	1.574108e+00
2248000	-1.532869e+03	5.428791e+01	3.364484e+00	5.436827e-01
2250000	-1.540846e+03	1.969760e+01	4.771189e+00	1.458522e+00
2252000	-1.543874e+03	3.025304e+01	4.274890e+00	1.497071e+00
2254000	-1.542026e+03	2.000254e+01	4.756330e+00	1.454497e+00
2256000	-1.552338e+03	1.907823e+01	4.763862e+00	2.226149e+00
2258000	-1.546565e+03	2.405944e+01	4.575769e+00	1.131020e+00
2260000	-1.545001e+03	3.669707e+01	4.021608e+00	9.417126e-01
2262000	-1.542749e+03	5.106753e+01	3.469751e+00	7.959416e-01
2264000	-1.548349e+03	2.807168e+01	4.388748e+00	1.143630e+00
2266000	-1.535237e+03	2.688100e+01	4.465723e+00	6.574369e-01
2268000	-1.536944e+03	1.739314e+01	4.896054e+00	1.270416e+00
2270000	-1.552659e+03	3.725027e+01	4.002011e+00	8.594208e-01
2272000	-1.555188e+03	2.409577e+01	4.574855e+00	1.113957e+00
2274000	-1.554772e+03	2.870068e+01	4.378093e+00	7.490360e-01
2276000	-1.554271e+03	1.108216e+01	5.242565e+00	9.821483e-01
2278000	-1.547920e+03	3.834466e+01	3.959153e+00	8.029352e-01
2280000	-1.544601e+03	6.416323e+00	5.496302e+00	1.085203e+00
2282000	-1.545072e+03	2.457475e+01	4.558796e+00	9.741419e-01
2284000	-1.557366e+03	1.849796e+01	4.843640e+00	1.204091e+00
2286000	-1.543393e+03	1.325882e+01	5.064654e+00	2.137683e+00
2288000	-1.568774e+03	2.242842e+01	4.657742e+00	1.049257e+00
2290000	-1.553616e+03	2.308670e+01	4.634533e+00	8.728360e-01
2292000	-1.544681e+03	3.565517e+01	4.075065e+00	7.106137e-01
2294000	-1.551834e+03	5.035109e+01	3.497037e+00	7.576786e-01
2296000	-1.546786e+03	3.126370e+01	4.239591e+00	1.285932e+00
2298000	-1.549777e+03	3.876767e+00	5.629893e+00	1.305960e+00
2300000	-1.550304e+03	3.637577e+01	4.052803e+00	5.181210e-01
2302000	-1.542002e+03	3.467964e+01	4.090557e+00	1.320317e+00
2304000	-1.534919e+03	3.608497e+01	4.056963e+00	7.100123e-01
2306000	-1.545238e+03	4.147446e+01	3.819035e+00	1.146260e+00
2308000	-1.547838e+03	3.034773e+01	4.293728e+00	9.783812e-01
2310000	-1.536456e+03	1.468742e+01	5.032664e+00	1.320578e+00
2312000	-1.536538e+03	1.658083e+01	4.942392e+00	1.173789e+00
2314000	-1.537413e+03	2.237605e+01	4.648652e+00	1.290069e+00
2316000	-1.542858e+03	2.571423e+01	4.484874e+00	1.411484e+00
2318000	-1.549673e+03	4.778885e+00	5.544842e+00	1.873690e+00
2320000	-1.538572e+03	4.050921e+01	3.865680e+00	9.414043e-01
2322000	-1.551705e+03	1.286104e+01	5.149310e+00	9.356102e-01
2324000	-1.561202e+03	4.359623e+01	3.758096e+00	5.747705e-01
2326000	-1.542213e+03	2.991896e+01	4.315232e+00	9.254186e-01
2328000	-1.538872e+03	4.063188e+01	3.870718e+00	6.932015e-01
2330000	-1.549108e+03	1.347150e+01	5.109370e+00	1.076669e+00
2332000	-1.540991e+03	4.616983e+01	3.658493e+00	5.897946e-01
2334000	-1.566914e+03	2.455174e+01	4.538879e+00	1.419492e+00
2336000	-1.537564e+03	6.966234e+01	2.861602e+00	7.612624e-01
2338000	-1.551581e+03	5.244672e+01	3.428915e+00	5.573905e-01
2340000	-1.541697e+03	3.910961e+01	3.934613e+00	6.373332e-01
2342000	-1.543589e+03	3.268940e+01	4.182151e+00	1.175524e+00
2344000	-1.555342e+03	1.372167e+01	5.054566e+00	1.867248e+00
2346000	-1.542491e+03	2.616336e+01	4.480719e+00	1.051761e+00
2348000	-1.550823e+03	1.217258e+01	5.108875e+00	2.384930e+00
2350000	-1.546766e+03	4.843278e+01	3.578586e+00	4.548475e-01
2352000	-1.545815e+03	4.870277e+01	3.563751e+00	5.851539e-01
2354000	-1.540815e+03	2.206181e+01	4.690844e+00	7.327135e-01
2356000	-1.556719e+03	2.886927e+01	4.365099e+00	8.670862e-01
2358000	-1.543370e+03	2.793311e+01	4.410108e+00	8.139603e-01
2360000	-1.556480e+03	4.250752e+01	3.794805e+00	7.266299e-01
2362000	-1.542043e+03	6.266633e+01	3.082829e+00	5.864252e-01
2364000	-1.534415e+03	2.994162e+01	4.297329e+00	1.303658e+00
2366000	-1.544832e+03	1.746086e+01	4.895370e+00	1.216178e+00
2368000	-1.544493e+03	4.829434e+01	3.582305e+00	4.932004e-01
2370000	-1.548253e+03	2.751395e+01	4.403151e+00	1.385390e+00
2372000	-1.536932e+03	3.836034e+01	3.945170e+00	1.128295e+00
2374000	-1.533895e+03	3.867169e+01	3.944723e+00	8.278762e-01
2376000	-1.541986e+03	6.608225e+01	2.977287e+00	5.252259e-01
2378000	-1.545840e+03	2.445360e+00	5.670141e+00	2.049480e+00
2380000	-1.547275e+03	2.356978e+01	4.614141e+00	8.151509e-01
2382000	-1.551116e+03	4.194956e+00	5.626744e+00	1.041800e+00
2384000	-1.554203e+03	2.439802e+01	4.514451e+00	2.093703e+00
2386000	-1.537139e+03	-5.364825e+00	6.208190e+00	1.102952e+00
2388000	-1.556579e+03	3.621600e+01	4.034328e+00	1.118362e+00
2390000	-1.554014e+03	6.669853e+01	2.960470e+00	4.543967e-01
2392000	-1.558517e+03	9.305865e+00	5.252761e+00	2.570887e+00
2394000	-1.544378e+03	3.652556e+01	4.027649e+00	9.685206e-01
2396000	-1.544299e+03	1.267439e+01	5.159820e+00	9.254581e-01
2398000	-1.546664e+03	5.003246e+01	3.511025e+00	6.916808e-01
2400000	-1.539951e+03	2.345735e+01	4.602705e+00	1.166938e+00
2402000	-1.549323e+03	4.452312e+00	5.608546e+00	1.097254e+00
2404000	-1.534745e+03	2.640689e+01	4.453886e+00	1.387546e+00
2406000	-1.551457e+03	9.805502e-01	5.790521e+00	1.485456e+00
2408000	-1.547700e+03	2.257892e+01	4.648846e+00	1.083176e+00
2410000	-1.556302e+03	3.534280e+01	4.080760e+00	8.883320e-01
2412000	-1.544777e+03	1.423567e+01	5.056591e+00	1.314593e+00
2414000	-1.553642e+03	3.294712e+01	4.153982e+00	1.569403e+00
2416000	-1.551768e+03	2.359197e+01	4.630426e+00	4.531067e-01
2418000	-1.529486e+03	1.920820e+01	4.788145e+00	1.605655e+00
2420000	-1.547709e+03	3.677828e+01	4.016854e+00	9.745392e-01
2422000	-1.556124e+03	5.762653e+01	3.252258e+00	4.730891e-01
2424000	-1.554254e+03	2.484212e+01	4.557115e+00	7.423518e-01
2426000	-1.552319e+03	2.502270e+01	4.551885e+00	6.725516e-01
2428000	-1.547137e+03	4.369983e+00	5.572484e+00	1.802442e+00
2430000	-1.551492e+03	-9.816578e+00	6.463689e+00	1.657398e+00
2432000	-1.550828e+03	6.714921e+00	5.445764e+00	1.678452e+00
2434000	-1.540618e+03	5.691456e+00	5.523752e+00	1.329059e+00
2436000	-1.555076e+03	2.135093e+01	4.670383e+00	1.865301e+00
2438000	-1.561826e+03	3.054457e+01	4.257902e+00	1.589482e+00
2440000	-1.553839e+03	3.734709e+01	3.976794e+00	1.371948e+00
2442000	-1.548852e+03	3.745544e+00	5.640469e+00	1.255954e+00
2444000	-1.546192e+03	2.157418e+01	4.686713e+00	1.305332e+00
2446000	-1.539824e+03	2.940449e+01	4.303430e+00	1.703971e+00
2448000	-1.549326e+03	2.252693e+01	4.638610e+00	1.347798e+00
2450000	-1.544878e+03	1.803297e+01	4.871746e+00	1.110821e+00
2452000	-1.546678e+03	2.599438e+01	4.485122e+00	1.126012e+00
2454000	-1.559105e+03	2.340376e+01	4.590150e+00	1.484023e+00
2456000	-1.541198e+03	3.152424e+01	4.232609e+00	1.184318e+00
2458000	-1.539918e+03	2.921007e+01	4.352210e+00	8.114618e-01
2460000	-1.549002e+03	2.793709e+01	4.396919e+00	1.098837e+00
2462000	-1.544251e+03	1.602072e+01	4.979222e+00	1.017490e+00
2464000	-1.541630e+03	3.770633e+01	3.985896e+00	7.923134e-01
2466000	-1.545179e+03	2.737508e+01	4.422480e+00	1.101820e+00
2468000	-1.541941e+03	2.514703e+01	4.539908e+00	8.023485e-01
2470000	-1.543441e+03	1.071012e+01	5.264719e+00	9.471399e-01
2472000	-1.566953e+03	1.704402e+01	4.886536e+00	1.807295e+00
2474000	-1.544999e+03	2.941243e+01	4.310688e+00	1.533543e+00
2476000	-1.551131e+03	1.476210e+01	5.040038e+00	1.104597e+00
2478000	-1.549699e+03	4.393095e+01	3.739674e+00	7.136470e-01
2480000	-1.540715e+03	4.043591e+01	3.875976e+00	7.583322e-01
2482000	-1.536540e+03	3.554266e+01	4.062050e+00	1.131522e+00
2484000	-1.548725e+03	4.405308e+01	3.738639e+00	6.181730e-01
2486000	-1.551599e+03	3.213446e+01	4.215365e+00	9.677251e-01
2488000	-1.534209e+03	2.034009e+01	4.734481e+00	1.561131e+00
2490000	-1.534351e+03	3.642408e+01	4.022953e+00	1.182476e+00
2492000	-1.543122e+03	1.666129e+01	4.950393e+00	9.372461e-01
2494000	-1.554462e+03	1.017562e+01	5.270021e+00	1.384487e+00
2496000	-1.556568e+03	1.734684e+01	4.881827e+00	1.597502e+00
2498000	-1.532667e+03	1.403117e+01	5.061647e+00	1.422637e+00
2500000	-1.544686e+03	3.225080e+01	4.203340e+00	1.126849e+00
2502000	-1.539947e+03	1.025668e+01	5.285894e+00	1.013114e+00
2504000	-1.542834e+03	1.515610e+01	5.029439e+00	9.137400e-01
2506000	-1.549042e+03	1.921952e+01	4.821292e+00	9.287314e-01
2508000	-1.556165e+03	1.561916e+01	4.966820e+00	1.659700e+00
2510000	-1.544249e+03	3.349367e+01	4.166833e+00	7.250445e-01
2512000	-1.544299e+03	1.646728e+01	4.954242e+00	1.056257e+00
2514000	-1.537878e+03	1.771834e+01	4.879761e+00	1.266858e+00
2516000	-1.540020e+03	3.455309e+01	4.112527e+00	9.304413e-01
2518000	-1.559995e+03	9.183386e+00	5.348720e+00	9.458420e-01
2520000	-1.555992e+03	1.542331e+01	4.971581e+00	1.763096e+00
2522000	-1.544416e+03	2.894504e+01	4.349423e+00	1.138270e+00
2524000	-1.536188e+03	3.083610e+01	4.287866e+00	6.217601e-01
2526000	-1.541480e+03	3.492828e+01	4.109896e+00	6.169581e-01
2528000	-1.558493e+03	2.470247e+01	4.545395e+00	1.130383e+00
2530000	-1.549181e+03	3.852573e+01	3.953222e+00	7.663712e-01
2532000	-1.541962e+03	4.826732e+01	3.581101e+00	5.526227e-01
2534000	-1.553269e+03	4.673066e+00	5.578794e+00	1.390079e+00
2536000	-1.545345e+03	4.100612e+01	3.846243e+00	9.303613e-01
2538000	-1.540422e+03	4.627190e+01	3.650895e+00	6.880590e-01
2540000	-1.541793e+03	3.518315e+01	4.085676e+00	9.319219e-01
2542000	-1.525137e+03	5.991238e+00	5.519873e+00	1.097119e+00
2544000	-1.548334e+03	3.407963e+01	4.121140e+00	1.202189e+00
2546000	-1.557191e+03	2.037745e+01	4.738837e+00	1.435055e+00
2548000	-1.552510e+03	3.081986e+01	4.264489e+00	1.165143e+00
2550000	-1.541573e+03	6.455766e+00	5.452629e+00	1.815971e+00
2552000	-1.545095e+03	2.510003e+01	4.502420e+00	1.649093e+00
2554000	-1.544746e+03	3.888980e+01	3.952195e+00	4.273474e-01
2556000	-1.561339e+03	2.079444e+01	4.706826e+00	1.671958e+00
2558000	-1.552782e+03	2.075942e+00	5.735084e+00	1.319116e+00
2560000	-1.543652e+03	6.715189e+00	5.441791e+00	1.748648e+00
2562000	-1.532462e+03	1.753729e+01	4.868818e+00	1.664516e+00
2564000	-1.556483e+03	2.145380e+01	4.712915e+00	8.878795e-01
2566000	-1.560536e+03	2.190563e+01	4.668723e+00	1.344895e+00
2568000	-1.552563e+03	1.023781e+01	5.294925e+00	8.672153e-01
2570000	-1.533882e+03	3.597908e+01	4.059280e+00	7.608475e-01
2572000	-1.545527e+03	2.793733e+01	4.339783e+00	2.359965e+00
2574000	-1.542189e+03	-3.052686e+00	6.017850e+00	1.799214e+00
2576000	-1.557595e+03	2.463967e+01	4.562778e+00	8.250283e-01
2578000	-1.549108e+03	1.947218e+01	4.775709e+00	1.592567e+00
2580000	-1.547269e+03	1.419620e+01	5.059654e+00	1.295617e+00
2582000	-1.541942e+03	3.516732e+01	4.097446e+00	6.704238e-01
2584000	-1.557638e+03	9.525397e+00	5.337636e+00	8.040894e-01
2586000	-1.528439e+03	2.687138e+01	4.423828e+00	1.576124e+00
2588000	-1.535407e+03	1.590846e+01	4.965611e+00	1.393892e+00
2590000	-1.538659e+03	1.184336e+01	5.162211e+00	1.711786e+00
2592000	-1.536492e+03	3.034216e+01	4.292967e+00	1.001038e+00
2594000	-1.547814e+03	2.310082e+01	4.621542e+00	1.129497e+00
2596000	-1.539293e+03	3.066022e+01	4.289238e+00	7.667882e-01
2598000	-1.557428e+03	2.093597e+01	4.728954e+00	1.077938e+00
2600000	-1.544042e+03	3.241846e+01	4.208798e+00	8.340484e-01
2602000	-1.554387e+03	5.291425e+01	3.400643e+00	8.874939e-01
2604000	-1.550231e+03	5.734640e+01	3.260271e+00	5.161799e-01
2606000	-1.556915e+03	6.161306e+01	3.109722e+00	8.031754e-01
2608000	-1.551045e+03	4.815979e+01	3.587599e+00	4.854840e-01
2610000	-1.564072e+03	5.690563e+01	3.273447e+00	5.684286e-01
2612000	-1.552660e+03	3.747651e+01	4.002950e+00	6.105761e-01
2614000	-1.544942e+03	2.463125e+01	4.541978e+00	1.274154e+00
2616000	-1.545692e+03	2.867098e+01	4.359455e+00	1.190152e+00
2618000	-1.545644e+03	4.127532e+01	3.838794e+00	8.480258e-01
2620000	-1.548821e+03	9.287355e+00	5.331646e+00	1.150516e+00
2622000	-1.542345e+03	6.627039e+01	2.971842e+00	5.133513e-01
2624000	-1.541812e+03	3.009080e+01	4.297609e+00	1.148205e+00
2626000	-1.560743e+03	3.480888e+01	4.114445e+00	6.296941e-01
2628000	-1.544986e+03	4.721147e+00	5.593727e+00	1.083894e+00
2630000	-1.536435e+03	1.935815e+01	4.799120e+00	1.234821e+00
2632000	-1.540085e+03	4.086550e+01	3.844387e+00	1.117500e+00
2634000	-1.544280e+03	3.887519e+01	3.934374e+00	8.776094e-01
2636000	-1.544047e+03	4.137059e+00	5.609550e+00	1.395217e+00
2638000	-1.546307e+03	6.382078e+00	5.468947e+00	1.601165e+00
2640000	-1.549111e+03	9.927462e+00	5.291304e+00	1.243592e+00
2642000	-1.549901e+03	1.969573e+01	4.771967e+00	1.444657e+00
2644000	-1.551793e+03	1.197506e+01	5.195642e+00	9.570373e-01
2646000	-1.548843e+03	3.644871e+01	4.022729e+00	1.163208e+00
2648000	-1.543472e+03	6.695590e+00	5.463306e+00	1.387288e+00
2650000	-1.543520e+03	3.305766e+01	4.173494e+00	1.007050e+00
2652000	-1.537341e+03	3.174323e+01	4.233976e+00	9.341782e-01
2654000	-1.542485e+03	8.724444e-01	5.809354e+00	1.279966e+00
2656000	-1.564742e+03	4.791073e+01	3.579055e+00	9.642963e-01
2658000	-1.552862e+03	2.564955e+01	4.443073e+00	2.379303e+00
2660000	-1.539880e+03	8.434977e+00	5.369556e+00	1.318933e+00
2662000	-1.537666e+03	3.022148e+01	4.299520e+00	9.746570e-01
2664000	-1.542784e+03	3.539875e+01	4.092198e+00	5.625430e-01
2666000	-1.550836e+03	2.386023e+01	4.589045e+00	1.050770e+00
2668000	-1.552755e+03	3.133483e+01	4.234551e+00	1.329506e+00
2670000	-1.555068e+03	1.639892e+01	4.943958e+00	1.325125e+00
2672000	-1.534595e+03	1.593852e+01	4.945621e+00	1.753075e+00
2674000	-1.555862e+03	1.565157e+01	4.974291e+00	1.482251e+00
2676000	-1.549293e+03	2.264624e+01	4.633517e+00	1.334467e+00
2678000	-1.556380e+03	2.987779e+00	5.687267e+00	1.215840e+00
2680000	-1.536996e+03	1.934564e+01	4.785990e+00	1.511641e+00
2682000	-1.552825e+03	3.876944e+01	3.944256e+00	7.415325e-01
2684000	-1.546182e+03	4.312409e+01	3.756925e+00	1.076938e+00
2686000	-1.550700e+03	4.547961e+01	3.658801e+00	1.271906e+00
2688000	-1.538124e+03	4.121490e+00	5.614322e+00	1.328678e+00
2690000	-1.548058e+03	4.239226e+01	3.804522e+00	5.954068e-01
2692000	-1.539264e+03	3.126609e+01	4.240597e+00	1.260661e+00
2694000	-1.552044e+03	1.520753e+01	4.995589e+00	1.514000e+00
2696000	-1.549381e+03	1.528526e+01	4.992805e+00	1.490062e+00
2698000	-1.546463e+03	2.847178e+01	4.364817e+00	1.270809e+00
2700000	-1.545316e+03	6.215942e+01	3.097208e+00	6.451617e-01
2702000	-1.534423e+03	1.606039e+01	4.979551e+00	9.714417e-01
2704000	-1.536588e+03	4.218569e+01	3.802613e+00	8.503501e-01
2706000	-1.547728e+03	4.833076e+01	3.566171e+00	8.917590e-01
2708000	-1.546796e+03	4.889191e+01	3.534225e+00	1.197639e+00
2710000	-1.550484e+03	5.076411e+01	3.471400e+00	1.053592e+00
2712000	-1.537184e+03	2.625843e+01	4.474540e+00	1.089773e+00
2714000	-1.550627e+03	3.401474e+01	4.130966e+00	1.037497e+00
2716000	-1.531905e+03	4.681181e+01	3.618806e+00	9.988662e-01
2718000	-1.548061e+03	3.017287e+01	4.281411e+00	1.430258e+00
2720000	-1.558501e+03	3.418594e+01	4.126861e+00	9.621470e-01
2722000	-1.542476e+03	2.300750e+01	4.612946e+00	1.402410e+00
2724000	-1.546948e+03	3.442331e+01	4.136189e+00	5.070903e-01
2726000	-1.545481e+03	1.387277e+01	5.080461e+00	1.222986e+00
2728000	-1.546777e+03	2.556868e+01	4.496390e+00	1.309696e+00
2730000	-1.551588e+03	3.115695e+01	4.271971e+00	6.590193e-01
2732000	-1.548819e+03	3.307531e+00	5.660706e+00	1.348131e+00
2734000	-1.558339e+03	2.438011e+01	4.546749e+00	1.424015e+00
2736000	-1.539172e+03	2.059842e+01	4.745011e+00	1.088485e+00
2738000	-1.546516e+03	3.758592e+01	3.986967e+00	8.868215e-01
2740000	-1.549804e+03	5.217938e+00	5.540052e+00	1.518089e+00
2742000	-1.543097e+03	2.886548e+01	4.342883e+00	1.362953e+00
2744000	-1.550199e+03	8.202035e+00	5.401207e+00	9.844959e-01
2746000	-1.552024e+03	3.795062e+01	3.990901e+00	4.270617e-01
2748000	-1.548270e+03	1.484782e+01	5.035505e+00	1.105694e+00
2750000	-1.536991e+03	5.917262e+01	3.194821e+00	6.433052e-01
2752000	-1.538928e+03	2.726104e+01	4.444280e+00	7.416168e-01
2754000	-1.562836e+03	1.514859e+01	4.994365e+00	1.596587e+00
2756000	-1.561689e+03	7.527341e+01	2.712661e+00	2.964301e-01
2758000	-1.537856e+03	4.796762e+01	3.583146e+00	7.973157e-01
2760000	-1.547907e+03	3.251962e+01	4.169060e+00	1.647586e+00
2762000	-1.534324e+03	3.029833e+01	4.291793e+00	1.071250e+00
2764000	-1.549648e+03	1.451439e+01	5.051159e+00	1.139599e+00
2766000	-1.545673e+03	2.784014e+01	4.409527e+00	9.196395e-01
2768000	-1.546597e+03	3.725839e+01	4.005808e+00	7.598798e-01
2770000	-1.546660e+03	5.002581e+01	3.510644e+00	7.087871e-01
2772000	-1.561166e+03	-4.524661e+00	6.079390e+00	2.288308e+00
2774000	-1.545557e+03	1.121887e+01	5.192396e+00	1.773543e+00
2776000	-1.546651e+03	4.329639e+01	3.770254e+00	5.633245e-01
2778000	-1.540327e+03	3.265231e+01	4.184716e+00	1.153482e+00
2780000	-1.540432e+03	3.790964e+00	5.616445e+00	1.622695e+00
2782000	-1.542869e+03	3.325723e+01	4.175132e+00	7.696383e-01
2784000	-1.557458e+03	1.347806e+01	5.089217e+00	1.451521e+00
2786000	-1.543978e+03	1.679007e+01	4.926805e+00	1.269342e+00
2788000	-1.542471e+03	4.071050e+01	3.865805e+00	7.370081e-01
2790000	-1.538241e+03	3.184371e+01	4.241326e+00	6.664723e-01
2792000	-1.536497e+03	5.281932e+01	3.415359e+00	5.664132e-01
2794000	-1.546843e+03	3.733006e+01	4.007988e+00	6.357542e-01
2796000	-1.541770e+03	1.687040e+01	4.922855e+00	1.266410e+00
2798000	-1.554079e+03	2.317245e+01	4.635218e+00	7.728363e-01
2800000	-1.561733e+03	1.677587e+01	4.934277e+00	1.137310e+00
2802000	-1.559975e+03	2.403246e+01	4.565780e+00	1.368793e+00
2804000	-1.544756e+03	2.863635e+01	4.383274e+00	6.993237e-01
2806000	-1.541287e+03	3.714651e+01	4.000634e+00	9.963651e-01
2808000	-1.545457e+03	3.455057e+00	5.660812e+00	1.198806e+00
2810000	-1.547081e+03	2.409201e+01	4.591053e+00	7.767896e-01
2812000	-1.545406e+03	3.636626e+01	4.041172e+00	8.046820e-01
2814000	-1.552308e+03	2.359216e+01	4.588549e+00	1.329261e+00
2816000	-1.535093e+03	4.471970e+01	3.707113e+00	7.676573e-01
2818000	-1.544319e+03	3.957569e+00	5.628556e+00	1.248098e+00
2820000	-1.536993e+03	1.122914e+01	5.216815e+00	1.310417e+00
2822000	-1.546265e+03	3.142716e+01	4.244145e+00	1.018961e+00
2824000	-1.541986e+03	3.355578e+01	4.147833e+00	1.103576e+00
2826000	-1.529523e+03	1.444419e+01	5.037840e+00	1.464611e+00
2828000	-1.559784e+03	3.195465e+01	4.233543e+00	7.326284e-01
2830000	-1.544735e+03	-9.496793e-01	5.916513e+00	1.336695e+00
2832000	-1.559404e+03	3.740492e+01	3.966044e+00	1.575040e+00
2834000	-1.541766e+03	2.247348e+01	4.669436e+00	7.623084e-01
2836000	-1.531191e+03	1.908600e+01	4.823708e+00	1.013905e+00
2838000	-1.555814e+03	3.054875e+01	4.299764e+00	6.419007e-01
2840000	-1.548925e+03	3.104252e+01	4.261846e+00	1.002264e+00
2842000	-1.569396e+03	1.510626e+01	5.007839e+00	1.378923e+00
2844000	-1.536623e+03	1.915467e+01	4.825680e+00	9.058115e-01
2846000	-1.543226e+03	6.335656e+01	3.066056e+00	4.216120e-01
2848000	-1.558621e+03	5.681024e+01	3.275162e+00	6.133761e-01
2850000	-1.529467e+03	5.787387e+00	5.511857e+00	1.441283e+00
2852000	-1.540748e+03	3.728830e+01	3.991752e+00	1.068819e+00
2854000	-1.539346e+03	4.927077e+01	3.541242e+00	6.276785e-01
2856000	-1.542064e+03	3.825581e+01	3.947510e+00	1.175687e+00
2858000	-1.551133e+03	1.081337e+01	5.224829e+00	1.578042e+00
2860000	-1.545308e+03	2.953523e+01	4.339276e+00	7.733299e-01
2862000	-1.555133e+03	2.245841e+01	4.651283e+00	1.153128e+00
2864000	-1.542636e+03	1.301839e+01	5.104530e+00	1.621238e+00
2866000	-1.544017e+03	1.994818e+01	4.762982e+00	1.374022e+00
2868000	-1.539534e+03	3.150311e+01	4.210022e+00	1.721368e+00
2870000	-1.541379e+03	4.527671e+01	3.687174e+00	7.303916e-01
2872000	-1.542022e+03	2.298731e+01	4.628147e+00	1.105239e+00
2874000	-1.553671e+03	2.077797e+01	4.731476e+00	1.184512e+00
2876000	-1.561226e+03	1.387453e+01	5.099435e+00	8.614765e-01
2878000	-1.538136e+03	2.260467e+01	4.624595e+00	1.561940e+00
2880000	-1.567823e+03	1.248629e+01	5.166935e+00	9.805749e-01
2882000	-1.546260e+03	1.132438e+00	5.765219e+00	1.756500e+00
2884000	-1.537717e+03	3.420726e+01	4.122606e+00	1.040264e+00
2886000	-1.555410e+03	2.408637e+01	4.546644e+00	1.719983e+00
2888000	-1.538169e+03	1.917382e+01	4.806531e+00	1.270264e+00
2890000	-1.534008e+03	2.572272e+01	4.514347e+00	7.712412e-01
2892000	-1.543079e+03	5.942106e+00	5.513853e+00	1.251605e+00
2894000	-1.541813e+03	4.339283e+01	3.747346e+00	1.054239e+00
2896000	-1.548091e+03	2.611496e+01	4.425390e+00	2.298506e+00
2898000	-1.539420e+03	2.487582e+01	4.522142e+00	1.451733e+00
2900000	-1.535805e+03	1.153197e+01	5.179850e+00	1.693935e+00
2902000	-1.543117e+03	3.562748e+01	4.057230e+00	1.161157e+00
2904000	-1.549204e+03	8.027948e+01	2.572298e+00	4.049059e-01
2906000	-1.543022e+03	3.902244e+01	3.915816e+00	1.186095e+00
2908000	-1.552288e+03	2.279014e+01	4.629541e+00	1.273370e+00
2910000	-1.547474e+03	4.791117e+01	3.590726e+00	6.501489e-01
2912000	-1.549210e+03	-1.175206e+00	5.907298e+00	1.712772e+00
2914000	-1.556863e+03	2.239731e+01	4.622411e+00	1.814886e+00
2916000	-1.549486e+03	2.245356e+01	4.658624e+00	1.005849e+00
2918000	-1.542044e+03	1.219015e+01	5.146746e+00	1.654566e+00
2920000	-1.556555e+03	1.388356e+01	5.048169e+00	1.827569e+00
2922000	-1.543327e+03	3.012903e+01	4.291793e+00	1.240541e+00
2924000	-1.546671e+03	1.131679e+01	5.225736e+00	1.057849e+00
2926000	-1.545347e+03	2.469936e+01	4.521430e+00	1.643382e+00
2928000	-1.538196e+03	7.842607e+00	5.395413e+00	1.447539e+00
2930000	-1.541178e+03	4.325711e+01	3.774470e+00	4.948876e-01
2932000	-1.555074e+03	5.759591e+01	3.249323e+00	5.906734e-01
2934000	-1.551928e+03	3.581709e+01	4.045056e+00	1.261245e+00
2936000	-1.537477e+03	1.432987e+01	5.048618e+00	1.372684e+00
2938000	-1.543393e+03	5.142479e+01	3.460956e+00	6.832185e-01
2940000	-1.562678e+03	3.450212e+01	4.104904e+00	1.160281e+00
2942000	-1.543310e+03	3.911215e+01	3.912955e+00	1.166846e+00
2944000	-1.557829e+03	5.472281e-01	5.829547e+00	1.270041e+00
2946000	-1.554423e+03	2.039354e+01	4.757941e+00	1.030821e+00
2948000	-1.544335e+03	7.220478e+00	5.395069e+00	2.075825e+00
2950000	-1.544118e+03	3.447827e+01	4.113936e+00	9.722405e-01
2952000	-1.555954e+03	5.770348e+00	5.493063e+00	1.788099e+00
2954000	-1.538609e+03	1.236898e+01	5.160356e+00	1.220860e+00
2956000	-1.540404e+03	4.543584e+01	3.685397e+00	6.177086e-01
2958000	-1.536099e+03	1.192432e+00	5.779375e+00	1.459669e+00
2960000	-1.535949e+03	3.879310e+01	3.915519e+00	1.422746e+00
2962000	-1.537906e+03	1.044006e+01	5.257042e+00	1.358071e+00
2964000	-1.552188e+03	5.337758e+00	5.509643e+00	1.929703e+00
2966000	-1.538747e+03	1.549957e+01	4.993563e+00	1.261099e+00
2968000	-1.539368e+03	5.179837e+01	3.439065e+00	9.209750e-01
2970000	-1.536096e+03	1.676864e+01	4.937294e+00	1.085570e+00
2972000	-1.537027e+03	4.223291e+01	3.810548e+00	6.022426e-01
2974000	-1.540669e+03	2.466931e+01	4.565721e+00	7.331723e-01
2976000	-1.545418e+03	8.445951e+00	5.363397e+00	1.418751e+00
2978000	-1.536283e+03	3.881243e+01	3.947521e+00	6.188025e-01
2980000	-1.559167e+03	7.034827e+01	2.845248e+00	6.271943e-01
2982000	-1.537182e+03	2.712269e+01	4.440523e+00	9.615324e-01
2984000	-1.546572e+03	1.823654e+01	4.875918e+00	8.246638e-01
2986000	-1.543996e+03	2.346531e+01	4.593156e+00	1.359308e+00
2988000	-1.546798e+03	5.801424e+00	5.541168e+00	9.151446e-01
2990000	-1.560369e+03	9.092635e+00	5.315634e+00	1.635587e+00
2992000	-1.542974e+03	5.825491e+01	3.222782e+00	7.216994e-01
2994000	-1.552427e+03	1.222596e+01	5.178236e+00	1.030025e+00
2996000	-1.535904e+03	2.074978e+01	4.733129e+00	1.178998e+00
2998000	-1.545727e+03	3.296121e+01	4.192469e+00	6.661169e-01
3000000	-1.554889e+03	3.707554e+01	4.001859e+00	1.037808e+00
3002000	-1.539050e+03	2.859820e+01	4.374829e+00	9.234320e-01
3004000	-1.544444e+03	1.497351e+01	5.041952e+00	8.565402e-01
3006000	-1.553038e+03	1.961252e+01	4.797305e+00	1.016935e+00
3008000	-1.546941e+03	9.001924e+00	5.348779e+00	1.126252e+00
3010000	-1.546588e+03	2.881848e+00	5.689187e+00	1.289166e+00
3012000	-1.539398e+03	4.089595e+01	3.858076e+00	7.444554e-01
3014000	-1.540161e+03	3.752711e+01	3.979058e+00	1.137050e+00
3016000	-1.544003e+03	2.576425e+01	4.505389e+00	9.212816e-01
3018000	-1.548066e+03	1.682214e+01	4.941689e+00	9.461972e-01
3020000	-1.542228e+03	2.171042e+01	4.677822e+00	1.352276e+00
3022000	-1.561240e+03	4.099872e+01	3.853170e+00	7.643239e-01
3024000	-1.542724e+03	1.979913e+01	4.763985e+00	1.502749e+00
3026000	-1.531738e+03	1.671848e+01	4.939414e+00	1.094299e+00
3028000	-1.548924e+03	4.105771e+01	3.845603e+00	8.948092e-01
3030000	-1.543788e+03	3.058289e+01	4.282795e+00	9.890762e-01
3032000	-1.559119e+03	3.230612e+01	4.216089e+00	7.795020e-01
3034000	-1.545114e+03	3.611243e+01	4.056231e+00	6.999422e-01
3036000	-1.538379e+03	3.946861e+01	3.906269e+00	9.752124e-01
3038000	-1.556579e+03	1.902201e+01	4.793869e+00	1.676583e+00
3040000	-1.560599e+03	2.245380e+01	4.668526e+00	8.007840e-01
3042000	-1.540009e+03	4.533751e+01	3.675655e+00	9.711264e-01
3044000	-1.552916e+03	4.375375e+00	5.613168e+00	1.094647e+00
3046000	-1.548732e+03	2.356137e+00	5.700296e+00	1.626493e+00
3048000	-1.545711e+03	3.108933e+01	4.269730e+00	7.772496e-01
3050000	-1.554951e+03	1.075333e+01	5.241099e+00	1.337962e+00
3052000	-1.551978e+03	1.703491e+01	4.926399e+00	1.032454e+00
3054000	-1.548234e+03	5.480769e+01	3.336736e+00	8.217013e-01
3056000	-1.545943e+03	1.983154e+01	4.767901e+00	1.391081e+00
3058000	-1.554823e+03	3.986857e+01	3.894529e+00	8.653848e-01
3060000	-1.537046e+03	6.935786e+00	5.395466e+00	2.353412e+00
3062000	-1.548355e+03	3.740531e+01	3.966947e+00	1.552711e+00
3064000	-1.539521e+03	3.724665e+01	4.014614e+00	5.599406e-01
3066000	-1.552580e+03	2.780281e+01	4.394830e+00	1.278943e+00
3068000	-1.541690e+03	9.133064e+00	5.327963e+00	1.371523e+00
3070000	-1.559116e+03	1.253731e+01	5.120907e+00	1.793174e+00
3072000	-1.555183e+03	2.026714e+01	4.775638e+00	7.990554e-01
3074000	-1.543862e+03	3.542084e+01	4.073600e+00	9.795854e-01
3076000	-1.556167e+03	1.967625e+01	4.787479e+00	1.151019e+00
3078000	-1.550817e+03	5.141430e+01	3.463187e+00	6.316114e-01
3080000	-1.541299e+03	3.025470e+01	4.282497e+00	1.323979e+00
3082000	-1.536533e+03	1.722125e+01	4.913014e+00	1.108638e+00
3084000	-1.556815e+03	2.137971e+01	4.682704e+00	1.582361e+00
3086000	-1.538878e+03	2.473184e+01	4.548641e+00	1.032162e+00
3088000	-1.536775e+03	2.282552e+01	4.638412e+00	1.053321e+00
3090000	-1.535670e+03	4.832801e+01	3.573367e+00	7.002527e-01
3092000	-1.536837e+03	1.962870e+01	4.780752e+00	1.334244e+00
3094000	-1.546156e+03	2.834041e+01	4.383929e+00	9.808370e-01
3096000	-1.540405e+03	3.020701e+01	4.304903e+00	8.684703e-01
3098000	-1.542392e+03	1.603414e+01	4.979416e+00	1.000312e+00
3100000	-1.552681e+03	2.084363e+01	4.708464e+00	1.589201e+00
3102000	-1.541411e+03	1.499042e+01	5.043104e+00	8.175783e-01
3104000	-1.550665e+03	1.514836e+01	5.004695e+00	1.397420e+00
3106000	-1.529222e+03	3.341626e+01	4.171406e+00	6.966879e-01
3108000	-1.545595e+03	3.921207e+01	3.928826e+00	6.767502e-01
3110000	-1.558209e+03	2.749827e+01	4.384988e+00	1.799702e+00
3112000	-1.552018e+03	-3.245592e-01	5.873909e+00	1.409612e+00
3114000	-1.543346e+03	1.513693e+01	5.021172e+00	1.091665e+00
3116000	-1.545048e+03	2.903946e+01	4.339956e+00	1.253984e+00
3118000	-1.539407e+03	3.080930e+01	4.272198e+00	1.001552e+00
3120000	-1.537452e+03	5.457791e+01	3.357818e+00	4.447259e-01
3122000	-1.542328e+03	2.401371e+01	4.548421e+00	1.754956e+00
3124000	-1.538200e+03	7.700654e+01	2.656549e+00	5.755377e-01
3126000	-1.539110e+03	2.680293e+01	4.452136e+00	1.029402e+00
3128000	-1.540011e+03	3.422864e+01	4.134850e+00	7.329889e-01
3130000	-1.544295e+03	2.761029e+01	4.399370e+00	1.371875e+00
3132000	-1.556488e+03	1.570055e+01	4.957815e+00	1.753423e+00
3134000	-1.542260e+03	1.802931e+01	4.840797e+00	1.729403e+00
3136000	-1.540754e+03	2.165135e+01	4.677356e+00	1.420964e+00
3138000	-1.543794e+03	3.114973e+01	4.233955e+00	1.528163e+00
3140000	-1.547338e+03	2.479671e+01	4.533892e+00	1.280556e+00
3142000	-1.549656e+03	2.789686e+01	4.412322e+00	8.018068e-01
3144000	-1.551476e+03	1.791113e+01	4.859750e+00	1.470541e+00
3146000	-1.541966e+03	1.775827e+01	4.877124e+00	1.279069e+00
3148000	-1.542388e+03	1.555046e+01	4.981430e+00	1.444973e+00
3150000	-1.534381e+03	3.029314e+01	4.306825e+00	7.392981e-01
3152000	-1.539726e+03	9.425263e+00	5.298798e+00	1.609184e+00
3154000	-1.557158e+03	4.005337e+01	3.888147e+00	8.386665e-01
3156000	-1.550147e+03	4.131364e+01	3.840367e+00	7.701958e-01
3158000	-1.544052e+03	3.608114e+01	4.044715e+00	1.005320e+00
3160000	-1.540270e+03	2.650489e+01	4.474798e+00	8.377516e-01
3162000	-1.546813e+03	2.096294e+01	4.716768e+00	1.299909e+00
3164000	-1.534411e+03	4.136370e+01	3.838917e+00	7.565484e-01
3166000	-1.544207e+03	1.331404e+01	5.143236e+00	5.965276e-01
3168000	-1.540125e+03	5.554837e+01	3.322257e+00	4.999545e-01
3170000	-1.560189e+03	2.770769e+01	4.415406e+00	9.235913e-01
3172000	-1.545439e+03	4.582075e+01	3.668624e+00	6.723822e-01
3174000	-1.541528e+03	2.997236e+01	4.310363e+00	9.808715e-01
3176000	-1.542223e+03	3.661629e+01	4.028148e+00	8.658522e-01
3178000	-1.550424e+03	1.041236e+01	5.258314e+00	1.362421e+00
3180000	-1.536817e+03	1.601720e+01	4.930552e+00	1.968867e+00
3182000	-1.536975e+03	2.599815e+01	4.472361e+00	1.397035e+00
3184000	-1.554596e+03	1.069617e+01	5.254667e+00	1.145567e+00
3186000	-1.534212e+03	3.081334e+01	4.250512e+00	1.488233e+00
3188000	-1.540853e+03	1.247047e+00	5.781184e+00	1.374827e+00
3190000	-1.536179e+03	2.641162e+01	4.453222e+00	1.397174e+00
3192000	-1.553501e+03	1.301557e+01	5.123441e+00	1.267163e+00
3194000	-1.538571e+03	5.291956e+01	3.409402e+00	6.343659e-01
3196000	-1.545919e+03	5.233289e+00	5.552674e+00	1.282996e+00
3198000	-1.550354e+03	2.548721e+01	4.527815e+00	7.194207e-01
3200000	-1.560924e+03	2.742697e+01	4.415744e+00	1.196929e+00
3202000	-1.559081e+03	1.919200e+01	4.792386e+00	1.536443e+00
3204000	-1.551100e+03	2.562058e+01	4.493995e+00	1.309176e+00
3206000	-1.546006e+03	1.330939e+01	5.108298e+00	1.259016e+00
3208000	-1.548961e+03	4.773194e+01	3.591087e+00	8.196926e-01
3210000	-1.548741e+03	2.169046e+01	4.668679e+00	1.560977e+00
3212000	-1.550221e+03	1.045847e+01	5.257967e+00	1.322661e+00
3214000	-1.547966e+03	3.627942e+01	4.022344e+00	1.341715e+00
3216000	-1.556739e+03	2.716140e+01	4.428903e+00	1.175534e+00
3218000	-1.548982e+03	1.594459e+01	4.990091e+00	8.832035e-01
3220000	-1.542886e+03	3.098319e+01	4.279846e+00	6.551982e-01
3222000	-1.550360e+03	2.308742e+01	4.636373e+00	8.338436e-01
3224000	-1.544800e+03	1.300155e+01	5.136470e+00	1.036056e+00
3226000	-1.547679e+03	3.278061e+01	4.182612e+00	1.073678e+00
3228000	-1.546322e+03	3.570088e+01	4.064482e+00	9.155923e-01
3230000	-1.543254e+03	3.577139e+01	4.071836e+00	6.708059e-01
3232000	-1.552885e+03	2.169599e+01	4.684363e+00	1.231914e+00
3234000	-1.553973e+03	1.625359e+01	4.938554e+00	1.575988e+00
3236000	-1.540657e+03	4.935333e+01	3.535314e+00	7.065263e-01
3238000	-1.546033e+03	2.866508e+01	4.369924e+00	9.647598e-01
3240000	-1.540613e+03	2.410966e+01	4.572686e+00	1.145808e+00
3242000	-1.544525e+03	1.450430e+01	5.051755e+00	1.138306e+00
3244000	-1.540268e+03	3.769659e+01	3.980652e+00	9.289803e-01
3246000	-1.551959e+03	1.811191e+01	4.855263e+00	1.358887e+00
3248000	-1.552653e+03	2.311619e+01	4.599820e+00	1.568581e+00
3250000	-1.549762e+03	2.719441e+01	4.436124e+00	9.854027e-01
3252000	-1.546010e+03	3.151108e+01	4.249113e+00	8.222295e-01
3254000	-1.543917e+03	1.868876e+01	4.841058e+00	1.064735e+00
3256000	-1.535901e+03	4.066765e+01	3.865162e+00	7.958770e-01
3258000	-1.561055e+03	8.307262e+00	5.311563e+00	2.494910e+00
3260000	-1.567219e+03	1.782019e+01	4.878035e+00	1.199127e+00
3262000	-1.531512e+03	3.486814e+01	4.092041e+00	1.096856e+00
3264000	-1.534497e+03	2.226548e+01	4.620406e+00	1.988553e+00
3266000	-1.547887e+03	3.641175e+01	4.037750e+00	8.408619e-01
3268000	-1.555534e+03	5.225819e+00	5.546735e+00	1.393795e+00
3270000	-1.542623e+03	3.502695e+01	4.078371e+00	1.260644e+00
3272000	-1.547622e+03	4.859053e+01	3.557823e+00	8.577925e-01
3274000	-1.537312e+03	6.552487e+00	5.450678e+00	1.753816e+00
3276000	-1.533437e+03	2.805845e+01	4.398906e+00	9.339013e-01
3278000	-1.534529e+03	2.048714e+01	4.720979e+00	1.689599e+00
3280000	-1.536290e+03	3.608998e+01	4.056950e+00	7.053091e-01
3282000	-1.542428e+03	2.084188e+00	5.683597e+00	2.181756e+00
3284000	-1.554882e+03	4.225465e+01	3.806491e+00	6.831473e-01
3286000	-1.540409e+03	3.378936e+01	4.153730e+00	7.330115e-01
3288000	-1.537310e+03	1.077959e+01	5.242542e+00	1.285127e+00
3290000	-1.535863e+03	2.710762e+01	4.431589e+00	1.170836e+00
3292000	-1.544160e+03	3.962932e+01	3.911162e+00	6.938422e-01
3294000	-1.551264e+03	3.629924e+01	4.047410e+00	7.230136e-01
3296000	-1.539610e+03	2.279761e+01	4.634134e+00	1.170240e+00
3298000	-1.542886e+03	9.940980e+00	5.312940e+00	8.361698e-01
3300000	-1.538444e+03	2.586282e+00	5.721676e+00	1.034829e+00
3302000	-1.552660e+03	2.745128e+01	4.419759e+00	1.084961e+00
3304000	-1.552624e+03	2.469875e+01	4.561084e+00	8.017430e-01
3306000	-1.541975e+03	1.215203e+01	5.164607e+00	1.358337e+00
3308000	-1.555904e+03	5.069634e+01	3.491758e+00	5.579852e-01
3310000	-1.538969e+03	2.302608e+01	4.618981e+00	1.257702e+00
3312000	-1.539241e+03	3.524766e+01	4.090526e+00	7.530261e-01
3314000	-1.550087e+03	1.252857e+01	5.164756e+00	9.790082e-01
3316000	-1.549470e+03	2.035550e+01	4.760370e+00	1.019632e+00
3318000	-1.542814e+03	2.191927e+01	4.664500e+00	1.418543e+00
3320000	-1.557537e+03	4.541692e+01	3.689838e+00	5.205694e-01
3322000	-1.555603e+03	1.145455e+01	5.150895e+00	2.312394e+00
3324000	-1.531493e+03	7.092683e+01	2.832563e+00	4.788603e-01
3326000	-1.546060e+03	4.254509e+01	3.791889e+00	7.631532e-01
3328000	-1.548639e+03	1.650264e+01	4.934477e+00	1.406639e+00
3330000	-1.543466e+03	2.650854e+01	4.458820e+00	1.179090e+00
3332000	-1.548370e+03	3.816203e+01	3.954715e+00	1.093673e+00
3334000	-1.544553e+03	3.828494e+01	3.965147e+00	7.168227e-01
3336000	-1.528754e+03	1.323335e+01	5.109159e+00	1.318804e+00
3338000	-1.541233e+03	3.771987e+01	3.976397e+00	1.008778e+00
3340000	-1.549537e+03	4.589930e+01	3.663811e+00	7.203500e-01
3342000	-1.545214e+03	3.808652e+01	3.971527e+00	7.602638e-01
3344000	-1.533715e+03	2.503256e+01	4.520086e+00	1.338844e+00
3346000	-1.535706e+03	3.427948e+01	4.137926e+00	6.104338e-01
3348000	-1.554002e+03	1.339212e+01	5.076493e+00	1.779043e+00
3350000	-1.545340e+03	2.283234e+01	4.627388e+00	1.276038e+00
3352000	-1.545103e+03	2.788205e+01	4.417471e+00	7.041306e-01
3354000	-1.549836e+03	2.513113e+01	4.531037e+00	1.006881e+00
3356000	-1.548616e+03	2.378626e+01	4.595478e+00	9.896099e-01
3358000	-1.553059e+03	4.704254e+01	3.626017e+00	5.763288e-01
3360000	-1.558144e+03	1.096798e+01	5.248671e+00	9.839757e-01
3362000	-1.546131e+03	2.077137e+01	4.741125e+00	9.945678e-01
3364000	-1.552057e+03	7.761251e+01	2.646130e+00	3.478676e-01
3366000	-1.564036e+03	3.467022e+01	4.120009e+00	6.380608e-01
3368000	-1.548184e+03	2.949081e+01	4.326208e+00	1.108592e+00
3370000	-1.546294e+03	2.879789e+01	4.348714e+00	1.301151e+00
3372000	-1.542317e+03	1.981009e+01	4.787971e+00	1.007255e+00
3374000	-1.552552e+03	3.256617e+00	5.660339e+00	1.405310e+00
3376000	-1.543930e+03	4.479115e+00	5.617589e+00	9.148796e-01
3378000	-1.557311e+03	2.517361e+01	4.531833e+00	9.474642e-01
3380000	-1.557662e+03	3.179652e+01	4.238634e+00	7.748854e-01
3382000	-1.539431e+03	2.654439e+01	4.473251e+00	8.316121e-01
3384000	-1.547743e+03	5.324422e+00	5.577374e+00	7.633032e-01
3386000	-1.542445e+03	1.795473e+01	4.874835e+00	1.127916e+00
3388000	-1.541803e+03	1.860703e+01	4.832992e+00	1.307360e+00
3390000	-1.534493e+03	3.333862e+01	4.150699e+00	1.254138e+00
3392000	-1.544193e+03	1.274693e+01	5.160181e+00	8.461777e-01
3394000	-1.545508e+03	2.141818e+01	4.713786e+00	9.056806e-01
3396000	-1.539668e+03	3.659404e+01	4.022138e+00	1.032052e+00
3398000	-1.544705e+03	1.268967e+01	5.123705e+00	1.588100e+00
3400000	-1.537112e+03	1.046156e+01	5.235164e+00	1.739101e+00
3402000	-1.551985e+03	4.576073e+01	3.667295e+00	7.673280e-01
3404000	-1.541456e+03	2.990920e+01	4.310069e+00	1.050621e+00
3406000	-1.535400e+03	1.089813e+01	5.233312e+00	1.336678e+00
3408000	-1.553499e+03	1.811762e+01	4.848181e+00	1.494032e+00
3410000	-1.553602e+03	3.577459e+01	4.067433e+00	7.719134e-01
3412000	-1.538179e+03	5.958424e+01	3.180909e+00	6.520283e-01
3414000	-1.561624e+03	1.407346e+01	5.071687e+00	1.189113e+00
3416000	-1.538278e+03	2.666243e+01	4.449992e+00	1.216344e+00
3418000	-1.559330e+03	3.174014e+01	4.227872e+00	1.076390e+00
3420000	-1.532943e+03	3.953531e+01	3.905932e+00	9.168517e-01
3422000	-1.541749e+03	3.487635e+01	4.098739e+00	9.309468e-01
3424000	-1.540545e+03	1.204282e+01	5.169100e+00	1.383608e+00
3426000	-1.535648e+03	3.066594e+01	4.289223e+00	7.613990e-01
3428000	-1.541468e+03	8.459511e+00	5.373552e+00	1.222578e+00
3430000	-1.537765e+03	6.315990e+00	5.505642e+00	1.021601e+00
3432000	-1.545821e+03	3.433281e+01	4.112946e+00	1.140905e+00
3434000	-1.539431e+03	3.922625e+01	3.920124e+00	8.763057e-01
3436000	-1.544710e+03	3.095729e+01	4.270365e+00	8.949484e-01
3438000	-1.551532e+03	9.243214e+00	5.334757e+00	1.138362e+00
3440000	-1.556242e+03	8.741881e+00	5.346405e+00	1.429148e+00
3442000	-1.548452e+03	4.522789e+00	5.593417e+00	1.287590e+00
3444000	-1.560396e+03	2.876273e+01	4.333272e+00	1.679341e+00
3446000	-1.549208e+03	1.327237e+01	5.081433e+00	1.804930e+00
3448000	-1.534330e+03	1.832529e+01	4.850520e+00	1.239812e+00
3450000	-1.539953e+03	2.223080e+01	4.665319e+00	1.090085e+00
3452000	-1.536927e+03	3.439561e+01	4.135746e+00	5.451158e-01
3454000	-1.542036e+03	3.303695e+01	4.187878e+00	6.960191e-01
3456000	-1.531568e+03	1.594112e+01	4.945709e+00	1.748765e+00
3458000	-1.531698e+03	2.063172e+01	4.719225e+00	1.580883e+00
3460000	-1.537207e+03	2.845334e+01	4.382878e+00	8.910505e-01
3462000	-1.553888e+03	4.555054e+01	3.678969e+00	6.712264e-01
3464000	-1.539031e+03	1.289284e+01	5.129295e+00	1.279696e+00
3466000	-1.537542e+03	2.804835e+01	4.397046e+00	9.847751e-01
3468000	-1.541233e+03	4.565726e+01	3.667849e+00	8.562513e-01
3470000	-1.554319e+03	1.959702e+01	4.776869e+00	1.444309e+00
3472000	-1.539222e+03	-2.078925e+00	5.948705e+00	1.941802e+00
3474000	-1.546231e+03	4.171669e+01	3.821411e+00	8.440908e-01
3476000	-1.532745e+03	4.616545e+01	3.640079e+00	1.080438e+00
3478000	-1.549848e+03	2.637412e+01	4.477872e+00	9.022912e-01
3480000	-1.546955e+03	5.245376e+01	3.422941e+00	7.183453e-01
3482000	-1.537745e+03	3.703477e+01	4.013317e+00	8.029627e-01
3484000	-1.546785e+03	4.550708e+01	3.689761e+00	4.324160e-01
3486000	-1.539374e+03	1.105254e+01	5.164053e+00	2.468167e+00
3488000	-1.566859e+03	1.437952e+01	5.004401e+00	2.171945e+00
3490000	-1.543900e+03	-1.156872e+00	5.891889e+00	1.946721e+00
3492000	-1.549768e+03	5.266269e+01	3.423396e+00	4.965903e-01
3494000	-1.542306e+03	1.803582e+01	4.864494e+00	1.251708e+00
3496000	-1.538578e+03	2.273429e+01	4.660573e+00	6.847612e-01
3498000	-1.555415e+03	3.116195e+01	4.244410e+00	1.278149e+00
3500000	-1.545662e+03	2.445710e+01	4.528784e+00	1.728903e+00
3502000	-1.546983e+03	4.909950e+00	5.561762e+00	1.448441e+00
3504000	-1.542918e+03	1.493066e+01	4.972802e+00	2.232041e+00
3506000	-1.545913e+03	8.226781e+00	5.364550e+00	1.617172e+00
3508000	-1.548548e+03	1.985676e+01	4.787011e+00	9.799408e-01
3510000	-1.535819e+03	8.581175e+00	5.362369e+00	1.302024e+00
3512000	-1.542987e+03	2.824369e+00	5.684508e+00	1.426102e+00
3514000	-1.537197e+03	8.957750e+00	5.299542e+00	2.063137e+00
3516000	-1.539252e+03	1.838316e+01	4.863165e+00	9.307383e-01
3518000	-1.536559e+03	5.933171e+01	3.190849e+00	6.040590e-01
3520000	-1.555433e+03	3.041541e+00	5.649466e+00	1.806050e+00
3522000	-1.537146e+03	1.485342e+01	5.007613e+00	1.636129e+00
3524000	-1.534044e+03	2.205958e+01	4.685337e+00	8.482598e-01
3526000	-1.533984e+03	3.682647e+01	4.019277e+00	8.682137e-01
3528000	-1.535046e+03	3.701829e+01	4.014370e+00	7.941659e-01
3530000	-1.539688e+03	2.782430e+01	4.412307e+00	8.746946e-01
3532000	-1.541672e+03	2.378375e+01	4.597082e+00	9.584511e-01
3534000	-1.536200e+03	5.343863e+01	3.384044e+00	8.345078e-01
3536000	-1.534449e+03	2.557961e+01	4.505774e+00	1.097686e+00
3538000	-1.550623e+03	4.608802e-01	5.857807e+00	8.893112e-01
3540000	-1.545175e+03	2.769933e+01	4.406184e+00	1.133577e+00
3542000	-1.545809e+03	1.645726e+01	4.954331e+00	1.064545e+00
3544000	-1.542275e+03	1.781754e+01	4.857330e+00	1.612207e+00
3546000	-1.540121e+03	3.188927e+01	4.221602e+00	1.070360e+00
3548000	-1.549162e+03	1.406606e+01	5.023524e+00	2.117349e+00
3550000	-1.546200e+03	1.521014e+01	4.985207e+00	1.712151e+00
3552000	-1.555125e+03	4.110857e+01	3.850457e+00	7.223580e-01
3554000	-1.538480e+03	1.747448e+01	4.903092e+00	1.050478e+00
3556000	-1.547947e+03	2.319365e+01	4.610871e+00	1.259654e+00
3558000	-1.553585e+03	4.585882e+01	3.655796e+00	9.718605e-01
3560000	-1.546975e+03	2.795491e+01	4.397358e+00	1.071383e+00
3562000	-1.549484e+03	2.584882e+01	4.495620e+00	1.046074e+00
3564000	-1.536392e+03	2.130205e+01	4.659439e+00	2.140485e+00
3566000	-1.534719e+03	2.035136e+01	4.759085e+00	1.049823e+00
3568000	-1.556037e+03	3.942301e+01	3.912440e+00	8.686708e-01
3570000	-1.544064e+03	1.380701e+01	5.066572e+00	1.552953e+00
3572000	-1.553367e+03	4.123410e+01	3.831869e+00	1.063264e+00
3574000	-1.555324e+03	1.211105e+01	5.195951e+00	8.153100e-01
3576000	-1.532826e+03	2.185101e+01	4.661062e+00	1.557927e+00
3578000	-1.534410e+03	2.024831e+01	4.764285e+00	1.047511e+00
3580000	-1.553804e+03	3.743589e+01	3.988059e+00	1.010469e+00
3582000	-1.541114e+03	1.693577e+01	4.924898e+00	1.161003e+00
3584000	-1.534249e+03	3.229996e-01	5.817049e+00	1.701570e+00
3586000	-1.541326e+03	4.247010e+01	3.777853e+00	1.195570e+00
3588000	-1.544954e+03	2.644750e+01	4.470849e+00	9.802935e-01
3590000	-1.551248e+03	1.456349e+01	5.052476e+00	1.065340e+00
3592000	-1.543955e+03	-1.971448e+00	5.975956e+00	1.392826e+00
3594000	-1.534342e+03	2.418964e+01	4.549965e+00	1.546291e+00
3596000	-1.544282e+03	1.840484e+01	4.819535e+00	1.778584e+00
3598000	-1.562278e+03	2.826399e+01	4.387236e+00	9.845512e-01
3600000	-1.545973e+03	3.994383e+00	5.576883e+00	2.101849e+00
3602000	-1.541551e+03	1.560730e+01	4.991139e+00	1.200239e+00
3604000	-1.540123e+03	3.216987e+01	4.194948e+00	1.400470e+00
3606000	-1.552393e+03	1.835425e+01	4.811448e+00	1.991194e+00
3608000	-1.562887e+03	1.924638e+01	4.811578e+00	1.096447e+00
3610000	-1.543514e+03	1.782405e+01	4.860719e+00	1.538385e+00
3612000	-1.556930e+03	1.128918e+01	5.224008e+00	1.117381e+00
3614000	-1.543006e+03	2.434358e+01	4.553656e+00	1.314137e+00
3616000	-1.548192e+03	3.007412e+01	4.322551e+00	6.068335e-01
3618000	-1.551482e+03	3.497985e+01	4.083880e+00	1.177610e+00
3620000	-1.535293e+03	3.484607e+01	4.104976e+00	8.146572e-01
3622000	-1.536344e+03	5.147010e+01	3.451886e+00	8.907206e-01
3624000	-1.547425e+03	5.555794e+00	5.531058e+00	1.337111e+00
3626000	-1.551409e+03	3.337803e+01	4.146103e+00	1.321554e+00
3628000	-1.541832e+03	2.817419e+01	4.395545e+00	8.918590e-01
3630000	-1.545222e+03	2.507628e+01	4.513606e+00	1.433514e+00
3632000	-1.539832e+03	1.789006e+01	4.852060e+00	1.644406e+00
3634000	-1.550014e+03	2.454056e+01	4.532135e+00	1.574096e+00
3636000	-1.546553e+03	1.846733e+00	5.756912e+00	1.181457e+00
3638000	-1.546011e+03	1.336559e+01	5.105151e+00	1.262300e+00
3640000	-1.551702e+03	3.288849e+01	4.187388e+00	8.557825e-01
3642000	-1.543859e+03	2.046905e+01	4.724648e+00	1.632747e+00
3644000	-1.535164e+03	3.613384e+01	4.034096e+00	1.206048e+00
3646000	-1.559795e+03	5.790017e+01	3.241323e+00	5.238765e-01
3648000	-1.545616e+03	2.766261e+01	4.371973e+00	1.922018e+00
3650000	-1.549469e+03	2.663345e+01	4.468424e+00	8.466848e-01
3652000	-1.534952e+03	3.481665e+01	4.103697e+00	8.740994e-01
3654000	-1.543272e+03	1.894791e+01	4.837880e+00	8.689439e-01
3656000	-1.553543e+03	7.944269e+00	5.413339e+00	1.025659e+00
3658000	-1.537286e+03	1.947026e+01	4.754773e+00	2.018375e+00
3660000	-1.555090e+03	2.138908e+01	4.692079e+00	1.380047e+00
3662000	-1.545417e+03	1.030295e+02	2.035085e+00	1.978047e-01
3664000	-1.554099e+03	4.929480e+01	3.544920e+00	5.036164e-01
3666000	-1.550134e+03	3.622304e+01	4.040919e+00	9.539407e-01
3668000	-1.541755e+03	1.056995e+00	5.795970e+00	1.318184e+00
3670000	-1.534817e+03	2.667124e+01	4.465241e+00	8.776165e-01
3672000	-1.551573e+03	6.922922e+00	5.466753e+00	1.099069e+00
3674000	-1.540069e+03	4.738055e+01	3.607732e+00	7.254662e-01
3676000	-1.567793e+03	-9.840666e+00	6.431646e+00	2.161770e+00
3678000	-1.541649e+03	1.815636e+01	4.863317e+00	1.154531e+00
3680000	-1.537612e+03	1.656348e+01	4.974309e+00	5.699934e-01
3682000	-1.553100e+03	2.526872e+01	4.519652e+00	1.111965e+00
3684000	-1.544110e+03	3.672048e+01	3.998677e+00	1.469541e+00
3686000	-1.543861e+03	3.189660e+01	4.229938e+00	8.728240e-01
3688000	-1.551849e+03	1.505559e+01	5.019105e+00	1.212748e+00
3690000	-1.549181e+03	4.723684e+01	3.613583e+00	7.130181e-01
3692000	-1.544840e+03	1.251541e+01	5.130491e+00	1.634623e+00
3694000	-1.547785e+03	1.955055e+01	4.793782e+00	1.149795e+00
3696000	-1.557271e+03	2.728243e+01	4.441389e+00	7.829850e-01
3698000	-1.550158e+03	2.570911e+01	4.470915e+00	1.717256e+00
3700000	-1.536528e+03	4.046121e+01	3.874994e+00	7.574656e-01
3702000	-1.543976e+03	1.684665e+01	4.921857e+00	1.309723e+00
3704000	-1.547569e+03	1.784980e+01	4.845046e+00	1.824261e+00
3706000	-1.550171e+03	7.650463e+00	5.438497e+00	8.718265e-01
3708000	-1.555532e+03	2.737275e+01	4.432165e+00	8.931706e-01
3710000	-1.539478e+03	2.919154e+01	4.329412e+00	1.336467e+00
3712000	-1.555737e+03	4.175279e+01	3.810991e+00	1.071154e+00
3714000	-1.549503e+03	1.680988e+01	4.922008e+00	1.343536e+00
3716000	-1.545334e+03	3.443853e+01	4.107410e+00	1.165048e+00
3718000	-1.548137e+03	5.438255e+01	3.363779e+00	4.692366e-01
3720000	-1.541657e+03	2.831522e+01	4.389976e+00	8.731046e-01
3722000	-1.551804e+03	7.935644e+01	2.601240e+00	2.509549e-01
3724000	-1.555473e+03	2.852124e+01	4.389406e+00	6.796111e-01
3726000	-1.554691e+03	1.815777e+01	4.862789e+00	1.163589e+00
3728000	-1.541346e+03	5.395469e+01	3.366058e+00	8.318416e-01
3730000	-1.546919e+03	3.077401e+01	4.267908e+00	1.133717e+00
3732000	-1.533775e+03	1.238093e+01	5.154991e+00	1.309301e+00
3734000	-1.549010e+03	2.143865e+00	5.700143e+00	1.841355e+00
3736000	-1.543134e+03	1.601920e+01	4.977487e+00	1.052641e+00
3738000	-1.548590e+03	2.698915e+01	4.443261e+00	1.035636e+00
3740000	-1.547286e+03	2.396255e+01	4.578011e+00	1.180640e+00
3742000	-1.551950e+03	3.368954e+01	4.150725e+00	9.026151e-01
3744000	-1.546256e+03	8.339643e+00	5.397481e+00	9.135117e-01
3746000	-1.543371e+03	2.836968e+01	4.377458e+00	1.094026e+00
3748000	-1.548979e+03	1.199622e+01	5.175594e+00	1.309021e+00
3750000	-1.552154e+03	3.050917e+01	4.288542e+00	9.334816e-01
3752000	-1.543043e+03	1.250903e+01	5.152080e+00	1.235704e+00
3754000	-1.542032e+03	2.876378e+01	4.351737e+00	1.268247e+00
3756000	-1.538374e+03	2.985371e+01	4.289150e+00	1.575273e+00
3758000	-1.535607e+03	6.623156e+00	5.460141e+00	1.515677e+00
3760000	-1.545049e+03	2.478360e+01	4.559284e+00	7.549758e-01
3762000	-1.545698e+03	4.110242e+01	3.851055e+00	7.135521e-01
3764000	-1.547085e+03	1.407073e+01	5.085147e+00	9.360701e-01
3766000	-1.554214e+03	-9.575582e+00	6.460949e+00	1.457370e+00
3768000	-1.545283e+03	1.053047e+01	5.282279e+00	8.053745e-01
3770000	-1.546376e+03	1.626756e+01	4.929102e+00	1.746870e+00
3772000	-1.558835e+03	2.376069e+01	4.605736e+00	8.001045e-01
3774000	-1.540404e+03	4.029725e+01	3.881168e+00	7.679672e-01
3776000	-1.528454e+03	1.234107e+01	5.117285e+00	2.057699e+00
3778000	-1.564929e+03	2.051636e+01	4.755430e+00	9.589325e-01
3780000	-1.545703e+03	1.739652e+01	4.907810e+00	1.035631e+00
3782000	-1.542043e+03	7.034254e+00	5.434471e+00	1.559534e+00
3784000	-1.546731e+03	3.488668e+01	4.098966e+00	9.152914e-01
3786000	-1.540463e+03	8.470112e+00	5.364914e+00	1.367281e+00
3788000	-1.541606e+03	2.308796e+01	4.556772e+00	2.503769e+00
3790000	-1.544700e+03	1.635575e+01	4.937719e+00	1.490141e+00
3792000	-1.544119e+03	3.688280e+01	4.019915e+00	7.965685e-01
3794000	-1.564022e+03	-9.326190e+00	6.466365e+00	1.127007e+00
3796000	-1.554451e+03	4.890533e+00	5.587027e+00	1.030222e+00
3798000	-1.542032e+03	2.012301e+01	4.779462e+00	8.659717e-01
3800000	-1.545787e+03	3.354330e+01	4.168351e+00	6.403031e-01
3802000	-1.555421e+03	6.397472e+01	3.044468e+00	4.839129e-01
3804000	-1.541485e+03	3.610774e+01	4.051373e+00	8.201511e-01
3806000	-1.549492e+03	-1.215119e+00	5.941427e+00	1.196250e+00
3808000	-1.560556e+03	3.435952e+01	4.088111e+00	1.698106e+00
3810000	-1.538720e+03	1.733073e+01	4.921123e+00	8.400255e-01
3812000	-1.542297e+03	5.750675e+01	3.252987e+00	5.713010e-01
3814000	-1.550076e+03	3.189796e+01	4.222032e+00	1.051865e+00
3816000	-1.541402e+03	5.433172e+01	3.360102e+00	6.254257e-01
3818000	-1.543401e+03	2.740617e+01	4.414232e+00	1.250755e+00
3820000	-1.551375e+03	4.110222e+01	3.845335e+00	8.570314e-01
3822000	-1.554542e+03	1.129690e+01	5.192252e+00	1.698196e+00
3824000	-1.541385e+03	1.653669e+01	4.938153e+00	1.300727e+00
3826000	-1.554053e+03	1.631461e+01	4.966260e+00	9.751416e-01
3828000	-1.540640e+03	2.091123e+01	4.713241e+00	1.423775e+00
3830000	-1.541563e+03	2.072351e+01	4.741015e+00	1.044664e+00
3832000	-1.556628e+03	3.623744e+01	4.047708e+00	7.777214e-01
3834000	-1.542627e+03	3.091767e+01	4.280036e+00	7.164443e-01
3836000	-1.545048e+03	8.936695e-01	5.813729e+00	1.186023e+00
3838000	-1.558591e+03	2.937497e+01	4.299472e+00	1.822226e+00
3840000	-1.545250e+03	1.738976e+01	4.901115e+00	1.174111e+00
3842000	-1.544305e+03	3.439629e+01	4.128524e+00	7.129357e-01
3844000	-1.542895e+03	1.191453e+01	5.174907e+00	1.403529e+00
3846000	-1.552107e+03	1.677072e+01	4.948739e+00	8.600596e-01
3848000	-1.549182e+03	2.199574e+01	4.670446e+00	1.219181e+00
3850000	-1.540576e+03	3.266158e+01	4.190592e+00	1.008920e+00
3852000	-1.542874e+03	5.080203e+01	3.476913e+00	8.627821e-01
3854000	-1.549026e+03	4.167507e+01	3.830969e+00	6.449173e-01
3856000	-1.557309e+03	1.885324e+01	4.826216e+00	1.196511e+00
3858000	-1.545101e+03	1.837206e+01	4.855152e+00	1.100947e+00
3860000	-1.550267e+03	2.136250e+01	4.713093e+00	9.755324e-01
3862000	-1.564030e+03	3.264640e+01	4.193527e+00	9.565953e-01
3864000	-1.544900e+03	3.391866e+01	4.149831e+00	6.942811e-01
3866000	-1.554381e+03	1.172087e+01	5.198890e+00	1.150921e+00
3868000	-1.540034e+03	3.975419e+01	3.910977e+00	5.735405e-01
3870000	-1.547869e+03	1.946360e+01	4.798078e+00	1.150318e+00
3872000	-1.557313e+03	8.271760e+00	5.359280e+00	1.667071e+00
3874000	-1.543532e+03	3.959805e+01	3.905090e+00	8.748887e-01
3876000	-1.538573e+03	1.863971e+01	4.856412e+00	8.082750e-01
3878000	-1.548498e+03	4.104907e+01	3.847893e+00	8.460754e-01
3880000	-1.544530e+03	2.476489e+01	4.487862e+00	2.296582e+00
3882000	-1.539784e+03	3.292246e+01	4.174840e+00	1.111156e+00
3884000	-1.554145e+03	5.127561e+01	3.464553e+00	7.323063e-01
3886000	-1.570930e+03	3.486111e+01	4.090359e+00	1.143526e+00
3888000	-1.556057e+03	9.256141e+00	5.325171e+00	1.299048e+00
3890000	-1.546455e+03	2.216806e+01	4.661953e+00	1.222436e+00
3892000	-1.548143e+03	3.368265e+01	4.145756e+00	1.024993e+00
3894000	-1.539904e+03	9.290624e+00	5.332205e+00	1.137139e+00
3896000	-1.537792e+03	3.837474e+01	3.944887e+00	1.120834e+00
3898000	-1.544248e+03	2.727239e+01	4.397199e+00	1.757385e+00
3900000	-1.545183e+03	5.506520e+01	3.326822e+00	8.508373e-01
3902000	-1.556855e+03	3.390950e+01	4.129314e+00	1.181279e+00
3904000	-1.554502e+03	3.752169e+01	3.985177e+00	9.943541e-01
3906000	-1.548957e+03	3.361755e+01	4.149928e+00	9.931373e-01
3908000	-1.538960e+03	1.073187e+01	5.226348e+00	1.631485e+00
3910000	-1.547972e+03	1.850252e+01	4.823623e+00	1.599088e+00
3912000	-1.536208e+03	4.627194e+01	3.656088e+00	5.510710e-01
3914000	-1.558545e+03	1.071850e+01	5.267434e+00	8.890077e-01
3916000	-1.545228e+03	3.111052e+01	4.266082e+00	8.384669e-01
3918000	-1.553472e+03	3.285041e+01	4.180347e+00	1.056108e+00
3920000	-1.562473e+03	3.742264e+01	3.995096e+00	8.537568e-01
3922000	-1.544070e+03	2.324730e+01	4.584849e+00	1.751928e+00
3924000	-1.538170e+03	3.481361e+01	4.114447e+00	6.249280e-01
3926000	-1.543377e+03	9.529111e+00	5.316360e+00	1.185925e+00
3928000	-1.531240e+03	2.624966e+01	4.485724e+00	8.577859e-01
3930000	-1.542450e+03	3.489762e+01	4.101240e+00	8.508719e-01
3932000	-1.541360e+03	2.224529e+01	4.655712e+00	1.274437e+00
3934000	-1.538405e+03	4.915473e+01	3.543262e+00	6.887739e-01
3936000	-1.549863e+03	1.711948e+01	4.885036e+00	1.761463e+00
3938000	-1.552753e+03	7.670100e+01	2.667785e+00	4.747524e-01
3940000	-1.545679e+03	2.875989e+01	4.358641e+00	1.119258e+00
3942000	-1.551618e+03	3.584847e+01	4.060643e+00	8.591114e-01
3944000	-1.549877e+03	1.579998e+01	4.977180e+00	1.277824e+00
3946000	-1.558810e+03	9.427543e+00	5.321056e+00	1.202272e+00
3948000	-1.537054e+03	4.094642e+01	3.842733e+00	1.078065e+00
3950000	-1.537647e+03	2.260499e+01	4.645490e+00	1.126777e+00
3952000	-1.534651e+03	5.982848e+00	5.464098e+00	2.086030e+00
3954000	-1.559368e+03	6.393470e+01	3.039173e+00	6.915700e-01
3956000	-1.551013e+03	2.667558e+01	4.439783e+00	1.424711e+00
3958000	-1.545989e+03	8.040653e+00	5.411859e+00	9.556681e-01
3960000	-1.547202e+03	5.023856e+01	3.506791e+00	6.018271e-01
3962000	-1.546205e+03	2.502461e+01	4.529852e+00	1.138634e+00
3964000	-1.550844e+03	1.558048e+01	4.966660e+00	1.701487e+00
3966000	-1.551573e+03	6.447291e+01	3.028498e+00	4.922468e-01
3968000	-1.544894e+03	3.616855e+01	4.045920e+00	8.891988e-01
3970000	-1.534659e+03	2.393375e+01	4.577794e+00	1.214007e+00
3972000	-1.537310e+03	6.769900e+00	5.467791e+00	1.233759e+00
3974000	-1.540730e+03	2.621174e+01	4.465502e+00	1.331469e+00
3976000	-1.565635e+03	2.626132e+01	4.443217e+00	1.764414e+00
3978000	-1.553826e+03	6.750059e+01	2.928288e+00	7.048453e-01
3980000	-1.551912e+03	4.884863e+01	3.545332e+00	9.385792e-01
3982000	-1.538883e+03	1.689654e+01	4.906057e+00	1.570091e+00
3984000	-1.540855e+03	7.622989e+00	5.358716e+00	2.325998e+00
3986000	-1.545989e+03	3.380668e+01	4.146404e+00	8.859065e-01
3988000	-1.543701e+03	1.914394e+01	4.809414e+00	1.242304e+00
3990000	-1.538065e+03	2.020570e+01	4.740348e+00	1.576057e+00
3992000	-1.544717e+03	1.900641e+01	4.812533e+00	1.317277e+00
3994000	-1.545368e+03	3.536812e+01	4.075106e+00	9.966837e-01
[truncated: 3,003 more rows]
