# Supplementary material for: Systematics of giant neotropical fireflies and their kin (Lampyridae: Lampyrinae)
Source: PLoS One. 2026 Aug 3;21(8):e0354465. doi: 10.1371/journal.pone.0354465 (PMC13432145; doi:10.1371/journal.pone.0354465)
Supplement: S7 File — (ZIP) [file pone.0354465.s007.zip › S7/CratoBayes_not-partitioned.txt.trprobs]

#NEXUS
[ID: 2853170286]
[This file contains the trees that were found during the MCMC
search, sorted by posterior probability. "p" indicates the
posterior probability of the tree whereas "P" indicates the
cumulative posterior probability.]

begin trees;
   translate
    1 Cladodes_flabellatus,
    2 Photinus_pyralis,
    3 Photinus_corruscus,
    4 Aspisoma_lineatum,
    5 Aspisoma_laetum,
    6 Aspisoma_sticticum,
    7 Aspisoma_maculatum,
    8 Aspisoma_physonotum,
    9 Aspisoma_buyssoni,
   10 Aspisoma_ignitum,
   11 Pyractomena_lucifera,
   12 Pyractomena_cf_ecostata,
   13 Pyractomena_borealis,
   14 Aspisomoides_bilineatum,
   15 Aspisomoides_costatum,
   16 Aspisoma_pulchellum,
   17 Aspisoma_gentile,
   18 Aspisoma_lepidum,
   19 Aspisoma_aelianum,
   20 Aspisoma_nigrum,
   21 Micronaspis_floridana,
   22 Micronaspis_gabrielae,
   23 Tenaspis_angularis,
   24 Tenaspis_sinuosa,
   25 Tenaspis_chamelensis,
   26 Lampyris_noctiluca,
   27 Pleotomus_pallens,
   28 Microphotus_octhartus,
   29 Pleotomodes_knulli,
   30 Bituca_beskei,
   31 Bituca_miltoni,
   32 Lucernuta_savignii,
   33 Lychnacris_flabellata,
   34 Lucio_pictum,
   35 Lamprocera_diluta,
   36 Nyctocera_fuscipennis,
   37 Nyctocera_fasciata,
   38 Nyctocera_discorufa,
   39 Nyctocera_blattina,
   40 Cratomorphus_picipennis,
   41 Cratomorphus_distinctus,
   42 Cratomorphus_leoneli,
   43 Cratomorphus_splendidus,
   44 Cratomorphus_diaphanus,
   45 Cratomorphus_albomarginatus,
   46 Cratomorphus_bifenestratus,
   47 Cratomorphus_cossyphinus,
   48 Cratomorphus_signativentris,
   49 Cratomorphus_dorsalis,
   50 Erythrolychnia_bipartita;
   tree tree_1 [p = 0.000, P = 0.000] = [&W 0.000133] ((((31,30),((((((((50,49),48),47),46),(44,(45,43))),(42,41)),40),((29,((28,27),26)),(32,((((37,((39,38),36)),(35,34)),33),((25,24),23)))))),((22,21),(((15,14),(13,(12,11))),((20,16),(19,(17,(18,(10,(9,(8,(5,(6,(7,4))))))))))))),(2,3),1);
   tree tree_2 [p = 0.000, P = 0.000] = [&W 0.000133] (((((31,30),((((((((50,49),48),47),46),(44,(45,43))),(42,41)),40),((29,((28,27),26)),(32,((((37,((39,38),36)),(35,34)),33),((25,24),23)))))),((22,21),(((15,14),(13,(12,11))),((20,16),(19,(17,(18,(10,(9,(8,(5,((7,6),4)))))))))))),2),3,1);
   tree tree_3 [p = 0.000, P = 0.000] = [&W 0.000133] ((((31,30),(((((((((50,49),48),47),46),(45,(44,43))),(42,41)),40),(29,((28,27),26))),(32,(((((39,38),(37,36)),(35,34)),33),((25,24),23))))),(22,(21,(((15,14),(13,(12,11))),(16,(20,(19,(17,(18,(10,(9,(8,(5,(6,(7,4))))))))))))))),(2,3),1);
   tree tree_4 [p = 0.000, P = 0.001] = [&W 0.000133] ((((31,30),(((((((50,(49,48)),47),46),(45,(44,43))),(42,41)),40),((29,((28,27),26)),(32,(((((37,((39,38),36)),35),34),33),((25,24),23)))))),((22,21),((20,16),(19,(17,(18,(10,(((15,14),(13,(12,11))),(9,(8,(5,((7,6),4)))))))))))),(2,3),1);
   tree tree_5 [p = 0.000, P = 0.001] = [&W 0.000133] ((((31,30),((((((((50,49),48),47),46),((45,44),43)),(42,41)),40),((29,((28,27),26)),(32,((((37,((39,38),36)),(35,34)),33),((25,24),23)))))),((22,21),(((15,14),(13,(12,11))),(17,((19,(20,16)),(18,(10,(9,(8,(5,((7,6),4))))))))))),(2,3),1);
   tree tree_6 [p = 0.000, P = 0.001] = [&W 0.000133] ((((31,30),(((((((50,49),48),47),(46,(44,(45,43)))),(42,41)),40),((29,((28,27),26)),(32,(33,(((((39,38),(37,36)),35),34),((25,24),23))))))),((22,21),(((15,14),(13,(12,11))),((20,16),(19,(17,(18,(10,(9,(8,(5,((7,6),4)))))))))))),(2,3),1);
   tree tree_7 [p = 0.000, P = 0.001] = [&W 0.000067] ((((((((((50,(49,48)),47),46),((45,44),43)),(42,41)),40),((31,30),(29,(27,(28,26))))),(32,(((35,((37,((39,38),36)),34)),33),((25,24),23)))),((22,21),(((15,14),(13,(12,11))),(20,(16,(19,(17,(18,(10,(9,(8,(5,(6,(7,4)))))))))))))),(2,3),1);
   tree tree_8 [p = 0.000, P = 0.001] = [&W 0.000067] ((((((((37,((39,38),36)),(35,34)),33),32),(((((50,(((49,48),47),(46,(45,(44,43))))),42),41),40),(29,(27,(28,26))))),((31,30),((25,24),23))),((22,21),(((15,14),(13,(12,11))),(20,(16,(19,(17,(18,(10,(9,(8,(5,(6,(7,4)))))))))))))),(2,3),1);
   tree tree_9 [p = 0.000, P = 0.001] = [&W 0.000067] (((((((((((50,49),48),47),(46,((45,44),43))),42),41),40),(31,30)),((29,(27,(28,26))),(32,(((((37,((39,38),36)),35),34),33),((25,24),23))))),((22,21),(((15,14),(13,(12,11))),(20,(16,(19,(17,(18,(10,(9,(8,(5,(6,(7,4)))))))))))))),(2,3),1);
   tree tree_10 [p = 0.000, P = 0.001] = [&W 0.000067] (((((31,30),(((((((39,38),(37,36)),35),34),33),32),((50,(((((49,48),47),46),(44,(45,43))),((42,41),40))),(27,((29,28),26))))),((25,24),23)),((22,21),(((15,14),(13,(12,11))),(20,(16,(19,(17,(18,(10,(9,(8,(5,(6,(7,4)))))))))))))),(2,3),1);
   tree tree_11 [p = 0.000, P = 0.001] = [&W 0.000067] (((((50,((42,(((49,(48,47)),(46,(44,(45,43)))),41)),40)),(27,(29,(28,26)))),((31,30),(32,(((((37,((39,38),36)),35),34),33),((25,24),23))))),((22,21),(((15,14),(13,(12,11))),(20,(16,(19,(17,(18,(10,(9,(8,(5,(6,(7,4)))))))))))))),(2,3),1);
   tree tree_12 [p = 0.000, P = 0.001] = [&W 0.000067] ((((27,(29,(28,26))),(((((50,(((49,48),47),(46,(45,(44,43))))),(42,41)),40),(((((39,38),(37,36)),(35,34)),33),32)),((31,30),((25,24),23)))),((22,21),(((15,14),(13,(12,11))),(20,(16,(19,(17,(18,(10,(9,(8,(5,(6,(7,4)))))))))))))),(2,3),1);
   tree tree_13 [p = 0.000, P = 0.001] = [&W 0.000067] ((((((((50,(49,48)),47),(46,(44,(45,43)))),(42,41)),40),((31,30),((27,(29,(28,26))),(32,(((35,(((39,38),(37,36)),34)),33),((25,24),23)))))),((22,21),(((15,14),(13,(12,11))),(20,(16,(19,(17,(18,(10,(9,(8,(5,(6,(7,4)))))))))))))),(2,3),1);
   tree tree_14 [p = 0.000, P = 0.001] = [&W 0.000067] ((((31,30),(((50,((((49,48),47),(46,(44,(45,43)))),((42,41),40))),(27,(29,(28,26)))),(32,(((((37,((39,38),36)),35),34),33),((25,24),23))))),((22,21),(((15,14),(13,(12,11))),(20,(16,(19,(17,(18,(10,(9,(8,(5,(6,(7,4)))))))))))))),(2,3),1);
   tree tree_15 [p = 0.000, P = 0.001] = [&W 0.000067] ((((27,(29,(28,26))),((31,30),((((50,(((49,48),47),(46,(44,(45,43))))),(42,41)),40),(32,(((((37,((39,38),36)),35),34),33),((25,24),23)))))),((22,21),(((15,14),(13,(12,11))),(20,(16,(19,(17,(18,(10,(9,(8,(5,(6,(7,4)))))))))))))),(2,3),1);
   tree tree_16 [p = 0.000, P = 0.001] = [&W 0.000067] (((((((((50,(49,48)),47),(46,(45,(44,43)))),(42,41)),40),(27,(29,(28,26)))),((31,30),(32,((((((39,38),(37,36)),35),34),33),((25,24),23))))),((22,21),(((15,14),(13,(12,11))),(20,(16,(19,(17,(18,(10,(9,(8,(5,(6,(7,4)))))))))))))),(2,3),1);
   tree tree_17 [p = 0.000, P = 0.002] = [&W 0.000067] ((((27,(29,(28,26))),((((((((50,49),48),47),46),(44,(45,43))),(42,41)),40),((31,30),(32,(((((39,38),(37,36)),(35,34)),33),((25,24),23)))))),((22,21),(((15,14),(13,(12,11))),(20,(16,(19,(17,(18,(10,(9,(8,(5,(6,(7,4)))))))))))))),(2,3),1);
   tree tree_18 [p = 0.000, P = 0.002] = [&W 0.000067] ((((((((((50,49),48),47),(46,(44,(45,43)))),(42,41)),40),(31,30)),((27,((29,28),26)),(32,(33,(((((39,38),37),36),(35,34)),((25,24),23)))))),((22,21),(((15,14),(13,(12,11))),(20,(16,(19,(17,(18,(10,(9,(8,(5,(6,(7,4)))))))))))))),(2,3),1);
   tree tree_19 [p = 0.000, P = 0.002] = [&W 0.000067] (((((((((((50,49),48),47),46),(44,(45,43))),(42,41)),40),(27,((29,28),26))),((31,30),(32,(33,(((((39,38),(37,36)),35),34),((25,24),23)))))),((22,21),(((15,14),(13,(12,11))),(20,(16,(19,(17,(18,(10,(9,(8,(5,(6,(7,4)))))))))))))),(2,3),1);
   tree tree_20 [p = 0.000, P = 0.002] = [&W 0.000067] (((((31,30),((((((49,48),47),(50,(46,(44,(45,43))))),(42,41)),40),(27,(28,(29,26))))),(32,(((35,(((39,38),(37,36)),34)),33),((25,24),23)))),((22,21),(((15,14),(13,(12,11))),(20,(16,(19,(17,(18,(10,(9,(8,(5,(6,(7,4)))))))))))))),(2,3),1);
   tree tree_21 [p = 0.000, P = 0.002] = [&W 0.000067] ((((((((50,(49,48)),47),(46,((45,44),43))),(42,41)),40),((((35,((37,((39,38),36)),34)),33),32),((27,((29,28),26)),((31,30),((25,24),23))))),((22,21),(((15,14),(13,(12,11))),(20,(16,(19,(17,(18,(10,(9,(8,(5,(6,(7,4)))))))))))))),(2,3),1);
   tree tree_22 [p = 0.000, P = 0.002] = [&W 0.000067] ((((((46,((((50,49),48),47),((45,44),43))),(42,41)),40),((27,((29,28),26)),((31,30),(32,(((((37,((39,38),36)),35),34),33),((25,24),23)))))),((22,21),(((15,14),(13,(12,11))),(20,(16,(19,(17,(18,(10,(9,(8,(5,(6,(7,4)))))))))))))),(2,3),1);
   tree tree_23 [p = 0.000, P = 0.002] = [&W 0.000067] ((((27,((29,28),26)),((((46,((50,((49,48),47)),(44,(45,43)))),(42,41)),40),((31,30),(32,(((((39,38),(37,36)),(35,34)),33),((25,24),23)))))),((22,21),(((15,14),(13,(12,11))),(20,(16,(19,(17,(18,(10,(9,(8,(5,(6,(7,4)))))))))))))),(2,3),1);
   tree tree_24 [p = 0.000, P = 0.002] = [&W 0.000067] ((((27,((29,28),26)),((((((50,46),(((49,48),47),(44,(45,43)))),(42,41)),40),(31,30)),(32,(33,((((37,((39,38),36)),35),34),((25,24),23)))))),((22,21),(((15,14),(13,(12,11))),(20,(16,(19,(17,(18,(10,(9,(8,(5,(6,(7,4)))))))))))))),(2,3),1);
   tree tree_25 [p = 0.000, P = 0.002] = [&W 0.000067] ((((27,((29,28),26)),((((((50,((49,48),47)),46),(45,(44,43))),(42,41)),40),((31,30),(32,((((37,((39,38),36)),(35,34)),33),((25,24),23)))))),((22,21),(((15,14),(13,(12,11))),(20,(16,(19,(17,(18,(10,(9,(8,(5,(6,(7,4)))))))))))))),(2,3),1);
   tree tree_26 [p = 0.000, P = 0.002] = [&W 0.000067] ((((31,30),((((((37,((39,38),36)),(35,34)),33),32),((50,(49,(48,(47,(46,(((45,44),43),((42,41),40))))))),(27,((29,28),26)))),((25,24),23))),((22,21),(((15,14),(13,(12,11))),(20,(16,(19,(17,(18,(10,(9,(8,(5,(6,(7,4)))))))))))))),(2,3),1);
   tree tree_27 [p = 0.000, P = 0.002] = [&W 0.000067] ((((31,30),((((((37,((39,38),36)),(35,34)),33),32),((((((50,(49,48)),47),(46,((45,44),43))),(42,41)),40),(27,((29,28),26)))),((25,24),23))),((22,21),(((15,14),(13,(12,11))),(20,(16,(19,(17,(18,(10,(9,(8,(5,(6,(7,4)))))))))))))),(2,3),1);
   tree tree_28 [p = 0.000, P = 0.002] = [&W 0.000067] (((((31,30),((((((((49,48),47),46),(50,((45,44),43))),42),41),40),(27,((29,28),26)))),(32,(((((37,((39,38),36)),35),34),33),((25,24),23)))),((22,21),(((15,14),(13,(12,11))),(20,(16,(19,(17,(18,(10,(9,(8,(5,(6,(7,4)))))))))))))),(2,3),1);
   tree tree_29 [p = 0.000, P = 0.002] = [&W 0.000067] ((((31,30),(((((50,(46,(((49,48),47),(44,(45,43))))),(42,41)),40),(27,((29,28),26))),(32,(((((39,38),(37,36)),(35,34)),33),((25,24),23))))),((22,21),(((15,14),(13,(12,11))),(20,(16,(19,(17,(18,(10,(9,(8,(5,(6,(7,4)))))))))))))),(2,3),1);
   tree tree_30 [p = 0.000, P = 0.002] = [&W 0.000067] ((((((((((50,49),48),47),46),(45,(44,43))),(42,41)),40),((27,((29,28),26)),((((35,((37,((39,38),36)),34)),33),32),((31,30),((25,24),23))))),((22,21),(((15,14),(13,(12,11))),(20,(16,(19,(17,(18,(10,(9,(8,(5,(6,(7,4)))))))))))))),(2,3),1);
   tree tree_31 [p = 0.000, P = 0.002] = [&W 0.000067] ((((27,((29,28),26)),((50,((((49,48),47),(46,(44,(45,43)))),((42,41),40))),((((((39,38),(37,36)),(35,34)),33),32),((31,30),((25,24),23))))),((22,21),(((15,14),(13,(12,11))),(20,(16,(19,(17,(18,(10,(9,(8,(5,(6,(7,4)))))))))))))),(2,3),1);
   tree tree_32 [p = 0.000, P = 0.003] = [&W 0.000067] ((((((50,(46,(((49,48),47),(44,(45,43))))),(42,41)),40),((31,30),((27,((29,28),26)),(32,(((35,(((39,38),(37,36)),34)),33),((25,24),23)))))),((22,21),(((15,14),(13,(12,11))),(20,(16,(19,(17,(18,(10,(9,(8,(5,(6,(7,4)))))))))))))),(2,3),1);
   tree tree_33 [p = 0.000, P = 0.003] = [&W 0.000067] ((((31,30),(((28,(29,27)),26),(((42,((50,((((49,48),47),46),((45,44),43))),41)),40),(32,(33,((((39,38),(37,36)),(35,34)),((25,24),23))))))),((22,21),(((15,14),(13,(12,11))),(20,(16,(19,(17,(18,(10,(9,(8,(5,(6,(7,4)))))))))))))),(2,3),1);
   tree tree_34 [p = 0.000, P = 0.003] = [&W 0.000067] ((((31,30),((((((((50,49),48),47),46),(45,(44,43))),((42,41),40)),((28,(29,27)),26)),(32,(((((39,38),(37,36)),(35,34)),33),((25,24),23))))),((22,21),(((15,14),(13,(12,11))),(20,(16,(19,(17,(18,(10,(9,(8,(5,(6,(7,4)))))))))))))),(2,3),1);
   tree tree_35 [p = 0.000, P = 0.003] = [&W 0.000067] ((((31,30),((((((50,(49,48)),47),(46,((45,44),43))),(42,41)),40),(((28,27),(29,26)),(32,(((35,((37,((39,38),36)),34)),33),((25,24),23)))))),((22,21),(((15,14),(13,(12,11))),(20,(16,(19,(17,(18,(10,(9,(8,(5,(6,(7,4)))))))))))))),(2,3),1);
   tree tree_36 [p = 0.000, P = 0.003] = [&W 0.000067] (((((31,30),((((((((50,49),48),47),46),(44,(45,43))),(42,41)),40),((28,27),(29,26)))),(32,(((35,(((39,38),(37,36)),34)),33),((25,24),23)))),((22,21),(((15,14),(13,(12,11))),(20,(16,(19,(17,(18,(10,(9,(8,(5,(6,(7,4)))))))))))))),(2,3),1);
   tree tree_37 [p = 0.000, P = 0.003] = [&W 0.000067] (((((((((((50,49),48),47),46),(44,(45,43))),(42,41)),40),(31,30)),(((28,27),(29,26)),(32,(((((39,38),(37,36)),(35,34)),33),((25,24),23))))),((22,21),(((15,14),(13,(12,11))),(20,(16,(19,(17,(18,(10,(9,(8,(5,(6,(7,4)))))))))))))),(2,3),1);
   tree tree_38 [p = 0.000, P = 0.003] = [&W 0.000067] (((((28,(29,27)),26),((31,30),((((((((50,49),48),47),46),((45,44),43)),(42,41)),40),(32,((((37,((39,38),36)),(35,34)),33),((25,24),23)))))),((22,21),(((15,14),(13,(12,11))),(20,(16,(19,(17,(18,(10,(9,(8,(5,(6,(7,4)))))))))))))),(2,3),1);
   tree tree_39 [p = 0.000, P = 0.003] = [&W 0.000067] ((((((((50,((49,48),47)),(46,(44,(45,43)))),42),41),40),(((31,30),((28,27),(29,26))),(32,((((((39,38),(37,36)),35),34),33),((25,24),23))))),((22,21),(((15,14),(13,(12,11))),(20,(16,(19,(17,(18,(10,(9,(8,(5,(6,(7,4)))))))))))))),(2,3),1);
   tree tree_40 [p = 0.000, P = 0.003] = [&W 0.000067] ((((((29,28),27),26),(((((37,((39,38),36)),(35,34)),33),32),((((46,(((49,48),47),(50,(44,(45,43))))),(42,41)),40),(30,(31,((25,24),23)))))),((22,21),(((15,14),(13,(12,11))),(20,(16,(19,(17,(18,(10,(9,(8,(5,(6,(7,4)))))))))))))),(2,3),1);
   tree tree_41 [p = 0.000, P = 0.003] = [&W 0.000067] ((((((29,28),27),26),((31,30),((50,(((46,(((49,48),47),((45,44),43))),(42,41)),40)),(32,(((((39,38),(37,36)),(35,34)),33),((25,24),23)))))),((22,21),(((15,14),(13,(12,11))),(20,(16,(19,(17,(18,(10,(9,(8,(5,(6,(7,4)))))))))))))),(2,3),1);
   tree tree_42 [p = 0.000, P = 0.003] = [&W 0.000067] ((((((29,28),27),26),((((((((49,48),47),46),(50,((45,44),43))),(42,41)),40),(31,30)),(32,((((37,((39,38),36)),(35,34)),33),((25,24),23))))),((22,21),(((15,14),(13,(12,11))),(20,(16,(19,(17,(18,(10,(9,(8,(5,(6,(7,4)))))))))))))),(2,3),1);
   tree tree_43 [p = 0.000, P = 0.003] = [&W 0.000067] ((((31,30),(((((((50,(49,48)),47),46),(44,(45,43))),(42,41)),40),(32,(((28,(29,27)),26),(((((39,38),(37,36)),(35,34)),33),((25,24),23)))))),((22,21),(((15,14),(13,(12,11))),(20,(16,(19,(17,(18,(10,(9,(8,(5,(6,(7,4)))))))))))))),(2,3),1);
   tree tree_44 [p = 0.000, P = 0.003] = [&W 0.000067] ((((27,((29,28),26)),(((((46,(((49,48),47),(50,((45,44),43)))),(42,41)),40),(31,30)),(32,(33,(((37,((39,38),36)),(35,34)),((25,24),23)))))),((22,21),(((15,14),(13,(12,11))),(20,(16,(19,(17,(18,(10,(9,(8,(5,(6,(7,4)))))))))))))),(2,3),1);
   tree tree_45 [p = 0.000, P = 0.003] = [&W 0.000067] ((((31,30),((27,(28,(29,26))),((((((49,(50,48)),47),(46,((45,44),43))),(42,41)),40),(32,(33,(((37,((39,38),36)),(35,34)),((25,24),23))))))),((22,21),(((15,14),(13,(12,11))),(20,(16,(19,(17,(18,(10,(9,(8,(5,(6,(7,4)))))))))))))),(2,3),1);
   tree tree_46 [p = 0.000, P = 0.003] = [&W 0.000067] (((((29,(28,27)),26),((31,30),(((((46,((((50,49),48),47),((45,44),43))),42),41),40),(32,(33,(((37,((39,38),36)),(35,34)),((25,24),23))))))),((22,21),(((15,14),(13,(12,11))),((20,16),(19,(17,(18,(10,(9,(8,(5,(6,(7,4))))))))))))),(2,3),1);
   tree tree_47 [p = 0.000, P = 0.004] = [&W 0.000067] ((((31,30),(((50,((((49,48),47),(46,((45,44),43))),((42,41),40))),(27,(29,(28,26)))),(32,((((39,38),(37,36)),(35,34)),(33,((25,24),23)))))),((22,21),(((15,14),(13,(12,11))),(20,(16,(19,(17,(18,(10,(9,(8,(5,(6,(7,4)))))))))))))),(2,3),1);
   tree tree_48 [p = 0.000, P = 0.004] = [&W 0.000067] (((((((((37,((39,38),36)),35),34),33),32),((((((50,((49,48),47)),46),((45,44),43)),(42,41)),40),(27,(29,(28,26))))),((31,30),((25,24),23))),((22,21),(((15,14),(13,(12,11))),(20,(16,(19,(17,(18,(10,(9,(8,(5,(6,(7,4)))))))))))))),(2,3),1);
   tree tree_49 [p = 0.000, P = 0.004] = [&W 0.000067] ((((27,(29,(28,26))),((31,30),(((42,((46,(((49,(50,48)),47),(44,(45,43)))),41)),40),(32,(((((39,38),37),36),(35,34)),(33,((25,24),23))))))),((22,21),(((15,14),(13,(12,11))),(20,(16,(19,(17,(18,(10,(9,(8,(5,(6,(7,4)))))))))))))),(2,3),1);
   tree tree_50 [p = 0.000, P = 0.004] = [&W 0.000067] (((((((46,(((49,48),(50,47)),(44,(45,43)))),(42,41)),40),(31,30)),((27,(29,(28,26))),(32,((((39,38),(37,36)),(35,34)),(33,((25,24),23)))))),((22,21),(((15,14),(13,(12,11))),(20,(16,(19,(17,(18,(10,(9,(8,(5,(6,(7,4)))))))))))))),(2,3),1);
   tree tree_51 [p = 0.000, P = 0.004] = [&W 0.000067] ((((((((((50,49),48),47),46),((45,44),43)),(42,41)),40),((31,30),((27,(29,(28,26))),(32,((((((39,38),(37,36)),35),34),33),((25,24),23)))))),((22,21),(((15,14),(13,(12,11))),(20,(16,(19,(17,(18,(10,(9,(8,(5,(6,(7,4)))))))))))))),(2,3),1);
   tree tree_52 [p = 0.000, P = 0.004] = [&W 0.000067] ((((31,30),((27,(29,(28,26))),(((42,((((((50,49),48),47),46),((45,44),43)),41)),40),(32,((((37,((39,38),36)),(35,34)),33),((25,24),23)))))),((22,21),(((15,14),(13,(12,11))),(20,(16,(19,(17,(18,(10,(9,(8,(5,(6,(7,4)))))))))))))),(2,3),1);
   tree tree_53 [p = 0.000, P = 0.004] = [&W 0.000067] (((((((((50,((49,48),47)),46),(44,(45,43))),(42,41)),40),(31,30)),((27,(29,(28,26))),(32,(((((37,((39,38),36)),35),34),33),((25,24),23))))),((22,21),(((15,14),(13,(12,11))),(20,(16,(19,(17,(18,(10,(9,(8,(5,(6,(7,4)))))))))))))),(2,3),1);
   tree tree_54 [p = 0.000, P = 0.004] = [&W 0.000067] ((((31,30),(((28,27),(29,26)),(((42,((46,((50,((49,48),47)),(44,(45,43)))),41)),40),(32,(((35,((37,((39,38),36)),34)),33),((25,24),23)))))),((22,21),(((15,14),(13,(12,11))),(20,(16,(19,(17,(18,(10,(9,(8,(5,(6,(7,4)))))))))))))),(2,3),1);
   tree tree_55 [p = 0.000, P = 0.004] = [&W 0.000067] ((((31,30),(((((((39,38),(37,36)),(35,34)),33),32),(((((((50,(49,48)),47),46),((45,44),43)),(42,41)),40),((28,27),(29,26)))),((25,24),23))),((22,21),(((15,14),(13,(12,11))),(20,(16,(19,(17,(18,(10,(9,(8,(5,(6,(7,4)))))))))))))),(2,3),1);
   tree tree_56 [p = 0.000, P = 0.004] = [&W 0.000067] ((((31,30),((((((((50,(49,48)),47),(46,(45,(44,43)))),42),41),40),((28,27),(29,26))),(32,(33,(((37,((39,38),36)),(35,34)),((25,24),23)))))),((22,21),(((15,14),(13,(12,11))),(20,(16,(19,(17,(18,(10,(9,(8,(5,(6,(7,4)))))))))))))),(2,3),1);
   tree tree_57 [p = 0.000, P = 0.004] = [&W 0.000067] (((((((46,((((50,49),48),47),(44,(45,43)))),(42,41)),40),(31,30)),((((((((39,38),(37,36)),35),34),33),32),(27,(29,(28,26)))),((25,24),23))),((22,21),(((15,14),(13,(12,11))),(20,(16,(19,(17,(18,(10,(9,(8,(5,(6,(7,4)))))))))))))),(2,3),1);
   tree tree_58 [p = 0.000, P = 0.004] = [&W 0.000067] (((((((((50,49),48),47),(46,(44,(45,43)))),(42,41)),40),((31,30),((29,(27,(28,26))),(32,(((((39,38),(37,36)),(35,34)),33),((25,24),23)))))),((22,21),(((15,14),(13,(12,11))),(20,(16,(19,(17,(18,(10,(9,(8,(5,(6,(7,4)))))))))))))),(2,3),1);
   tree tree_59 [p = 0.000, P = 0.004] = [&W 0.000067] ((((31,30),((27,((29,28),26)),(((((((50,(49,48)),47),46),(45,(44,43))),(42,41)),40),(32,(((35,((37,((39,38),36)),34)),33),((25,24),23)))))),((22,21),(((15,14),(13,(12,11))),(20,(16,(19,(17,(18,(10,(9,(8,(5,(6,(7,4)))))))))))))),(2,3),1);
   tree tree_60 [p = 0.000, P = 0.004] = [&W 0.000067] (((((28,27),(29,26)),(((((((50,(49,48)),47),46),(44,(45,43))),(42,41)),40),((31,30),(32,(33,((((39,38),(37,36)),(35,34)),((25,24),23))))))),((22,21),(((15,14),(13,(12,11))),(20,(16,(19,(17,(18,(10,(9,(8,(5,(6,(7,4)))))))))))))),(2,3),1);
   tree tree_61 [p = 0.000, P = 0.004] = [&W 0.000067] ((((27,((29,28),26)),((31,30),((50,((((49,48),47),(46,((45,44),43))),((42,41),40))),(32,(((((39,38),(37,36)),(35,34)),33),((25,24),23)))))),((22,21),(((15,14),(13,(12,11))),(20,(16,(19,(17,(18,(10,(9,(8,(5,(6,(7,4)))))))))))))),(2,3),1);
   tree tree_62 [p = 0.000, P = 0.005] = [&W 0.000067] ((((31,30),(((((46,(((49,48),47),(50,(44,(45,43))))),(42,41)),40),(((((((39,38),(37,36)),35),34),33),32),(28,(27,(29,26))))),(25,(24,23)))),(((15,14),(13,(12,11))),((22,21),((20,16),(19,(17,(18,(10,(9,(8,(5,(6,(7,4))))))))))))),(2,3),1);
   tree tree_63 [p = 0.000, P = 0.005] = [&W 0.000067] (((((50,((((48,(49,47)),(46,(44,(45,43)))),(42,41)),40)),(27,(28,(29,26)))),((((((39,38),(37,36)),(35,34)),33),32),((31,30),(25,(24,23))))),(((15,14),(13,(12,11))),((22,21),((20,16),(19,(17,(18,(10,(9,(8,(5,(6,(7,4))))))))))))),(2,3),1);
   tree tree_64 [p = 0.000, P = 0.005] = [&W 0.000067] ((((31,30),((27,(28,(29,26))),((((50,((((49,48),47),46),(44,(45,43)))),(42,41)),40),(32,(((((39,38),(37,36)),(35,34)),33),((25,24),23)))))),((22,21),(((15,14),(13,(12,11))),(16,((20,19),(17,(18,(10,(9,(8,(5,(6,(7,4))))))))))))),(2,3),1);
   tree tree_65 [p = 0.000, P = 0.005] = [&W 0.000067] ((((((42,((46,((50,((49,48),47)),(44,(45,43)))),41)),40),(31,30)),((27,((29,28),26)),(32,(((((39,38),(37,36)),(35,34)),33),((25,24),23))))),(((15,14),(13,(12,11))),(22,(21,((20,16),(19,(17,(18,(10,(9,(8,(5,(6,(7,4)))))))))))))),(2,3),1);
   tree tree_66 [p = 0.000, P = 0.005] = [&W 0.000067] ((((27,(29,(28,26))),(((((((((50,49),48),47),46),(44,(45,43))),(42,41)),40),(31,30)),(32,((((37,((39,38),36)),(35,34)),33),((25,24),23))))),(((15,14),(13,(12,11))),(21,(22,((20,16),(19,(17,(18,(10,(9,(8,(5,(6,(7,4)))))))))))))),(2,3),1);
   tree tree_67 [p = 0.000, P = 0.005] = [&W 0.000067] (((((((((((50,49),48),47),46),(45,(44,43))),(42,41)),40),(31,30)),((29,((28,27),26)),(32,((((((39,38),(37,36)),35),34),33),((25,24),23))))),(((15,14),(13,(12,11))),(21,(22,((20,16),(19,(17,(18,(10,(9,(8,(5,(6,(7,4)))))))))))))),(2,3),1);
   tree tree_68 [p = 0.000, P = 0.005] = [&W 0.000067] (((((28,(29,27)),26),((((((((50,49),48),47),46),(45,(44,43))),(42,41)),40),((31,30),(32,(((((39,38),(37,36)),(35,34)),33),((25,24),23)))))),(((15,14),(13,(12,11))),(22,(21,((20,16),(19,(17,(18,(10,(9,(8,(5,(6,(7,4)))))))))))))),(2,3),1);
   tree tree_69 [p = 0.000, P = 0.005] = [&W 0.000067] ((((27,((29,28),26)),((((((((((50,49),48),47),46),(45,(44,43))),42),41),40),((((37,((39,38),36)),(35,34)),33),32)),((31,30),(24,(25,23))))),((22,21),(((15,14),(13,(12,11))),(20,(16,(19,(17,(18,(10,(9,(8,(5,(6,(7,4)))))))))))))),(2,3),1);
   tree tree_70 [p = 0.000, P = 0.005] = [&W 0.000067] (((((50,(((49,48),47),((46,((45,44),43)),((42,41),40)))),(27,((29,28),26))),(((((37,((39,38),36)),(35,34)),33),32),((31,30),(24,(25,23))))),((22,21),(((15,14),(13,(12,11))),(20,(16,(19,(17,(18,(10,(9,(8,(5,(6,(7,4)))))))))))))),(2,3),1);
   tree tree_71 [p = 0.000, P = 0.005] = [&W 0.000067] ((((((((37,((39,38),36)),(35,34)),33),32),((((((((50,49),48),47),46),((45,44),43)),(42,41)),40),(27,((29,28),26)))),((31,30),(24,(25,23)))),((22,21),(((15,14),(13,(12,11))),(20,(16,(19,(17,(18,(10,(9,(8,(5,(6,(7,4)))))))))))))),(2,3),1);
   tree tree_72 [p = 0.000, P = 0.005] = [&W 0.000067] (((29,28),26),(27,((32,((31,30),((((37,((39,38),36)),(35,34)),33),((25,24),23)))),((50,((46,(((49,48),47),(45,(44,43)))),((42,41),40))),(((22,21),(((15,14),(13,(12,11))),(20,(16,(19,(17,(18,(10,(9,(8,(5,(6,(7,4))))))))))))),(2,3))))),1);
   tree tree_73 [p = 0.000, P = 0.005] = [&W 0.000067] (((((31,30),((29,(28,27)),26)),((((((50,((49,48),47)),46),(45,(44,43))),(42,41)),40),(32,(((((((39,38),37),36),35),34),33),((25,24),23))))),(((15,14),(13,(12,11))),((22,21),((20,16),(19,(17,(18,(10,(9,(8,(5,(6,(7,4))))))))))))),(2,3),1);
   tree tree_74 [p = 0.000, P = 0.005] = [&W 0.000067] (((((((46,(((49,(50,48)),47),(45,(44,43)))),(42,41)),40),((31,30),(29,((28,27),26)))),(32,(33,((((39,38),(37,36)),(35,34)),((25,24),23))))),(((15,14),(13,(12,11))),((22,21),((20,16),(19,(17,(18,(10,(9,(8,(5,(6,(7,4))))))))))))),(2,3),1);
   tree tree_75 [p = 0.000, P = 0.005] = [&W 0.000067] (((22,21),((((((((50,49),48),47),46),((45,44),43)),((42,41),40)),((31,30),((29,((28,27),26)),(32,((35,(((39,38),(37,36)),34)),(33,((25,24),23))))))),(((15,14),(13,(12,11))),(20,(16,(19,(17,(18,(10,(9,(8,(5,(6,(7,4)))))))))))))),(2,3),1);
   tree tree_76 [p = 0.000, P = 0.005] = [&W 0.000067] ((((31,30),((((((((49,(50,48)),47),46),(44,(45,43))),(42,41)),40),(29,((28,27),26))),(32,((((37,((39,38),36)),(35,34)),33),(25,(24,23)))))),(((15,14),(13,(12,11))),((22,21),((20,16),(19,(17,(18,(10,(9,(8,(5,(6,(7,4))))))))))))),(2,3),1);
   tree tree_77 [p = 0.000, P = 0.006] = [&W 0.000067] (((((((46,(((50,(49,48)),47),(44,(45,43)))),(42,41)),40),(31,30)),((29,((28,27),26)),(32,(((((37,((39,38),36)),35),34),33),((25,24),23))))),(((15,14),(13,(12,11))),((22,21),((20,16),(19,(17,(18,(10,(9,(8,(5,(6,(7,4))))))))))))),(2,3),1);
   tree tree_78 [p = 0.000, P = 0.006] = [&W 0.000067] (((((((47,((50,(49,48)),(46,(44,(45,43))))),(42,41)),40),(31,30)),((29,((28,27),26)),(32,((((((39,38),37),36),(35,34)),33),((25,24),23))))),(((15,14),(13,(12,11))),((22,21),((20,16),(19,(17,(18,(10,(9,(8,(5,(6,(7,4))))))))))))),(2,3),1);
   tree tree_79 [p = 0.000, P = 0.006] = [&W 0.000067] ((((42,(((((49,(50,48)),47),(46,(45,(44,43)))),41),40)),((31,30),((29,((28,27),26)),(32,((((37,((39,38),36)),(35,34)),33),((25,24),23)))))),(((15,14),(13,(12,11))),((22,21),((20,16),(19,(17,(18,(10,(9,(8,(5,(6,(7,4))))))))))))),(2,3),1);
   tree tree_80 [p = 0.000, P = 0.006] = [&W 0.000067] ((((27,(29,(28,26))),(((((((((50,49),48),47),46),((45,44),43)),(42,41)),40),(31,30)),(32,((((((39,38),(37,36)),35),34),33),((25,24),23))))),(((15,14),(13,(12,11))),((22,21),((20,16),(19,(17,(18,(10,(9,(8,(5,(6,(7,4))))))))))))),(2,3),1);
   tree tree_81 [p = 0.000, P = 0.006] = [&W 0.000067] ((((31,30),(((50,(((49,48),47),(46,((44,(45,43)),((42,41),40))))),((28,27),(29,26))),(32,((((39,38),(37,36)),(35,34)),(33,((25,24),23)))))),(((15,14),(13,(12,11))),((22,21),((20,16),(19,(17,(18,(10,(9,(8,(5,(6,(7,4))))))))))))),(2,3),1);
   tree tree_82 [p = 0.000, P = 0.006] = [&W 0.000067] ((((31,30),((((((49,(50,(48,47))),46),(44,(45,43))),(42,41)),40),(((28,27),(29,26)),(32,(((((37,((39,38),36)),35),34),33),((25,24),23)))))),(((15,14),(13,(12,11))),((22,21),((20,16),(19,(17,(18,(10,(9,(8,(5,(6,(7,4))))))))))))),(2,3),1);
   tree tree_83 [p = 0.000, P = 0.006] = [&W 0.000067] ((((31,30),(((50,(((49,48),47),(46,(((45,44),43),((42,41),40))))),(27,(29,(28,26)))),(32,(((35,(((39,38),(37,36)),34)),33),((25,24),23))))),(((15,14),(13,(12,11))),((22,21),((20,16),(19,(17,(18,(10,(9,(8,(5,(6,(7,4))))))))))))),(2,3),1);
   tree tree_84 [p = 0.000, P = 0.006] = [&W 0.000067] ((((((((((49,48),47),46),(50,((45,44),43))),(42,41)),40),((((((39,38),(37,36)),(35,34)),33),32),((29,(28,27)),26))),((31,30),((25,24),23))),(((15,14),(13,(12,11))),((22,21),((20,16),(19,(17,(18,(10,(9,(8,(5,(6,(7,4))))))))))))),(2,3),1);
   tree tree_85 [p = 0.000, P = 0.006] = [&W 0.000067] ((((31,30),((((((((50,49),48),47),(46,(45,(44,43)))),(42,41)),40),(28,((29,27),26))),(32,(33,(((37,((39,38),36)),(35,34)),((25,24),23)))))),(((15,14),(13,(12,11))),((22,21),((20,16),(19,(17,(18,(10,(9,(8,(5,(6,(7,4))))))))))))),(2,3),1);
   tree tree_86 [p = 0.000, P = 0.006] = [&W 0.000067] ((((31,30),((((((((39,38),(37,36)),35),34),33),32),((50,(((46,(((49,48),47),(44,(45,43)))),41),(42,40))),(27,((29,28),26)))),(25,(24,23)))),(((15,14),(13,(12,11))),((22,21),((20,16),(19,(17,(18,(10,(9,(8,(5,(6,(7,4))))))))))))),(2,3),1);
   tree tree_87 [p = 0.000, P = 0.006] = [&W 0.000067] (((((29,(28,27)),26),(((((((((50,49),48),47),46),(44,(45,43))),(42,41)),40),(31,30)),(32,((((((39,38),(37,36)),35),34),33),((25,24),23))))),(((15,14),(13,(12,11))),((22,21),((20,16),(19,(17,(18,(10,(9,(8,(5,(6,(7,4))))))))))))),(2,3),1);
   tree tree_88 [p = 0.000, P = 0.006] = [&W 0.000067] ((((31,30),((29,((28,27),26)),(((42,((46,((((50,49),48),47),(44,(45,43)))),41)),40),(32,(((((37,((39,38),36)),35),34),33),((25,24),23)))))),(((15,14),(13,(12,11))),((22,21),((20,16),(19,(17,(18,(10,(9,(8,(5,(6,(7,4))))))))))))),(2,3),1);
   tree tree_89 [p = 0.000, P = 0.006] = [&W 0.000067] ((((31,30),((50,(((((49,48),47),46),(45,(44,43))),((42,41),40))),((29,((28,27),26)),(32,(((((37,((39,38),36)),35),34),33),((25,24),23)))))),(((15,14),(13,(12,11))),((22,21),((20,16),(19,(17,(18,(10,(9,(8,(5,(6,(7,4))))))))))))),(2,3),1);
   tree tree_90 [p = 0.000, P = 0.006] = [&W 0.000067] ((((31,30),(((50,((((49,48),47),(46,(44,(45,43)))),((42,41),40))),(29,((28,27),26))),(32,((((((39,38),(37,36)),35),34),33),(25,(24,23)))))),(22,(21,(((15,14),(13,(12,11))),((20,16),(19,(17,(18,(10,(9,(8,(5,(6,(7,4)))))))))))))),(2,3),1);
   tree tree_91 [p = 0.000, P = 0.006] = [&W 0.000067] ((((31,((((35,((37,((39,38),36)),34)),33),32),((((((((50,49),48),47),46),(45,(44,43))),(42,41)),40),(29,(27,(28,26)))))),(30,(24,(25,23)))),((22,21),(((15,14),(13,(12,11))),(20,(16,(19,(17,(18,(10,(9,(8,(5,(6,(7,4)))))))))))))),(2,3),1);
   tree tree_92 [p = 0.000, P = 0.007] = [&W 0.000067] ((((31,30),(((((((50,(49,48)),47),46),((45,44),43)),(42,41)),40),((27,(28,(29,26))),(32,((((((39,38),(37,36)),35),34),33),((25,24),23)))))),((22,21),(((15,14),(13,(12,11))),(20,(16,(19,(17,(18,(10,(9,(8,(5,(6,(7,4)))))))))))))),(2,3),1);
   tree tree_93 [p = 0.000, P = 0.007] = [&W 0.000067] ((((31,30),(((42,((((49,48),47),((50,46),(45,(44,43)))),41)),40),((27,(28,(29,26))),(32,(((((39,38),(37,36)),(35,34)),33),((25,24),23)))))),((22,21),(((15,14),(13,(12,11))),(20,(16,(19,(17,(18,(10,(9,(8,(5,(6,(7,4)))))))))))))),(2,3),1);
   tree tree_94 [p = 0.000, P = 0.007] = [&W 0.000067] ((((27,(28,(29,26))),((((50,(((49,48),47),(46,((45,44),43)))),(42,41)),40),((31,30),(32,(33,(((37,((39,38),36)),(35,34)),((25,24),23))))))),((22,21),(((15,14),(13,(12,11))),(20,(16,(19,(17,(18,(10,(9,(8,(5,(6,(7,4)))))))))))))),(2,3),1);
   tree tree_95 [p = 0.000, P = 0.007] = [&W 0.000067] ((((31,30),(((((((((50,49),48),47),46),(44,(45,43))),(42,41)),40),(27,(28,(29,26)))),(32,((((((39,38),37),36),(35,34)),33),((25,24),23))))),((22,21),(((15,14),(13,(12,11))),(20,(16,(19,(17,(18,(10,(9,(8,(5,(6,(7,4)))))))))))))),(2,3),1);
   tree tree_96 [p = 0.000, P = 0.007] = [&W 0.000067] (((((29,(28,27)),26),(((((46,(((49,(50,48)),47),(44,(45,43)))),(42,41)),40),((((((39,38),37),36),(35,34)),33),32)),((31,30),(24,(25,23))))),((22,21),(((15,14),(13,(12,11))),(20,(16,(19,(17,(18,(10,(9,(8,(5,(6,(7,4)))))))))))))),(2,3),1);
   tree tree_97 [p = 0.000, P = 0.007] = [&W 0.000067] (((((((((39,(38,(37,36))),35),34),33),32),(((42,((((((50,49),48),47),46),(44,(45,43))),41)),40),(27,(28,(29,26))))),((31,30),((25,24),23))),((22,21),(((15,14),(13,(12,11))),(20,(16,(19,(17,(18,(10,(9,(8,(5,(6,(7,4)))))))))))))),(2,3),1);
   tree tree_98 [p = 0.000, P = 0.007] = [&W 0.000067] (((((50,(((49,48),47),(46,((45,(44,43)),((42,41),40))))),(27,(28,(29,26)))),(((((37,((39,38),36)),(35,34)),33),32),((31,30),((25,24),23)))),((22,21),(((15,14),(13,(12,11))),(20,(16,(19,(17,(18,(10,(9,(8,(5,(6,(7,4)))))))))))))),(2,3),1);
   tree tree_99 [p = 0.000, P = 0.007] = [&W 0.000067] (((((29,27),(28,26)),((((42,((50,((((49,48),47),46),((45,44),43))),41)),40),(31,30)),(32,(33,(((((39,38),(37,36)),35),34),((25,24),23)))))),((22,21),(((15,14),(13,(12,11))),(20,(16,(19,(17,(18,(10,(9,(8,(5,(6,(7,4)))))))))))))),(2,3),1);
   tree tree_100 [p = 0.000, P = 0.007] = [&W 0.000067] ((((31,30),(((50,(49,(48,(47,(46,((45,(44,43)),(41,(42,40)))))))),((29,27),(28,26))),(32,(33,((((37,((39,38),36)),35),34),((25,24),23)))))),((22,21),(((15,14),(13,(12,11))),(20,(16,(19,(17,(18,(10,(9,(8,(5,(6,(7,4)))))))))))))),(2,3),1);
   tree tree_101 [p = 0.000, P = 0.007] = [&W 0.000067] ((((27,((29,28),26)),((((((49,(50,48)),47),(46,(44,(45,43)))),(42,41)),40),((31,30),(32,(((((37,((39,38),36)),35),34),33),((25,24),23)))))),((22,21),(((15,14),(13,(12,11))),(20,(16,(19,(17,(18,(10,(9,(8,(5,(6,(7,4)))))))))))))),(2,3),1);
   tree tree_102 [p = 0.000, P = 0.007] = [&W 0.000067] (((((29,28),(27,26)),((50,((((49,48),47),(46,(44,(45,43)))),((42,41),40))),((31,30),(32,((((37,((39,38),36)),35),34),(33,((25,24),23))))))),(21,(22,(((15,14),(13,(12,11))),((20,16),(19,(17,(18,(10,(9,(8,(5,(6,(7,4)))))))))))))),(2,3),1);
   tree tree_103 [p = 0.000, P = 0.007] = [&W 0.000067] (((((((((49,48),47),(46,(50,(44,(45,43))))),(42,41)),40),(31,30)),(((((((37,((39,38),36)),35),34),33),32),(27,(29,(28,26)))),(24,(25,23)))),((22,21),(((15,14),(13,(12,11))),(20,(16,(19,(17,(18,(10,(9,(8,(5,(6,(7,4)))))))))))))),(2,3),1);
   tree tree_104 [p = 0.000, P = 0.007] = [&W 0.000067] (((29,((28,27),26)),(((((((49,(50,48)),47),46),(45,(44,43))),(42,41)),40),((31,30),(32,((((37,((39,38),36)),(35,34)),33),(24,(25,23))))))),(((22,21),(((15,14),(13,(12,11))),(20,(16,(19,(17,(18,(10,(9,(8,(5,(6,(7,4))))))))))))),(2,3)),1);
   tree tree_105 [p = 0.000, P = 0.007] = [&W 0.000067] ((((31,30),((((((((50,49),48),47),46),(44,(45,43))),(42,41)),40),((29,(27,(28,26))),(32,(33,((((39,38),(37,36)),(35,34)),(25,(24,23)))))))),(22,(21,(((15,14),(13,(12,11))),((20,16),(19,(17,(18,(10,(9,(8,(5,(6,(7,4)))))))))))))),(2,3),1);
   tree tree_106 [p = 0.000, P = 0.007] = [&W 0.000067] ((((50,(47,((49,48),(46,((45,(44,43)),((42,41),40)))))),((27,(28,(29,26))),((31,30),(32,(((((39,38),(37,36)),(35,34)),33),((25,24),23)))))),((22,21),(((15,14),(13,(12,11))),(20,(16,(19,(17,(18,(10,(9,(8,(5,(6,(7,4)))))))))))))),(2,3),1);
   tree tree_107 [p = 0.000, P = 0.008] = [&W 0.000067] (((((((((((50,49),48),47),46),(45,(44,43))),(42,41)),40),(31,30)),((29,((28,27),26)),(32,(33,((((39,38),(37,36)),(35,34)),(24,(25,23))))))),((22,21),(((15,14),(13,(12,11))),(20,(16,(19,(17,(18,(10,(9,(8,(5,(6,(7,4)))))))))))))),(2,3),1);
   tree tree_108 [p = 0.000, P = 0.008] = [&W 0.000067] ((((((((39,38),(37,36)),(35,34)),33),32),(((50,(((((49,48),47),46),(44,(45,43))),((42,41),40))),((29,(28,27)),26)),((31,30),(24,(25,23))))),((22,21),(((15,14),(13,(12,11))),(20,(16,(19,(17,(18,(10,(9,(8,(5,(6,(7,4)))))))))))))),(2,3),1);
   tree tree_109 [p = 0.000, P = 0.008] = [&W 0.000067] ((((((((50,(49,48)),47),(46,(44,(45,43)))),(42,41)),40),(((((((39,38),(37,36)),(35,34)),33),32),(29,((28,27),26))),(31,(30,(24,(25,23)))))),((22,21),(((15,14),(13,(12,11))),(20,(16,(19,(17,(18,(10,(9,(8,(5,(6,(7,4)))))))))))))),(2,3),1);
   tree tree_110 [p = 0.000, P = 0.008] = [&W 0.000067] (((((((37,((39,38),36)),(35,34)),33),32),((((((((49,(50,48)),47),46),((45,44),43)),(42,41)),40),(29,((28,27),26))),(30,(31,(24,(25,23)))))),((22,21),(((15,14),(13,(12,11))),(20,(16,(19,(17,(18,(10,(9,(8,(5,(6,(7,4)))))))))))))),(2,3),1);
   tree tree_111 [p = 0.000, P = 0.008] = [&W 0.000067] ((((((((37,((39,38),36)),(35,34)),33),32),((((50,((((49,48),47),46),(44,(45,43)))),(42,41)),40),(27,((29,28),26)))),((31,30),(24,(25,23)))),((22,21),(((15,14),(13,(12,11))),(20,(16,(19,(17,(18,(10,(9,(8,(5,(6,(7,4)))))))))))))),(2,3),1);
   tree tree_112 [p = 0.000, P = 0.008] = [&W 0.000067] (((((50,(((((49,48),47),(46,(45,(44,43)))),(42,41)),40)),(27,(29,(28,26)))),((((((37,((39,38),36)),35),34),33),32),((31,30),(24,(25,23))))),((22,21),(((15,14),(13,(12,11))),(20,(16,(19,(17,(18,(10,(9,(8,(5,(6,(7,4)))))))))))))),(2,3),1);
   tree tree_113 [p = 0.000, P = 0.008] = [&W 0.000067] (((((50,(((((49,48),47),46),((45,44),43)),((42,41),40))),(27,(28,(29,26)))),(((((((39,38),(37,36)),35),34),33),32),((31,30),(24,(25,23))))),((22,21),(((15,14),(13,(12,11))),(20,(16,(19,(17,(18,(10,(9,(8,(5,(6,(7,4)))))))))))))),(2,3),1);
   tree tree_114 [p = 0.000, P = 0.008] = [&W 0.000067] ((((27,(28,(29,26))),((50,(49,(48,(47,((46,(44,(45,43))),((42,41),40)))))),((31,30),(32,(((((39,38),(37,36)),(35,34)),33),((25,24),23)))))),((22,21),(((15,14),(13,(12,11))),(20,(16,(19,(17,(18,(10,(9,(8,(5,(6,(7,4)))))))))))))),(2,3),1);
   tree tree_115 [p = 0.000, P = 0.008] = [&W 0.000067] ((((27,(28,(29,26))),((((((((50,49),48),47),46),(44,(45,43))),(42,41)),40),((31,30),(32,(((((39,38),(37,36)),(35,34)),33),((25,24),23)))))),((22,21),(((15,14),(13,(12,11))),(20,(16,(19,(17,(18,(10,(9,(8,(5,(6,(7,4)))))))))))))),(2,3),1);
   tree tree_116 [p = 0.000, P = 0.008] = [&W 0.000067] (((((50,(48,(49,(47,(46,((44,(45,43)),(42,(41,40)))))))),(27,(28,(29,26)))),((31,30),(32,(33,(((((39,38),(37,36)),35),34),((25,24),23)))))),((22,21),(((15,14),(13,(12,11))),(20,(16,(19,(17,(18,(10,(9,(8,(5,(6,(7,4)))))))))))))),(2,3),1);
   tree tree_117 [p = 0.000, P = 0.008] = [&W 0.000067] ((((31,30),((((((((((50,49),48),47),46),((45,44),43)),(42,41)),40),(((((39,38),(37,36)),(35,34)),33),32)),((29,(28,27)),26)),(24,(25,23)))),((22,21),(((15,14),(13,(12,11))),(20,(16,(19,(17,(18,(10,(9,(8,(5,(6,(7,4)))))))))))))),(2,3),1);
   tree tree_118 [p = 0.000, P = 0.008] = [&W 0.000067] ((((50,(((49,48),47),((46,(45,(44,43))),((42,41),40)))),(((29,(28,27)),26),((((35,((38,(39,(37,36))),34)),33),32),((31,30),(24,(25,23)))))),((22,21),(((15,14),(13,(12,11))),(20,(16,(19,(17,(18,(10,(9,(8,(5,(6,(7,4)))))))))))))),(2,3),1);
   tree tree_119 [p = 0.000, P = 0.008] = [&W 0.000067] (((((((((39,38),(37,36)),(35,34)),33),32),((((46,(((49,(50,48)),47),((45,44),43))),(42,41)),40),((29,(28,27)),26))),(30,(31,(24,(25,23))))),((22,21),(((15,14),(13,(12,11))),(20,(16,(19,(17,(18,(10,(9,(8,(5,(6,(7,4)))))))))))))),(2,3),1);
   tree tree_120 [p = 0.000, P = 0.008] = [&W 0.000067] (((((50,((((((49,48),47),46),((45,44),43)),(42,41)),40)),(27,(28,(29,26)))),((31,30),(32,(((35,(((39,38),(37,36)),34)),33),((25,24),23))))),((22,21),(((15,14),(13,(12,11))),(20,(16,(19,(17,(18,(10,(9,(8,(5,(6,(7,4)))))))))))))),(2,3),1);
   tree tree_121 [p = 0.000, P = 0.008] = [&W 0.000067] (((((29,(28,27)),26),(((((46,(50,(((49,48),47),(44,(45,43))))),(42,41)),40),(31,30)),(32,(33,(((37,((39,38),36)),(35,34)),((25,24),23)))))),((22,21),(((15,14),(13,(12,11))),(20,(16,(19,(17,(18,(10,(9,(8,(5,(6,(7,4)))))))))))))),(2,3),1);
   tree tree_122 [p = 0.000, P = 0.009] = [&W 0.000067] (((((((50,((((49,48),47),46),(44,(45,43)))),(42,41)),40),((29,(28,27)),26)),((31,30),(32,(33,((((37,((39,38),36)),35),34),((25,24),23)))))),((22,21),(((15,14),(13,(12,11))),(20,(16,(19,(17,(18,(10,(9,(8,(5,(6,(7,4)))))))))))))),(2,3),1);
   tree tree_123 [p = 0.000, P = 0.009] = [&W 0.000067] ((((((((((50,49),48),47),(46,((45,44),43))),(42,41)),40),(((((((39,38),37),36),(35,34)),33),32),((29,(28,27)),26))),((31,30),((25,24),23))),((22,21),(((15,14),(13,(12,11))),(20,(16,(19,(17,(18,(10,(9,(8,(5,(6,(7,4)))))))))))))),(2,3),1);
   tree tree_124 [p = 0.000, P = 0.009] = [&W 0.000067] (((((29,(28,27)),26),(((((46,((((50,49),48),47),(44,(45,43)))),(42,41)),40),(31,30)),(32,((((((39,38),37),36),(35,34)),33),((25,24),23))))),((22,21),(((15,14),(13,(12,11))),(20,(16,(19,(17,(18,(10,(9,(8,(5,(6,(7,4)))))))))))))),(2,3),1);
   tree tree_125 [p = 0.000, P = 0.009] = [&W 0.000067] ((((50,((((49,48),47),(46,(44,(45,43)))),((42,41),40))),((27,((29,28),26)),((((((37,((39,38),36)),35),34),33),32),((31,30),((25,24),23))))),((22,21),(((15,14),(13,(12,11))),((20,16),(19,(17,(18,(10,(9,(8,(5,(6,(7,4))))))))))))),(2,3),1);
   tree tree_126 [p = 0.000, P = 0.009] = [&W 0.000067] ((((((((((((50,49),48),47),46),(44,(45,43))),42),41),40),((29,(28,27)),26)),((31,30),(32,(((((39,38),(37,36)),(35,34)),33),((25,24),23))))),((22,21),(((15,14),(13,(12,11))),(20,(16,(19,(17,(18,(10,(9,(8,(5,(6,(7,4)))))))))))))),(2,3),1);
   tree tree_127 [p = 0.000, P = 0.009] = [&W 0.000067] (((((29,(28,27)),26),(((((((((49,(50,48)),47),46),(45,(44,43))),42),41),40),(31,30)),(32,(((((39,38),(37,36)),(35,34)),33),((25,24),23))))),((22,21),(((15,14),(13,(12,11))),(20,(16,(19,(17,(18,(10,(9,(8,(5,(6,(7,4)))))))))))))),(2,3),1);
   tree tree_128 [p = 0.000, P = 0.009] = [&W 0.000067] ((((((42,(((((50,49),48),47),(46,(44,(45,43)))),41)),40),(31,30)),(((29,(28,27)),26),(32,((((((39,38),(37,36)),35),34),33),((25,24),23))))),((22,21),(((15,14),(13,(12,11))),(20,(16,(19,(17,(18,(10,(9,(8,(5,(6,(7,4)))))))))))))),(2,3),1);
   tree tree_129 [p = 0.000, P = 0.009] = [&W 0.000067] ((((31,30),((((((49,(50,48)),47),(46,(45,(44,43)))),(42,41)),40),(((29,(28,27)),26),(32,((((37,((39,38),36)),(35,34)),33),((25,24),23)))))),((22,21),(((15,14),(13,(12,11))),(20,(16,(19,(17,(18,(10,(9,(8,(5,(6,(7,4)))))))))))))),(2,3),1);
   tree tree_130 [p = 0.000, P = 0.009] = [&W 0.000067] ((((31,30),(((((((50,(49,48)),47),(46,((45,44),43))),(42,41)),40),((29,(28,27)),26)),(32,((((((39,38),(37,36)),35),34),33),((25,24),23))))),((22,21),(((15,14),(13,(12,11))),(20,(16,(19,(17,(18,(10,(9,(8,(5,(6,(7,4)))))))))))))),(2,3),1);
   tree tree_131 [p = 0.000, P = 0.009] = [&W 0.000067] ((((31,30),((((50,(((49,48),47),(46,((45,44),43)))),(42,41)),40),(((29,(28,27)),26),(32,((((37,((39,38),36)),(35,34)),33),((25,24),23)))))),((22,21),(((15,14),(13,(12,11))),(20,(16,(19,(17,(18,(10,(9,(8,(5,(6,(7,4)))))))))))))),(2,3),1);
   tree tree_132 [p = 0.000, P = 0.009] = [&W 0.000067] (((((((46,((((50,49),48),47),((45,44),43))),(42,41)),40),(31,30)),(((29,(28,27)),26),(32,(((((37,((39,38),36)),35),34),33),((25,24),23))))),((22,21),(((15,14),(13,(12,11))),(20,(16,(19,(17,(18,(10,(9,(8,(5,(6,(7,4)))))))))))))),(2,3),1);
   tree tree_133 [p = 0.000, P = 0.009] = [&W 0.000067] (((((29,(28,27)),26),((42,(41,((((50,49),(48,47)),(46,((45,44),43))),40))),(((((((39,38),(37,36)),35),34),33),32),((31,30),((25,24),23))))),((22,21),(((15,14),(13,(12,11))),(20,(16,(19,(17,(18,(10,(9,(8,(5,(6,(7,4)))))))))))))),(2,3),1);
   tree tree_134 [p = 0.000, P = 0.009] = [&W 0.000067] ((((31,30),(((((((49,(50,48)),47),46),(44,(45,43))),(42,41)),40),(((29,(28,27)),26),(32,((((37,((39,38),36)),(35,34)),33),((25,24),23)))))),((22,21),(((15,14),(13,(12,11))),(20,(16,(19,(17,(18,(10,(9,(8,(5,(6,(7,4)))))))))))))),(2,3),1);
   tree tree_135 [p = 0.000, P = 0.009] = [&W 0.000067] ((((((((50,(49,(48,47))),46),((45,44),43)),(42,41)),40),((31,30),((29,((28,27),26)),(32,(((((37,((39,38),36)),35),34),33),((25,24),23)))))),((22,21),(((15,14),(13,(12,11))),((20,16),(19,(17,(18,(10,(9,(8,(5,(6,(7,4))))))))))))),(2,3),1);
   tree tree_136 [p = 0.000, P = 0.009] = [&W 0.000067] (((((29,(28,27)),26),(((42,((46,(((50,(49,48)),47),(44,(45,43)))),41)),40),((31,30),(32,((((((39,38),(37,36)),35),34),33),((25,24),23)))))),((22,21),(((15,14),(13,(12,11))),(20,(16,(19,(17,(18,(10,(9,(8,(5,(6,(7,4)))))))))))))),(2,3),1);
   tree tree_137 [p = 0.000, P = 0.010] = [&W 0.000067] (((((31,30),((50,((((((49,48),47),46),(45,(44,43))),(42,41)),40)),(29,((28,27),26)))),(32,((((37,((39,38),36)),(35,34)),33),((25,24),23)))),((22,21),(((15,14),(13,(12,11))),(20,(16,(19,(17,(18,(10,(9,(8,(5,(6,(7,4)))))))))))))),(2,3),1);
   tree tree_138 [p = 0.000, P = 0.010] = [&W 0.000067] (((((29,(28,27)),26),(((((50,(((49,48),47),(46,((45,44),43)))),(42,41)),40),(31,30)),(32,((((37,((39,38),36)),(35,34)),33),((25,24),23))))),((22,21),(((15,14),(13,(12,11))),(20,(16,(19,(17,(18,(10,(9,(8,(5,(6,(7,4)))))))))))))),(2,3),1);
   tree tree_139 [p = 0.000, P = 0.010] = [&W 0.000067] (((((((42,((50,((((49,48),47),46),((45,44),43))),41)),40),(31,30)),(29,((28,27),26))),(32,((((37,((39,38),36)),(35,34)),33),((25,24),23)))),((22,21),(((15,14),(13,(12,11))),(20,(16,(19,(17,(18,(10,(9,(8,(5,(6,(7,4)))))))))))))),(2,3),1);
   tree tree_140 [p = 0.000, P = 0.010] = [&W 0.000067] (((((((((((50,49),48),47),(46,(45,(44,43)))),(42,41)),40),(31,30)),(29,((28,27),26))),(32,(((((39,38),(37,36)),(35,34)),33),((25,24),23)))),((22,21),(((15,14),(13,(12,11))),(20,(16,(19,(17,(18,(10,(9,(8,(5,(6,(7,4)))))))))))))),(2,3),1);
   tree tree_141 [p = 0.000, P = 0.010] = [&W 0.000067] (((((29,(28,27)),26),(((42,(((50,((49,48),47)),(46,(44,(45,43)))),41)),40),((31,30),(32,(((((37,((39,38),36)),35),34),33),((25,24),23)))))),((22,21),(((15,14),(13,(12,11))),(20,(16,(19,(17,(18,(10,(9,(8,(5,(6,(7,4)))))))))))))),(2,3),1);
   tree tree_142 [p = 0.000, P = 0.010] = [&W 0.000067] (((((31,30),(((((37,((39,38),36)),(35,34)),33),32),((((50,((((49,48),47),46),(44,(45,43)))),(42,41)),40),(29,((28,27),26))))),((25,24),23)),((22,21),(((15,14),(13,(12,11))),(20,(16,(19,(17,(18,(10,(9,(8,(5,(6,(7,4)))))))))))))),(2,3),1);
   tree tree_143 [p = 0.000, P = 0.010] = [&W 0.000067] ((((((((((50,49),48),47),46),((45,44),43)),(42,41)),40),((31,30),((29,((28,27),26)),(32,((((37,((39,38),36)),(35,34)),33),((25,24),23)))))),((22,21),(((15,14),(13,(12,11))),(20,(16,(19,(17,(18,(10,(9,(8,(5,(6,(7,4)))))))))))))),(2,3),1);
   tree tree_144 [p = 0.000, P = 0.010] = [&W 0.000067] ((((31,30),((((((((50,49),48),47),46),(44,(45,43))),(42,41)),40),((29,((28,27),26)),(32,((((37,((39,38),36)),(35,34)),33),((25,24),23)))))),((22,21),(((15,14),(13,(12,11))),(20,(16,(19,(17,(18,(10,(9,(8,(5,(6,(7,4)))))))))))))),(2,3),1);
   tree tree_145 [p = 0.000, P = 0.010] = [&W 0.000067] ((((31,30),(((28,(29,27)),26),((((50,(46,(((49,48),47),((45,44),43)))),(42,41)),40),(32,((((37,((39,38),36)),35),34),(33,((25,24),23))))))),((22,21),(((15,14),(13,(12,11))),(20,(16,(19,(17,(18,(10,(9,(8,(5,(6,(7,4)))))))))))))),(2,3),1);
   tree tree_146 [p = 0.000, P = 0.010] = [&W 0.000067] (((((((46,((((50,49),48),47),(45,(44,43)))),(42,41)),40),(31,30)),((29,((28,27),26)),(32,(33,((((39,38),(37,36)),(35,34)),((25,24),23)))))),((22,21),(((15,14),(13,(12,11))),(20,(16,(19,(17,(18,(10,(9,(8,(5,(6,(7,4)))))))))))))),(2,3),1);
   tree tree_147 [p = 0.000, P = 0.010] = [&W 0.000067] (((((42,(41,(((((50,48),(49,47)),46),(45,(44,43))),40))),((29,(28,27)),26)),((31,30),(32,((((37,((39,38),36)),(35,34)),33),((25,24),23))))),((22,21),(((15,14),(13,(12,11))),(20,(16,(19,(17,(18,(10,(9,(8,(5,(6,(7,4)))))))))))))),(2,3),1);
   tree tree_148 [p = 0.000, P = 0.010] = [&W 0.000067] (((((31,30),(((42,(((((49,(50,48)),47),46),(44,(45,43))),41)),40),(29,((28,27),26)))),(32,((((37,((39,38),36)),(35,34)),33),((25,24),23)))),((22,21),(((15,14),(13,(12,11))),(20,(16,(19,(17,(18,(10,(9,(8,(5,(6,(7,4)))))))))))))),(2,3),1);
   tree tree_149 [p = 0.000, P = 0.010] = [&W 0.000067] ((((((((((50,49),48),47),46),((45,44),43)),(42,41)),40),((31,30),(32,((29,((28,27),26)),(((((39,38),(37,36)),(35,34)),33),((25,24),23)))))),((22,21),(((15,14),(13,(12,11))),(20,(16,(19,(17,(18,(10,(9,(8,(5,(6,(7,4)))))))))))))),(2,3),1);
   tree tree_150 [p = 0.000, P = 0.010] = [&W 0.000067] (((((28,(29,27)),26),(((42,(((((50,49),48),47),(46,(44,(45,43)))),41)),40),(((((((39,38),(37,36)),35),34),33),32),((31,30),(25,(24,23)))))),((22,21),(((15,14),(13,(12,11))),(20,(16,(19,(17,(18,(10,(9,(8,(5,(6,(7,4)))))))))))))),(2,3),1);
   tree tree_151 [p = 0.000, P = 0.010] = [&W 0.000067] ((((50,((((46,(((49,48),47),(44,(45,43)))),42),41),40)),((((((((39,38),(37,36)),35),34),33),32),(29,((28,27),26))),(30,(31,(25,(24,23)))))),((22,21),(((15,14),(13,(12,11))),(20,(16,(19,(17,(18,(10,(9,(8,(5,(6,(7,4)))))))))))))),(2,3),1);
   tree tree_152 [p = 0.000, P = 0.011] = [&W 0.000067] ((((((42,((50,(46,(((49,48),47),(44,(45,43))))),41)),40),(31,30)),((29,((28,27),26)),(32,(((35,(((39,38),(37,36)),34)),33),(25,(24,23)))))),((22,21),(((15,14),(13,(12,11))),(20,(16,(19,(17,(18,(10,(9,(8,(5,(6,(7,4)))))))))))))),(2,3),1);
   tree tree_153 [p = 0.000, P = 0.011] = [&W 0.000067] ((((31,30),(((((((50,(49,48)),47),(46,((45,44),43))),(42,41)),40),((29,(28,27)),26)),(32,((((37,((39,38),36)),(35,34)),33),((25,24),23))))),((22,21),(((15,14),(13,(12,11))),(20,(16,(19,(17,(18,(10,(9,(8,(5,(6,(7,4)))))))))))))),(2,3),1);
   tree tree_154 [p = 0.000, P = 0.011] = [&W 0.000067] (((((31,30),(((((50,(((49,48),47),46)),((45,44),43)),(42,41)),40),(29,(28,(27,26))))),(32,(33,((((39,38),(37,36)),(35,34)),((25,24),23))))),((22,21),(((15,14),(13,(12,11))),(20,(16,(19,(17,(18,(10,(9,(8,(5,(6,(7,4)))))))))))))),(2,3),1);
   tree tree_155 [p = 0.000, P = 0.011] = [&W 0.000067] ((((27,((29,28),26)),((((42,((((((50,49),48),47),46),(45,(44,43))),41)),40),((((((39,38),(37,36)),35),34),33),32)),(31,(30,(25,(24,23)))))),((22,21),(((15,14),(13,(12,11))),(20,(16,(19,(17,(18,(10,(9,(8,(5,(6,(7,4)))))))))))))),(2,3),1);
   tree tree_156 [p = 0.000, P = 0.011] = [&W 0.000067] ((((((((((39,38),(37,36)),35),34),33),32),((41,((((((50,49),48),47),46),(44,(45,43))),(42,40))),(27,((29,28),26)))),((31,30),(25,(24,23)))),((22,21),(((15,14),(13,(12,11))),(20,(16,(19,(17,(18,(10,(9,(8,(5,(6,(7,4)))))))))))))),(2,3),1);
   tree tree_157 [p = 0.000, P = 0.011] = [&W 0.000067] ((((31,30),((27,(28,(29,26))),(((((((50,49),48),47),(46,(44,(45,43)))),(42,41)),40),(32,(33,(((37,((39,38),36)),(35,34)),((25,24),23))))))),(21,(22,(((15,14),(13,(12,11))),(20,(16,(19,(17,(18,(10,(9,(8,(5,(6,(7,4))))))))))))))),(2,3),1);
   tree tree_158 [p = 0.000, P = 0.011] = [&W 0.000067] ((((29,((28,27),26)),((((((39,38),(37,36)),(35,34)),33),32),((((((50,(49,48)),47),(46,((45,44),43))),(42,41)),40),((31,30),(24,(25,23)))))),(21,(22,(((15,14),(13,(12,11))),(20,(16,(19,(17,(18,(10,(9,(8,(5,(6,(7,4))))))))))))))),(2,3),1);
   tree tree_159 [p = 0.000, P = 0.011] = [&W 0.000067] (((((50,(48,(49,(47,(((45,44),43),(46,((42,41),40))))))),(27,((29,28),26))),((31,30),((((((39,38),(37,36)),(35,34)),33),32),((25,24),23)))),(21,(22,(((15,14),(13,(12,11))),(20,(16,(19,(17,(18,(10,(9,(8,(5,(6,(7,4))))))))))))))),(2,3),1);
   tree tree_160 [p = 0.000, P = 0.011] = [&W 0.000067] ((((50,((((49,48),47),(46,(45,(44,43)))),((42,41),40))),(((((37,((39,38),36)),(35,34)),33),32),((29,((28,27),26)),((31,30),(24,(25,23)))))),(21,(22,(((15,14),(13,(12,11))),(20,(16,(19,(17,(18,(10,(9,(8,(5,(6,(7,4))))))))))))))),(2,3),1);
   tree tree_161 [p = 0.000, P = 0.011] = [&W 0.000067] ((((((50,((((49,48),47),(46,(44,(45,43)))),(41,(42,40)))),(((((39,(38,(37,36))),35),34),33),32)),(29,((28,27),26))),((31,30),(25,(24,23)))),((22,21),(((15,14),(13,(12,11))),(20,(16,(19,(17,(18,(10,(9,(8,(5,(6,(7,4)))))))))))))),(2,3),1);
   tree tree_162 [p = 0.000, P = 0.011] = [&W 0.000067] ((((((((((49,48),47),(50,(46,(45,(44,43))))),(42,41)),40),(((((37,((39,38),36)),35),34),33),32)),(27,(29,(28,26)))),((31,30),(25,(24,23)))),((22,21),(((15,14),(13,(12,11))),(20,(16,(19,(17,(18,(10,(9,(8,(5,(6,(7,4)))))))))))))),(2,3),1);
   tree tree_163 [p = 0.000, P = 0.011] = [&W 0.000067] (((30,(31,((50,(((((49,48),47),46),((45,44),43)),((42,41),40))),((((((((39,38),(37,36)),35),34),33),32),(29,((28,27),26))),(25,(24,23)))))),((22,21),(((15,14),(13,(12,11))),(20,(16,(19,(17,(18,(10,(9,(8,(5,(6,(7,4)))))))))))))),(2,3),1);
   tree tree_164 [p = 0.000, P = 0.011] = [&W 0.000067] ((((31,30),(((42,((((((50,49),48),47),46),(45,(44,43))),41)),40),(((29,(28,27)),26),(32,(33,(((37,((39,38),36)),(35,34)),((25,24),23))))))),((22,21),(((15,14),(13,(12,11))),(20,(16,(19,(17,(18,(10,(9,(8,(5,(6,(7,4)))))))))))))),(2,3),1);
   tree tree_165 [p = 0.000, P = 0.011] = [&W 0.000067] ((((31,30),(((50,((46,(((49,48),47),(44,(45,43)))),((42,41),40))),((29,(28,27)),26)),(32,(33,(((37,((39,38),36)),(35,34)),((25,24),23)))))),((22,21),(((15,14),(13,(12,11))),(20,(16,(19,(17,(18,(10,(9,(8,(5,(6,(7,4)))))))))))))),(2,3),1);
   tree tree_166 [p = 0.000, P = 0.011] = [&W 0.000067] (((((31,30),((29,(28,27)),26)),(((((((50,(49,48)),47),46),((45,44),43)),(42,41)),40),(32,(((37,((39,38),36)),(35,34)),(33,((25,24),23)))))),((22,21),(((15,14),(13,(12,11))),(20,(16,(19,(17,(18,(10,(9,(8,(5,(6,(7,4)))))))))))))),(2,3),1);
   tree tree_167 [p = 0.000, P = 0.012] = [&W 0.000067] ((((31,30),((((((37,((39,38),36)),35),34),33),(32,((((46,((((50,49),48),47),(44,(45,43)))),(42,41)),40),((29,(28,27)),26)))),((25,24),23))),((22,21),(((15,14),(13,(12,11))),(20,(16,(19,(17,(18,(10,(9,(8,(5,(6,(7,4)))))))))))))),(2,3),1);
   tree tree_168 [p = 0.000, P = 0.012] = [&W 0.000067] ((((31,30),((((42,(((50,((49,48),47)),(46,(44,(45,43)))),41)),40),((29,(28,27)),26)),(32,(((((39,38),(37,36)),(35,34)),33),((25,24),23))))),((22,21),(((15,14),(13,(12,11))),(20,(16,(19,(17,(18,(10,(9,(8,(5,(6,(7,4)))))))))))))),(2,3),1);
   tree tree_169 [p = 0.000, P = 0.012] = [&W 0.000067] (((((29,(28,27)),26),((((50,((((49,48),47),46),((45,44),43))),(42,41)),40),(((((((39,38),(37,36)),35),34),33),32),((31,30),((25,24),23))))),((22,21),(((15,14),(13,(12,11))),(20,(16,(19,(17,(18,(10,(9,(8,(5,(6,(7,4)))))))))))))),(2,3),1);
   tree tree_170 [p = 0.000, P = 0.012] = [&W 0.000067] ((((((((39,38),(37,36)),(35,34)),33),32),((((50,((((49,48),47),46),((45,44),43))),(42,41)),40),(((29,(28,27)),26),((31,30),((25,24),23))))),((22,21),(((15,14),(13,(12,11))),(20,(16,(19,(17,(18,(10,(9,(8,(5,(6,(7,4)))))))))))))),(2,3),1);
   tree tree_171 [p = 0.000, P = 0.012] = [&W 0.000067] (((((((((50,(49,48)),47),46),(44,(45,43))),(42,41)),40),((31,30),(((29,(28,27)),26),(32,((((37,((39,38),36)),(35,34)),33),((25,24),23)))))),((22,21),(((15,14),(13,(12,11))),(20,(16,(19,(17,(18,(10,(9,(8,(5,(6,(7,4)))))))))))))),(2,3),1);
   tree tree_172 [p = 0.000, P = 0.012] = [&W 0.000067] ((((31,30),((((((50,(49,48)),47),(46,(45,(44,43)))),(42,41)),40),((29,(28,(27,26))),(32,((((37,((39,38),36)),35),34),(33,((25,24),23))))))),((22,21),(((15,14),(13,(12,11))),(20,(16,(19,(17,(18,(10,(9,(8,(5,(6,(7,4)))))))))))))),(2,3),1);
   tree tree_173 [p = 0.000, P = 0.012] = [&W 0.000067] ((((31,30),((((42,((((((50,49),48),47),46),((45,44),43)),41)),40),(28,(29,(27,26)))),(32,((((37,((39,38),36)),(35,34)),33),((25,24),23))))),((22,21),(((15,14),(13,(12,11))),(20,(16,(19,(17,(18,(10,(9,(8,(5,(6,(7,4)))))))))))))),(2,3),1);
   tree tree_174 [p = 0.000, P = 0.012] = [&W 0.000067] ((((((((49,(50,48)),47),(46,(44,(45,43)))),(42,41)),40),(((31,30),(29,(28,(27,26)))),(32,(33,((((37,((39,38),36)),35),34),((25,24),23)))))),((22,21),(((15,14),(13,(12,11))),(20,(16,(19,(17,(18,(10,(9,(8,(5,(6,(7,4)))))))))))))),(2,3),1);
   tree tree_175 [p = 0.000, P = 0.012] = [&W 0.000067] ((((((((49,(48,(50,47))),(46,(44,(45,43)))),(42,41)),40),(31,30)),(32,((29,(28,(27,26))),(((((39,(38,(37,36))),35),34),33),((25,24),23))))),((22,21),(((15,14),(13,(12,11))),(20,(16,(19,(17,(18,(10,(9,(8,(5,(6,(7,4)))))))))))))),(2,3),1);
   tree tree_176 [p = 0.000, P = 0.012] = [&W 0.000067] ((((31,30),((((50,((((49,48),47),46),(45,(44,43)))),(42,41)),40),(((29,(28,27)),26),(32,(33,(((((39,38),37),36),(35,34)),((25,24),23))))))),((22,21),(((15,14),(13,(12,11))),(20,(16,(19,(17,(18,(10,(9,(8,(5,(6,(7,4)))))))))))))),(2,3),1);
   tree tree_177 [p = 0.000, P = 0.012] = [&W 0.000067] ((((31,30),(((((((50,(49,48)),47),(46,(45,(44,43)))),42),41),40),((29,(28,(27,26))),(32,(33,((((39,38),(37,36)),(35,34)),((25,24),23))))))),((22,21),(((15,14),(13,(12,11))),(20,(16,(19,(17,(18,(10,(9,(8,(5,(6,(7,4)))))))))))))),(2,3),1);
   tree tree_178 [p = 0.000, P = 0.012] = [&W 0.000067] ((((((46,((50,49),((48,47),(44,(45,43))))),(42,41)),40),((31,30),(32,((29,(28,(27,26))),((((((39,38),(37,36)),35),34),33),((25,24),23)))))),((22,21),(((15,14),(13,(12,11))),(20,(16,(19,(17,(18,(10,(9,(8,(5,(6,(7,4)))))))))))))),(2,3),1);
   tree tree_179 [p = 0.000, P = 0.012] = [&W 0.000067] (((((((((((50,49),48),47),(46,(44,(45,43)))),(42,41)),40),(31,30)),(29,((28,27),26))),(32,((((37,((39,38),36)),(35,34)),33),((25,24),23)))),((22,21),(((15,14),(13,(12,11))),(20,(16,(19,(17,(18,(10,(9,(8,(5,(6,(7,4)))))))))))))),(2,3),1);
   tree tree_180 [p = 0.000, P = 0.012] = [&W 0.000067] ((((31,30),(((((((49,(50,48)),47),46),(45,(44,43))),(42,41)),40),((29,((28,27),26)),(32,(((((37,((39,38),36)),35),34),33),((25,24),23)))))),((22,21),(((15,14),(13,(12,11))),(20,(16,(19,(17,(18,(10,(9,(8,(5,(6,(7,4)))))))))))))),(2,3),1);
   tree tree_181 [p = 0.000, P = 0.012] = [&W 0.000067] ((((31,30),((((46,((((50,49),48),47),(44,(45,43)))),(42,41)),40),((29,((28,27),26)),(32,(((((((39,38),37),36),35),34),33),((25,24),23)))))),((22,21),(((15,14),(13,(12,11))),(20,(16,(19,(17,(18,(10,(9,(8,(5,(6,(7,4)))))))))))))),(2,3),1);
   tree tree_182 [p = 0.000, P = 0.013] = [&W 0.000067] ((((((((((50,49),48),47),46),(45,(44,43))),(42,41)),40),((31,30),((29,((28,27),26)),(32,(((((((39,38),37),36),35),34),33),((25,24),23)))))),((22,21),(((15,14),(13,(12,11))),(20,(16,(19,(17,(18,(10,(9,(8,(5,(6,(7,4)))))))))))))),(2,3),1);
   tree tree_183 [p = 0.000, P = 0.013] = [&W 0.000067] ((((29,((28,27),26)),((((((49,(50,48)),47),(46,(44,(45,43)))),(42,41)),40),((31,30),(32,(((((37,((39,38),36)),35),34),33),((25,24),23)))))),((22,21),(((15,14),(13,(12,11))),(20,(16,(19,(17,(18,(10,(9,(8,(5,(6,(7,4)))))))))))))),(2,3),1);
   tree tree_184 [p = 0.000, P = 0.013] = [&W 0.000067] ((((((((37,((39,38),36)),(35,34)),33),32),(((((((50,49),48),47),(46,(44,(45,43)))),(42,41)),40),(29,((28,27),26)))),(30,(31,((25,24),23)))),((22,21),(((15,14),(13,(12,11))),(20,(16,(19,(17,(18,(10,(9,(8,(5,(6,(7,4)))))))))))))),(2,3),1);
   tree tree_185 [p = 0.000, P = 0.013] = [&W 0.000067] ((((29,((28,27),26)),((((42,((46,((48,(49,(50,47))),(44,(45,43)))),41)),40),((((((39,38),37),36),(35,34)),33),32)),((31,30),((25,24),23)))),((22,21),(((15,14),(13,(12,11))),(20,(16,(19,(17,(18,(10,(9,(8,(5,(6,(7,4)))))))))))))),(2,3),1);
   tree tree_186 [p = 0.000, P = 0.013] = [&W 0.000067] ((((29,((28,27),26)),(((((((((50,49),48),47),46),((45,44),43)),(42,41)),40),(31,30)),(32,(((((39,38),(37,36)),(35,34)),33),((25,24),23))))),((22,21),(((15,14),(13,(12,11))),(20,(16,(19,(17,(18,(10,(9,(8,(5,(6,(7,4)))))))))))))),(2,3),1);
   tree tree_187 [p = 0.000, P = 0.013] = [&W 0.000067] (((((((50,((((49,48),47),46),(44,(45,43)))),(42,41)),40),(31,30)),((29,((28,27),26)),(32,((((((39,38),(37,36)),35),34),33),((25,24),23))))),((22,21),(((15,14),(13,(12,11))),(20,(16,(19,(17,(18,(10,(9,(8,(5,(6,(7,4)))))))))))))),(2,3),1);
   tree tree_188 [p = 0.000, P = 0.013] = [&W 0.000067] ((((((42,((((((50,49),48),47),46),(45,(44,43))),41)),40),(31,30)),((29,((28,27),26)),(32,((((((39,38),(37,36)),35),34),33),((25,24),23))))),((22,21),(((15,14),(13,(12,11))),(20,(16,(19,(17,(18,(10,(9,(8,(5,(6,(7,4)))))))))))))),(2,3),1);
   tree tree_189 [p = 0.000, P = 0.013] = [&W 0.000067] ((((31,30),((((50,(((49,48),47),(46,((45,44),43)))),(42,41)),40),((29,((28,27),26)),(32,(((35,(((39,38),(37,36)),34)),33),((25,24),23)))))),((22,21),(((15,14),(13,(12,11))),(20,(16,(19,(17,(18,(10,(9,(8,(5,(6,(7,4)))))))))))))),(2,3),1);
   tree tree_190 [p = 0.000, P = 0.013] = [&W 0.000067] ((((31,30),(((((46,((((50,49),48),47),(44,(45,43)))),42),41),40),((29,((28,27),26)),(32,((((37,((39,38),36)),(35,34)),33),((25,24),23)))))),((22,21),(((15,14),(13,(12,11))),(20,(16,(19,(17,(18,(10,(9,(8,(5,(6,(7,4)))))))))))))),(2,3),1);
   tree tree_191 [p = 0.000, P = 0.013] = [&W 0.000067] ((((31,30),(((((((50,49),48),47),(46,(44,(45,43)))),(42,41)),40),((29,((28,27),26)),(32,((((((39,38),(37,36)),35),34),33),((25,24),23)))))),((22,21),(((15,14),(13,(12,11))),(20,(16,(19,(17,(18,(10,(9,(8,(5,(6,(7,4)))))))))))))),(2,3),1);
   tree tree_192 [p = 0.000, P = 0.013] = [&W 0.000067] (((((42,((46,((50,((49,48),47)),(45,(44,43)))),41)),40),((31,30),((29,((28,27),26)),(32,((((((39,38),(37,36)),35),34),33),((25,24),23)))))),((22,21),(((15,14),(13,(12,11))),(20,(16,(19,(17,(18,(10,(9,(8,(5,(6,(7,4)))))))))))))),(2,3),1);
   tree tree_193 [p = 0.000, P = 0.013] = [&W 0.000067] ((((((((((49,(50,48)),47),46),(44,(45,43))),42),41),40),((31,30),((29,((28,27),26)),(32,((((((39,38),(37,36)),35),34),33),((25,24),23)))))),((22,21),(((15,14),(13,(12,11))),(20,(16,(19,(17,(18,(10,(9,(8,(5,(6,(7,4)))))))))))))),(2,3),1);
   tree tree_194 [p = 0.000, P = 0.013] = [&W 0.000067] ((((31,30),(((50,(46,(((49,48),47),((45,44),43)))),((42,41),40)),((29,((28,27),26)),(32,(((35,(((39,38),(37,36)),34)),33),((25,24),23)))))),((22,21),(((15,14),(13,(12,11))),(20,(16,(19,(17,(18,(10,(9,(8,(5,(6,(7,4)))))))))))))),(2,3),1);
   tree tree_195 [p = 0.000, P = 0.013] = [&W 0.000067] ((((29,((28,27),26)),((50,((((49,48),47),(46,(45,(44,43)))),((42,41),40))),((31,30),(32,((((37,((39,38),36)),(35,34)),33),((25,24),23)))))),((22,21),(((15,14),(13,(12,11))),(20,(16,(19,(17,(18,(10,(9,(8,(5,(6,(7,4)))))))))))))),(2,3),1);
   tree tree_196 [p = 0.000, P = 0.013] = [&W 0.000067] ((((29,((28,27),26)),(((((((50,(49,48)),47),46),(45,(44,43))),(42,41)),40),((31,30),(32,(33,((((39,38),(37,36)),(35,34)),((25,24),23))))))),((22,21),(((15,14),(13,(12,11))),(20,(16,(19,(17,(18,(10,(9,(8,(5,(6,(7,4)))))))))))))),(2,3),1);
   tree tree_197 [p = 0.000, P = 0.014] = [&W 0.000067] ((((29,((28,27),26)),(((((((50,(49,48)),47),(46,(44,(45,43)))),(42,41)),40),(31,30)),(32,(((37,((39,38),36)),(35,34)),(33,((25,24),23)))))),((22,21),(((15,14),(13,(12,11))),(20,(16,(19,(17,(18,(10,(9,(8,(5,(6,(7,4)))))))))))))),(2,3),1);
   tree tree_198 [p = 0.000, P = 0.014] = [&W 0.000067] ((((((((((50,(49,48)),47),46),(45,(44,43))),(42,41)),40),(29,((28,27),26))),((31,30),(32,(((((39,38),(37,36)),(35,34)),33),((25,24),23))))),((22,21),(((15,14),(13,(12,11))),(20,(16,(19,(17,(18,(10,(9,(8,(5,(6,(7,4)))))))))))))),(2,3),1);
   tree tree_199 [p = 0.000, P = 0.014] = [&W 0.000067] ((((((((50,((49,48),47)),(46,(45,(44,43)))),(42,41)),40),(((29,28),27),26)),((31,30),(32,((((37,((39,38),36)),(35,34)),33),((25,24),23))))),((22,21),(((15,14),(13,(12,11))),(20,(16,(19,(17,(18,(10,(9,(8,(5,(6,(7,4)))))))))))))),(2,3),1);
   tree tree_200 [p = 0.000, P = 0.014] = [&W 0.000067] (((((((46,((((50,49),48),47),(45,(44,43)))),(42,41)),40),(31,30)),((((((37,((39,38),36)),35),34),33),32),((((29,28),27),26),((25,24),23)))),((22,21),(((15,14),(13,(12,11))),(20,(16,(19,(17,(18,(10,(9,(8,(5,(6,(7,4)))))))))))))),(2,3),1);
   tree tree_201 [p = 0.000, P = 0.014] = [&W 0.000067] ((((((((50,((49,48),47)),(46,(44,(45,43)))),(42,41)),40),(31,30)),((((29,28),27),26),(32,(33,((((((39,38),37),36),35),34),((25,24),23)))))),((22,21),(((15,14),(13,(12,11))),(20,(16,(19,(17,(18,(10,(9,(8,(5,(6,(7,4)))))))))))))),(2,3),1);
   tree tree_202 [p = 0.000, P = 0.014] = [&W 0.000067] ((((((((((39,38),(37,36)),35),34),33),32),(29,((28,27),26))),((50,((44,(45,43)),(((49,48),47),(46,(42,(41,40)))))),((31,30),((25,24),23)))),((22,21),(((15,14),(13,(12,11))),(20,(16,(19,(17,(18,(10,(9,(8,(5,(6,(7,4)))))))))))))),(2,3),1);
   tree tree_203 [p = 0.000, P = 0.014] = [&W 0.000067] ((((29,((28,27),26)),(((((((50,49),48),47),(46,((45,44),43))),(42,41)),40),((31,30),(32,((((39,38),(37,36)),(35,34)),(33,((25,24),23))))))),((22,21),(((15,14),(13,(12,11))),(20,(16,(19,(17,(18,(10,(9,(8,(5,(6,(7,4)))))))))))))),(2,3),1);
   tree tree_204 [p = 0.000, P = 0.014] = [&W 0.000067] ((((((((37,((39,38),36)),(35,34)),33),32),((50,(49,(48,(47,(46,((44,(45,43)),((42,41),40))))))),(29,((28,27),26)))),(31,(30,((25,24),23)))),((22,21),(((15,14),(13,(12,11))),(20,(16,(19,(17,(18,(10,(9,(8,(5,(6,(7,4)))))))))))))),(2,3),1);
   tree tree_205 [p = 0.000, P = 0.014] = [&W 0.000067] (((((((((39,38),(37,36)),(35,34)),33),32),((50,((((49,(48,47)),46),(44,(45,43))),(41,(42,40)))),(29,((28,27),26)))),((31,30),((25,24),23))),((22,21),(((15,14),(13,(12,11))),(20,(16,(19,(17,(18,(10,(9,(8,(5,(6,(7,4)))))))))))))),(2,3),1);
   tree tree_206 [p = 0.000, P = 0.014] = [&W 0.000067] ((((29,((28,27),26)),((((42,((46,((50,((49,48),47)),(44,(45,43)))),41)),40),(31,30)),(32,(33,((((((39,38),37),36),35),34),((25,24),23)))))),((22,21),(((15,14),(13,(12,11))),(20,(16,(19,(17,(18,(10,(9,(8,(5,(6,(7,4)))))))))))))),(2,3),1);
   tree tree_207 [p = 0.000, P = 0.014] = [&W 0.000067] (((((((((39,38),(37,36)),35),34),33),32),((29,((28,27),26)),(((((50,((49,48),47)),(46,((45,44),43))),(42,41)),40),((31,30),((25,24),23))))),((22,21),(((15,14),(13,(12,11))),(20,(16,(19,(17,(18,(10,(9,(8,(5,(6,(7,4)))))))))))))),(2,3),1);
   tree tree_208 [p = 0.000, P = 0.014] = [&W 0.000067] (((((50,((((((49,48),47),46),(44,(45,43))),(42,41)),40)),(((((((39,38),37),36),(35,34)),33),32),(29,((28,27),26)))),((31,30),((25,24),23))),((22,21),(((15,14),(13,(12,11))),(20,(16,(19,(17,(18,(10,(9,(8,(5,(6,(7,4)))))))))))))),(2,3),1);
   tree tree_209 [p = 0.000, P = 0.014] = [&W 0.000067] (((((((((((50,49),48),47),46),(44,(45,43))),(42,41)),40),(31,30)),(32,((29,((28,27),26)),(((((37,((39,38),36)),35),34),33),((25,24),23))))),((22,21),(((15,14),(13,(12,11))),(20,(16,(19,(17,(18,(10,(9,(8,(5,(6,(7,4)))))))))))))),(2,3),1);
   tree tree_210 [p = 0.000, P = 0.014] = [&W 0.000067] ((((41,(42,((50,(((49,48),47),(46,((45,44),43)))),40))),((31,30),(32,((29,((28,27),26)),(((((39,38),(37,36)),(35,34)),33),((25,24),23)))))),((22,21),(((15,14),(13,(12,11))),(20,(16,(19,(17,(18,(10,(9,(8,(5,(6,(7,4)))))))))))))),(2,3),1);
   tree tree_211 [p = 0.000, P = 0.014] = [&W 0.000067] (((((((((((50,49),48),47),46),((45,44),43)),(42,41)),40),(31,30)),(32,((29,((28,27),26)),(((((39,38),(37,36)),(35,34)),33),((25,24),23))))),((22,21),(((15,14),(13,(12,11))),(20,(16,(19,(17,(18,(10,(9,(8,(5,(6,(7,4)))))))))))))),(2,3),1);
   tree tree_212 [p = 0.000, P = 0.015] = [&W 0.000067] ((((31,30),(((((((49,48),47),(50,46)),(44,(45,43))),(42,41)),40),(32,((29,((28,27),26)),(((((37,((39,38),36)),35),34),33),((25,24),23)))))),((22,21),(((15,14),(13,(12,11))),(20,(16,(19,(17,(18,(10,(9,(8,(5,(6,(7,4)))))))))))))),(2,3),1);
   tree tree_213 [p = 0.000, P = 0.015] = [&W 0.000067] ((((31,30),(((((((50,(49,48)),47),46),(45,(44,43))),(42,41)),40),((29,((28,27),26)),(32,((((39,38),(37,36)),(35,34)),(33,((25,24),23))))))),((22,21),(((15,14),(13,(12,11))),(20,(16,(19,(17,(18,(10,(9,(8,(5,(6,(7,4)))))))))))))),(2,3),1);
   tree tree_214 [p = 0.000, P = 0.015] = [&W 0.000067] ((((((((((50,49),48),47),(46,(44,(45,43)))),(42,41)),40),(31,30)),((29,((28,27),26)),(32,(((((39,38),(37,36)),35),34),(33,((25,24),23)))))),((22,21),(((15,14),(13,(12,11))),(20,(16,(19,(17,(18,(10,(9,(8,(5,(6,(7,4)))))))))))))),(2,3),1);
   tree tree_215 [p = 0.000, P = 0.015] = [&W 0.000067] (((((((((50,49),48),47),(46,((45,44),43))),(42,41)),40),((31,30),(32,((29,((28,27),26)),((((37,((39,38),36)),(35,34)),33),((25,24),23)))))),((22,21),(((15,14),(13,(12,11))),(20,(16,(19,(17,(18,(10,(9,(8,(5,(6,(7,4)))))))))))))),(2,3),1);
   tree tree_216 [p = 0.000, P = 0.015] = [&W 0.000067] (((((((((((50,(49,48)),47),46),(45,(44,43))),(42,41)),40),(31,30)),(29,((28,27),26))),(32,(((((37,((39,38),36)),35),34),33),((25,24),23)))),((22,21),(((15,14),(13,(12,11))),(20,(16,(19,(17,(18,(10,(9,(8,(5,(6,(7,4)))))))))))))),(2,3),1);
   tree tree_217 [p = 0.000, P = 0.015] = [&W 0.000067] ((((((((((50,(49,48)),47),(46,((45,44),43))),42),41),40),(31,30)),((((((((39,38),(37,36)),35),34),33),32),(29,((28,27),26))),((25,24),23))),((22,21),(((15,14),(13,(12,11))),(20,(16,(19,(17,(18,(10,(9,(8,(5,(6,(7,4)))))))))))))),(2,3),1);
   tree tree_218 [p = 0.000, P = 0.015] = [&W 0.000067] (((((31,30),((((((((50,49),48),47),46),(44,(45,43))),(42,41)),40),(29,((28,27),26)))),(32,((((37,((39,38),36)),(35,34)),33),((25,24),23)))),((22,21),(((15,14),(13,(12,11))),(20,(16,(19,(17,(18,(10,(9,(8,(5,(6,(7,4)))))))))))))),(2,3),1);
   tree tree_219 [p = 0.000, P = 0.015] = [&W 0.000067] (((((31,30),((((46,((((50,49),48),47),(44,(45,43)))),(42,41)),40),(29,((28,27),26)))),(32,(((((((39,38),37),36),35),34),33),((25,24),23)))),((22,21),(((15,14),(13,(12,11))),(20,(16,(19,(17,(18,(10,(9,(8,(5,(6,(7,4)))))))))))))),(2,3),1);
   tree tree_220 [p = 0.000, P = 0.015] = [&W 0.000067] ((((31,30),(((((((37,((39,38),36)),35),34),33),32),((((((((50,49),48),47),46),(44,(45,43))),(42,41)),40),(29,((28,27),26)))),((25,24),23))),((22,21),(((15,14),(13,(12,11))),(20,(16,(19,(17,(18,(10,(9,(8,(5,(6,(7,4)))))))))))))),(2,3),1);
   tree tree_221 [p = 0.000, P = 0.015] = [&W 0.000067] ((((31,30),(((((((39,38),(37,36)),(35,34)),33),32),(((((50,(((49,48),47),46)),(44,(45,43))),(42,41)),40),(29,((28,27),26)))),((25,24),23))),((22,21),(((15,14),(13,(12,11))),(20,(16,(19,(17,(18,(10,(9,(8,(5,(6,(7,4)))))))))))))),(2,3),1);
   tree tree_222 [p = 0.000, P = 0.015] = [&W 0.000067] ((((31,30),((((46,(((49,(50,48)),47),(44,(45,43)))),(42,41)),40),(((((((39,38),(37,36)),(35,34)),33),32),(29,((28,27),26))),((25,24),23)))),((22,21),(((15,14),(13,(12,11))),(20,(16,(19,(17,(18,(10,(9,(8,(5,(6,(7,4)))))))))))))),(2,3),1);
   tree tree_223 [p = 0.000, P = 0.015] = [&W 0.000067] ((((31,30),(((((46,((((50,49),48),47),(44,(45,43)))),(42,41)),40),(29,((28,27),26))),(32,(((((39,38),(37,36)),35),34),(33,((25,24),23)))))),((22,21),(((15,14),(13,(12,11))),(20,(16,(19,(17,(18,(10,(9,(8,(5,(6,(7,4)))))))))))))),(2,3),1);
   tree tree_224 [p = 0.000, P = 0.015] = [&W 0.000067] (((((((50,((49,48),47)),(46,(44,(45,43)))),(42,41)),40),((31,30),((29,((28,27),26)),(32,(((((39,38),(37,36)),(35,34)),33),((25,24),23)))))),((22,21),(((15,14),(13,(12,11))),(20,(16,(19,(17,(18,(10,(9,(8,(5,(6,(7,4)))))))))))))),(2,3),1);
   tree tree_225 [p = 0.000, P = 0.015] = [&W 0.000067] ((((31,30),(((((((((50,49),48),47),46),((45,44),43)),(42,41)),40),(29,((28,27),26))),(32,(33,(((37,((39,38),36)),(35,34)),((25,24),23)))))),((22,21),(((15,14),(13,(12,11))),(20,(16,(19,(17,(18,(10,(9,(8,(5,(6,(7,4)))))))))))))),(2,3),1);
   tree tree_226 [p = 0.000, P = 0.015] = [&W 0.000067] ((((31,30),(((((((49,48),(50,47)),46),((45,44),43)),(42,41)),40),((29,((28,27),26)),(32,(33,(((37,((39,38),36)),(35,34)),((25,24),23))))))),((22,21),(((15,14),(13,(12,11))),(20,(16,(19,(17,(18,(10,(9,(8,(5,(6,(7,4)))))))))))))),(2,3),1);
   tree tree_227 [p = 0.000, P = 0.016] = [&W 0.000067] ((((50,(49,(48,(47,(46,((45,(44,43)),((42,41),40))))))),((31,30),((29,((28,27),26)),(32,(((((39,38),(37,36)),(35,34)),33),((25,24),23)))))),((22,21),(((15,14),(13,(12,11))),(20,(16,(19,(17,(18,(10,(9,(8,(5,(6,(7,4)))))))))))))),(2,3),1);
   tree tree_228 [p = 0.000, P = 0.016] = [&W 0.000067] ((((31,30),(((((50,(((49,48),47),(46,(44,(45,43))))),(42,41)),40),(29,((28,27),26))),(32,((((37,((39,38),36)),(35,34)),33),((25,24),23))))),((22,21),(((15,14),(13,(12,11))),(20,(16,(19,(17,(18,(10,(9,(8,(5,(6,(7,4)))))))))))))),(2,3),1);
   tree tree_229 [p = 0.000, P = 0.016] = [&W 0.000067] ((((31,30),((29,((28,27),26)),(((42,((((((50,49),48),47),46),(44,(45,43))),41)),40),(32,((((37,((39,38),36)),(35,34)),33),((25,24),23)))))),((22,21),(((15,14),(13,(12,11))),(20,(16,(19,(17,(18,(10,(9,(8,(5,(6,(7,4)))))))))))))),(2,3),1);
   tree tree_230 [p = 0.000, P = 0.016] = [&W 0.000067] ((((((((((50,49),48),47),(46,(44,(45,43)))),(42,41)),40),(31,30)),((29,((28,27),26)),(32,((((37,((39,38),36)),(35,34)),33),((25,24),23))))),((22,21),(((15,14),(13,(12,11))),(20,(16,(19,(17,(18,(10,(9,(8,(5,(6,(7,4)))))))))))))),(2,3),1);
   tree tree_231 [p = 0.000, P = 0.016] = [&W 0.000067] (((((((50,(((49,48),47),(46,((45,44),43)))),(42,41)),40),(31,30)),((29,((28,27),26)),(32,(33,(((37,((39,38),36)),(35,34)),((25,24),23)))))),((22,21),(((15,14),(13,(12,11))),(20,(16,(19,(17,(18,(10,(9,(8,(5,(6,(7,4)))))))))))))),(2,3),1);
   tree tree_232 [p = 0.000, P = 0.016] = [&W 0.000067] ((((31,30),(((50,(((49,48),47),(46,(44,(45,43))))),((42,41),40)),((29,((28,27),26)),(32,(((((39,38),(37,36)),(35,34)),33),((25,24),23)))))),((22,21),(((15,14),(13,(12,11))),(20,(16,(19,(17,(18,(10,(9,(8,(5,(6,(7,4)))))))))))))),(2,3),1);
   tree tree_233 [p = 0.000, P = 0.016] = [&W 0.000067] ((((50,(((((49,48),47),(46,((45,44),43))),(42,41)),40)),((31,30),((29,((28,27),26)),(32,((((((39,38),37),36),(35,34)),33),((25,24),23)))))),((22,21),(((15,14),(13,(12,11))),(20,(16,(19,(17,(18,(10,(9,(8,(5,(6,(7,4)))))))))))))),(2,3),1);
   tree tree_234 [p = 0.000, P = 0.016] = [&W 0.000067] ((((((((((50,49),48),47),46),(44,(45,43))),(42,41)),40),((31,30),((29,((28,27),26)),(32,(33,((((39,38),(37,36)),(35,34)),((25,24),23))))))),((22,21),(((15,14),(13,(12,11))),(20,(16,(19,(17,(18,(10,(9,(8,(5,(6,(7,4)))))))))))))),(2,3),1);
   tree tree_235 [p = 0.000, P = 0.016] = [&W 0.000067] ((((((50,((((49,48),47),46),(44,(45,43)))),(42,41)),40),((31,30),((29,((28,27),26)),(32,(33,((35,((37,((39,38),36)),34)),((25,24),23))))))),((22,21),(((15,14),(13,(12,11))),(20,(16,(19,(17,(18,(10,(9,(8,(5,(6,(7,4)))))))))))))),(2,3),1);
   tree tree_236 [p = 0.000, P = 0.016] = [&W 0.000067] ((((31,30),((50,(49,(48,(47,((44,(45,43)),(46,(41,(42,40)))))))),((29,((28,27),26)),(32,(33,((((39,38),(37,36)),(35,34)),((25,24),23))))))),((22,21),(((15,14),(13,(12,11))),(20,(16,(19,(17,(18,(10,(9,(8,(5,(6,(7,4)))))))))))))),(2,3),1);
   tree tree_237 [p = 0.000, P = 0.016] = [&W 0.000067] ((((((42,(((((50,49),(48,47)),46),(44,(45,43))),41)),40),(31,30)),((29,((28,27),26)),(32,(33,((((39,38),(37,36)),(35,34)),((25,24),23)))))),((22,21),(((15,14),(13,(12,11))),(20,(16,(19,(17,(18,(10,(9,(8,(5,(6,(7,4)))))))))))))),(2,3),1);
   tree tree_238 [p = 0.000, P = 0.016] = [&W 0.000067] (((((50,((((((49,48),47),46),(44,(45,43))),(42,41)),40)),((31,30),((29,((28,27),26)),(32,(((((37,((39,38),36)),35),34),33),((25,24),23)))))),(22,21)),(((15,14),(13,(12,11))),((20,16),(19,(17,(18,(10,(9,(8,(5,(6,(7,4)))))))))))),(2,3),1);
   tree tree_239 [p = 0.000, P = 0.016] = [&W 0.000067] ((((27,((29,28),26)),((50,(((49,48),47),(46,((45,(44,43)),((42,41),40))))),((31,30),(32,(((((39,38),(37,36)),35),34),(33,((25,24),23))))))),(21,(22,(((15,14),(13,(12,11))),((20,16),(19,(17,(18,(10,(9,(8,(5,(6,(7,4)))))))))))))),(2,3),1);
   tree tree_240 [p = 0.000, P = 0.016] = [&W 0.000067] ((((31,30),(((((((49,(50,48)),47),(46,(44,(45,43)))),(42,41)),40),(27,((29,28),26))),(32,((((37,((39,38),36)),(35,34)),33),((25,24),23))))),(21,(22,(((15,14),(13,(12,11))),((20,16),(19,(17,(18,(10,(9,(8,(5,(6,(7,4)))))))))))))),(2,3),1);
   tree tree_241 [p = 0.000, P = 0.016] = [&W 0.000067] (((31,30),((((((50,((49,48),47)),46),((45,44),43)),(42,41)),40),((29,((28,27),26)),(32,(33,((35,((37,((39,38),36)),34)),((25,24),23))))))),((21,(22,(((15,14),(13,(12,11))),((20,16),(19,(17,(18,(10,(9,(8,(5,(6,(7,4))))))))))))),(2,3)),1);
   tree tree_242 [p = 0.000, P = 0.017] = [&W 0.000067] ((((27,(28,(29,26))),((((46,((50,(48,(49,47))),(44,(45,43)))),(42,41)),40),((31,30),(32,(((((39,38),(37,36)),(35,34)),33),((25,24),23)))))),(21,(22,(((15,14),(13,(12,11))),((20,16),(19,(17,(18,(10,(9,(8,(5,(6,(7,4)))))))))))))),(2,3),1);
   tree tree_243 [p = 0.000, P = 0.017] = [&W 0.000067] ((((((((50,(((49,48),47),46)),(44,(45,43))),(42,41)),40),(31,30)),((((29,28),27),26),(32,(((((39,38),(37,36)),(35,34)),33),(24,(25,23)))))),(21,(22,(((15,14),(13,(12,11))),((20,16),(19,(17,(18,(10,(9,(8,(5,(6,(7,4)))))))))))))),(2,3),1);
   tree tree_244 [p = 0.000, P = 0.017] = [&W 0.000067] ((((((((39,38),(37,36)),(35,34)),33),32),((((29,28),27),26),(((42,((((49,48),47),(50,(46,(44,(45,43))))),41)),40),((31,30),(24,(25,23)))))),(21,(22,(((15,14),(13,(12,11))),((20,16),(19,(17,(18,(10,(9,(8,(5,(6,(7,4)))))))))))))),(2,3),1);
   tree tree_245 [p = 0.000, P = 0.017] = [&W 0.000067] (((((((((39,38),(37,36)),(35,34)),33),32),((50,(46,(((49,48),47),((45,(44,43)),(41,(42,40)))))),(27,(29,(28,26))))),(31,(30,((25,24),23)))),(21,(22,(((15,14),(13,(12,11))),((20,16),(19,(17,(18,(10,(9,(8,(5,(6,(7,4)))))))))))))),(2,3),1);
   tree tree_246 [p = 0.000, P = 0.017] = [&W 0.000067] ((((31,30),(((42,((((49,(50,48)),47),(46,(44,(45,43)))),41)),40),((27,((29,28),26)),(32,(((((39,38),(37,36)),(35,34)),33),((25,24),23)))))),(21,(22,(((15,14),(13,(12,11))),((20,16),(19,(17,(18,(10,(9,(8,(5,(6,(7,4)))))))))))))),(2,3),1);
   tree tree_247 [p = 0.000, P = 0.017] = [&W 0.000067] ((((((42,((46,(((50,(49,48)),47),(44,(45,43)))),41)),40),((27,(29,(28,26))),((31,30),(32,((((37,((39,38),36)),(35,34)),33),((25,24),23)))))),(22,21)),(((15,14),(13,(12,11))),((20,16),(19,(17,(18,(10,(9,(8,(5,(6,(7,4)))))))))))),(2,3),1);
   tree tree_248 [p = 0.000, P = 0.017] = [&W 0.000067] ((((27,(29,(28,26))),((31,30),((((((49,(50,48)),47),(46,(45,(44,43)))),(42,41)),40),(32,(33,(((37,((39,38),36)),(35,34)),((25,24),23))))))),(21,(22,(((15,14),(13,(12,11))),((20,16),(19,(17,(18,(10,(9,(8,(5,(6,(7,4)))))))))))))),(2,3),1);
   tree tree_249 [p = 0.000, P = 0.017] = [&W 0.000067] ((((31,30),((27,((29,28),26)),((((46,((((50,49),48),47),(44,(45,43)))),(42,41)),40),(32,((((37,((39,38),36)),(35,34)),33),((25,24),23)))))),(21,(22,(((15,14),(13,(12,11))),((20,16),(19,(17,(18,(10,(9,(8,(5,(6,(7,4)))))))))))))),(2,3),1);
   tree tree_250 [p = 0.000, P = 0.017] = [&W 0.000067] ((((31,30),(((((48,((50,49),47)),(46,((45,44),43))),(42,41)),40),((27,((29,28),26)),(32,((((37,((39,38),36)),(35,34)),33),((25,24),23)))))),(21,(22,(((15,14),(13,(12,11))),((20,16),(19,(17,(18,(10,(9,(8,(5,(6,(7,4)))))))))))))),(2,3),1);
   tree tree_251 [p = 0.000, P = 0.017] = [&W 0.000067] (((((50,(((((49,48),47),(46,(44,(45,43)))),(42,41)),40)),(27,((29,28),26))),((31,30),(32,((((((39,38),(37,36)),35),34),33),((25,24),23))))),(21,(22,(((15,14),(13,(12,11))),((20,16),(19,(17,(18,(10,(9,(8,(5,(6,(7,4)))))))))))))),(2,3),1);
   tree tree_252 [p = 0.000, P = 0.017] = [&W 0.000067] ((((((((((50,49),48),47),(46,((45,44),43))),(42,41)),40),((29,((28,27),26)),((31,30),(32,((((37,((39,38),36)),(35,34)),33),((25,24),23)))))),(22,21)),(((15,14),(13,(12,11))),((20,16),(19,(17,(18,(10,(9,(8,(5,(6,(7,4)))))))))))),(2,3),1);
   tree tree_253 [p = 0.000, P = 0.017] = [&W 0.000067] (((((((((39,38),(37,36)),(35,34)),33),32),((50,(((((49,48),47),46),(45,(44,43))),((42,41),40))),(29,((28,27),26)))),((31,30),(25,(24,23)))),((22,21),(((15,14),(13,(12,11))),((20,16),(19,(17,(18,(10,(9,(8,(5,(6,(7,4))))))))))))),(2,3),1);
   tree tree_254 [p = 0.000, P = 0.017] = [&W 0.000067] (((((28,(29,27)),26),(((42,((46,((50,(48,(49,47))),((45,44),43))),41)),40),((31,30),(32,((((((39,38),(37,36)),35),34),33),(25,(24,23))))))),((22,21),(((15,14),(13,(12,11))),((20,16),(19,(17,(18,(10,(9,(8,(5,(6,(7,4))))))))))))),(2,3),1);
   tree tree_255 [p = 0.000, P = 0.017] = [&W 0.000067] (((((29,(28,27)),26),((((46,((((50,49),48),47),(44,(45,43)))),(42,41)),40),(((((37,((39,38),36)),(35,34)),33),32),((31,30),(25,(24,23)))))),((22,21),(((15,14),(13,(12,11))),((20,16),(19,(17,(18,(10,(9,(8,(5,(6,(7,4))))))))))))),(2,3),1);
   tree tree_256 [p = 0.000, P = 0.017] = [&W 0.000067] (((((31,30),(((((((50,49),48),47),(46,(44,(45,43)))),(42,41)),40),(((((37,((39,38),36)),(35,34)),33),32),(29,((28,27),26))))),(25,(24,23))),((22,21),(((15,14),(13,(12,11))),((20,16),(19,(17,(18,(10,(9,(8,(5,(6,(7,4))))))))))))),(2,3),1);
   tree tree_257 [p = 0.000, P = 0.018] = [&W 0.000067] ((((29,((28,27),26)),((((35,((37,((39,38),36)),34)),33),32),(((((((50,(49,48)),47),46),(44,(45,43))),(42,41)),40),(30,(31,(25,(24,23))))))),((22,21),(((15,14),(13,(12,11))),((20,16),(19,(17,(18,(10,(9,(8,(5,(6,(7,4))))))))))))),(2,3),1);
   tree tree_258 [p = 0.000, P = 0.018] = [&W 0.000067] ((((((42,((46,(((50,(49,48)),47),(44,(45,43)))),41)),40),(31,30)),((29,((28,27),26)),(32,(((35,((37,((39,38),36)),34)),33),(25,(24,23)))))),((22,21),(((15,14),(13,(12,11))),((20,16),(19,(17,(18,(10,(9,(8,(5,(6,(7,4))))))))))))),(2,3),1);
   tree tree_259 [p = 0.000, P = 0.018] = [&W 0.000067] (((((((((50,49),48),47),(46,((45,44),43))),(42,41)),40),(((29,(28,27)),26),((31,30),(32,(33,(((37,((39,38),36)),(35,34)),(25,(24,23)))))))),((22,21),(((15,14),(13,(12,11))),((20,16),(19,(17,(18,(10,(9,(8,(5,(6,(7,4))))))))))))),(2,3),1);
   tree tree_260 [p = 0.000, P = 0.018] = [&W 0.000067] (((((31,30),((((((37,((39,38),36)),35),34),33),32),((50,((44,(45,43)),(46,(((49,48),47),((42,41),40))))),(29,(28,(27,26)))))),(25,(24,23))),((22,21),(((15,14),(13,(12,11))),((20,16),(19,(17,(18,(10,(9,(8,(5,(6,(7,4))))))))))))),(2,3),1);
   tree tree_261 [p = 0.000, P = 0.018] = [&W 0.000067] ((((31,30),((((((37,((39,38),36)),(35,34)),33),32),((((50,(46,(((49,48),47),((45,44),43)))),(42,41)),40),((29,(28,27)),26))),(25,(24,23)))),((22,21),(((15,14),(13,(12,11))),((20,16),(19,(17,(18,(10,(9,(8,(5,(6,(7,4))))))))))))),(2,3),1);
   tree tree_262 [p = 0.000, P = 0.018] = [&W 0.000067] ((((31,30),(((((((37,((39,38),36)),35),34),33),32),(((((((50,49),48),47),(46,(45,(44,43)))),(42,41)),40),(27,((29,28),26)))),(25,(24,23)))),((22,21),(((15,14),(13,(12,11))),((20,16),(19,(17,(18,(10,(9,(8,(5,(6,(7,4))))))))))))),(2,3),1);
   tree tree_263 [p = 0.000, P = 0.018] = [&W 0.000067] ((((((((((39,38),(37,36)),35),34),33),32),((((((((50,(49,48)),47),46),(45,(44,43))),(42,41)),40),(27,(28,(29,26)))),((31,30),(24,(25,23))))),(22,21)),(((15,14),(13,(12,11))),((20,16),(19,(17,(18,(10,(9,(8,(5,(6,(7,4)))))))))))),(2,3),1);
   tree tree_264 [p = 0.000, P = 0.018] = [&W 0.000067] ((((((((((((50,49),48),47),46),(44,(45,43))),(42,41)),40),(((((37,((39,38),36)),35),34),33),32)),((29,(28,27)),26)),((31,30),(25,(24,23)))),((22,21),(((15,14),(13,(12,11))),((20,16),(19,(17,(18,(10,(9,(8,(5,(6,(7,4))))))))))))),(2,3),1);
   tree tree_265 [p = 0.000, P = 0.018] = [&W 0.000067] ((((31,30),(((((((50,(49,48)),47),46),((45,44),43)),(42,41)),40),((29,(28,(27,26))),(32,(((35,((37,((39,38),36)),34)),33),(25,(24,23))))))),((22,21),(((15,14),(13,(12,11))),((20,16),(19,(17,(18,(10,(9,(8,(5,(6,(7,4))))))))))))),(2,3),1);
   tree tree_266 [p = 0.000, P = 0.018] = [&W 0.000067] (((((27,(28,(29,26))),((50,((49,48),(47,(((45,44),43),(46,(41,(42,40))))))),((31,30),(32,(33,((((37,((39,38),36)),35),34),((25,24),23))))))),(22,21)),(((15,14),(13,(12,11))),((20,16),(19,(17,(18,(10,(9,(8,(5,(6,(7,4)))))))))))),(2,3),1);
   tree tree_267 [p = 0.000, P = 0.018] = [&W 0.000067] ((((50,(((49,48),47),((46,((45,44),43)),((42,41),40)))),((((((37,((39,38),36)),(35,34)),33),32),(27,(28,(29,26)))),((31,30),(24,(25,23))))),(22,(21,(((15,14),(13,(12,11))),((20,16),(19,(17,(18,(10,(9,(8,(5,(6,(7,4)))))))))))))),(2,3),1);
   tree tree_268 [p = 0.000, P = 0.018] = [&W 0.000067] (((((((37,((39,38),36)),(35,34)),33),32),((((29,28),27),26),((((50,(((49,48),47),(46,(44,(45,43))))),(42,41)),40),((31,30),(24,(25,23)))))),(22,(21,(((15,14),(13,(12,11))),((20,16),(19,(17,(18,(10,(9,(8,(5,(6,(7,4)))))))))))))),(2,3),1);
   tree tree_269 [p = 0.000, P = 0.018] = [&W 0.000067] (((31,(30,(((((((39,38),(37,36)),(35,34)),33),32),((42,(41,((46,((50,((49,48),47)),(45,(44,43)))),40))),(27,((29,28),26)))),(24,(25,23))))),(22,(21,(((15,14),(13,(12,11))),((20,16),(19,(17,(18,(10,(9,(8,(5,(6,(7,4)))))))))))))),(2,3),1);
   tree tree_270 [p = 0.000, P = 0.018] = [&W 0.000067] (((31,30),(((((((50,49),48),47),(46,(45,(44,43)))),(42,41)),40),((27,(28,(29,26))),(32,((((39,(38,(37,36))),(35,34)),33),((25,24),23)))))),((22,(21,(((15,14),(13,(12,11))),((20,16),(19,(17,(18,(10,(9,(8,(5,(6,(7,4))))))))))))),(2,3)),1);
   tree tree_271 [p = 0.000, P = 0.018] = [&W 0.000067] ((((31,30),((50,((((((49,48),47),46),(44,(45,43))),(42,41)),40)),(((29,(28,27)),26),(32,(33,(((37,((39,38),36)),(35,34)),((25,24),23))))))),((22,21),(((15,14),(13,(12,11))),((20,16),(19,(17,(18,(10,(9,(8,(5,(6,(7,4))))))))))))),(2,3),1);
   tree tree_272 [p = 0.000, P = 0.019] = [&W 0.000067] (((((31,30),(29,(28,(27,26)))),((50,(49,(48,(47,((46,((45,44),43)),((42,41),40)))))),(32,(((((37,((39,38),36)),35),34),33),((25,24),23))))),(21,(22,(((15,14),(13,(12,11))),((20,16),(19,(17,(18,(10,(9,(8,(5,(6,(7,4)))))))))))))),(2,3),1);
   tree tree_273 [p = 0.000, P = 0.019] = [&W 0.000067] ((((31,30),((((50,((((49,48),47),46),((45,44),43))),(42,41)),40),((29,(28,(27,26))),(32,(33,((((39,38),(37,36)),(35,34)),((25,24),23))))))),(21,(22,(((15,14),(13,(12,11))),((20,16),(19,(17,(18,(10,(9,(8,(5,(6,(7,4)))))))))))))),(2,3),1);
   tree tree_274 [p = 0.000, P = 0.019] = [&W 0.000067] ((((27,(28,(29,26))),((50,(48,(49,(47,((46,(44,(45,43))),((42,41),40)))))),(((((37,((39,38),36)),(35,34)),33),32),(31,(30,(24,(25,23))))))),(22,(21,(((15,14),(13,(12,11))),((20,16),(19,(17,(18,(10,(9,(8,(5,(6,(7,4)))))))))))))),(2,3),1);
   tree tree_275 [p = 0.000, P = 0.019] = [&W 0.000067] ((((25,24),23),((31,30),((29,((28,27),26)),((((((39,38),(37,36)),(35,34)),33),32),(((42,((((((50,49),48),47),46),(44,(45,43))),41)),40),(22,(21,(((15,14),(13,(12,11))),((20,16),(19,(17,(18,(10,(9,(8,(5,(6,(7,4)))))))))))))))))),(2,3),1);
   tree tree_276 [p = 0.000, P = 0.019] = [&W 0.000067] (((((((((((50,49),48),47),46),(44,(45,43))),(42,41)),40),(27,(28,(29,26)))),((31,30),(32,(((((37,((39,38),36)),35),34),33),((25,24),23))))),(22,(21,(((15,14),(13,(12,11))),((20,16),(19,(17,(18,(10,(9,(8,(5,(6,(7,4)))))))))))))),(2,3),1);
   tree tree_277 [p = 0.000, P = 0.019] = [&W 0.000067] ((((29,((28,27),26)),((31,30),((((((((50,49),48),47),46),(45,(44,43))),(42,41)),40),(32,(((((39,38),(37,36)),(35,34)),33),(24,(25,23))))))),(22,(21,(((15,14),(13,(12,11))),((20,16),(19,(17,(18,(10,(9,(8,(5,(6,(7,4)))))))))))))),(2,3),1);
   tree tree_278 [p = 0.000, P = 0.019] = [&W 0.000067] ((((((((39,38),(37,36)),(35,34)),33),32),(((((((((50,(49,48)),47),46),(44,(45,43))),42),41),40),(((29,28),27),26)),((31,30),(24,(25,23))))),(22,(21,(((15,14),(13,(12,11))),((20,16),(19,(17,(18,(10,(9,(8,(5,(6,(7,4)))))))))))))),(2,3),1);
   tree tree_279 [p = 0.000, P = 0.019] = [&W 0.000067] ((((31,30),((((((50,((49,48),47)),(46,(45,(44,43)))),(42,41)),40),(29,((28,27),26))),(32,((((((39,38),(37,36)),35),34),33),(24,(25,23)))))),(22,(21,(((15,14),(13,(12,11))),((20,16),(19,(17,(18,(10,(9,(8,(5,(6,(7,4)))))))))))))),(2,3),1);
   tree tree_280 [p = 0.000, P = 0.019] = [&W 0.000067] ((((29,((28,27),26)),((((35,((((39,38),37),36),34)),33),32),((((46,((((50,49),48),47),((45,44),43))),(42,41)),40),((31,30),(24,(25,23)))))),(22,(21,(((15,14),(13,(12,11))),((20,16),(19,(17,(18,(10,(9,(8,(5,(6,(7,4)))))))))))))),(2,3),1);
   tree tree_281 [p = 0.000, P = 0.019] = [&W 0.000067] ((((31,30),((29,(28,(27,26))),(((((((50,49),48),47),(46,(45,(44,43)))),(42,41)),40),(32,(((35,((37,((39,38),36)),34)),33),((25,24),23)))))),((22,21),(((15,14),(13,(12,11))),((20,16),(19,(17,(18,(10,(9,(8,(5,(6,(7,4))))))))))))),(2,3),1);
   tree tree_282 [p = 0.000, P = 0.019] = [&W 0.000067] ((((((((((50,49),48),47),(46,(44,(45,43)))),(42,41)),40),(29,((28,27),26))),(((((37,((39,38),36)),(35,34)),33),32),((31,30),((25,24),23)))),(21,(22,(((15,14),(13,(12,11))),((20,16),(19,(17,(18,(10,(9,(8,(5,(6,(7,4)))))))))))))),(2,3),1);
   tree tree_283 [p = 0.000, P = 0.019] = [&W 0.000067] ((((31,30),(((50,(46,(((49,48),47),((45,(44,43)),((42,41),40))))),(29,((28,27),26))),(32,(((35,((37,((39,38),36)),34)),33),((25,24),23))))),(21,(22,(((15,14),(13,(12,11))),((20,16),(19,(17,(18,(10,(9,(8,(5,(6,(7,4)))))))))))))),(2,3),1);
   tree tree_284 [p = 0.000, P = 0.019] = [&W 0.000067] ((((31,30),((((46,((((50,49),48),47),(45,(44,43)))),(42,41)),40),((29,((28,27),26)),(32,((((((39,38),37),36),(35,34)),33),((25,24),23)))))),(21,(22,(((15,14),(13,(12,11))),((20,16),(19,(17,(18,(10,(9,(8,(5,(6,(7,4)))))))))))))),(2,3),1);
   tree tree_285 [p = 0.000, P = 0.019] = [&W 0.000067] ((((((31,30),(((((((50,49),48),47),(46,(45,(44,43)))),(42,41)),40),(27,(28,(29,26))))),(32,((((37,((39,38),36)),(35,34)),33),((25,24),23)))),(22,21)),(((15,14),(13,(12,11))),((20,16),(19,(17,(18,(10,(9,(8,(5,(6,(7,4)))))))))))),(2,3),1);
   tree tree_286 [p = 0.000, P = 0.019] = [&W 0.000067] ((((50,(((((49,48),47),(46,((45,44),43))),(42,41)),40)),((31,30),((27,(29,(28,26))),(32,(((((39,38),(37,36)),35),34),(33,((25,24),23))))))),(21,(22,(((15,14),(13,(12,11))),((20,16),(19,(17,(18,(10,(9,(8,(5,(6,(7,4)))))))))))))),(2,3),1);
   tree tree_287 [p = 0.000, P = 0.020] = [&W 0.000067] (((31,30),((((28,(29,27)),26),(32,((((37,((39,38),36)),(35,34)),33),((25,24),23)))),((50,(((49,48),47),(46,((44,(45,43)),((42,41),40))))),(21,(22,(((15,14),(13,(12,11))),((20,16),(19,(17,(18,(10,(9,(8,(5,(6,(7,4)))))))))))))))),(2,3),1);
   tree tree_288 [p = 0.000, P = 0.020] = [&W 0.000067] ((((31,30),(((50,((49,48),(47,(46,(((45,44),43),((42,41),40)))))),(27,(29,(28,26)))),(32,(((((37,((39,38),36)),35),34),33),((25,24),23))))),(21,(22,(((15,14),(13,(12,11))),((20,16),(19,(17,(18,(10,(9,(8,(5,(6,(7,4)))))))))))))),(2,3),1);
   tree tree_289 [p = 0.000, P = 0.020] = [&W 0.000067] ((((((46,(50,(((49,48),47),(44,(45,43))))),(42,41)),40),((31,30),(32,((29,((28,27),26)),(33,((((39,38),(37,36)),(35,34)),((25,24),23))))))),(21,(22,(((15,14),(13,(12,11))),((20,16),(19,(17,(18,(10,(9,(8,(5,(6,(7,4)))))))))))))),(2,3),1);
   tree tree_290 [p = 0.000, P = 0.020] = [&W 0.000067] ((((((42,((46,(((49,48),47),(50,((45,44),43)))),41)),40),(29,((28,27),26))),((31,30),(32,((((((39,38),(37,36)),35),34),33),((25,24),23))))),(21,(22,(((15,14),(13,(12,11))),((20,16),(19,(17,(18,(10,(9,(8,(5,(6,(7,4)))))))))))))),(2,3),1);
   tree tree_291 [p = 0.000, P = 0.020] = [&W 0.000067] ((((31,30),(((((((50,((49,48),47)),46),(45,(44,43))),(42,41)),40),(((((37,((39,38),36)),(35,34)),33),32),(29,(28,(27,26))))),((25,24),23))),((22,21),(((15,14),(13,(12,11))),((20,16),(19,(17,(18,(10,(9,(8,(5,(6,(7,4))))))))))))),(2,3),1);
   tree tree_292 [p = 0.000, P = 0.020] = [&W 0.000067] (((((42,((46,((50,((49,48),47)),((45,44),43))),41)),40),((31,30),(((29,(28,27)),26),(32,(33,((((37,((39,38),36)),35),34),((25,24),23))))))),(21,(22,(((15,14),(13,(12,11))),((20,16),(19,(17,(18,(10,(9,(8,(5,(6,(7,4)))))))))))))),(2,3),1);
   tree tree_293 [p = 0.000, P = 0.020] = [&W 0.000067] ((((31,30),(((((46,((50,((49,48),47)),(44,(45,43)))),(42,41)),40),(29,((28,27),26))),(32,(33,((((39,38),(37,36)),(35,34)),((25,24),23)))))),(21,(22,(((15,14),(13,(12,11))),((20,16),(19,(17,(18,(10,(9,(8,(5,(6,(7,4)))))))))))))),(2,3),1);
   tree tree_294 [p = 0.000, P = 0.020] = [&W 0.000067] (((((((46,((((50,49),48),47),(44,(45,43)))),(42,41)),40),(31,30)),((29,((28,27),26)),(32,((((37,((39,38),36)),(35,34)),33),((25,24),23))))),(21,(22,(((15,14),(13,(12,11))),((20,16),(19,(17,(18,(10,(9,(8,(5,(6,(7,4)))))))))))))),(2,3),1);
   tree tree_295 [p = 0.000, P = 0.020] = [&W 0.000067] (((((((((((50,49),48),47),(46,(45,(44,43)))),(42,41)),40),(31,30)),(29,((28,27),26))),(32,(((((39,38),(37,36)),(35,34)),33),((25,24),23)))),(21,(22,(((15,14),(13,(12,11))),((20,16),(19,(17,(18,(10,(9,(8,(5,(6,(7,4)))))))))))))),(2,3),1);
   tree tree_296 [p = 0.000, P = 0.020] = [&W 0.000067] (((((((46,((((50,49),48),47),(44,(45,43)))),(42,41)),40),((31,30),((29,(28,27)),26))),(32,(((((37,((39,38),36)),35),34),33),((25,24),23)))),((22,21),(((15,14),(13,(12,11))),((20,16),(19,(17,(18,(10,(9,(8,(5,(6,(7,4))))))))))))),(2,3),1);
   tree tree_297 [p = 0.000, P = 0.020] = [&W 0.000067] ((((28,((29,27),26)),(((42,((46,((((50,49),48),47),(44,(45,43)))),41)),40),((31,30),(32,((((37,((39,38),36)),(35,34)),33),((25,24),23)))))),((22,21),(((15,14),(13,(12,11))),((20,16),(19,(17,(18,(10,(9,(8,(5,(6,(7,4))))))))))))),(2,3),1);
   tree tree_298 [p = 0.000, P = 0.020] = [&W 0.000067] ((((((42,((((49,(50,48)),47),(46,(44,(45,43)))),41)),40),(28,(27,(29,26)))),((31,30),(32,(33,((((37,((39,38),36)),35),34),((25,24),23)))))),((22,21),(((15,14),(13,(12,11))),((20,16),(19,(17,(18,(10,(9,(8,(5,(6,(7,4))))))))))))),(2,3),1);
   tree tree_299 [p = 0.000, P = 0.020] = [&W 0.000067] ((((((((((((50,49),48),47),46),(45,(44,43))),(42,41)),40),(31,30)),((29,(28,27)),26)),(32,(((((39,38),(37,36)),(35,34)),33),((25,24),23)))),((22,21),(((15,14),(13,(12,11))),((20,16),(19,(17,(18,(10,(9,(8,(5,(6,(7,4))))))))))))),(2,3),1);
   tree tree_300 [p = 0.000, P = 0.020] = [&W 0.000067] (((((31,30),((29,(28,27)),26)),(((42,((((((50,49),48),47),46),(44,(45,43))),41)),40),(32,((((37,((39,38),36)),(35,34)),33),((25,24),23))))),((22,21),(((15,14),(13,(12,11))),((20,16),(19,(17,(18,(10,(9,(8,(5,(6,(7,4))))))))))))),(2,3),1);
   tree tree_301 [p = 0.000, P = 0.020] = [&W 0.000067] (((((((46,((((50,49),48),47),((45,44),43))),(42,41)),40),((31,30),((29,(28,27)),26))),(32,(((((39,38),(37,36)),(35,34)),33),((25,24),23)))),((22,21),(((15,14),(13,(12,11))),((20,16),(19,(17,(18,(10,(9,(8,(5,(6,(7,4))))))))))))),(2,3),1);
   tree tree_302 [p = 0.000, P = 0.021] = [&W 0.000067] ((((((((((50,(49,48)),47),(46,(45,(44,43)))),(42,41)),40),(31,30)),((29,(28,27)),26)),(32,(((((37,((39,38),36)),35),34),33),((25,24),23)))),((22,21),(((15,14),(13,(12,11))),((20,16),(19,(17,(18,(10,(9,(8,(5,(6,(7,4))))))))))))),(2,3),1);
   tree tree_303 [p = 0.000, P = 0.021] = [&W 0.000067] ((((((((((50,49),48),47),46),((45,44),43)),(42,41)),40),(((31,30),((29,(28,27)),26)),(32,(33,((((((39,38),37),36),35),34),((25,24),23)))))),((22,21),(((15,14),(13,(12,11))),((20,16),(19,(17,(18,(10,(9,(8,(5,(6,(7,4))))))))))))),(2,3),1);
   tree tree_304 [p = 0.000, P = 0.021] = [&W 0.000067] ((((((42,((46,(((50,(49,48)),47),(44,(45,43)))),41)),40),(31,30)),(((((((39,38),(37,36)),(35,34)),33),32),((29,(28,27)),26)),((25,24),23))),((22,21),(((15,14),(13,(12,11))),((20,16),(19,(17,(18,(10,(9,(8,(5,(6,(7,4))))))))))))),(2,3),1);
   tree tree_305 [p = 0.000, P = 0.021] = [&W 0.000067] ((((31,30),(((((((50,((49,48),47)),46),(45,(44,43))),42),41),40),(32,(((29,(28,27)),26),((((((39,38),(37,36)),35),34),33),((25,24),23)))))),((22,21),(((15,14),(13,(12,11))),((20,16),(19,(17,(18,(10,(9,(8,(5,(6,(7,4))))))))))))),(2,3),1);
   tree tree_306 [p = 0.000, P = 0.021] = [&W 0.000067] ((((((((((50,49),48),47),46),(44,(45,43))),(42,41)),40),((28,((29,27),26)),((((((((39,38),37),36),35),34),33),32),((31,30),((25,24),23))))),((22,21),(((15,14),(13,(12,11))),((20,16),(19,(17,(18,(10,(9,(8,(5,(6,(7,4))))))))))))),(2,3),1);
   tree tree_307 [p = 0.000, P = 0.021] = [&W 0.000067] ((((((42,((((50,((49,48),47)),(46,(44,(45,43)))),41),40)),(31,30)),((29,(28,27)),26)),(32,(33,(((((39,38),(37,36)),35),34),((25,24),23))))),((22,21),(((15,14),(13,(12,11))),((20,16),(19,(17,(18,(10,(9,(8,(5,(6,(7,4))))))))))))),(2,3),1);
   tree tree_308 [p = 0.000, P = 0.021] = [&W 0.000067] ((((28,((29,27),26)),(((42,((((((50,49),48),47),46),(45,(44,43))),41)),40),((31,30),(32,(33,(((37,((39,38),36)),(35,34)),((25,24),23))))))),((22,21),(((15,14),(13,(12,11))),((20,16),(19,(17,(18,(10,(9,(8,(5,(6,(7,4))))))))))))),(2,3),1);
   tree tree_309 [p = 0.000, P = 0.021] = [&W 0.000067] ((((((((((50,49),48),47),(46,(44,(45,43)))),(42,41)),40),(31,30)),((28,((29,27),26)),(32,(33,(((37,((39,38),36)),(35,34)),((25,24),23)))))),((22,21),(((15,14),(13,(12,11))),((20,16),(19,(17,(18,(10,(9,(8,(5,(6,(7,4))))))))))))),(2,3),1);
   tree tree_310 [p = 0.000, P = 0.021] = [&W 0.000067] (((((31,30),((29,(28,27)),26)),((((((50,(49,48)),47),(46,(45,(44,43)))),(42,41)),40),(32,(((35,((((39,38),37),36),34)),33),((25,24),23))))),((22,21),(((15,14),(13,(12,11))),((20,16),(19,(17,(18,(10,(9,(8,(5,(6,(7,4))))))))))))),(2,3),1);
   tree tree_311 [p = 0.000, P = 0.021] = [&W 0.000067] ((((31,30),((((((((50,49),48),47),(46,(45,(44,43)))),(42,41)),40),((29,(28,27)),26)),(32,((((37,((39,38),36)),(35,34)),33),((25,24),23))))),((22,21),(((15,14),(13,(12,11))),((20,16),(19,(17,(18,(10,(9,(8,(5,(6,(7,4))))))))))))),(2,3),1);
   tree tree_312 [p = 0.000, P = 0.021] = [&W 0.000067] ((((31,30),(((29,(28,27)),26),((((((((50,49),48),47),46),(44,(45,43))),(42,41)),40),(32,((((((39,38),(37,36)),35),34),33),((25,24),23)))))),((22,21),(((15,14),(13,(12,11))),((20,16),(19,(17,(18,(10,(9,(8,(5,(6,(7,4))))))))))))),(2,3),1);
   tree tree_313 [p = 0.000, P = 0.021] = [&W 0.000067] ((((31,30),(((42,((((((50,49),48),47),46),(45,(44,43))),41)),40),(((29,(28,27)),26),(32,((((((39,38),(37,36)),35),34),33),((25,24),23)))))),((22,21),(((15,14),(13,(12,11))),((20,16),(19,(17,(18,(10,(9,(8,(5,(6,(7,4))))))))))))),(2,3),1);
   tree tree_314 [p = 0.000, P = 0.021] = [&W 0.000067] ((((((42,(((50,((49,48),47)),(46,(44,(45,43)))),41)),40),(31,30)),(((29,(28,27)),26),(32,((((((39,38),37),36),(35,34)),33),((25,24),23))))),((22,21),(((15,14),(13,(12,11))),((20,16),(19,(17,(18,(10,(9,(8,(5,(6,(7,4))))))))))))),(2,3),1);
   tree tree_315 [p = 0.000, P = 0.021] = [&W 0.000067] ((((31,30),(((29,(28,27)),26),((((46,((49,((50,48),47)),(44,(45,43)))),(42,41)),40),(32,(((((39,38),(37,36)),(35,34)),33),((25,24),23)))))),((22,21),(((15,14),(13,(12,11))),((20,16),(19,(17,(18,(10,(9,(8,(5,(6,(7,4))))))))))))),(2,3),1);
   tree tree_316 [p = 0.000, P = 0.021] = [&W 0.000067] ((((((((49,48),47),(46,(50,(44,(45,43))))),(42,41)),40),((31,30),(((29,(28,27)),26),(32,(((((39,38),(37,36)),(35,34)),33),((25,24),23)))))),((22,21),(((15,14),(13,(12,11))),((20,16),(19,(17,(18,(10,(9,(8,(5,(6,(7,4))))))))))))),(2,3),1);
   tree tree_317 [p = 0.000, P = 0.022] = [&W 0.000067] ((((31,30),((((((((50,49),48),47),46),(44,(45,43))),(42,41)),40),(((29,(28,27)),26),(32,(((((39,38),(37,36)),(35,34)),33),((25,24),23)))))),((22,21),(((15,14),(13,(12,11))),((20,16),(19,(17,(18,(10,(9,(8,(5,(6,(7,4))))))))))))),(2,3),1);
   tree tree_318 [p = 0.000, P = 0.022] = [&W 0.000067] ((((31,30),((((((50,((((49,48),47),46),(44,(45,43)))),(42,41)),40),(((((37,((39,38),36)),35),34),33),32)),((29,(28,27)),26)),((25,24),23))),((22,21),(((15,14),(13,(12,11))),((20,16),(19,(17,(18,(10,(9,(8,(5,(6,(7,4))))))))))))),(2,3),1);
   tree tree_319 [p = 0.000, P = 0.022] = [&W 0.000067] (((((((((((49,(48,(50,47))),46),(44,(45,43))),42),41),40),31),30),((32,((29,(28,27)),26)),((((37,((39,38),36)),(35,34)),33),((25,24),23)))),((22,21),(((15,14),(13,(12,11))),((20,16),(19,(17,(18,(10,(9,(8,(5,(6,(7,4))))))))))))),(2,3),1);
   tree tree_320 [p = 0.000, P = 0.022] = [&W 0.000067] (((((31,30),(((((((50,49),48),47),(46,((45,44),43))),(42,41)),40),((29,(28,27)),26))),(32,(((((37,((39,38),36)),35),34),33),((25,24),23)))),((22,21),(((15,14),(13,(12,11))),((20,16),(19,(17,(18,(10,(9,(8,(5,(6,(7,4))))))))))))),(2,3),1);
   tree tree_321 [p = 0.000, P = 0.022] = [&W 0.000067] ((((31,30),((((((((39,38),37),36),(35,34)),33),32),(((((((50,(49,48)),47),46),(45,(44,43))),(42,41)),40),((29,(28,27)),26))),((25,24),23))),((22,21),(((15,14),(13,(12,11))),((20,16),(19,(17,(18,(10,(9,(8,(5,(6,(7,4))))))))))))),(2,3),1);
   tree tree_322 [p = 0.000, P = 0.022] = [&W 0.000067] ((((((42,((((((50,49),48),47),46),(44,(45,43))),41)),40),(31,30)),(((29,(28,27)),26),(32,(33,(((37,((39,38),36)),(35,34)),((25,24),23)))))),((22,21),(((15,14),(13,(12,11))),((20,16),(19,(17,(18,(10,(9,(8,(5,(6,(7,4))))))))))))),(2,3),1);
   tree tree_323 [p = 0.000, P = 0.022] = [&W 0.000067] ((((31,30),(((29,(28,27)),26),((((50,((((49,48),47),46),(44,(45,43)))),(42,41)),40),(32,(33,(((37,((39,38),36)),(35,34)),((25,24),23))))))),((22,21),(((15,14),(13,(12,11))),((20,16),(19,(17,(18,(10,(9,(8,(5,(6,(7,4))))))))))))),(2,3),1);
   tree tree_324 [p = 0.000, P = 0.022] = [&W 0.000067] ((((50,((((48,(49,47)),46),(44,(45,43))),((42,41),40))),((31,30),(32,(((29,(28,27)),26),((((37,((39,38),36)),(35,34)),33),((25,24),23)))))),((22,21),(((15,14),(13,(12,11))),((20,16),(19,(17,(18,(10,(9,(8,(5,(6,(7,4))))))))))))),(2,3),1);
   tree tree_325 [p = 0.000, P = 0.022] = [&W 0.000067] ((((((((50,((49,48),47)),46),(45,(44,43))),(42,41)),40),(30,(31,((((((((39,38),(37,36)),35),34),33),32),(29,(28,(27,26)))),((25,24),23))))),((22,21),(((15,14),(13,(12,11))),((20,16),(19,(17,(18,(10,(9,(8,(5,(6,(7,4))))))))))))),(2,3),1);
   tree tree_326 [p = 0.000, P = 0.022] = [&W 0.000067] ((((((((37,((39,38),36)),(35,34)),33),32),(27,((29,28),26))),(((((((50,49),48),47),(46,((45,44),43))),(42,41)),40),(30,(31,(25,(24,23)))))),((22,21),(((15,14),(13,(12,11))),((20,16),(19,(17,(18,(10,(9,(8,(5,(6,(7,4))))))))))))),(2,3),1);
   tree tree_327 [p = 0.000, P = 0.022] = [&W 0.000067] ((((((((((39,38),(37,36)),35),34),33),32),(27,((29,28),26))),(((42,(((((50,49),48),47),(46,(45,(44,43)))),41)),40),(30,(31,(25,(24,23)))))),((22,21),(((15,14),(13,(12,11))),((20,16),(19,(17,(18,(10,(9,(8,(5,(6,(7,4))))))))))))),(2,3),1);
   tree tree_328 [p = 0.000, P = 0.022] = [&W 0.000067] ((((((((37,((39,38),36)),(35,34)),33),32),((50,((46,(((49,48),47),((45,44),43))),((42,41),40))),(27,((29,28),26)))),((31,30),(25,(24,23)))),((22,21),(((15,14),(13,(12,11))),((20,16),(19,(17,(18,(10,(9,(8,(5,(6,(7,4))))))))))))),(2,3),1);
   tree tree_329 [p = 0.000, P = 0.022] = [&W 0.000067] (((((((((46,(((49,(50,48)),47),((45,44),43))),42),41),40),((((((39,38),(37,36)),35),34),33),32)),(27,(28,(29,26)))),((31,30),(25,(24,23)))),((22,21),(((15,14),(13,(12,11))),((20,16),(19,(17,(18,(10,(9,(8,(5,(6,(7,4))))))))))))),(2,3),1);
   tree tree_330 [p = 0.000, P = 0.022] = [&W 0.000067] ((((50,((((((49,48),47),46),(44,(45,43))),(42,41)),40)),((((((((39,38),(37,36)),35),34),33),32),(27,((29,28),26))),((31,30),(25,(24,23))))),((22,21),(((15,14),(13,(12,11))),((20,16),(19,(17,(18,(10,(9,(8,(5,(6,(7,4))))))))))))),(2,3),1);
   tree tree_331 [p = 0.000, P = 0.022] = [&W 0.000067] ((((31,30),((((((37,((39,38),36)),(35,34)),33),32),((((((50,(49,48)),47),(46,(45,(44,43)))),(42,41)),40),(27,(28,(29,26))))),(25,(24,23)))),((22,21),(((15,14),(13,(12,11))),((20,16),(19,(17,(18,(10,(9,(8,(5,(6,(7,4))))))))))))),(2,3),1);
   tree tree_332 [p = 0.000, P = 0.023] = [&W 0.000067] ((((29,((28,27),26)),((((46,(((50,(49,48)),47),(45,(44,43)))),(42,41)),40),((31,30),(32,((((((39,38),37),36),(35,34)),33),(25,(24,23))))))),((22,21),(((15,14),(13,(12,11))),((20,16),(19,(17,(18,(10,(9,(8,(5,(6,(7,4))))))))))))),(2,3),1);
   tree tree_333 [p = 0.000, P = 0.023] = [&W 0.000067] ((((((((37,((39,38),36)),(35,34)),33),32),((28,(29,27)),26)),(((((((50,49),48),47),(46,(45,(44,43)))),(42,41)),40),(31,(30,(25,(24,23)))))),((22,21),(((15,14),(13,(12,11))),((20,16),(19,(17,(18,(10,(9,(8,(5,(6,(7,4))))))))))))),(2,3),1);
   tree tree_334 [p = 0.000, P = 0.023] = [&W 0.000067] (((((((42,((50,(((49,48),47),(46,(45,(44,43))))),41)),40),((((((39,38),37),36),(35,34)),33),32)),(29,((28,27),26))),((31,30),(25,(24,23)))),((22,21),(((15,14),(13,(12,11))),((20,16),(19,(17,(18,(10,(9,(8,(5,(6,(7,4))))))))))))),(2,3),1);
   tree tree_335 [p = 0.000, P = 0.023] = [&W 0.000067] (((((((50,(((49,(48,47)),46),(44,(45,43)))),(42,41)),40),(31,30)),((27,(29,(28,26))),(((((37,((39,38),36)),(35,34)),33),32),(25,(24,23))))),((22,21),(((15,14),(13,(12,11))),((20,16),(19,(17,(18,(10,(9,(8,(5,(6,(7,4))))))))))))),(2,3),1);
   tree tree_336 [p = 0.000, P = 0.023] = [&W 0.000067] ((((27,(29,(28,26))),((50,((((((49,48),47),46),(44,(45,43))),(42,41)),40)),((((35,((((39,38),37),36),34)),33),32),((31,30),(25,(24,23)))))),((22,21),(((15,14),(13,(12,11))),((20,16),(19,(17,(18,(10,(9,(8,(5,(6,(7,4))))))))))))),(2,3),1);
   tree tree_337 [p = 0.000, P = 0.023] = [&W 0.000067] ((((31,30),(((((((50,49),48),47),(46,((45,44),43))),(42,41)),40),((27,(29,(28,26))),(32,((((((39,38),(37,36)),35),34),33),(25,(24,23))))))),((22,21),(((15,14),(13,(12,11))),((20,16),(19,(17,(18,(10,(9,(8,(5,(6,(7,4))))))))))))),(2,3),1);
   tree tree_338 [p = 0.000, P = 0.023] = [&W 0.000067] (((((((((((50,49),48),47),46),((45,44),43)),(42,41)),40),((28,27),(29,26))),((((((37,((39,38),36)),35),34),33),32),((31,30),(25,(24,23))))),((22,21),(((15,14),(13,(12,11))),((20,16),(19,(17,(18,(10,(9,(8,(5,(6,(7,4))))))))))))),(2,3),1);
   tree tree_339 [p = 0.000, P = 0.023] = [&W 0.000067] ((((27,(28,(29,26))),((31,30),(((((((50,(49,48)),47),46),(44,(45,43))),(42,41)),40),(32,(33,(((37,((39,38),36)),(35,34)),(25,(24,23)))))))),((22,21),(((15,14),(13,(12,11))),((20,16),(19,(17,(18,(10,(9,(8,(5,(6,(7,4))))))))))))),(2,3),1);
   tree tree_340 [p = 0.000, P = 0.023] = [&W 0.000067] ((((31,30),((50,((42,((46,(((49,48),47),(44,(45,43)))),41)),40)),((29,(28,(27,26))),(32,(((((37,((39,38),36)),35),34),33),((25,24),23)))))),((22,21),(((15,14),(13,(12,11))),((20,16),(19,(17,(18,(10,(9,(8,(5,(6,(7,4))))))))))))),(2,3),1);
   tree tree_341 [p = 0.000, P = 0.023] = [&W 0.000067] ((((31,30),(((((((((50,49),48),47),46),(44,(45,43))),(42,41)),40),(29,(28,(27,26)))),(32,((((((39,38),(37,36)),35),34),33),((25,24),23))))),((22,21),(((15,14),(13,(12,11))),((20,16),(19,(17,(18,(10,(9,(8,(5,(6,(7,4))))))))))))),(2,3),1);
   tree tree_342 [p = 0.000, P = 0.023] = [&W 0.000067] ((((31,30),(((((((50,(49,48)),47),(46,(44,(45,43)))),(42,41)),40),(29,(28,(27,26)))),(32,((((37,((39,38),36)),(35,34)),33),((25,24),23))))),((22,21),(((15,14),(13,(12,11))),((20,16),(19,(17,(18,(10,(9,(8,(5,(6,(7,4))))))))))))),(2,3),1);
   tree tree_343 [p = 0.000, P = 0.023] = [&W 0.000067] ((((31,30),((((((((50,49),48),47),46),(45,(44,43))),(42,41)),40),(((29,28),(27,26)),(32,(((((39,38),(37,36)),(35,34)),33),((25,24),23)))))),((22,21),(((15,14),(13,(12,11))),((20,16),(19,(17,(18,(10,(9,(8,(5,(6,(7,4))))))))))))),(2,3),1);
   tree tree_344 [p = 0.000, P = 0.023] = [&W 0.000067] (((((((42,41),((46,((((50,49),48),47),((45,44),43))),40)),(31,30)),((29,28),(27,26))),(32,(33,((((39,38),(37,36)),(35,34)),((25,24),23))))),((22,21),(((15,14),(13,(12,11))),((20,16),(19,(17,(18,(10,(9,(8,(5,(6,(7,4))))))))))))),(2,3),1);
   tree tree_345 [p = 0.000, P = 0.023] = [&W 0.000067] ((((((((50,(((49,48),47),(46,(44,(45,43))))),(42,41)),40),((((37,((39,38),36)),(35,34)),33),32)),(29,(28,(27,26)))),((31,30),((25,24),23))),((22,21),(((15,14),(13,(12,11))),((20,16),(19,(17,(18,(10,(9,(8,(5,(6,(7,4))))))))))))),(2,3),1);
   tree tree_346 [p = 0.000, P = 0.023] = [&W 0.000067] ((((29,(28,(27,26))),(((((50,(((49,48),47),(46,(44,(45,43))))),(42,41)),40),(31,30)),(32,(((((39,38),(37,36)),(35,34)),33),((25,24),23))))),((22,21),(((15,14),(13,(12,11))),((20,16),(19,(17,(18,(10,(9,(8,(5,(6,(7,4))))))))))))),(2,3),1);
   tree tree_347 [p = 0.000, P = 0.024] = [&W 0.000067] ((((50,(((((49,48),47),46),(44,(45,43))),((42,41),40))),((31,30),((29,(28,(27,26))),(32,(33,((((39,38),(37,36)),(35,34)),((25,24),23))))))),((22,21),(((15,14),(13,(12,11))),((20,16),(19,(17,(18,(10,(9,(8,(5,(6,(7,4))))))))))))),(2,3),1);
   tree tree_348 [p = 0.000, P = 0.024] = [&W 0.000067] ((((((42,((50,(((49,48),47),(46,(44,(45,43))))),41)),40),(31,30)),((29,(28,(27,26))),(32,(((((39,38),(37,36)),(35,34)),33),((25,24),23))))),((22,21),(((15,14),(13,(12,11))),((20,16),(19,(17,(18,(10,(9,(8,(5,(6,(7,4))))))))))))),(2,3),1);
   tree tree_349 [p = 0.000, P = 0.024] = [&W 0.000067] ((((31,30),((((((50,(48,(49,47))),(46,((45,44),43))),(42,41)),40),(29,(28,(27,26)))),(32,((((37,((39,38),36)),(35,34)),33),((25,24),23))))),((22,21),(((15,14),(13,(12,11))),((20,16),(19,(17,(18,(10,(9,(8,(5,(6,(7,4))))))))))))),(2,3),1);
   tree tree_350 [p = 0.000, P = 0.024] = [&W 0.000067] ((((31,30),((29,(28,(27,26))),((((46,(((50,(49,48)),47),((45,44),43))),(42,41)),40),(32,((((37,((39,38),36)),(35,34)),33),((25,24),23)))))),((22,21),(((15,14),(13,(12,11))),((20,16),(19,(17,(18,(10,(9,(8,(5,(6,(7,4))))))))))))),(2,3),1);
   tree tree_351 [p = 0.000, P = 0.024] = [&W 0.000067] ((((31,30),(((50,((((49,48),47),(46,(45,(44,43)))),((42,41),40))),(29,(28,(27,26)))),(32,((((37,((39,38),36)),(35,34)),33),((25,24),23))))),((22,21),(((15,14),(13,(12,11))),((20,16),(19,(17,(18,(10,(9,(8,(5,(6,(7,4))))))))))))),(2,3),1);
   tree tree_352 [p = 0.000, P = 0.024] = [&W 0.000067] ((((31,30),((29,(28,(27,26))),((((50,((((49,48),47),46),(44,(45,43)))),(42,41)),40),(32,(((((37,((39,38),36)),35),34),33),((25,24),23)))))),((22,21),(((15,14),(13,(12,11))),((20,16),(19,(17,(18,(10,(9,(8,(5,(6,(7,4))))))))))))),(2,3),1);
   tree tree_353 [p = 0.000, P = 0.024] = [&W 0.000067] ((((31,30),(((((((50,49),48),47),(46,((45,44),43))),(42,41)),40),((29,(28,(27,26))),(32,(((((39,38),(37,36)),(35,34)),33),((25,24),23)))))),((22,21),(((15,14),(13,(12,11))),((20,16),(19,(17,(18,(10,(9,(8,(5,(6,(7,4))))))))))))),(2,3),1);
   tree tree_354 [p = 0.000, P = 0.024] = [&W 0.000067] (((((50,(((49,48),47),(((45,44),43),(46,((42,41),40))))),(27,(28,(29,26)))),((31,30),(32,(((((39,38),(37,36)),(35,34)),33),((25,24),23))))),(22,(21,(((15,14),(13,(12,11))),((20,16),(19,(17,(18,(10,(9,(8,(5,(6,(7,4)))))))))))))),(2,3),1);
   tree tree_355 [p = 0.000, P = 0.024] = [&W 0.000067] ((((((46,((((50,49),48),47),((45,44),43))),(42,41)),40),(((29,(28,27)),26),((31,30),(32,((((37,((39,38),36)),(35,34)),33),((25,24),23)))))),(22,(21,(((15,14),(13,(12,11))),((20,16),(19,(17,(18,(10,(9,(8,(5,(6,(7,4)))))))))))))),(2,3),1);
   tree tree_356 [p = 0.000, P = 0.024] = [&W 0.000067] (((((31,30),(29,((28,27),26))),(((((50,((49,48),47)),(46,(45,(44,43)))),(42,41)),40),(32,((((37,((39,38),36)),(35,34)),33),((25,24),23))))),(22,(21,(((15,14),(13,(12,11))),((20,16),(19,(17,(18,(10,(9,(8,(5,(6,(7,4)))))))))))))),(2,3),1);
   tree tree_357 [p = 0.000, P = 0.024] = [&W 0.000067] (((((((((((50,49),48),47),46),(44,(45,43))),(42,41)),40),((29,(28,27)),26)),((31,30),(32,(33,((((39,38),(37,36)),(35,34)),((25,24),23)))))),(22,(21,(((15,14),(13,(12,11))),((20,16),(19,(17,(18,(10,(9,(8,(5,(6,(7,4)))))))))))))),(2,3),1);
   tree tree_358 [p = 0.000, P = 0.024] = [&W 0.000067] (((((42,((((49,(50,48)),47),(46,((45,44),43))),41)),40),(((29,(28,27)),26),((31,30),(32,(((((39,38),(37,36)),(35,34)),33),((25,24),23)))))),(22,(21,(((15,14),(13,(12,11))),((20,16),(19,(17,(18,(10,(9,(8,(5,(6,(7,4)))))))))))))),(2,3),1);
   tree tree_359 [p = 0.000, P = 0.024] = [&W 0.000067] (((((31,30),((((35,((37,((39,38),36)),34)),33),32),((42,(41,(((((50,(49,48)),47),46),(44,(45,43))),40))),(29,((28,27),26))))),((25,24),23)),(22,(21,(((15,14),(13,(12,11))),((20,16),(19,(17,(18,(10,(9,(8,(5,(6,(7,4)))))))))))))),(2,3),1);
   tree tree_360 [p = 0.000, P = 0.024] = [&W 0.000067] (((((29,(28,27)),26),((31,30),((((46,(((50,(49,48)),47),((45,44),43))),(42,41)),40),(32,((((37,((39,38),36)),(35,34)),33),((25,24),23)))))),(22,(21,(((15,14),(13,(12,11))),((20,16),(19,(17,(18,(10,(9,(8,(5,(6,(7,4)))))))))))))),(2,3),1);
   tree tree_361 [p = 0.000, P = 0.024] = [&W 0.000067] (((((29,(28,27)),26),((((42,(((((49,48),47),(50,46)),(45,(44,43))),41)),40),(31,30)),(32,(((((39,38),(37,36)),(35,34)),33),((25,24),23))))),(22,(21,(((15,14),(13,(12,11))),((20,16),(19,(17,(18,(10,(9,(8,(5,(6,(7,4)))))))))))))),(2,3),1);
   tree tree_362 [p = 0.000, P = 0.025] = [&W 0.000067] ((((42,(41,(((((50,49),48),47),(46,(45,(44,43)))),40))),((31,30),((29,((28,27),26)),(32,(33,(((37,((39,38),36)),(35,34)),((25,24),23))))))),(22,(21,(((15,14),(13,(12,11))),((20,16),(19,(17,(18,(10,(9,(8,(5,(6,(7,4)))))))))))))),(2,3),1);
   tree tree_363 [p = 0.000, P = 0.025] = [&W 0.000067] ((((31,30),((((42,((((((50,49),48),47),46),((45,44),43)),41)),40),(29,((28,27),26))),(32,((((37,((39,38),36)),(35,34)),33),((25,24),23))))),(22,(21,(((15,14),(13,(12,11))),((20,16),(19,(17,(18,(10,(9,(8,(5,(6,(7,4)))))))))))))),(2,3),1);
   tree tree_364 [p = 0.000, P = 0.025] = [&W 0.000067] ((((27,(29,(28,26))),(((42,((50,(((49,48),47),(46,(45,(44,43))))),41)),40),((31,30),(32,(33,(((37,((39,38),36)),(35,34)),((25,24),23))))))),(22,(21,(((15,14),(13,(12,11))),((20,16),(19,(17,(18,(10,(9,(8,(5,(6,(7,4)))))))))))))),(2,3),1);
   tree tree_365 [p = 0.000, P = 0.025] = [&W 0.000067] (((((29,(28,27)),26),((((((((49,(50,48)),47),46),(45,(44,43))),(42,41)),40),(31,30)),(32,(33,(((37,((39,38),36)),(35,34)),((25,24),23)))))),(22,(21,(((15,14),(13,(12,11))),((20,16),(19,(17,(18,(10,(9,(8,(5,(6,(7,4)))))))))))))),(2,3),1);
   tree tree_366 [p = 0.000, P = 0.025] = [&W 0.000067] ((((50,(((((49,48),47),46),((45,44),43)),((42,41),40))),(((29,(28,27)),26),(((((((39,38),(37,36)),35),34),33),32),((31,30),((25,24),23))))),(22,(21,(((15,14),(13,(12,11))),((20,16),(19,(17,(18,(10,(9,(8,(5,(6,(7,4)))))))))))))),(2,3),1);
   tree tree_367 [p = 0.000, P = 0.025] = [&W 0.000067] ((((((47,(50,((49,48),(46,(44,(45,43)))))),((42,41),40)),(((((((39,38),(37,36)),35),34),33),32),((29,(28,27)),26))),((31,30),((25,24),23))),(22,(21,(((15,14),(13,(12,11))),((20,16),(19,(17,(18,(10,(9,(8,(5,(6,(7,4)))))))))))))),(2,3),1);
   tree tree_368 [p = 0.000, P = 0.025] = [&W 0.000067] ((((((((((39,38),(37,36)),35),34),33),32),(((42,(((((49,48),47),(50,46)),((45,44),43)),41)),40),((29,(28,27)),26))),((31,30),((25,24),23))),(22,(21,(((15,14),(13,(12,11))),((20,16),(19,(17,(18,(10,(9,(8,(5,(6,(7,4)))))))))))))),(2,3),1);
   tree tree_369 [p = 0.000, P = 0.025] = [&W 0.000067] (((((29,(28,27)),26),((((((((49,(50,48)),47),46),(44,(45,43))),(42,41)),40),(31,30)),(32,((((((39,38),(37,36)),35),34),33),((25,24),23))))),(22,(21,(((15,14),(13,(12,11))),((20,16),(19,(17,(18,(10,(9,(8,(5,(6,(7,4)))))))))))))),(2,3),1);
   tree tree_370 [p = 0.000, P = 0.025] = [&W 0.000067] ((((50,((((49,48),47),(46,((45,44),43))),(42,(41,40)))),((31,30),((29,((28,27),26)),(32,(((((39,38),(37,36)),(35,34)),33),((25,24),23)))))),(22,(21,(((15,14),(13,(12,11))),((20,16),(19,(17,(18,(10,(9,(8,(5,(6,(7,4)))))))))))))),(2,3),1);
   tree tree_371 [p = 0.000, P = 0.025] = [&W 0.000067] (((((41,(42,((46,((((50,49),48),47),(44,(45,43)))),40))),(31,30)),((29,((28,27),26)),(32,(33,(((37,((39,38),36)),(35,34)),((25,24),23)))))),(22,(21,(((15,14),(13,(12,11))),((20,16),(19,(17,(18,(10,(9,(8,(5,(6,(7,4)))))))))))))),(2,3),1);
   tree tree_372 [p = 0.000, P = 0.025] = [&W 0.000067] (((((((((((50,49),48),47),46),(44,(45,43))),(42,41)),40),(31,30)),((29,((28,27),26)),(32,(33,(((37,((39,38),36)),(35,34)),((25,24),23)))))),(22,(21,(((15,14),(13,(12,11))),((20,16),(19,(17,(18,(10,(9,(8,(5,(6,(7,4)))))))))))))),(2,3),1);
   tree tree_373 [p = 0.000, P = 0.025] = [&W 0.000067] ((((((((46,((((50,49),48),47),(44,(45,43)))),42),41),40),(31,30)),((29,((28,27),26)),(32,(((((39,38),(37,36)),(35,34)),33),((25,24),23))))),(22,(21,(((15,14),(13,(12,11))),((20,16),(19,(17,(18,(10,(9,(8,(5,(6,(7,4)))))))))))))),(2,3),1);
   tree tree_374 [p = 0.000, P = 0.025] = [&W 0.000067] ((((((42,41),((46,((((50,49),48),47),(44,(45,43)))),40)),(31,30)),((29,((28,27),26)),(32,(((((39,38),(37,36)),(35,34)),33),((25,24),23))))),(22,(21,(((15,14),(13,(12,11))),((20,16),(19,(17,(18,(10,(9,(8,(5,(6,(7,4)))))))))))))),(2,3),1);
   tree tree_375 [p = 0.000, P = 0.025] = [&W 0.000067] ((((31,30),((29,((28,27),26)),(((((((50,49),48),47),(46,(45,(44,43)))),(42,41)),40),(32,(((((39,38),(37,36)),(35,34)),33),((25,24),23)))))),(22,(21,(((15,14),(13,(12,11))),((20,16),(19,(17,(18,(10,(9,(8,(5,(6,(7,4)))))))))))))),(2,3),1);
   tree tree_376 [p = 0.000, P = 0.025] = [&W 0.000067] (((((((46,((50,((49,48),47)),(45,(44,43)))),(42,41)),40),(31,30)),((29,((28,27),26)),(32,(((((39,38),(37,36)),(35,34)),33),((25,24),23))))),(22,(21,(((15,14),(13,(12,11))),((20,16),(19,(17,(18,(10,(9,(8,(5,(6,(7,4)))))))))))))),(2,3),1);
   tree tree_377 [p = 0.000, P = 0.026] = [&W 0.000067] ((((50,((((49,48),47),(46,(44,(45,43)))),((42,41),40))),(((31,30),(29,((28,27),26))),(32,((((37,((39,38),36)),(35,34)),33),((25,24),23))))),(22,(21,(((15,14),(13,(12,11))),((20,16),(19,(17,(18,(10,(9,(8,(5,(6,(7,4)))))))))))))),(2,3),1);
   tree tree_378 [p = 0.000, P = 0.026] = [&W 0.000067] (((((((((((50,49),48),47),46),(44,(45,43))),(42,41)),40),(31,30)),(32,((29,((28,27),26)),(33,(((((39,38),(37,36)),35),34),((25,24),23)))))),(22,(21,(((15,14),(13,(12,11))),((20,16),(19,(17,(18,(10,(9,(8,(5,(6,(7,4)))))))))))))),(2,3),1);
   tree tree_379 [p = 0.000, P = 0.026] = [&W 0.000067] ((((((((((50,49),48),47),(46,(44,(45,43)))),(42,41)),40),(31,30)),((29,((28,27),26)),(32,(33,(((37,((39,38),36)),(35,34)),((25,24),23)))))),(22,(21,(((15,14),(13,(12,11))),((20,16),(19,(17,(18,(10,(9,(8,(5,(6,(7,4)))))))))))))),(2,3),1);
   tree tree_380 [p = 0.000, P = 0.026] = [&W 0.000067] (((((((42,((46,(((50,49),(48,47)),((45,44),43))),41)),40),(31,30)),(29,((28,27),26))),(32,((((37,((39,38),36)),(35,34)),33),((25,24),23)))),(22,(21,(((15,14),(13,(12,11))),((20,16),(19,(17,(18,(10,(9,(8,(5,(6,(7,4)))))))))))))),(2,3),1);
   tree tree_381 [p = 0.000, P = 0.026] = [&W 0.000067] (((((((((((50,49),48),47),46),(44,(45,43))),(42,41)),40),(31,30)),(((((35,((((39,38),37),36),34)),33),32),(29,((28,27),26))),((25,24),23))),(22,(21,(((15,14),(13,(12,11))),((20,16),(19,(17,(18,(10,(9,(8,(5,(6,(7,4)))))))))))))),(2,3),1);
   tree tree_382 [p = 0.000, P = 0.026] = [&W 0.000067] ((((31,30),((41,(((((50,(49,48)),47),(46,(44,(45,43)))),42),40)),((32,(29,((28,27),26))),(33,((((37,((39,38),36)),35),34),((25,24),23)))))),(22,(21,(((15,14),(13,(12,11))),((20,16),(19,(17,(18,(10,(9,(8,(5,(6,(7,4)))))))))))))),(2,3),1);
   tree tree_383 [p = 0.000, P = 0.026] = [&W 0.000067] (((((31,30),(((((((50,49),48),47),(46,((45,44),43))),(42,41)),40),(29,((28,27),26)))),(32,(((((37,((39,38),36)),35),34),33),((25,24),23)))),(22,(21,(((15,14),(13,(12,11))),((20,16),(19,(17,(18,(10,(9,(8,(5,(6,(7,4)))))))))))))),(2,3),1);
   tree tree_384 [p = 0.000, P = 0.026] = [&W 0.000067] (((((50,(49,(48,(47,(46,((45,(44,43)),((42,41),40))))))),(31,30)),(((29,(28,27)),26),(32,(33,((35,(((39,38),(37,36)),34)),(25,(24,23))))))),(22,(21,(((15,14),(13,(12,11))),((20,16),(19,(17,(18,(10,(9,(8,(5,(6,(7,4)))))))))))))),(2,3),1);
   tree tree_385 [p = 0.000, P = 0.026] = [&W 0.000067] ((((27,((29,28),26)),((((((((50,49),48),47),(46,((45,44),43))),(42,41)),40),(31,30)),(32,(33,((((39,38),(37,36)),(35,34)),((25,24),23)))))),(((15,14),(13,(12,11))),((22,21),((20,16),(19,(17,(18,(10,(9,(8,(5,(6,(7,4))))))))))))),(2,3),1);
   tree tree_386 [p = 0.000, P = 0.026] = [&W 0.000067] ((((31,30),(((((50,(((49,48),47),(46,(45,(44,43))))),(42,41)),40),(27,((29,28),26))),(32,((((37,((39,38),36)),(35,34)),33),((25,24),23))))),(((15,14),(13,(12,11))),((22,21),((20,16),(19,(17,(18,(10,(9,(8,(5,(6,(7,4))))))))))))),(2,3),1);
   tree tree_387 [p = 0.000, P = 0.026] = [&W 0.000067] (((((50,(49,(48,(47,((46,((45,44),43)),(41,(42,40))))))),(27,(28,(29,26)))),((31,30),((((35,((37,((39,38),36)),34)),33),32),((25,24),23)))),(((15,14),(13,(12,11))),((22,21),((20,16),(19,(17,(18,(10,(9,(8,(5,(6,(7,4))))))))))))),(2,3),1);
   tree tree_388 [p = 0.000, P = 0.026] = [&W 0.000067] (((((31,30),(((((((50,49),48),47),(46,(45,(44,43)))),(42,41)),40),(((((37,((39,38),36)),(35,34)),33),32),(29,((28,27),26))))),(25,(24,23))),(22,(21,(((15,14),(13,(12,11))),((20,16),(19,(17,(18,(10,(9,(8,(5,(6,(7,4)))))))))))))),(2,3),1);
   tree tree_389 [p = 0.000, P = 0.026] = [&W 0.000067] (((((50,(((((49,48),47),46),(45,(44,43))),((42,41),40))),(27,(29,(28,26)))),((31,30),((((((39,38),(37,36)),(35,34)),33),32),(24,(25,23))))),(((22,21),((15,14),(13,(12,11)))),((20,16),(19,(17,(18,(10,(9,(8,(5,(6,(7,4)))))))))))),(2,3),1);
   tree tree_390 [p = 0.000, P = 0.026] = [&W 0.000067] ((((31,30),((((((50,(49,48)),47),(46,(44,(45,43)))),(42,41)),40),((27,(29,(28,26))),(32,((((((39,38),(37,36)),35),34),33),(24,(25,23))))))),(((15,14),(13,(12,11))),((22,21),((20,16),(19,(17,(18,(10,(9,(8,(5,(6,(7,4))))))))))))),(2,3),1);
   tree tree_391 [p = 0.000, P = 0.026] = [&W 0.000067] (((((31,30),(((((37,((39,38),36)),(35,34)),33),32),((50,(((((49,48),47),46),((45,44),43)),((42,41),40))),(27,(29,(28,26)))))),((25,24),23)),(((15,14),(13,(12,11))),((22,21),((20,16),(19,(17,(18,(10,(9,(8,(5,(6,(7,4))))))))))))),(2,3),1);
   tree tree_392 [p = 0.000, P = 0.027] = [&W 0.000067] ((((31,30),(((((46,((((50,49),48),47),(44,(45,43)))),42),41),40),((27,(29,(28,26))),(32,(33,(((37,((39,38),36)),(35,34)),((25,24),23))))))),(((15,14),(13,(12,11))),((22,21),((20,16),(19,(17,(18,(10,(9,(8,(5,(6,(7,4))))))))))))),(2,3),1);
   tree tree_393 [p = 0.000, P = 0.027] = [&W 0.000067] ((((29,((28,27),26)),((31,30),(((((((50,49),48),47),(46,(44,(45,43)))),(42,41)),40),(32,(33,((35,((37,((39,38),36)),34)),((25,24),23))))))),(((15,14),(13,(12,11))),((22,21),((20,16),(19,(17,(18,(10,(9,(8,(5,(6,(7,4))))))))))))),(2,3),1);
   tree tree_394 [p = 0.000, P = 0.027] = [&W 0.000067] ((((27,(28,(29,26))),((31,30),((((((49,(50,48)),47),(46,((45,44),43))),(42,41)),40),(32,((((((39,38),(37,36)),35),34),33),((25,24),23)))))),(((15,14),(13,(12,11))),((22,21),((20,16),(19,(17,(18,(10,(9,(8,(5,(6,(7,4))))))))))))),(2,3),1);
   tree tree_395 [p = 0.000, P = 0.027] = [&W 0.000067] (((((((((((50,(49,48)),47),46),(45,(44,43))),(42,41)),40),(((35,((38,(39,(37,36))),34)),33),32)),(27,((29,28),26))),((31,30),((25,24),23))),(((15,14),(13,(12,11))),((22,21),((20,16),(19,(17,(18,(10,(9,(8,(5,(6,(7,4))))))))))))),(2,3),1);
   tree tree_396 [p = 0.000, P = 0.027] = [&W 0.000067] ((((31,30),((50,((((49,(48,47)),46),(45,(44,43))),((42,41),40))),((27,((29,28),26)),(32,(((((39,38),(37,36)),(35,34)),33),((25,24),23)))))),(((15,14),(13,(12,11))),((22,21),((20,16),(19,(17,(18,(10,(9,(8,(5,(6,(7,4))))))))))))),(2,3),1);
   tree tree_397 [p = 0.000, P = 0.027] = [&W 0.000067] ((((27,((29,28),26)),((((50,((47,(48,(49,46))),(44,(45,43)))),(42,41)),40),((31,30),(32,(((35,(((39,38),(37,36)),34)),33),((25,24),23)))))),(((15,14),(13,(12,11))),((22,21),((20,16),(19,(17,(18,(10,(9,(8,(5,(6,(7,4))))))))))))),(2,3),1);
   tree tree_398 [p = 0.000, P = 0.027] = [&W 0.000067] ((((50,((49,48),(47,((46,(44,(45,43))),((42,41),40))))),((27,(29,(28,26))),((((((37,((39,38),36)),35),34),33),32),((31,30),(25,(24,23)))))),(22,(21,(((15,14),(13,(12,11))),((20,16),(19,(17,(18,(10,(9,(8,(5,(6,(7,4)))))))))))))),(2,3),1);
   tree tree_399 [p = 0.000, P = 0.027] = [&W 0.000067] ((((31,30),((((42,((((((50,49),48),47),46),(45,(44,43))),41)),40),((29,(28,27)),26)),(32,(33,(((37,((39,38),36)),(35,34)),((25,24),23)))))),(22,(21,(((15,14),(13,(12,11))),((20,16),(19,(17,(18,(10,(9,(8,(5,(6,(7,4)))))))))))))),(2,3),1);
   tree tree_400 [p = 0.000, P = 0.027] = [&W 0.000067] (((((((((50,49),48),47),(46,((45,44),43))),(42,41)),40),((31,30),((28,(29,(27,26))),(32,((35,(((39,38),(37,36)),34)),(33,((25,24),23))))))),(22,(21,(((15,14),(13,(12,11))),((20,16),(19,(17,(18,(10,(9,(8,(5,(6,(7,4)))))))))))))),(2,3),1);
   tree tree_401 [p = 0.000, P = 0.027] = [&W 0.000067] (((((((37,((39,38),36)),(35,34)),33),32),(((50,(((((49,48),47),46),(44,(45,43))),((42,41),40))),(28,(29,(27,26)))),((31,30),((25,24),23)))),(22,(21,(((15,14),(13,(12,11))),((20,16),(19,(17,(18,(10,(9,(8,(5,(6,(7,4)))))))))))))),(2,3),1);
   tree tree_402 [p = 0.000, P = 0.027] = [&W 0.000067] ((((31,30),(((29,(28,27)),26),(((42,((46,((49,(48,47)),(50,(44,(45,43))))),41)),40),(32,(33,((((39,38),(37,36)),(35,34)),((25,24),23))))))),(22,(21,(((15,14),(13,(12,11))),((20,16),(19,(17,(18,(10,(9,(8,(5,(6,(7,4)))))))))))))),(2,3),1);
   tree tree_403 [p = 0.000, P = 0.027] = [&W 0.000067] ((((29,((28,27),26)),(((((((50,(49,48)),47),46),(45,(44,43))),(42,41)),40),(((((37,((39,38),36)),(35,34)),33),32),((31,30),(25,(24,23)))))),(21,(22,(((15,14),(13,(12,11))),((20,16),(19,(17,(18,(10,(9,(8,(5,(6,(7,4)))))))))))))),(2,3),1);
   tree tree_404 [p = 0.000, P = 0.027] = [&W 0.000067] ((((31,30),(((42,((((((50,49),48),47),46),(45,(44,43))),41)),40),(((29,(28,27)),26),(32,((((37,((39,38),36)),(35,34)),33),((25,24),23)))))),(22,(21,(((15,14),(13,(12,11))),((20,16),(19,(17,(18,(10,(9,(8,(5,(6,(7,4)))))))))))))),(2,3),1);
   tree tree_405 [p = 0.000, P = 0.027] = [&W 0.000067] ((((31,30),(((((((50,(49,48)),47),46),((45,44),43)),(42,41)),40),(((29,(28,27)),26),(32,(((((39,38),(37,36)),(35,34)),33),((25,24),23)))))),(22,(21,(((15,14),(13,(12,11))),((20,16),(19,(17,(18,(10,(9,(8,(5,(6,(7,4)))))))))))))),(2,3),1);
   tree tree_406 [p = 0.000, P = 0.027] = [&W 0.000067] ((((31,30),((((50,(((49,48),47),(46,((45,44),43)))),(42,41)),40),(((29,(28,27)),26),(32,((((39,38),(37,36)),(35,34)),(33,((25,24),23))))))),(22,(21,(((15,14),(13,(12,11))),((20,16),(19,(17,(18,(10,(9,(8,(5,(6,(7,4)))))))))))))),(2,3),1);
   tree tree_407 [p = 0.000, P = 0.028] = [&W 0.000067] (((((((((((50,49),48),47),46),((45,44),43)),(42,41)),40),(31,30)),(((29,(28,27)),26),(32,((((37,((39,38),36)),(35,34)),33),((25,24),23))))),(22,(21,(((15,14),(13,(12,11))),((20,16),(19,(17,(18,(10,(9,(8,(5,(6,(7,4)))))))))))))),(2,3),1);
   tree tree_408 [p = 0.000, P = 0.028] = [&W 0.000067] ((((31,30),(((42,41),(((((50,(49,48)),47),46),((45,44),43)),40)),(((29,(28,27)),26),(32,(((35,(((39,38),(37,36)),34)),33),((25,24),23)))))),(22,(21,(((15,14),(13,(12,11))),((20,16),(19,(17,(18,(10,(9,(8,(5,(6,(7,4)))))))))))))),(2,3),1);
   tree tree_409 [p = 0.000, P = 0.028] = [&W 0.000067] (((((((((50,(49,48)),47),(46,(44,(45,43)))),(42,41)),40),(31,30)),((29,(28,(27,26))),(32,(((((39,38),(37,36)),(35,34)),33),((25,24),23))))),(22,(21,(((15,14),(13,(12,11))),((20,16),(19,(17,(18,(10,(9,(8,(5,(6,(7,4)))))))))))))),(2,3),1);
   tree tree_410 [p = 0.000, P = 0.028] = [&W 0.000067] (((((50,(49,(48,(47,(((45,44),43),(46,(41,(42,40)))))))),(29,(28,(27,26)))),((31,30),(32,((((((39,38),37),36),35),34),(33,((25,24),23)))))),(22,(21,(((15,14),(13,(12,11))),((20,16),(19,(17,(18,(10,(9,(8,(5,(6,(7,4)))))))))))))),(2,3),1);
   tree tree_411 [p = 0.000, P = 0.028] = [&W 0.000067] ((((31,30),(((((((50,(49,48)),47),46),(44,(45,43))),(42,41)),40),((29,(28,(27,26))),(32,(33,((((37,((39,38),36)),35),34),((25,24),23))))))),(22,(21,(((15,14),(13,(12,11))),((20,16),(19,(17,(18,(10,(9,(8,(5,(6,(7,4)))))))))))))),(2,3),1);
   tree tree_412 [p = 0.000, P = 0.028] = [&W 0.000067] (((31,(30,(((((42,(((50,((49,48),47)),(46,((45,44),43))),41)),40),(((((39,38),(37,36)),(35,34)),33),32)),(27,(28,(29,26)))),(25,(24,23))))),(22,(21,(((15,14),(13,(12,11))),((20,16),(19,(17,(18,(10,(9,(8,(5,(6,(7,4)))))))))))))),(2,3),1);
   tree tree_413 [p = 0.000, P = 0.028] = [&W 0.000067] ((((31,30),((29,(27,(28,26))),((((46,(((49,48),47),(50,((45,44),43)))),(42,41)),40),(32,(33,(((37,((39,38),36)),(35,34)),((25,24),23))))))),(22,(21,(((15,14),(13,(12,11))),((20,16),(19,(17,(18,(10,(9,(8,(5,(6,(7,4)))))))))))))),(2,3),1);
   tree tree_414 [p = 0.000, P = 0.028] = [&W 0.000067] ((((31,30),(((((((49,(50,48)),47),46),((45,44),43)),(42,41)),40),((29,(27,(28,26))),(32,(((35,((((39,38),37),36),34)),33),((25,24),23)))))),(22,(21,(((15,14),(13,(12,11))),((20,16),(19,(17,(18,(10,(9,(8,(5,(6,(7,4)))))))))))))),(2,3),1);
   tree tree_415 [p = 0.000, P = 0.028] = [&W 0.000067] ((((27,(29,(28,26))),((((((((50,49),48),47),(46,(45,(44,43)))),(42,41)),40),(31,30)),(32,(((((39,38),(37,36)),(35,34)),33),((25,24),23))))),(22,(21,(((15,14),(13,(12,11))),((20,16),(19,(17,(18,(10,(9,(8,(5,(6,(7,4)))))))))))))),(2,3),1);
   tree tree_416 [p = 0.000, P = 0.028] = [&W 0.000067] (((((31,30),(((((50,((49,48),47)),(46,(44,(45,43)))),(42,41)),40),(29,((28,27),26)))),(32,(((35,((37,((39,38),36)),34)),33),(24,(25,23))))),(22,(21,(((15,14),(13,(12,11))),((20,16),(19,(17,(18,(10,(9,(8,(5,(6,(7,4)))))))))))))),(2,3),1);
   tree tree_417 [p = 0.000, P = 0.028] = [&W 0.000067] ((((27,(28,(29,26))),(((((((50,(49,48)),47),46),((45,44),43)),(42,41)),40),((31,30),(32,(33,(((37,((39,38),36)),(35,34)),((25,24),23))))))),(22,(21,(((15,14),(13,(12,11))),((20,16),(19,(17,(18,(10,(9,(8,(5,(6,(7,4)))))))))))))),(2,3),1);
   tree tree_418 [p = 0.000, P = 0.028] = [&W 0.000067] ((((27,(28,(29,26))),((((50,(((49,48),47),(46,(44,(45,43))))),(42,41)),40),((31,30),(32,(33,(((((39,38),(37,36)),35),34),((25,24),23))))))),(22,(21,(((15,14),(13,(12,11))),((20,16),(19,(17,(18,(10,(9,(8,(5,(6,(7,4)))))))))))))),(2,3),1);
   tree tree_419 [p = 0.000, P = 0.028] = [&W 0.000067] ((((29,(28,27)),26),(((31,30),(32,((((37,((39,38),36)),(35,34)),33),((25,24),23)))),(((((((50,49),48),47),(46,(44,(45,43)))),(42,41)),40),(22,(21,(((15,14),(13,(12,11))),((20,16),(19,(17,(18,(10,(9,(8,(5,(6,(7,4)))))))))))))))),(2,3),1);
   tree tree_420 [p = 0.000, P = 0.028] = [&W 0.000067] (((((28,27),(29,26)),((((50,(46,(((49,48),47),(44,(45,43))))),(42,41)),40),((31,30),(32,(((((39,38),(37,36)),(35,34)),33),((25,24),23)))))),(22,(21,(((15,14),(13,(12,11))),((20,16),(19,(17,(18,(10,(9,(8,(5,(6,(7,4)))))))))))))),(2,3),1);
   tree tree_421 [p = 0.000, P = 0.028] = [&W 0.000067] ((((((((((((50,49),48),47),46),(45,(44,43))),(42,41)),40),(31,30)),(27,(29,(28,26)))),(32,(33,(((37,((39,38),36)),(35,34)),((25,24),23))))),(22,(21,(((15,14),(13,(12,11))),((20,16),(19,(17,(18,(10,(9,(8,(5,(6,(7,4)))))))))))))),(2,3),1);
   tree tree_422 [p = 0.000, P = 0.029] = [&W 0.000067] ((((((46,(((50,(49,48)),47),(45,(44,43)))),(42,41)),40),((31,30),((27,(29,(28,26))),(32,(33,((((39,38),(37,36)),(35,34)),((25,24),23))))))),(22,(21,(((15,14),(13,(12,11))),((20,16),(19,(17,(18,(10,(9,(8,(5,(6,(7,4)))))))))))))),(2,3),1);
   tree tree_423 [p = 0.000, P = 0.029] = [&W 0.000067] ((((31,30),(((((((((50,49),48),47),(46,((45,44),43))),42),41),40),(27,(29,(28,26)))),(32,((((37,((39,38),36)),(35,34)),33),((25,24),23))))),(22,(21,(((15,14),(13,(12,11))),((20,16),(19,(17,(18,(10,(9,(8,(5,(6,(7,4)))))))))))))),(2,3),1);
   tree tree_424 [p = 0.000, P = 0.029] = [&W 0.000067] ((((27,(29,(28,26))),((((42,((46,((((50,49),48),47),(44,(45,43)))),41)),40),(31,30)),(32,((((37,((39,38),36)),(35,34)),33),((25,24),23))))),(22,(21,(((15,14),(13,(12,11))),((20,16),(19,(17,(18,(10,(9,(8,(5,(6,(7,4)))))))))))))),(2,3),1);
   tree tree_425 [p = 0.000, P = 0.029] = [&W 0.000067] ((((31,30),(((((((50,49),48),47),(46,(44,(45,43)))),(42,41)),40),((27,((29,28),26)),(32,(((((39,38),(37,36)),(35,34)),33),((25,24),23)))))),(22,(21,(((15,14),(13,(12,11))),((20,16),(19,(17,(18,(10,(9,(8,(5,(6,(7,4)))))))))))))),(2,3),1);
   tree tree_426 [p = 0.000, P = 0.029] = [&W 0.000067] ((((31,30),(((42,41),((((((50,49),48),47),46),(44,(45,43))),40)),((27,((29,28),26)),(32,((((37,((39,38),36)),(35,34)),33),((25,24),23)))))),(22,(21,(((15,14),(13,(12,11))),((20,16),(19,(17,(18,(10,(9,(8,(5,(6,(7,4)))))))))))))),(2,3),1);
   tree tree_427 [p = 0.000, P = 0.029] = [&W 0.000067] ((((31,30),(((((46,(((50,(49,48)),47),(44,(45,43)))),(42,41)),40),(27,(28,(29,26)))),(32,((((((39,38),37),36),(35,34)),33),((25,24),23))))),(22,(21,(((15,14),(13,(12,11))),((20,16),(19,(17,(18,(10,(9,(8,(5,(6,(7,4)))))))))))))),(2,3),1);
   tree tree_428 [p = 0.000, P = 0.029] = [&W 0.000067] ((((31,30),(((50,(((49,48),47),(46,(((45,44),43),((42,41),40))))),(27,(28,(29,26)))),(32,((((37,((39,38),36)),(35,34)),33),((25,24),23))))),(22,(21,(((15,14),(13,(12,11))),((20,16),(19,(17,(18,(10,(9,(8,(5,(6,(7,4)))))))))))))),(2,3),1);
   tree tree_429 [p = 0.000, P = 0.029] = [&W 0.000067] ((((31,30),((27,(28,(29,26))),((50,(((((((49,48),47),46),((45,44),43)),42),41),40)),(32,(((((39,38),(37,36)),(35,34)),33),((25,24),23)))))),(22,(21,(((15,14),(13,(12,11))),((20,16),(19,(17,(18,(10,(9,(8,(5,(6,(7,4)))))))))))))),(2,3),1);
   tree tree_430 [p = 0.000, P = 0.029] = [&W 0.000067] ((((31,(30,(((((((39,38),(37,36)),35),34),33),32),(((42,((((49,(50,48)),47),(46,(45,(44,43)))),41)),40),(27,(28,(29,26))))))),((25,24),23)),(22,(21,(((15,14),(13,(12,11))),((20,16),(19,(17,(18,(10,(9,(8,(5,(6,(7,4)))))))))))))),(2,3),1);
   tree tree_431 [p = 0.000, P = 0.029] = [&W 0.000067] ((((27,(28,(29,26))),(((((((((50,49),48),47),46),(44,(45,43))),(42,41)),40),(31,30)),(32,(33,((35,(((39,38),(37,36)),34)),((25,24),23)))))),(22,(21,(((15,14),(13,(12,11))),((20,16),(19,(17,(18,(10,(9,(8,(5,(6,(7,4)))))))))))))),(2,3),1);
   tree tree_432 [p = 0.000, P = 0.029] = [&W 0.000067] ((((((((((50,49),48),47),(46,(44,(45,43)))),(42,41)),40),(27,(28,(29,26)))),((31,30),(32,(((((37,((39,38),36)),35),34),33),((25,24),23))))),(22,(21,(((15,14),(13,(12,11))),((20,16),(19,(17,(18,(10,(9,(8,(5,(6,(7,4)))))))))))))),(2,3),1);
   tree tree_433 [p = 0.000, P = 0.029] = [&W 0.000067] ((((27,(28,(29,26))),((((42,((((49,(50,48)),47),(46,(45,(44,43)))),41)),40),(31,30)),(32,(((((39,38),(37,36)),(35,34)),33),((25,24),23))))),(22,(21,(((15,14),(13,(12,11))),((20,16),(19,(17,(18,(10,(9,(8,(5,(6,(7,4)))))))))))))),(2,3),1);
   tree tree_434 [p = 0.000, P = 0.029] = [&W 0.000067] ((((27,(28,(29,26))),((((46,((50,(49,(48,47))),(44,(45,43)))),(42,41)),40),((31,30),(32,(((((39,38),(37,36)),(35,34)),33),((25,24),23)))))),(22,(21,(((15,14),(13,(12,11))),((20,16),(19,(17,(18,(10,(9,(8,(5,(6,(7,4)))))))))))))),(2,3),1);
   tree tree_435 [p = 0.000, P = 0.029] = [&W 0.000067] ((((27,((29,28),26)),(((42,((((50,((49,48),47)),46),((45,44),43)),41)),40),((31,30),(((((((39,38),37),36),(35,34)),33),32),((25,24),23))))),(22,(21,(((15,14),(13,(12,11))),((20,16),(19,(17,(18,(10,(9,(8,(5,(6,(7,4)))))))))))))),(2,3),1);
   tree tree_436 [p = 0.000, P = 0.029] = [&W 0.000067] ((((31,30),((27,((29,28),26)),((((46,((((50,49),48),47),(44,(45,43)))),(42,41)),40),(32,(((((37,((39,38),36)),35),34),33),((25,24),23)))))),(22,(21,(((15,14),(13,(12,11))),((20,16),(19,(17,(18,(10,(9,(8,(5,(6,(7,4)))))))))))))),(2,3),1);
   tree tree_437 [p = 0.000, P = 0.030] = [&W 0.000067] ((((31,30),((((((((50,49),48),47),46),(44,(45,43))),(42,41)),40),((27,((29,28),26)),(32,(((((37,((39,38),36)),35),34),33),((25,24),23)))))),(22,(21,(((15,14),(13,(12,11))),((20,16),(19,(17,(18,(10,(9,(8,(5,(6,(7,4)))))))))))))),(2,3),1);
   tree tree_438 [p = 0.000, P = 0.030] = [&W 0.000067] ((((27,((29,28),26)),(((((((50,49),48),47),(46,(45,(44,43)))),(42,41)),40),((31,30),(32,(((((39,38),(37,36)),(35,34)),33),((25,24),23)))))),(22,(21,(((15,14),(13,(12,11))),((20,16),(19,(17,(18,(10,(9,(8,(5,(6,(7,4)))))))))))))),(2,3),1);
   tree tree_439 [p = 0.000, P = 0.030] = [&W 0.000067] ((((((42,(((((50,49),48),47),(46,(44,(45,43)))),41)),40),((31,30),(27,(28,(29,26))))),(32,((((37,((39,38),36)),(35,34)),33),((25,24),23)))),(22,(21,(((15,14),(13,(12,11))),((20,16),(19,(17,(18,(10,(9,(8,(5,(6,(7,4)))))))))))))),(2,3),1);
   tree tree_440 [p = 0.000, P = 0.030] = [&W 0.000067] ((((31,30),(32,(((50,((49,48),(47,((44,(45,43)),(46,(41,(42,40))))))),(27,(28,(29,26)))),(33,(((37,((39,38),36)),(35,34)),((25,24),23)))))),(22,(21,(((15,14),(13,(12,11))),((20,16),(19,(17,(18,(10,(9,(8,(5,(6,(7,4)))))))))))))),(2,3),1);
   tree tree_441 [p = 0.000, P = 0.030] = [&W 0.000067] ((((((42,((50,(((49,48),47),(46,(44,(45,43))))),41)),40),(31,30)),((27,(28,(29,26))),(32,(((((39,38),(37,36)),(35,34)),33),((25,24),23))))),(22,(21,(((15,14),(13,(12,11))),((20,16),(19,(17,(18,(10,(9,(8,(5,(6,(7,4)))))))))))))),(2,3),1);
   tree tree_442 [p = 0.000, P = 0.030] = [&W 0.000067] ((((31,30),(((((((50,49),48),47),(46,(45,(44,43)))),(42,41)),40),((29,((28,27),26)),(32,((((37,((39,38),36)),(35,34)),33),((25,24),23)))))),(22,(21,(((15,14),(13,(12,11))),((20,16),(19,(17,(18,(10,(9,(8,(5,(6,(7,4)))))))))))))),(2,3),1);
   tree tree_443 [p = 0.000, P = 0.030] = [&W 0.000067] ((((31,30),((((((((50,49),48),47),46),(45,(44,43))),(42,41)),40),((29,((28,27),26)),(32,((((37,((39,38),36)),(35,34)),33),((25,24),23)))))),(22,(21,(((15,14),(13,(12,11))),((20,16),(19,(17,(18,(10,(9,(8,(5,(6,(7,4)))))))))))))),(2,3),1);
   tree tree_444 [p = 0.000, P = 0.030] = [&W 0.000067] ((((31,30),(((((((49,48),47),(50,46)),(44,(45,43))),(42,41)),40),((29,((28,27),26)),(32,((((((39,38),(37,36)),35),34),33),((25,24),23)))))),(22,(21,(((15,14),(13,(12,11))),((20,16),(19,(17,(18,(10,(9,(8,(5,(6,(7,4)))))))))))))),(2,3),1);
   tree tree_445 [p = 0.000, P = 0.030] = [&W 0.000067] ((((31,30),(((((((50,(49,48)),47),(46,(44,(45,43)))),(42,41)),40),(29,((28,27),26))),(32,((((((39,38),(37,36)),35),34),33),((25,24),23))))),(22,(21,(((15,14),(13,(12,11))),((20,16),(19,(17,(18,(10,(9,(8,(5,(6,(7,4)))))))))))))),(2,3),1);
   tree tree_446 [p = 0.000, P = 0.030] = [&W 0.000067] ((((((((((50,49),48),47),46),(44,(45,43))),(42,41)),40),((31,30),((29,((28,27),26)),(32,(((((((39,38),37),36),35),34),33),((25,24),23)))))),(22,(21,(((15,14),(13,(12,11))),((20,16),(19,(17,(18,(10,(9,(8,(5,(6,(7,4)))))))))))))),(2,3),1);
   tree tree_447 [p = 0.000, P = 0.030] = [&W 0.000067] ((((50,((((((49,48),47),(46,((45,44),43))),42),41),40)),((31,30),((29,((28,27),26)),(32,((((((39,38),(37,36)),35),34),33),((25,24),23)))))),(22,(21,(((15,14),(13,(12,11))),((20,16),(19,(17,(18,(10,(9,(8,(5,(6,(7,4)))))))))))))),(2,3),1);
   tree tree_448 [p = 0.000, P = 0.030] = [&W 0.000067] ((((((42,(((((49,(50,48)),47),46),(44,(45,43))),41)),40),(31,30)),((29,((28,27),26)),(32,((((((39,38),(37,36)),35),34),33),((25,24),23))))),(22,(21,(((15,14),(13,(12,11))),((20,16),(19,(17,(18,(10,(9,(8,(5,(6,(7,4)))))))))))))),(2,3),1);
   tree tree_449 [p = 0.000, P = 0.030] = [&W 0.000067] ((((31,30),(((((((50,(49,48)),47),(46,(45,(44,43)))),(42,41)),40),(29,((28,27),26))),(32,(((((39,38),(37,36)),(35,34)),33),((25,24),23))))),(22,(21,(((15,14),(13,(12,11))),((20,16),(19,(17,(18,(10,(9,(8,(5,(6,(7,4)))))))))))))),(2,3),1);
   tree tree_450 [p = 0.000, P = 0.030] = [&W 0.000067] ((((50,(((((49,48),47),(46,(45,(44,43)))),(42,41)),40)),((31,30),((29,((28,27),26)),(32,((((37,((39,38),36)),(35,34)),33),((25,24),23)))))),(22,(21,(((15,14),(13,(12,11))),((20,16),(19,(17,(18,(10,(9,(8,(5,(6,(7,4)))))))))))))),(2,3),1);
   tree tree_451 [p = 0.000, P = 0.030] = [&W 0.000067] ((((((((50,((49,48),47)),46),(44,(45,43))),(42,41)),40),((31,30),((29,((28,27),26)),(32,((((37,((39,38),36)),(35,34)),33),((25,24),23)))))),(22,(21,(((15,14),(13,(12,11))),((20,16),(19,(17,(18,(10,(9,(8,(5,(6,(7,4)))))))))))))),(2,3),1);
   tree tree_452 [p = 0.000, P = 0.031] = [&W 0.000067] ((((29,((28,27),26)),(((((((50,49),48),47),(46,(45,(44,43)))),(42,41)),40),((31,30),(32,((((37,((39,38),36)),(35,34)),33),((25,24),23)))))),(22,(21,(((15,14),(13,(12,11))),((20,16),(19,(17,(18,(10,(9,(8,(5,(6,(7,4)))))))))))))),(2,3),1);
   tree tree_453 [p = 0.000, P = 0.031] = [&W 0.000067] ((((((((((49,48),(50,47)),46),(44,(45,43))),(42,41)),40),(31,30)),((29,((28,27),26)),(32,(((((37,((39,38),36)),35),34),33),((25,24),23))))),(22,(21,(((15,14),(13,(12,11))),((20,16),(19,(17,(18,(10,(9,(8,(5,(6,(7,4)))))))))))))),(2,3),1);
   tree tree_454 [p = 0.000, P = 0.031] = [&W 0.000067] ((((31,30),((50,(((49,48),47),(46,((45,(44,43)),((42,41),40))))),((29,((28,27),26)),(32,(((((37,((39,38),36)),35),34),33),((25,24),23)))))),(22,(21,(((15,14),(13,(12,11))),((20,16),(19,(17,(18,(10,(9,(8,(5,(6,(7,4)))))))))))))),(2,3),1);
   tree tree_455 [p = 0.000, P = 0.031] = [&W 0.000067] ((((29,((28,27),26)),((((50,((((49,48),47),46),((45,44),43))),(42,41)),40),((31,30),(32,(((((39,38),(37,36)),(35,34)),33),((25,24),23)))))),(22,(21,(((15,14),(13,(12,11))),((20,16),(19,(17,(18,(10,(9,(8,(5,(6,(7,4)))))))))))))),(2,3),1);
   tree tree_456 [p = 0.000, P = 0.031] = [&W 0.000067] ((((31,30),((((((((50,49),48),47),46),((45,44),43)),(42,41)),40),((29,((28,27),26)),(32,(((((37,((39,38),36)),35),34),33),((25,24),23)))))),(22,(21,(((15,14),(13,(12,11))),((20,16),(19,(17,(18,(10,(9,(8,(5,(6,(7,4)))))))))))))),(2,3),1);
   tree tree_457 [p = 0.000, P = 0.031] = [&W 0.000067] (((((((50,((((49,48),47),46),(45,(44,43)))),(42,41)),40),(31,30)),(((28,(29,27)),26),(32,(((((39,38),(37,36)),(35,34)),33),((25,24),23))))),(22,(21,(((15,14),(13,(12,11))),((20,16),(19,(17,(18,(10,(9,(8,(5,(6,(7,4)))))))))))))),(2,3),1);
   tree tree_458 [p = 0.000, P = 0.031] = [&W 0.000067] ((((29,((28,27),26)),(((((((49,(50,48)),47),(46,(45,(44,43)))),(42,41)),40),(31,30)),(32,(((((((39,38),37),36),35),34),33),((25,24),23))))),(22,(21,(((15,14),(13,(12,11))),((20,16),(19,(17,(18,(10,(9,(8,(5,(6,(7,4)))))))))))))),(2,3),1);
   tree tree_459 [p = 0.000, P = 0.031] = [&W 0.000067] ((((29,((28,27),26)),(((((50,(49,(48,47))),(46,(44,(45,43)))),(42,41)),40),((31,30),(32,((((((39,38),(37,36)),35),34),33),((25,24),23)))))),(22,(21,(((15,14),(13,(12,11))),((20,16),(19,(17,(18,(10,(9,(8,(5,(6,(7,4)))))))))))))),(2,3),1);
   tree tree_460 [p = 0.000, P = 0.031] = [&W 0.000067] (((((((((49,(50,48)),47),(46,(45,(44,43)))),(42,41)),40),((31,30),(((29,28),27),26))),(32,(((((37,((39,38),36)),35),34),33),((25,24),23)))),(22,(21,(((15,14),(13,(12,11))),((20,16),(19,(17,(18,(10,(9,(8,(5,(6,(7,4)))))))))))))),(2,3),1);
   tree tree_461 [p = 0.000, P = 0.031] = [&W 0.000067] ((((31,30),((((42,(((((50,49),48),47),(46,((45,44),43))),41)),40),(27,(29,(28,26)))),(32,(33,((((39,38),(37,36)),(35,34)),((25,24),23)))))),(22,(21,(((15,14),(13,(12,11))),((20,16),(19,(17,(18,(10,(9,(8,(5,(6,(7,4)))))))))))))),(2,3),1);
   tree tree_462 [p = 0.000, P = 0.031] = [&W 0.000067] ((((31,30),(((((((49,(50,48)),47),46),((45,44),43)),(42,41)),40),((27,(29,(28,26))),(32,((((((39,38),(37,36)),35),34),33),((25,24),23)))))),(22,(21,(((15,14),(13,(12,11))),((20,16),(19,(17,(18,(10,(9,(8,(5,(6,(7,4)))))))))))))),(2,3),1);
   tree tree_463 [p = 0.000, P = 0.031] = [&W 0.000067] ((((29,((28,27),26)),((((42,((46,((50,((49,48),47)),(44,(45,43)))),41)),40),(31,30)),(32,(((((37,((39,38),36)),35),34),33),((25,24),23))))),(22,(21,(((15,14),(13,(12,11))),((20,16),(19,(17,(18,(10,(9,(8,(5,(6,(7,4)))))))))))))),(2,3),1);
   tree tree_464 [p = 0.000, P = 0.031] = [&W 0.000067] ((((50,((49,48),(47,((44,(45,43)),(46,(41,(42,40))))))),((29,((28,27),26)),((((((((39,38),37),36),35),34),33),32),((31,30),((25,24),23))))),(22,(21,(((15,14),(13,(12,11))),((20,16),(19,(17,(18,(10,(9,(8,(5,(6,(7,4)))))))))))))),(2,3),1);
   tree tree_465 [p = 0.000, P = 0.031] = [&W 0.000067] (((((((50,((((49,48),47),46),(44,(45,43)))),(42,41)),40),((((35,((37,((39,38),36)),34)),33),32),(29,((28,27),26)))),((31,30),((25,24),23))),(22,(21,(((15,14),(13,(12,11))),((20,16),(19,(17,(18,(10,(9,(8,(5,(6,(7,4)))))))))))))),(2,3),1);
   tree tree_466 [p = 0.000, P = 0.031] = [&W 0.000067] ((((31,30),((((42,(((((50,49),48),47),(46,(44,(45,43)))),41)),40),(29,((28,27),26))),(32,(((35,(((39,38),(37,36)),34)),33),((25,24),23))))),(22,(21,(((15,14),(13,(12,11))),((20,16),(19,(17,(18,(10,(9,(8,(5,(6,(7,4)))))))))))))),(2,3),1);
   tree tree_467 [p = 0.000, P = 0.032] = [&W 0.000067] ((((31,30),((((((((50,49),48),47),46),(45,(44,43))),(42,41)),40),((29,((28,27),26)),(32,(((35,((37,((39,38),36)),34)),33),((25,24),23)))))),(22,(21,(((15,14),(13,(12,11))),((20,16),(19,(17,(18,(10,(9,(8,(5,(6,(7,4)))))))))))))),(2,3),1);
   tree tree_468 [p = 0.000, P = 0.032] = [&W 0.000067] ((((((((((50,(49,48)),47),46),(45,(44,43))),(42,41)),40),(29,((28,27),26))),((31,30),(32,((((((39,38),(37,36)),35),34),33),((25,24),23))))),(22,(21,(((15,14),(13,(12,11))),((20,16),(19,(17,(18,(10,(9,(8,(5,(6,(7,4)))))))))))))),(2,3),1);
   tree tree_469 [p = 0.000, P = 0.032] = [&W 0.000067] ((((31,30),((((42,((46,((((50,49),48),47),(44,(45,43)))),41)),40),((28,(29,27)),26)),(32,((((((39,38),(37,36)),35),34),33),((25,24),23))))),(22,(21,(((15,14),(13,(12,11))),((20,16),(19,(17,(18,(10,(9,(8,(5,(6,(7,4)))))))))))))),(2,3),1);
   tree tree_470 [p = 0.000, P = 0.032] = [&W 0.000067] (((((((37,((39,38),36)),(35,34)),33),32),(((((((((50,(49,48)),47),46),(44,(45,43))),42),41),40),(29,((28,27),26))),((31,30),((25,24),23)))),(22,(21,(((15,14),(13,(12,11))),((20,16),(19,(17,(18,(10,(9,(8,(5,(6,(7,4)))))))))))))),(2,3),1);
   tree tree_471 [p = 0.000, P = 0.032] = [&W 0.000067] ((((27,((29,28),26)),(((((((50,((49,48),47)),46),((45,44),43)),(42,41)),40),(31,30)),(32,(33,(((37,((39,38),36)),(35,34)),((25,24),23)))))),(21,(22,(((15,14),(13,(12,11))),(20,(16,(19,(17,(18,(10,(9,(8,(5,(6,(7,4))))))))))))))),(2,3),1);
   tree tree_472 [p = 0.000, P = 0.032] = [&W 0.000067] ((((31,30),(((((((50,49),48),47),46),((45,44),43)),((42,41),40)),(((29,(28,27)),26),(32,(((35,(((39,38),(37,36)),34)),33),((25,24),23)))))),((22,21),(((15,14),(13,(12,11))),(16,(20,(19,(17,(18,(10,(9,(8,(5,(6,(7,4)))))))))))))),(2,3),1);
   tree tree_473 [p = 0.000, P = 0.032] = [&W 0.000067] (((((((((50,(49,(48,47))),(46,(44,(45,43)))),42),41),40),(31,30)),(((29,(28,27)),26),(32,(((35,((37,((39,38),36)),34)),33),((25,24),23))))),((22,21),(((15,14),(13,(12,11))),(16,(20,(19,(17,(18,(10,(9,(8,(5,(6,(7,4)))))))))))))),(2,3),1);
   tree tree_474 [p = 0.000, P = 0.032] = [&W 0.000067] (((((((50,(((49,48),47),(46,((45,44),43)))),(42,41)),40),(31,30)),(((29,(28,27)),26),(32,(((35,(((39,38),(37,36)),34)),33),((25,24),23))))),((22,21),(((15,14),(13,(12,11))),(16,(20,(19,(17,(18,(10,(9,(8,(5,(6,(7,4)))))))))))))),(2,3),1);
   tree tree_475 [p = 0.000, P = 0.032] = [&W 0.000067] (((((29,(28,27)),26),((((46,((50,((49,48),47)),(44,(45,43)))),(42,41)),40),((31,30),(32,(((((39,38),(37,36)),(35,34)),33),((25,24),23)))))),((22,21),(((15,14),(13,(12,11))),(16,(20,(19,(17,(18,(10,(9,(8,(5,(6,(7,4)))))))))))))),(2,3),1);
   tree tree_476 [p = 0.000, P = 0.032] = [&W 0.000067] ((((31,30),(((42,41),((((((50,49),48),47),46),(45,(44,43))),40)),(((29,(28,27)),26),(32,(((35,((37,((39,38),36)),34)),33),((25,24),23)))))),((22,21),(((15,14),(13,(12,11))),(16,(20,(19,(17,(18,(10,(9,(8,(5,(6,(7,4)))))))))))))),(2,3),1);
   tree tree_477 [p = 0.000, P = 0.032] = [&W 0.000067] (((((29,(28,27)),26),((50,((((49,48),47),(46,((45,44),43))),((42,41),40))),((((((39,38),(37,36)),(35,34)),33),32),((31,30),((25,24),23))))),((22,21),(((15,14),(13,(12,11))),(16,(20,(19,(17,(18,(10,(9,(8,(5,(6,(7,4)))))))))))))),(2,3),1);
   tree tree_478 [p = 0.000, P = 0.032] = [&W 0.000067] ((((((((((49,(50,48)),47),(46,(45,(44,43)))),(42,41)),40),((((((39,38),(37,36)),35),34),33),32)),((29,(28,27)),26)),((31,30),((25,24),23))),((22,21),(((15,14),(13,(12,11))),(16,(20,(19,(17,(18,(10,(9,(8,(5,(6,(7,4)))))))))))))),(2,3),1);
   tree tree_479 [p = 0.000, P = 0.032] = [&W 0.000067] ((((50,((((((49,48),47),46),(44,(45,43))),(42,41)),40)),((31,30),(((29,(28,27)),26),(32,(33,((((39,38),(37,36)),(35,34)),((25,24),23))))))),((22,21),(((15,14),(13,(12,11))),(16,(20,(19,(17,(18,(10,(9,(8,(5,(6,(7,4)))))))))))))),(2,3),1);
   tree tree_480 [p = 0.000, P = 0.032] = [&W 0.000067] ((((31,30),((((((((50,(49,48)),47),46),((45,44),43)),(42,41)),40),((29,(28,27)),26)),(32,(33,((((39,38),(37,36)),(35,34)),((25,24),23)))))),((22,21),(((15,14),(13,(12,11))),(16,(20,(19,(17,(18,(10,(9,(8,(5,(6,(7,4)))))))))))))),(2,3),1);
   tree tree_481 [p = 0.000, P = 0.032] = [&W 0.000067] (((((((((((50,49),48),47),46),((45,44),43)),(42,41)),40),(31,30)),(((29,(28,27)),26),(32,((((37,((39,38),36)),(35,34)),33),((25,24),23))))),((22,21),(((15,14),(13,(12,11))),(16,(20,(19,(17,(18,(10,(9,(8,(5,(6,(7,4)))))))))))))),(2,3),1);
   tree tree_482 [p = 0.000, P = 0.033] = [&W 0.000067] ((((31,30),((((((((49,(50,48)),47),46),(45,(44,43))),(42,41)),40),((29,(28,27)),26)),(32,((((37,((39,38),36)),(35,34)),33),((25,24),23))))),((22,21),(((15,14),(13,(12,11))),(16,(20,(19,(17,(18,(10,(9,(8,(5,(6,(7,4)))))))))))))),(2,3),1);
   tree tree_483 [p = 0.000, P = 0.033] = [&W 0.000067] ((((31,30),(((((((((50,49),48),47),46),(44,(45,43))),(42,41)),40),((29,(28,27)),26)),(32,(((((37,((39,38),36)),35),34),33),((25,24),23))))),((22,21),(((15,14),(13,(12,11))),(16,(20,(19,(17,(18,(10,(9,(8,(5,(6,(7,4)))))))))))))),(2,3),1);
   tree tree_484 [p = 0.000, P = 0.033] = [&W 0.000067] ((((31,30),(((((((((50,49),48),47),46),((45,44),43)),(42,41)),40),((29,(28,27)),26)),(32,(((((37,((39,38),36)),35),34),33),((25,24),23))))),((22,21),(((15,14),(13,(12,11))),(16,(20,(19,(17,(18,(10,(9,(8,(5,(6,(7,4)))))))))))))),(2,3),1);
   tree tree_485 [p = 0.000, P = 0.033] = [&W 0.000067] ((((31,30),(((29,(28,27)),26),((((((((50,49),48),47),46),((45,44),43)),(42,41)),40),(32,((((((39,38),(37,36)),35),34),33),((25,24),23)))))),((22,21),(((15,14),(13,(12,11))),(16,(20,(19,(17,(18,(10,(9,(8,(5,(6,(7,4)))))))))))))),(2,3),1);
   tree tree_486 [p = 0.000, P = 0.033] = [&W 0.000067] ((((((((37,((39,38),36)),(35,34)),33),32),((((((50,(49,48)),47),(46,((45,44),43))),(42,41)),40),((29,(28,27)),26))),((31,30),((25,24),23))),((22,21),(((15,14),(13,(12,11))),(16,(20,(19,(17,(18,(10,(9,(8,(5,(6,(7,4)))))))))))))),(2,3),1);
   tree tree_487 [p = 0.000, P = 0.033] = [&W 0.000067] (((((((46,((((50,49),48),47),((45,44),43))),(42,41)),40),((29,(28,27)),26)),((31,30),(32,((((37,((39,38),36)),(35,34)),33),((25,24),23))))),((22,21),(((15,14),(13,(12,11))),(16,(20,(19,(17,(18,(10,(9,(8,(5,(6,(7,4)))))))))))))),(2,3),1);
   tree tree_488 [p = 0.000, P = 0.033] = [&W 0.000067] (((((((((((50,49),48),47),46),(45,(44,43))),(42,41)),40),((29,(28,27)),26)),((31,30),(32,((((((39,38),(37,36)),35),34),33),((25,24),23))))),((22,21),(((15,14),(13,(12,11))),(16,(20,(19,(17,(18,(10,(9,(8,(5,(6,(7,4)))))))))))))),(2,3),1);
   tree tree_489 [p = 0.000, P = 0.033] = [&W 0.000067] (((((29,(28,27)),26),(((((((50,(49,48)),47),46),(44,(45,43))),(42,41)),40),((31,30),(32,((((37,((39,38),36)),(35,34)),33),((25,24),23)))))),((22,21),(((15,14),(13,(12,11))),(16,(20,(19,(17,(18,(10,(9,(8,(5,(6,(7,4)))))))))))))),(2,3),1);
   tree tree_490 [p = 0.000, P = 0.033] = [&W 0.000067] ((((50,(49,(48,(47,((46,(45,(44,43))),(41,(42,40))))))),(((29,(28,27)),26),((31,30),(32,((((37,((39,38),36)),(35,34)),33),((25,24),23)))))),((22,21),(((15,14),(13,(12,11))),(16,(20,(19,(17,(18,(10,(9,(8,(5,(6,(7,4)))))))))))))),(2,3),1);
   tree tree_491 [p = 0.000, P = 0.033] = [&W 0.000067] ((((((((46,((50,(49,(48,47))),(44,(45,43)))),(42,41)),40),(31,30)),(29,((28,27),26))),(32,((((37,((39,38),36)),(35,34)),33),((25,24),23)))),((22,21),(((15,14),(13,(12,11))),(16,(20,(19,(17,(18,(10,(9,(8,(5,(6,(7,4)))))))))))))),(2,3),1);
   tree tree_492 [p = 0.000, P = 0.033] = [&W 0.000067] ((((31,30),(((50,((((49,48),47),(46,(45,(44,43)))),((42,41),40))),(29,((28,27),26))),(32,((((((39,38),(37,36)),35),34),33),((25,24),23))))),((22,21),(((15,14),(13,(12,11))),(16,(20,(19,(17,(18,(10,(9,(8,(5,(6,(7,4)))))))))))))),(2,3),1);
   tree tree_493 [p = 0.000, P = 0.033] = [&W 0.000067] ((((50,((46,(45,(44,43))),(((49,48),47),((42,41),40)))),(((29,(28,27)),26),((31,30),(32,((((((39,38),(37,36)),35),34),33),((25,24),23)))))),((22,21),(((15,14),(13,(12,11))),(16,(20,(19,(17,(18,(10,(9,(8,(5,(6,(7,4)))))))))))))),(2,3),1);
   tree tree_494 [p = 0.000, P = 0.033] = [&W 0.000067] (((((29,(28,27)),26),((((((50,((49,48),47)),46),(44,(45,43))),(42,41)),40),((31,30),(32,((((38,(39,(37,36))),(35,34)),33),((25,24),23)))))),((22,21),(((15,14),(13,(12,11))),(16,(20,(19,(17,(18,(10,(9,(8,(5,(6,(7,4)))))))))))))),(2,3),1);
   tree tree_495 [p = 0.000, P = 0.033] = [&W 0.000067] (((((29,(28,27)),26),(((((((49,48),47),(50,(46,((45,44),43)))),(42,41)),40),(31,30)),(32,(33,((35,((37,((39,38),36)),34)),((25,24),23)))))),((22,21),(((15,14),(13,(12,11))),(16,(20,(19,(17,(18,(10,(9,(8,(5,(6,(7,4)))))))))))))),(2,3),1);
   tree tree_496 [p = 0.000, P = 0.033] = [&W 0.000067] ((((((((((50,(49,48)),47),46),(44,(45,43))),(42,41)),40),((29,(28,27)),26)),((31,30),(32,(33,(((37,((39,38),36)),(35,34)),((25,24),23)))))),((22,21),(((15,14),(13,(12,11))),(16,(20,(19,(17,(18,(10,(9,(8,(5,(6,(7,4)))))))))))))),(2,3),1);
   tree tree_497 [p = 0.000, P = 0.034] = [&W 0.000067] (((((29,(28,27)),26),((31,30),((((50,(((49,48),47),(46,(44,(45,43))))),(42,41)),40),(32,((((37,((39,38),36)),(35,34)),33),((25,24),23)))))),((22,21),(((15,14),(13,(12,11))),(16,(20,(19,(17,(18,(10,(9,(8,(5,(6,(7,4)))))))))))))),(2,3),1);
   tree tree_498 [p = 0.000, P = 0.034] = [&W 0.000067] (((((29,(28,27)),26),((31,30),((((((((50,49),48),47),46),(44,(45,43))),(42,41)),40),(32,((((37,((39,38),36)),(35,34)),33),((25,24),23)))))),((22,21),(((15,14),(13,(12,11))),(16,(20,(19,(17,(18,(10,(9,(8,(5,(6,(7,4)))))))))))))),(2,3),1);
   tree tree_499 [p = 0.000, P = 0.034] = [&W 0.000067] (((((29,(28,27)),26),((31,30),(((((((49,(50,48)),47),46),(44,(45,43))),(42,41)),40),(32,((((37,((39,38),36)),(35,34)),33),((25,24),23)))))),((22,21),(((15,14),(13,(12,11))),(16,(20,(19,(17,(18,(10,(9,(8,(5,(6,(7,4)))))))))))))),(2,3),1);
   tree tree_500 [p = 0.000, P = 0.034] = [&W 0.000067] (((((50,((((46,(((49,48),47),(45,(44,43)))),42),41),40)),((29,(28,27)),26)),((31,30),(32,(((((39,38),(37,36)),(35,34)),33),((25,24),23))))),((22,21),(((15,14),(13,(12,11))),(16,(20,(19,(17,(18,(10,(9,(8,(5,(6,(7,4)))))))))))))),(2,3),1);
   tree tree_501 [p = 0.000, P = 0.034] = [&W 0.000067] ((((((((39,38),(37,36)),(35,34)),33),32),(((((46,(((49,48),47),(50,(44,(45,43))))),(42,41)),40),((28,27),(29,26))),((31,30),(25,(24,23))))),((22,21),(((15,14),(13,(12,11))),(16,(20,(19,(17,(18,(10,(9,(8,(5,(6,(7,4)))))))))))))),(2,3),1);
   tree tree_502 [p = 0.000, P = 0.034] = [&W 0.000067] ((((31,30),(((((50,46),(((49,48),47),(44,(45,43)))),(42,41)),40),(((28,(29,27)),26),(32,(33,(((((39,38),(37,36)),35),34),(25,(24,23)))))))),((22,21),(((15,14),(13,(12,11))),(16,(20,(19,(17,(18,(10,(9,(8,(5,(6,(7,4)))))))))))))),(2,3),1);
   tree tree_503 [p = 0.000, P = 0.034] = [&W 0.000067] ((((31,30),((((((((39,38),(37,36)),35),34),33),32),(((((((50,(49,48)),47),46),(44,(45,43))),(42,41)),40),((28,(29,27)),26))),(25,(24,23)))),((22,21),(((15,14),(13,(12,11))),(16,(20,(19,(17,(18,(10,(9,(8,(5,(6,(7,4)))))))))))))),(2,3),1);
   tree tree_504 [p = 0.000, P = 0.034] = [&W 0.000067] ((((42,(41,(((((50,(49,48)),47),46),((45,44),43)),40))),((27,((29,28),26)),(((((((39,38),(37,36)),35),34),33),32),((31,30),(25,(24,23)))))),((22,21),(((15,14),(13,(12,11))),(16,(20,(19,(17,(18,(10,(9,(8,(5,(6,(7,4)))))))))))))),(2,3),1);
   tree tree_505 [p = 0.000, P = 0.034] = [&W 0.000067] (((((31,30),((((35,((37,((39,38),36)),34)),33),32),((50,(((((49,48),47),(46,(45,(44,43)))),(42,41)),40)),(29,(28,(27,26)))))),((25,24),23)),((22,21),(((15,14),(13,(12,11))),(16,(20,(19,(17,(18,(10,(9,(8,(5,(6,(7,4)))))))))))))),(2,3),1);
   tree tree_506 [p = 0.000, P = 0.034] = [&W 0.000067] ((((((((((50,(49,48)),47),46),(45,(44,43))),(42,41)),40),(31,30)),((32,(29,(28,(27,26)))),((((37,((39,38),36)),(35,34)),33),((25,24),23)))),((22,21),(((15,14),(13,(12,11))),(16,(20,(19,(17,(18,(10,(9,(8,(5,(6,(7,4)))))))))))))),(2,3),1);
   tree tree_507 [p = 0.000, P = 0.034] = [&W 0.000067] (((((((50,((49,48),47)),(46,(44,(45,43)))),(42,41)),40),((31,30),((27,((29,28),26)),(32,((((37,((39,38),36)),(35,34)),33),(25,(24,23))))))),((22,21),(((15,14),(13,(12,11))),(16,(20,(19,(17,(18,(10,(9,(8,(5,(6,(7,4)))))))))))))),(2,3),1);
   tree tree_508 [p = 0.000, P = 0.034] = [&W 0.000067] (((((((((((50,49),48),47),46),(44,(45,43))),(42,41)),40),(((((37,((39,38),36)),(35,34)),33),32),((29,(28,27)),26))),((31,30),(25,(24,23)))),((22,21),(((15,14),(13,(12,11))),(16,(20,(19,(17,(18,(10,(9,(8,(5,(6,(7,4)))))))))))))),(2,3),1);
   tree tree_509 [p = 0.000, P = 0.034] = [&W 0.000067] (((((((((39,38),(37,36)),(35,34)),33),32),((29,(28,27)),26)),((((((((50,49),48),47),46),(45,(44,43))),(42,41)),40),((31,30),(25,(24,23))))),((22,21),(((15,14),(13,(12,11))),(16,(20,(19,(17,(18,(10,(9,(8,(5,(6,(7,4)))))))))))))),(2,3),1);
   tree tree_510 [p = 0.000, P = 0.034] = [&W 0.000067] ((((31,30),((((((50,((49,48),47)),46),((45,44),43)),(42,41)),40),(((29,(28,27)),26),(32,((((37,((39,38),36)),(35,34)),33),(25,(24,23))))))),((22,21),(((15,14),(13,(12,11))),(16,(20,(19,(17,(18,(10,(9,(8,(5,(6,(7,4)))))))))))))),(2,3),1);
   tree tree_511 [p = 0.000, P = 0.034] = [&W 0.000067] ((((50,(((((((49,48),47),46),(44,(45,43))),42),41),40)),(((((((39,38),(37,36)),35),34),33),32),((31,30),((29,((28,27),26)),(25,(24,23)))))),((22,21),(((15,14),(13,(12,11))),(16,(20,(19,(17,(18,(10,(9,(8,(5,(6,(7,4)))))))))))))),(2,3),1);
   tree tree_512 [p = 0.000, P = 0.035] = [&W 0.000067] (((((((((39,38),(37,36)),(35,34)),33),32),(((42,((((((50,49),48),47),46),(44,(45,43))),41)),40),((28,27),(29,26)))),((31,30),(25,(24,23)))),((22,21),(((15,14),(13,(12,11))),(16,(20,(19,(17,(18,(10,(9,(8,(5,(6,(7,4)))))))))))))),(2,3),1);
   tree tree_513 [p = 0.000, P = 0.035] = [&W 0.000067] ((((31,30),(((50,((42,(((((49,48),47),46),(45,(44,43))),41)),40)),(29,((28,27),26))),(32,((((((39,38),(37,36)),35),34),33),(25,(24,23)))))),((22,21),(((15,14),(13,(12,11))),(16,(20,(19,(17,(18,(10,(9,(8,(5,(6,(7,4)))))))))))))),(2,3),1);
   tree tree_514 [p = 0.000, P = 0.035] = [&W 0.000067] ((((31,30),((29,((28,27),26)),(((42,(((((49,(50,48)),47),46),(45,(44,43))),41)),40),(32,(((35,(((39,38),(37,36)),34)),33),(25,(24,23))))))),((22,21),(((15,14),(13,(12,11))),(16,(20,(19,(17,(18,(10,(9,(8,(5,(6,(7,4)))))))))))))),(2,3),1);
   tree tree_515 [p = 0.000, P = 0.035] = [&W 0.000067] ((((((((37,((39,38),36)),35),34),33),32),(((50,(((((49,48),47),46),(44,(45,43))),((42,41),40))),(27,(28,(29,26)))),((31,30),(25,(24,23))))),((22,21),(((15,14),(13,(12,11))),(16,(20,(19,(17,(18,(10,(9,(8,(5,(6,(7,4)))))))))))))),(2,3),1);
   tree tree_516 [p = 0.000, P = 0.035] = [&W 0.000067] ((((50,(48,(49,(47,((46,((45,44),43)),((42,41),40)))))),(((31,30),((29,(28,27)),26)),(32,((((37,((39,38),36)),(35,34)),33),((25,24),23))))),((22,21),(((15,14),(13,(12,11))),(16,(20,(19,(17,(18,(10,(9,(8,(5,(6,(7,4)))))))))))))),(2,3),1);
   tree tree_517 [p = 0.000, P = 0.035] = [&W 0.000067] ((((31,30),((((((((50,(49,48)),47),46),(44,(45,43))),(42,41)),40),((29,(28,27)),26)),(32,(((35,(((39,38),(37,36)),34)),33),((25,24),23))))),((22,21),(((15,14),(13,(12,11))),(16,(20,(19,(17,(18,(10,(9,(8,(5,(6,(7,4)))))))))))))),(2,3),1);
   tree tree_518 [p = 0.000, P = 0.035] = [&W 0.000067] ((((31,(30,((50,((((((49,48),47),46),(44,(45,43))),41),(42,40))),((((35,((37,((39,38),36)),34)),33),32),(29,((28,27),26)))))),((25,24),23)),((22,21),(((15,14),(13,(12,11))),(16,(20,(19,(17,(18,(10,(9,(8,(5,(6,(7,4)))))))))))))),(2,3),1);
   tree tree_519 [p = 0.000, P = 0.035] = [&W 0.000067] ((((32,((31,30),((((((49,48),47),(50,(46,(45,(44,43))))),(42,41)),40),((29,(28,27)),26)))),(((((39,38),(37,36)),(35,34)),33),((25,24),23))),((22,21),(((15,14),(13,(12,11))),(16,(20,(19,(17,(18,(10,(9,(8,(5,(6,(7,4)))))))))))))),(2,3),1);
   tree tree_520 [p = 0.000, P = 0.035] = [&W 0.000067] ((((31,30),(((((((49,(50,48)),47),(46,(44,(45,43)))),(42,41)),40),((29,(28,27)),26)),(32,((((37,((39,38),36)),(35,34)),33),((25,24),23))))),((22,21),(((15,14),(13,(12,11))),(16,(20,(19,(17,(18,(10,(9,(8,(5,(6,(7,4)))))))))))))),(2,3),1);
   tree tree_521 [p = 0.000, P = 0.035] = [&W 0.000067] ((((31,30),((((((((50,49),48),47),(46,(45,(44,43)))),(42,41)),40),((29,(28,27)),26)),(32,(((((((39,38),37),36),35),34),33),((25,24),23))))),((22,21),(((15,14),(13,(12,11))),(16,(20,(19,(17,(18,(10,(9,(8,(5,(6,(7,4)))))))))))))),(2,3),1);
   tree tree_522 [p = 0.000, P = 0.035] = [&W 0.000067] (((((((((((50,(49,48)),47),46),((45,44),43)),(42,41)),40),(31,30)),((29,(28,27)),26)),(32,((((((39,38),37),36),(35,34)),33),((25,24),23)))),((22,21),(((15,14),(13,(12,11))),(16,(20,(19,(17,(18,(10,(9,(8,(5,(6,(7,4)))))))))))))),(2,3),1);
   tree tree_523 [p = 0.000, P = 0.035] = [&W 0.000067] (((((29,28),(27,26)),((((42,((46,((((50,49),48),47),(45,(44,43)))),41)),40),(31,30)),(32,((((((39,38),(37,36)),35),34),33),((25,24),23))))),((22,21),(((15,14),(13,(12,11))),(16,(20,(19,(17,(18,(10,(9,(8,(5,(6,(7,4)))))))))))))),(2,3),1);
   tree tree_524 [p = 0.000, P = 0.035] = [&W 0.000067] (((((31,30),(((((50,((49,48),47)),(46,(44,(45,43)))),(42,41)),40),((((((37,((39,38),36)),35),34),33),32),((29,28),(27,26))))),((25,24),23)),((22,21),(((15,14),(13,(12,11))),(16,(20,(19,(17,(18,(10,(9,(8,(5,(6,(7,4)))))))))))))),(2,3),1);
   tree tree_525 [p = 0.000, P = 0.035] = [&W 0.000067] ((((((((((50,(49,48)),47),46),(44,(45,43))),(42,41)),40),(31,30)),((29,(28,(27,26))),(32,(((((39,38),(37,36)),(35,34)),33),((25,24),23))))),((22,21),(((15,14),(13,(12,11))),(16,(20,(19,(17,(18,(10,(9,(8,(5,(6,(7,4)))))))))))))),(2,3),1);
   tree tree_526 [p = 0.000, P = 0.035] = [&W 0.000067] (((31,30),((((((50,((((49,48),47),46),((45,44),43))),(42,41)),40),(28,((29,27),26))),(32,((((((39,38),(37,36)),35),34),33),((25,24),23)))),((22,21),(((15,14),(13,(12,11))),(16,(20,(19,(17,(18,(10,(9,(8,(5,(6,(7,4))))))))))))))),(2,3),1);
   tree tree_527 [p = 0.000, P = 0.036] = [&W 0.000067] ((((29,((28,27),26)),((31,30),(((((((50,49),48),47),(46,((45,44),43))),(42,41)),40),(32,((((((39,38),37),36),(35,34)),33),((25,24),23)))))),((22,21),(((15,14),(13,(12,11))),(16,(20,(19,(17,(18,(10,(9,(8,(5,(6,(7,4)))))))))))))),(2,3),1);
   tree tree_528 [p = 0.000, P = 0.036] = [&W 0.000067] ((((((((37,((39,38),36)),(35,34)),33),32),((((((((50,49),48),47),46),(44,(45,43))),(42,41)),40),((28,(29,27)),26))),((31,30),(24,(25,23)))),((22,21),(((15,14),(13,(12,11))),(16,(20,(19,(17,(18,(10,(9,(8,(5,(6,(7,4)))))))))))))),(2,3),1);
   tree tree_529 [p = 0.000, P = 0.036] = [&W 0.000067] (((((29,(28,27)),26),(((((50,((49,48),47)),(46,(44,(45,43)))),(42,41)),40),((31,30),(32,((((((39,38),37),36),(35,34)),33),((25,24),23)))))),((22,21),(((15,14),(13,(12,11))),(20,(16,(19,(17,(18,(10,(9,(8,(5,(6,(7,4)))))))))))))),(2,3),1);
   tree tree_530 [p = 0.000, P = 0.036] = [&W 0.000067] (((((31,30),(29,((28,27),26))),(((((((50,49),48),47),(46,(44,(45,43)))),(42,41)),40),(32,((((37,((39,38),36)),(35,34)),33),((25,24),23))))),((22,21),(((15,14),(13,(12,11))),(16,(20,(19,(17,(18,(10,(9,(8,(5,(6,(7,4)))))))))))))),(2,3),1);
   tree tree_531 [p = 0.000, P = 0.036] = [&W 0.000067] ((((31,30),(((((46,((((50,49),48),47),(44,(45,43)))),(42,41)),40),(29,((28,27),26))),(32,((((37,((39,38),36)),(35,34)),33),((25,24),23))))),((22,21),(((15,14),(13,(12,11))),(16,(20,(19,(17,(18,(10,(9,(8,(5,(6,(7,4)))))))))))))),(2,3),1);
   tree tree_532 [p = 0.000, P = 0.036] = [&W 0.000067] ((((31,30),((29,((28,27),26)),((50,(((((49,48),47),46),((45,44),43)),((42,41),40))),(32,((((37,((39,38),36)),(35,34)),33),((25,24),23)))))),((22,21),(((15,14),(13,(12,11))),(16,(20,(19,(17,(18,(10,(9,(8,(5,(6,(7,4)))))))))))))),(2,3),1);
   tree tree_533 [p = 0.000, P = 0.036] = [&W 0.000067] ((((((42,(((((50,49),48),47),(46,(44,(45,43)))),41)),40),(31,30)),((29,((28,27),26)),(32,((((((39,38),37),36),(35,34)),33),((25,24),23))))),((22,21),(((15,14),(13,(12,11))),(16,(20,(19,(17,(18,(10,(9,(8,(5,(6,(7,4)))))))))))))),(2,3),1);
   tree tree_534 [p = 0.000, P = 0.036] = [&W 0.000067] ((((31,30),((((((50,((49,48),47)),(46,(44,(45,43)))),(42,41)),40),(29,((28,27),26))),(32,((((37,((39,38),36)),(35,34)),33),((25,24),23))))),((22,21),(((15,14),(13,(12,11))),(16,(20,(19,(17,(18,(10,(9,(8,(5,(6,(7,4)))))))))))))),(2,3),1);
   tree tree_535 [p = 0.000, P = 0.036] = [&W 0.000067] (((((((((((50,49),48),47),46),(44,(45,43))),(42,41)),40),(31,30)),((29,((28,27),26)),(32,((((37,((39,38),36)),(35,34)),33),((25,24),23))))),((22,21),(((15,14),(13,(12,11))),(16,(20,(19,(17,(18,(10,(9,(8,(5,(6,(7,4)))))))))))))),(2,3),1);
   tree tree_536 [p = 0.000, P = 0.036] = [&W 0.000067] (((((((((50,49),48),47),(46,(45,(44,43)))),(42,41)),40),((31,30),((29,((28,27),26)),(32,((((37,((39,38),36)),(35,34)),33),((25,24),23)))))),((22,21),(((15,14),(13,(12,11))),(16,(20,(19,(17,(18,(10,(9,(8,(5,(6,(7,4)))))))))))))),(2,3),1);
   tree tree_537 [p = 0.000, P = 0.036] = [&W 0.000067] (((((((((((50,49),48),47),46),(45,(44,43))),(42,41)),40),(31,30)),((29,((28,27),26)),(32,((((37,((39,38),36)),(35,34)),33),((25,24),23))))),((22,21),(((15,14),(13,(12,11))),(16,(20,(19,(17,(18,(10,(9,(8,(5,(6,(7,4)))))))))))))),(2,3),1);
   tree tree_538 [p = 0.000, P = 0.036] = [&W 0.000067] ((((50,((46,(((49,48),47),(44,(45,43)))),((42,41),40))),((31,30),((29,((28,27),26)),(32,(((((39,38),(37,36)),(35,34)),33),((25,24),23)))))),((22,21),(((15,14),(13,(12,11))),(16,(20,(19,(17,(18,(10,(9,(8,(5,(6,(7,4)))))))))))))),(2,3),1);
   tree tree_539 [p = 0.000, P = 0.036] = [&W 0.000067] ((((31,30),((((((((50,49),48),47),(46,(45,(44,43)))),(42,41)),40),(29,((28,27),26))),(32,(33,((((37,((39,38),36)),35),34),((25,24),23)))))),((22,21),(((15,14),(13,(12,11))),(16,(20,(19,(17,(18,(10,(9,(8,(5,(6,(7,4)))))))))))))),(2,3),1);
   tree tree_540 [p = 0.000, P = 0.036] = [&W 0.000067] ((((50,((46,(((49,48),47),(44,(45,43)))),((42,41),40))),((31,30),((29,((28,27),26)),(32,(33,((35,((37,((39,38),36)),34)),((25,24),23))))))),((22,21),(((15,14),(13,(12,11))),(16,(20,(19,(17,(18,(10,(9,(8,(5,(6,(7,4)))))))))))))),(2,3),1);
   tree tree_541 [p = 0.000, P = 0.036] = [&W 0.000067] ((((31,30),((50,(((46,(((49,48),47),(44,(45,43)))),(42,41)),40)),((29,((28,27),26)),(32,(((((39,38),(37,36)),(35,34)),33),((25,24),23)))))),((22,21),(((15,14),(13,(12,11))),(16,(20,(19,(17,(18,(10,(9,(8,(5,(6,(7,4)))))))))))))),(2,3),1);
   tree tree_542 [p = 0.000, P = 0.037] = [&W 0.000067] ((((31,30),((((((((50,49),48),47),46),(44,(45,43))),(42,41)),40),((29,((28,27),26)),(32,(((((39,38),(37,36)),(35,34)),33),((25,24),23)))))),((22,21),(((15,14),(13,(12,11))),(16,(20,(19,(17,(18,(10,(9,(8,(5,(6,(7,4)))))))))))))),(2,3),1);
   tree tree_543 [p = 0.000, P = 0.037] = [&W 0.000067] ((((31,30),(((((((50,(49,48)),47),46),((45,44),43)),(42,41)),40),((29,((28,27),26)),(32,(((((39,38),(37,36)),(35,34)),33),((25,24),23)))))),((22,21),(((15,14),(13,(12,11))),(16,(20,(19,(17,(18,(10,(9,(8,(5,(6,(7,4)))))))))))))),(2,3),1);
   tree tree_544 [p = 0.000, P = 0.037] = [&W 0.000067] ((((31,30),((((((50,((49,48),47)),46),(45,(44,43))),(42,41)),40),((29,((28,27),26)),(32,(((((39,38),(37,36)),(35,34)),33),((25,24),23)))))),((22,21),(((15,14),(13,(12,11))),(16,(20,(19,(17,(18,(10,(9,(8,(5,(6,(7,4)))))))))))))),(2,3),1);
   tree tree_545 [p = 0.000, P = 0.037] = [&W 0.000067] ((((31,30),(((50,(((((49,48),47),(46,(44,(45,43)))),(42,41)),40)),(29,((28,27),26))),(32,((((37,((39,38),36)),(35,34)),33),((25,24),23))))),((22,21),(((15,14),(13,(12,11))),(16,(20,(19,(17,(18,(10,(9,(8,(5,(6,(7,4)))))))))))))),(2,3),1);
   tree tree_546 [p = 0.000, P = 0.037] = [&W 0.000067] ((((31,30),((((((50,49),48),47),(46,((45,44),43))),((42,41),40)),((29,((28,27),26)),(32,(((((((39,38),37),36),35),34),33),((25,24),23)))))),((22,21),(((15,14),(13,(12,11))),(16,(20,(19,(17,(18,(10,(9,(8,(5,(6,(7,4)))))))))))))),(2,3),1);
   tree tree_547 [p = 0.000, P = 0.037] = [&W 0.000067] ((((31,30),(((42,((((49,48),47),(50,(46,((45,44),43)))),41)),40),((29,((28,27),26)),(32,((((((39,38),(37,36)),35),34),33),((25,24),23)))))),((22,21),(((15,14),(13,(12,11))),(16,(20,(19,(17,(18,(10,(9,(8,(5,(6,(7,4)))))))))))))),(2,3),1);
   tree tree_548 [p = 0.000, P = 0.037] = [&W 0.000067] ((((31,30),((((50,(((49,48),47),(46,(44,(45,43))))),(42,41)),40),((29,((28,27),26)),(32,((((((39,38),(37,36)),35),34),33),((25,24),23)))))),((22,21),(((15,14),(13,(12,11))),(16,(20,(19,(17,(18,(10,(9,(8,(5,(6,(7,4)))))))))))))),(2,3),1);
   tree tree_549 [p = 0.000, P = 0.037] = [&W 0.000067] ((((((((((50,49),48),47),(46,(44,(45,43)))),42),41),40),((31,30),((29,((28,27),26)),(32,(((((((39,38),37),36),35),34),33),((25,24),23)))))),((22,21),(((15,14),(13,(12,11))),(16,(20,(19,(17,(18,(10,(9,(8,(5,(6,(7,4)))))))))))))),(2,3),1);
   tree tree_550 [p = 0.000, P = 0.037] = [&W 0.000067] ((((31,30),(((((((50,49),48),47),(46,(45,(44,43)))),(42,41)),40),((29,((28,27),26)),(32,(((((37,((39,38),36)),35),34),33),((25,24),23)))))),((22,21),(((15,14),(13,(12,11))),(16,(20,(19,(17,(18,(10,(9,(8,(5,(6,(7,4)))))))))))))),(2,3),1);
   tree tree_551 [p = 0.000, P = 0.037] = [&W 0.000067] ((((((((46,((50,((49,48),47)),(44,(45,43)))),(42,41)),40),((((((39,38),(37,36)),35),34),33),32)),(29,((28,27),26))),(30,(31,((25,24),23)))),((22,21),(((15,14),(13,(12,11))),(16,(20,(19,(17,(18,(10,(9,(8,(5,(6,(7,4)))))))))))))),(2,3),1);
   tree tree_552 [p = 0.000, P = 0.037] = [&W 0.000067] (((((((35,(((39,38),(37,36)),34)),33),((50,((((((49,48),47),46),(44,(45,43))),(42,41)),40)),32)),(29,((28,27),26))),((31,30),((25,24),23))),((22,21),(((15,14),(13,(12,11))),(16,(20,(19,(17,(18,(10,(9,(8,(5,(6,(7,4)))))))))))))),(2,3),1);
   tree tree_553 [p = 0.000, P = 0.037] = [&W 0.000067] ((((31,30),(((((((((50,49),48),47),46),(44,(45,43))),(42,41)),40),(29,((28,27),26))),(32,((((37,((39,38),36)),(35,34)),33),((25,24),23))))),((22,21),(((15,14),(13,(12,11))),(16,(20,(19,(17,(18,(10,(9,(8,(5,(6,(7,4)))))))))))))),(2,3),1);
   tree tree_554 [p = 0.000, P = 0.037] = [&W 0.000067] ((((31,30),((((50,(((49,48),47),46)),(44,(45,43))),((42,41),40)),((29,((28,27),26)),(32,((((37,((39,38),36)),(35,34)),33),((25,24),23)))))),((22,21),(((15,14),(13,(12,11))),(16,(20,(19,(17,(18,(10,(9,(8,(5,(6,(7,4)))))))))))))),(2,3),1);
   tree tree_555 [p = 0.000, P = 0.037] = [&W 0.000067] (((((((50,((49,48),47)),(46,(44,(45,43)))),(42,41)),40),((31,30),((29,((28,27),26)),(32,((((((39,38),(37,36)),35),34),33),((25,24),23)))))),((22,21),(((15,14),(13,(12,11))),(16,(20,(19,(17,(18,(10,(9,(8,(5,(6,(7,4)))))))))))))),(2,3),1);
   tree tree_556 [p = 0.000, P = 0.037] = [&W 0.000067] ((((31,30),((((((((50,49),48),47),46),((45,44),43)),(42,41)),40),((29,((28,27),26)),(32,((((37,((39,38),36)),(35,34)),33),((25,24),23)))))),((22,21),(((15,14),(13,(12,11))),(16,(20,(19,(17,(18,(10,(9,(8,(5,(6,(7,4)))))))))))))),(2,3),1);
   tree tree_557 [p = 0.000, P = 0.038] = [&W 0.000067] ((((31,30),((29,((28,27),26)),((((50,(((49,48),47),(46,((45,44),43)))),(42,41)),40),(32,(((((37,((39,38),36)),35),34),33),((25,24),23)))))),((22,21),(((15,14),(13,(12,11))),(16,(20,(19,(17,(18,(10,(9,(8,(5,(6,(7,4)))))))))))))),(2,3),1);
   tree tree_558 [p = 0.000, P = 0.038] = [&W 0.000067] ((((31,30),(((((46,((50,((49,48),47)),(45,(44,43)))),(42,41)),40),(29,((28,27),26))),(32,((((((39,38),(37,36)),35),34),33),((25,24),23))))),((22,21),(((15,14),(13,(12,11))),(16,(20,(19,(17,(18,(10,(9,(8,(5,(6,(7,4)))))))))))))),(2,3),1);
   tree tree_559 [p = 0.000, P = 0.038] = [&W 0.000067] (((((42,((46,((((50,49),48),47),(44,(45,43)))),41)),40),((31,30),((29,((28,27),26)),(32,((((((39,38),(37,36)),35),34),33),((25,24),23)))))),((22,21),(((15,14),(13,(12,11))),(16,(20,(19,(17,(18,(10,(9,(8,(5,(6,(7,4)))))))))))))),(2,3),1);
   tree tree_560 [p = 0.000, P = 0.038] = [&W 0.000067] ((((((((((50,49),48),47),(46,((45,44),43))),(42,41)),40),(31,30)),(32,((29,((28,27),26)),((((37,((39,38),36)),35),34),(33,((25,24),23)))))),((22,21),(((15,14),(13,(12,11))),(16,(20,(19,(17,(18,(10,(9,(8,(5,(6,(7,4)))))))))))))),(2,3),1);
   tree tree_561 [p = 0.000, P = 0.038] = [&W 0.000067] ((((31,30),((((((((50,49),48),47),46),((45,44),43)),(42,41)),40),(32,((29,((28,27),26)),(33,(((37,((39,38),36)),(35,34)),((25,24),23))))))),((22,21),(((15,14),(13,(12,11))),(16,(20,(19,(17,(18,(10,(9,(8,(5,(6,(7,4)))))))))))))),(2,3),1);
   tree tree_562 [p = 0.000, P = 0.038] = [&W 0.000067] (((((31,30),((((((((50,49),48),47),46),(45,(44,43))),(42,41)),40),(29,((28,27),26)))),(32,((((37,((39,38),36)),(35,34)),33),((25,24),23)))),((22,21),(((15,14),(13,(12,11))),(16,(20,(19,(17,(18,(10,(9,(8,(5,(6,(7,4)))))))))))))),(2,3),1);
   tree tree_563 [p = 0.000, P = 0.038] = [&W 0.000067] ((((31,30),((((46,((((50,49),48),47),(44,(45,43)))),(42,41)),40),(32,((29,((28,27),26)),((((37,((39,38),36)),(35,34)),33),((25,24),23)))))),((22,21),(((15,14),(13,(12,11))),(16,(20,(19,(17,(18,(10,(9,(8,(5,(6,(7,4)))))))))))))),(2,3),1);
   tree tree_564 [p = 0.000, P = 0.038] = [&W 0.000067] ((((42,(41,((((((50,49),48),47),46),(44,(45,43))),40))),((31,30),((29,((28,27),26)),(32,((35,((37,((39,38),36)),34)),(33,((25,24),23))))))),((22,21),(((15,14),(13,(12,11))),(16,(20,(19,(17,(18,(10,(9,(8,(5,(6,(7,4)))))))))))))),(2,3),1);
   tree tree_565 [p = 0.000, P = 0.038] = [&W 0.000067] ((((31,30),((29,((28,27),26)),(((((((50,49),48),47),(46,((45,44),43))),(42,41)),40),(32,(33,((((39,38),(37,36)),(35,34)),((25,24),23))))))),((22,21),(((15,14),(13,(12,11))),(16,(20,(19,(17,(18,(10,(9,(8,(5,(6,(7,4)))))))))))))),(2,3),1);
   tree tree_566 [p = 0.000, P = 0.038] = [&W 0.000067] (((((((((49,(50,48)),47),(46,((45,44),43))),(42,41)),40),(31,30)),(32,((29,((28,27),26)),((((((39,38),(37,36)),35),34),33),((25,24),23))))),((22,21),(((15,14),(13,(12,11))),(16,(20,(19,(17,(18,(10,(9,(8,(5,(6,(7,4)))))))))))))),(2,3),1);
   tree tree_567 [p = 0.000, P = 0.038] = [&W 0.000067] ((((((((((50,49),48),47),(46,(44,(45,43)))),(42,41)),40),((31,30),(29,((28,27),26)))),(32,(((((39,38),(37,36)),(35,34)),33),((25,24),23)))),((22,21),(((15,14),(13,(12,11))),(16,(20,(19,(17,(18,(10,(9,(8,(5,(6,(7,4)))))))))))))),(2,3),1);
   tree tree_568 [p = 0.000, P = 0.038] = [&W 0.000067] (((((31,30),((((((((50,49),48),47),46),(44,(45,43))),(42,41)),40),(29,((28,27),26)))),(32,((((39,38),(37,36)),(35,34)),(33,((25,24),23))))),((22,21),(((15,14),(13,(12,11))),(16,(20,(19,(17,(18,(10,(9,(8,(5,(6,(7,4)))))))))))))),(2,3),1);
   tree tree_569 [p = 0.000, P = 0.038] = [&W 0.000067] (((((((42,(((((50,49),48),47),(46,(44,(45,43)))),41)),40),(31,30)),(29,((28,27),26))),(32,(33,((((39,38),(37,36)),(35,34)),((25,24),23))))),((22,21),(((15,14),(13,(12,11))),(16,(20,(19,(17,(18,(10,(9,(8,(5,(6,(7,4)))))))))))))),(2,3),1);
   tree tree_570 [p = 0.000, P = 0.038] = [&W 0.000067] ((((((((((((50,49),48),47),46),((45,44),43)),(42,41)),40),(31,30)),(29,((28,27),26))),(32,(33,(((37,((39,38),36)),(35,34)),((25,24),23))))),((22,21),(((15,14),(13,(12,11))),(16,(20,(19,(17,(18,(10,(9,(8,(5,(6,(7,4)))))))))))))),(2,3),1);
   tree tree_571 [p = 0.000, P = 0.038] = [&W 0.000067] (((31,(30,((((((((50,49),48),47),46),(44,(45,43))),(42,41)),40),(32,((29,((28,27),26)),(((((39,38),(37,36)),(35,34)),33),((25,24),23))))))),((22,21),(((15,14),(13,(12,11))),(16,(20,(19,(17,(18,(10,(9,(8,(5,(6,(7,4)))))))))))))),(2,3),1);
   tree tree_572 [p = 0.000, P = 0.039] = [&W 0.000067] ((((((((((49,(50,48)),47),(46,(44,(45,43)))),42),41),40),(31,30)),(32,((29,((28,27),26)),((((37,((39,38),36)),(35,34)),33),((25,24),23))))),((22,21),(((15,14),(13,(12,11))),(16,(20,(19,(17,(18,(10,(9,(8,(5,(6,(7,4)))))))))))))),(2,3),1);
   tree tree_573 [p = 0.000, P = 0.039] = [&W 0.000067] ((((((((((50,49),48),47),(46,(44,(45,43)))),(42,41)),40),(31,30)),((29,((28,27),26)),(32,(33,((((37,((39,38),36)),35),34),((25,24),23)))))),((22,21),(((15,14),(13,(12,11))),(16,(20,(19,(17,(18,(10,(9,(8,(5,(6,(7,4)))))))))))))),(2,3),1);
   tree tree_574 [p = 0.000, P = 0.039] = [&W 0.000067] ((((31,30),((29,((28,27),26)),((((((((50,49),48),47),46),((45,44),43)),(42,41)),40),(32,((((39,38),(37,36)),(35,34)),(33,((25,24),23))))))),((22,21),(((15,14),(13,(12,11))),(16,(20,(19,(17,(18,(10,(9,(8,(5,(6,(7,4)))))))))))))),(2,3),1);
   tree tree_575 [p = 0.000, P = 0.039] = [&W 0.000067] ((((31,30),(((((((((50,49),48),47),46),(44,(45,43))),(42,41)),40),(29,((28,27),26))),(32,(33,(((((39,38),(37,36)),35),34),((25,24),23)))))),((22,21),(((15,14),(13,(12,11))),(16,(20,(19,(17,(18,(10,(9,(8,(5,(6,(7,4)))))))))))))),(2,3),1);
   tree tree_576 [p = 0.000, P = 0.039] = [&W 0.000067] ((((31,30),(((((((50,49),48),47),(46,(45,(44,43)))),(42,41)),40),((29,((28,27),26)),(32,(33,(((37,((39,38),36)),(35,34)),((25,24),23))))))),((22,21),(((15,14),(13,(12,11))),(16,(20,(19,(17,(18,(10,(9,(8,(5,(6,(7,4)))))))))))))),(2,3),1);
   tree tree_577 [p = 0.000, P = 0.039] = [&W 0.000067] ((((((((((49,48),47),(50,46)),(45,(44,43))),(42,41)),40),(31,30)),((29,((28,27),26)),(32,(33,(((37,((39,38),36)),(35,34)),((25,24),23)))))),((22,21),(((15,14),(13,(12,11))),(16,(20,(19,(17,(18,(10,(9,(8,(5,(6,(7,4)))))))))))))),(2,3),1);
   tree tree_578 [p = 0.000, P = 0.039] = [&W 0.000067] ((((31,30),(((46,(((50,(49,48)),47),(45,(44,43)))),((42,41),40)),((29,((28,27),26)),(32,(33,(((37,((39,38),36)),(35,34)),((25,24),23))))))),((22,21),(((15,14),(13,(12,11))),(16,(20,(19,(17,(18,(10,(9,(8,(5,(6,(7,4)))))))))))))),(2,3),1);
   tree tree_579 [p = 0.000, P = 0.039] = [&W 0.000067] ((((31,30),(((42,((46,((((50,49),48),47),(45,(44,43)))),41)),40),((29,((28,27),26)),(32,((((39,(38,(37,36))),(35,34)),33),((25,24),23)))))),((22,21),(((15,14),(13,(12,11))),(16,(20,(19,(17,(18,(10,(9,(8,(5,(6,(7,4)))))))))))))),(2,3),1);
   tree tree_580 [p = 0.000, P = 0.039] = [&W 0.000067] ((((31,30),((29,((28,27),26)),((41,((((((50,49),48),47),46),(45,(44,43))),(42,40))),(32,((((37,((39,38),36)),(35,34)),33),((25,24),23)))))),((22,21),(((15,14),(13,(12,11))),(16,(20,(19,(17,(18,(10,(9,(8,(5,(6,(7,4)))))))))))))),(2,3),1);
   tree tree_581 [p = 0.000, P = 0.039] = [&W 0.000067] ((((31,30),((29,((28,27),26)),(((42,((((50,((49,48),47)),46),(45,(44,43))),41)),40),(32,(33,(((((39,38),(37,36)),35),34),((25,24),23))))))),((22,21),(((15,14),(13,(12,11))),(16,(20,(19,(17,(18,(10,(9,(8,(5,(6,(7,4)))))))))))))),(2,3),1);
   tree tree_582 [p = 0.000, P = 0.039] = [&W 0.000067] ((((31,30),(((50,(49,(48,(47,((44,(45,43)),(46,((42,41),40))))))),(29,((28,27),26))),(32,(33,(((37,((39,38),36)),(35,34)),((25,24),23)))))),((22,21),(((15,14),(13,(12,11))),(16,(20,(19,(17,(18,(10,(9,(8,(5,(6,(7,4)))))))))))))),(2,3),1);
   tree tree_583 [p = 0.000, P = 0.039] = [&W 0.000067] (((((((((((50,49),48),47),46),(44,(45,43))),(42,41)),40),(31,30)),((29,((28,27),26)),(32,(33,((((39,38),(37,36)),(35,34)),((25,24),23)))))),((22,21),(((15,14),(13,(12,11))),(16,(20,(19,(17,(18,(10,(9,(8,(5,(6,(7,4)))))))))))))),(2,3),1);
   tree tree_584 [p = 0.000, P = 0.039] = [&W 0.000067] ((((((((((50,49),48),47),(46,(45,(44,43)))),(42,41)),40),(31,30)),((29,((28,27),26)),(32,(((37,((39,38),36)),(35,34)),(33,((25,24),23)))))),((22,21),(((15,14),(13,(12,11))),(16,(20,(19,(17,(18,(10,(9,(8,(5,(6,(7,4)))))))))))))),(2,3),1);
   tree tree_585 [p = 0.000, P = 0.039] = [&W 0.000067] ((((31,30),((29,((28,27),26)),(((((((50,(49,48)),47),46),(44,(45,43))),(42,41)),40),(32,(33,(((37,((39,38),36)),(35,34)),((25,24),23))))))),((22,21),(((15,14),(13,(12,11))),(16,(20,(19,(17,(18,(10,(9,(8,(5,(6,(7,4)))))))))))))),(2,3),1);
   tree tree_586 [p = 0.000, P = 0.039] = [&W 0.000067] ((((31,30),((((42,(((((50,49),48),47),(46,(44,(45,43)))),41)),40),(29,((28,27),26))),(32,(33,(((((39,38),37),36),(35,34)),((25,24),23)))))),((22,21),(((15,14),(13,(12,11))),(16,(20,(19,(17,(18,(10,(9,(8,(5,(6,(7,4)))))))))))))),(2,3),1);
   tree tree_587 [p = 0.000, P = 0.040] = [&W 0.000067] ((((31,30),((50,((((49,48),47),(46,(44,(45,43)))),((42,41),40))),((29,((28,27),26)),(32,(33,((((39,38),(37,36)),(35,34)),((25,24),23))))))),((22,21),(((15,14),(13,(12,11))),(16,(20,(19,(17,(18,(10,(9,(8,(5,(6,(7,4)))))))))))))),(2,3),1);
   tree tree_588 [p = 0.000, P = 0.040] = [&W 0.000067] ((((31,30),((29,((28,27),26)),(((((((49,48),47),46),(50,(45,(44,43)))),(42,41)),40),(32,(33,(((((39,38),37),36),(35,34)),((25,24),23))))))),((22,21),(((15,14),(13,(12,11))),(16,(20,(19,(17,(18,(10,(9,(8,(5,(6,(7,4)))))))))))))),(2,3),1);
   tree tree_589 [p = 0.000, P = 0.040] = [&W 0.000067] (((((((((((50,49),48),47),46),(44,(45,43))),(42,41)),40),((((((37,((39,38),36)),35),34),33),32),(29,((28,27),26)))),((31,30),((25,24),23))),(((15,14),(13,(12,11))),((22,21),(16,(20,(19,(17,(18,(10,(9,(8,(5,(6,(7,4)))))))))))))),(2,3),1);
   tree tree_590 [p = 0.000, P = 0.040] = [&W 0.000067] ((((29,((28,27),26)),((((((((49,(50,48)),47),46),(44,(45,43))),(42,41)),40),(31,30)),(32,((((37,((39,38),36)),(35,34)),33),((25,24),23))))),(((15,14),(13,(12,11))),((22,21),(16,(20,(19,(17,(18,(10,(9,(8,(5,(6,(7,4)))))))))))))),(2,3),1);
   tree tree_591 [p = 0.000, P = 0.040] = [&W 0.000067] (((((31,30),((29,((28,27),26)),((((50,(((49,48),47),(46,((45,44),43)))),(42,41)),40),(32,(((((37,((39,38),36)),35),34),33),((25,24),23)))))),((15,14),(13,(12,11)))),((22,21),(16,(20,(19,(17,(18,(10,(9,(8,(5,(6,(7,4))))))))))))),(2,3),1);
   tree tree_592 [p = 0.000, P = 0.040] = [&W 0.000067] (((((29,(28,27)),26),((((50,(((49,48),47),(46,(44,(45,43))))),(42,41)),40),((31,30),(32,(((35,(((39,38),(37,36)),34)),33),((25,24),23)))))),(((15,14),(13,(12,11))),((22,21),(16,(20,(19,(17,(18,(10,(9,(8,(5,(6,(7,4)))))))))))))),(2,3),1);
   tree tree_593 [p = 0.000, P = 0.040] = [&W 0.000067] ((((31,30),((((42,(((((49,(50,48)),47),46),(44,(45,43))),41)),40),(29,((28,27),26))),(32,(33,((((((39,38),37),36),35),34),((25,24),23)))))),(((15,14),(13,(12,11))),((22,21),(16,(20,(19,(17,(18,(10,(9,(8,(5,(6,(7,4)))))))))))))),(2,3),1);
   tree tree_594 [p = 0.000, P = 0.040] = [&W 0.000067] ((((31,30),((((((((50,49),48),47),46),(44,(45,43))),(42,41)),40),(32,((29,((28,27),26)),((((37,((39,38),36)),(35,34)),33),((25,24),23)))))),(((15,14),(13,(12,11))),((22,21),(16,(20,(19,(17,(18,(10,(9,(8,(5,(6,(7,4)))))))))))))),(2,3),1);
   tree tree_595 [p = 0.000, P = 0.040] = [&W 0.000067] ((((31,30),((((50,(47,((49,48),(46,(44,(45,43)))))),(42,41)),40),(((29,(28,27)),26),(32,(((35,((37,((39,38),36)),34)),33),((25,24),23)))))),(((15,14),(13,(12,11))),((22,21),(16,(20,(19,(17,(18,(10,(9,(8,(5,(6,(7,4)))))))))))))),(2,3),1);
   tree tree_596 [p = 0.000, P = 0.040] = [&W 0.000067] (((((31,30),(((42,(((((50,49),(48,47)),46),(44,(45,43))),41)),40),((29,(28,27)),26))),(32,(33,(((37,((39,38),36)),(35,34)),((25,24),23))))),((22,21),(((15,14),(13,(12,11))),(18,((19,(20,16)),(17,(10,(9,(8,(5,(6,(7,4)))))))))))),(2,3),1);
   tree tree_597 [p = 0.000, P = 0.040] = [&W 0.000067] (((22,21),(((((((50,(49,48)),47),(46,(44,(45,43)))),(42,41)),40),((31,30),((29,((28,27),26)),(32,(((((39,38),(37,36)),(35,34)),33),((25,24),23)))))),(((15,14),(13,(12,11))),((19,(20,16)),(18,(17,(10,(9,(8,(5,(6,(7,4)))))))))))),(2,3),1);
   tree tree_598 [p = 0.000, P = 0.040] = [&W 0.000067] ((((((((((39,38),(37,36)),35),34),33),32),((((50,(((49,48),47),(46,(45,(44,43))))),(42,41)),40),(27,(28,(29,26))))),((31,30),(24,(25,23)))),((22,21),(((15,14),(13,(12,11))),((19,(20,16)),(18,(17,(10,(9,(8,(5,(6,(7,4)))))))))))),(2,3),1);
   tree tree_599 [p = 0.000, P = 0.040] = [&W 0.000067] (((((31,30),((29,(28,27)),26)),(((((50,((49,48),47)),(46,((45,44),43))),(42,41)),40),(32,(33,(((37,((39,38),36)),(35,34)),((25,24),23)))))),(22,(21,(((15,14),(13,(12,11))),(16,(20,(19,(17,(18,(10,(9,(8,(5,(6,(7,4))))))))))))))),(2,3),1);
   tree tree_600 [p = 0.000, P = 0.040] = [&W 0.000067] ((((31,30),(((((50,((49,48),47)),(46,(44,(45,43)))),(42,41)),40),((28,((29,27),26)),(32,(33,((((39,38),(37,36)),(35,34)),((25,24),23))))))),((22,21),(((15,14),(13,(12,11))),((20,16),(17,(19,(18,(10,(9,(8,(5,(6,(7,4))))))))))))),(2,3),1);
   tree tree_601 [p = 0.000, P = 0.040] = [&W 0.000067] ((((((((((39,38),(37,36)),35),34),33),32),((((((49,48),47),(46,(50,(44,(45,43))))),(42,41)),40),(27,(29,(28,26))))),((31,30),(25,(24,23)))),(((15,14),(13,(12,11))),((22,21),(16,(20,(19,(17,(18,(10,(9,(8,(5,(6,(7,4)))))))))))))),(2,3),1);
   tree tree_602 [p = 0.000, P = 0.041] = [&W 0.000067] (((((50,((42,((46,(((49,48),47),(44,(45,43)))),41)),40)),(27,(29,(28,26)))),((31,30),(32,((((((39,38),37),36),(35,34)),33),((25,24),23))))),(((15,14),(13,(12,11))),((22,21),(16,(20,(19,(17,(18,(10,(9,(8,(5,(6,(7,4)))))))))))))),(2,3),1);
   tree tree_603 [p = 0.000, P = 0.041] = [&W 0.000067] ((((31,30),((((50,(((49,48),47),(46,((45,44),43)))),(42,41)),40),((27,(29,(28,26))),(32,(((((39,38),(37,36)),(35,34)),33),((25,24),23)))))),(((15,14),(13,(12,11))),((22,21),(16,(20,(19,(17,(18,(10,(9,(8,(5,(6,(7,4)))))))))))))),(2,3),1);
   tree tree_604 [p = 0.000, P = 0.041] = [&W 0.000067] (((((31,30),((50,(((((49,48),47),46),(44,(45,43))),((42,41),40))),(29,((28,27),26)))),(32,((((37,((39,38),36)),(35,34)),33),((25,24),23)))),(22,(21,(((15,14),(13,(12,11))),(16,(20,(19,(17,(18,(10,(9,(8,(5,(6,(7,4))))))))))))))),(2,3),1);
   tree tree_605 [p = 0.000, P = 0.041] = [&W 0.000067] ((((31,30),(((((46,((((50,49),48),47),(44,(45,43)))),(42,41)),40),((29,(28,27)),26)),(32,(33,(((((39,38),(37,36)),35),34),((25,24),23)))))),(22,(21,(((15,14),(13,(12,11))),(16,(20,(19,(17,(18,(10,(9,(8,(5,(6,(7,4))))))))))))))),(2,3),1);
   tree tree_606 [p = 0.000, P = 0.041] = [&W 0.000067] ((((31,30),((((((37,((39,38),36)),(35,34)),33),32),(((((((50,49),48),47),(46,((45,44),43))),(42,41)),40),(29,(27,(28,26))))),(25,(24,23)))),(22,(21,(((15,14),(13,(12,11))),(16,(20,(19,(17,(18,(10,(9,(8,(5,(6,(7,4))))))))))))))),(2,3),1);
   tree tree_607 [p = 0.000, P = 0.041] = [&W 0.000067] ((((31,30),(((((((49,(50,48)),47),46),(45,(44,43))),(42,41)),40),(((29,(28,27)),26),(32,((((37,((39,38),36)),(35,34)),33),((25,24),23)))))),(22,(21,(((15,14),(13,(12,11))),(16,(20,(19,(17,(18,(10,(9,(8,(5,(6,(7,4))))))))))))))),(2,3),1);
   tree tree_608 [p = 0.000, P = 0.041] = [&W 0.000067] ((((31,30),(((((((50,49),48),47),(46,((45,44),43))),(42,41)),40),(((29,(28,27)),26),(32,(((((37,((39,38),36)),35),34),33),((25,24),23)))))),(22,(21,(((15,14),(13,(12,11))),(16,(20,(19,(17,(18,(10,(9,(8,(5,(6,(7,4))))))))))))))),(2,3),1);
   tree tree_609 [p = 0.000, P = 0.041] = [&W 0.000067] ((((31,30),((((42,((46,((((50,49),48),47),(44,(45,43)))),41)),40),((29,(28,27)),26)),(32,((((((39,38),(37,36)),35),34),33),((25,24),23))))),(22,(21,(((15,14),(13,(12,11))),(16,(20,(19,(17,(18,(10,(9,(8,(5,(6,(7,4))))))))))))))),(2,3),1);
   tree tree_610 [p = 0.000, P = 0.041] = [&W 0.000067] (((((29,(28,27)),26),((((((((50,49),48),47),(46,(44,(45,43)))),(42,41)),40),(31,30)),(32,((((37,((39,38),36)),(35,34)),33),((25,24),23))))),(22,(21,(((15,14),(13,(12,11))),(16,(20,(19,(17,(18,(10,(9,(8,(5,(6,(7,4))))))))))))))),(2,3),1);
   tree tree_611 [p = 0.000, P = 0.041] = [&W 0.000067] ((((31,30),((50,((42,(((((49,48),47),46),((45,44),43)),41)),40)),(((28,27),(29,26)),(((((37,((39,38),36)),(35,34)),33),32),((25,24),23))))),(((22,21),((15,14),(13,(12,11)))),(16,(20,(19,(17,(18,(10,(9,(8,(5,(6,(7,4))))))))))))),(2,3),1);
   tree tree_612 [p = 0.000, P = 0.041] = [&W 0.000067] ((((31,30),((27,(29,(28,26))),((50,((42,41),((46,(((49,48),47),((45,44),43))),40))),(32,(((((39,38),(37,36)),(35,34)),33),((25,24),23)))))),(((15,14),(13,(12,11))),((22,21),(16,(20,(19,(17,(18,(10,(9,(8,(5,(6,(7,4)))))))))))))),(2,3),1);
   tree tree_613 [p = 0.000, P = 0.041] = [&W 0.000067] ((((31,30),((50,(49,(48,(47,(46,((44,(45,43)),((42,41),40))))))),((27,(29,(28,26))),(32,((((39,38),(37,36)),(35,34)),(33,((25,24),23))))))),(((15,14),(13,(12,11))),((22,21),(16,(20,(19,(17,(18,(10,(9,(8,(5,(6,(7,4)))))))))))))),(2,3),1);
   tree tree_614 [p = 0.000, P = 0.041] = [&W 0.000067] (((((29,(28,27)),26),(((((37,((39,38),36)),(35,34)),33),32),((31,30),(((((50,((49,48),47)),(46,(45,(44,43)))),(42,41)),40),(24,(25,23)))))),(((15,14),(13,(12,11))),((22,21),(16,(20,(19,(17,(18,(10,(9,(8,(5,(6,(7,4)))))))))))))),(2,3),1);
   tree tree_615 [p = 0.000, P = 0.041] = [&W 0.000067] ((((31,30),(((((50,(46,(((49,48),47),(44,(45,43))))),42),41),40),((27,(29,(28,26))),(32,((((((39,38),(37,36)),35),34),33),(25,(24,23))))))),(22,(21,(((15,14),(13,(12,11))),(16,(20,(19,(17,(18,(10,(9,(8,(5,(6,(7,4))))))))))))))),(2,3),1);
   tree tree_616 [p = 0.000, P = 0.041] = [&W 0.000067] ((((31,30),(((((((((50,49),48),47),(46,(45,(44,43)))),42),41),40),(27,(28,(29,26)))),(32,(((((39,38),(37,36)),(35,34)),33),((25,24),23))))),(((15,14),(13,(12,11))),((22,21),(16,(20,(19,(17,(18,(10,(9,(8,(5,(6,(7,4)))))))))))))),(2,3),1);
   tree tree_617 [p = 0.000, P = 0.042] = [&W 0.000067] ((((31,30),((27,((29,28),26)),((((((50,((49,48),47)),46),(45,(44,43))),(42,41)),40),(32,((((37,((39,38),36)),(35,34)),33),((25,24),23)))))),(((15,14),(13,(12,11))),((22,21),(16,(20,(19,(17,(18,(10,(9,(8,(5,(6,(7,4)))))))))))))),(2,3),1);
   tree tree_618 [p = 0.000, P = 0.042] = [&W 0.000067] ((((((((((50,49),48),47),(46,(45,(44,43)))),(42,41)),40),(31,30)),(32,((29,(27,(28,26))),(((((37,((39,38),36)),35),34),33),((25,24),23))))),((22,21),(((15,14),(13,(12,11))),((20,16),(19,(18,(17,(10,(9,(8,(5,(6,(7,4))))))))))))),(2,3),1);
   tree tree_619 [p = 0.000, P = 0.042] = [&W 0.000067] ((((31,30),((50,(((((49,48),47),(46,(45,(44,43)))),(42,41)),40)),((27,((29,28),26)),(32,((((((39,38),(37,36)),35),34),33),((25,24),23)))))),((22,21),(((15,14),(13,(12,11))),((20,16),(19,(18,(17,(10,(9,(8,(5,(6,(7,4))))))))))))),(2,3),1);
   tree tree_620 [p = 0.000, P = 0.042] = [&W 0.000067] ((((31,30),(((((50,((49,48),47)),(46,(44,(45,43)))),(42,41)),40),((27,(28,(29,26))),(32,(((((39,38),(37,36)),(35,34)),33),((25,24),23)))))),((22,21),(((15,14),(13,(12,11))),((20,16),(19,(18,(17,(10,(9,(8,(5,(6,(7,4))))))))))))),(2,3),1);
   tree tree_621 [p = 0.000, P = 0.042] = [&W 0.000067] (((((((((((50,49),48),47),46),((45,44),43)),(42,41)),40),((31,30),(29,(27,(28,26))))),(32,((((((39,38),(37,36)),35),34),33),((25,24),23)))),((22,21),(((15,14),(13,(12,11))),((20,16),(19,(18,(17,(10,(9,(8,(5,(6,(7,4))))))))))))),(2,3),1);
   tree tree_622 [p = 0.000, P = 0.042] = [&W 0.000067] ((((31,30),(((((50,((49,48),47)),(46,(44,(45,43)))),(42,41)),40),((27,(28,(29,26))),(32,(33,((((39,38),(37,36)),(35,34)),((25,24),23))))))),((22,21),(((15,14),(13,(12,11))),((20,16),(19,(18,(17,(10,(9,(8,(5,(6,(7,4))))))))))))),(2,3),1);
   tree tree_623 [p = 0.000, P = 0.042] = [&W 0.000067] ((((31,30),(((50,(47,((49,48),((44,(45,43)),(46,((42,41),40)))))),(27,((29,28),26))),(32,((((37,((39,38),36)),(35,34)),33),((25,24),23))))),((22,21),(((15,14),(13,(12,11))),((20,16),(19,(18,(17,(10,(9,(8,(5,(6,(7,4))))))))))))),(2,3),1);
   tree tree_624 [p = 0.000, P = 0.042] = [&W 0.000067] ((((((46,(((49,(50,48)),47),(44,(45,43)))),(42,41)),40),((31,30),((27,((29,28),26)),(32,((((((39,38),37),36),(35,34)),33),((25,24),23)))))),((22,21),(((15,14),(13,(12,11))),((20,16),(19,(18,(17,(10,(9,(8,(5,(6,(7,4))))))))))))),(2,3),1);
   tree tree_625 [p = 0.000, P = 0.042] = [&W 0.000067] ((((29,((28,27),26)),((31,30),((50,((((((49,48),47),46),(44,(45,43))),(42,41)),40)),(32,((((37,((39,38),36)),(35,34)),33),((25,24),23)))))),((22,21),(((15,14),(13,(12,11))),((20,16),(19,(18,(17,(10,(9,(8,(5,(6,(7,4))))))))))))),(2,3),1);
   tree tree_626 [p = 0.000, P = 0.042] = [&W 0.000067] ((((29,((28,27),26)),((31,30),((((((49,48),47),(50,(46,(45,(44,43))))),(42,41)),40),(32,((((37,((39,38),36)),(35,34)),33),((25,24),23)))))),((22,21),(((15,14),(13,(12,11))),((20,16),(19,(18,(17,(10,(9,(8,(5,(6,(7,4))))))))))))),(2,3),1);
   tree tree_627 [p = 0.000, P = 0.042] = [&W 0.000067] ((((31,30),((((46,(((50,(49,48)),47),(45,(44,43)))),(42,41)),40),((((29,28),27),26),(32,((((37,((39,38),36)),(35,34)),33),((25,24),23)))))),((22,21),(((15,14),(13,(12,11))),((20,16),(19,(18,(17,(10,(9,(8,(5,(6,(7,4))))))))))))),(2,3),1);
   tree tree_628 [p = 0.000, P = 0.042] = [&W 0.000067] ((((((((50,(((49,48),47),46)),(45,(44,43))),(42,41)),40),(27,(29,(28,26)))),((31,30),(32,((((37,((39,38),36)),(35,34)),33),((25,24),23))))),((22,21),(((15,14),(13,(12,11))),((20,16),(19,(18,(17,(10,(9,(8,(5,(6,(7,4))))))))))))),(2,3),1);
   tree tree_629 [p = 0.000, P = 0.042] = [&W 0.000067] (((((50,((((49,48),47),(44,(45,43))),(46,((42,41),40)))),(27,(28,(29,26)))),((31,30),(32,((((((39,38),(37,36)),35),34),33),((25,24),23))))),((22,21),(((15,14),(13,(12,11))),((20,16),(19,(18,(17,(10,(9,(8,(5,(6,(7,4))))))))))))),(2,3),1);
   tree tree_630 [p = 0.000, P = 0.042] = [&W 0.000067] (((((28,27),(29,26)),(((42,((((((50,49),48),47),46),((45,44),43)),41)),40),((31,30),(32,(((37,((39,38),36)),(35,34)),(33,((25,24),23))))))),((22,21),(((15,14),(13,(12,11))),((20,16),(19,(18,(17,(10,(9,(8,(5,(6,(7,4))))))))))))),(2,3),1);
   tree tree_631 [p = 0.000, P = 0.042] = [&W 0.000067] (((((28,(29,27)),26),((31,30),(((42,41),(((((49,48),47),(50,46)),(44,(45,43))),40)),(32,((((37,((39,38),36)),(35,34)),33),((25,24),23)))))),((22,21),(((15,14),(13,(12,11))),((20,16),(19,(18,(17,(10,(9,(8,(5,(6,(7,4))))))))))))),(2,3),1);
   tree tree_632 [p = 0.000, P = 0.043] = [&W 0.000067] ((((((((37,((39,38),36)),35),34),33),32),(((50,((46,(44,(45,43))),(((49,48),47),(41,(42,40))))),(27,((29,28),26))),((31,30),((25,24),23)))),((22,21),(((15,14),(13,(12,11))),((20,16),(19,(18,(17,(10,(9,(8,(5,(6,(7,4))))))))))))),(2,3),1);
   tree tree_633 [p = 0.000, P = 0.043] = [&W 0.000067] ((((((((((50,(49,48)),47),46),(44,(45,43))),(42,41)),40),(31,30)),((29,((28,27),26)),(32,(33,(((((39,38),(37,36)),35),34),(24,(25,23))))))),((22,21),(((15,14),(13,(12,11))),((20,16),(19,(18,(17,(10,(9,(8,(5,(6,(7,4))))))))))))),(2,3),1);
   tree tree_634 [p = 0.000, P = 0.043] = [&W 0.000067] ((((31,30),((29,((28,27),26)),((42,(41,(((((49,(50,48)),47),46),(45,(44,43))),40))),(32,(33,(((((39,38),37),36),(35,34)),(24,(25,23)))))))),(22,(21,(((15,14),(13,(12,11))),((19,(20,16)),(18,(17,(10,(9,(8,(5,(6,(7,4))))))))))))),(2,3),1);
   tree tree_635 [p = 0.000, P = 0.043] = [&W 0.000067] ((((((((((50,(49,48)),47),(46,(45,(44,43)))),(42,41)),40),((((37,((39,38),36)),(35,34)),33),32)),((28,27),(29,26))),(31,(30,(24,(25,23))))),(22,(21,(((15,14),(13,(12,11))),((19,(20,16)),(18,(17,(10,(9,(8,(5,(6,(7,4))))))))))))),(2,3),1);
   tree tree_636 [p = 0.000, P = 0.043] = [&W 0.000067] ((((27,(29,(28,26))),(((42,((((((50,49),48),47),46),((45,44),43)),41)),40),((31,30),(32,((((((39,38),37),36),(35,34)),33),((25,24),23)))))),(21,(22,(((15,14),(13,(12,11))),((19,(20,16)),(18,(17,(10,(9,(8,(5,(6,(7,4))))))))))))),(2,3),1);
   tree tree_637 [p = 0.000, P = 0.043] = [&W 0.000067] (((((((((49,(50,48)),47),46),(44,(45,43))),(42,41)),40),((31,30),((29,((28,27),26)),(32,(33,(((37,((39,38),36)),(35,34)),((25,24),23))))))),(22,(21,(((15,14),(13,(12,11))),(18,((19,(20,16)),(17,(10,(9,(8,(5,(6,(7,4))))))))))))),(2,3),1);
   tree tree_638 [p = 0.000, P = 0.043] = [&W 0.000067] ((((31,30),((((46,((48,((50,49),47)),(44,(45,43)))),(42,41)),40),((27,(29,(28,26))),(32,(((((39,38),(37,36)),(35,34)),33),((25,24),23)))))),((22,21),(((15,14),(13,(12,11))),((19,(20,16)),(18,(17,(10,(9,(8,(5,(6,(7,4)))))))))))),(2,3),1);
   tree tree_639 [p = 0.000, P = 0.043] = [&W 0.000067] ((((31,30),((((((((50,49),48),47),46),(44,(45,43))),(42,41)),40),((27,(29,(28,26))),(32,(33,((35,((37,((39,38),36)),34)),((25,24),23))))))),((22,21),(((15,14),(13,(12,11))),(20,(16,(17,(19,(18,(10,(9,(8,(5,(6,(7,4)))))))))))))),(2,3),1);
   tree tree_640 [p = 0.000, P = 0.043] = [&W 0.000067] ((((31,30),((((((((50,49),48),47),(46,(44,(45,43)))),(42,41)),40),(27,(28,(29,26)))),(32,((((((39,38),(37,36)),35),34),33),((25,24),23))))),((22,21),(((15,14),(13,(12,11))),((20,16),(19,(18,(17,(10,(9,(8,(5,(6,(7,4))))))))))))),(2,3),1);
   tree tree_641 [p = 0.000, P = 0.043] = [&W 0.000067] ((((31,30),(((50,((((((49,48),47),46),(44,(45,43))),(42,41)),40)),(27,(28,(29,26)))),(32,((((((39,38),(37,36)),35),34),33),((25,24),23))))),((22,21),(((15,14),(13,(12,11))),((20,16),(19,(18,(17,(10,(9,(8,(5,(6,(7,4))))))))))))),(2,3),1);
   tree tree_642 [p = 0.000, P = 0.043] = [&W 0.000067] ((((27,(28,(29,26))),(((42,((46,((((50,49),48),47),(45,(44,43)))),41)),40),((31,30),(32,((((37,((39,38),36)),(35,34)),33),((25,24),23)))))),((22,21),(((15,14),(13,(12,11))),((20,16),(19,(18,(17,(10,(9,(8,(5,(6,(7,4))))))))))))),(2,3),1);
   tree tree_643 [p = 0.000, P = 0.043] = [&W 0.000067] ((((27,(28,(29,26))),((31,30),(((((((50,49),48),47),(46,(44,(45,43)))),(42,41)),40),(32,((((37,((39,38),36)),(35,34)),33),((25,24),23)))))),((22,21),(((15,14),(13,(12,11))),((20,16),(19,(18,(17,(10,(9,(8,(5,(6,(7,4))))))))))))),(2,3),1);
   tree tree_644 [p = 0.000, P = 0.043] = [&W 0.000067] (((((29,28),(27,26)),((50,(49,(48,(47,((44,(45,43)),(46,((42,41),40))))))),((((((39,38),(37,36)),(35,34)),33),32),((31,30),(24,(25,23)))))),((22,21),(((15,14),(13,(12,11))),((20,16),(19,(18,(17,(10,(9,(8,(5,(6,(7,4))))))))))))),(2,3),1);
   tree tree_645 [p = 0.000, P = 0.043] = [&W 0.000067] ((((31,30),(((((((49,(50,48)),47),46),(45,(44,43))),(42,41)),40),((29,((28,27),26)),(32,(33,(((37,((39,38),36)),(35,34)),(25,(24,23)))))))),((22,21),(((15,14),(13,(12,11))),((19,(20,16)),(18,(17,(10,(9,(8,(5,(6,(7,4)))))))))))),(2,3),1);
   tree tree_646 [p = 0.000, P = 0.043] = [&W 0.000067] ((((((((((39,38),(37,36)),35),34),33),32),((((50,(((49,48),47),(46,(45,(44,43))))),(42,41)),40),(27,(28,(29,26))))),((31,30),((25,24),23))),((22,21),(((15,14),(13,(12,11))),((20,16),(19,(18,(17,(10,(9,(8,(5,(6,(7,4))))))))))))),(2,3),1);
   tree tree_647 [p = 0.000, P = 0.044] = [&W 0.000067] (((((((50,(((49,48),47),(46,(44,(45,43))))),(42,41)),40),(31,30)),(((29,(28,27)),26),(32,(((((37,((39,38),36)),35),34),33),((25,24),23))))),(22,(21,(((15,14),(13,(12,11))),(16,(20,(19,(17,(18,(10,(9,(8,(5,(6,(7,4))))))))))))))),(2,3),1);
   tree tree_648 [p = 0.000, P = 0.044] = [&W 0.000067] ((((31,30),(((50,(((46,(((49,48),47),(44,(45,43)))),(42,41)),40)),(29,((28,27),26))),(32,(((((37,((39,38),36)),35),34),33),((25,24),23))))),(21,(22,(((15,14),(13,(12,11))),(16,(20,(19,(17,(18,(10,(9,(8,(5,(6,(7,4))))))))))))))),(2,3),1);
   tree tree_649 [p = 0.000, P = 0.044] = [&W 0.000067] ((((31,30),((((42,((46,(((49,(50,48)),47),(45,(44,43)))),41)),40),(29,((28,27),26))),(32,(33,(((37,((39,38),36)),(35,34)),((25,24),23)))))),(21,(22,(((15,14),(13,(12,11))),(16,(20,(19,(17,(18,(10,(9,(8,(5,(6,(7,4))))))))))))))),(2,3),1);
   tree tree_650 [p = 0.000, P = 0.044] = [&W 0.000067] (((((31,30),(((42,((46,((((50,49),48),47),(45,(44,43)))),41)),40),(29,((28,27),26)))),(32,(((((37,((39,38),36)),35),34),33),((25,24),23)))),(21,(22,(((15,14),(13,(12,11))),(16,(20,(19,(17,(18,(10,(9,(8,(5,(6,(7,4))))))))))))))),(2,3),1);
   tree tree_651 [p = 0.000, P = 0.044] = [&W 0.000067] ((((31,30),((((50,(((49,48),47),(46,((45,44),43)))),(42,41)),40),((28,((29,27),26)),(32,((((37,((39,38),36)),(35,34)),33),((25,24),23)))))),((22,21),(((15,14),(13,(12,11))),(16,(20,(19,(17,(18,(10,(9,(8,(5,(6,(7,4)))))))))))))),(2,3),1);
   tree tree_652 [p = 0.000, P = 0.044] = [&W 0.000067] (((((((((((50,49),48),47),46),(44,(45,43))),(42,41)),40),(29,((28,27),26))),((31,30),(32,(((35,((37,((39,38),36)),34)),33),((25,24),23))))),(21,(22,(((15,14),(13,(12,11))),(16,(20,(19,(17,(18,(10,(9,(8,(5,(6,(7,4))))))))))))))),(2,3),1);
   tree tree_653 [p = 0.000, P = 0.044] = [&W 0.000067] ((((((29,28),27),26),(((((((50,49),48),47),(46,(44,(45,43)))),(42,41)),40),((31,30),(32,(((37,((39,38),36)),(35,34)),(33,((25,24),23))))))),(21,(22,(((15,14),(13,(12,11))),(16,(20,(19,(17,(18,(10,(9,(8,(5,(6,(7,4))))))))))))))),(2,3),1);
   tree tree_654 [p = 0.000, P = 0.044] = [&W 0.000067] (((((29,28),(27,26)),((31,30),((((50,(((49,48),47),(46,(44,(45,43))))),(42,41)),40),(32,(33,(((37,((39,38),36)),(35,34)),((25,24),23))))))),((22,21),(((15,14),(13,(12,11))),(16,(20,(19,(17,(18,(10,(9,(8,(5,(6,(7,4)))))))))))))),(2,3),1);
   tree tree_655 [p = 0.000, P = 0.044] = [&W 0.000067] ((((31,30),((((50,(42,((((49,48),47),(46,(44,(45,43)))),41))),40),(29,((28,27),26))),(32,((((37,((39,38),36)),(35,34)),33),((25,24),23))))),(21,(22,(((15,14),(13,(12,11))),(16,(20,(19,(17,(18,(10,(9,(8,(5,(6,(7,4))))))))))))))),(2,3),1);
   tree tree_656 [p = 0.000, P = 0.044] = [&W 0.000067] ((22,((((((((((50,(49,48)),47),46),(45,(44,43))),(42,41)),40),(31,30)),((29,((28,27),26)),(32,(((35,((37,((39,38),36)),34)),33),((25,24),23))))),21),(((15,14),(13,(12,11))),(16,(20,(19,(17,(18,(10,(9,(8,(5,(6,(7,4)))))))))))))),(2,3),1);
   tree tree_657 [p = 0.000, P = 0.044] = [&W 0.000067] ((((31,30),((50,(((46,(((49,48),47),(44,(45,43)))),(42,41)),40)),((29,((28,27),26)),(32,(((35,((37,((39,38),36)),34)),33),((25,24),23)))))),(21,(22,(((15,14),(13,(12,11))),(16,(20,(19,(17,(18,(10,(9,(8,(5,(6,(7,4))))))))))))))),(2,3),1);
   tree tree_658 [p = 0.000, P = 0.044] = [&W 0.000067] ((((((((((50,49),48),47),(46,(44,(45,43)))),42),41),40),(((29,(28,27)),26),((31,30),(32,(33,(((((39,38),(37,36)),35),34),((25,24),23))))))),(21,(22,(((15,14),(13,(12,11))),(16,(20,(19,(17,(18,(10,(9,(8,(5,(6,(7,4))))))))))))))),(2,3),1);
   tree tree_659 [p = 0.000, P = 0.044] = [&W 0.000067] ((((((((((50,(49,48)),47),46),(45,(44,43))),(42,41)),40),(31,30)),((29,((28,27),26)),(32,(33,(((((39,38),37),36),(35,34)),((25,24),23)))))),(21,(22,(((15,14),(13,(12,11))),(16,(20,(19,(17,(18,(10,(9,(8,(5,(6,(7,4))))))))))))))),(2,3),1);
   tree tree_660 [p = 0.000, P = 0.044] = [&W 0.000067] ((((((42,((46,(((49,48),47),(50,((45,44),43)))),41)),40),(31,30)),(((29,(28,27)),26),(32,((((((39,38),(37,36)),35),34),33),((25,24),23))))),(21,(22,(((15,14),(13,(12,11))),(16,(20,(19,(17,(18,(10,(9,(8,(5,(6,(7,4))))))))))))))),(2,3),1);
   tree tree_661 [p = 0.000, P = 0.044] = [&W 0.000067] ((21,((((42,(((49,48),(47,((50,46),(44,(45,43))))),41)),40),(((31,30),(29,((28,27),26))),(32,(((((39,38),(37,36)),(35,34)),33),((25,24),23))))),(22,(((15,14),(13,(12,11))),(16,(20,(19,(17,(18,(10,(9,(8,(5,(6,(7,4))))))))))))))),(2,3),1);
   tree tree_662 [p = 0.000, P = 0.045] = [&W 0.000067] ((((31,30),((((((50,((49,48),47)),46),(45,(44,43))),(42,41)),40),((((29,28),27),26),(32,(((((39,38),(37,36)),(35,34)),33),((25,24),23)))))),(21,(22,(((15,14),(13,(12,11))),(16,(20,(19,(17,(18,(10,(9,(8,(5,(6,(7,4))))))))))))))),(2,3),1);
   tree tree_663 [p = 0.000, P = 0.045] = [&W 0.000067] (((((29,((28,27),26)),(((((((50,49),48),47),(46,(44,(45,43)))),(42,41)),40),((((((37,((39,38),36)),35),34),33),32),((31,30),(24,(25,23)))))),(22,21)),(((15,14),(13,(12,11))),(16,(20,(19,(17,(18,(10,(9,(8,(5,(6,(7,4))))))))))))),(2,3),1);
   tree tree_664 [p = 0.000, P = 0.045] = [&W 0.000067] (((32,((((37,((39,38),36)),(35,34)),33),((25,24),23))),((((((((50,(49,48)),47),(46,(44,(45,43)))),(42,41)),40),(31,30)),((29,(28,27)),26)),(21,(22,(((15,14),(13,(12,11))),(16,(20,(19,(17,(18,(10,(9,(8,(5,(6,(7,4)))))))))))))))),(2,3),1);
   tree tree_665 [p = 0.000, P = 0.045] = [&W 0.000067] ((((31,30),(((((46,(((49,(50,48)),47),(44,(45,43)))),42),41),40),((27,((29,28),26)),(32,(((((37,((39,38),36)),35),34),33),((25,24),23)))))),(21,(22,(((15,14),(13,(12,11))),(16,(20,(19,(17,(18,(10,(9,(8,(5,(6,(7,4))))))))))))))),(2,3),1);
   tree tree_666 [p = 0.000, P = 0.045] = [&W 0.000067] (((((31,30),((27,(28,(29,26))),((((((50,(49,48)),47),(46,(45,(44,43)))),(42,41)),40),(32,(33,(((((39,38),(37,36)),35),34),((25,24),23))))))),(22,21)),(((15,14),(13,(12,11))),(16,(20,(19,(17,(18,(10,(9,(8,(5,(6,(7,4))))))))))))),(2,3),1);
   tree tree_667 [p = 0.000, P = 0.045] = [&W 0.000067] (((((((35,((37,((39,38),36)),34)),33),32),(((((49,(50,(48,47))),(46,(44,(45,43)))),(42,41)),40),((29,(28,27)),26))),((31,30),(25,(24,23)))),((22,21),(((15,14),(13,(12,11))),(16,(20,(19,(17,(18,(10,(9,(8,(5,(6,(7,4)))))))))))))),(2,3),1);
   tree tree_668 [p = 0.000, P = 0.045] = [&W 0.000067] (((((29,((28,27),26)),((((((((50,49),48),47),(46,(45,(44,43)))),(42,41)),40),(((35,(((39,38),(37,36)),34)),33),32)),((31,30),((25,24),23)))),(22,21)),(((15,14),(13,(12,11))),(16,(20,(19,(17,(18,(10,(9,(8,(5,(6,(7,4))))))))))))),(2,3),1);
   tree tree_669 [p = 0.000, P = 0.045] = [&W 0.000067] ((((((((((50,(49,(48,47))),46),((45,44),43)),(42,41)),40),(31,30)),(32,((29,((28,27),26)),(((((39,38),(37,36)),(35,34)),33),((25,24),23))))),(22,21)),(((15,14),(13,(12,11))),(16,(20,(19,(17,(18,(10,(9,(8,(5,(6,(7,4))))))))))))),(2,3),1);
   tree tree_670 [p = 0.000, P = 0.045] = [&W 0.000067] ((((29,(28,(27,26))),(((((((39,38),(37,36)),35),34),33),32),(((((((50,49),48),47),(46,(44,(45,43)))),(42,41)),40),(30,(31,(25,(24,23))))))),((22,21),(((15,14),(13,(12,11))),(16,(20,(19,(17,(18,(10,(9,(8,(5,(6,(7,4)))))))))))))),(2,3),1);
   tree tree_671 [p = 0.000, P = 0.045] = [&W 0.000067] ((((((((50,(49,(48,47))),(46,(44,(45,43)))),(42,41)),40),((((((((39,38),37),36),35),34),33),32),(29,((28,27),26)))),((31,30),(25,(24,23)))),((22,21),(((15,14),(13,(12,11))),(16,(20,(19,(17,(18,(10,(9,(8,(5,(6,(7,4)))))))))))))),(2,3),1);
   tree tree_672 [p = 0.000, P = 0.045] = [&W 0.000067] (((((((50,((((49,48),47),46),(45,(44,43)))),(42,41)),40),(31,30)),((29,(27,(28,26))),(32,(((((37,((39,38),36)),35),34),33),(25,(24,23)))))),((22,21),(((15,14),(13,(12,11))),(16,(20,(19,(17,(18,(10,(9,(8,(5,(6,(7,4)))))))))))))),(2,3),1);
   tree tree_673 [p = 0.000, P = 0.045] = [&W 0.000067] (((((((((46,(((50,(49,48)),47),(44,(45,43)))),42),41),40),(31,30)),(32,((29,((28,27),26)),(33,(((37,((39,38),36)),(35,34)),((25,24),23)))))),(22,21)),(((15,14),(13,(12,11))),(16,(20,(19,(17,(18,(10,(9,(8,(5,(6,(7,4))))))))))))),(2,3),1);
   tree tree_674 [p = 0.000, P = 0.045] = [&W 0.000067] ((((31,30),((27,((29,28),26)),((((((((50,49),48),47),46),((45,44),43)),(42,41)),40),(32,(33,((35,((37,((39,38),36)),34)),((25,24),23))))))),(21,(22,(((15,14),(13,(12,11))),(16,(20,(19,(17,(18,(10,(9,(8,(5,(6,(7,4))))))))))))))),(2,3),1);
   tree tree_675 [p = 0.000, P = 0.045] = [&W 0.000067] (((((50,((44,(45,43)),(((49,48),47),(46,(41,(42,40)))))),(27,(28,(29,26)))),((31,30),(32,((((37,((39,38),36)),(35,34)),33),((25,24),23))))),(21,(22,(((15,14),(13,(12,11))),(16,(20,(19,(17,(18,(10,(9,(8,(5,(6,(7,4))))))))))))))),(2,3),1);
   tree tree_676 [p = 0.000, P = 0.045] = [&W 0.000067] ((((((((((49,(50,48)),47),46),(45,(44,43))),(42,41)),40),(31,30)),(((28,(29,27)),26),(32,(33,(((37,((39,38),36)),(35,34)),(24,(25,23))))))),(21,(22,(((15,14),(13,(12,11))),(16,(20,(19,(17,(18,(10,(9,(8,(5,(6,(7,4))))))))))))))),(2,3),1);
   tree tree_677 [p = 0.000, P = 0.046] = [&W 0.000067] ((((31,30),(((((50,(46,(((49,48),47),((45,44),43)))),(42,41)),40),(29,((28,27),26))),(32,(((((39,38),(37,36)),(35,34)),33),((25,24),23))))),(22,(21,(((15,14),(13,(12,11))),(16,(20,(19,(17,(18,(10,(9,(8,(5,(6,(7,4))))))))))))))),(2,3),1);
   tree tree_678 [p = 0.000, P = 0.046] = [&W 0.000067] ((((31,30),((((46,((((50,49),48),47),((45,44),43))),(42,41)),40),(((28,27),(29,26)),(32,(33,(((37,((39,38),36)),(35,34)),((25,24),23))))))),(22,(21,(((15,14),(13,(12,11))),(16,(20,(19,(17,(18,(10,(9,(8,(5,(6,(7,4))))))))))))))),(2,3),1);
   tree tree_679 [p = 0.000, P = 0.046] = [&W 0.000067] (((((((((46,(((50,(49,48)),47),(44,(45,43)))),42),41),40),(31,30)),(29,((28,27),26))),(32,((((((39,38),(37,36)),35),34),33),((25,24),23)))),(22,(21,(((15,14),(13,(12,11))),(16,(20,(19,(17,(18,(10,(9,(8,(5,(6,(7,4))))))))))))))),(2,3),1);
   tree tree_680 [p = 0.000, P = 0.046] = [&W 0.000067] ((((((42,((((49,(48,47)),(50,46)),(44,(45,43))),41)),40),(31,30)),((29,((28,27),26)),(32,(((((39,38),(37,36)),(35,34)),33),((25,24),23))))),(22,(21,(((15,14),(13,(12,11))),(16,(20,(19,(17,(18,(10,(9,(8,(5,(6,(7,4))))))))))))))),(2,3),1);
   tree tree_681 [p = 0.000, P = 0.046] = [&W 0.000067] (((((((42,((46,((((50,49),48),47),(45,(44,43)))),41)),40),(((35,(((39,38),(37,36)),34)),33),32)),(29,((28,27),26))),((31,30),((25,24),23))),(22,(21,(((15,14),(13,(12,11))),(16,(20,(19,(17,(18,(10,(9,(8,(5,(6,(7,4))))))))))))))),(2,3),1);
   tree tree_682 [p = 0.000, P = 0.046] = [&W 0.000067] ((((29,((28,27),26)),(((((50,(46,(((49,48),47),((45,44),43)))),(42,41)),40),(31,30)),(32,(((((39,38),(37,36)),(35,34)),33),((25,24),23))))),(22,(21,(((15,14),(13,(12,11))),(16,(20,(19,(17,(18,(10,(9,(8,(5,(6,(7,4))))))))))))))),(2,3),1);
   tree tree_683 [p = 0.000, P = 0.046] = [&W 0.000067] (((((((50,(46,(((49,48),47),(44,(45,43))))),42),41),40),((31,30),((29,((28,27),26)),(32,(33,((((39,38),(37,36)),(35,34)),((25,24),23))))))),(22,(21,(((15,14),(13,(12,11))),(16,(20,(19,(17,(18,(10,(9,(8,(5,(6,(7,4))))))))))))))),(2,3),1);
   tree tree_684 [p = 0.000, P = 0.046] = [&W 0.000067] ((((((((((((50,49),48),47),46),((45,44),43)),(42,41)),40),(31,30)),(29,((28,27),26))),(32,((((((39,38),37),36),(35,34)),33),((25,24),23)))),(22,(21,(((15,14),(13,(12,11))),(16,(20,(19,(17,(18,(10,(9,(8,(5,(6,(7,4))))))))))))))),(2,3),1);
   tree tree_685 [p = 0.000, P = 0.046] = [&W 0.000067] (((((31,30),(((((((50,49),48),47),(46,(44,(45,43)))),(42,41)),40),(29,((28,27),26)))),(32,((((37,((39,38),36)),(35,34)),33),((25,24),23)))),(22,(21,(((15,14),(13,(12,11))),(16,(20,(19,(17,(18,(10,(9,(8,(5,(6,(7,4))))))))))))))),(2,3),1);
   tree tree_686 [p = 0.000, P = 0.046] = [&W 0.000067] (((((29,(28,27)),26),((((42,(((50,(((49,48),47),46)),(45,(44,43))),41)),40),(31,30)),(32,(((((39,38),(37,36)),(35,34)),33),((25,24),23))))),(22,(21,(((15,14),(13,(12,11))),(16,(20,(19,(17,(18,(10,(9,(8,(5,(6,(7,4))))))))))))))),(2,3),1);
   tree tree_687 [p = 0.000, P = 0.046] = [&W 0.000067] ((((27,(28,(29,26))),((((((((50,49),48),47),(46,(45,(44,43)))),(42,41)),40),(31,30)),(32,(((((39,38),(37,36)),(35,34)),33),((25,24),23))))),(22,(21,(((15,14),(13,(12,11))),(16,(20,(19,(17,(18,(10,(9,(8,(5,(6,(7,4))))))))))))))),(2,3),1);
   tree tree_688 [p = 0.000, P = 0.046] = [&W 0.000067] (((((((((((50,(49,48)),47),46),(44,(45,43))),(42,41)),40),(31,30)),(29,((28,27),26))),(32,((((((39,38),(37,36)),35),34),33),((25,24),23)))),(22,(21,(((15,14),(13,(12,11))),(16,(20,(19,(17,(18,(10,(9,(8,(5,(6,(7,4))))))))))))))),(2,3),1);
   tree tree_689 [p = 0.000, P = 0.046] = [&W 0.000067] (((((31,30),((50,((((((49,48),47),46),(44,(45,43))),(42,41)),40)),(29,((28,27),26)))),(32,(((((37,((39,38),36)),35),34),33),((25,24),23)))),(22,(21,(((15,14),(13,(12,11))),(16,(20,(19,(17,(18,(10,(9,(8,(5,(6,(7,4))))))))))))))),(2,3),1);
   tree tree_690 [p = 0.000, P = 0.046] = [&W 0.000067] ((((31,30),((((((((49,(50,48)),47),46),(44,(45,43))),42),41),40),((29,(27,(28,26))),(32,(((((37,((39,38),36)),35),34),33),((25,24),23)))))),(22,(21,(((15,14),(13,(12,11))),(16,(20,(19,(17,(18,(10,(9,(8,(5,(6,(7,4))))))))))))))),(2,3),1);
   tree tree_691 [p = 0.000, P = 0.046] = [&W 0.000067] ((((41,(42,((46,((((50,49),48),47),(44,(45,43)))),40))),((31,30),((29,((28,27),26)),(32,(((35,((37,((39,38),36)),34)),33),((25,24),23)))))),(22,(21,(((15,14),(13,(12,11))),(16,(20,(19,(17,(18,(10,(9,(8,(5,(6,(7,4))))))))))))))),(2,3),1);
   tree tree_692 [p = 0.000, P = 0.047] = [&W 0.000067] ((((31,30),((((42,41),(((((50,49),48),47),(46,(45,(44,43)))),40)),(27,((29,28),26))),(32,(33,((35,((37,((39,38),36)),34)),((25,24),23)))))),(22,(21,(((15,14),(13,(12,11))),(16,(20,(19,(17,(18,(10,(9,(8,(5,(6,(7,4))))))))))))))),(2,3),1);
   tree tree_693 [p = 0.000, P = 0.047] = [&W 0.000067] ((((31,30),(((50,(((49,48),47),((46,((45,44),43)),((42,41),40)))),(27,((29,28),26))),(32,((((37,((39,38),36)),(35,34)),33),((25,24),23))))),(22,(21,(((15,14),(13,(12,11))),(16,(20,(19,(17,(18,(10,(9,(8,(5,(6,(7,4))))))))))))))),(2,3),1);
   tree tree_694 [p = 0.000, P = 0.047] = [&W 0.000067] ((((31,30),((((46,(((49,(50,48)),47),(44,(45,43)))),(42,41)),40),((27,(29,(28,26))),(32,((((((39,38),(37,36)),35),34),33),((25,24),23)))))),(22,(21,(((15,14),(13,(12,11))),(16,(20,(19,(17,(18,(10,(9,(8,(5,(6,(7,4))))))))))))))),(2,3),1);
   tree tree_695 [p = 0.000, P = 0.047] = [&W 0.000067] (((((((((50,49),48),47),(46,(45,(44,43)))),(42,41)),40),((31,30),(32,((27,((29,28),26)),(((((37,((39,38),36)),35),34),33),((25,24),23)))))),(22,(21,(((15,14),(13,(12,11))),(16,(20,(19,(17,(18,(10,(9,(8,(5,(6,(7,4))))))))))))))),(2,3),1);
   tree tree_696 [p = 0.000, P = 0.047] = [&W 0.000067] ((((31,30),(((((((37,((39,38),36)),35),34),33),32),((((50,(((49,48),47),(46,((45,44),43)))),(42,41)),40),(29,(27,(28,26))))),(24,(25,23)))),(22,(21,(((15,14),(13,(12,11))),(16,(20,(19,(17,(18,(10,(9,(8,(5,(6,(7,4))))))))))))))),(2,3),1);
   tree tree_697 [p = 0.000, P = 0.047] = [&W 0.000067] (((((29,27),(28,26)),((((((46,((((50,49),48),47),(44,(45,43)))),42),41),40),(31,30)),(32,((((((39,38),37),36),(35,34)),33),((25,24),23))))),(22,(21,(((15,14),(13,(12,11))),(16,(20,(19,(17,(18,(10,(9,(8,(5,(6,(7,4))))))))))))))),(2,3),1);
   tree tree_698 [p = 0.000, P = 0.047] = [&W 0.000067] ((((31,30),((50,(((49,48),47),((46,(44,(45,43))),(41,(42,40))))),((27,(28,(29,26))),(32,((((37,((39,38),36)),(35,34)),33),((25,24),23)))))),(22,(21,(((15,14),(13,(12,11))),(16,(20,(19,(17,(18,(10,(9,(8,(5,(6,(7,4))))))))))))))),(2,3),1);
   tree tree_699 [p = 0.000, P = 0.047] = [&W 0.000067] ((((31,30),((((((((49,48),47),(50,46)),((45,44),43)),(42,41)),40),(29,(27,(28,26)))),(32,(33,(((((39,38),37),36),(35,34)),((25,24),23)))))),(22,(21,(((15,14),(13,(12,11))),(16,(20,(19,(17,(18,(10,(9,(8,(5,(6,(7,4))))))))))))))),(2,3),1);
   tree tree_700 [p = 0.000, P = 0.047] = [&W 0.000067] ((((29,((28,27),26)),((31,30),(((((((50,(49,48)),47),46),(44,(45,43))),(42,41)),40),(32,(((((37,((39,38),36)),35),34),33),((25,24),23)))))),(22,(21,(((15,14),(13,(12,11))),(16,(20,(19,(17,(18,(10,(9,(8,(5,(6,(7,4))))))))))))))),(2,3),1);
   tree tree_701 [p = 0.000, P = 0.047] = [&W 0.000067] (((((28,(29,27)),26),(((41,(42,((((((50,49),48),47),46),((45,44),43)),40))),(31,30)),(32,(((((37,((39,38),36)),35),34),33),((25,24),23))))),(22,(21,(((15,14),(13,(12,11))),(16,(20,(19,(17,(18,(10,(9,(8,(5,(6,(7,4))))))))))))))),(2,3),1);
   tree tree_702 [p = 0.000, P = 0.047] = [&W 0.000067] (((((31,30),((((50,(((49,48),47),(46,(44,(45,43))))),(42,41)),40),(27,(29,(28,26))))),(32,(33,(((37,((39,38),36)),(35,34)),((25,24),23))))),(22,(21,(((15,14),(13,(12,11))),(16,(20,(19,(17,(18,(10,(9,(8,(5,(6,(7,4))))))))))))))),(2,3),1);
   tree tree_703 [p = 0.000, P = 0.047] = [&W 0.000067] (((((31,30),(((42,((((((50,49),48),47),46),((45,44),43)),41)),40),(27,(29,(28,26))))),(32,(((35,(((39,38),(37,36)),34)),33),((25,24),23)))),(22,(21,(((15,14),(13,(12,11))),(16,(20,(19,(17,(18,(10,(9,(8,(5,(6,(7,4))))))))))))))),(2,3),1);
   tree tree_704 [p = 0.000, P = 0.047] = [&W 0.000067] ((((27,(29,(28,26))),((((42,((((((50,49),48),47),46),(44,(45,43))),41)),40),(31,30)),(32,((((37,((39,38),36)),(35,34)),33),((25,24),23))))),(22,(21,(((15,14),(13,(12,11))),(16,(20,(19,(17,(18,(10,(9,(8,(5,(6,(7,4))))))))))))))),(2,3),1);
   tree tree_705 [p = 0.000, P = 0.047] = [&W 0.000067] ((((((42,41),(((((50,49),48),47),(46,(44,(45,43)))),40)),((28,27),(29,26))),((31,30),(32,((((((39,38),(37,36)),35),34),33),((25,24),23))))),(22,(21,(((15,14),(13,(12,11))),(16,(20,(19,(17,(18,(10,(9,(8,(5,(6,(7,4))))))))))))))),(2,3),1);
   tree tree_706 [p = 0.000, P = 0.047] = [&W 0.000067] ((((((((50,((49,48),47)),46),(45,(44,43))),(42,41)),40),((31,30),((29,((28,27),26)),(32,(33,((((37,((39,38),36)),35),34),(24,(25,23)))))))),((22,21),(((15,14),(13,(12,11))),(16,(20,(19,(17,(18,(10,(9,(8,(5,(6,(7,4)))))))))))))),(2,3),1);
   tree tree_707 [p = 0.000, P = 0.048] = [&W 0.000067] (((((29,(28,27)),26),((50,((((((49,48),47),46),(45,(44,43))),(42,41)),40)),((((((39,38),(37,36)),(35,34)),33),32),((31,30),(24,(25,23)))))),((22,21),(((15,14),(13,(12,11))),(16,(20,(19,(17,(18,(10,(9,(8,(5,(6,(7,4)))))))))))))),(2,3),1);
   tree tree_708 [p = 0.000, P = 0.048] = [&W 0.000067] ((((((35,(((39,38),(37,36)),34)),33),32),(((((((50,(49,48)),47),(46,(44,(45,43)))),(42,41)),40),((29,(28,27)),26)),(31,(30,(24,(25,23)))))),((22,21),(((15,14),(13,(12,11))),(16,(20,(19,(17,(18,(10,(9,(8,(5,(6,(7,4)))))))))))))),(2,3),1);
   tree tree_709 [p = 0.000, P = 0.048] = [&W 0.000067] ((((31,30),(((((((37,((39,38),36)),35),34),33),32),((50,(49,(48,(47,((44,(45,43)),(46,(41,(42,40)))))))),(29,((28,27),26)))),(24,(25,23)))),((22,21),(((15,14),(13,(12,11))),(16,(20,(19,(17,(18,(10,(9,(8,(5,(6,(7,4)))))))))))))),(2,3),1);
   tree tree_710 [p = 0.000, P = 0.048] = [&W 0.000067] ((((((((37,((39,38),36)),(35,34)),33),32),((50,((49,48),(47,(((45,44),43),(46,((42,41),40)))))),(29,((28,27),26)))),((31,30),(24,(25,23)))),((22,21),(((15,14),(13,(12,11))),(16,(20,(19,(17,(18,(10,(9,(8,(5,(6,(7,4)))))))))))))),(2,3),1);
   tree tree_711 [p = 0.000, P = 0.048] = [&W 0.000067] ((((29,((28,27),26)),(((50,((((49,48),47),(46,(44,(45,43)))),((42,41),40))),(((35,(((39,38),(37,36)),34)),33),32)),(31,(30,(24,(25,23)))))),((22,21),(((15,14),(13,(12,11))),(16,(20,(19,(17,(18,(10,(9,(8,(5,(6,(7,4)))))))))))))),(2,3),1);
   tree tree_712 [p = 0.000, P = 0.048] = [&W 0.000067] ((((29,((28,27),26)),(((50,(46,((44,(45,43)),(48,(49,(47,((42,41),40))))))),(((35,((37,((39,38),36)),34)),33),32)),(30,(31,(24,(25,23)))))),((22,21),(((15,14),(13,(12,11))),(16,(20,(19,(17,(18,(10,(9,(8,(5,(6,(7,4)))))))))))))),(2,3),1);
   tree tree_713 [p = 0.000, P = 0.048] = [&W 0.000067] ((((31,30),(((29,(28,27)),26),(((((((((50,49),48),47),46),(44,(45,43))),42),41),40),(32,(33,(((37,((39,38),36)),(35,34)),(24,(25,23)))))))),((22,21),(((15,14),(13,(12,11))),(16,(20,(19,(17,(18,(10,(9,(8,(5,(6,(7,4)))))))))))))),(2,3),1);
   tree tree_714 [p = 0.000, P = 0.048] = [&W 0.000067] (((((50,(((((49,48),47),46),(44,(45,43))),((42,41),40))),((((37,((39,38),36)),(35,34)),33),32)),(((29,28),(27,26)),((31,30),(24,(25,23))))),((22,21),(((15,14),(13,(12,11))),(16,(20,(19,(17,(18,(10,(9,(8,(5,(6,(7,4)))))))))))))),(2,3),1);
   tree tree_715 [p = 0.000, P = 0.048] = [&W 0.000067] (((((31,30),((((((((50,49),48),47),(46,(44,(45,43)))),(42,41)),40),((((39,(38,(37,36))),(35,34)),33),32)),(29,(28,(27,26))))),(24,(25,23))),((22,21),(((15,14),(13,(12,11))),(16,(20,(19,(17,(18,(10,(9,(8,(5,(6,(7,4)))))))))))))),(2,3),1);
   tree tree_716 [p = 0.000, P = 0.048] = [&W 0.000067] ((((28,(27,(29,26))),((31,30),((50,(((((49,48),47),46),((45,44),43)),(42,(41,40)))),(32,(33,(((37,((39,38),36)),(35,34)),(24,(25,23)))))))),((22,21),(((15,14),(13,(12,11))),(16,(20,(19,(17,(18,(10,(9,(8,(5,(6,(7,4)))))))))))))),(2,3),1);
   tree tree_717 [p = 0.000, P = 0.048] = [&W 0.000067] (((((((42,41),((((50,(49,48)),47),(46,(45,(44,43)))),40)),(((((37,((39,38),36)),35),34),33),32)),((29,(28,27)),26)),((31,30),(24,(25,23)))),((22,21),(((15,14),(13,(12,11))),(16,(20,(19,(17,(18,(10,(9,(8,(5,(6,(7,4)))))))))))))),(2,3),1);
   tree tree_718 [p = 0.000, P = 0.048] = [&W 0.000067] (((((29,(28,27)),26),((((((((50,(49,48)),47),46),(44,(45,43))),(42,41)),40),(((35,(((39,38),(37,36)),34)),33),32)),(31,(30,(24,(25,23)))))),((22,21),(((15,14),(13,(12,11))),(16,(20,(19,(17,(18,(10,(9,(8,(5,(6,(7,4)))))))))))))),(2,3),1);
   tree tree_719 [p = 0.000, P = 0.048] = [&W 0.000067] (((((((((((50,49),48),47),46),(44,(45,43))),(42,41)),40),(28,(27,(29,26)))),(((((((39,38),(37,36)),35),34),33),32),((31,30),(24,(25,23))))),((22,21),(((15,14),(13,(12,11))),(16,(20,(19,(17,(18,(10,(9,(8,(5,(6,(7,4)))))))))))))),(2,3),1);
   tree tree_720 [p = 0.000, P = 0.048] = [&W 0.000067] ((((29,((28,27),26)),((((((((50,49),48),47),46),((45,44),43)),(42,41)),40),((31,30),(32,(33,((35,(((39,38),(37,36)),34)),(24,(25,23)))))))),((22,21),(((15,14),(13,(12,11))),(16,(20,(19,(17,(18,(10,(9,(8,(5,(6,(7,4)))))))))))))),(2,3),1);
   tree tree_721 [p = 0.000, P = 0.048] = [&W 0.000067] ((((((50,((((49,48),47),46),(44,(45,43)))),(42,41)),40),((31,30),((29,(27,(28,26))),(32,(((((((39,38),37),36),35),34),33),(24,(25,23))))))),((22,21),(((15,14),(13,(12,11))),(16,(20,(19,(17,(18,(10,(9,(8,(5,(6,(7,4)))))))))))))),(2,3),1);
   tree tree_722 [p = 0.000, P = 0.049] = [&W 0.000067] ((((((((37,((39,38),36)),35),34),33),32),(((42,(41,(((50,((49,48),47)),(46,(44,(45,43)))),40))),(29,(27,(28,26)))),(30,(31,(24,(25,23)))))),((22,21),(((15,14),(13,(12,11))),(16,(20,(19,(17,(18,(10,(9,(8,(5,(6,(7,4)))))))))))))),(2,3),1);
   tree tree_723 [p = 0.000, P = 0.049] = [&W 0.000067] (((((((42,(((((50,(49,48)),47),46),((45,44),43)),41)),40),((((((39,38),(37,36)),35),34),33),32)),(29,(27,(28,26)))),((31,30),(24,(25,23)))),((22,21),(((15,14),(13,(12,11))),(16,(20,(19,(17,(18,(10,(9,(8,(5,(6,(7,4)))))))))))))),(2,3),1);
   tree tree_724 [p = 0.000, P = 0.049] = [&W 0.000067] ((((((41,(42,((((49,48),47),((50,46),(44,(45,43)))),40))),(((((37,((39,38),36)),35),34),33),32)),(27,((29,28),26))),((31,30),(24,(25,23)))),((22,21),(((15,14),(13,(12,11))),(16,(20,(19,(17,(18,(10,(9,(8,(5,(6,(7,4)))))))))))))),(2,3),1);
   tree tree_725 [p = 0.000, P = 0.049] = [&W 0.000067] (((((((42,(((((50,(49,48)),47),46),(45,(44,43))),41)),40),((((37,((39,38),36)),(35,34)),33),32)),(27,((29,28),26))),((31,30),(24,(25,23)))),((22,21),(((15,14),(13,(12,11))),(16,(20,(19,(17,(18,(10,(9,(8,(5,(6,(7,4)))))))))))))),(2,3),1);
   tree tree_726 [p = 0.000, P = 0.049] = [&W 0.000067] ((((((42,41),(((((50,(49,48)),47),46),(44,(45,43))),40)),((((35,((37,((39,38),36)),34)),33),32),(29,(27,(28,26))))),((31,30),(24,(25,23)))),((22,21),(((15,14),(13,(12,11))),(16,(20,(19,(17,(18,(10,(9,(8,(5,(6,(7,4)))))))))))))),(2,3),1);
   tree tree_727 [p = 0.000, P = 0.049] = [&W 0.000067] (((((((((50,(49,48)),47),(46,((45,44),43))),(42,41)),40),(27,((29,28),26))),(((((((39,38),(37,36)),35),34),33),32),((31,30),(24,(25,23))))),((22,21),(((15,14),(13,(12,11))),(16,(20,(19,(17,(18,(10,(9,(8,(5,(6,(7,4)))))))))))))),(2,3),1);
   tree tree_728 [p = 0.000, P = 0.049] = [&W 0.000067] ((((31,30),((((((49,(50,48)),47),(46,(45,(44,43)))),(42,41)),40),((27,(28,(29,26))),(32,(((((39,38),(37,36)),(35,34)),33),(24,(25,23))))))),((22,21),(((15,14),(13,(12,11))),(16,(20,(19,(17,(18,(10,(9,(8,(5,(6,(7,4)))))))))))))),(2,3),1);
   tree tree_729 [p = 0.000, P = 0.049] = [&W 0.000067] ((((((((((39,38),37),36),(35,34)),33),32),(29,((28,27),26))),((((((((50,49),48),47),46),(45,(44,43))),(42,41)),40),(30,(31,((25,24),23))))),(22,(21,(((15,14),(13,(12,11))),(20,(16,(19,(17,(18,(10,(9,(8,(5,(6,(7,4))))))))))))))),(2,3),1);
   tree tree_730 [p = 0.000, P = 0.049] = [&W 0.000067] (((((((((50,49),48),47),(46,((45,44),43))),((42,41),40)),((((((37,((39,38),36)),35),34),33),32),(29,((28,27),26)))),((31,30),(24,(25,23)))),((22,21),(((15,14),(13,(12,11))),(16,(20,(19,(17,(18,(10,(9,(8,(5,(6,(7,4)))))))))))))),(2,3),1);
   tree tree_731 [p = 0.000, P = 0.049] = [&W 0.000067] ((((27,(29,(28,26))),((31,30),((((((50,((49,48),47)),46),(45,(44,43))),(42,41)),40),(32,(33,((((39,38),(37,36)),(35,34)),(24,(25,23)))))))),((22,21),(((15,14),(13,(12,11))),(16,(20,(19,(17,(18,(10,(9,(8,(5,(6,(7,4)))))))))))))),(2,3),1);
   tree tree_732 [p = 0.000, P = 0.049] = [&W 0.000067] ((((((((46,((50,((49,48),47)),(44,(45,43)))),42),41),40),((((((37,((39,38),36)),35),34),33),32),(27,(29,(28,26))))),((31,30),(24,(25,23)))),((22,21),(((15,14),(13,(12,11))),(16,(20,(19,(17,(18,(10,(9,(8,(5,(6,(7,4)))))))))))))),(2,3),1);
   tree tree_733 [p = 0.000, P = 0.049] = [&W 0.000067] ((((((((37,((39,38),36)),(35,34)),33),32),(((((((50,49),48),47),(46,(45,(44,43)))),(42,41)),40),(27,(29,(28,26))))),((31,30),(24,(25,23)))),((22,21),(((15,14),(13,(12,11))),(16,(20,(19,(17,(18,(10,(9,(8,(5,(6,(7,4)))))))))))))),(2,3),1);
   tree tree_734 [p = 0.000, P = 0.049] = [&W 0.000067] ((((31,30),((((46,((49,((50,48),47)),(44,(45,43)))),(42,41)),40),((27,(29,(28,26))),(32,(33,(((((39,38),(37,36)),35),34),(24,(25,23)))))))),((22,21),(((15,14),(13,(12,11))),(16,(20,(19,(17,(18,(10,(9,(8,(5,(6,(7,4)))))))))))))),(2,3),1);
   tree tree_735 [p = 0.000, P = 0.049] = [&W 0.000067] ((((31,30),((((50,(((49,48),47),(46,((45,44),43)))),(42,41)),40),((27,(28,(29,26))),(32,(33,((((37,((39,38),36)),35),34),((25,24),23))))))),((22,21),(((15,14),(13,(12,11))),(16,(20,(19,(17,(18,(10,(9,(8,(5,(6,(7,4)))))))))))))),(2,3),1);
   tree tree_736 [p = 0.000, P = 0.049] = [&W 0.000067] (((((((((((50,49),48),47),46),((45,44),43)),(42,41)),40),(31,30)),((27,(28,(29,26))),(32,(((((39,38),(37,36)),(35,34)),33),((25,24),23))))),((22,21),(((15,14),(13,(12,11))),(16,(20,(19,(17,(18,(10,(9,(8,(5,(6,(7,4)))))))))))))),(2,3),1);
   tree tree_737 [p = 0.000, P = 0.050] = [&W 0.000067] ((((31,30),(((((((50,49),48),47),(46,((45,44),43))),(42,41)),40),((27,(28,(29,26))),(32,(33,(((37,((39,38),36)),(35,34)),((25,24),23))))))),((22,21),(((15,14),(13,(12,11))),(16,(20,(19,(17,(18,(10,(9,(8,(5,(6,(7,4)))))))))))))),(2,3),1);
   tree tree_738 [p = 0.000, P = 0.050] = [&W 0.000067] ((((31,30),((((42,((50,((((49,48),47),46),((45,44),43))),41)),40),(27,(28,(29,26)))),(32,((((37,((39,38),36)),(35,34)),33),((25,24),23))))),((22,21),(((15,14),(13,(12,11))),(16,(20,(19,(17,(18,(10,(9,(8,(5,(6,(7,4)))))))))))))),(2,3),1);
   tree tree_739 [p = 0.000, P = 0.050] = [&W 0.000067] ((((((((((50,(49,48)),47),46),(45,(44,43))),(42,41)),40),(31,30)),((27,(28,(29,26))),(32,((((((39,38),(37,36)),35),34),33),((25,24),23))))),((22,21),(((15,14),(13,(12,11))),(16,(20,(19,(17,(18,(10,(9,(8,(5,(6,(7,4)))))))))))))),(2,3),1);
   tree tree_740 [p = 0.000, P = 0.050] = [&W 0.000067] ((((31,30),((((((((50,49),48),47),46),(44,(45,43))),(42,41)),40),((27,(28,(29,26))),(32,((((37,((39,38),36)),(35,34)),33),((25,24),23)))))),((22,21),(((15,14),(13,(12,11))),(16,(20,(19,(17,(18,(10,(9,(8,(5,(6,(7,4)))))))))))))),(2,3),1);
   tree tree_741 [p = 0.000, P = 0.050] = [&W 0.000067] ((((31,30),(((((((50,(49,48)),47),(46,(44,(45,43)))),(42,41)),40),(27,(28,(29,26)))),(32,((((((39,38),(37,36)),35),34),33),((25,24),23))))),((22,21),(((15,14),(13,(12,11))),(16,(20,(19,(17,(18,(10,(9,(8,(5,(6,(7,4)))))))))))))),(2,3),1);
   tree tree_742 [p = 0.000, P = 0.050] = [&W 0.000067] ((((31,30),(((((46,((((50,49),48),47),(44,(45,43)))),41),(42,40)),(27,(28,(29,26)))),(32,((((37,((39,38),36)),(35,34)),33),((25,24),23))))),((22,21),(((15,14),(13,(12,11))),(16,(20,(19,(17,(18,(10,(9,(8,(5,(6,(7,4)))))))))))))),(2,3),1);
   tree tree_743 [p = 0.000, P = 0.050] = [&W 0.000067] (((((((((((39,38),37),36),35),34),33),32),((((((((49,48),47),46),(50,((45,44),43))),42),41),40),(27,(28,(29,26))))),((31,30),((25,24),23))),((22,21),(((15,14),(13,(12,11))),(16,(20,(19,(17,(18,(10,(9,(8,(5,(6,(7,4)))))))))))))),(2,3),1);
   tree tree_744 [p = 0.000, P = 0.050] = [&W 0.000067] (((((((46,(47,((50,49),(48,(44,(45,43)))))),(42,41)),40),((31,30),(27,(28,(29,26))))),(32,((((37,((39,38),36)),(35,34)),33),((25,24),23)))),((22,21),(((15,14),(13,(12,11))),(16,(20,(19,(17,(18,(10,(9,(8,(5,(6,(7,4)))))))))))))),(2,3),1);
   tree tree_745 [p = 0.000, P = 0.050] = [&W 0.000067] ((((((((((49,(50,48)),47),46),((45,44),43)),(42,41)),40),(31,30)),((27,(28,(29,26))),(32,(((((39,38),(37,36)),(35,34)),33),((25,24),23))))),((22,21),(((15,14),(13,(12,11))),(16,(20,(19,(17,(18,(10,(9,(8,(5,(6,(7,4)))))))))))))),(2,3),1);
   tree tree_746 [p = 0.000, P = 0.050] = [&W 0.000067] ((((31,30),(((42,((((49,48),47),((50,46),(44,(45,43)))),41)),40),((27,(28,(29,26))),(32,(33,(((37,((39,38),36)),(35,34)),((25,24),23))))))),((22,21),(((15,14),(13,(12,11))),(16,(20,(19,(17,(18,(10,(9,(8,(5,(6,(7,4)))))))))))))),(2,3),1);
   tree tree_747 [p = 0.000, P = 0.050] = [&W 0.000067] ((((31,30),(((((((50,((49,48),47)),46),(44,(45,43))),(42,41)),40),(27,(28,(29,26)))),(32,(33,(((37,((39,38),36)),(35,34)),((25,24),23)))))),((22,21),(((15,14),(13,(12,11))),(16,(20,(19,(17,(18,(10,(9,(8,(5,(6,(7,4)))))))))))))),(2,3),1);
   tree tree_748 [p = 0.000, P = 0.050] = [&W 0.000067] ((((50,(((((49,48),47),46),(44,(45,43))),((42,41),40))),((31,30),((27,(28,(29,26))),(32,(33,(((((39,38),(37,36)),35),34),((25,24),23))))))),((22,21),(((15,14),(13,(12,11))),(16,(20,(19,(17,(18,(10,(9,(8,(5,(6,(7,4)))))))))))))),(2,3),1);
   tree tree_749 [p = 0.000, P = 0.050] = [&W 0.000067] ((((31,30),(((42,((((((50,49),48),47),46),(45,(44,43))),41)),40),((27,(28,(29,26))),(32,((((37,((39,38),36)),(35,34)),33),((25,24),23)))))),((22,21),(((15,14),(13,(12,11))),(16,(20,(19,(17,(18,(10,(9,(8,(5,(6,(7,4)))))))))))))),(2,3),1);
   tree tree_750 [p = 0.000, P = 0.050] = [&W 0.000067] ((((27,(28,(29,26))),((((46,((((50,49),48),47),((45,44),43))),(42,41)),40),((31,30),(32,(((((37,((39,38),36)),35),34),33),((25,24),23)))))),((22,21),(((15,14),(13,(12,11))),(16,(20,(19,(17,(18,(10,(9,(8,(5,(6,(7,4)))))))))))))),(2,3),1);
   tree tree_751 [p = 0.000, P = 0.050] = [&W 0.000067] (((((50,(46,((((49,48),47),(44,(45,43))),((42,41),40)))),(27,(28,(29,26)))),((31,30),(32,((((37,((39,38),36)),(35,34)),33),((25,24),23))))),((22,21),(((15,14),(13,(12,11))),(16,(20,(19,(17,(18,(10,(9,(8,(5,(6,(7,4)))))))))))))),(2,3),1);
   tree tree_752 [p = 0.000, P = 0.051] = [&W 0.000067] (((((50,(((((49,48),47),46),(44,(45,43))),((42,41),40))),(27,(28,(29,26)))),((31,30),(32,((((37,((39,38),36)),(35,34)),33),((25,24),23))))),((22,21),(((15,14),(13,(12,11))),(16,(20,(19,(17,(18,(10,(9,(8,(5,(6,(7,4)))))))))))))),(2,3),1);
   tree tree_753 [p = 0.000, P = 0.051] = [&W 0.000067] ((((27,(28,(29,26))),(((42,(((50,((49,48),47)),(46,(45,(44,43)))),41)),40),((31,30),(32,(((((37,((39,38),36)),35),34),33),((25,24),23)))))),((22,21),(((15,14),(13,(12,11))),(16,(20,(19,(17,(18,(10,(9,(8,(5,(6,(7,4)))))))))))))),(2,3),1);
   tree tree_754 [p = 0.000, P = 0.051] = [&W 0.000067] ((((((((49,(50,48)),47),(46,((45,44),43))),(42,41)),40),((((((37,((39,38),36)),(35,34)),33),32),(28,((29,27),26))),((31,30),(24,(25,23))))),((22,21),(((15,14),(13,(12,11))),(16,(20,(19,(17,(18,(10,(9,(8,(5,(6,(7,4)))))))))))))),(2,3),1);
   tree tree_755 [p = 0.000, P = 0.051] = [&W 0.000067] ((((29,(28,27)),26),((((((((((50,49),48),47),46),(44,(45,43))),(42,41)),40),(31,30)),(32,(33,(((((39,38),(37,36)),35),34),((25,24),23))))),((22,21),(((15,14),(13,(12,11))),(16,(20,(19,(17,(18,(10,(9,(8,(5,(6,(7,4))))))))))))))),(2,3),1);
   tree tree_756 [p = 0.000, P = 0.051] = [&W 0.000067] ((((31,30),((((50,(((49,48),47),(46,(45,(44,43))))),(42,41)),40),((29,((28,27),26)),(32,((((37,((39,38),36)),(35,34)),33),(24,(25,23))))))),((22,21),(((15,14),(13,(12,11))),(16,(20,(19,(17,(18,(10,(9,(8,(5,(6,(7,4)))))))))))))),(2,3),1);
   tree tree_757 [p = 0.000, P = 0.051] = [&W 0.000067] ((((27,(28,(29,26))),((31,30),(((42,((46,(((50,(49,48)),47),((45,44),43))),41)),40),(32,(((35,(((39,38),(37,36)),34)),33),((25,24),23)))))),((22,21),(((15,14),(13,(12,11))),(16,(20,(19,(17,(18,(10,(9,(8,(5,(6,(7,4)))))))))))))),(2,3),1);
   tree tree_758 [p = 0.000, P = 0.051] = [&W 0.000067] (((((((50,((((49,48),47),46),((45,44),43))),(42,41)),40),(27,(28,(29,26)))),((31,30),(32,(((35,((37,((39,38),36)),34)),33),((25,24),23))))),((22,21),(((15,14),(13,(12,11))),(16,(20,(19,(17,(18,(10,(9,(8,(5,(6,(7,4)))))))))))))),(2,3),1);
   tree tree_759 [p = 0.000, P = 0.051] = [&W 0.000067] ((((27,(28,(29,26))),(((50,(((((49,48),47),46),(44,(45,43))),((42,41),40))),(31,30)),(32,((((((39,38),37),36),(35,34)),33),((25,24),23))))),((22,21),(((15,14),(13,(12,11))),(16,(20,(19,(17,(18,(10,(9,(8,(5,(6,(7,4)))))))))))))),(2,3),1);
   tree tree_760 [p = 0.000, P = 0.051] = [&W 0.000067] ((((27,(28,(29,26))),((((((((49,48),47),46),(50,(44,(45,43)))),(42,41)),40),(31,30)),(32,((((((39,38),(37,36)),35),34),33),((25,24),23))))),((22,21),(((15,14),(13,(12,11))),(16,(20,(19,(17,(18,(10,(9,(8,(5,(6,(7,4)))))))))))))),(2,3),1);
   tree tree_761 [p = 0.000, P = 0.051] = [&W 0.000067] ((((27,(28,(29,26))),((31,30),((((46,(((50,(49,48)),47),(44,(45,43)))),(42,41)),40),(32,((((37,((39,38),36)),(35,34)),33),((25,24),23)))))),((22,21),(((15,14),(13,(12,11))),(16,(20,(19,(17,(18,(10,(9,(8,(5,(6,(7,4)))))))))))))),(2,3),1);
   tree tree_762 [p = 0.000, P = 0.051] = [&W 0.000067] ((((27,(28,(29,26))),((((((50,((49,48),47)),(46,(44,(45,43)))),(42,41)),40),(31,30)),(32,((((37,((39,38),36)),(35,34)),33),((25,24),23))))),((22,21),(((15,14),(13,(12,11))),(16,(20,(19,(17,(18,(10,(9,(8,(5,(6,(7,4)))))))))))))),(2,3),1);
   tree tree_763 [p = 0.000, P = 0.051] = [&W 0.000067] (((((((((((50,49),48),47),46),(45,(44,43))),(42,41)),40),(27,(28,(29,26)))),((31,30),(32,((((37,((39,38),36)),(35,34)),33),((25,24),23))))),((22,21),(((15,14),(13,(12,11))),(16,(20,(19,(17,(18,(10,(9,(8,(5,(6,(7,4)))))))))))))),(2,3),1);
   tree tree_764 [p = 0.000, P = 0.051] = [&W 0.000067] ((((31,30),((((42,((46,((50,((49,48),47)),(44,(45,43)))),41)),40),((29,(28,27)),26)),(32,(((35,((37,((39,38),36)),34)),33),((25,24),23))))),(22,(21,(((15,14),(13,(12,11))),(20,(16,(19,(17,(18,(10,(9,(8,(5,(6,(7,4))))))))))))))),(2,3),1);
   tree tree_765 [p = 0.000, P = 0.051] = [&W 0.000067] ((((((42,((46,((((50,49),48),47),((45,44),43))),41)),40),(31,30)),((((29,28),27),26),(32,((((((39,38),(37,36)),35),34),33),((25,24),23))))),(22,(21,(((15,14),(13,(12,11))),(20,(16,(19,(17,(18,(10,(9,(8,(5,(6,(7,4))))))))))))))),(2,3),1);
   tree tree_766 [p = 0.000, P = 0.051] = [&W 0.000067] ((((((((((50,49),48),47),(46,(44,(45,43)))),(42,41)),40),(31,30)),((27,(29,(28,26))),(32,((((37,((39,38),36)),(35,34)),33),((25,24),23))))),(22,(21,(((15,14),(13,(12,11))),(20,(16,(19,(17,(18,(10,(9,(8,(5,(6,(7,4))))))))))))))),(2,3),1);
   tree tree_767 [p = 0.000, P = 0.052] = [&W 0.000067] ((((27,(29,(28,26))),((50,((46,(((49,48),47),((45,44),43))),((42,41),40))),((31,30),(32,(((((37,((39,38),36)),35),34),33),((25,24),23)))))),(22,(21,(((15,14),(13,(12,11))),(20,(16,(19,(17,(18,(10,(9,(8,(5,(6,(7,4))))))))))))))),(2,3),1);
   tree tree_768 [p = 0.000, P = 0.052] = [&W 0.000067] (((((31,30),(((42,(((((49,(50,48)),47),46),(44,(45,43))),41)),40),((28,(29,27)),26))),(32,(((((39,38),(37,36)),(35,34)),33),((25,24),23)))),(22,(21,(((15,14),(13,(12,11))),(20,(16,(19,(17,(18,(10,(9,(8,(5,(6,(7,4))))))))))))))),(2,3),1);
   tree tree_769 [p = 0.000, P = 0.052] = [&W 0.000067] ((((31,30),((((((((50,49),48),47),46),((45,44),43)),(42,41)),40),((29,(27,(28,26))),(32,(((((37,((39,38),36)),35),34),33),((25,24),23)))))),(22,(21,(((15,14),(13,(12,11))),(20,(16,(19,(17,(18,(10,(9,(8,(5,(6,(7,4))))))))))))))),(2,3),1);
   tree tree_770 [p = 0.000, P = 0.052] = [&W 0.000067] (((((31,30),((50,((42,((46,(((49,48),47),((45,44),43))),41)),40)),(27,((29,28),26)))),(32,(((((39,38),(37,36)),(35,34)),33),((25,24),23)))),(22,(21,(((15,14),(13,(12,11))),(20,(16,(19,(17,(18,(10,(9,(8,(5,(6,(7,4))))))))))))))),(2,3),1);
   tree tree_771 [p = 0.000, P = 0.052] = [&W 0.000067] ((((((((((50,49),48),47),46),(44,(45,43))),(42,41)),40),(((31,30),(27,(29,(28,26)))),(32,((((((39,38),(37,36)),35),34),33),((25,24),23))))),(22,(21,(((15,14),(13,(12,11))),(20,(16,(19,(17,(18,(10,(9,(8,(5,(6,(7,4))))))))))))))),(2,3),1);
   tree tree_772 [p = 0.000, P = 0.052] = [&W 0.000067] ((((31,30),((((42,((46,(((50,(49,48)),47),(44,(45,43)))),41)),40),(29,((28,27),26))),(32,(((((37,((39,38),36)),35),34),33),((25,24),23))))),(22,(21,(((15,14),(13,(12,11))),(20,(16,(19,(17,(18,(10,(9,(8,(5,(6,(7,4))))))))))))))),(2,3),1);
   tree tree_773 [p = 0.000, P = 0.052] = [&W 0.000067] (((((((50,(((49,48),47),46)),(44,(45,43))),(42,41)),40),((31,30),((29,((28,27),26)),(32,((((((39,38),(37,36)),35),34),33),((25,24),23)))))),(22,(21,(((15,14),(13,(12,11))),(20,(16,(19,(17,(18,(10,(9,(8,(5,(6,(7,4))))))))))))))),(2,3),1);
   tree tree_774 [p = 0.000, P = 0.052] = [&W 0.000067] ((((31,30),((50,(((((49,48),47),46),(44,(45,43))),((42,41),40))),((29,((28,27),26)),(32,(((35,(((39,38),(37,36)),34)),33),((25,24),23)))))),(22,(21,(((15,14),(13,(12,11))),(20,(16,(19,(17,(18,(10,(9,(8,(5,(6,(7,4))))))))))))))),(2,3),1);
   tree tree_775 [p = 0.000, P = 0.052] = [&W 0.000067] ((((29,((28,27),26)),((31,30),((((((((50,49),48),47),46),(45,(44,43))),(42,41)),40),(32,(((((37,((39,38),36)),35),34),33),((25,24),23)))))),(22,(21,(((15,14),(13,(12,11))),(20,(16,(19,(17,(18,(10,(9,(8,(5,(6,(7,4))))))))))))))),(2,3),1);
   tree tree_776 [p = 0.000, P = 0.052] = [&W 0.000067] ((((((((((49,(50,48)),47),46),((45,44),43)),(42,41)),40),(31,30)),((27,((29,28),26)),(32,((((((39,38),37),36),(35,34)),33),((25,24),23))))),(22,(21,(((15,14),(13,(12,11))),(20,(16,(19,(17,(18,(10,(9,(8,(5,(6,(7,4))))))))))))))),(2,3),1);
   tree tree_777 [p = 0.000, P = 0.052] = [&W 0.000067] ((((((((50,((49,48),47)),(46,((45,44),43))),(42,41)),40),(27,(28,(29,26)))),((31,30),(32,(((((39,38),(37,36)),(35,34)),33),((25,24),23))))),(22,(21,(((15,14),(13,(12,11))),(20,(16,(19,(17,(18,(10,(9,(8,(5,(6,(7,4))))))))))))))),(2,3),1);
   tree tree_778 [p = 0.000, P = 0.052] = [&W 0.000067] ((((31,30),((((((37,((39,38),36)),(35,34)),33),32),((((((50,(49,48)),47),(46,(45,(44,43)))),(42,41)),40),(29,((28,27),26)))),(25,(24,23)))),((22,21),(((15,14),(13,(12,11))),(20,(16,(19,(17,(18,(10,(9,(8,(5,(6,(7,4)))))))))))))),(2,3),1);
   tree tree_779 [p = 0.000, P = 0.052] = [&W 0.000067] ((((((((((((50,49),48),47),46),((45,44),43)),(42,41)),40),(31,30)),(27,((29,28),26))),(32,(33,((((37,((39,38),36)),35),34),((25,24),23))))),(22,(21,(((15,14),(13,(12,11))),(20,(16,(19,(17,(18,(10,(9,(8,(5,(6,(7,4))))))))))))))),(2,3),1);
   tree tree_780 [p = 0.000, P = 0.052] = [&W 0.000067] (((((((37,((39,38),36)),(35,34)),33),32),(((((((50,49),48),47),(46,(44,(45,43)))),(42,41)),40),((29,((28,27),26)),(30,(31,((25,24),23)))))),(21,(22,(((15,14),(13,(12,11))),(20,(16,(19,(17,(18,(10,(9,(8,(5,(6,(7,4))))))))))))))),(2,3),1);
   tree tree_781 [p = 0.000, P = 0.052] = [&W 0.000067] (((((((((39,38),(37,36)),(35,34)),33),32),((((46,(((50,(49,48)),47),(44,(45,43)))),(42,41)),40),(29,((28,27),26)))),((31,30),(24,(25,23)))),(21,(22,(((15,14),(13,(12,11))),(20,(16,(19,(17,(18,(10,(9,(8,(5,(6,(7,4))))))))))))))),(2,3),1);
   tree tree_782 [p = 0.000, P = 0.053] = [&W 0.000067] (((((((46,((((50,49),48),47),(44,(45,43)))),(42,41)),40),(29,((28,27),26))),(((((37,((39,38),36)),(35,34)),33),32),((31,30),(24,(25,23))))),(22,(21,(((15,14),(13,(12,11))),(20,(16,(19,(17,(18,(10,(9,(8,(5,(6,(7,4))))))))))))))),(2,3),1);
   tree tree_783 [p = 0.000, P = 0.053] = [&W 0.000067] ((((31,30),((((46,((((50,49),48),47),(44,(45,43)))),(42,41)),40),(((29,(28,27)),26),(32,(((((39,38),(37,36)),(35,34)),33),((25,24),23)))))),(21,(22,(((15,14),(13,(12,11))),(20,(16,(19,(17,(18,(10,(9,(8,(5,(6,(7,4))))))))))))))),(2,3),1);
   tree tree_784 [p = 0.000, P = 0.053] = [&W 0.000067] ((((((50,((((49,48),47),46),(44,(45,43)))),(42,41)),40),((29,((28,27),26)),((31,30),(32,(33,(((37,((39,38),36)),(35,34)),((25,24),23))))))),(21,(22,(((15,14),(13,(12,11))),(20,(16,(19,(17,(18,(10,(9,(8,(5,(6,(7,4))))))))))))))),(2,3),1);
   tree tree_785 [p = 0.000, P = 0.053] = [&W 0.000067] ((((((((((((50,49),48),47),46),(45,(44,43))),(42,41)),40),(31,30)),(27,(28,(29,26)))),(32,(33,((((((39,38),37),36),35),34),((25,24),23))))),(21,(22,(((15,14),(13,(12,11))),(20,(16,(19,(17,(18,(10,(9,(8,(5,(6,(7,4))))))))))))))),(2,3),1);
   tree tree_786 [p = 0.000, P = 0.053] = [&W 0.000067] (((((29,(28,27)),26),((31,30),(32,(((((((50,(49,48)),47),(46,(44,(45,43)))),42),41),40),(((((39,38),(37,36)),(35,34)),33),((25,24),23)))))),(21,(22,(((15,14),(13,(12,11))),(20,(16,(19,(17,(18,(10,(9,(8,(5,(6,(7,4))))))))))))))),(2,3),1);
   tree tree_787 [p = 0.000, P = 0.053] = [&W 0.000067] ((((31,30),(((((50,((49,48),47)),(46,((45,44),43))),(42,41)),40),((27,(28,(29,26))),(32,(33,(((((39,38),(37,36)),35),34),((25,24),23))))))),(22,(21,(((15,14),(13,(12,11))),(20,(16,(19,(17,(18,(10,(9,(8,(5,(6,(7,4))))))))))))))),(2,3),1);
   tree tree_788 [p = 0.000, P = 0.053] = [&W 0.000067] ((((27,(28,(29,26))),(((((46,((((50,49),48),47),(44,(45,43)))),(42,41)),40),(31,30)),(32,(33,((((37,((39,38),36)),35),34),((25,24),23)))))),(22,(21,(((15,14),(13,(12,11))),(20,(16,(19,(17,(18,(10,(9,(8,(5,(6,(7,4))))))))))))))),(2,3),1);
   tree tree_789 [p = 0.000, P = 0.053] = [&W 0.000067] ((((31,30),((((42,41),(((((49,(50,48)),47),46),((45,44),43)),40)),(27,((29,28),26))),(32,(33,(((37,((39,38),36)),(35,34)),((25,24),23)))))),(22,(21,(((15,14),(13,(12,11))),(20,(16,(19,(17,(18,(10,(9,(8,(5,(6,(7,4))))))))))))))),(2,3),1);
   tree tree_790 [p = 0.000, P = 0.053] = [&W 0.000067] ((((31,30),(((((((((50,(49,48)),47),46),((45,44),43)),42),41),40),(27,((29,28),26))),(32,((((((39,38),(37,36)),35),34),33),((25,24),23))))),(22,(21,(((15,14),(13,(12,11))),(20,(16,(19,(17,(18,(10,(9,(8,(5,(6,(7,4))))))))))))))),(2,3),1);
   tree tree_791 [p = 0.000, P = 0.053] = [&W 0.000067] (((((((((((50,49),48),47),46),(44,(45,43))),(42,41)),40),(27,(29,(28,26)))),((((35,(((39,38),(37,36)),34)),33),32),((31,30),(24,(25,23))))),(22,(21,(((15,14),(13,(12,11))),(20,(16,(19,(17,(18,(10,(9,(8,(5,(6,(7,4))))))))))))))),(2,3),1);
   tree tree_792 [p = 0.000, P = 0.053] = [&W 0.000067] ((((50,(((((49,48),47),46),(44,(45,43))),((42,41),40))),((27,(28,(29,26))),((((((39,38),(37,36)),(35,34)),33),32),((31,30),((25,24),23))))),(22,(21,(((15,14),(13,(12,11))),(20,(16,(19,(17,(18,(10,(9,(8,(5,(6,(7,4))))))))))))))),(2,3),1);
   tree tree_793 [p = 0.000, P = 0.053] = [&W 0.000067] ((((31,30),((((((50,((49,48),47)),46),(45,(44,43))),(42,41)),40),((27,((29,28),26)),(32,((((37,((39,38),36)),(35,34)),33),((25,24),23)))))),(22,(21,(((15,14),(13,(12,11))),(20,(16,(19,(17,(18,(10,(9,(8,(5,(6,(7,4))))))))))))))),(2,3),1);
   tree tree_794 [p = 0.000, P = 0.053] = [&W 0.000067] ((((31,30),(((((46,((49,((50,48),47)),(44,(45,43)))),(42,41)),40),(29,((28,27),26))),(32,((((37,((39,38),36)),(35,34)),33),((25,24),23))))),(((15,14),(13,(12,11))),((22,21),(20,(16,(19,(17,(18,(10,(9,(8,(5,(6,(7,4)))))))))))))),(2,3),1);
   tree tree_795 [p = 0.000, P = 0.053] = [&W 0.000067] ((((27,((29,28),26)),((((((((50,49),48),47),(46,(44,(45,43)))),42),41),40),((31,30),(32,(((((39,38),(37,36)),(35,34)),33),((25,24),23)))))),(((22,21),((15,14),(13,(12,11)))),(20,(16,(19,(17,(18,(10,(9,(8,(5,(6,(7,4))))))))))))),(2,3),1);
   tree tree_796 [p = 0.000, P = 0.053] = [&W 0.000067] (((31,30),(((50,(((((49,48),47),46),((45,44),43)),((42,41),40))),((29,(28,27)),26)),(32,((((37,((39,38),36)),(35,34)),33),((25,24),23))))),(((22,21),(((15,14),(13,(12,11))),(16,(20,(19,(17,(18,(10,(9,(8,(5,(6,(7,4))))))))))))),(2,3)),1);
   tree tree_797 [p = 0.000, P = 0.054] = [&W 0.000067] ((((29,(28,(27,26))),((((46,((((50,49),48),47),(44,(45,43)))),(42,41)),40),((31,30),(32,(((35,((37,((39,38),36)),34)),33),((25,24),23)))))),(((15,14),(13,(12,11))),((22,21),(20,(16,(19,(17,(18,(10,(9,(8,(5,(6,(7,4)))))))))))))),(2,3),1);
   tree tree_798 [p = 0.000, P = 0.054] = [&W 0.000067] ((((31,30),(((42,((46,(((50,(49,48)),47),((45,44),43))),41)),40),((29,((28,27),26)),(32,(33,((35,(((39,38),(37,36)),34)),((25,24),23))))))),(((15,14),(13,(12,11))),((22,21),(20,(16,(19,(17,(18,(10,(9,(8,(5,(6,(7,4)))))))))))))),(2,3),1);
   tree tree_799 [p = 0.000, P = 0.054] = [&W 0.000067] ((((31,30),(((50,(49,(48,(47,(46,((44,(45,43)),((42,41),40))))))),(29,((28,27),26))),(32,(33,(((((39,38),37),36),(35,34)),((25,24),23)))))),(((15,14),(13,(12,11))),((22,21),(20,(16,(19,(17,(18,(10,(9,(8,(5,(6,(7,4)))))))))))))),(2,3),1);
   tree tree_800 [p = 0.000, P = 0.054] = [&W 0.000067] (((((31,30),((29,((28,27),26)),(((42,41),((((48,((50,49),47)),46),(45,(44,43))),40)),(32,(33,((((37,((39,38),36)),35),34),((25,24),23))))))),((15,14),(13,(12,11)))),((22,21),(20,(16,(19,(17,(18,(10,(9,(8,(5,(6,(7,4))))))))))))),(2,3),1);
   tree tree_801 [p = 0.000, P = 0.054] = [&W 0.000067] (((((((((39,38),(37,36)),(35,34)),33),32),((50,(49,(48,(47,((44,(45,43)),(46,((42,41),40))))))),(27,(28,(29,26))))),((31,30),(24,(25,23)))),((22,21),(((15,14),(13,(12,11))),(16,(20,(19,(17,(18,(10,(9,(8,(5,(6,(7,4)))))))))))))),(2,3),1);
   tree tree_802 [p = 0.000, P = 0.054] = [&W 0.000067] (((((((((49,48),47),((50,46),(44,(45,43)))),(42,41)),40),(27,(28,(29,26)))),((31,30),(32,(((((39,38),(37,36)),(35,34)),33),(24,(25,23)))))),((22,21),(((15,14),(13,(12,11))),(16,(20,(19,(17,(18,(10,(9,(8,(5,(6,(7,4)))))))))))))),(2,3),1);
   tree tree_803 [p = 0.000, P = 0.054] = [&W 0.000067] ((((31,30),(((((50,((49,48),47)),(46,(44,(45,43)))),(42,41)),40),(((29,(28,27)),26),(32,(((35,((((39,38),37),36),34)),33),((25,24),23)))))),(22,(21,(((15,14),(13,(12,11))),(20,(16,(19,(17,(18,(10,(9,(8,(5,(6,(7,4))))))))))))))),(2,3),1);
   tree tree_804 [p = 0.000, P = 0.054] = [&W 0.000067] ((((50,(((49,48),(47,(46,((45,44),43)))),((42,41),40))),((31,30),((29,((28,27),26)),(32,((((37,((39,38),36)),(35,34)),33),((25,24),23)))))),(((15,14),(13,(12,11))),(22,(21,(20,(16,(19,(17,(18,(10,(9,(8,(5,(6,(7,4))))))))))))))),(2,3),1);
   tree tree_805 [p = 0.000, P = 0.054] = [&W 0.000067] (((((50,(((49,48),47),(46,((44,(45,43)),(41,(42,40)))))),(27,(28,(29,26)))),((31,30),(((((((39,38),(37,36)),35),34),33),32),(24,(25,23))))),((22,21),(((15,14),(13,(12,11))),(16,(20,(19,(17,(18,(10,(9,(8,(5,(6,(7,4)))))))))))))),(2,3),1);
   tree tree_806 [p = 0.000, P = 0.054] = [&W 0.000067] (((22,21),(((((42,((((49,48),(50,47)),(46,((45,44),43))),41)),40),(31,30)),(32,((29,((28,27),26)),((((37,((39,38),36)),(35,34)),33),((25,24),23))))),(((15,14),(13,(12,11))),(16,(20,(19,(17,(18,(10,(9,(8,(5,(6,(7,4)))))))))))))),(2,3),1);
   tree tree_807 [p = 0.000, P = 0.054] = [&W 0.000067] (((31,30),(((((((49,(50,48)),47),46),(44,(45,43))),(42,41)),40),((29,(28,(27,26))),(32,((((37,((39,38),36)),(35,34)),33),((25,24),23)))))),(((22,21),(((15,14),(13,(12,11))),(16,(20,(19,(17,(18,(10,(9,(8,(5,(6,(7,4))))))))))))),(2,3)),1);
   tree tree_808 [p = 0.000, P = 0.054] = [&W 0.000067] ((((31,30),((27,(29,(28,26))),((50,((49,48),(47,((46,(45,(44,43))),((42,41),40))))),(32,(((((37,((39,38),36)),35),34),33),((25,24),23)))))),(((15,14),(13,(12,11))),((22,21),(20,(16,(19,(17,(18,(10,(9,(8,(5,(6,(7,4)))))))))))))),(2,3),1);
   tree tree_809 [p = 0.000, P = 0.054] = [&W 0.000067] (((((29,(28,27)),26),(((((46,((((50,49),48),47),(44,(45,43)))),(42,41)),40),(31,30)),(32,(((((39,38),(37,36)),(35,34)),33),((25,24),23))))),(22,(21,(((15,14),(13,(12,11))),(20,(16,(19,(17,(18,(10,(9,(8,(5,(6,(7,4))))))))))))))),(2,3),1);
   tree tree_810 [p = 0.000, P = 0.054] = [&W 0.000067] (((((((((50,49),48),47),(46,(44,(45,43)))),(42,41)),40),(((29,(28,27)),26),((31,30),(32,(33,((((39,38),(37,36)),(35,34)),((25,24),23))))))),(22,(21,(((15,14),(13,(12,11))),(20,(16,(19,(17,(18,(10,(9,(8,(5,(6,(7,4))))))))))))))),(2,3),1);
   tree tree_811 [p = 0.000, P = 0.054] = [&W 0.000067] (((((50,(((46,(((49,48),47),((45,44),43))),(42,41)),40)),((31,30),(29,((28,27),26)))),(32,((((37,((39,38),36)),(35,34)),33),((25,24),23)))),(22,(21,(((15,14),(13,(12,11))),(20,(16,(19,(17,(18,(10,(9,(8,(5,(6,(7,4))))))))))))))),(2,3),1);
   tree tree_812 [p = 0.000, P = 0.055] = [&W 0.000067] ((((42,(41,((((50,(49,48)),47),(46,(44,(45,43)))),40))),((31,30),((29,((28,27),26)),(32,(((((39,38),(37,36)),(35,34)),33),((25,24),23)))))),(22,(21,(((15,14),(13,(12,11))),(20,(16,(19,(17,(18,(10,(9,(8,(5,(6,(7,4))))))))))))))),(2,3),1);
   tree tree_813 [p = 0.000, P = 0.055] = [&W 0.000067] ((((((46,((((50,49),48),47),(45,(44,43)))),(42,41)),40),((31,30),((29,((28,27),26)),(32,(((((39,38),(37,36)),(35,34)),33),((25,24),23)))))),(22,(21,(((15,14),(13,(12,11))),(20,(16,(19,(17,(18,(10,(9,(8,(5,(6,(7,4))))))))))))))),(2,3),1);
   tree tree_814 [p = 0.000, P = 0.055] = [&W 0.000067] ((((31,30),(((((((48,((50,49),47)),46),(45,(44,43))),(42,41)),40),(29,((28,27),26))),(32,(33,((((39,38),(37,36)),(35,34)),((25,24),23)))))),(22,(21,(((15,14),(13,(12,11))),(20,(16,(19,(17,(18,(10,(9,(8,(5,(6,(7,4))))))))))))))),(2,3),1);
   tree tree_815 [p = 0.000, P = 0.055] = [&W 0.000067] (((((31,30),(29,((28,27),26))),((((((49,(50,48)),47),(46,((45,44),43))),(42,41)),40),(32,(((((37,((39,38),36)),35),34),33),((25,24),23))))),(22,(21,(((15,14),(13,(12,11))),(20,(16,(19,(17,(18,(10,(9,(8,(5,(6,(7,4))))))))))))))),(2,3),1);
   tree tree_816 [p = 0.000, P = 0.055] = [&W 0.000067] ((((50,((((49,48),47),(46,((45,44),43))),(42,(41,40)))),(((29,(28,27)),26),((((((39,38),(37,36)),(35,34)),33),32),((31,30),(25,(24,23)))))),(22,(21,(((15,14),(13,(12,11))),(20,(16,(19,(17,(18,(10,(9,(8,(5,(6,(7,4))))))))))))))),(2,3),1);
   tree tree_817 [p = 0.000, P = 0.055] = [&W 0.000067] ((((31,30),((((((49,(50,48)),47),(46,(45,(44,43)))),(42,41)),40),((29,(28,(27,26))),(32,((((37,((39,38),36)),(35,34)),33),((25,24),23)))))),(22,(21,(((15,14),(13,(12,11))),(20,(16,(19,(17,(18,(10,(9,(8,(5,(6,(7,4))))))))))))))),(2,3),1);
   tree tree_818 [p = 0.000, P = 0.055] = [&W 0.000067] ((((29,((28,27),26)),(((42,((46,(((49,48),47),(50,(45,(44,43))))),41)),40),((31,30),(((((37,((39,38),36)),(35,34)),33),32),((25,24),23))))),(((15,14),(13,(12,11))),((22,21),(20,(16,(19,(17,(18,(10,(9,(8,(5,(6,(7,4)))))))))))))),(2,3),1);
   tree tree_819 [p = 0.000, P = 0.055] = [&W 0.000067] (((((((((37,((39,38),36)),35),34),33),32),(((42,((46,((((50,49),48),47),(44,(45,43)))),41)),40),((29,(28,27)),26))),(31,(30,(25,(24,23))))),(22,(21,(((15,14),(13,(12,11))),(20,(16,(19,(17,(18,(10,(9,(8,(5,(6,(7,4))))))))))))))),(2,3),1);
   tree tree_820 [p = 0.000, P = 0.055] = [&W 0.000067] ((((42,(41,((46,(((50,(49,48)),47),(45,(44,43)))),40))),((31,30),((29,((28,27),26)),(32,((((37,((39,38),36)),(35,34)),33),((25,24),23)))))),(22,(21,(((15,14),(13,(12,11))),(20,(16,(19,(17,(18,(10,(9,(8,(5,(6,(7,4))))))))))))))),(2,3),1);
   tree tree_821 [p = 0.000, P = 0.055] = [&W 0.000067] ((((29,((28,27),26)),((((((((50,49),48),47),46),((45,44),43)),(42,41)),40),((((35,(((39,38),(37,36)),34)),33),32),((31,30),(25,(24,23)))))),(22,(21,(((15,14),(13,(12,11))),(20,(16,(19,(17,(18,(10,(9,(8,(5,(6,(7,4))))))))))))))),(2,3),1);
   tree tree_822 [p = 0.000, P = 0.055] = [&W 0.000067] (((((((((39,38),(37,36)),(35,34)),33),32),((((((((50,49),48),47),46),(44,(45,43))),(42,41)),40),(27,((29,28),26)))),((31,30),(25,(24,23)))),(22,(21,(((15,14),(13,(12,11))),(20,(16,(19,(17,(18,(10,(9,(8,(5,(6,(7,4))))))))))))))),(2,3),1);
   tree tree_823 [p = 0.000, P = 0.055] = [&W 0.000067] ((((31,30),(((((46,(((50,(49,48)),47),(44,(45,43)))),(42,41)),40),((28,(29,27)),26)),((((((39,38),(37,36)),(35,34)),33),32),((25,24),23)))),((22,21),(((15,14),(13,(12,11))),(16,(20,(19,(17,(18,(10,(9,(8,(5,(6,(7,4)))))))))))))),(2,3),1);
   tree tree_824 [p = 0.000, P = 0.055] = [&W 0.000067] ((((((29,28),27),26),((31,30),((((((((50,49),48),47),46),((45,44),43)),(42,41)),40),(32,((((((39,38),(37,36)),35),34),33),((25,24),23)))))),((22,21),(((15,14),(13,(12,11))),(16,(20,(19,(17,(18,(10,(9,(8,(5,(6,(7,4)))))))))))))),(2,3),1);
   tree tree_825 [p = 0.000, P = 0.055] = [&W 0.000067] ((((31,30),(((42,41),((((((50,49),48),47),46),((45,44),43)),40)),(((28,(29,27)),26),(32,(((37,((39,38),36)),(35,34)),(33,((25,24),23))))))),((22,21),(((15,14),(13,(12,11))),(16,(20,(19,(17,(18,(10,(9,(8,(5,(6,(7,4)))))))))))))),(2,3),1);
   tree tree_826 [p = 0.000, P = 0.055] = [&W 0.000067] ((((31,30),(((28,(29,27)),26),((50,(((((49,48),47),46),(44,(45,43))),((42,41),40))),(32,(((35,((37,((39,38),36)),34)),33),((25,24),23)))))),((22,21),(((15,14),(13,(12,11))),(16,(20,(19,(17,(18,(10,(9,(8,(5,(6,(7,4)))))))))))))),(2,3),1);
   tree tree_827 [p = 0.000, P = 0.056] = [&W 0.000067] (((((28,(29,27)),26),(((((((50,49),48),47),(46,(44,(45,43)))),(42,41)),40),((31,30),(32,((((37,((39,38),36)),(35,34)),33),((25,24),23)))))),((22,21),(((15,14),(13,(12,11))),(16,(20,(19,(17,(18,(10,(9,(8,(5,(6,(7,4)))))))))))))),(2,3),1);
   tree tree_828 [p = 0.000, P = 0.056] = [&W 0.000067] ((((50,(((((49,48),47),(46,(45,(44,43)))),(42,41)),40)),(((28,(29,27)),26),((31,30),(32,((((37,((39,38),36)),(35,34)),33),((25,24),23)))))),((22,21),(((15,14),(13,(12,11))),(16,(20,(19,(17,(18,(10,(9,(8,(5,(6,(7,4)))))))))))))),(2,3),1);
   tree tree_829 [p = 0.000, P = 0.056] = [&W 0.000067] ((((31,30),((((((((50,49),(48,47)),46),((45,44),43)),(42,41)),40),((28,27),(29,26))),(32,(((((39,38),(37,36)),(35,34)),33),((25,24),23))))),((22,21),(((15,14),(13,(12,11))),(16,(20,(19,(17,(18,(10,(9,(8,(5,(6,(7,4)))))))))))))),(2,3),1);
   tree tree_830 [p = 0.000, P = 0.056] = [&W 0.000067] ((((29,((28,27),26)),(((((((((50,49),48),47),46),(44,(45,43))),42),41),40),((31,30),(32,(((35,(((39,38),(37,36)),34)),33),((25,24),23)))))),((22,21),(((15,14),(13,(12,11))),(16,(20,(19,(17,(18,(10,(9,(8,(5,(6,(7,4)))))))))))))),(2,3),1);
   tree tree_831 [p = 0.000, P = 0.056] = [&W 0.000067] (((((((((50,49),48),47),46),(44,(45,43))),((42,41),40)),((29,((28,27),26)),((31,30),(32,(((35,((37,((39,38),36)),34)),33),((25,24),23)))))),((22,21),(((15,14),(13,(12,11))),(16,(20,(19,(17,(18,(10,(9,(8,(5,(6,(7,4)))))))))))))),(2,3),1);
   tree tree_832 [p = 0.000, P = 0.056] = [&W 0.000067] (((((31,30),((((((50,(49,48)),47),(46,((45,44),43))),(42,41)),40),(((29,28),27),26))),(32,((((39,38),(37,36)),(35,34)),(33,((25,24),23))))),((22,21),(((15,14),(13,(12,11))),(16,(20,(19,(17,(18,(10,(9,(8,(5,(6,(7,4)))))))))))))),(2,3),1);
   tree tree_833 [p = 0.000, P = 0.056] = [&W 0.000067] ((((31,30),((((46,(((49,(50,48)),47),((45,44),43))),(42,41)),40),((((29,28),27),26),(32,(((35,(((39,38),(37,36)),34)),33),((25,24),23)))))),((22,21),(((15,14),(13,(12,11))),(16,(20,(19,(17,(18,(10,(9,(8,(5,(6,(7,4)))))))))))))),(2,3),1);
   tree tree_834 [p = 0.000, P = 0.056] = [&W 0.000067] ((((((29,28),27),26),(((((50,(((49,48),47),46)),(44,(45,43))),(42,41)),40),((31,30),(32,(((((39,38),(37,36)),(35,34)),33),((25,24),23)))))),((22,21),(((15,14),(13,(12,11))),(16,(20,(19,(17,(18,(10,(9,(8,(5,(6,(7,4)))))))))))))),(2,3),1);
   tree tree_835 [p = 0.000, P = 0.056] = [&W 0.000067] ((((((29,28),27),26),((31,30),((((50,(((49,48),47),(46,(44,(45,43))))),(42,41)),40),(32,((((37,((39,38),36)),(35,34)),33),((25,24),23)))))),((22,21),(((15,14),(13,(12,11))),(16,(20,(19,(17,(18,(10,(9,(8,(5,(6,(7,4)))))))))))))),(2,3),1);
   tree tree_836 [p = 0.000, P = 0.056] = [&W 0.000067] ((((((29,28),27),26),(((((50,((((49,48),47),46),(44,(45,43)))),(42,41)),40),(31,30)),(32,(33,(((37,((39,38),36)),(35,34)),((25,24),23)))))),((22,21),(((15,14),(13,(12,11))),(16,(20,(19,(17,(18,(10,(9,(8,(5,(6,(7,4)))))))))))))),(2,3),1);
   tree tree_837 [p = 0.000, P = 0.056] = [&W 0.000067] (((((((50,(46,(((49,48),47),(45,(44,43))))),(42,41)),40),(31,30)),(((28,27),(29,26)),(32,(((((39,38),(37,36)),(35,34)),33),((25,24),23))))),((22,21),(((15,14),(13,(12,11))),(16,(20,(19,(17,(18,(10,(9,(8,(5,(6,(7,4)))))))))))))),(2,3),1);
   tree tree_838 [p = 0.000, P = 0.056] = [&W 0.000067] ((((31,30),((42,(((((((50,49),48),47),46),((45,44),43)),41),40)),(32,(((((39,38),(37,36)),(35,34)),33),((27,(29,(28,26))),((25,24),23)))))),((22,21),(((15,14),(13,(12,11))),(16,(20,(19,(17,(18,(10,(9,(8,(5,(6,(7,4)))))))))))))),(2,3),1);
   tree tree_839 [p = 0.000, P = 0.056] = [&W 0.000067] ((((31,30),(((42,(((((50,49),48),47),(46,(44,(45,43)))),41)),40),(32,((27,(29,(28,26))),((((37,((39,38),36)),(35,34)),33),((25,24),23)))))),((22,21),(((15,14),(13,(12,11))),(16,(20,(19,(17,(18,(10,(9,(8,(5,(6,(7,4)))))))))))))),(2,3),1);
   tree tree_840 [p = 0.000, P = 0.056] = [&W 0.000067] (((((31,30),(((((((50,49),48),47),(46,(45,(44,43)))),(42,41)),40),(27,(29,(28,26))))),(32,(33,(((37,((39,38),36)),(35,34)),((25,24),23))))),((22,21),(((15,14),(13,(12,11))),(16,(20,(19,(17,(18,(10,(9,(8,(5,(6,(7,4)))))))))))))),(2,3),1);
   tree tree_841 [p = 0.000, P = 0.056] = [&W 0.000067] (((((((46,((50,((49,48),47)),((45,44),43))),(42,41)),40),(31,30)),((27,(29,(28,26))),(32,(33,((((39,38),(37,36)),(35,34)),((25,24),23)))))),((22,21),(((15,14),(13,(12,11))),(16,(20,(19,(17,(18,(10,(9,(8,(5,(6,(7,4)))))))))))))),(2,3),1);
   tree tree_842 [p = 0.000, P = 0.057] = [&W 0.000067] ((((31,30),(((((50,(((49,48),47),(46,(44,(45,43))))),(42,41)),40),(27,(29,(28,26)))),(32,(33,(((37,((39,38),36)),(35,34)),((25,24),23)))))),((22,21),(((15,14),(13,(12,11))),(16,(20,(19,(17,(18,(10,(9,(8,(5,(6,(7,4)))))))))))))),(2,3),1);
   tree tree_843 [p = 0.000, P = 0.057] = [&W 0.000067] ((((31,30),((((((50,((49,48),47)),(46,(44,(45,43)))),(42,41)),40),(27,(29,(28,26)))),(32,(((((39,38),(37,36)),(35,34)),33),((25,24),23))))),((22,21),(((15,14),(13,(12,11))),(16,(20,(19,(17,(18,(10,(9,(8,(5,(6,(7,4)))))))))))))),(2,3),1);
   tree tree_844 [p = 0.000, P = 0.057] = [&W 0.000067] ((((31,30),((((((49,(50,48)),47),(46,((45,44),43))),(42,41)),40),((27,(29,(28,26))),(32,(((((39,38),(37,36)),(35,34)),33),((25,24),23)))))),((22,21),(((15,14),(13,(12,11))),(16,(20,(19,(17,(18,(10,(9,(8,(5,(6,(7,4)))))))))))))),(2,3),1);
   tree tree_845 [p = 0.000, P = 0.057] = [&W 0.000067] ((((31,30),(((((((49,(50,48)),47),(46,((45,44),43))),(42,41)),40),(27,(29,(28,26)))),(32,((((37,((39,38),36)),(35,34)),33),((25,24),23))))),((22,21),(((15,14),(13,(12,11))),(16,(20,(19,(17,(18,(10,(9,(8,(5,(6,(7,4)))))))))))))),(2,3),1);
   tree tree_846 [p = 0.000, P = 0.057] = [&W 0.000067] ((((27,(29,(28,26))),((((((46,((49,(50,(48,47))),(44,(45,43)))),42),41),40),(31,30)),(32,(((((39,38),(37,36)),(35,34)),33),((25,24),23))))),((22,21),(((15,14),(13,(12,11))),(16,(20,(19,(17,(18,(10,(9,(8,(5,(6,(7,4)))))))))))))),(2,3),1);
   tree tree_847 [p = 0.000, P = 0.057] = [&W 0.000067] ((((31,30),((((((((50,49),48),47),46),((45,44),43)),(42,41)),40),(((28,27),(29,26)),(32,((((((39,38),37),36),(35,34)),33),((25,24),23)))))),((22,21),(((15,14),(13,(12,11))),(16,(20,(19,(17,(18,(10,(9,(8,(5,(6,(7,4)))))))))))))),(2,3),1);
   tree tree_848 [p = 0.000, P = 0.057] = [&W 0.000067] ((((((46,(((49,(50,48)),47),(45,(44,43)))),(42,41)),40),((31,30),((27,(29,(28,26))),(32,(((37,((39,38),36)),(35,34)),(33,((25,24),23))))))),((22,21),(((15,14),(13,(12,11))),(16,(20,(19,(17,(18,(10,(9,(8,(5,(6,(7,4)))))))))))))),(2,3),1);
   tree tree_849 [p = 0.000, P = 0.057] = [&W 0.000067] (((((((46,((((50,49),48),47),((45,44),43))),(42,41)),40),((28,27),(29,26))),((31,30),(32,(33,((35,((37,((39,38),36)),34)),((25,24),23)))))),((22,21),(((15,14),(13,(12,11))),(16,(20,(19,(17,(18,(10,(9,(8,(5,(6,(7,4)))))))))))))),(2,3),1);
   tree tree_850 [p = 0.000, P = 0.057] = [&W 0.000067] (((((28,27),(29,26)),((50,(41,(42,(((((49,48),47),46),(45,(44,43))),40)))),(((((37,((39,38),36)),(35,34)),33),32),((31,30),((25,24),23))))),((22,21),(((15,14),(13,(12,11))),(16,(20,(19,(17,(18,(10,(9,(8,(5,(6,(7,4)))))))))))))),(2,3),1);
   tree tree_851 [p = 0.000, P = 0.057] = [&W 0.000067] (((((31,30),((((((50,(49,48)),47),(46,(44,(45,43)))),(42,41)),40),(27,(29,(28,26))))),(32,(33,((((37,((39,38),36)),35),34),((25,24),23))))),((22,21),(((15,14),(13,(12,11))),(16,(20,(19,(17,(18,(10,(9,(8,(5,(6,(7,4)))))))))))))),(2,3),1);
   tree tree_852 [p = 0.000, P = 0.057] = [&W 0.000067] (((((((((50,((49,48),47)),46),(44,(45,43))),(42,41)),40),((((35,(((39,38),(37,36)),34)),33),32),(29,((28,27),26)))),((31,30),((25,24),23))),((22,21),(((15,14),(13,(12,11))),(16,(20,(19,(17,(18,(10,(9,(8,(5,(6,(7,4)))))))))))))),(2,3),1);
   tree tree_853 [p = 0.000, P = 0.057] = [&W 0.000067] ((((((((((39,38),(37,36)),35),34),33),32),((((50,((((49,48),47),46),(45,(44,43)))),(42,41)),40),(29,((28,27),26)))),((31,30),((25,24),23))),((22,21),(((15,14),(13,(12,11))),(16,(20,(19,(17,(18,(10,(9,(8,(5,(6,(7,4)))))))))))))),(2,3),1);
   tree tree_854 [p = 0.000, P = 0.057] = [&W 0.000067] ((((29,((28,27),26)),(((((((37,((39,38),36)),35),34),33),32),(31,30)),(((((((50,49),48),47),(46,(44,(45,43)))),(42,41)),40),((25,24),23)))),((22,21),(((15,14),(13,(12,11))),(16,(20,(19,(17,(18,(10,(9,(8,(5,(6,(7,4)))))))))))))),(2,3),1);
   tree tree_855 [p = 0.000, P = 0.057] = [&W 0.000067] (((((((37,((39,38),36)),(35,34)),33),32),((((42,((46,((((50,49),48),47),(44,(45,43)))),41)),40),(29,((28,27),26))),((31,30),((25,24),23)))),((22,21),(((15,14),(13,(12,11))),(16,(20,(19,(17,(18,(10,(9,(8,(5,(6,(7,4)))))))))))))),(2,3),1);
   tree tree_856 [p = 0.000, P = 0.057] = [&W 0.000067] ((((27,(29,(28,26))),((((((49,48),47),((50,46),(44,(45,43)))),(42,41)),40),((31,30),(32,((((((39,38),(37,36)),35),34),33),((25,24),23)))))),((22,21),(((15,14),(13,(12,11))),(16,(20,(19,(17,(18,(10,(9,(8,(5,(6,(7,4)))))))))))))),(2,3),1);
   tree tree_857 [p = 0.000, P = 0.058] = [&W 0.000067] ((((29,((28,27),26)),((31,30),(((((((50,49),48),47),(46,(44,(45,43)))),(42,41)),40),(32,(33,(((((39,38),37),36),(35,34)),((25,24),23))))))),((22,21),(((15,14),(13,(12,11))),(16,(20,(19,(17,(18,(10,(9,(8,(5,(6,(7,4)))))))))))))),(2,3),1);
   tree tree_858 [p = 0.000, P = 0.058] = [&W 0.000067] ((((29,((28,27),26)),((31,30),(((((((50,49),48),47),(46,(44,(45,43)))),(42,41)),40),(32,(33,((35,(((39,38),(37,36)),34)),((25,24),23))))))),((22,21),(((15,14),(13,(12,11))),(16,(20,(19,(17,(18,(10,(9,(8,(5,(6,(7,4)))))))))))))),(2,3),1);
   tree tree_859 [p = 0.000, P = 0.058] = [&W 0.000067] ((((((42,41),(((((49,(50,48)),47),46),(44,(45,43))),40)),(31,30)),((29,((28,27),26)),(32,(((((37,((39,38),36)),35),34),33),((25,24),23))))),((22,21),(((15,14),(13,(12,11))),(16,(20,(19,(17,(18,(10,(9,(8,(5,(6,(7,4)))))))))))))),(2,3),1);
   tree tree_860 [p = 0.000, P = 0.058] = [&W 0.000067] ((((((((((50,49),48),47),46),(45,(44,43))),(42,41)),40),((31,30),((29,((28,27),26)),(32,(((((37,((39,38),36)),35),34),33),((25,24),23)))))),((22,21),(((15,14),(13,(12,11))),(16,(20,(19,(17,(18,(10,(9,(8,(5,(6,(7,4)))))))))))))),(2,3),1);
   tree tree_861 [p = 0.000, P = 0.058] = [&W 0.000067] ((((31,30),((29,((28,27),26)),((((50,(((49,48),47),(46,(44,(45,43))))),(42,41)),40),(32,(((((37,((39,38),36)),35),34),33),((25,24),23)))))),((22,21),(((15,14),(13,(12,11))),(16,(20,(19,(17,(18,(10,(9,(8,(5,(6,(7,4)))))))))))))),(2,3),1);
   tree tree_862 [p = 0.000, P = 0.058] = [&W 0.000067] ((((31,30),((((((50,(49,48)),47),(46,(44,(45,43)))),(42,41)),40),((29,((28,27),26)),(32,(((35,((37,((39,38),36)),34)),33),((25,24),23)))))),((22,21),(((15,14),(13,(12,11))),(16,(20,(19,(17,(18,(10,(9,(8,(5,(6,(7,4)))))))))))))),(2,3),1);
   tree tree_863 [p = 0.000, P = 0.058] = [&W 0.000067] (((((50,(49,(48,(47,(46,((45,(44,43)),(41,(42,40)))))))),((((((37,((39,38),36)),35),34),33),32),(29,((28,27),26)))),((31,30),((25,24),23))),((22,21),(((15,14),(13,(12,11))),(16,(20,(19,(17,(18,(10,(9,(8,(5,(6,(7,4)))))))))))))),(2,3),1);
   tree tree_864 [p = 0.000, P = 0.058] = [&W 0.000067] ((((31,30),((((46,(50,(((49,48),47),(44,(45,43))))),(42,41)),40),((29,((28,27),26)),(32,(((35,(((39,38),(37,36)),34)),33),((25,24),23)))))),((22,21),(((15,14),(13,(12,11))),(16,(20,(19,(17,(18,(10,(9,(8,(5,(6,(7,4)))))))))))))),(2,3),1);
   tree tree_865 [p = 0.000, P = 0.058] = [&W 0.000067] ((((31,30),((50,((46,(((49,48),47),(44,(45,43)))),((42,41),40))),((29,((28,27),26)),(32,(((((37,((39,38),36)),35),34),33),((25,24),23)))))),((22,21),(((15,14),(13,(12,11))),(16,(20,(19,(17,(18,(10,(9,(8,(5,(6,(7,4)))))))))))))),(2,3),1);
   tree tree_866 [p = 0.000, P = 0.058] = [&W 0.000067] ((((31,30),((50,(49,(48,(47,((46,(45,(44,43))),((42,41),40)))))),(((28,27),(29,26)),(32,((((37,((39,38),36)),(35,34)),33),((25,24),23)))))),((22,21),(((15,14),(13,(12,11))),(16,(20,(19,(17,(18,(10,(9,(8,(5,(6,(7,4)))))))))))))),(2,3),1);
   tree tree_867 [p = 0.000, P = 0.058] = [&W 0.000067] ((((29,((28,27),26)),(((((((((50,49),48),47),46),((45,44),43)),(42,41)),40),(31,30)),(32,(((((37,((39,38),36)),35),34),33),((25,24),23))))),((22,21),(((15,14),(13,(12,11))),(16,(20,(19,(17,(18,(10,(9,(8,(5,(6,(7,4)))))))))))))),(2,3),1);
   tree tree_868 [p = 0.000, P = 0.058] = [&W 0.000067] ((((29,((28,27),26)),((31,30),((((((50,(49,48)),47),(46,(44,(45,43)))),(42,41)),40),(32,(((((37,((39,38),36)),35),34),33),((25,24),23)))))),((22,21),(((15,14),(13,(12,11))),(16,(20,(19,(17,(18,(10,(9,(8,(5,(6,(7,4)))))))))))))),(2,3),1);
   tree tree_869 [p = 0.000, P = 0.058] = [&W 0.000067] ((((29,((28,27),26)),(((((((((50,49),48),47),46),(44,(45,43))),(42,41)),40),(31,30)),(32,((((37,((39,38),36)),(35,34)),33),((25,24),23))))),((22,21),(((15,14),(13,(12,11))),(16,(20,(19,(17,(18,(10,(9,(8,(5,(6,(7,4)))))))))))))),(2,3),1);
   tree tree_870 [p = 0.000, P = 0.058] = [&W 0.000067] ((((29,((28,27),26)),((31,30),((50,(49,(48,(47,((46,(44,(45,43))),(41,(42,40))))))),(32,(((((37,((39,38),36)),35),34),33),((25,24),23)))))),((22,21),(((15,14),(13,(12,11))),(16,(20,(19,(17,(18,(10,(9,(8,(5,(6,(7,4)))))))))))))),(2,3),1);
   tree tree_871 [p = 0.000, P = 0.058] = [&W 0.000067] ((((31,30),((((29,28),27),26),(((42,(((((49,(50,48)),47),46),(44,(45,43))),41)),40),(32,(33,((((39,38),(37,36)),(35,34)),((25,24),23))))))),((22,21),(((15,14),(13,(12,11))),(16,(20,(19,(17,(18,(10,(9,(8,(5,(6,(7,4)))))))))))))),(2,3),1);
   tree tree_872 [p = 0.000, P = 0.059] = [&W 0.000067] ((((31,30),(((((50,((49,48),47)),46),(45,(44,43))),((42,41),40)),((((29,28),27),26),(32,((((37,((39,38),36)),(35,34)),33),((25,24),23)))))),((22,21),(((15,14),(13,(12,11))),(16,(20,(19,(17,(18,(10,(9,(8,(5,(6,(7,4)))))))))))))),(2,3),1);
   tree tree_873 [p = 0.000, P = 0.059] = [&W 0.000067] ((((31,30),(((50,(((((49,48),47),(46,(44,(45,43)))),(42,41)),40)),((28,(29,27)),26)),(32,(33,(((37,((39,38),36)),(35,34)),((25,24),23)))))),((22,21),(((15,14),(13,(12,11))),(16,(20,(19,(17,(18,(10,(9,(8,(5,(6,(7,4)))))))))))))),(2,3),1);
   tree tree_874 [p = 0.000, P = 0.059] = [&W 0.000067] ((((29,((28,27),26)),((31,30),((((46,(((50,(49,48)),47),(44,(45,43)))),(42,41)),40),(32,((((((39,38),37),36),(35,34)),33),((25,24),23)))))),((22,21),(((15,14),(13,(12,11))),(16,(20,(19,(17,(18,(10,(9,(8,(5,(6,(7,4)))))))))))))),(2,3),1);
   tree tree_875 [p = 0.000, P = 0.059] = [&W 0.000067] ((((29,((28,27),26)),(((((((((50,49),48),47),(46,(44,(45,43)))),42),41),40),(31,30)),(32,((((((39,38),(37,36)),35),34),33),((25,24),23))))),((22,21),(((15,14),(13,(12,11))),(16,(20,(19,(17,(18,(10,(9,(8,(5,(6,(7,4)))))))))))))),(2,3),1);
   tree tree_876 [p = 0.000, P = 0.059] = [&W 0.000067] ((((50,((((((49,48),47),46),((45,44),43)),(42,41)),40)),((29,((28,27),26)),((31,30),(32,(((((37,((39,38),36)),35),34),33),((25,24),23)))))),((22,21),(((15,14),(13,(12,11))),(16,(20,(19,(17,(18,(10,(9,(8,(5,(6,(7,4)))))))))))))),(2,3),1);
   tree tree_877 [p = 0.000, P = 0.059] = [&W 0.000067] ((((29,((28,27),26)),((31,30),(((((((50,49),48),47),(46,(44,(45,43)))),(42,41)),40),(32,((((37,((39,38),36)),(35,34)),33),((25,24),23)))))),((22,21),(((15,14),(13,(12,11))),(16,(20,(19,(17,(18,(10,(9,(8,(5,(6,(7,4)))))))))))))),(2,3),1);
   tree tree_878 [p = 0.000, P = 0.059] = [&W 0.000067] ((((29,((28,27),26)),((((((((50,(49,48)),47),46),(44,(45,43))),(42,41)),40),(31,30)),(32,((((37,((39,38),36)),(35,34)),33),((25,24),23))))),((22,21),(((15,14),(13,(12,11))),(16,(20,(19,(17,(18,(10,(9,(8,(5,(6,(7,4)))))))))))))),(2,3),1);
   tree tree_879 [p = 0.000, P = 0.059] = [&W 0.000067] ((((29,((28,27),26)),((31,30),((((((50,((49,48),47)),46),(44,(45,43))),(42,41)),40),(32,((((37,((39,38),36)),(35,34)),33),((25,24),23)))))),((22,21),(((15,14),(13,(12,11))),(16,(20,(19,(17,(18,(10,(9,(8,(5,(6,(7,4)))))))))))))),(2,3),1);
   tree tree_880 [p = 0.000, P = 0.059] = [&W 0.000067] ((((29,((28,27),26)),(((((((50,((49,48),47)),46),(45,(44,43))),(42,41)),40),(31,30)),(32,((((37,((39,38),36)),(35,34)),33),((25,24),23))))),((22,21),(((15,14),(13,(12,11))),(16,(20,(19,(17,(18,(10,(9,(8,(5,(6,(7,4)))))))))))))),(2,3),1);
   tree tree_881 [p = 0.000, P = 0.059] = [&W 0.000067] ((((31,30),(((((((49,(50,48)),47),46),(45,(44,43))),(42,41)),40),((27,(29,(28,26))),(32,(33,((((((39,38),37),36),35),34),((25,24),23))))))),((22,21),(((15,14),(13,(12,11))),(16,(20,(19,(17,(18,(10,(9,(8,(5,(6,(7,4)))))))))))))),(2,3),1);
   tree tree_882 [p = 0.000, P = 0.059] = [&W 0.000067] ((((31,30),((((((49,48),(50,47)),(46,(44,(45,43)))),(42,(41,40))),(27,((29,28),26))),(32,(((((39,38),(37,36)),(35,34)),33),((25,24),23))))),((22,21),(((15,14),(13,(12,11))),(16,(20,(19,(17,(18,(10,(9,(8,(5,(6,(7,4)))))))))))))),(2,3),1);
   tree tree_883 [p = 0.000, P = 0.059] = [&W 0.000067] ((((31,30),(((((((49,(50,48)),47),(46,(44,(45,43)))),(42,41)),40),(27,((29,28),26))),(32,(((((39,38),(37,36)),(35,34)),33),((25,24),23))))),((22,21),(((15,14),(13,(12,11))),(16,(20,(19,(17,(18,(10,(9,(8,(5,(6,(7,4)))))))))))))),(2,3),1);
   tree tree_884 [p = 0.000, P = 0.059] = [&W 0.000067] ((((31,30),((27,((29,28),26)),(((((((49,(50,48)),47),46),((45,44),43)),(42,41)),40),(32,(((((39,38),(37,36)),(35,34)),33),((25,24),23)))))),((22,21),(((15,14),(13,(12,11))),(16,(20,(19,(17,(18,(10,(9,(8,(5,(6,(7,4)))))))))))))),(2,3),1);
   tree tree_885 [p = 0.000, P = 0.059] = [&W 0.000067] (((((((50,(((49,48),47),(46,(44,(45,43))))),(42,41)),40),(31,30)),((27,((29,28),26)),(32,((((37,((39,38),36)),(35,34)),33),((25,24),23))))),((22,21),(((15,14),(13,(12,11))),(16,(20,(19,(17,(18,(10,(9,(8,(5,(6,(7,4)))))))))))))),(2,3),1);
   tree tree_886 [p = 0.000, P = 0.059] = [&W 0.000067] ((((31,30),(((42,((((((50,49),48),47),46),(45,(44,43))),41)),40),(32,((27,(28,(29,26))),((((37,((39,38),36)),(35,34)),33),((25,24),23)))))),((22,21),(((15,14),(13,(12,11))),(16,(20,(19,(17,(18,(10,(9,(8,(5,(6,(7,4)))))))))))))),(2,3),1);
   tree tree_887 [p = 0.000, P = 0.060] = [&W 0.000067] ((((31,30),((27,((29,28),26)),((((46,(((49,(50,48)),47),((45,44),43))),(42,41)),40),(32,((((((39,38),(37,36)),35),34),33),((25,24),23)))))),((22,21),(((15,14),(13,(12,11))),(16,(20,(19,(17,(18,(10,(9,(8,(5,(6,(7,4)))))))))))))),(2,3),1);
   tree tree_888 [p = 0.000, P = 0.060] = [&W 0.000067] ((((31,30),((((((49,(50,48)),47),(46,(44,(45,43)))),(42,41)),40),((27,((29,28),26)),(32,((((((39,38),(37,36)),35),34),33),((25,24),23)))))),((22,21),(((15,14),(13,(12,11))),(16,(20,(19,(17,(18,(10,(9,(8,(5,(6,(7,4)))))))))))))),(2,3),1);
   tree tree_889 [p = 0.000, P = 0.060] = [&W 0.000067] ((((31,30),((((((37,((39,38),36)),(35,34)),33),32),(((((((50,49),48),47),(46,(44,(45,43)))),(42,41)),40),(27,((29,28),26)))),((25,24),23))),((22,21),(((15,14),(13,(12,11))),(16,(20,(19,(17,(18,(10,(9,(8,(5,(6,(7,4)))))))))))))),(2,3),1);
   tree tree_890 [p = 0.000, P = 0.060] = [&W 0.000067] ((((31,30),((50,(((((49,48),47),(46,(44,(45,43)))),(42,41)),40)),((27,((29,28),26)),(32,(33,((((39,38),(37,36)),(35,34)),((25,24),23))))))),((22,21),(((15,14),(13,(12,11))),(16,(20,(19,(17,(18,(10,(9,(8,(5,(6,(7,4)))))))))))))),(2,3),1);
   tree tree_891 [p = 0.000, P = 0.060] = [&W 0.000067] ((((31,30),(((42,((((((50,49),48),47),46),(44,(45,43))),41)),40),((27,((29,28),26)),(32,(33,(((37,((39,38),36)),(35,34)),((25,24),23))))))),((22,21),(((15,14),(13,(12,11))),(16,(20,(19,(17,(18,(10,(9,(8,(5,(6,(7,4)))))))))))))),(2,3),1);
   tree tree_892 [p = 0.000, P = 0.060] = [&W 0.000067] ((((((((((49,48),47),(50,46)),(44,(45,43))),(42,41)),40),(31,30)),((27,((29,28),26)),(32,(((37,((39,38),36)),(35,34)),(33,((25,24),23)))))),((22,21),(((15,14),(13,(12,11))),(16,(20,(19,(17,(18,(10,(9,(8,(5,(6,(7,4)))))))))))))),(2,3),1);
   tree tree_893 [p = 0.000, P = 0.060] = [&W 0.000067] ((((31,30),((((((((50,49),48),47),(46,(45,(44,43)))),(42,41)),40),(27,((29,28),26))),(32,(33,((((39,(38,(37,36))),35),34),((25,24),23)))))),((22,21),(((15,14),(13,(12,11))),(16,(20,(19,(17,(18,(10,(9,(8,(5,(6,(7,4)))))))))))))),(2,3),1);
   tree tree_894 [p = 0.000, P = 0.060] = [&W 0.000067] ((((31,30),((27,((29,28),26)),((((((((50,49),48),47),46),(44,(45,43))),(42,41)),40),(32,(33,(((37,((39,38),36)),(35,34)),((25,24),23))))))),((22,21),(((15,14),(13,(12,11))),(16,(20,(19,(17,(18,(10,(9,(8,(5,(6,(7,4)))))))))))))),(2,3),1);
   tree tree_895 [p = 0.000, P = 0.060] = [&W 0.000067] ((((((50,((((49,48),47),46),(45,(44,43)))),(42,41)),40),((31,30),((27,((29,28),26)),(32,(((((39,38),(37,36)),35),34),(33,((25,24),23))))))),((22,21),(((15,14),(13,(12,11))),(16,(20,(19,(17,(18,(10,(9,(8,(5,(6,(7,4)))))))))))))),(2,3),1);
   tree tree_896 [p = 0.000, P = 0.060] = [&W 0.000067] (((((31,30),((((((50,(49,48)),47),(46,(44,(45,43)))),(42,41)),40),(27,(28,(29,26))))),(32,((((37,((39,38),36)),(35,34)),33),((25,24),23)))),((22,21),(((15,14),(13,(12,11))),(16,(20,(19,(17,(18,(10,(9,(8,(5,(6,(7,4)))))))))))))),(2,3),1);
   tree tree_897 [p = 0.000, P = 0.060] = [&W 0.000067] ((((((42,((((49,(50,48)),47),(46,(45,(44,43)))),41)),40),(27,((29,28),26))),((31,30),(32,((35,((37,((39,38),36)),34)),(33,((25,24),23)))))),((22,21),(((15,14),(13,(12,11))),(16,(20,(19,(17,(18,(10,(9,(8,(5,(6,(7,4)))))))))))))),(2,3),1);
   tree tree_898 [p = 0.000, P = 0.060] = [&W 0.000067] ((((50,((((49,48),47),(46,((45,44),43))),((42,41),40))),((27,((29,28),26)),((31,30),(32,(33,((35,(((39,38),(37,36)),34)),((25,24),23))))))),((22,21),(((15,14),(13,(12,11))),(16,(20,(19,(17,(18,(10,(9,(8,(5,(6,(7,4)))))))))))))),(2,3),1);
   tree tree_899 [p = 0.000, P = 0.060] = [&W 0.000067] ((((31,30),(((((((((50,49),48),47),46),((45,44),43)),(42,41)),40),((29,27),(28,26))),(32,((((37,((39,38),36)),(35,34)),33),((25,24),23))))),((22,21),(((15,14),(13,(12,11))),(16,(20,(19,(17,(18,(10,(9,(8,(5,(6,(7,4)))))))))))))),(2,3),1);
   tree tree_900 [p = 0.000, P = 0.060] = [&W 0.000067] ((((27,((29,28),26)),((((((((50,49),48),47),46),((45,44),43)),(42,41)),40),((31,30),(32,(33,((((39,38),(37,36)),(35,34)),((25,24),23))))))),((22,21),(((15,14),(13,(12,11))),(16,(20,(19,(17,(18,(10,(9,(8,(5,(6,(7,4)))))))))))))),(2,3),1);
   tree tree_901 [p = 0.000, P = 0.060] = [&W 0.000067] (((((31,30),(((((((50,49),48),47),(46,(45,(44,43)))),(42,41)),40),(27,(28,(29,26))))),(32,(((((39,38),(37,36)),(35,34)),33),((25,24),23)))),((22,21),(((15,14),(13,(12,11))),(16,(20,(19,(17,(18,(10,(9,(8,(5,(6,(7,4)))))))))))))),(2,3),1);
   tree tree_902 [p = 0.000, P = 0.061] = [&W 0.000067] (((((31,30),(((((((49,(50,48)),47),46),(44,(45,43))),(42,41)),40),(27,(28,(29,26))))),(32,(((((39,38),(37,36)),(35,34)),33),((25,24),23)))),((22,21),(((15,14),(13,(12,11))),(16,(20,(19,(17,(18,(10,(9,(8,(5,(6,(7,4)))))))))))))),(2,3),1);
   tree tree_903 [p = 0.000, P = 0.061] = [&W 0.000067] ((((27,((29,28),26)),(((((((50,(49,48)),47),(46,((45,44),43))),(42,41)),40),(31,30)),(32,(((((((39,38),37),36),35),34),33),((25,24),23))))),((22,21),(((15,14),(13,(12,11))),(16,(20,(19,(17,(18,(10,(9,(8,(5,(6,(7,4)))))))))))))),(2,3),1);
   tree tree_904 [p = 0.000, P = 0.061] = [&W 0.000067] (((((((46,(((49,(50,48)),47),(45,(44,43)))),(42,41)),40),(31,30)),((27,((29,28),26)),(32,(((((37,((39,38),36)),35),34),33),((25,24),23))))),((22,21),(((15,14),(13,(12,11))),(16,(20,(19,(17,(18,(10,(9,(8,(5,(6,(7,4)))))))))))))),(2,3),1);
   tree tree_905 [p = 0.000, P = 0.061] = [&W 0.000067] ((((27,((29,28),26)),((((((50,((49,48),47)),46),(45,(44,43))),(42,41)),40),((((((39,38),(37,36)),(35,34)),33),32),((31,30),((25,24),23))))),((22,21),(((15,14),(13,(12,11))),(16,(20,(19,(17,(18,(10,(9,(8,(5,(6,(7,4)))))))))))))),(2,3),1);
   tree tree_906 [p = 0.000, P = 0.061] = [&W 0.000067] ((((((((37,((39,38),36)),(35,34)),33),32),((50,(((49,48),47),(46,(((45,44),43),((42,41),40))))),(27,((29,28),26)))),((31,30),((25,24),23))),((22,21),(((15,14),(13,(12,11))),(16,(20,(19,(17,(18,(10,(9,(8,(5,(6,(7,4)))))))))))))),(2,3),1);
   tree tree_907 [p = 0.000, P = 0.061] = [&W 0.000067] (((((42,(((50,((49,48),47)),(46,((45,44),43))),41)),40),((31,30),((27,((29,28),26)),(32,(((35,(((39,38),(37,36)),34)),33),((25,24),23)))))),((22,21),(((15,14),(13,(12,11))),(16,(20,(19,(17,(18,(10,(9,(8,(5,(6,(7,4)))))))))))))),(2,3),1);
   tree tree_908 [p = 0.000, P = 0.061] = [&W 0.000067] ((((((((((49,(50,48)),47),46),((45,44),43)),(42,41)),40),(27,((29,28),26))),((((35,(((39,38),(37,36)),34)),33),32),((31,30),((25,24),23)))),((22,21),(((15,14),(13,(12,11))),(16,(20,(19,(17,(18,(10,(9,(8,(5,(6,(7,4)))))))))))))),(2,3),1);
   tree tree_909 [p = 0.000, P = 0.061] = [&W 0.000067] ((((31,30),(((42,((((49,(50,48)),47),(46,(44,(45,43)))),41)),40),((27,((29,28),26)),(32,(((((37,((39,38),36)),35),34),33),((25,24),23)))))),((22,21),(((15,14),(13,(12,11))),(16,(20,(19,(17,(18,(10,(9,(8,(5,(6,(7,4)))))))))))))),(2,3),1);
   tree tree_910 [p = 0.000, P = 0.061] = [&W 0.000067] ((((50,(((45,44),43),((((49,48),47),46),((42,41),40)))),((31,30),((27,((29,28),26)),(32,(((((37,((39,38),36)),35),34),33),((25,24),23)))))),((22,21),(((15,14),(13,(12,11))),(16,(20,(19,(17,(18,(10,(9,(8,(5,(6,(7,4)))))))))))))),(2,3),1);
   tree tree_911 [p = 0.000, P = 0.061] = [&W 0.000067] ((((27,(28,(29,26))),((31,30),((((((50,(49,48)),47),(46,(44,(45,43)))),(42,41)),40),(32,((((37,((39,38),36)),(35,34)),33),((25,24),23)))))),((22,21),(((15,14),(13,(12,11))),(16,(20,(19,(17,(18,(10,(9,(8,(5,(6,(7,4)))))))))))))),(2,3),1);
   tree tree_912 [p = 0.000, P = 0.061] = [&W 0.000067] ((((27,(29,(28,26))),(((((50,(((49,48),47),(46,(44,(45,43))))),(42,41)),40),(31,30)),(32,((((37,((39,38),36)),(35,34)),33),((25,24),23))))),((22,21),(((15,14),(13,(12,11))),(16,(20,(19,(17,(18,(10,(9,(8,(5,(6,(7,4)))))))))))))),(2,3),1);
   tree tree_913 [p = 0.000, P = 0.061] = [&W 0.000067] (((((50,(((46,(((49,48),47),(44,(45,43)))),(42,41)),40)),(27,(29,(28,26)))),((31,30),(32,((((37,((39,38),36)),(35,34)),33),((25,24),23))))),((22,21),(((15,14),(13,(12,11))),(16,(20,(19,(17,(18,(10,(9,(8,(5,(6,(7,4)))))))))))))),(2,3),1);
   tree tree_914 [p = 0.000, P = 0.061] = [&W 0.000067] ((((31,30),(((42,(((((50,(49,48)),47),46),((45,44),43)),41)),40),((27,((29,28),26)),(32,((((((39,38),(37,36)),35),34),33),((25,24),23)))))),((22,21),(((15,14),(13,(12,11))),(16,(20,(19,(17,(18,(10,(9,(8,(5,(6,(7,4)))))))))))))),(2,3),1);
   tree tree_915 [p = 0.000, P = 0.061] = [&W 0.000067] ((((31,30),((((((50,((49,48),47)),46),(44,(45,43))),(42,41)),40),((29,(27,(28,26))),(32,((((37,((39,38),36)),35),34),(33,((25,24),23))))))),((22,21),(((15,14),(13,(12,11))),(16,(20,(19,(17,(18,(10,(9,(8,(5,(6,(7,4)))))))))))))),(2,3),1);
   tree tree_916 [p = 0.000, P = 0.061] = [&W 0.000067] (((((((46,(((49,(50,48)),47),(44,(45,43)))),(42,41)),40),(31,30)),((29,(27,(28,26))),(32,((((37,((39,38),36)),(35,34)),33),((25,24),23))))),((22,21),(((15,14),(13,(12,11))),(16,(20,(19,(17,(18,(10,(9,(8,(5,(6,(7,4)))))))))))))),(2,3),1);
   tree tree_917 [p = 0.000, P = 0.062] = [&W 0.000067] ((((((((((49,48),47),(50,(46,((45,44),43)))),(42,41)),40),(((35,(((39,38),(37,36)),34)),33),32)),(29,(27,(28,26)))),((31,30),((25,24),23))),((22,21),(((15,14),(13,(12,11))),(16,(20,(19,(17,(18,(10,(9,(8,(5,(6,(7,4)))))))))))))),(2,3),1);
   tree tree_918 [p = 0.000, P = 0.062] = [&W 0.000067] ((((31,30),(((((50,(((49,48),47),46)),((45,44),43)),(42,41)),40),((27,(29,(28,26))),(32,(((35,(((39,38),(37,36)),34)),33),((25,24),23)))))),((22,21),(((15,14),(13,(12,11))),(16,(20,(19,(17,(18,(10,(9,(8,(5,(6,(7,4)))))))))))))),(2,3),1);
   tree tree_919 [p = 0.000, P = 0.062] = [&W 0.000067] ((((31,30),((27,(29,(28,26))),((((((50,49),48),47),(46,(44,(45,43)))),((42,41),40)),(32,((((37,((39,38),36)),(35,34)),33),((25,24),23)))))),((22,21),(((15,14),(13,(12,11))),(16,(20,(19,(17,(18,(10,(9,(8,(5,(6,(7,4)))))))))))))),(2,3),1);
   tree tree_920 [p = 0.000, P = 0.062] = [&W 0.000067] ((((31,30),(((((((50,49),48),47),(46,(44,(45,43)))),(42,41)),40),((27,(29,(28,26))),(32,(((((39,38),(37,36)),(35,34)),33),((25,24),23)))))),((22,21),(((15,14),(13,(12,11))),(16,(20,(19,(17,(18,(10,(9,(8,(5,(6,(7,4)))))))))))))),(2,3),1);
   tree tree_921 [p = 0.000, P = 0.062] = [&W 0.000067] ((((31,30),((27,(29,(28,26))),(((((((50,49),48),47),(46,(45,(44,43)))),(42,41)),40),(32,((((((39,38),(37,36)),35),34),33),((25,24),23)))))),((22,21),(((15,14),(13,(12,11))),(16,(20,(19,(17,(18,(10,(9,(8,(5,(6,(7,4)))))))))))))),(2,3),1);
   tree tree_922 [p = 0.000, P = 0.062] = [&W 0.000067] (((((((37,((39,38),36)),(35,34)),33),32),(((((46,((((50,49),48),47),(44,(45,43)))),(42,41)),40),(27,(29,(28,26)))),((31,30),((25,24),23)))),((22,21),(((15,14),(13,(12,11))),(16,(20,(19,(17,(18,(10,(9,(8,(5,(6,(7,4)))))))))))))),(2,3),1);
   tree tree_923 [p = 0.000, P = 0.062] = [&W 0.000067] ((((((42,((46,(((49,(50,48)),47),(45,(44,43)))),41)),40),(27,(29,(28,26)))),((((((37,((39,38),36)),35),34),33),32),((31,30),((25,24),23)))),((22,21),(((15,14),(13,(12,11))),(16,(20,(19,(17,(18,(10,(9,(8,(5,(6,(7,4)))))))))))))),(2,3),1);
   tree tree_924 [p = 0.000, P = 0.062] = [&W 0.000067] ((((31,30),((((((((50,49),48),47),46),(45,(44,43))),(42,41)),40),((27,(29,(28,26))),(32,((((37,((39,38),36)),(35,34)),33),((25,24),23)))))),((22,21),(((15,14),(13,(12,11))),(16,(20,(19,(17,(18,(10,(9,(8,(5,(6,(7,4)))))))))))))),(2,3),1);
   tree tree_925 [p = 0.000, P = 0.062] = [&W 0.000067] ((((31,30),(((((((50,49),48),47),(46,(44,(45,43)))),(42,41)),40),((29,(27,(28,26))),(32,(((((39,38),(37,36)),(35,34)),33),((25,24),23)))))),((22,21),(((15,14),(13,(12,11))),(16,(20,(19,(17,(18,(10,(9,(8,(5,(6,(7,4)))))))))))))),(2,3),1);
   tree tree_926 [p = 0.000, P = 0.062] = [&W 0.000067] ((((29,(27,(28,26))),((((((50,((49,48),47)),(46,(44,(45,43)))),(42,41)),40),(31,30)),(32,(33,(((37,((39,38),36)),(35,34)),((25,24),23)))))),((22,21),(((15,14),(13,(12,11))),(16,(20,(19,(17,(18,(10,(9,(8,(5,(6,(7,4)))))))))))))),(2,3),1);
   tree tree_927 [p = 0.000, P = 0.062] = [&W 0.000067] ((((29,(27,(28,26))),((31,30),(((((((50,(49,48)),47),46),((45,44),43)),(42,41)),40),(32,(((37,((39,38),36)),(35,34)),(33,((25,24),23))))))),((22,21),(((15,14),(13,(12,11))),(16,(20,(19,(17,(18,(10,(9,(8,(5,(6,(7,4)))))))))))))),(2,3),1);
   tree tree_928 [p = 0.000, P = 0.062] = [&W 0.000067] ((((29,(27,(28,26))),((((46,((((50,49),48),47),(45,(44,43)))),(42,41)),40),((31,30),(32,(((((39,38),(37,36)),(35,34)),33),((25,24),23)))))),((22,21),(((15,14),(13,(12,11))),(16,(20,(19,(17,(18,(10,(9,(8,(5,(6,(7,4)))))))))))))),(2,3),1);
   tree tree_929 [p = 0.000, P = 0.062] = [&W 0.000067] ((((29,(27,(28,26))),((((42,41),((46,(((49,(50,48)),47),(45,(44,43)))),40)),(31,30)),(32,(((35,(((39,38),(37,36)),34)),33),((25,24),23))))),((22,21),(((15,14),(13,(12,11))),(16,(20,(19,(17,(18,(10,(9,(8,(5,(6,(7,4)))))))))))))),(2,3),1);
   tree tree_930 [p = 0.000, P = 0.062] = [&W 0.000067] ((((31,30),((((50,(((49,48),47),(46,(44,(45,43))))),(42,41)),40),((27,((29,28),26)),(32,(33,((((37,((39,38),36)),35),34),((25,24),23))))))),((22,21),(((15,14),(13,(12,11))),(16,(20,(19,(17,(18,(10,(9,(8,(5,(6,(7,4)))))))))))))),(2,3),1);
   tree tree_931 [p = 0.000, P = 0.062] = [&W 0.000067] ((((((42,((46,((((50,49),48),47),(45,(44,43)))),41)),40),(31,30)),((27,((29,28),26)),(32,(((((39,38),(37,36)),(35,34)),33),((25,24),23))))),((22,21),(((15,14),(13,(12,11))),(16,(20,(19,(17,(18,(10,(9,(8,(5,(6,(7,4)))))))))))))),(2,3),1);
   tree tree_932 [p = 0.000, P = 0.063] = [&W 0.000067] ((((31,30),(((((((50,(49,48)),47),46),(44,(45,43))),(42,41)),40),((27,((29,28),26)),(32,(((((39,38),(37,36)),(35,34)),33),((25,24),23)))))),((22,21),(((15,14),(13,(12,11))),(16,(20,(19,(17,(18,(10,(9,(8,(5,(6,(7,4)))))))))))))),(2,3),1);
   tree tree_933 [p = 0.000, P = 0.063] = [&W 0.000067] ((((31,30),(((50,((46,(((49,48),47),(44,(45,43)))),((42,41),40))),(29,(27,(28,26)))),(32,((((37,((39,38),36)),(35,34)),33),((25,24),23))))),((22,21),(((15,14),(13,(12,11))),(16,(20,(19,(17,(18,(10,(9,(8,(5,(6,(7,4)))))))))))))),(2,3),1);
   tree tree_934 [p = 0.000, P = 0.063] = [&W 0.000067] ((((31,30),((42,(41,(((((50,49),48),47),(46,(45,(44,43)))),40))),((29,(27,(28,26))),(32,(((((37,((39,38),36)),35),34),33),((25,24),23)))))),((22,21),(((15,14),(13,(12,11))),(16,(20,(19,(17,(18,(10,(9,(8,(5,(6,(7,4)))))))))))))),(2,3),1);
   tree tree_935 [p = 0.000, P = 0.063] = [&W 0.000067] ((((31,30),((29,(27,(28,26))),((((((((50,49),48),47),46),((45,44),43)),(42,41)),40),(32,(((((39,38),(37,36)),(35,34)),33),((25,24),23)))))),((22,21),(((15,14),(13,(12,11))),(16,(20,(19,(17,(18,(10,(9,(8,(5,(6,(7,4)))))))))))))),(2,3),1);
   tree tree_936 [p = 0.000, P = 0.063] = [&W 0.000067] ((((31,30),((((((50,((49,48),47)),(46,(45,(44,43)))),(42,41)),40),(29,(27,(28,26)))),(32,((((37,((39,38),36)),(35,34)),33),((25,24),23))))),((22,21),(((15,14),(13,(12,11))),(16,(20,(19,(17,(18,(10,(9,(8,(5,(6,(7,4)))))))))))))),(2,3),1);
   tree tree_937 [p = 0.000, P = 0.063] = [&W 0.000067] (((((31,30),((42,(41,((((((50,49),48),47),46),(44,(45,43))),40))),(27,((29,28),26)))),(32,((((37,((39,38),36)),(35,34)),33),((25,24),23)))),((22,21),(((15,14),(13,(12,11))),(16,(20,(19,(17,(18,(10,(9,(8,(5,(6,(7,4)))))))))))))),(2,3),1);
   tree tree_938 [p = 0.000, P = 0.063] = [&W 0.000067] ((((31,30),((((50,(((49,48),47),(46,((45,44),43)))),(42,41)),40),((27,((29,28),26)),(32,((((37,((39,38),36)),(35,34)),33),((25,24),23)))))),((22,21),(((15,14),(13,(12,11))),(16,(20,(19,(17,(18,(10,(9,(8,(5,(6,(7,4)))))))))))))),(2,3),1);
   tree tree_939 [p = 0.000, P = 0.063] = [&W 0.000067] ((((((((((50,(49,48)),47),46),(44,(45,43))),(42,41)),40),(31,30)),((29,(27,(28,26))),(32,((((((39,38),(37,36)),35),34),33),((25,24),23))))),((22,21),(((15,14),(13,(12,11))),(16,(20,(19,(17,(18,(10,(9,(8,(5,(6,(7,4)))))))))))))),(2,3),1);
   tree tree_940 [p = 0.000, P = 0.063] = [&W 0.000067] ((((31,30),(((29,(28,27)),26),(((42,((46,((((50,49),48),47),(45,(44,43)))),41)),40),(32,(33,(((((39,38),(37,36)),35),34),((25,24),23))))))),((22,21),(((15,14),(13,(12,11))),((20,16),(19,(17,(18,(10,(9,(8,(5,(6,(7,4))))))))))))),(2,3),1);
   tree tree_941 [p = 0.000, P = 0.063] = [&W 0.000067] ((((31,30),((((42,((((50,(49,48)),47),(46,((45,44),43))),41)),40),(29,((28,27),26))),(32,(((35,(((39,38),(37,36)),34)),33),((25,24),23))))),((22,21),(((15,14),(13,(12,11))),((19,(20,16)),(17,(18,(10,(9,(8,(5,(6,(7,4)))))))))))),(2,3),1);
   tree tree_942 [p = 0.000, P = 0.063] = [&W 0.000067] ((((31,30),((((((50,((49,48),47)),46),(45,(44,43))),(42,41)),40),((29,((28,27),26)),(32,(((35,((37,((39,38),36)),34)),33),((25,24),23)))))),((22,21),(((15,14),(13,(12,11))),((19,(20,16)),(17,(18,(10,(9,(8,(5,(6,(7,4)))))))))))),(2,3),1);
   tree tree_943 [p = 0.000, P = 0.063] = [&W 0.000067] (((((42,(((50,((49,48),47)),(46,((45,44),43))),41)),40),((31,30),((29,((28,27),26)),(32,(((((37,((39,38),36)),35),34),33),((25,24),23)))))),((22,21),(((15,14),(13,(12,11))),((19,(20,16)),(17,(18,(10,(9,(8,(5,(6,(7,4)))))))))))),(2,3),1);
   tree tree_944 [p = 0.000, P = 0.063] = [&W 0.000067] (((((50,(((((49,48),47),46),(45,(44,43))),((42,41),40))),(31,30)),((29,((28,27),26)),(32,(((35,(((39,38),(37,36)),34)),33),((25,24),23))))),((22,21),(((15,14),(13,(12,11))),((19,(20,16)),(17,(18,(10,(9,(8,(5,(6,(7,4)))))))))))),(2,3),1);
   tree tree_945 [p = 0.000, P = 0.063] = [&W 0.000067] ((((31,30),(((((50,(((49,48),47),(46,(45,(44,43))))),(42,41)),40),(((29,28),27),26)),(32,(((((37,((39,38),36)),35),34),33),((25,24),23))))),((22,21),(((15,14),(13,(12,11))),((19,(20,16)),(17,(18,(10,(9,(8,(5,(6,(7,4)))))))))))),(2,3),1);
   tree tree_946 [p = 0.000, P = 0.063] = [&W 0.000067] ((((31,30),(((((46,(((50,(49,48)),47),((45,44),43))),(42,41)),40),(29,((28,27),26))),(32,(((35,(((39,38),(37,36)),34)),33),((25,24),23))))),((22,21),(((15,14),(13,(12,11))),((19,(20,16)),(17,(18,(10,(9,(8,(5,(6,(7,4)))))))))))),(2,3),1);
   tree tree_947 [p = 0.000, P = 0.064] = [&W 0.000067] ((((31,30),((((42,(((((49,(50,48)),47),46),(44,(45,43))),41)),40),(29,((28,27),26))),(32,(((((37,((39,38),36)),35),34),33),((25,24),23))))),((22,21),(((15,14),(13,(12,11))),((19,(20,16)),(17,(18,(10,(9,(8,(5,(6,(7,4)))))))))))),(2,3),1);
   tree tree_948 [p = 0.000, P = 0.064] = [&W 0.000067] ((((27,((29,28),26)),((((50,((((49,48),47),46),(44,(45,43)))),(42,41)),40),((31,30),(32,(((((37,((39,38),36)),35),34),33),((25,24),23)))))),((22,21),(((15,14),(13,(12,11))),((19,(20,16)),(17,(18,(10,(9,(8,(5,(6,(7,4)))))))))))),(2,3),1);
   tree tree_949 [p = 0.000, P = 0.064] = [&W 0.000067] ((((31,30),((29,((28,27),26)),((((50,((((49,48),47),46),(44,(45,43)))),(42,41)),40),(32,(((((37,((39,38),36)),35),34),33),((25,24),23)))))),((22,21),(((15,14),(13,(12,11))),((19,(20,16)),(17,(18,(10,(9,(8,(5,(6,(7,4)))))))))))),(2,3),1);
   tree tree_950 [p = 0.000, P = 0.064] = [&W 0.000067] (((((((46,((50,((49,48),47)),(44,(45,43)))),(42,41)),40),(31,30)),((29,((28,27),26)),(32,((((((39,38),(37,36)),35),34),33),((25,24),23))))),((22,21),(((15,14),(13,(12,11))),((19,(20,16)),(17,(18,(10,(9,(8,(5,(6,(7,4)))))))))))),(2,3),1);
   tree tree_951 [p = 0.000, P = 0.064] = [&W 0.000067] (((((50,(49,(48,(47,(46,((44,(45,43)),((42,41),40))))))),(27,(29,(28,26)))),((((((((39,38),37),36),35),34),33),32),((31,30),((25,24),23)))),((22,21),(((15,14),(13,(12,11))),((19,(20,16)),(17,(18,(10,(9,(8,(5,(6,(7,4)))))))))))),(2,3),1);
   tree tree_952 [p = 0.000, P = 0.064] = [&W 0.000067] ((((((((48,((50,49),47)),46),((45,44),43)),(42,41)),40),((31,30),((29,((28,27),26)),(((((37,((39,38),36)),(35,34)),33),32),((25,24),23))))),((22,21),(((15,14),(13,(12,11))),((19,(20,16)),(17,(18,(10,(9,(8,(5,(6,(7,4)))))))))))),(2,3),1);
   tree tree_953 [p = 0.000, P = 0.064] = [&W 0.000067] (((((((35,(((39,38),(37,36)),34)),33),32),(29,((28,27),26))),(((((((50,49),48),47),(46,(44,(45,43)))),(42,41)),40),(30,(31,((25,24),23))))),((22,21),(((15,14),(13,(12,11))),((19,(20,16)),(17,(18,(10,(9,(8,(5,(6,(7,4)))))))))))),(2,3),1);
   tree tree_954 [p = 0.000, P = 0.064] = [&W 0.000067] (((((((50,(46,(((49,48),47),(44,(45,43))))),(42,41)),40),(31,30)),(((28,(29,27)),26),(32,((((37,((39,38),36)),(35,34)),33),((25,24),23))))),((22,21),(((15,14),(13,(12,11))),((19,(20,16)),(17,(18,(10,(9,(8,(5,(6,(7,4)))))))))))),(2,3),1);
   tree tree_955 [p = 0.000, P = 0.064] = [&W 0.000067] ((((((((49,48),47),(50,(46,((45,44),43)))),(42,41)),40),((29,((28,27),26)),((((((39,38),(37,36)),(35,34)),33),32),((31,30),((25,24),23))))),((22,21),(((15,14),(13,(12,11))),((19,(20,16)),(17,(18,(10,(9,(8,(5,(6,(7,4)))))))))))),(2,3),1);
   tree tree_956 [p = 0.000, P = 0.064] = [&W 0.000067] ((((31,30),((((((((50,49),48),47),46),(44,(45,43))),(42,41)),40),(((28,27),(29,26)),(32,(((((37,((39,38),36)),35),34),33),((25,24),23)))))),((22,21),(((15,14),(13,(12,11))),((19,(20,16)),(17,(18,(10,(9,(8,(5,(6,(7,4)))))))))))),(2,3),1);
   tree tree_957 [p = 0.000, P = 0.064] = [&W 0.000067] ((((((29,28),27),26),((31,30),((50,((((49,48),47),(46,(45,(44,43)))),((42,41),40))),(32,(((((37,((39,38),36)),35),34),33),((25,24),23)))))),((22,21),(((15,14),(13,(12,11))),((19,(20,16)),(17,(18,(10,(9,(8,(5,(6,(7,4)))))))))))),(2,3),1);
   tree tree_958 [p = 0.000, P = 0.064] = [&W 0.000067] ((((((((((50,(49,48)),47),46),(44,(45,43))),(42,41)),40),(((29,28),27),26)),((31,30),(32,(((((39,38),(37,36)),(35,34)),33),((25,24),23))))),((22,21),(((15,14),(13,(12,11))),((19,(20,16)),(17,(18,(10,(9,(8,(5,(6,(7,4)))))))))))),(2,3),1);
   tree tree_959 [p = 0.000, P = 0.064] = [&W 0.000067] (((((28,(29,27)),26),((((((49,(50,(48,(47,(46,(44,(45,43))))))),42),41),40),(31,30)),(32,(33,((35,(((39,38),(37,36)),34)),((25,24),23)))))),((22,21),(((15,14),(13,(12,11))),((19,(20,16)),(17,(18,(10,(9,(8,(5,(6,(7,4)))))))))))),(2,3),1);
   tree tree_960 [p = 0.000, P = 0.064] = [&W 0.000067] ((((31,30),((((((((((50,49),48),47),46),(45,(44,43))),42),41),40),((28,27),(29,26))),(32,(((((39,38),(37,36)),(35,34)),33),((25,24),23))))),((22,21),(((15,14),(13,(12,11))),((19,(20,16)),(17,(18,(10,(9,(8,(5,(6,(7,4)))))))))))),(2,3),1);
   tree tree_961 [p = 0.000, P = 0.064] = [&W 0.000067] ((((50,((((((49,48),47),46),(44,(45,43))),(42,41)),40)),((31,30),(((28,(29,27)),26),(32,((((37,((39,38),36)),(35,34)),33),((25,24),23)))))),((22,21),(((15,14),(13,(12,11))),((19,(20,16)),(17,(18,(10,(9,(8,(5,(6,(7,4)))))))))))),(2,3),1);
   tree tree_962 [p = 0.000, P = 0.065] = [&W 0.000067] ((((31,30),(((((((50,((49,48),47)),46),(44,(45,43))),(42,41)),40),((28,(29,27)),26)),(32,(((((37,((39,38),36)),35),34),33),((25,24),23))))),((22,21),(((15,14),(13,(12,11))),((19,(20,16)),(17,(18,(10,(9,(8,(5,(6,(7,4)))))))))))),(2,3),1);
   tree tree_963 [p = 0.000, P = 0.065] = [&W 0.000067] ((((29,((28,27),26)),(((((46,((((50,49),48),47),(44,(45,43)))),(42,41)),40),(31,30)),(32,((((37,((39,38),36)),(35,34)),33),((25,24),23))))),((22,21),(((15,14),(13,(12,11))),((19,(20,16)),(17,(18,(10,(9,(8,(5,(6,(7,4)))))))))))),(2,3),1);
   tree tree_964 [p = 0.000, P = 0.065] = [&W 0.000067] ((((((42,((46,((((50,49),48),47),(44,(45,43)))),41)),40),(29,((28,27),26))),((31,30),(32,((((37,((39,38),36)),(35,34)),33),((25,24),23))))),((22,21),(((15,14),(13,(12,11))),((19,(20,16)),(17,(18,(10,(9,(8,(5,(6,(7,4)))))))))))),(2,3),1);
   tree tree_965 [p = 0.000, P = 0.065] = [&W 0.000067] ((((50,((42,41),(((((49,48),47),46),(45,(44,43))),40))),((29,((28,27),26)),(((((((((39,38),37),36),35),34),33),32),(31,30)),((25,24),23)))),((22,21),(((15,14),(13,(12,11))),((19,(20,16)),(17,(18,(10,(9,(8,(5,(6,(7,4)))))))))))),(2,3),1);
   tree tree_966 [p = 0.000, P = 0.065] = [&W 0.000067] ((((29,((28,27),26)),((((42,((46,(((50,(49,48)),47),(44,(45,43)))),41)),40),(31,30)),(32,((((37,((39,38),36)),(35,34)),33),((25,24),23))))),((22,21),(((15,14),(13,(12,11))),((19,(20,16)),(17,(18,(10,(9,(8,(5,(6,(7,4)))))))))))),(2,3),1);
   tree tree_967 [p = 0.000, P = 0.065] = [&W 0.000067] ((((31,30),((((29,28),27),26),((50,(((((49,48),47),46),(44,(45,43))),((42,41),40))),(32,((((((39,38),(37,36)),35),34),33),((25,24),23)))))),((22,21),(((15,14),(13,(12,11))),((19,(20,16)),(17,(18,(10,(9,(8,(5,(6,(7,4)))))))))))),(2,3),1);
   tree tree_968 [p = 0.000, P = 0.065] = [&W 0.000067] (((31,30),(((((42,((((49,(50,48)),47),(46,(44,(45,43)))),41)),40),(29,((28,27),26))),(32,((((((39,38),37),36),(35,34)),33),((25,24),23)))),((22,21),(((15,14),(13,(12,11))),((19,(20,16)),(17,(18,(10,(9,(8,(5,(6,(7,4))))))))))))),(2,3),1);
   tree tree_969 [p = 0.000, P = 0.065] = [&W 0.000067] ((((31,30),((((((((50,49),48),47),(46,(44,(45,43)))),(42,41)),40),(((29,28),27),26)),(32,((((((39,38),37),36),(35,34)),33),((25,24),23))))),((22,21),(((15,14),(13,(12,11))),((19,(20,16)),(17,(18,(10,(9,(8,(5,(6,(7,4)))))))))))),(2,3),1);
   tree tree_970 [p = 0.000, P = 0.065] = [&W 0.000067] (((((29,(28,27)),26),((((((50,((49,48),47)),(46,((45,44),43))),(42,41)),40),(31,30)),(32,((((37,((39,38),36)),(35,34)),33),((25,24),23))))),((22,21),(((15,14),(13,(12,11))),((19,(20,16)),(17,(18,(10,(9,(8,(5,(6,(7,4)))))))))))),(2,3),1);
   tree tree_971 [p = 0.000, P = 0.065] = [&W 0.000067] ((((50,(((((49,48),47),46),(44,(45,43))),((42,41),40))),(((29,(28,27)),26),((31,30),(32,(33,((((39,38),(37,36)),(35,34)),((25,24),23))))))),((22,21),(((15,14),(13,(12,11))),((19,(20,16)),(17,(18,(10,(9,(8,(5,(6,(7,4)))))))))))),(2,3),1);
   tree tree_972 [p = 0.000, P = 0.065] = [&W 0.000067] (((((50,(((46,(((49,48),47),(44,(45,43)))),(42,41)),40)),((29,(28,27)),26)),((((((39,38),(37,36)),(35,34)),33),32),((31,30),((25,24),23)))),((22,21),(((15,14),(13,(12,11))),((19,(20,16)),(17,(18,(10,(9,(8,(5,(6,(7,4)))))))))))),(2,3),1);
   tree tree_973 [p = 0.000, P = 0.065] = [&W 0.000067] (((((29,(28,27)),26),((((((49,(50,48)),47),(46,(44,(45,43)))),(42,41)),40),((31,30),(32,(((((39,38),(37,36)),(35,34)),33),((25,24),23)))))),((22,21),(((15,14),(13,(12,11))),((19,(20,16)),(17,(18,(10,(9,(8,(5,(6,(7,4)))))))))))),(2,3),1);
   tree tree_974 [p = 0.000, P = 0.065] = [&W 0.000067] (((((31,30),((((46,(((49,48),47),(50,(44,(45,43))))),(42,41)),40),(29,((28,27),26)))),(32,((((((39,38),(37,36)),35),34),33),((25,24),23)))),((22,21),(((15,14),(13,(12,11))),((19,(20,16)),(17,(18,(10,(9,(8,(5,(6,(7,4)))))))))))),(2,3),1);
   tree tree_975 [p = 0.000, P = 0.065] = [&W 0.000067] ((((31,30),(((((((50,49),48),47),(46,(44,(45,43)))),(42,41)),40),(32,((29,((28,27),26)),(((((39,38),(37,36)),(35,34)),33),((25,24),23)))))),((22,21),(((15,14),(13,(12,11))),((19,(20,16)),(17,(18,(10,(9,(8,(5,(6,(7,4)))))))))))),(2,3),1);
   tree tree_976 [p = 0.000, P = 0.065] = [&W 0.000067] (((((29,(28,27)),26),(((((((50,49),48),47),(46,(45,(44,43)))),(41,(42,40))),(31,30)),(32,((((37,((39,38),36)),(35,34)),33),((25,24),23))))),((22,21),(((15,14),(13,(12,11))),((19,(20,16)),(17,(18,(10,(9,(8,(5,(6,(7,4)))))))))))),(2,3),1);
   tree tree_977 [p = 0.000, P = 0.066] = [&W 0.000067] ((((31,30),((((50,(46,(((49,48),47),((45,44),43)))),(42,41)),40),(((29,(28,27)),26),(32,(((((37,((39,38),36)),35),34),33),((25,24),23)))))),((22,21),(((15,14),(13,(12,11))),((19,(20,16)),(17,(18,(10,(9,(8,(5,(6,(7,4)))))))))))),(2,3),1);
   tree tree_978 [p = 0.000, P = 0.066] = [&W 0.000067] ((((50,((44,(45,43)),((((49,48),47),46),((42,41),40)))),((31,30),(((29,(28,27)),26),(32,((((((39,38),(37,36)),35),34),33),((25,24),23)))))),((22,21),(((15,14),(13,(12,11))),((19,(20,16)),(17,(18,(10,(9,(8,(5,(6,(7,4)))))))))))),(2,3),1);
   tree tree_979 [p = 0.000, P = 0.066] = [&W 0.000067] ((((31,30),(((42,((((50,49),(48,47)),(46,(44,(45,43)))),41)),40),(((29,(28,27)),26),(32,(((((37,((39,38),36)),35),34),33),((25,24),23)))))),((22,21),(((15,14),(13,(12,11))),((19,(20,16)),(17,(18,(10,(9,(8,(5,(6,(7,4)))))))))))),(2,3),1);
   tree tree_980 [p = 0.000, P = 0.066] = [&W 0.000067] ((((31,30),(((((((((49,(50,48)),47),46),(44,(45,43))),42),41),40),(29,((28,27),26))),(32,(33,(((37,((39,38),36)),(35,34)),((25,24),23)))))),((22,21),(((15,14),(13,(12,11))),((19,(20,16)),(17,(18,(10,(9,(8,(5,(6,(7,4)))))))))))),(2,3),1);
   tree tree_981 [p = 0.000, P = 0.066] = [&W 0.000067] ((((((46,(((50,(49,48)),47),(44,(45,43)))),(42,41)),40),(((29,(28,27)),26),(((((((39,38),(37,36)),35),34),33),32),((31,30),((25,24),23))))),((22,21),(((15,14),(13,(12,11))),((19,(20,16)),(17,(18,(10,(9,(8,(5,(6,(7,4)))))))))))),(2,3),1);
   tree tree_982 [p = 0.000, P = 0.066] = [&W 0.000067] (((((((35,((37,((39,38),36)),34)),33),32),((50,(((46,(((49,48),47),(44,(45,43)))),(42,41)),40)),((29,(28,27)),26))),((31,30),((25,24),23))),((22,21),(((15,14),(13,(12,11))),((19,(20,16)),(17,(18,(10,(9,(8,(5,(6,(7,4)))))))))))),(2,3),1);
   tree tree_983 [p = 0.000, P = 0.066] = [&W 0.000067] (((((((((((50,49),48),47),46),(44,(45,43))),(42,41)),40),((31,30),(29,((28,27),26)))),(32,(33,(((37,((39,38),36)),(35,34)),((25,24),23))))),((22,21),(((15,14),(13,(12,11))),((19,(20,16)),(17,(18,(10,(9,(8,(5,(6,(7,4)))))))))))),(2,3),1);
   tree tree_984 [p = 0.000, P = 0.066] = [&W 0.000067] (((((31,30),(((((((49,48),47),(50,46)),(44,(45,43))),(42,41)),40),(29,((28,27),26)))),(32,((((((39,38),37),36),(35,34)),33),((25,24),23)))),((22,21),(((15,14),(13,(12,11))),((19,(20,16)),(17,(18,(10,(9,(8,(5,(6,(7,4)))))))))))),(2,3),1);
   tree tree_985 [p = 0.000, P = 0.066] = [&W 0.000067] ((((31,30),(((((((50,((49,48),47)),(46,(44,(45,43)))),42),41),40),(29,((28,27),26))),(32,((((37,((39,38),36)),(35,34)),33),((25,24),23))))),((22,21),(((15,14),(13,(12,11))),((19,(20,16)),(17,(18,(10,(9,(8,(5,(6,(7,4)))))))))))),(2,3),1);
   tree tree_986 [p = 0.000, P = 0.066] = [&W 0.000067] ((((((((46,((50,((49,48),47)),(45,(44,43)))),42),41),40),(31,30)),((29,((28,27),26)),(32,(((((39,38),(37,36)),(35,34)),33),((25,24),23))))),((22,21),(((15,14),(13,(12,11))),((19,(20,16)),(17,(18,(10,(9,(8,(5,(6,(7,4)))))))))))),(2,3),1);
   tree tree_987 [p = 0.000, P = 0.066] = [&W 0.000067] ((((31,30),(((((46,((((50,49),48),47),(45,(44,43)))),(42,41)),40),(29,((28,27),26))),(32,(((((39,38),(37,36)),(35,34)),33),((25,24),23))))),((22,21),(((15,14),(13,(12,11))),((19,(20,16)),(17,(18,(10,(9,(8,(5,(6,(7,4)))))))))))),(2,3),1);
   tree tree_988 [p = 0.000, P = 0.066] = [&W 0.000067] ((((31,30),((((50,(((49,48),47),(46,(44,(45,43))))),(42,41)),40),((29,((28,27),26)),(32,(((((39,38),(37,36)),(35,34)),33),((25,24),23)))))),((22,21),(((15,14),(13,(12,11))),((19,(20,16)),(17,(18,(10,(9,(8,(5,(6,(7,4)))))))))))),(2,3),1);
   tree tree_989 [p = 0.000, P = 0.066] = [&W 0.000067] ((((31,30),((((((((50,49),48),47),46),(44,(45,43))),(42,41)),40),((29,((28,27),26)),(32,((((37,((39,38),36)),(35,34)),33),((25,24),23)))))),((22,21),(((15,14),(13,(12,11))),((19,(20,16)),(17,(18,(10,(9,(8,(5,(6,(7,4)))))))))))),(2,3),1);
   tree tree_990 [p = 0.000, P = 0.066] = [&W 0.000067] ((((31,30),(((42,((((((50,49),48),47),46),(45,(44,43))),41)),40),((29,((28,27),26)),(32,(((((39,38),(37,36)),(35,34)),33),((25,24),23)))))),((22,21),(((15,14),(13,(12,11))),((19,(20,16)),(17,(18,(10,(9,(8,(5,(6,(7,4)))))))))))),(2,3),1);
   tree tree_991 [p = 0.000, P = 0.066] = [&W 0.000067] ((((31,30),((((((49,48),47),(46,(50,((45,44),43)))),(42,41)),40),((29,((28,27),26)),(32,(((((39,38),(37,36)),(35,34)),33),((25,24),23)))))),((22,21),(((15,14),(13,(12,11))),((19,(20,16)),(17,(18,(10,(9,(8,(5,(6,(7,4)))))))))))),(2,3),1);
   tree tree_992 [p = 0.000, P = 0.067] = [&W 0.000067] ((((31,30),(((((((50,49),48),47),(46,(44,(45,43)))),(42,41)),40),((29,((28,27),26)),(32,(33,(((39,(38,(37,36))),(35,34)),((25,24),23))))))),((22,21),(((15,14),(13,(12,11))),((19,(20,16)),(17,(18,(10,(9,(8,(5,(6,(7,4)))))))))))),(2,3),1);
   tree tree_993 [p = 0.000, P = 0.067] = [&W 0.000067] ((((31,30),(((((46,((((50,49),48),47),((45,44),43))),42),41),40),(32,((29,((28,27),26)),((((37,((39,38),36)),(35,34)),33),((25,24),23)))))),((22,21),(((15,14),(13,(12,11))),((19,(20,16)),(17,(18,(10,(9,(8,(5,(6,(7,4)))))))))))),(2,3),1);
   tree tree_994 [p = 0.000, P = 0.067] = [&W 0.000067] (((((31,30),((((((50,((49,48),47)),46),((45,44),43)),(42,41)),40),(29,((28,27),26)))),(32,(((35,((37,((39,38),36)),34)),33),((25,24),23)))),((22,21),(((15,14),(13,(12,11))),((19,(20,16)),(17,(18,(10,(9,(8,(5,(6,(7,4)))))))))))),(2,3),1);
   tree tree_995 [p = 0.000, P = 0.067] = [&W 0.000067] ((((50,((42,41),(((((49,48),47),46),((45,44),43)),40))),((31,30),((29,((28,27),26)),(32,(33,((((39,38),(37,36)),(35,34)),((25,24),23))))))),((22,21),(((15,14),(13,(12,11))),((19,(20,16)),(17,(18,(10,(9,(8,(5,(6,(7,4)))))))))))),(2,3),1);
   tree tree_996 [p = 0.000, P = 0.067] = [&W 0.000067] ((((31,30),(((42,(((((50,49),48),47),(46,(44,(45,43)))),41)),40),((29,((28,27),26)),(32,(33,(((((39,38),(37,36)),35),34),((25,24),23))))))),((22,21),(((15,14),(13,(12,11))),((19,(20,16)),(17,(18,(10,(9,(8,(5,(6,(7,4)))))))))))),(2,3),1);
   tree tree_997 [p = 0.000, P = 0.067] = [&W 0.000067] ((((31,30),(((((((49,48),47),46),(50,((45,44),43))),(42,41)),40),((29,((28,27),26)),(32,(33,(((37,((39,38),36)),(35,34)),((25,24),23))))))),((22,21),(((15,14),(13,(12,11))),((19,(20,16)),(17,(18,(10,(9,(8,(5,(6,(7,4)))))))))))),(2,3),1);
   tree tree_998 [p = 0.000, P = 0.067] = [&W 0.000067] (((((((50,(((49,48),47),46)),(45,(44,43))),(42,41)),40),((31,30),((29,((28,27),26)),(32,(33,(((37,((39,38),36)),(35,34)),((25,24),23))))))),((22,21),(((15,14),(13,(12,11))),((19,(20,16)),(17,(18,(10,(9,(8,(5,(6,(7,4)))))))))))),(2,3),1);
   tree tree_999 [p = 0.000, P = 0.067] = [&W 0.000067] ((((31,30),(((((((50,49),48),47),(46,(45,(44,43)))),(42,41)),40),(((28,27),(29,26)),(32,(((((39,38),(37,36)),(35,34)),33),((25,24),23)))))),((22,21),(((15,14),(13,(12,11))),((19,(20,16)),(17,(18,(10,(9,(8,(5,(6,(7,4)))))))))))),(2,3),1);
   tree tree_1000 [p = 0.000, P = 0.067] = [&W 0.000067] (((31,30),(((27,((29,28),26)),(32,(((((((39,38),37),36),35),34),33),((25,24),23)))),((50,(49,(48,(47,((45,(44,43)),(46,((42,41),40))))))),((22,21),(((15,14),(13,(12,11))),((19,(20,16)),(17,(18,(10,(9,(8,(5,(6,(7,4)))))))))))))),(2,3),1);
   tree tree_1001 [p = 0.000, P = 0.067] = [&W 0.000067] (((((29,27),(28,26)),((31,30),((((46,((((50,49),48),47),((45,44),43))),(42,41)),40),(32,((((37,((39,38),36)),(35,34)),33),((25,24),23)))))),((22,21),(((15,14),(13,(12,11))),((19,(20,16)),(17,(18,(10,(9,(8,(5,(6,(7,4)))))))))))),(2,3),1);
   tree tree_1002 [p = 0.000, P = 0.067] = [&W 0.000067] ((((31,30),(((((((50,49),48),47),(46,((45,44),43))),(42,41)),40),((27,(28,(29,26))),(32,((((37,((39,38),36)),(35,34)),33),((25,24),23)))))),((22,21),(((15,14),(13,(12,11))),((19,(20,16)),(17,(18,(10,(9,(8,(5,(6,(7,4)))))))))))),(2,3),1);
   tree tree_1003 [p = 0.000, P = 0.067] = [&W 0.000067] ((((31,30),((((50,((((49,48),47),46),((45,44),43))),(42,41)),40),((27,(28,(29,26))),(32,(((37,((39,38),36)),(35,34)),(33,((25,24),23))))))),((22,21),(((15,14),(13,(12,11))),((19,(20,16)),(17,(18,(10,(9,(8,(5,(6,(7,4)))))))))))),(2,3),1);
   tree tree_1004 [p = 0.000, P = 0.067] = [&W 0.000067] ((((31,30),(((((((49,(50,48)),47),(46,((45,44),43))),(42,41)),40),(27,(28,(29,26)))),(32,(33,((((39,38),(37,36)),(35,34)),((25,24),23)))))),((22,21),(((15,14),(13,(12,11))),((19,(20,16)),(17,(18,(10,(9,(8,(5,(6,(7,4)))))))))))),(2,3),1);
   tree tree_1005 [p = 0.000, P = 0.067] = [&W 0.000067] ((((31,30),(((((((49,(50,48)),47),46),(44,(45,43))),(42,41)),40),((27,(28,(29,26))),(32,(((((39,38),(37,36)),35),34),(33,((25,24),23))))))),((22,21),(((15,14),(13,(12,11))),((19,(20,16)),(17,(18,(10,(9,(8,(5,(6,(7,4)))))))))))),(2,3),1);
   tree tree_1006 [p = 0.000, P = 0.067] = [&W 0.000067] (((((31,30),((((50,(((49,48),47),(46,(44,(45,43))))),(42,41)),40),(27,(28,(29,26))))),(32,((((37,((39,38),36)),(35,34)),33),((25,24),23)))),((22,21),(((15,14),(13,(12,11))),((19,(20,16)),(17,(18,(10,(9,(8,(5,(6,(7,4)))))))))))),(2,3),1);
   tree tree_1007 [p = 0.000, P = 0.068] = [&W 0.000067] ((((27,((29,28),26)),((31,30),((50,(((((49,48),47),(46,(44,(45,43)))),(42,41)),40)),(32,(((((39,38),(37,36)),(35,34)),33),((25,24),23)))))),((22,21),(((15,14),(13,(12,11))),((19,(20,16)),(17,(18,(10,(9,(8,(5,(6,(7,4)))))))))))),(2,3),1);
   tree tree_1008 [p = 0.000, P = 0.068] = [&W 0.000067] ((((27,((29,28),26)),((31,30),(((((((49,(50,48)),47),46),((45,44),43)),(42,41)),40),(32,(((((39,38),(37,36)),35),34),(33,((25,24),23))))))),((22,21),(((15,14),(13,(12,11))),((19,(20,16)),(17,(18,(10,(9,(8,(5,(6,(7,4)))))))))))),(2,3),1);
   tree tree_1009 [p = 0.000, P = 0.068] = [&W 0.000067] ((((31,30),((27,((29,28),26)),((((50,((((49,48),47),46),(45,(44,43)))),(42,41)),40),(32,(((((37,((39,38),36)),35),34),33),((25,24),23)))))),((22,21),(((15,14),(13,(12,11))),((19,(20,16)),(17,(18,(10,(9,(8,(5,(6,(7,4)))))))))))),(2,3),1);
   tree tree_1010 [p = 0.000, P = 0.068] = [&W 0.000067] (((((50,(((49,48),47),((46,(44,(45,43))),((42,41),40)))),(27,((29,28),26))),((31,30),(32,(33,((35,((37,((39,38),36)),34)),((25,24),23)))))),((22,21),(((15,14),(13,(12,11))),((19,(20,16)),(17,(18,(10,(9,(8,(5,(6,(7,4)))))))))))),(2,3),1);
   tree tree_1011 [p = 0.000, P = 0.068] = [&W 0.000067] ((((27,(28,(29,26))),((((((49,48),47),(50,(46,(44,(45,43))))),(42,41)),40),((31,30),(32,((((((39,38),(37,36)),35),34),33),((25,24),23)))))),((22,21),(((15,14),(13,(12,11))),((19,(20,16)),(17,(18,(10,(9,(8,(5,(6,(7,4)))))))))))),(2,3),1);
   tree tree_1012 [p = 0.000, P = 0.068] = [&W 0.000067] (((((29,(28,27)),26),(((((50,(((49,48),47),(46,((45,44),43)))),(42,41)),40),((((((39,38),(37,36)),35),34),33),32)),(30,(31,(24,(25,23)))))),((22,21),(((15,14),(13,(12,11))),((19,(20,16)),(17,(18,(10,(9,(8,(5,(6,(7,4)))))))))))),(2,3),1);
   tree tree_1013 [p = 0.000, P = 0.068] = [&W 0.000067] (((((((37,((39,38),36)),(35,34)),33),32),((((((((50,49),48),47),46),((45,44),43)),(42,41)),40),((29,((28,27),26)),(31,(30,(24,(25,23))))))),((22,21),(((15,14),(13,(12,11))),((19,(20,16)),(17,(18,(10,(9,(8,(5,(6,(7,4)))))))))))),(2,3),1);
   tree tree_1014 [p = 0.000, P = 0.068] = [&W 0.000067] ((((31,30),(((((((49,(50,48)),47),46),(45,(44,43))),(42,41)),40),((27,(28,(29,26))),(32,(33,(((37,((39,38),36)),(35,34)),((25,24),23))))))),((22,21),(((15,14),(13,(12,11))),((19,(20,16)),(17,(18,(10,(9,(8,(5,(6,(7,4)))))))))))),(2,3),1);
   tree tree_1015 [p = 0.000, P = 0.068] = [&W 0.000067] ((((31,30),((((49,48),47),(50,((46,(44,(45,43))),((42,41),40)))),((29,((28,27),26)),((((((39,38),(37,36)),(35,34)),33),32),(24,(25,23)))))),((22,21),(((15,14),(13,(12,11))),((19,(20,16)),(17,(18,(10,(9,(8,(5,(6,(7,4)))))))))))),(2,3),1);
   tree tree_1016 [p = 0.000, P = 0.068] = [&W 0.000067] (((((50,(((((49,48),47),(46,(44,(45,43)))),(42,41)),40)),((29,(28,27)),26)),((((((39,38),(37,36)),(35,34)),33),32),((31,30),(24,(25,23))))),((22,21),(((15,14),(13,(12,11))),((19,(20,16)),(17,(18,(10,(9,(8,(5,(6,(7,4)))))))))))),(2,3),1);
   tree tree_1017 [p = 0.000, P = 0.068] = [&W 0.000067] ((((((((49,(50,48)),47),(46,((45,44),43))),(42,41)),40),(((29,(28,27)),26),(((((((39,38),(37,36)),35),34),33),32),((31,30),(24,(25,23)))))),((22,21),(((15,14),(13,(12,11))),((19,(20,16)),(17,(18,(10,(9,(8,(5,(6,(7,4)))))))))))),(2,3),1);
   tree tree_1018 [p = 0.000, P = 0.068] = [&W 0.000067] ((((50,((((((49,48),47),46),(44,(45,43))),(42,41)),40)),((31,30),((29,((28,27),26)),(32,((((((39,38),(37,36)),35),34),33),(24,(25,23))))))),((22,21),(((15,14),(13,(12,11))),((19,(20,16)),(17,(18,(10,(9,(8,(5,(6,(7,4)))))))))))),(2,3),1);
   tree tree_1019 [p = 0.000, P = 0.068] = [&W 0.000067] (((30,(31,(((((((39,(38,(37,36))),35),34),33),32),((((50,(46,(((49,48),47),(44,(45,43))))),(42,41)),40),(((29,28),27),26))),(24,(25,23))))),((22,21),(((15,14),(13,(12,11))),((19,(20,16)),(17,(18,(10,(9,(8,(5,(6,(7,4)))))))))))),(2,3),1);
   tree tree_1020 [p = 0.000, P = 0.068] = [&W 0.000067] ((((((((39,38),(37,36)),(35,34)),33),32),((29,((28,27),26)),(((((46,(((49,(50,48)),47),(45,(44,43)))),42),41),40),(30,(31,(24,(25,23))))))),((22,21),(((15,14),(13,(12,11))),((19,(20,16)),(17,(18,(10,(9,(8,(5,(6,(7,4)))))))))))),(2,3),1);
   tree tree_1021 [p = 0.000, P = 0.068] = [&W 0.000067] ((((((((37,((39,38),36)),(35,34)),33),32),(((42,((46,((((50,49),48),47),((45,44),43))),41)),40),(29,((28,27),26)))),((31,30),((25,24),23))),(((15,14),(13,(12,11))),((22,21),(16,(20,(19,((18,17),(10,(9,(8,(5,(6,(7,4))))))))))))),(2,3),1);
   tree tree_1022 [p = 0.000, P = 0.069] = [&W 0.000067] (((((50,((((49,48),47),(46,(45,(44,43)))),((42,41),40))),(27,(28,(29,26)))),((31,30),(32,(((37,((39,38),36)),(35,34)),(33,((25,24),23)))))),((22,21),(((15,14),(13,(12,11))),((19,(20,16)),(17,(18,(10,(9,(8,(5,(6,(7,4)))))))))))),(2,3),1);
   tree tree_1023 [p = 0.000, P = 0.069] = [&W 0.000067] ((((50,(((((49,48),47),(46,(45,(44,43)))),(42,41)),40)),(((((35,((37,((39,38),36)),34)),33),32),(27,(28,(29,26)))),((31,30),((25,24),23)))),((22,21),(((15,14),(13,(12,11))),((19,(20,16)),(17,(18,(10,(9,(8,(5,(6,(7,4)))))))))))),(2,3),1);
   tree tree_1024 [p = 0.000, P = 0.069] = [&W 0.000067] ((((31,30),((27,(28,(29,26))),((50,(46,(((49,48),47),(((45,44),43),(41,(42,40)))))),(32,(((35,(((39,38),(37,36)),34)),33),((25,24),23)))))),((22,21),(((15,14),(13,(12,11))),((19,(20,16)),(17,(18,(10,(9,(8,(5,(6,(7,4)))))))))))),(2,3),1);
   tree tree_1025 [p = 0.000, P = 0.069] = [&W 0.000067] ((((27,(28,(29,26))),((31,30),((((((49,(50,48)),47),(46,((45,44),43))),(42,41)),40),(32,((((((39,38),(37,36)),35),34),33),((25,24),23)))))),((22,21),(((15,14),(13,(12,11))),((19,(20,16)),(17,(18,(10,(9,(8,(5,(6,(7,4)))))))))))),(2,3),1);
   tree tree_1026 [p = 0.000, P = 0.069] = [&W 0.000067] (((31,30),(((((((((50,49),48),47),46),(45,(44,43))),(42,41)),40),(32,(33,((((39,38),(37,36)),(35,34)),((25,24),23))))),((27,(28,(29,26))),((22,21),(((15,14),(13,(12,11))),((19,(20,16)),(17,(18,(10,(9,(8,(5,(6,(7,4)))))))))))))),(2,3),1);
   tree tree_1027 [p = 0.000, P = 0.069] = [&W 0.000067] ((((31,30),(((((50,((49,48),47)),(46,(45,(44,43)))),(42,41)),40),(((29,(28,27)),26),(32,(33,(((37,((39,38),36)),(35,34)),(24,(25,23)))))))),((22,21),(((15,14),(13,(12,11))),((19,(20,16)),(17,(18,(10,(9,(8,(5,(6,(7,4)))))))))))),(2,3),1);
   tree tree_1028 [p = 0.000, P = 0.069] = [&W 0.000067] ((((27,(28,(29,26))),((50,(((46,(((49,48),47),((45,44),43))),(42,41)),40)),((31,30),(32,((((((39,38),(37,36)),35),34),33),((25,24),23)))))),((22,21),(((15,14),(13,(12,11))),((19,(20,16)),(17,(18,(10,(9,(8,(5,(6,(7,4)))))))))))),(2,3),1);
   tree tree_1029 [p = 0.000, P = 0.069] = [&W 0.000067] ((((31,30),((50,((46,((45,44),43)),(((49,48),47),((42,41),40)))),((27,(29,(28,26))),(32,((((((39,38),(37,36)),35),34),33),((25,24),23)))))),((22,21),(((15,14),(13,(12,11))),((19,(20,16)),(17,(18,(10,(9,(8,(5,(6,(7,4)))))))))))),(2,3),1);
   tree tree_1030 [p = 0.000, P = 0.069] = [&W 0.000067] ((((50,(((((49,48),47),(46,(44,(45,43)))),(42,41)),40)),((27,(29,(28,26))),((((((39,38),(37,36)),(35,34)),33),32),((31,30),((25,24),23))))),((22,21),(((15,14),(13,(12,11))),((19,(20,16)),(17,(18,(10,(9,(8,(5,(6,(7,4)))))))))))),(2,3),1);
   tree tree_1031 [p = 0.000, P = 0.069] = [&W 0.000067] ((((31,30),(((((46,((((50,49),48),47),(44,(45,43)))),(42,41)),40),(27,(29,(28,26)))),(32,(((((39,38),(37,36)),(35,34)),33),((25,24),23))))),((22,21),(((15,14),(13,(12,11))),((19,(20,16)),(17,(18,(10,(9,(8,(5,(6,(7,4)))))))))))),(2,3),1);
   tree tree_1032 [p = 0.000, P = 0.069] = [&W 0.000067] ((((31,30),((27,(29,(28,26))),((((46,(((50,(49,48)),47),(45,(44,43)))),(42,41)),40),(32,((((((39,38),(37,36)),35),34),33),((25,24),23)))))),((22,21),(((15,14),(13,(12,11))),((19,(20,16)),(17,(18,(10,(9,(8,(5,(6,(7,4)))))))))))),(2,3),1);
   tree tree_1033 [p = 0.000, P = 0.069] = [&W 0.000067] ((((27,((29,28),26)),((((50,(46,(((49,48),47),((45,44),43)))),(42,41)),40),((31,30),(32,(33,((((39,38),(37,36)),(35,34)),((25,24),23))))))),((22,21),(((15,14),(13,(12,11))),((19,(20,16)),(17,(18,(10,(9,(8,(5,(6,(7,4)))))))))))),(2,3),1);
   tree tree_1034 [p = 0.000, P = 0.069] = [&W 0.000067] ((((27,((29,28),26)),((31,30),(((((50,((49,48),47)),(46,(44,(45,43)))),(42,41)),40),(32,((((37,((39,38),36)),(35,34)),33),((25,24),23)))))),((22,21),(((15,14),(13,(12,11))),((19,(20,16)),(17,(18,(10,(9,(8,(5,(6,(7,4)))))))))))),(2,3),1);
   tree tree_1035 [p = 0.000, P = 0.069] = [&W 0.000067] ((((31,30),((27,(29,(28,26))),((50,(((((49,48),47),(46,(44,(45,43)))),(42,41)),40)),(32,(((35,(((39,38),(37,36)),34)),33),((25,24),23)))))),((22,21),(((15,14),(13,(12,11))),((19,(20,16)),(17,(18,(10,(9,(8,(5,(6,(7,4)))))))))))),(2,3),1);
   tree tree_1036 [p = 0.000, P = 0.069] = [&W 0.000067] (((((28,27),(29,26)),(((((((50,((49,48),47)),46),(44,(45,43))),(42,41)),40),(31,30)),(32,((((37,((39,38),36)),(35,34)),33),((25,24),23))))),((22,21),(((15,14),(13,(12,11))),((19,(20,16)),(17,(18,(10,(9,(8,(5,(6,(7,4)))))))))))),(2,3),1);
   tree tree_1037 [p = 0.000, P = 0.070] = [&W 0.000067] (((((50,(((49,48),47),(((45,44),43),(46,((42,41),40))))),((28,27),(29,26))),((31,30),(32,(((35,(((39,38),(37,36)),34)),33),((25,24),23))))),((22,21),(((15,14),(13,(12,11))),((19,(20,16)),(17,(18,(10,(9,(8,(5,(6,(7,4)))))))))))),(2,3),1);
   tree tree_1038 [p = 0.000, P = 0.070] = [&W 0.000067] ((((31,30),((((46,((((50,49),48),47),(44,(45,43)))),(42,41)),40),((27,(29,(28,26))),(32,(33,(((37,((39,38),36)),(35,34)),((25,24),23))))))),((22,21),(((15,14),(13,(12,11))),((19,(20,16)),(17,(18,(10,(9,(8,(5,(6,(7,4)))))))))))),(2,3),1);
   tree tree_1039 [p = 0.000, P = 0.070] = [&W 0.000067] ((((31,30),(((((46,((((50,49),48),47),(44,(45,43)))),(42,41)),40),(27,(29,(28,26)))),(32,((((37,((39,38),36)),(35,34)),33),((25,24),23))))),((22,21),(((15,14),(13,(12,11))),((19,(20,16)),(17,(18,(10,(9,(8,(5,(6,(7,4)))))))))))),(2,3),1);
   tree tree_1040 [p = 0.000, P = 0.070] = [&W 0.000067] ((((31,30),((27,(29,(28,26))),((((((49,(50,48)),47),(46,((45,44),43))),(42,41)),40),(32,(33,(((((39,38),(37,36)),35),34),((25,24),23))))))),((22,21),(((15,14),(13,(12,11))),((19,(20,16)),(17,(18,(10,(9,(8,(5,(6,(7,4)))))))))))),(2,3),1);
   tree tree_1041 [p = 0.000, P = 0.070] = [&W 0.000067] ((((31,30),((((((((49,(50,48)),47),46),((45,44),43)),42),41),40),((27,(29,(28,26))),(32,(33,((35,((37,((39,38),36)),34)),((25,24),23))))))),((22,21),(((15,14),(13,(12,11))),((19,(20,16)),(17,(18,(10,(9,(8,(5,(6,(7,4)))))))))))),(2,3),1);
   tree tree_1042 [p = 0.000, P = 0.070] = [&W 0.000067] ((((31,30),(((50,(49,(48,(47,((46,(45,(44,43))),(42,(41,40))))))),(27,(29,(28,26)))),(32,(((((39,38),(37,36)),(35,34)),33),((25,24),23))))),((22,21),(((15,14),(13,(12,11))),((19,(20,16)),(17,(18,(10,(9,(8,(5,(6,(7,4)))))))))))),(2,3),1);
   tree tree_1043 [p = 0.000, P = 0.070] = [&W 0.000067] ((((31,30),(((((((((50,49),48),47),(46,(45,(44,43)))),42),41),40),(29,(27,(28,26)))),(32,(((((37,((39,38),36)),35),34),33),((25,24),23))))),((22,21),(((15,14),(13,(12,11))),((19,(20,16)),(17,(18,(10,(9,(8,(5,(6,(7,4)))))))))))),(2,3),1);
   tree tree_1044 [p = 0.000, P = 0.070] = [&W 0.000067] ((((31,30),((50,(((((49,48),47),46),(44,(45,43))),((42,41),40))),(32,((27,((29,28),26)),((((((39,38),(37,36)),35),34),33),((25,24),23)))))),((22,21),(((15,14),(13,(12,11))),((19,(20,16)),(17,(18,(10,(9,(8,(5,(6,(7,4)))))))))))),(2,3),1);
   tree tree_1045 [p = 0.000, P = 0.070] = [&W 0.000067] ((((((((((49,48),47),46),(50,(44,(45,43)))),(42,41)),40),(31,30)),((27,((29,28),26)),(32,((((((39,38),(37,36)),35),34),33),((25,24),23))))),((22,21),(((15,14),(13,(12,11))),((19,(20,16)),(17,(18,(10,(9,(8,(5,(6,(7,4)))))))))))),(2,3),1);
   tree tree_1046 [p = 0.000, P = 0.070] = [&W 0.000067] ((((31,30),((((42,((((50,(49,48)),47),(46,(44,(45,43)))),41)),40),(27,((29,28),26))),(32,((((((39,38),(37,36)),35),34),33),((25,24),23))))),((22,21),(((15,14),(13,(12,11))),((19,(20,16)),(17,(18,(10,(9,(8,(5,(6,(7,4)))))))))))),(2,3),1);
   tree tree_1047 [p = 0.000, P = 0.070] = [&W 0.000067] ((((31,30),((27,((29,28),26)),(((50,(((49,48),47),(46,(45,(44,43))))),((42,41),40)),(32,(((((39,38),(37,36)),(35,34)),33),((25,24),23)))))),((22,21),(((15,14),(13,(12,11))),((19,(20,16)),(17,(18,(10,(9,(8,(5,(6,(7,4)))))))))))),(2,3),1);
   tree tree_1048 [p = 0.000, P = 0.070] = [&W 0.000067] ((((31,30),((((42,((((((50,49),48),47),46),(45,(44,43))),41)),40),(27,((29,28),26))),(((((37,((39,38),36)),(35,34)),33),32),((25,24),23)))),((22,21),(((15,14),(13,(12,11))),((19,(20,16)),(17,(18,(10,(9,(8,(5,(6,(7,4)))))))))))),(2,3),1);
   tree tree_1049 [p = 0.000, P = 0.070] = [&W 0.000067] ((((31,30),(((42,((((((50,49),48),47),46),(45,(44,43))),41)),40),((27,((29,28),26)),(32,((((((39,38),(37,36)),35),34),33),((25,24),23)))))),((22,21),(((15,14),(13,(12,11))),((19,(20,16)),(17,(18,(10,(9,(8,(5,(6,(7,4)))))))))))),(2,3),1);
   tree tree_1050 [p = 0.000, P = 0.070] = [&W 0.000067] ((((((50,((((49,48),47),46),(44,(45,43)))),(42,41)),40),((31,30),((27,((29,28),26)),(32,((((((39,38),(37,36)),35),34),33),((25,24),23)))))),((22,21),(((15,14),(13,(12,11))),((19,(20,16)),(17,(18,(10,(9,(8,(5,(6,(7,4)))))))))))),(2,3),1);
   tree tree_1051 [p = 0.000, P = 0.070] = [&W 0.000067] ((((27,(29,(28,26))),((50,((((49,48),47),46),((45,(44,43)),((42,41),40)))),((((((37,((39,38),36)),35),34),33),32),((31,30),((25,24),23))))),((22,21),(((15,14),(13,(12,11))),((19,(20,16)),(17,(18,(10,(9,(8,(5,(6,(7,4)))))))))))),(2,3),1);
   tree tree_1052 [p = 0.000, P = 0.071] = [&W 0.000067] (((((((46,(((50,(49,48)),47),(45,(44,43)))),42),41),40),(((31,30),(29,(27,(28,26)))),(32,((((((39,38),(37,36)),35),34),33),((25,24),23))))),((22,21),(((15,14),(13,(12,11))),((19,(20,16)),(17,(18,(10,(9,(8,(5,(6,(7,4)))))))))))),(2,3),1);
   tree tree_1053 [p = 0.000, P = 0.071] = [&W 0.000067] ((((31,30),(((((((50,49),48),47),(46,(45,(44,43)))),(42,41)),40),((29,(27,(28,26))),(32,(((((39,38),(37,36)),(35,34)),33),((25,24),23)))))),((22,21),(((15,14),(13,(12,11))),((19,(20,16)),(17,(18,(10,(9,(8,(5,(6,(7,4)))))))))))),(2,3),1);
   tree tree_1054 [p = 0.000, P = 0.071] = [&W 0.000067] ((((((46,((((50,49),48),47),((45,44),43))),(42,41)),40),((27,(29,(28,26))),((31,30),(32,(((((37,((39,38),36)),35),34),33),((25,24),23)))))),((22,21),(((15,14),(13,(12,11))),((19,(20,16)),(17,(18,(10,(9,(8,(5,(6,(7,4)))))))))))),(2,3),1);
   tree tree_1055 [p = 0.000, P = 0.071] = [&W 0.000067] (((((50,((49,48),(47,(46,((44,(45,43)),((42,41),40)))))),(27,((29,28),26))),((((((((39,38),37),36),35),34),33),32),((31,30),((25,24),23)))),((22,21),(((15,14),(13,(12,11))),((19,(20,16)),(17,(18,(10,(9,(8,(5,(6,(7,4)))))))))))),(2,3),1);
   tree tree_1056 [p = 0.000, P = 0.071] = [&W 0.000067] ((((50,(((((49,48),47),46),((45,44),43)),((42,41),40))),((31,30),((29,(27,(28,26))),(32,((((((39,38),(37,36)),35),34),33),((25,24),23)))))),((22,21),(((15,14),(13,(12,11))),((19,(20,16)),(17,(18,(10,(9,(8,(5,(6,(7,4)))))))))))),(2,3),1);
   tree tree_1057 [p = 0.000, P = 0.071] = [&W 0.000067] ((((((((((49,(50,48)),47),46),((45,44),43)),(42,41)),40),(31,30)),((29,(27,(28,26))),(32,(((((((39,38),37),36),35),34),33),((25,24),23))))),((22,21),(((15,14),(13,(12,11))),((19,(20,16)),(17,(18,(10,(9,(8,(5,(6,(7,4)))))))))))),(2,3),1);
   tree tree_1058 [p = 0.000, P = 0.071] = [&W 0.000067] ((((27,(29,(28,26))),((50,(((((49,48),47),(46,(44,(45,43)))),(42,41)),40)),((31,30),(32,(((((37,((39,38),36)),35),34),33),((25,24),23)))))),(((15,14),(13,(12,11))),(22,(21,((19,(20,16)),(17,(18,(10,(9,(8,(5,(6,(7,4))))))))))))),(2,3),1);
   tree tree_1059 [p = 0.000, P = 0.071] = [&W 0.000067] ((((31,30),((((46,((((50,49),48),47),((45,44),43))),(42,41)),40),((29,((28,27),26)),(32,((((37,((39,38),36)),(35,34)),33),((25,24),23)))))),(((15,14),(13,(12,11))),((22,21),((19,(20,16)),(17,(18,(10,(9,(8,(5,(6,(7,4)))))))))))),(2,3),1);
   tree tree_1060 [p = 0.000, P = 0.071] = [&W 0.000067] ((((31,30),(((((50,(((49,48),47),(46,((45,44),43)))),(42,41)),40),(27,(28,(29,26)))),(32,(33,((((37,((39,38),36)),35),34),((25,24),23)))))),((22,21),(((15,14),(13,(12,11))),(((20,19),16),(17,(18,(10,(9,(8,(5,(6,(7,4)))))))))))),(2,3),1);
   tree tree_1061 [p = 0.000, P = 0.071] = [&W 0.000067] ((((27,(29,(28,26))),((((((((49,(50,48)),47),46),(44,(45,43))),(42,41)),40),(31,30)),(32,(((((39,38),(37,36)),(35,34)),33),((25,24),23))))),(((22,21),((15,14),(13,(12,11)))),((19,(20,16)),(17,(18,(10,(9,(8,(5,(6,(7,4))))))))))),(2,3),1);
   tree tree_1062 [p = 0.000, P = 0.071] = [&W 0.000067] ((((31,30),((((((37,((39,38),36)),(35,34)),33),32),((50,((42,((((49,48),47),(46,(44,(45,43)))),41)),40)),(29,((28,27),26)))),(25,(24,23)))),(22,(21,(((15,14),(13,(12,11))),((19,(20,16)),(17,(18,(10,(9,(8,(5,(6,(7,4))))))))))))),(2,3),1);
   tree tree_1063 [p = 0.000, P = 0.071] = [&W 0.000067] ((((31,30),((((46,(((50,(49,48)),47),(45,(44,43)))),(42,41)),40),((29,(28,(27,26))),(32,(((((37,((39,38),36)),35),34),33),((25,24),23)))))),(22,(21,(((15,14),(13,(12,11))),((19,(20,16)),(17,(18,(10,(9,(8,(5,(6,(7,4))))))))))))),(2,3),1);
   tree tree_1064 [p = 0.000, P = 0.071] = [&W 0.000067] ((((((35,((37,((39,38),36)),34)),33),32),((((((49,(50,48)),47),(46,((45,44),43))),(42,41)),40),(((29,(28,27)),26),((31,30),(25,(24,23)))))),(22,(21,(((15,14),(13,(12,11))),((19,(20,16)),(17,(18,(10,(9,(8,(5,(6,(7,4))))))))))))),(2,3),1);
   tree tree_1065 [p = 0.000, P = 0.071] = [&W 0.000067] (((((((46,(((49,(50,48)),47),(45,(44,43)))),(42,41)),40),(31,30)),((27,((29,28),26)),(32,((((37,((39,38),36)),35),34),(33,((25,24),23)))))),((22,21),(((15,14),(13,(12,11))),(19,((20,16),(17,(18,(10,(9,(8,(5,(6,(7,4))))))))))))),(2,3),1);
   tree tree_1066 [p = 0.000, P = 0.071] = [&W 0.000067] ((((31,30),(((((50,((((49,48),47),46),(45,(44,43)))),(42,41)),40),(27,(29,(28,26)))),(32,(33,((((37,((39,38),36)),35),34),((25,24),23)))))),((22,21),(((15,14),(13,(12,11))),(19,((20,16),(17,(18,(10,(9,(8,(5,(6,(7,4))))))))))))),(2,3),1);
   tree tree_1067 [p = 0.000, P = 0.072] = [&W 0.000067] (((((((50,(((49,48),47),(46,(44,(45,43))))),(42,41)),40),(29,((28,27),26))),((31,30),(32,(((35,(((39,38),(37,36)),34)),33),((25,24),23))))),((22,21),(((15,14),(13,(12,11))),(19,((20,16),(17,(18,(10,(9,(8,(5,(6,(7,4))))))))))))),(2,3),1);
   tree tree_1068 [p = 0.000, P = 0.072] = [&W 0.000067] ((((50,(49,(48,(47,(46,(((45,44),43),((42,41),40))))))),(((((((39,38),(37,36)),(35,34)),33),32),(29,((28,27),26))),((31,30),(24,(25,23))))),((22,21),(((15,14),(13,(12,11))),(19,((20,16),(17,(18,(10,(9,(8,(5,(6,(7,4))))))))))))),(2,3),1);
   tree tree_1069 [p = 0.000, P = 0.072] = [&W 0.000067] (((((28,(29,27)),26),(((((46,(((49,(50,48)),47),(44,(45,43)))),(42,41)),40),(31,30)),(32,((((((39,38),(37,36)),35),34),33),((25,24),23))))),(((15,14),(13,(12,11))),((22,21),((19,(20,16)),(17,(18,(10,(9,(8,(5,(6,(7,4)))))))))))),(2,3),1);
   tree tree_1070 [p = 0.000, P = 0.072] = [&W 0.000067] ((((31,30),(((50,((46,(((49,48),47),(44,(45,43)))),((42,41),40))),(27,(28,(29,26)))),(32,(33,(((((39,38),(37,36)),35),34),((25,24),23)))))),((22,21),(((15,14),(13,(12,11))),(19,((20,16),(17,(18,(10,(9,(8,(5,(6,(7,4))))))))))))),(2,3),1);
   tree tree_1071 [p = 0.000, P = 0.072] = [&W 0.000067] (((((((((((50,49),48),47),46),((45,44),43)),(42,41)),40),(31,30)),((27,(28,(29,26))),(32,((((((39,38),(37,36)),35),34),33),((25,24),23))))),((22,21),(((15,14),(13,(12,11))),(19,((20,16),(17,(18,(10,(9,(8,(5,(6,(7,4))))))))))))),(2,3),1);
   tree tree_1072 [p = 0.000, P = 0.072] = [&W 0.000067] ((((31,30),(((42,((((50,(49,48)),47),(46,((45,44),43))),41)),40),(((29,28),(27,26)),(32,(((((39,38),(37,36)),(35,34)),33),((25,24),23)))))),(22,(21,(((15,14),(13,(12,11))),((19,(20,16)),(17,(18,(10,(9,(8,(5,(6,(7,4))))))))))))),(2,3),1);
   tree tree_1073 [p = 0.000, P = 0.072] = [&W 0.000067] (((((42,((((49,48),(50,47)),(46,(45,(44,43)))),41)),40),((31,30),((27,((29,28),26)),(32,(((((39,38),(37,36)),(35,34)),33),((25,24),23)))))),(22,(21,(((15,14),(13,(12,11))),((19,(20,16)),(17,(18,(10,(9,(8,(5,(6,(7,4))))))))))))),(2,3),1);
   tree tree_1074 [p = 0.000, P = 0.072] = [&W 0.000067] ((((31,30),(((((((((50,49),48),47),46),(44,(45,43))),(42,41)),40),((29,(28,27)),26)),(32,((((37,((39,38),36)),(35,34)),33),((25,24),23))))),((22,21),(((15,14),(13,(12,11))),((19,(20,16)),(17,(18,(10,(9,(8,(5,(6,(7,4)))))))))))),(2,3),1);
   tree tree_1075 [p = 0.000, P = 0.072] = [&W 0.000067] ((((50,(49,((48,47),(46,((44,(45,43)),(42,(41,40))))))),((31,30),((29,((28,27),26)),(32,(((((37,((39,38),36)),35),34),33),((25,24),23)))))),((22,21),(((15,14),(13,(12,11))),((19,(20,16)),(17,(18,(10,(9,(8,(5,(6,(7,4)))))))))))),(2,3),1);
   tree tree_1076 [p = 0.000, P = 0.072] = [&W 0.000067] (((((50,(((49,48),47),((46,(44,(45,43))),((42,41),40)))),(27,(29,(28,26)))),((31,30),(32,((((37,((39,38),36)),(35,34)),33),((25,24),23))))),(22,(21,(((15,14),(13,(12,11))),((19,(20,16)),(17,(18,(10,(9,(8,(5,(6,(7,4))))))))))))),(2,3),1);
   tree tree_1077 [p = 0.000, P = 0.072] = [&W 0.000067] (((((((((50,(49,48)),47),(46,(44,(45,43)))),(42,41)),40),(31,30)),(32,((29,((28,27),26)),(33,((((37,((39,38),36)),35),34),((25,24),23)))))),(22,(21,(((15,14),(13,(12,11))),((19,(20,16)),(17,(18,(10,(9,(8,(5,(6,(7,4))))))))))))),(2,3),1);
   tree tree_1078 [p = 0.000, P = 0.072] = [&W 0.000067] (((((((((((50,49),48),47),46),((45,44),43)),(42,41)),40),(31,30)),((29,((28,27),26)),(32,((((37,((39,38),36)),35),34),(33,((25,24),23)))))),(22,(21,(((15,14),(13,(12,11))),((19,(20,16)),(17,(18,(10,(9,(8,(5,(6,(7,4))))))))))))),(2,3),1);
   tree tree_1079 [p = 0.000, P = 0.072] = [&W 0.000067] ((((31,30),((((((((50,49),48),47),46),(44,(45,43))),(42,41)),40),((29,((28,27),26)),(32,(33,((((37,((39,38),36)),35),34),((25,24),23))))))),(22,(21,(((15,14),(13,(12,11))),((19,(20,16)),(17,(18,(10,(9,(8,(5,(6,(7,4))))))))))))),(2,3),1);
   tree tree_1080 [p = 0.000, P = 0.072] = [&W 0.000067] (((((29,(28,27)),26),(((50,((((49,48),47),46),(44,(45,43)))),((42,41),40)),((31,30),(32,(((((37,((39,38),36)),35),34),33),((25,24),23)))))),(22,(21,(((15,14),(13,(12,11))),((19,(20,16)),(17,(18,(10,(9,(8,(5,(6,(7,4))))))))))))),(2,3),1);
   tree tree_1081 [p = 0.000, P = 0.072] = [&W 0.000067] ((((((42,(41,(((50,((49,48),47)),(46,(44,(45,43)))),40))),(31,30)),(29,((28,27),26))),(32,((((((39,38),(37,36)),35),34),33),((25,24),23)))),(22,(21,(((15,14),(13,(12,11))),((19,(20,16)),(17,(18,(10,(9,(8,(5,(6,(7,4))))))))))))),(2,3),1);
   tree tree_1082 [p = 0.000, P = 0.073] = [&W 0.000067] (((((((46,((((50,49),48),47),(44,(45,43)))),(42,41)),40),(31,30)),((32,(29,((28,27),26))),((((((39,38),(37,36)),35),34),33),((25,24),23)))),(22,(21,(((15,14),(13,(12,11))),((19,(20,16)),(17,(18,(10,(9,(8,(5,(6,(7,4))))))))))))),(2,3),1);
   tree tree_1083 [p = 0.000, P = 0.073] = [&W 0.000067] (((((29,(28,27)),26),((((((((50,49),48),47),46),((45,44),43)),(42,41)),40),((31,30),(32,((((38,(39,(37,36))),(35,34)),33),((25,24),23)))))),(22,(21,(((15,14),(13,(12,11))),((19,(20,16)),(17,(18,(10,(9,(8,(5,(6,(7,4))))))))))))),(2,3),1);
   tree tree_1084 [p = 0.000, P = 0.073] = [&W 0.000067] ((((50,(((46,(((49,48),47),(45,(44,43)))),(42,41)),40)),((27,((29,28),26)),((31,30),(32,(((35,(((39,38),(37,36)),34)),33),((25,24),23)))))),((22,21),(((15,14),(13,(12,11))),((19,(20,16)),(17,(18,(10,(9,(8,(5,(6,(7,4)))))))))))),(2,3),1);
   tree tree_1085 [p = 0.000, P = 0.073] = [&W 0.000067] ((((((42,((((((50,49),48),47),46),(44,(45,43))),41)),40),(31,30)),(((29,(28,27)),26),(32,(33,(((37,((39,38),36)),(35,34)),((25,24),23)))))),((22,21),(((15,14),(13,(12,11))),(16,(20,(19,((18,17),(10,(9,(8,(5,(6,(7,4))))))))))))),(2,3),1);
   tree tree_1086 [p = 0.000, P = 0.073] = [&W 0.000067] (((((((((49,(50,48)),47),46),((45,44),43)),(42,41)),40),((31,30),((29,(27,(28,26))),(32,(((35,(((39,38),(37,36)),34)),33),((25,24),23)))))),((22,21),(((15,14),(13,(12,11))),((18,(17,(19,(20,16)))),(10,(9,(8,(5,(6,(7,4)))))))))),(2,3),1);
   tree tree_1087 [p = 0.000, P = 0.073] = [&W 0.000067] (((22,21),(((15,14),(13,(12,11))),((20,16),(19,(17,(18,(10,(9,(8,(5,(6,(7,4)))))))))))),((31,(30,(((((((((50,49),48),47),46),((45,44),43)),(42,41)),40),(29,((28,27),26))),(32,(33,((((39,38),(37,36)),(35,34)),((25,24),23))))))),(2,3)),1);
   tree tree_1088 [p = 0.000, P = 0.073] = [&W 0.000067] (((((42,((46,((((50,49),48),47),(44,(45,43)))),41)),40),((((((37,((39,38),36)),35),34),33),32),(27,(28,(29,26))))),((31,30),((25,24),23))),(((22,21),(((15,14),(13,(12,11))),((20,16),(19,(17,(18,(10,(9,(8,(5,(6,(7,4)))))))))))),(2,3)),1);
   tree tree_1089 [p = 0.000, P = 0.073] = [&W 0.000067] ((((31,30),((((50,((((49,48),47),46),((45,44),43))),(42,41)),40),((((((37,((39,38),36)),35),34),33),32),(29,(27,(28,26)))))),((25,24),23)),(((22,21),(((15,14),(13,(12,11))),((20,16),(19,(17,(18,(10,(9,(8,(5,(6,(7,4)))))))))))),(2,3)),1);
   tree tree_1090 [p = 0.000, P = 0.073] = [&W 0.000067] (((22,21),(((15,14),(13,(12,11))),((20,16),(19,(17,(18,(10,(9,(8,(5,(6,(7,4)))))))))))),(((31,30),(((50,(((((49,48),47),46),(45,(44,43))),((42,41),40))),(29,(28,(27,26)))),(32,((((((39,38),(37,36)),35),34),33),((25,24),23))))),(2,3)),1);
   tree tree_1091 [p = 0.000, P = 0.073] = [&W 0.000067] (((((50,((42,(((((49,48),47),46),(45,(44,43))),41)),40)),(27,(28,(29,26)))),(((((((39,38),(37,36)),35),34),33),32),((31,30),(25,(24,23))))),((22,21),(((15,14),(13,(12,11))),(19,((20,16),(17,(18,(10,(9,(8,(5,(6,(7,4))))))))))))),(2,3),1);
   tree tree_1092 [p = 0.000, P = 0.073] = [&W 0.000067] ((((((42,((46,(((49,(50,48)),47),(44,(45,43)))),41)),40),(31,30)),((29,((28,27),26)),(32,(33,((((39,38),(37,36)),(35,34)),((25,24),23)))))),((22,21),(((15,14),(13,(12,11))),(19,((20,16),(17,(18,(10,(9,(8,(5,(6,(7,4))))))))))))),(2,3),1);
   tree tree_1093 [p = 0.000, P = 0.073] = [&W 0.000067] (((22,21),(((15,14),(13,(12,11))),((20,16),(19,(17,(18,(10,(9,(8,(5,(6,(7,4)))))))))))),(((31,30),((((42,((((48,((50,49),47)),46),((45,44),43)),41)),40),(27,(29,(28,26)))),(32,(((((39,38),(37,36)),(35,34)),33),((25,24),23))))),(2,3)),1);
   tree tree_1094 [p = 0.000, P = 0.073] = [&W 0.000067] (((31,30),((((((((50,49),48),47),46),((45,44),43)),(42,41)),40),(((29,(28,27)),26),(32,(((((37,((39,38),36)),35),34),33),((25,24),23)))))),(((22,21),(((15,14),(13,(12,11))),((20,16),(19,(17,(18,(10,(9,(8,(5,(6,(7,4)))))))))))),(2,3)),1);
   tree tree_1095 [p = 0.000, P = 0.073] = [&W 0.000067] (((22,21),(((27,((29,28),26)),(((((50,((49,48),47)),(46,((45,44),43))),(42,41)),40),((31,30),(32,((((37,((39,38),36)),(35,34)),33),((25,24),23)))))),(((15,14),(13,(12,11))),((20,16),(19,(17,(18,(10,(9,(8,(5,(6,(7,4))))))))))))),(2,3),1);
   tree tree_1096 [p = 0.000, P = 0.073] = [&W 0.000067] (((29,((28,27),26)),((((((((50,49),48),47),46),(44,(45,43))),(42,41)),40),((31,30),(32,(((35,(((39,38),(37,36)),34)),33),((25,24),23)))))),(((22,21),(((15,14),(13,(12,11))),((20,16),(19,(17,(18,(10,(9,(8,(5,(6,(7,4)))))))))))),(2,3)),1);
   tree tree_1097 [p = 0.000, P = 0.074] = [&W 0.000067] ((((27,((29,28),26)),((31,30),(((((((49,(50,48)),47),46),(44,(45,43))),(42,41)),40),(32,((((((39,38),(37,36)),35),34),33),((25,24),23)))))),((22,21),(((15,14),(13,(12,11))),(19,((20,16),(17,(18,(10,(9,(8,(5,(6,(7,4))))))))))))),(2,3),1);
   tree tree_1098 [p = 0.000, P = 0.074] = [&W 0.000067] (((((((((39,38),(37,36)),35),34),33),32),((50,(((((49,48),47),46),(44,(45,43))),((42,41),40))),(27,(29,(28,26))))),((31,30),(24,(25,23)))),(((22,21),(((15,14),(13,(12,11))),((20,16),(19,(17,(18,(10,(9,(8,(5,(6,(7,4)))))))))))),(2,3)),1);
   tree tree_1099 [p = 0.000, P = 0.074] = [&W 0.000067] (((22,21),(((15,14),(13,(12,11))),((20,16),(19,(17,(18,(10,(9,(8,(5,(6,(7,4)))))))))))),(((31,30),(((50,(((((49,48),47),46),((45,44),43)),((42,41),40))),(27,(29,(28,26)))),(32,(((((39,38),(37,36)),(35,34)),33),((25,24),23))))),(2,3)),1);
   tree tree_1100 [p = 0.000, P = 0.074] = [&W 0.000067] ((((((50,(((49,48),47),(46,(44,(45,43))))),(42,41)),40),((31,30),((29,((28,27),26)),(32,(((((37,((39,38),36)),35),34),33),((25,24),23)))))),(22,(21,(((15,14),(13,(12,11))),(19,(20,(16,(17,(18,(10,(9,(8,(5,(6,(7,4))))))))))))))),(2,3),1);
   tree tree_1101 [p = 0.000, P = 0.074] = [&W 0.000067] ((((31,30),((((50,(((49,48),47),(46,(45,(44,43))))),(42,41)),40),(32,((29,((28,27),26)),((((((39,38),(37,36)),35),34),33),((25,24),23)))))),(22,(21,(((15,14),(13,(12,11))),(19,((20,16),(17,(18,(10,(9,(8,(5,(6,(7,4)))))))))))))),(2,3),1);
   tree tree_1102 [p = 0.000, P = 0.074] = [&W 0.000067] (((((((((((50,49),48),47),46),(44,(45,43))),(42,41)),40),(31,30)),((29,((28,27),26)),(32,(((((39,38),(37,36)),(35,34)),33),((25,24),23))))),((22,21),(((15,14),(13,(12,11))),(19,((20,16),(17,(18,(10,(9,(8,(5,(6,(7,4))))))))))))),(2,3),1);
   tree tree_1103 [p = 0.000, P = 0.074] = [&W 0.000067] ((((((46,((((50,49),48),47),(45,(44,43)))),(42,41)),40),((31,30),((29,((28,27),26)),(32,(33,((((37,((39,38),36)),35),34),((25,24),23))))))),((22,21),(((15,14),(13,(12,11))),(19,((20,16),(17,(18,(10,(9,(8,(5,(6,(7,4))))))))))))),(2,3),1);
   tree tree_1104 [p = 0.000, P = 0.074] = [&W 0.000067] ((((31,30),(((50,((((49,48),47),(46,(44,(45,43)))),((42,41),40))),(29,((28,27),26))),(32,(((((37,((39,38),36)),35),34),33),((25,24),23))))),((22,21),(((15,14),(13,(12,11))),(19,((20,16),(17,(18,(10,(9,(8,(5,(6,(7,4))))))))))))),(2,3),1);
   tree tree_1105 [p = 0.000, P = 0.074] = [&W 0.000067] ((((31,30),((50,(48,(49,(47,(46,((44,(45,43)),((42,41),40))))))),((29,((28,27),26)),(32,(((((39,38),(37,36)),(35,34)),33),((25,24),23)))))),((22,21),(((15,14),(13,(12,11))),(19,((20,16),(17,(18,(10,(9,(8,(5,(6,(7,4))))))))))))),(2,3),1);
   tree tree_1106 [p = 0.000, P = 0.074] = [&W 0.000067] ((((((((37,((39,38),36)),(35,34)),33),32),(((((50,(46,(((49,48),47),((45,44),43)))),42),41),40),(29,((28,27),26)))),((31,30),((25,24),23))),((22,21),(((15,14),(13,(12,11))),(19,((20,16),(17,(18,(10,(9,(8,(5,(6,(7,4))))))))))))),(2,3),1);
   tree tree_1107 [p = 0.000, P = 0.074] = [&W 0.000067] ((((29,((28,27),26)),((((35,((37,((39,38),36)),34)),33),32),(((((50,46),(((49,48),47),(44,(45,43)))),(42,41)),40),((31,30),((25,24),23))))),((22,21),(((15,14),(13,(12,11))),(19,((20,16),(17,(18,(10,(9,(8,(5,(6,(7,4))))))))))))),(2,3),1);
   tree tree_1108 [p = 0.000, P = 0.074] = [&W 0.000067] (((((((((49,48),(50,47)),(46,(44,(45,43)))),(42,41)),40),(31,30)),(((28,(29,27)),26),(32,(33,((((39,38),(37,36)),(35,34)),((25,24),23)))))),((22,21),(((15,14),(13,(12,11))),(19,((20,16),(17,(18,(10,(9,(8,(5,(6,(7,4))))))))))))),(2,3),1);
   tree tree_1109 [p = 0.000, P = 0.074] = [&W 0.000067] ((((31,30),((((((37,((39,38),36)),35),34),33),(32,((((46,((50,((49,48),47)),(44,(45,43)))),(42,41)),40),(27,(29,(28,26)))))),(24,(25,23)))),(22,(21,(((15,14),(13,(12,11))),(19,((20,16),(17,(18,(10,(9,(8,(5,(6,(7,4)))))))))))))),(2,3),1);
   tree tree_1110 [p = 0.000, P = 0.074] = [&W 0.000067] ((((((((((50,49),48),47),46),((45,44),43)),(42,41)),40),(((29,(28,27)),26),((31,30),(32,((((37,((39,38),36)),(35,34)),33),((25,24),23)))))),(21,(22,(((15,14),(13,(12,11))),(19,((20,16),(17,(18,(10,(9,(8,(5,(6,(7,4)))))))))))))),(2,3),1);
   tree tree_1111 [p = 0.000, P = 0.074] = [&W 0.000067] (((((((37,((39,38),36)),(35,34)),33),32),((((((46,((((50,49),48),47),((45,44),43))),(42,41)),40),(31,30)),((29,(28,27)),26)),(25,(24,23)))),(22,(21,(((15,14),(13,(12,11))),(19,((20,16),(17,(18,(10,(9,(8,(5,(6,(7,4)))))))))))))),(2,3),1);
   tree tree_1112 [p = 0.000, P = 0.075] = [&W 0.000067] ((((((((((50,49),48),47),(46,(45,(44,43)))),(42,41)),40),((29,(28,27)),26)),((31,30),(32,((((37,((39,38),36)),(35,34)),33),((25,24),23))))),((22,21),(((15,14),(13,(12,11))),(19,((20,16),(17,(18,(10,(9,(8,(5,(6,(7,4))))))))))))),(2,3),1);
   tree tree_1113 [p = 0.000, P = 0.075] = [&W 0.000067] (((((50,((49,48),(47,((44,(45,43)),(46,((42,41),40)))))),(27,((29,28),26))),((31,30),(32,((((37,((39,38),36)),(35,34)),33),((25,24),23))))),((22,21),(((15,14),(13,(12,11))),(19,((20,16),(17,(18,(10,(9,(8,(5,(6,(7,4))))))))))))),(2,3),1);
   tree tree_1114 [p = 0.000, P = 0.075] = [&W 0.000067] (((((((42,(((((50,49),48),47),(46,(44,(45,43)))),41)),40),(31,30)),(29,((28,27),26))),(32,(33,(((37,((39,38),36)),(35,34)),((25,24),23))))),((22,21),(((15,14),(13,(12,11))),(19,((20,16),(17,(18,(10,(9,(8,(5,(6,(7,4))))))))))))),(2,3),1);
   tree tree_1115 [p = 0.000, P = 0.075] = [&W 0.000067] (((((((46,((50,(49,(48,47))),(44,(45,43)))),(42,41)),40),(31,30)),(32,((29,((28,27),26)),(((((39,38),(37,36)),(35,34)),33),((25,24),23))))),((22,21),(((15,14),(13,(12,11))),(19,((20,16),(17,(18,(10,(9,(8,(5,(6,(7,4))))))))))))),(2,3),1);
   tree tree_1116 [p = 0.000, P = 0.075] = [&W 0.000067] ((((((42,(((50,((49,48),47)),(46,(44,(45,43)))),41)),40),(31,30)),((29,((28,27),26)),(32,(33,(((37,((39,38),36)),(35,34)),((25,24),23)))))),(22,(21,(((15,14),(13,(12,11))),((19,(20,16)),(17,(18,(10,(9,(8,(5,(6,(7,4))))))))))))),(2,3),1);
   tree tree_1117 [p = 0.000, P = 0.075] = [&W 0.000067] ((((((42,((((((50,49),48),47),46),(45,(44,43))),41)),40),(((28,(29,27)),26),(((((((39,38),(37,36)),35),34),33),32),((31,30),((25,24),23))))),(22,21)),(((15,14),(13,(12,11))),((19,(20,16)),(17,(18,(10,(9,(8,(5,(6,(7,4))))))))))),(2,3),1);
   tree tree_1118 [p = 0.000, P = 0.075] = [&W 0.000067] ((((31,30),((((((50,((49,48),47)),46),(44,(45,43))),(42,41)),40),(((29,(28,27)),26),(32,(((((39,38),(37,36)),(35,34)),33),(25,(24,23))))))),((22,21),(((15,14),(13,(12,11))),((19,(20,16)),(17,(18,(10,(9,(8,(5,(6,(7,4)))))))))))),(2,3),1);
   tree tree_1119 [p = 0.000, P = 0.075] = [&W 0.000067] ((((((((((49,48),47),(50,46)),(44,(45,43))),(42,41)),40),((28,(29,27)),26)),((31,30),(32,(((((37,((39,38),36)),35),34),33),((25,24),23))))),(21,(22,(((15,14),(13,(12,11))),((19,(20,16)),(17,(18,(10,(9,(8,(5,(6,(7,4))))))))))))),(2,3),1);
   tree tree_1120 [p = 0.000, P = 0.075] = [&W 0.000067] (((((((((((39,38),37),36),35),34),33),32),((50,(((((49,48),47),46),(44,(45,43))),((42,41),40))),(27,(29,(28,26))))),((31,30),((25,24),23))),(21,(22,(((15,14),(13,(12,11))),((19,(20,16)),(17,(18,(10,(9,(8,(5,(6,(7,4))))))))))))),(2,3),1);
   tree tree_1121 [p = 0.000, P = 0.075] = [&W 0.000067] ((((((((49,48),47),(46,(50,(44,(45,43))))),(42,41)),40),((31,30),(((29,(28,27)),26),(32,((((37,((39,38),36)),(35,34)),33),((25,24),23)))))),((22,21),(((15,14),(13,(12,11))),((19,(20,16)),(17,(18,(10,(9,(8,(5,(6,(7,4)))))))))))),(2,3),1);
   tree tree_1122 [p = 0.000, P = 0.075] = [&W 0.000067] ((((31,30),((((42,((46,(((49,(50,48)),47),((45,44),43))),41)),40),((28,27),(29,26))),(32,(33,((((39,38),(37,36)),(35,34)),(25,(24,23))))))),((22,21),(((15,14),(13,(12,11))),((19,(20,16)),(17,(18,(10,(9,(8,(5,(6,(7,4)))))))))))),(2,3),1);
   tree tree_1123 [p = 0.000, P = 0.075] = [&W 0.000067] (((((31,30),((((((37,((39,38),36)),35),34),33),32),((42,(41,((50,(46,(((49,48),47),((45,44),43)))),40))),((29,(28,27)),26)))),(25,(24,23))),((22,21),(((15,14),(13,(12,11))),((19,(20,16)),(17,(18,(10,(9,(8,(5,(6,(7,4)))))))))))),(2,3),1);
   tree tree_1124 [p = 0.000, P = 0.075] = [&W 0.000067] ((((((50,((((49,48),47),46),(44,(45,43)))),(42,41)),40),((31,30),((28,(29,(27,26))),(32,((((37,((39,38),36)),(35,34)),33),((25,24),23)))))),(21,(22,(((15,14),(13,(12,11))),((19,(20,16)),(17,(18,(10,(9,(8,(5,(6,(7,4))))))))))))),(2,3),1);
   tree tree_1125 [p = 0.000, P = 0.075] = [&W 0.000067] (((((41,(42,((((((50,49),48),47),46),(45,(44,43))),40))),((29,(28,27)),26)),((31,30),(32,((((37,((39,38),36)),(35,34)),33),((25,24),23))))),(21,(22,(((15,14),(13,(12,11))),((19,(20,16)),(17,(18,(10,(9,(8,(5,(6,(7,4))))))))))))),(2,3),1);
   tree tree_1126 [p = 0.000, P = 0.075] = [&W 0.000067] ((((((((39,38),(37,36)),(35,34)),33),32),(((((50,(((49,48),47),(46,(45,(44,43))))),(42,41)),40),(27,(29,(28,26)))),((31,30),(24,(25,23))))),(22,(21,(((15,14),(13,(12,11))),((19,(20,16)),(17,(18,(10,(9,(8,(5,(6,(7,4))))))))))))),(2,3),1);
   tree tree_1127 [p = 0.000, P = 0.076] = [&W 0.000067] ((((((((((50,(49,48)),47),(46,((45,44),43))),42),41),40),((29,(28,27)),26)),((31,30),(32,((((37,((39,38),36)),(35,34)),33),((25,24),23))))),(21,(22,(((15,14),(13,(12,11))),((19,(20,16)),(17,(18,(10,(9,(8,(5,(6,(7,4))))))))))))),(2,3),1);
   tree tree_1128 [p = 0.000, P = 0.076] = [&W 0.000067] ((((29,((28,27),26)),((((46,(((49,(50,48)),47),((45,44),43))),(42,41)),40),((31,30),(32,(((((39,38),(37,36)),(35,34)),33),((25,24),23)))))),(21,(22,(((15,14),(13,(12,11))),((19,(20,16)),(17,(18,(10,(9,(8,(5,(6,(7,4))))))))))))),(2,3),1);
   tree tree_1129 [p = 0.000, P = 0.076] = [&W 0.000067] ((((((((49,48),47),(50,(46,(44,(45,43))))),(42,41)),40),((31,30),((29,((28,27),26)),(32,((((37,((39,38),36)),(35,34)),33),((25,24),23)))))),(21,(22,(((15,14),(13,(12,11))),((19,(20,16)),(17,(18,(10,(9,(8,(5,(6,(7,4))))))))))))),(2,3),1);
   tree tree_1130 [p = 0.000, P = 0.076] = [&W 0.000067] (((((((42,(((((50,49),48),47),(46,((45,44),43))),41)),40),((((((39,38),(37,36)),35),34),33),32)),(29,((28,27),26))),((31,30),(25,(24,23)))),((22,21),(((15,14),(13,(12,11))),((19,(20,16)),(17,(18,(10,(9,(8,(5,(6,(7,4)))))))))))),(2,3),1);
   tree tree_1131 [p = 0.000, P = 0.076] = [&W 0.000067] (((((((((49,(50,48)),47),46),(44,(45,43))),(42,41)),40),((31,30),((29,(28,(27,26))),(32,((((((39,38),(37,36)),35),34),33),((25,24),23)))))),((22,21),(((15,14),(13,(12,11))),((19,(20,16)),(17,(18,(10,(9,(8,(5,(6,(7,4)))))))))))),(2,3),1);
   tree tree_1132 [p = 0.000, P = 0.076] = [&W 0.000067] ((((31,30),(((29,(28,27)),26),((((((((49,(50,48)),47),46),((45,44),43)),42),41),40),(32,(((((39,38),(37,36)),(35,34)),33),((25,24),23)))))),((22,21),(((15,14),(13,(12,11))),((19,(20,16)),(17,(18,(10,(9,(8,(5,(6,(7,4)))))))))))),(2,3),1);
   tree tree_1133 [p = 0.000, P = 0.076] = [&W 0.000067] ((((31,30),((((((((49,(50,48)),47),(46,(44,(45,43)))),42),41),40),((29,(28,27)),26)),(32,(((((39,38),(37,36)),(35,34)),33),((25,24),23))))),((22,21),(((15,14),(13,(12,11))),((19,(20,16)),(17,(18,(10,(9,(8,(5,(6,(7,4)))))))))))),(2,3),1);
   tree tree_1134 [p = 0.000, P = 0.076] = [&W 0.000067] ((((31,30),(((((50,(((49,48),47),(46,(44,(45,43))))),(42,41)),40),((29,(28,27)),26)),(32,((((38,(39,(37,36))),(35,34)),33),((25,24),23))))),((22,21),(((15,14),(13,(12,11))),((19,(20,16)),(17,(18,(10,(9,(8,(5,(6,(7,4)))))))))))),(2,3),1);
   tree tree_1135 [p = 0.000, P = 0.076] = [&W 0.000067] ((((((((((50,(49,48)),47),46),((45,44),43)),(42,41)),40),(31,30)),(((29,(28,27)),26),(32,((((37,((39,38),36)),(35,34)),33),((25,24),23))))),((22,21),(((15,14),(13,(12,11))),((19,(20,16)),(17,(18,(10,(9,(8,(5,(6,(7,4)))))))))))),(2,3),1);
   tree tree_1136 [p = 0.000, P = 0.076] = [&W 0.000067] ((((31,30),((29,((28,27),26)),((50,(((((49,48),47),46),(45,(44,43))),((42,41),40))),(32,(((((39,38),(37,36)),(35,34)),33),((25,24),23)))))),((22,21),(((15,14),(13,(12,11))),((19,(20,16)),(17,(18,(10,(9,(8,(5,(6,(7,4)))))))))))),(2,3),1);
   tree tree_1137 [p = 0.000, P = 0.076] = [&W 0.000067] ((((31,30),(((((50,(46,(((49,48),47),(44,(45,43))))),(42,41)),40),(29,((28,27),26))),(32,(((((39,38),(37,36)),(35,34)),33),((25,24),23))))),((22,21),(((15,14),(13,(12,11))),((19,(20,16)),(17,(18,(10,(9,(8,(5,(6,(7,4)))))))))))),(2,3),1);
   tree tree_1138 [p = 0.000, P = 0.076] = [&W 0.000067] ((((50,((49,48),(47,(46,(((45,44),43),((42,41),40)))))),((31,30),(((29,(28,27)),26),(32,((((37,((39,38),36)),(35,34)),33),((25,24),23)))))),((22,21),(((15,14),(13,(12,11))),((19,(20,16)),(17,(18,(10,(9,(8,(5,(6,(7,4)))))))))))),(2,3),1);
   tree tree_1139 [p = 0.000, P = 0.076] = [&W 0.000067] ((((31,30),(((29,(28,27)),26),(((((((50,49),48),47),(46,(44,(45,43)))),(42,41)),40),(32,(((((39,38),(37,36)),(35,34)),33),((25,24),23)))))),((22,21),(((15,14),(13,(12,11))),((19,(20,16)),(17,(18,(10,(9,(8,(5,(6,(7,4)))))))))))),(2,3),1);
   tree tree_1140 [p = 0.000, P = 0.076] = [&W 0.000067] ((((27,(28,(29,26))),((50,((((49,48),47),(46,(45,(44,43)))),((42,41),40))),(((((37,((39,38),36)),(35,34)),33),32),((31,30),(25,(24,23)))))),((22,21),(((15,14),(13,(12,11))),((19,(20,16)),(17,(18,(10,(9,(8,(5,(6,(7,4)))))))))))),(2,3),1);
   tree tree_1141 [p = 0.000, P = 0.076] = [&W 0.000067] ((((31,30),(((((((((50,49),48),47),46),(44,(45,43))),(42,41)),40),(29,(28,(27,26)))),(32,(33,((((39,38),(37,36)),(35,34)),((25,24),23)))))),((22,21),(((15,14),(13,(12,11))),((19,(20,16)),(17,(18,(10,(9,(8,(5,(6,(7,4)))))))))))),(2,3),1);
   tree tree_1142 [p = 0.000, P = 0.077] = [&W 0.000067] ((((((((((50,49),48),47),46),((45,44),43)),(42,41)),40),((28,(29,(27,26))),((31,30),(32,((((((39,38),(37,36)),35),34),33),((25,24),23)))))),((22,21),(((15,14),(13,(12,11))),((19,(20,16)),(17,(18,(10,(9,(8,(5,(6,(7,4)))))))))))),(2,3),1);
   tree tree_1143 [p = 0.000, P = 0.077] = [&W 0.000067] ((((((42,((46,(((50,(49,48)),47),(44,(45,43)))),41)),40),(31,30)),((28,((29,27),26)),(32,(((35,(((39,38),(37,36)),34)),33),((25,24),23))))),((22,21),(((15,14),(13,(12,11))),((19,(20,16)),(17,(18,(10,(9,(8,(5,(6,(7,4)))))))))))),(2,3),1);
   tree tree_1144 [p = 0.000, P = 0.077] = [&W 0.000067] (((((31,30),((((50,((((49,48),47),46),(44,(45,43)))),(42,41)),40),((29,(28,27)),26))),(32,(((((39,38),(37,36)),(35,34)),33),((25,24),23)))),((22,21),(((15,14),(13,(12,11))),((19,(20,16)),(17,(18,(10,(9,(8,(5,(6,(7,4)))))))))))),(2,3),1);
   tree tree_1145 [p = 0.000, P = 0.077] = [&W 0.000067] ((((((42,((46,((((50,49),48),47),(45,(44,43)))),41)),40),(31,30)),((29,(28,(27,26))),(32,(((35,(((39,38),(37,36)),34)),33),((25,24),23))))),((22,21),(((15,14),(13,(12,11))),((19,(20,16)),(17,(18,(10,(9,(8,(5,(6,(7,4)))))))))))),(2,3),1);
   tree tree_1146 [p = 0.000, P = 0.077] = [&W 0.000067] ((((((42,(((((50,49),48),47),(46,((45,44),43))),41)),40),(31,30)),((29,((28,27),26)),(32,(((((37,((39,38),36)),35),34),33),((25,24),23))))),(22,(21,(((15,14),(13,(12,11))),((19,(20,16)),(17,(18,(10,(9,(8,(5,(6,(7,4))))))))))))),(2,3),1);
   tree tree_1147 [p = 0.000, P = 0.077] = [&W 0.000067] ((((31,30),(((50,((42,((46,(((49,48),47),(44,(45,43)))),41)),40)),(29,((28,27),26))),(32,(((((39,38),(37,36)),(35,34)),33),((25,24),23))))),(22,(21,(((15,14),(13,(12,11))),((19,(20,16)),(17,(18,(10,(9,(8,(5,(6,(7,4))))))))))))),(2,3),1);
   tree tree_1148 [p = 0.000, P = 0.077] = [&W 0.000067] ((((31,30),((50,((46,(45,(44,43))),(((49,48),47),(41,(42,40))))),((29,((28,27),26)),(32,(((((39,38),(37,36)),(35,34)),33),((25,24),23)))))),(22,(21,(((15,14),(13,(12,11))),((19,(20,16)),(17,(18,(10,(9,(8,(5,(6,(7,4))))))))))))),(2,3),1);
   tree tree_1149 [p = 0.000, P = 0.077] = [&W 0.000067] (((((((50,((((49,48),47),46),(44,(45,43)))),(42,41)),40),(29,((28,27),26))),((31,30),(32,(33,(((37,((39,38),36)),(35,34)),((25,24),23)))))),(22,(21,(((15,14),(13,(12,11))),((19,(20,16)),(17,(18,(10,(9,(8,(5,(6,(7,4))))))))))))),(2,3),1);
   tree tree_1150 [p = 0.000, P = 0.077] = [&W 0.000067] ((((27,(29,(28,26))),(((((46,((((50,49),48),47),((45,44),43))),(42,41)),40),(31,30)),(32,(33,((35,(((39,38),(37,36)),34)),((25,24),23)))))),(22,(21,(((15,14),(13,(12,11))),((19,(20,16)),(17,(18,(10,(9,(8,(5,(6,(7,4))))))))))))),(2,3),1);
   tree tree_1151 [p = 0.000, P = 0.077] = [&W 0.000067] (((((50,((((49,48),47),(46,(44,(45,43)))),((42,41),40))),(((29,28),27),26)),((31,30),(32,(33,((35,((37,((39,38),36)),34)),((25,24),23)))))),(22,(21,(((15,14),(13,(12,11))),((19,(20,16)),(17,(18,(10,(9,(8,(5,(6,(7,4))))))))))))),(2,3),1);
   tree tree_1152 [p = 0.000, P = 0.077] = [&W 0.000067] (((((31,30),((((((50,49),(48,47)),(46,(44,(45,43)))),(42,41)),40),((28,(29,27)),26))),(32,(((((39,38),(37,36)),(35,34)),33),((25,24),23)))),(22,(21,(((15,14),(13,(12,11))),((19,(20,16)),(17,(18,(10,(9,(8,(5,(6,(7,4))))))))))))),(2,3),1);
   tree tree_1153 [p = 0.000, P = 0.077] = [&W 0.000067] ((((31,30),(((28,27),(29,26)),(((((((50,(49,48)),47),46),((45,44),43)),(42,41)),40),(32,((((((39,38),(37,36)),35),34),33),((25,24),23)))))),(22,(21,(((15,14),(13,(12,11))),((19,(20,16)),(17,(18,(10,(9,(8,(5,(6,(7,4))))))))))))),(2,3),1);
   tree tree_1154 [p = 0.000, P = 0.077] = [&W 0.000067] ((((31,30),((((50,(46,(((49,48),47),(44,(45,43))))),(42,41)),40),((29,((28,27),26)),(32,(33,((35,(((39,38),(37,36)),34)),((25,24),23))))))),(22,(21,(((15,14),(13,(12,11))),((19,(20,16)),(17,(18,(10,(9,(8,(5,(6,(7,4))))))))))))),(2,3),1);
   tree tree_1155 [p = 0.000, P = 0.077] = [&W 0.000067] ((((31,30),(((((((((50,49),48),47),46),(44,(45,43))),(42,41)),40),(29,((28,27),26))),(32,(((((39,38),(37,36)),(35,34)),33),((25,24),23))))),(22,(21,(((15,14),(13,(12,11))),((19,(20,16)),(17,(18,(10,(9,(8,(5,(6,(7,4))))))))))))),(2,3),1);
   tree tree_1156 [p = 0.000, P = 0.077] = [&W 0.000067] (((((28,(29,27)),26),(((((((((50,49),48),47),46),((45,44),43)),(42,41)),40),(31,30)),(32,(33,((35,((37,((39,38),36)),34)),((25,24),23)))))),(22,(21,(((15,14),(13,(12,11))),((19,(20,16)),(17,(18,(10,(9,(8,(5,(6,(7,4))))))))))))),(2,3),1);
   tree tree_1157 [p = 0.000, P = 0.078] = [&W 0.000067] (((((((46,(((49,(50,48)),47),(44,(45,43)))),42),41),40),((31,30),((29,((28,27),26)),(32,((((((39,38),(37,36)),35),34),33),((25,24),23)))))),(22,(21,(((15,14),(13,(12,11))),((19,(20,16)),(17,(18,(10,(9,(8,(5,(6,(7,4))))))))))))),(2,3),1);
   tree tree_1158 [p = 0.000, P = 0.078] = [&W 0.000067] ((((31,30),(((((46,(((49,(50,48)),47),((45,44),43))),(42,41)),40),(29,((28,27),26))),(32,(((((37,((39,38),36)),35),34),33),((25,24),23))))),(22,(21,(((15,14),(13,(12,11))),((19,(20,16)),(17,(18,(10,(9,(8,(5,(6,(7,4))))))))))))),(2,3),1);
   tree tree_1159 [p = 0.000, P = 0.078] = [&W 0.000067] ((((31,30),(((50,((46,(((49,48),47),(44,(45,43)))),((42,41),40))),(29,((28,27),26))),(32,(((35,(((39,38),(37,36)),34)),33),((25,24),23))))),(22,(21,(((15,14),(13,(12,11))),((19,(20,16)),(17,(18,(10,(9,(8,(5,(6,(7,4))))))))))))),(2,3),1);
   tree tree_1160 [p = 0.000, P = 0.078] = [&W 0.000067] (((((31,30),((((((39,38),(37,36)),(35,34)),33),32),(27,((29,28),26)))),(((((((50,(49,48)),47),46),(45,(44,43))),(42,41)),40),((25,24),23))),(22,(21,(((15,14),(13,(12,11))),((19,(20,16)),(17,(18,(10,(9,(8,(5,(6,(7,4))))))))))))),(2,3),1);
   tree tree_1161 [p = 0.000, P = 0.078] = [&W 0.000067] ((((27,(28,(29,26))),((31,30),(((42,((((49,(50,48)),47),(46,((45,44),43))),41)),40),(32,(((35,((37,((39,38),36)),34)),33),((25,24),23)))))),(22,(21,(((15,14),(13,(12,11))),((19,(20,16)),(17,(18,(10,(9,(8,(5,(6,(7,4))))))))))))),(2,3),1);
   tree tree_1162 [p = 0.000, P = 0.078] = [&W 0.000067] ((((31,30),((((42,((((50,(49,48)),47),(46,((45,44),43))),41)),40),(27,(28,(29,26)))),(32,(((((37,((39,38),36)),35),34),33),((25,24),23))))),(22,(21,(((15,14),(13,(12,11))),((19,(20,16)),(17,(18,(10,(9,(8,(5,(6,(7,4))))))))))))),(2,3),1);
   tree tree_1163 [p = 0.000, P = 0.078] = [&W 0.000067] (((((((((39,38),(37,36)),35),34),33),32),(((((((50,(49,(48,47))),46),(44,(45,43))),(42,41)),40),((28,27),(29,26))),(30,(31,(24,(25,23)))))),(22,(21,(((15,14),(13,(12,11))),((19,(20,16)),(17,(18,(10,(9,(8,(5,(6,(7,4))))))))))))),(2,3),1);
   tree tree_1164 [p = 0.000, P = 0.078] = [&W 0.000067] (((((42,(41,(((50,((49,48),47)),(46,(45,(44,43)))),40))),(27,(28,(29,26)))),((31,30),(32,(((35,(((39,38),(37,36)),34)),33),((25,24),23))))),(22,(21,(((15,14),(13,(12,11))),((19,(20,16)),(17,(18,(10,(9,(8,(5,(6,(7,4))))))))))))),(2,3),1);
   tree tree_1165 [p = 0.000, P = 0.078] = [&W 0.000067] ((((((35,(((39,38),(37,36)),34)),33),32),(((((((50,((49,48),47)),46),(45,(44,43))),(42,41)),40),(27,(29,(28,26)))),((31,30),(24,(25,23))))),(22,(21,(((15,14),(13,(12,11))),((19,(20,16)),(17,(18,(10,(9,(8,(5,(6,(7,4))))))))))))),(2,3),1);
   tree tree_1166 [p = 0.000, P = 0.078] = [&W 0.000067] (((((((((((50,49),48),47),46),((45,44),43)),(42,41)),40),((31,30),(29,((28,27),26)))),(32,(33,(((37,((39,38),36)),(35,34)),((25,24),23))))),(21,(22,(((15,14),(13,(12,11))),((19,(20,16)),(17,(18,(10,(9,(8,(5,(6,(7,4))))))))))))),(2,3),1);
   tree tree_1167 [p = 0.000, P = 0.078] = [&W 0.000067] (((((29,27),(28,26)),(((50,(((49,48),47),(46,((45,44),43)))),((42,41),40)),((31,30),(32,(((((39,38),(37,36)),35),34),(33,(25,(24,23)))))))),((22,21),(((15,14),(13,(12,11))),((19,(20,16)),(17,(18,(10,(9,(8,(5,(6,(7,4)))))))))))),(2,3),1);
   tree tree_1168 [p = 0.000, P = 0.078] = [&W 0.000067] ((((((((((50,49),48),47),46),(44,(45,43))),(42,41)),40),((31,30),((27,((29,28),26)),(32,((((((39,38),(37,36)),35),34),33),((25,24),23)))))),(22,(21,(((15,14),(13,(12,11))),((19,(20,16)),(17,(18,(10,(9,(8,(5,(6,(7,4))))))))))))),(2,3),1);
   tree tree_1169 [p = 0.000, P = 0.078] = [&W 0.000067] ((((31,30),((((42,((46,((((50,49),48),47),(44,(45,43)))),41)),40),(27,(28,(29,26)))),(32,(((((39,38),(37,36)),(35,34)),33),((25,24),23))))),(22,(21,(((15,14),(13,(12,11))),((19,(20,16)),(17,(18,(10,(9,(8,(5,(6,(7,4))))))))))))),(2,3),1);
   tree tree_1170 [p = 0.000, P = 0.078] = [&W 0.000067] ((((31,30),((27,((29,28),26)),((50,((46,((45,44),43)),(((49,48),47),((42,41),40)))),(32,(33,(((((39,38),(37,36)),35),34),((25,24),23))))))),(22,(21,(((15,14),(13,(12,11))),((19,(20,16)),(17,(18,(10,(9,(8,(5,(6,(7,4))))))))))))),(2,3),1);
   tree tree_1171 [p = 0.000, P = 0.078] = [&W 0.000067] ((((31,30),((((((((50,(49,48)),47),46),(44,(45,43))),(42,41)),40),(27,((29,28),26))),(32,(((((39,38),(37,36)),(35,34)),33),((25,24),23))))),(22,(21,(((15,14),(13,(12,11))),((19,(20,16)),(17,(18,(10,(9,(8,(5,(6,(7,4))))))))))))),(2,3),1);
   tree tree_1172 [p = 0.000, P = 0.079] = [&W 0.000067] ((((27,((29,28),26)),(((((50,((49,48),47)),(46,(45,(44,43)))),(42,41)),40),((31,30),(32,(((((39,38),(37,36)),(35,34)),33),((25,24),23)))))),(22,(21,(((15,14),(13,(12,11))),((19,(20,16)),(17,(18,(10,(9,(8,(5,(6,(7,4))))))))))))),(2,3),1);
   tree tree_1173 [p = 0.000, P = 0.079] = [&W 0.000067] (((((31,30),((50,((((49,48),47),(46,(45,(44,43)))),((42,41),40))),(27,(28,(29,26))))),(32,(((((39,38),(37,36)),(35,34)),33),((25,24),23)))),(22,(21,(((15,14),(13,(12,11))),((19,(20,16)),(17,(18,(10,(9,(8,(5,(6,(7,4))))))))))))),(2,3),1);
   tree tree_1174 [p = 0.000, P = 0.079] = [&W 0.000067] ((((31,30),((((46,((50,((49,48),47)),((45,44),43))),(42,41)),40),((27,((29,28),26)),(32,(((((37,((39,38),36)),35),34),33),((25,24),23)))))),(22,(21,(((15,14),(13,(12,11))),((19,(20,16)),(17,(18,(10,(9,(8,(5,(6,(7,4))))))))))))),(2,3),1);
   tree tree_1175 [p = 0.000, P = 0.079] = [&W 0.000067] (((((((((49,(50,48)),47),(46,(45,(44,43)))),(42,41)),40),(31,30)),(32,((29,((28,27),26)),(((35,(((39,38),(37,36)),34)),33),(25,(24,23)))))),(21,(22,(((15,14),(13,(12,11))),((20,16),(19,((18,17),(10,(9,(8,(5,(6,(7,4))))))))))))),(2,3),1);
   tree tree_1176 [p = 0.000, P = 0.079] = [&W 0.000067] (((((((((49,(50,48)),47),(46,(44,(45,43)))),(42,41)),40),((31,30),(29,((28,27),26)))),(32,((((37,((39,38),36)),(35,34)),33),(24,(25,23))))),(22,(21,(((15,14),(13,(12,11))),((20,16),(19,((18,17),(10,(9,(8,(5,(6,(7,4))))))))))))),(2,3),1);
   tree tree_1177 [p = 0.000, P = 0.079] = [&W 0.000067] (((((((((49,(50,48)),47),46),(44,(45,43))),(42,41)),40),((31,30),((29,(27,(28,26))),(32,((((37,((39,38),36)),(35,34)),33),(24,(25,23))))))),(22,(21,(((15,14),(13,(12,11))),((20,16),(19,((18,17),(10,(9,(8,(5,(6,(7,4))))))))))))),(2,3),1);
   tree tree_1178 [p = 0.000, P = 0.079] = [&W 0.000067] (((((((50,((49,48),47)),(46,((45,44),43))),(42,41)),40),((31,30),((29,(28,(27,26))),(32,(((((37,((39,38),36)),35),34),33),((25,24),23)))))),(21,(22,(((15,14),(13,(12,11))),((20,16),(19,((18,17),(10,(9,(8,(5,(6,(7,4))))))))))))),(2,3),1);
   tree tree_1179 [p = 0.000, P = 0.079] = [&W 0.000067] ((((((((50,(49,48)),47),(46,(45,(44,43)))),(42,41)),40),((((((((39,38),(37,36)),35),34),33),32),(29,(28,(27,26)))),((31,30),((25,24),23)))),((22,21),(((15,14),(13,(12,11))),((20,16),(19,((18,17),(10,(9,(8,(5,(6,(7,4)))))))))))),(2,3),1);
   tree tree_1180 [p = 0.000, P = 0.079] = [&W 0.000067] ((((31,30),(((((((37,((39,38),36)),35),34),33),32),(((((((50,49),48),47),(46,(44,(45,43)))),(42,41)),40),(29,((28,27),26)))),((25,24),23))),((22,21),(((15,14),(13,(12,11))),((20,16),(19,((18,17),(10,(9,(8,(5,(6,(7,4)))))))))))),(2,3),1);
   tree tree_1181 [p = 0.000, P = 0.079] = [&W 0.000067] ((((((46,((((50,49),48),47),((45,44),43))),(42,41)),40),((31,30),((29,((28,27),26)),(32,((((((39,38),(37,36)),35),34),33),((25,24),23)))))),((22,21),(((15,14),(13,(12,11))),((20,16),(19,((18,17),(10,(9,(8,(5,(6,(7,4)))))))))))),(2,3),1);
   tree tree_1182 [p = 0.000, P = 0.079] = [&W 0.000067] ((((29,(28,27)),26),((31,30),((32,((((37,((39,38),36)),(35,34)),33),((25,24),23))),((((((50,((49,48),47)),46),((45,44),43)),(42,41)),40),(22,(21,(((15,14),(13,(12,11))),((20,16),(19,((18,17),(10,(9,(8,(5,(6,(7,4)))))))))))))))),(2,3),1);
   tree tree_1183 [p = 0.000, P = 0.079] = [&W 0.000067] ((((31,30),((((((((50,49),48),47),46),(44,(45,43))),(42,41)),40),(((28,27),(29,26)),(32,(((((39,38),(37,36)),(35,34)),33),((25,24),23)))))),(22,(21,(((15,14),(13,(12,11))),((20,16),(19,((18,17),(10,(9,(8,(5,(6,(7,4))))))))))))),(2,3),1);
   tree tree_1184 [p = 0.000, P = 0.079] = [&W 0.000067] ((((29,((28,27),26)),((31,30),((((((50,((49,48),47)),46),((45,44),43)),(42,41)),40),(32,(((35,((37,((39,38),36)),34)),33),((25,24),23)))))),(22,(21,(((15,14),(13,(12,11))),((20,16),(19,((18,17),(10,(9,(8,(5,(6,(7,4))))))))))))),(2,3),1);
   tree tree_1185 [p = 0.000, P = 0.079] = [&W 0.000067] ((((((50,((42,(((((49,48),47),46),(44,(45,43))),41)),40)),(31,30)),(27,(28,(29,26)))),(32,(33,((35,((37,((39,38),36)),34)),((25,24),23))))),(22,(21,(((15,14),(13,(12,11))),((20,16),(19,((18,17),(10,(9,(8,(5,(6,(7,4))))))))))))),(2,3),1);
   tree tree_1186 [p = 0.000, P = 0.079] = [&W 0.000067] ((((((((37,((39,38),36)),35),34),33),32),(((((((((50,49),48),47),46),(45,(44,43))),(42,41)),40),(27,(28,(29,26)))),(31,(30,(24,(25,23)))))),(22,(21,(((15,14),(13,(12,11))),((20,16),(19,((18,17),(10,(9,(8,(5,(6,(7,4))))))))))))),(2,3),1);
   tree tree_1187 [p = 0.000, P = 0.080] = [&W 0.000067] (((((((((50,(48,(49,47))),46),(45,(44,43))),(42,41)),40),(31,30)),((29,(28,(27,26))),(32,((((((39,38),(37,36)),35),34),33),((25,24),23))))),(21,(22,(((15,14),(13,(12,11))),((20,16),(19,((18,17),(10,(9,(8,(5,(6,(7,4))))))))))))),(2,3),1);
   tree tree_1188 [p = 0.000, P = 0.080] = [&W 0.000067] ((((((((((50,(49,48)),47),(46,(44,(45,43)))),(42,41)),40),(31,30)),(29,((28,27),26))),(32,(33,(((37,((39,38),36)),(35,34)),((25,24),23))))),(21,(22,(((15,14),(13,(12,11))),((20,16),(19,((18,17),(10,(9,(8,(5,(6,(7,4))))))))))))),(2,3),1);
   tree tree_1189 [p = 0.000, P = 0.080] = [&W 0.000067] ((((31,30),((((((((50,49),48),47),46),(44,(45,43))),(42,41)),40),((29,((28,27),26)),(32,((((37,((39,38),36)),(35,34)),33),((25,24),23)))))),(21,(22,(((15,14),(13,(12,11))),((20,16),(19,((18,17),(10,(9,(8,(5,(6,(7,4))))))))))))),(2,3),1);
   tree tree_1190 [p = 0.000, P = 0.080] = [&W 0.000067] (((((29,(28,27)),26),((50,((46,(44,(45,43))),(((49,48),47),((42,41),40)))),(((((((39,38),(37,36)),35),34),33),32),((31,30),((25,24),23))))),((22,21),(((15,14),(13,(12,11))),((20,16),(19,((18,17),(10,(9,(8,(5,(6,(7,4)))))))))))),(2,3),1);
   tree tree_1191 [p = 0.000, P = 0.080] = [&W 0.000067] (((((29,(28,27)),26),((((46,((((50,49),48),47),((45,44),43))),(42,41)),40),((31,30),(32,((((37,((39,38),36)),(35,34)),33),((25,24),23)))))),((22,21),(((15,14),(13,(12,11))),((20,16),(19,((18,17),(10,(9,(8,(5,(6,(7,4)))))))))))),(2,3),1);
   tree tree_1192 [p = 0.000, P = 0.080] = [&W 0.000067] ((((31,30),(((((((((50,49),48),47),46),(44,(45,43))),(42,41)),40),((29,28),(27,26))),(32,(((((37,((39,38),36)),35),34),33),((25,24),23))))),((22,21),(((15,14),(13,(12,11))),((20,16),(19,((18,17),(10,(9,(8,(5,(6,(7,4)))))))))))),(2,3),1);
   tree tree_1193 [p = 0.000, P = 0.080] = [&W 0.000067] ((((((((46,((((50,49),48),47),(45,(44,43)))),(42,41)),40),(31,30)),(29,((28,27),26))),(32,(((((39,38),(37,36)),(35,34)),33),((25,24),23)))),((22,21),(((15,14),(13,(12,11))),((20,16),(19,((18,17),(10,(9,(8,(5,(6,(7,4)))))))))))),(2,3),1);
   tree tree_1194 [p = 0.000, P = 0.080] = [&W 0.000067] ((((((42,((46,((((50,49),48),47),(45,(44,43)))),41)),40),(31,30)),((29,((28,27),26)),(32,(((((37,((39,38),36)),35),34),33),((25,24),23))))),((22,21),(((15,14),(13,(12,11))),((20,16),(19,((18,17),(10,(9,(8,(5,(6,(7,4)))))))))))),(2,3),1);
   tree tree_1195 [p = 0.000, P = 0.080] = [&W 0.000067] ((((((((((50,49),48),47),(46,((45,44),43))),42),41),40),((31,30),((29,((28,27),26)),(32,((((37,((39,38),36)),(35,34)),33),((25,24),23)))))),((22,21),(((15,14),(13,(12,11))),((20,16),(19,((18,17),(10,(9,(8,(5,(6,(7,4)))))))))))),(2,3),1);
   tree tree_1196 [p = 0.000, P = 0.080] = [&W 0.000067] ((((31,30),(((((46,((50,((49,48),47)),(44,(45,43)))),(42,41)),40),(29,((28,27),26))),(32,(((((39,38),37),36),(35,34)),(33,((25,24),23)))))),((22,21),(((15,14),(13,(12,11))),((20,16),(19,((18,17),(10,(9,(8,(5,(6,(7,4)))))))))))),(2,3),1);
   tree tree_1197 [p = 0.000, P = 0.080] = [&W 0.000067] (((((50,(((49,48),47),(46,((44,(45,43)),((42,41),40))))),(27,(28,(29,26)))),(((((35,((((39,38),37),36),34)),33),32),(31,30)),((25,24),23))),(21,(22,(((15,14),(13,(12,11))),((20,16),(19,((18,17),(10,(9,(8,(5,(6,(7,4))))))))))))),(2,3),1);
   tree tree_1198 [p = 0.000, P = 0.080] = [&W 0.000067] (((((((50,(((49,48),47),(46,(45,(44,43))))),(42,41)),40),(31,30)),((((29,28),27),26),(32,((((37,((39,38),36)),(35,34)),33),((25,24),23))))),(21,(22,(((15,14),(13,(12,11))),((20,16),(19,((18,17),(10,(9,(8,(5,(6,(7,4))))))))))))),(2,3),1);
   tree tree_1199 [p = 0.000, P = 0.080] = [&W 0.000067] ((((((((37,((39,38),36)),(35,34)),33),32),((((((((50,49),48),47),46),(45,(44,43))),(42,41)),40),(27,((29,28),26)))),((31,30),(24,(25,23)))),(21,(22,(((15,14),(13,(12,11))),((20,16),(19,((18,17),(10,(9,(8,(5,(6,(7,4))))))))))))),(2,3),1);
   tree tree_1200 [p = 0.000, P = 0.080] = [&W 0.000067] (((((((((39,38),(37,36)),(35,34)),33),32),((50,((((49,(48,47)),46),(44,(45,43))),((42,41),40))),(29,(28,(27,26))))),((31,30),((25,24),23))),((22,21),(((15,14),(13,(12,11))),((20,16),(19,((18,17),(10,(9,(8,(5,(6,(7,4)))))))))))),(2,3),1);
   tree tree_1201 [p = 0.000, P = 0.080] = [&W 0.000067] (((((31,30),(((((((50,49),48),47),(46,(44,(45,43)))),(42,41)),40),((29,(28,27)),26))),(32,(33,(((37,((39,38),36)),(35,34)),((25,24),23))))),((22,21),(((15,14),(13,(12,11))),((20,16),(19,((18,17),(10,(9,(8,(5,(6,(7,4)))))))))))),(2,3),1);
   tree tree_1202 [p = 0.000, P = 0.081] = [&W 0.000067] ((((((((((((50,49),48),47),46),((45,44),43)),(42,41)),40),(((((((39,38),37),36),35),34),33),32)),(29,((28,27),26))),((31,30),(25,(24,23)))),((22,21),(((15,14),(13,(12,11))),((20,16),(19,((18,17),(10,(9,(8,(5,(6,(7,4)))))))))))),(2,3),1);
   tree tree_1203 [p = 0.000, P = 0.081] = [&W 0.000067] (((((31,30),((((((((49,48),47),(50,46)),((45,44),43)),(42,41)),40),(((35,((37,((39,38),36)),34)),33),32)),(29,((28,27),26)))),(25,(24,23))),((22,21),(((15,14),(13,(12,11))),((20,16),(19,((18,17),(10,(9,(8,(5,(6,(7,4)))))))))))),(2,3),1);
   tree tree_1204 [p = 0.000, P = 0.081] = [&W 0.000067] ((((50,((49,48),(47,(46,((44,(45,43)),(41,(42,40))))))),(((((((39,38),(37,36)),(35,34)),33),32),(29,(28,(27,26)))),((31,30),(24,(25,23))))),((22,21),(((15,14),(13,(12,11))),(16,((20,19),((18,17),(10,(9,(8,(5,(6,(7,4)))))))))))),(2,3),1);
   tree tree_1205 [p = 0.000, P = 0.081] = [&W 0.000067] ((((27,((29,28),26)),((((42,((46,((((50,49),48),47),(44,(45,43)))),41)),40),(31,30)),(32,(((((37,((39,38),36)),35),34),33),((25,24),23))))),((22,21),(((15,14),(13,(12,11))),(20,(16,(19,((18,17),(10,(9,(8,(5,(6,(7,4))))))))))))),(2,3),1);
   tree tree_1206 [p = 0.000, P = 0.081] = [&W 0.000067] ((((31,30),((50,((((((49,48),47),46),(44,(45,43))),(42,41)),40)),((27,(28,(29,26))),(32,((((((39,38),(37,36)),35),34),33),((25,24),23)))))),((22,21),(((15,14),(13,(12,11))),(20,(16,(19,((18,17),(10,(9,(8,(5,(6,(7,4))))))))))))),(2,3),1);
   tree tree_1207 [p = 0.000, P = 0.081] = [&W 0.000067] (((((29,(28,27)),26),(((((46,((50,((49,48),47)),((45,44),43))),42),41),40),(((((((39,38),(37,36)),35),34),33),32),(30,(31,(24,(25,23))))))),((22,21),(((15,14),(13,(12,11))),(20,(16,(19,((18,17),(10,(9,(8,(5,(6,(7,4))))))))))))),(2,3),1);
   tree tree_1208 [p = 0.000, P = 0.081] = [&W 0.000067] (((((42,((46,(((49,(50,48)),47),(45,(44,43)))),41)),40),((27,((29,28),26)),(((((37,((39,38),36)),(35,34)),33),32),((31,30),(24,(25,23)))))),((22,21),(((15,14),(13,(12,11))),(20,(16,(19,((18,17),(10,(9,(8,(5,(6,(7,4))))))))))))),(2,3),1);
   tree tree_1209 [p = 0.000, P = 0.081] = [&W 0.000067] ((((27,(28,(29,26))),(((((((50,((49,48),47)),46),((45,44),43)),(42,41)),40),(31,30)),(32,((((39,38),(37,36)),(35,34)),(33,((25,24),23)))))),((22,21),(((15,14),(13,(12,11))),(20,(16,(19,((18,17),(10,(9,(8,(5,(6,(7,4))))))))))))),(2,3),1);
   tree tree_1210 [p = 0.000, P = 0.081] = [&W 0.000067] ((((27,(28,(29,26))),((((((((50,49),48),47),46),(44,(45,43))),(42,41)),40),((31,30),(32,(33,(((((39,38),37),36),(35,34)),((25,24),23))))))),((22,21),(((15,14),(13,(12,11))),(20,(16,(19,((18,17),(10,(9,(8,(5,(6,(7,4))))))))))))),(2,3),1);
   tree tree_1211 [p = 0.000, P = 0.081] = [&W 0.000067] ((((31,30),((27,(29,(28,26))),(((((((49,(50,48)),47),46),(44,(45,43))),(42,41)),40),(32,(33,((((39,38),(37,36)),(35,34)),((25,24),23))))))),((22,21),(((15,14),(13,(12,11))),(20,(16,(19,((18,17),(10,(9,(8,(5,(6,(7,4))))))))))))),(2,3),1);
   tree tree_1212 [p = 0.000, P = 0.081] = [&W 0.000067] (((((50,((((((49,48),47),46),(44,(45,43))),(42,41)),40)),(31,30)),(32,((27,((29,28),26)),(((((39,38),(37,36)),(35,34)),33),((25,24),23))))),((22,21),(((15,14),(13,(12,11))),(20,(16,(19,((18,17),(10,(9,(8,(5,(6,(7,4))))))))))))),(2,3),1);
   tree tree_1213 [p = 0.000, P = 0.081] = [&W 0.000067] (((((31,30),(27,(29,(28,26)))),(((((((50,49),48),47),(46,(44,(45,43)))),(42,41)),40),(32,(((35,(((39,38),(37,36)),34)),33),((25,24),23))))),((22,21),(((15,14),(13,(12,11))),(20,(16,(19,((18,17),(10,(9,(8,(5,(6,(7,4))))))))))))),(2,3),1);
   tree tree_1214 [p = 0.000, P = 0.081] = [&W 0.000067] (((((((46,((((50,49),48),47),(45,(44,43)))),(42,41)),40),(31,30)),((27,(29,(28,26))),(32,((((((39,38),(37,36)),35),34),33),((25,24),23))))),((22,21),(((15,14),(13,(12,11))),(20,(16,(19,((18,17),(10,(9,(8,(5,(6,(7,4))))))))))))),(2,3),1);
   tree tree_1215 [p = 0.000, P = 0.081] = [&W 0.000067] ((((31,30),((((46,((((50,49),48),47),((45,44),43))),(42,41)),40),((27,(28,(29,26))),(32,(((35,(((39,38),(37,36)),34)),33),((25,24),23)))))),((22,21),(((15,14),(13,(12,11))),(20,(16,(19,((18,17),(10,(9,(8,(5,(6,(7,4))))))))))))),(2,3),1);
   tree tree_1216 [p = 0.000, P = 0.081] = [&W 0.000067] ((((31,30),((((42,((((((50,49),48),47),46),((45,44),43)),41)),40),(27,((29,28),26))),(32,(((((39,38),(37,36)),(35,34)),33),((25,24),23))))),((22,21),(((15,14),(13,(12,11))),(20,(16,(19,((18,17),(10,(9,(8,(5,(6,(7,4))))))))))))),(2,3),1);
   tree tree_1217 [p = 0.000, P = 0.082] = [&W 0.000067] ((((27,((29,28),26)),(((42,((((50,((49,48),47)),46),(45,(44,43))),41)),40),((31,30),(32,((((((39,38),(37,36)),35),34),33),((25,24),23)))))),((22,21),(((15,14),(13,(12,11))),(20,(16,(19,((18,17),(10,(9,(8,(5,(6,(7,4))))))))))))),(2,3),1);
   tree tree_1218 [p = 0.000, P = 0.082] = [&W 0.000067] ((((((((((50,49),48),47),46),(44,(45,43))),(42,41)),40),((((((37,((39,38),36)),(35,34)),33),32),((28,27),(29,26))),(30,(31,(24,(25,23)))))),((22,21),(((15,14),(13,(12,11))),(20,(16,(19,((18,17),(10,(9,(8,(5,(6,(7,4))))))))))))),(2,3),1);
   tree tree_1219 [p = 0.000, P = 0.082] = [&W 0.000067] (((((28,(29,27)),26),((31,30),(((((((50,(49,48)),47),46),(44,(45,43))),(42,41)),40),(32,(((((37,((39,38),36)),35),34),33),((25,24),23)))))),(22,(21,(((15,14),(13,(12,11))),((20,16),(19,((18,17),(10,(9,(8,(5,(6,(7,4))))))))))))),(2,3),1);
   tree tree_1220 [p = 0.000, P = 0.082] = [&W 0.000067] (((((((((50,((49,48),47)),(46,((45,44),43))),(42,41)),40),(31,30)),(29,((28,27),26))),(32,(((((37,((39,38),36)),35),34),33),((25,24),23)))),(22,(21,(((15,14),(13,(12,11))),((20,16),(19,((18,17),(10,(9,(8,(5,(6,(7,4))))))))))))),(2,3),1);
   tree tree_1221 [p = 0.000, P = 0.082] = [&W 0.000067] ((((50,(49,(48,(47,(46,((45,(44,43)),((42,41),40))))))),((28,(27,(29,26))),((31,30),(32,(33,((35,(((39,38),(37,36)),34)),((25,24),23))))))),(22,(21,(((15,14),(13,(12,11))),((20,16),(19,((18,17),(10,(9,(8,(5,(6,(7,4))))))))))))),(2,3),1);
   tree tree_1222 [p = 0.000, P = 0.082] = [&W 0.000067] (((((((50,((((49,48),47),46),(44,(45,43)))),(42,41)),40),(31,30)),((29,((28,27),26)),(32,(((35,(((39,38),(37,36)),34)),33),((25,24),23))))),(22,(21,(((15,14),(13,(12,11))),((20,16),(19,((18,17),(10,(9,(8,(5,(6,(7,4))))))))))))),(2,3),1);
   tree tree_1223 [p = 0.000, P = 0.082] = [&W 0.000067] ((((29,((28,27),26)),((((((((50,49),48),47),46),((45,44),43)),(42,41)),40),((31,30),(32,(((((39,38),(37,36)),(35,34)),33),((25,24),23)))))),(22,(21,(((15,14),(13,(12,11))),((20,16),(19,((18,17),(10,(9,(8,(5,(6,(7,4))))))))))))),(2,3),1);
   tree tree_1224 [p = 0.000, P = 0.082] = [&W 0.000067] ((((29,((28,27),26)),((((((50,(49,48)),47),(46,(44,(45,43)))),(42,41)),40),((31,30),(32,((((39,38),(37,36)),(35,34)),(33,((25,24),23))))))),(22,(21,(((15,14),(13,(12,11))),((20,16),(19,((18,17),(10,(9,(8,(5,(6,(7,4))))))))))))),(2,3),1);
   tree tree_1225 [p = 0.000, P = 0.082] = [&W 0.000067] ((((31,30),((((((49,(50,48)),47),(46,(44,(45,43)))),(42,41)),40),((29,((28,27),26)),(32,(((((39,38),(37,36)),(35,34)),33),((25,24),23)))))),(22,(21,(((15,14),(13,(12,11))),((20,16),(19,((18,17),(10,(9,(8,(5,(6,(7,4))))))))))))),(2,3),1);
   tree tree_1226 [p = 0.000, P = 0.082] = [&W 0.000067] ((((31,30),(((50,((((49,48),47),(46,(44,(45,43)))),((42,41),40))),(27,(29,(28,26)))),(32,(((((39,38),(37,36)),(35,34)),33),((25,24),23))))),(((15,14),(13,(12,11))),((22,21),((20,16),(19,((18,17),(10,(9,(8,(5,(6,(7,4)))))))))))),(2,3),1);
   tree tree_1227 [p = 0.000, P = 0.082] = [&W 0.000067] (((((((((49,(50,48)),47),46),(44,(45,43))),((42,41),40)),(31,30)),((29,((28,27),26)),(32,(((((39,38),(37,36)),(35,34)),33),((25,24),23))))),(22,(21,(((15,14),(13,(12,11))),((20,16),(19,((18,17),(10,(9,(8,(5,(6,(7,4))))))))))))),(2,3),1);
   tree tree_1228 [p = 0.000, P = 0.082] = [&W 0.000067] ((((42,(41,(((((49,48),47),(50,46)),(45,(44,43))),40))),((29,((28,27),26)),(((((37,((39,38),36)),(35,34)),33),32),((31,30),(24,(25,23)))))),((22,21),(((15,14),(13,(12,11))),(20,(16,(19,((18,17),(10,(9,(8,(5,(6,(7,4))))))))))))),(2,3),1);
   tree tree_1229 [p = 0.000, P = 0.082] = [&W 0.000067] ((((31,30),(((((((((50,49),48),47),(46,(44,(45,43)))),(42,41)),40),(((((37,((39,38),36)),35),34),33),32)),(29,((28,27),26))),((25,24),23))),(((15,14),(13,(12,11))),((22,21),((20,16),(19,((18,17),(10,(9,(8,(5,(6,(7,4)))))))))))),(2,3),1);
   tree tree_1230 [p = 0.000, P = 0.082] = [&W 0.000067] (((((((37,((39,38),36)),(35,34)),33),32),((((((50,((49,48),47)),(46,(45,(44,43)))),(42,41)),40),(27,(29,(28,26)))),(31,(30,((25,24),23))))),(((15,14),(13,(12,11))),((22,21),((20,16),(19,((18,17),(10,(9,(8,(5,(6,(7,4)))))))))))),(2,3),1);
   tree tree_1231 [p = 0.000, P = 0.082] = [&W 0.000067] ((((31,30),(((29,(28,27)),26),(((((((50,49),48),47),46),(44,(45,43))),((42,41),40)),(32,(((((39,38),(37,36)),(35,34)),33),((25,24),23)))))),(22,(21,(((15,14),(13,(12,11))),((20,16),(19,((18,17),(10,(9,(8,(5,(6,(7,4))))))))))))),(2,3),1);
   tree tree_1232 [p = 0.000, P = 0.083] = [&W 0.000067] (((((31,30),((((((((50,(49,48)),47),46),(44,(45,43))),42),41),40),((28,(29,27)),26))),(32,(((((39,38),(37,36)),(35,34)),33),((25,24),23)))),(((15,14),(13,(12,11))),((22,21),((20,16),(19,((18,17),(10,(9,(8,(5,(6,(7,4)))))))))))),(2,3),1);
   tree tree_1233 [p = 0.000, P = 0.083] = [&W 0.000067] (((((((46,((50,((49,48),47)),(44,(45,43)))),(42,41)),40),(29,((28,27),26))),((((35,((37,((39,38),36)),34)),33),32),((31,30),((25,24),23)))),((22,21),(((15,14),(13,(12,11))),((20,16),(19,((18,17),(10,(9,(8,(5,(6,(7,4)))))))))))),(2,3),1);
   tree tree_1234 [p = 0.000, P = 0.083] = [&W 0.000067] ((((27,((29,28),26)),(((((((49,48),47),(46,(50,(44,(45,43))))),(42,41)),40),((((37,((39,38),36)),(35,34)),33),32)),((31,30),((25,24),23)))),((22,21),(((15,14),(13,(12,11))),((20,(19,16)),((18,17),(10,(9,(8,(5,(6,(7,4))))))))))),(2,3),1);
   tree tree_1235 [p = 0.000, P = 0.083] = [&W 0.000067] (((((31,30),((((50,((((49,48),47),46),((45,44),43))),(42,41)),40),(29,((28,27),26)))),(32,((((39,38),(37,36)),(35,34)),(33,((25,24),23))))),((22,21),(((15,14),(13,(12,11))),(20,((19,16),((18,17),(10,(9,(8,(5,(6,(7,4)))))))))))),(2,3),1);
   tree tree_1236 [p = 0.000, P = 0.083] = [&W 0.000067] ((((31,30),((((50,((46,(((49,48),47),(44,(45,43)))),((42,41),40))),((((((39,38),(37,36)),35),34),33),32)),(29,((28,27),26))),((25,24),23))),((22,21),(((15,14),(13,(12,11))),((20,16),((18,(19,17)),(10,(9,(8,(5,(6,(7,4))))))))))),(2,3),1);
   tree tree_1237 [p = 0.000, P = 0.083] = [&W 0.000067] ((((29,((28,27),26)),((31,30),((((((((50,49),48),47),(46,(44,(45,43)))),42),41),40),(32,(((((37,((39,38),36)),35),34),33),((25,24),23)))))),(22,(21,(((15,14),(13,(12,11))),(((20,19),16),((18,17),(10,(9,(8,(5,(6,(7,4)))))))))))),(2,3),1);
   tree tree_1238 [p = 0.000, P = 0.083] = [&W 0.000067] ((((((((((50,49),48),47),46),((45,44),43)),(42,41)),40),(((28,(29,27)),26),((31,30),(32,(33,((((39,38),(37,36)),(35,34)),((25,24),23))))))),(21,(22,(((15,14),(13,(12,11))),(((20,19),16),((18,17),(10,(9,(8,(5,(6,(7,4)))))))))))),(2,3),1);
   tree tree_1239 [p = 0.000, P = 0.083] = [&W 0.000067] ((((((42,((((49,48),(50,47)),(46,(45,(44,43)))),41)),40),(31,30)),((29,(28,(27,26))),(32,((((37,((39,38),36)),(35,34)),33),((25,24),23))))),((22,21),(((15,14),(13,(12,11))),(((20,19),16),((18,17),(10,(9,(8,(5,(6,(7,4))))))))))),(2,3),1);
   tree tree_1240 [p = 0.000, P = 0.083] = [&W 0.000067] ((((31,30),((27,(29,(28,26))),((((((((50,49),48),47),46),(45,(44,43))),(42,41)),40),(32,((((((39,38),(37,36)),35),34),33),((25,24),23)))))),(22,(21,(((15,14),(13,(12,11))),(((20,19),16),((18,17),(10,(9,(8,(5,(6,(7,4)))))))))))),(2,3),1);
   tree tree_1241 [p = 0.000, P = 0.083] = [&W 0.000067] ((((50,(((49,48),47),(46,((44,(45,43)),((42,41),40))))),((31,30),(((29,(28,27)),26),(32,(33,((((38,(39,(37,36))),35),34),((25,24),23))))))),((22,21),(((15,14),(13,(12,11))),((20,19),(16,((18,17),(10,(9,(8,(5,(6,(7,4)))))))))))),(2,3),1);
   tree tree_1242 [p = 0.000, P = 0.083] = [&W 0.000067] ((((((((((49,(50,48)),47),46),(45,(44,43))),(42,41)),40),(31,30)),((27,(28,(29,26))),(32,(((((39,38),(37,36)),(35,34)),33),((25,24),23))))),(22,(21,(((15,14),(13,(12,11))),((20,19),(16,((18,17),(10,(9,(8,(5,(6,(7,4))))))))))))),(2,3),1);
   tree tree_1243 [p = 0.000, P = 0.083] = [&W 0.000067] ((((((42,((((50,((49,48),47)),46),(45,(44,43))),41)),40),(31,30)),((29,((28,27),26)),(32,(33,(((37,((39,38),36)),(35,34)),((25,24),23)))))),(((15,14),(13,(12,11))),((22,21),((20,19),(16,((18,17),(10,(9,(8,(5,(6,(7,4)))))))))))),(2,3),1);
   tree tree_1244 [p = 0.000, P = 0.083] = [&W 0.000067] ((((29,((28,27),26)),(((((46,((((50,49),48),47),(45,(44,43)))),(42,41)),40),(31,30)),(32,(((((37,((39,38),36)),35),34),33),(25,(24,23)))))),(22,(21,(((15,14),(13,(12,11))),(19,((20,16),((18,17),(10,(9,(8,(5,(6,(7,4))))))))))))),(2,3),1);
   tree tree_1245 [p = 0.000, P = 0.083] = [&W 0.000067] ((((31,30),(((28,27),(29,26)),((((((50,(49,48)),47),(46,(44,(45,43)))),(42,41)),40),(32,(33,(((37,((39,38),36)),(35,34)),((25,24),23))))))),((22,21),(((15,14),(13,(12,11))),(19,((20,16),((18,17),(10,(9,(8,(5,(6,(7,4)))))))))))),(2,3),1);
   tree tree_1246 [p = 0.000, P = 0.083] = [&W 0.000067] ((((((50,(((49,48),47),(46,(44,(45,43))))),(42,41)),40),((31,30),((29,((28,27),26)),(32,(((35,((((39,38),37),36),34)),33),((25,24),23)))))),((22,21),(((15,14),(13,(12,11))),(19,((20,16),((18,17),(10,(9,(8,(5,(6,(7,4)))))))))))),(2,3),1);
   tree tree_1247 [p = 0.000, P = 0.084] = [&W 0.000067] ((((31,30),(((((((37,((39,38),36)),35),34),33),32),((((((((50,49),48),47),46),(44,(45,43))),(42,41)),40),(((29,28),27),26))),((25,24),23))),((22,21),(((15,14),(13,(12,11))),(19,((20,16),((18,17),(10,(9,(8,(5,(6,(7,4)))))))))))),(2,3),1);
   tree tree_1248 [p = 0.000, P = 0.084] = [&W 0.000067] ((((31,30),(((((((50,49),48),47),(46,(44,(45,43)))),(42,41)),40),(((29,(28,27)),26),(32,(((35,((37,((39,38),36)),34)),33),((25,24),23)))))),(22,(21,(((15,14),(13,(12,11))),((18,(17,(19,(20,16)))),(10,(9,(8,(5,(6,(7,4))))))))))),(2,3),1);
   tree tree_1249 [p = 0.000, P = 0.084] = [&W 0.000067] ((((29,((28,27),26)),((((((((50,(49,48)),47),46),((45,44),43)),(42,41)),40),(31,30)),(32,((((((39,38),(37,36)),35),34),33),((25,24),23))))),((22,21),(((15,14),(13,(12,11))),((19,(20,16)),((18,17),(10,(9,(8,(5,(6,(7,4))))))))))),(2,3),1);
   tree tree_1250 [p = 0.000, P = 0.084] = [&W 0.000067] ((((31,30),((((42,((((49,48),47),(50,(46,(44,(45,43))))),41)),40),(29,((28,27),26))),(((((37,((39,38),36)),(35,34)),33),32),((25,24),23)))),((22,21),(((15,14),(13,(12,11))),((19,(20,16)),((18,17),(10,(9,(8,(5,(6,(7,4))))))))))),(2,3),1);
   tree tree_1251 [p = 0.000, P = 0.084] = [&W 0.000067] ((((31,30),((((((49,(50,48)),47),(46,(44,(45,43)))),(42,41)),40),(((28,(29,27)),26),(32,(33,(((37,((39,38),36)),(35,34)),((25,24),23))))))),((22,21),(((15,14),(13,(12,11))),((19,(20,16)),((18,17),(10,(9,(8,(5,(6,(7,4))))))))))),(2,3),1);
   tree tree_1252 [p = 0.000, P = 0.084] = [&W 0.000067] ((((((((50,((49,48),47)),(46,(44,(45,43)))),(42,41)),40),(31,30)),((27,(29,(28,26))),(32,(((((37,((39,38),36)),35),34),33),((25,24),23))))),((22,21),(((15,14),(13,(12,11))),((19,(20,16)),((18,17),(10,(9,(8,(5,(6,(7,4))))))))))),(2,3),1);
   tree tree_1253 [p = 0.000, P = 0.084] = [&W 0.000067] ((((31,30),((((46,(50,(((49,48),47),((45,44),43)))),(42,41)),40),(((28,27),(29,26)),(32,(33,((((39,38),(37,36)),(35,34)),((25,24),23))))))),(((15,14),(13,(12,11))),((22,21),((18,(17,(19,(20,16)))),(10,(9,(8,(5,(6,(7,4)))))))))),(2,3),1);
   tree tree_1254 [p = 0.000, P = 0.084] = [&W 0.000067] (((((31,30),(((42,((((49,(50,48)),47),(46,(44,(45,43)))),41)),40),((29,(28,27)),26))),(32,(33,((((39,38),(37,36)),(35,34)),((25,24),23))))),((22,21),(((15,14),(13,(12,11))),(20,(16,(10,((18,(19,17)),(9,(8,(5,(6,(7,4)))))))))))),(2,3),1);
   tree tree_1255 [p = 0.000, P = 0.084] = [&W 0.000067] ((((31,30),(((42,(((((50,49),48),47),(46,(44,(45,43)))),41)),40),((29,((28,27),26)),(32,(((((39,38),(37,36)),(35,34)),33),((25,24),23)))))),((22,21),(((15,14),(13,(12,11))),((18,(19,(20,16))),(17,(10,(9,(8,(5,(6,(7,4))))))))))),(2,3),1);
   tree tree_1256 [p = 0.000, P = 0.084] = [&W 0.000067] (((((29,(28,27)),26),((((((((49,(50,48)),47),46),(45,(44,43))),(42,41)),40),(31,30)),(32,(((((37,((39,38),36)),35),34),33),((25,24),23))))),(22,(21,(((15,14),(13,(12,11))),((19,(20,16)),((18,17),(10,(9,(8,(5,(6,(7,4)))))))))))),(2,3),1);
   tree tree_1257 [p = 0.000, P = 0.084] = [&W 0.000067] ((((31,30),(((((50,((49,48),47)),(46,(45,(44,43)))),(42,41)),40),((28,(29,(27,26))),(32,(33,(((37,((39,38),36)),(35,34)),((25,24),23))))))),((22,21),(((15,14),(13,(12,11))),((19,(20,16)),((18,17),(10,(9,(8,(5,(6,(7,4))))))))))),(2,3),1);
   tree tree_1258 [p = 0.000, P = 0.084] = [&W 0.000067] (((((29,(28,27)),26),((((((((50,49),48),47),(46,((45,44),43))),(42,41)),40),(31,30)),(32,(((35,(((39,38),(37,36)),34)),33),((25,24),23))))),((22,21),(((15,14),(13,(12,11))),((19,(20,16)),((18,17),(10,(9,(8,(5,(6,(7,4))))))))))),(2,3),1);
   tree tree_1259 [p = 0.000, P = 0.084] = [&W 0.000067] ((((31,30),(((((((49,(50,48)),47),46),(45,(44,43))),(42,41)),40),((29,((28,27),26)),(32,(((((39,38),(37,36)),(35,34)),33),((25,24),23)))))),(22,(21,(((15,14),(13,(12,11))),((19,(20,16)),((18,17),(10,(9,(8,(5,(6,(7,4)))))))))))),(2,3),1);
   tree tree_1260 [p = 0.000, P = 0.084] = [&W 0.000067] ((((31,30),((29,((28,27),26)),(((((((50,49),48),47),(46,(45,(44,43)))),(42,41)),40),(32,((((39,38),(37,36)),(35,34)),(33,((25,24),23))))))),((22,21),(((15,14),(13,(12,11))),((19,(20,16)),((18,17),(10,(9,(8,(5,(6,(7,4))))))))))),(2,3),1);
   tree tree_1261 [p = 0.000, P = 0.084] = [&W 0.000067] (((((42,(((50,((49,48),47)),(46,((45,44),43))),41)),40),((27,((29,28),26)),((31,30),(32,(((((39,38),37),36),(35,34)),(33,((25,24),23))))))),((22,21),(((15,14),(13,(12,11))),((18,(19,(20,16))),(17,(10,(9,(8,(5,(6,(7,4))))))))))),(2,3),1);
   tree tree_1262 [p = 0.000, P = 0.085] = [&W 0.000067] (((((((((50,49),48),47),(46,(44,(45,43)))),(42,41)),40),((31,30),(((((((39,38),(37,36)),35),34),33),32),(((29,(28,27)),26),((25,24),23))))),((22,21),(((15,14),(13,(12,11))),((19,(20,16)),((18,17),(10,(9,(8,(5,(6,(7,4))))))))))),(2,3),1);
   tree tree_1263 [p = 0.000, P = 0.085] = [&W 0.000067] ((((31,30),((((((50,(((49,48),47),46)),(45,(44,43))),(42,41)),40),(27,(29,(28,26)))),(32,((((37,((39,38),36)),(35,34)),33),((25,24),23))))),((22,21),(((15,14),(13,(12,11))),((20,16),(19,((18,17),(10,(9,(8,(5,(6,(7,4)))))))))))),(2,3),1);
   tree tree_1264 [p = 0.000, P = 0.085] = [&W 0.000067] ((((31,30),((29,(27,(28,26))),((((((50,((49,48),47)),46),(45,(44,43))),(42,41)),40),(32,(((35,(((39,38),(37,36)),34)),33),((25,24),23)))))),((22,21),(((15,14),(13,(12,11))),((20,16),(19,((18,17),(10,(9,(8,(5,(6,(7,4)))))))))))),(2,3),1);
   tree tree_1265 [p = 0.000, P = 0.085] = [&W 0.000067] ((((31,30),(((((50,(49,(48,47))),(46,(44,(45,43)))),(42,41)),40),((27,((29,28),26)),(32,(((37,((39,38),36)),(35,34)),(33,((25,24),23))))))),((22,21),(((15,14),(13,(12,11))),((20,16),(19,((18,17),(10,(9,(8,(5,(6,(7,4)))))))))))),(2,3),1);
   tree tree_1266 [p = 0.000, P = 0.085] = [&W 0.000067] (((((31,30),(40,((42,41),(46,(((49,48),47),((45,(44,43)),(50,(27,((29,28),26))))))))),(32,((((37,((39,38),36)),(35,34)),33),((25,24),23)))),((22,21),(((15,14),(13,(12,11))),((20,16),(19,((18,17),(10,(9,(8,(5,(6,(7,4)))))))))))),(2,3),1);
   tree tree_1267 [p = 0.000, P = 0.085] = [&W 0.000067] ((((31,30),((27,((29,28),26)),((((((((50,49),48),47),46),(45,(44,43))),(42,41)),40),(32,(33,((((39,38),(37,36)),(35,34)),((25,24),23))))))),((22,21),(((15,14),(13,(12,11))),((20,16),(19,((18,17),(10,(9,(8,(5,(6,(7,4)))))))))))),(2,3),1);
   tree tree_1268 [p = 0.000, P = 0.085] = [&W 0.000067] ((((31,30),((50,(49,(48,(47,((46,(45,(44,43))),((42,41),40)))))),((27,((29,28),26)),(32,(33,((((37,((39,38),36)),35),34),((25,24),23))))))),((22,21),(((15,14),(13,(12,11))),((20,16),(19,((18,17),(10,(9,(8,(5,(6,(7,4)))))))))))),(2,3),1);
   tree tree_1269 [p = 0.000, P = 0.085] = [&W 0.000067] ((((27,((29,28),26)),(((((((50,(49,48)),47),46),(44,(45,43))),(42,41)),40),((31,30),(32,(33,((((39,38),(37,36)),(35,34)),((25,24),23))))))),((22,21),(((15,14),(13,(12,11))),((20,16),(19,((18,17),(10,(9,(8,(5,(6,(7,4)))))))))))),(2,3),1);
   tree tree_1270 [p = 0.000, P = 0.085] = [&W 0.000067] ((((29,((28,27),26)),(((((46,(((49,(50,48)),47),(44,(45,43)))),(42,41)),40),(31,30)),(32,(((((((39,38),37),36),35),34),33),((25,24),23))))),((22,21),(((15,14),(13,(12,11))),((20,16),(19,((18,17),(10,(9,(8,(5,(6,(7,4)))))))))))),(2,3),1);
   tree tree_1271 [p = 0.000, P = 0.085] = [&W 0.000067] ((((31,30),(((50,(((((49,48),47),(46,((45,44),43))),(42,41)),40)),((28,(29,27)),26)),(32,((((((39,38),37),36),(35,34)),33),((25,24),23))))),((22,21),(((15,14),(13,(12,11))),((20,16),(19,((18,17),(10,(9,(8,(5,(6,(7,4)))))))))))),(2,3),1);
   tree tree_1272 [p = 0.000, P = 0.085] = [&W 0.000067] ((((31,30),((((46,(((49,(50,48)),47),(45,(44,43)))),(42,41)),40),((27,(28,(29,26))),(32,(((((37,((39,38),36)),35),34),33),((25,24),23)))))),((22,21),(((15,14),(13,(12,11))),((20,16),(19,((18,17),(10,(9,(8,(5,(6,(7,4)))))))))))),(2,3),1);
   tree tree_1273 [p = 0.000, P = 0.085] = [&W 0.000067] ((((50,(((((49,48),47),46),(45,(44,43))),((42,41),40))),((29,((28,27),26)),((31,30),(32,(33,(((37,((39,38),36)),(35,34)),((25,24),23))))))),((22,21),(((15,14),(13,(12,11))),((20,16),(19,((18,17),(10,(9,(8,(5,(6,(7,4)))))))))))),(2,3),1);
   tree tree_1274 [p = 0.000, P = 0.085] = [&W 0.000067] ((((31,30),((((50,((((49,48),47),46),((45,44),43))),(42,41)),40),((27,(28,(29,26))),(32,(33,(((((39,38),(37,36)),35),34),((25,24),23))))))),((22,21),(((15,14),(13,(12,11))),((20,16),(19,((18,17),(10,(9,(8,(5,(6,(7,4)))))))))))),(2,3),1);
   tree tree_1275 [p = 0.000, P = 0.085] = [&W 0.000067] ((((29,((28,27),26)),(((50,(((46,(((49,48),47),(44,(45,43)))),(42,41)),40)),(31,30)),(32,((((((39,38),(37,36)),35),34),33),((25,24),23))))),((22,21),(((15,14),(13,(12,11))),((20,16),(19,((18,17),(10,(9,(8,(5,(6,(7,4)))))))))))),(2,3),1);
   tree tree_1276 [p = 0.000, P = 0.085] = [&W 0.000067] ((((29,((28,27),26)),((31,30),(((((((49,(50,48)),47),46),((45,44),43)),(42,41)),40),(32,(((((39,38),(37,36)),(35,34)),33),((25,24),23)))))),((22,21),(((15,14),(13,(12,11))),((20,16),(19,((18,17),(10,(9,(8,(5,(6,(7,4)))))))))))),(2,3),1);
   tree tree_1277 [p = 0.000, P = 0.086] = [&W 0.000067] (((((((((49,(50,48)),47),(46,(44,(45,43)))),(42,41)),40),(31,30)),((27,((29,28),26)),(32,(((35,(((39,38),(37,36)),34)),33),((25,24),23))))),((22,21),(((15,14),(13,(12,11))),((20,16),(19,((18,17),(10,(9,(8,(5,(6,(7,4)))))))))))),(2,3),1);
   tree tree_1278 [p = 0.000, P = 0.086] = [&W 0.000067] (((((((((((50,49),48),47),46),(44,(45,43))),(42,41)),40),(29,(28,(27,26)))),((31,30),(32,(33,((((37,((39,38),36)),35),34),(24,(25,23))))))),((22,21),(((15,14),(13,(12,11))),((20,16),((18,(19,17)),(10,(9,(8,(5,(6,(7,4))))))))))),(2,3),1);
   tree tree_1279 [p = 0.000, P = 0.086] = [&W 0.000067] ((((27,(28,(29,26))),((50,(49,(48,(47,(((45,44),43),(46,((42,41),40))))))),(((((37,((39,38),36)),(35,34)),33),32),(30,(31,((25,24),23)))))),(((15,14),(13,(12,11))),((22,21),(19,(20,(16,((18,17),(10,(9,(8,(5,(6,(7,4))))))))))))),(2,3),1);
   tree tree_1280 [p = 0.000, P = 0.086] = [&W 0.000067] (((((50,(49,(48,(47,(46,((44,(45,43)),((42,41),40))))))),(27,(28,(29,26)))),((((((37,((39,38),36)),35),34),33),32),((31,30),(25,(24,23))))),((22,21),(((15,14),(13,(12,11))),(19,(20,(16,((18,17),(10,(9,(8,(5,(6,(7,4))))))))))))),(2,3),1);
   tree tree_1281 [p = 0.000, P = 0.086] = [&W 0.000067] ((((32,(((35,(((39,38),(37,36)),34)),33),((((((((50,49),48),47),46),(44,(45,43))),(42,41)),40),(27,(28,(29,26)))))),((31,30),(24,(25,23)))),(22,(21,(((15,14),(13,(12,11))),((20,16),((18,(19,17)),(10,(9,(8,(5,(6,(7,4)))))))))))),(2,3),1);
   tree tree_1282 [p = 0.000, P = 0.086] = [&W 0.000067] (((((31,30),(((((((50,49),48),47),(46,(44,(45,43)))),(42,41)),40),((29,(27,(28,26))),(32,((((((39,38),(37,36)),35),34),33),((25,24),23)))))),((15,14),(13,(12,11)))),((22,21),(19,((20,16),((18,17),(10,(9,(8,(5,(6,(7,4))))))))))),(2,3),1);
   tree tree_1283 [p = 0.000, P = 0.086] = [&W 0.000067] (((((((((49,48),47),(50,(46,((45,44),43)))),(42,41)),40),(27,((29,28),26))),((31,30),(32,(33,((((39,38),(37,36)),(35,34)),(25,(24,23))))))),((22,21),(((15,14),(13,(12,11))),(19,((20,16),((18,17),(10,(9,(8,(5,(6,(7,4)))))))))))),(2,3),1);
   tree tree_1284 [p = 0.000, P = 0.086] = [&W 0.000067] (((((29,(28,27)),26),((31,30),(((42,((46,((((50,49),48),47),(44,(45,43)))),41)),40),(32,((((((39,38),(37,36)),35),34),33),((25,24),23)))))),((22,21),(((15,14),(13,(12,11))),(19,((20,16),((18,17),(10,(9,(8,(5,(6,(7,4)))))))))))),(2,3),1);
   tree tree_1285 [p = 0.000, P = 0.086] = [&W 0.000067] (((((((50,(((49,48),47),46)),(44,(45,43))),(42,41)),40),((31,30),((29,((28,27),26)),(32,(33,((((39,38),(37,36)),(35,34)),((25,24),23))))))),(22,(21,(((15,14),(13,(12,11))),(19,(16,(20,((18,17),(10,(9,(8,(5,(6,(7,4)))))))))))))),(2,3),1);
   tree tree_1286 [p = 0.000, P = 0.086] = [&W 0.000067] (((((((46,(50,(((49,48),47),(44,(45,43))))),(42,41)),40),(31,30)),((27,(28,(29,26))),(32,(((((37,((39,38),36)),35),34),33),((25,24),23))))),((22,21),(((15,14),(13,(12,11))),((20,16),(19,((18,17),(10,(9,(8,(5,(6,(7,4)))))))))))),(2,3),1);
   tree tree_1287 [p = 0.000, P = 0.086] = [&W 0.000067] ((((50,((46,(((49,48),47),(44,(45,43)))),((42,41),40))),((27,((29,28),26)),((31,30),(32,(((((37,((39,38),36)),35),34),33),((25,24),23)))))),((22,21),(((15,14),(13,(12,11))),((20,16),(19,((18,17),(10,(9,(8,(5,(6,(7,4)))))))))))),(2,3),1);
   tree tree_1288 [p = 0.000, P = 0.086] = [&W 0.000067] ((((27,(28,(29,26))),(((((((48,(49,47)),(50,46)),(44,(45,43))),(42,41)),40),(31,30)),(32,((((37,((39,38),36)),(35,34)),33),(24,(25,23)))))),((22,21),(((15,14),(13,(12,11))),((20,16),(19,((18,17),(10,(9,(8,(5,(6,(7,4)))))))))))),(2,3),1);
   tree tree_1289 [p = 0.000, P = 0.086] = [&W 0.000067] (((22,21),(((15,14),(13,(12,11))),((20,16),(19,((18,17),(10,(9,(8,(5,(6,(7,4))))))))))),((31,(30,((((((((50,49),48),47),46),((45,44),43)),(42,41)),40),((29,(27,(28,26))),(32,(((35,((37,((39,38),36)),34)),33),((25,24),23))))))),(2,3)),1);
   tree tree_1290 [p = 0.000, P = 0.086] = [&W 0.000067] (((((((50,(((49,48),47),(46,((45,44),43)))),42),41),40),((27,((29,28),26)),((31,30),(32,(33,(((((39,38),(37,36)),35),34),(24,(25,23)))))))),((22,21),(((15,14),(13,(12,11))),((20,16),(19,((18,17),(10,(9,(8,(5,(6,(7,4)))))))))))),(2,3),1);
   tree tree_1291 [p = 0.000, P = 0.086] = [&W 0.000067] (((((((((39,(38,(37,36))),35),34),33),32),(((42,41),(((((50,49),48),47),(46,(45,(44,43)))),40)),(29,(27,(28,26))))),(31,(30,(24,(25,23))))),((22,21),(((15,14),(13,(12,11))),((20,16),(19,((18,17),(10,(9,(8,(5,(6,(7,4)))))))))))),(2,3),1);
   tree tree_1292 [p = 0.000, P = 0.087] = [&W 0.000067] ((((27,((29,28),26)),(((((50,((49,48),47)),(46,(44,(45,43)))),(42,41)),40),((((((39,38),(37,36)),(35,34)),33),32),((31,30),((25,24),23))))),((22,21),(((15,14),(13,(12,11))),(19,(20,(16,((18,17),(10,(9,(8,(5,(6,(7,4))))))))))))),(2,3),1);
   tree tree_1293 [p = 0.000, P = 0.087] = [&W 0.000067] ((((((((((50,49),48),47),(46,(45,(44,43)))),(42,41)),40),((31,30),((29,(28,27)),26))),(32,(33,(((37,((39,38),36)),(35,34)),((25,24),23))))),(((15,14),(13,(12,11))),((22,21),((19,(20,16)),((18,17),(10,(9,(8,(5,(6,(7,4))))))))))),(2,3),1);
   tree tree_1294 [p = 0.000, P = 0.087] = [&W 0.000067] ((((31,30),((((50,((((49,48),47),(46,(44,(45,43)))),((42,41),40))),(((((39,38),(37,36)),(35,34)),33),32)),(29,((28,27),26))),(25,(24,23)))),((22,21),(((15,14),(13,(12,11))),(16,(20,(19,((18,17),(10,(9,(8,(5,(6,(7,4))))))))))))),(2,3),1);
   tree tree_1295 [p = 0.000, P = 0.087] = [&W 0.000067] ((((31,30),((((46,((((50,49),48),47),(44,(45,43)))),(42,41)),40),((29,((28,27),26)),(32,(((35,((37,((39,38),36)),34)),33),((25,24),23)))))),((22,21),(((15,14),(13,(12,11))),((20,16),(19,((18,17),(10,(9,(8,(5,(6,(7,4)))))))))))),(2,3),1);
   tree tree_1296 [p = 0.000, P = 0.087] = [&W 0.000067] (((((((((50,((49,48),47)),46),(44,(45,43))),(42,41)),40),(31,30)),((27,(28,(29,26))),(32,((((((39,38),(37,36)),35),34),33),((25,24),23))))),(21,(22,(((15,14),(13,(12,11))),(20,(16,(19,((18,17),(10,(9,(8,(5,(6,(7,4)))))))))))))),(2,3),1);
   tree tree_1297 [p = 0.000, P = 0.087] = [&W 0.000067] (((((28,27),(29,26)),((((((((49,(50,48)),47),46),((45,44),43)),(42,41)),40),(31,30)),(32,((((((39,38),(37,36)),35),34),33),((25,24),23))))),((22,21),(((15,14),(13,(12,11))),(20,(16,(19,((18,17),(10,(9,(8,(5,(6,(7,4))))))))))))),(2,3),1);
   tree tree_1298 [p = 0.000, P = 0.087] = [&W 0.000067] ((((50,((42,41),((46,(((49,48),47),(44,(45,43)))),40))),((31,30),((29,((28,27),26)),(32,(33,(((37,((39,38),36)),(35,34)),((25,24),23))))))),(21,(22,(((15,14),(13,(12,11))),((20,16),(19,((18,17),(10,(9,(8,(5,(6,(7,4))))))))))))),(2,3),1);
   tree tree_1299 [p = 0.000, P = 0.087] = [&W 0.000067] (((((((((39,38),(37,36)),(35,34)),33),32),(((((46,(((50,(49,48)),47),(44,(45,43)))),42),41),40),(27,((29,28),26)))),((31,30),(24,(25,23)))),(22,(21,(((15,14),(13,(12,11))),(16,(20,(19,((18,17),(10,(9,(8,(5,(6,(7,4)))))))))))))),(2,3),1);
   tree tree_1300 [p = 0.000, P = 0.087] = [&W 0.000067] (((((31,30),(((42,((((49,(50,48)),47),(46,(45,(44,43)))),41)),40),(27,(29,(28,26))))),(32,(((((39,38),(37,36)),(35,34)),33),((25,24),23)))),(22,(21,(((15,14),(13,(12,11))),(16,(20,(19,((18,17),(10,(9,(8,(5,(6,(7,4)))))))))))))),(2,3),1);
   tree tree_1301 [p = 0.000, P = 0.087] = [&W 0.000067] ((((((((50,(46,(((49,48),47),(44,(45,43))))),42),41),40),(31,30)),((27,(29,(28,26))),(32,(((((39,38),(37,36)),(35,34)),33),((25,24),23))))),(22,(21,(((15,14),(13,(12,11))),(16,(20,(19,((18,17),(10,(9,(8,(5,(6,(7,4)))))))))))))),(2,3),1);
   tree tree_1302 [p = 0.000, P = 0.087] = [&W 0.000067] ((((31,30),(((42,(((((49,(50,48)),47),46),(45,(44,43))),41)),40),((27,(28,(29,26))),(32,(33,(((((39,38),(37,36)),35),34),((25,24),23))))))),(22,(21,(((15,14),(13,(12,11))),(16,(20,(19,((18,17),(10,(9,(8,(5,(6,(7,4)))))))))))))),(2,3),1);
   tree tree_1303 [p = 0.000, P = 0.087] = [&W 0.000067] ((((((((37,((39,38),36)),(35,34)),33),32),((50,((((((49,48),47),46),(44,(45,43))),(42,41)),40)),(27,(28,(29,26))))),((31,30),(25,(24,23)))),((22,21),(((15,14),(13,(12,11))),(16,(20,(19,((18,17),(10,(9,(8,(5,(6,(7,4))))))))))))),(2,3),1);
   tree tree_1304 [p = 0.000, P = 0.087] = [&W 0.000067] ((((31,30),(((50,((((46,(((49,48),47),((45,44),43))),42),41),40)),((29,(28,27)),26)),(32,(33,((((39,38),(37,36)),(35,34)),((25,24),23)))))),((22,21),(((15,14),(13,(12,11))),(16,(20,(19,((18,17),(10,(9,(8,(5,(6,(7,4))))))))))))),(2,3),1);
   tree tree_1305 [p = 0.000, P = 0.087] = [&W 0.000067] ((((31,30),((29,((28,27),26)),((50,(((((49,48),47),46),(44,(45,43))),((42,41),40))),(32,((((((39,38),(37,36)),35),34),33),((25,24),23)))))),(21,(22,(((15,14),(13,(12,11))),(16,(20,(19,((18,17),(10,(9,(8,(5,(6,(7,4)))))))))))))),(2,3),1);
   tree tree_1306 [p = 0.000, P = 0.087] = [&W 0.000067] (((((((((((49,48),47),46),(44,(45,43))),(50,(42,41))),40),(31,30)),(29,((28,27),26))),(32,(33,((((39,38),(37,36)),(35,34)),((25,24),23))))),(22,(21,(((15,14),(13,(12,11))),(20,(16,(19,((18,17),(10,(9,(8,(5,(6,(7,4)))))))))))))),(2,3),1);
   tree tree_1307 [p = 0.000, P = 0.088] = [&W 0.000067] ((((31,30),((((((((50,(49,48)),47),46),(45,(44,43))),(42,41)),40),(29,((28,27),26))),(32,(33,(((37,((39,38),36)),(35,34)),((25,24),23)))))),((22,21),(((15,14),(13,(12,11))),(16,(20,(19,((18,17),(10,(9,(8,(5,(6,(7,4))))))))))))),(2,3),1);
   tree tree_1308 [p = 0.000, P = 0.088] = [&W 0.000067] ((((31,30),((((((50,(49,48)),47),(46,((45,44),43))),(42,41)),40),((((39,(38,(37,36))),(35,34)),33),(32,((29,((28,27),26)),((25,24),23)))))),((22,21),(((15,14),(13,(12,11))),(16,(20,(19,((18,17),(10,(9,(8,(5,(6,(7,4))))))))))))),(2,3),1);
   tree tree_1309 [p = 0.000, P = 0.088] = [&W 0.000067] (((((((46,((((50,49),48),47),(44,(45,43)))),(42,41)),40),(31,30)),((29,((28,27),26)),(32,(((((39,38),(37,36)),(35,34)),33),((25,24),23))))),((22,21),(((15,14),(13,(12,11))),(16,(20,(19,((18,17),(10,(9,(8,(5,(6,(7,4))))))))))))),(2,3),1);
   tree tree_1310 [p = 0.000, P = 0.088] = [&W 0.000067] ((((31,30),((((((((50,49),48),47),46),(44,(45,43))),(42,41)),40),((29,((28,27),26)),(32,(33,(((37,((39,38),36)),(35,34)),((25,24),23))))))),((22,21),(((15,14),(13,(12,11))),(16,(20,(19,((18,17),(10,(9,(8,(5,(6,(7,4))))))))))))),(2,3),1);
   tree tree_1311 [p = 0.000, P = 0.088] = [&W 0.000067] (((((((((50,(49,48)),47),46),(44,(45,43))),(42,41)),40),((31,30),((29,((28,27),26)),(32,(((((39,38),(37,36)),(35,34)),33),((25,24),23)))))),((22,21),(((15,14),(13,(12,11))),(16,(20,(19,((18,17),(10,(9,(8,(5,(6,(7,4))))))))))))),(2,3),1);
   tree tree_1312 [p = 0.000, P = 0.088] = [&W 0.000067] ((((31,30),((29,((28,27),26)),((((46,(((50,(49,48)),47),((45,44),43))),(42,41)),40),(32,((((37,((39,38),36)),(35,34)),33),((25,24),23)))))),((22,21),(((15,14),(13,(12,11))),(16,(20,(19,((18,17),(10,(9,(8,(5,(6,(7,4))))))))))))),(2,3),1);
   tree tree_1313 [p = 0.000, P = 0.088] = [&W 0.000067] ((((31,30),((((42,41),((50,(46,(((49,48),47),(44,(45,43))))),40)),(29,((28,27),26))),(32,((((((39,38),(37,36)),35),34),33),((25,24),23))))),((22,21),(((15,14),(13,(12,11))),(16,(20,(19,((18,17),(10,(9,(8,(5,(6,(7,4))))))))))))),(2,3),1);
   tree tree_1314 [p = 0.000, P = 0.088] = [&W 0.000067] ((((31,30),((((46,((((50,49),48),47),(44,(45,43)))),(42,41)),40),(((29,(28,27)),26),(32,(33,(((37,((39,38),36)),(35,34)),((25,24),23))))))),((22,21),(((15,14),(13,(12,11))),(16,(20,(19,((18,17),(10,(9,(8,(5,(6,(7,4))))))))))))),(2,3),1);
   tree tree_1315 [p = 0.000, P = 0.088] = [&W 0.000067] (((((29,(28,27)),26),((((((50,(((49,48),47),46)),(44,(45,43))),(42,41)),40),(31,30)),(32,(33,(((37,((39,38),36)),(35,34)),((25,24),23)))))),((22,21),(((15,14),(13,(12,11))),(16,(20,(19,((18,17),(10,(9,(8,(5,(6,(7,4))))))))))))),(2,3),1);
   tree tree_1316 [p = 0.000, P = 0.088] = [&W 0.000067] (((((31,30),(29,((28,27),26))),((((50,((((49,48),47),46),(44,(45,43)))),(42,41)),40),(32,(((((37,((39,38),36)),35),34),33),((25,24),23))))),((22,21),(((15,14),(13,(12,11))),(16,(20,(19,((18,17),(10,(9,(8,(5,(6,(7,4))))))))))))),(2,3),1);
   tree tree_1317 [p = 0.000, P = 0.088] = [&W 0.000067] (((((29,(28,27)),26),((((42,((((((50,49),48),47),46),((45,44),43)),41)),40),(31,30)),(32,(33,((((39,38),(37,36)),(35,34)),((25,24),23)))))),((22,21),(((15,14),(13,(12,11))),(16,(20,(19,((18,17),(10,(9,(8,(5,(6,(7,4))))))))))))),(2,3),1);
   tree tree_1318 [p = 0.000, P = 0.088] = [&W 0.000067] ((((((((((50,(49,48)),47),46),(44,(45,43))),(42,41)),40),(31,30)),((29,((28,27),26)),(32,(((((37,((39,38),36)),35),34),33),((25,24),23))))),((22,21),(((15,14),(13,(12,11))),(16,(20,(19,((18,17),(10,(9,(8,(5,(6,(7,4))))))))))))),(2,3),1);
   tree tree_1319 [p = 0.000, P = 0.088] = [&W 0.000067] (((((29,(28,27)),26),(((((50,(((49,48),47),(46,(45,(44,43))))),42),41),40),((31,30),(32,((((((39,38),37),36),(35,34)),33),((25,24),23)))))),((22,21),(((15,14),(13,(12,11))),(16,(20,(19,((18,17),(10,(9,(8,(5,(6,(7,4))))))))))))),(2,3),1);
   tree tree_1320 [p = 0.000, P = 0.088] = [&W 0.000067] ((((((((((49,(50,48)),47),46),(45,(44,43))),(42,41)),40),(31,30)),(((29,(28,27)),26),(32,((((((39,38),(37,36)),35),34),33),((25,24),23))))),((22,21),(((15,14),(13,(12,11))),(16,(20,(19,((18,17),(10,(9,(8,(5,(6,(7,4))))))))))))),(2,3),1);
   tree tree_1321 [p = 0.000, P = 0.088] = [&W 0.000067] ((((((42,((46,((((50,49),48),47),(44,(45,43)))),41)),40),(27,(29,(28,26)))),(((((((39,38),37),36),(35,34)),33),32),((31,30),(24,(25,23))))),((22,21),(((15,14),(13,(12,11))),((19,(20,16)),(17,(18,(10,(9,(8,(5,(6,(7,4)))))))))))),(2,3),1);
   tree tree_1322 [p = 0.000, P = 0.089] = [&W 0.000067] ((((((((((50,49),48),47),(46,(44,(45,43)))),(42,41)),40),(((((37,((39,38),36)),(35,34)),33),32),(27,(29,(28,26))))),((31,30),(24,(25,23)))),((22,21),(((15,14),(13,(12,11))),((19,(20,16)),(17,(18,(10,(9,(8,(5,(6,(7,4)))))))))))),(2,3),1);
   tree tree_1323 [p = 0.000, P = 0.089] = [&W 0.000067] ((((((42,((((50,(49,48)),47),(46,(44,(45,43)))),41)),40),(29,((28,27),26))),((31,30),(32,(((((39,38),(37,36)),(35,34)),33),((25,24),23))))),(22,(21,(((15,14),(13,(12,11))),(16,(20,((19,(18,17)),(10,(9,(8,(5,(6,(7,4))))))))))))),(2,3),1);
   tree tree_1324 [p = 0.000, P = 0.089] = [&W 0.000067] (((31,30),(((((35,((37,((39,38),36)),34)),33),32),((50,((((48,(49,47)),46),(45,(44,43))),((42,41),40))),(29,((28,27),26)))),(24,(25,23)))),(((22,21),(((15,14),(13,(12,11))),((19,(20,16)),(17,(18,(10,(9,(8,(5,(6,(7,4))))))))))),(2,3)),1);
   tree tree_1325 [p = 0.000, P = 0.089] = [&W 0.000067] ((((((((50,((49,48),47)),46),(44,(45,43))),(42,41)),40),(29,((28,27),26))),((31,30),(32,((((37,((39,38),36)),(35,34)),33),((25,24),23))))),(((22,21),(((15,14),(13,(12,11))),((19,(20,16)),(17,(18,(10,(9,(8,(5,(6,(7,4))))))))))),(2,3)),1);
   tree tree_1326 [p = 0.000, P = 0.089] = [&W 0.000067] (((((29,27),(28,26)),((((35,((((39,38),37),36),34)),33),32),((((50,((((49,48),47),46),(44,(45,43)))),(42,41)),40),(30,(31,(24,(25,23))))))),((22,21),(((15,14),(13,(12,11))),((19,(20,16)),(17,(18,(10,(9,(8,(5,(6,(7,4)))))))))))),(2,3),1);
   tree tree_1327 [p = 0.000, P = 0.089] = [&W 0.000067] ((((((((37,((39,38),36)),(35,34)),33),32),(((42,((((49,48),47),(50,(46,(44,(45,43))))),41)),40),(27,((29,28),26)))),(31,(30,(24,(25,23))))),((22,21),(((15,14),(13,(12,11))),((19,(20,16)),(17,(18,(10,(9,(8,(5,(6,(7,4)))))))))))),(2,3),1);
   tree tree_1328 [p = 0.000, P = 0.089] = [&W 0.000067] (((((((((((39,38),37),36),35),34),33),32),((42,((((50,((49,48),47)),(46,(45,(44,43)))),41),40)),(29,((28,27),26)))),((31,30),(24,(25,23)))),((22,21),(((15,14),(13,(12,11))),((19,(20,16)),(17,(18,(10,(9,(8,(5,(6,(7,4)))))))))))),(2,3),1);
   tree tree_1329 [p = 0.000, P = 0.089] = [&W 0.000067] ((((((((50,((49,48),47)),46),(45,(44,43))),(42,41)),40),((((((((39,38),(37,36)),35),34),33),32),(29,((28,27),26))),((31,30),(24,(25,23))))),((22,21),(((15,14),(13,(12,11))),((19,(20,16)),(17,(18,(10,(9,(8,(5,(6,(7,4)))))))))))),(2,3),1);
   tree tree_1330 [p = 0.000, P = 0.089] = [&W 0.000067] ((((((35,((37,((39,38),36)),34)),33),32),(((50,((42,((46,(((49,48),47),(44,(45,43)))),41)),40)),(29,((28,27),26))),((31,30),(24,(25,23))))),((22,21),(((15,14),(13,(12,11))),((19,(20,16)),(17,(18,(10,(9,(8,(5,(6,(7,4)))))))))))),(2,3),1);
   tree tree_1331 [p = 0.000, P = 0.089] = [&W 0.000067] (((((((((37,((39,38),36)),35),34),33),32),((((((((50,49),48),47),46),(44,(45,43))),(42,41)),40),(29,((28,27),26)))),((31,30),(24,(25,23)))),((22,21),(((15,14),(13,(12,11))),((19,(20,16)),(17,(18,(10,(9,(8,(5,(6,(7,4)))))))))))),(2,3),1);
   tree tree_1332 [p = 0.000, P = 0.089] = [&W 0.000067] ((((((29,28),27),26),(((((((((50,49),48),47),46),(44,(45,43))),(42,41)),40),((((((39,38),(37,36)),35),34),33),32)),((31,30),(24,(25,23))))),((22,21),(((15,14),(13,(12,11))),((19,(20,16)),(17,(18,(10,(9,(8,(5,(6,(7,4)))))))))))),(2,3),1);
   tree tree_1333 [p = 0.000, P = 0.089] = [&W 0.000067] (((((28,(29,27)),26),((31,30),((((50,(((49,48),47),(46,(45,(44,43))))),(42,41)),40),(32,((((((39,38),(37,36)),35),34),33),(24,(25,23))))))),((22,21),(((15,14),(13,(12,11))),((19,(20,16)),(17,(18,(10,(9,(8,(5,(6,(7,4)))))))))))),(2,3),1);
   tree tree_1334 [p = 0.000, P = 0.089] = [&W 0.000067] ((((50,(((((49,48),47),(46,((45,44),43))),(42,41)),40)),(((28,(29,27)),26),((31,30),(32,((((((39,38),(37,36)),35),34),33),(24,(25,23))))))),((22,21),(((15,14),(13,(12,11))),((19,(20,16)),(17,(18,(10,(9,(8,(5,(6,(7,4)))))))))))),(2,3),1);
   tree tree_1335 [p = 0.000, P = 0.089] = [&W 0.000067] ((((31,30),(((((((50,(49,48)),47),46),(45,(44,43))),(42,41)),40),((27,(28,(29,26))),(32,(((35,((37,((39,38),36)),34)),33),(24,(25,23))))))),((22,21),(((15,14),(13,(12,11))),((19,(20,16)),(17,(18,(10,(9,(8,(5,(6,(7,4)))))))))))),(2,3),1);
   tree tree_1336 [p = 0.000, P = 0.089] = [&W 0.000067] ((((31,30),((27,((29,28),26)),(((42,(((50,((49,48),47)),(46,(44,(45,43)))),41)),40),(32,(33,(((((39,38),(37,36)),35),34),((25,24),23))))))),(22,(21,(((15,14),(13,(12,11))),(16,(20,(19,((18,17),(10,(9,(8,(5,(6,(7,4)))))))))))))),(2,3),1);
   tree tree_1337 [p = 0.000, P = 0.090] = [&W 0.000067] ((((((((((((50,49),48),47),46),((45,44),43)),(42,41)),40),((((((39,38),(37,36)),35),34),33),32)),((29,(28,27)),26)),((31,30),(25,(24,23)))),((22,21),(((15,14),(13,(12,11))),(16,(20,(19,((18,17),(10,(9,(8,(5,(6,(7,4))))))))))))),(2,3),1);
   tree tree_1338 [p = 0.000, P = 0.090] = [&W 0.000067] ((((50,((((((49,48),47),46),(44,(45,43))),(42,41)),40)),((31,30),((29,((28,27),26)),(32,(33,((((39,38),(37,36)),(35,34)),((25,24),23))))))),(((15,14),(13,(12,11))),((22,21),(16,(20,(19,((18,17),(10,(9,(8,(5,(6,(7,4))))))))))))),(2,3),1);
   tree tree_1339 [p = 0.000, P = 0.090] = [&W 0.000067] ((((((((((49,48),47),(50,46)),(44,(45,43))),(42,41)),40),(29,((28,27),26))),((((((37,((39,38),36)),35),34),33),32),((31,30),((25,24),23)))),(22,(21,(((15,14),(13,(12,11))),(16,(20,(19,((18,17),(10,(9,(8,(5,(6,(7,4)))))))))))))),(2,3),1);
   tree tree_1340 [p = 0.000, P = 0.090] = [&W 0.000067] (((((((((50,49),48),47),(46,(45,(44,43)))),(42,41)),40),(((31,30),((29,(28,27)),26)),(32,(33,(((37,((39,38),36)),(35,34)),((25,24),23)))))),(22,(21,(((15,14),(13,(12,11))),(16,(20,(19,((18,17),(10,(9,(8,(5,(6,(7,4)))))))))))))),(2,3),1);
   tree tree_1341 [p = 0.000, P = 0.090] = [&W 0.000067] (((((50,((49,48),(47,((46,((45,44),43)),((42,41),40))))),((28,27),(29,26))),((31,30),(32,(((((39,38),(37,36)),(35,34)),33),((25,24),23))))),(((15,14),(13,(12,11))),((22,21),(16,(20,(19,((18,17),(10,(9,(8,(5,(6,(7,4))))))))))))),(2,3),1);
   tree tree_1342 [p = 0.000, P = 0.090] = [&W 0.000067] ((((31,30),((((((((50,49),48),47),46),(45,(44,43))),((42,41),40)),(((29,28),27),26)),(32,((((((39,38),(37,36)),35),34),33),((25,24),23))))),(((15,14),(13,(12,11))),((22,21),(16,(20,(19,((18,17),(10,(9,(8,(5,(6,(7,4))))))))))))),(2,3),1);
   tree tree_1343 [p = 0.000, P = 0.090] = [&W 0.000067] ((((31,30),((((((((50,(49,48)),47),46),(45,(44,43))),(42,41)),40),(27,(29,(28,26)))),(32,(((((39,38),(37,36)),(35,34)),33),((25,24),23))))),((22,21),(((15,14),(13,(12,11))),((20,16),((19,(18,17)),(10,(9,(8,(5,(6,(7,4))))))))))),(2,3),1);
   tree tree_1344 [p = 0.000, P = 0.090] = [&W 0.000067] (((((((31,30),((((46,((50,(49,(48,47))),(44,(45,43)))),(42,41)),40),(28,((29,27),26)))),(32,(((((39,(38,(37,36))),35),34),33),((25,24),23)))),22),21),(((15,14),(13,(12,11))),((19,(20,16)),(17,(18,(10,(9,(8,(5,(6,(7,4))))))))))),(2,3),1);
   tree tree_1345 [p = 0.000, P = 0.090] = [&W 0.000067] (((31,30),((50,(((46,(((49,48),47),(44,(45,43)))),(42,41)),40)),((27,(28,(29,26))),(32,(((((39,38),(37,36)),(35,34)),33),((25,24),23)))))),(((22,21),(((15,14),(13,(12,11))),((19,(20,16)),(17,(18,(10,(9,(8,(5,(6,(7,4))))))))))),(2,3)),1);
   tree tree_1346 [p = 0.000, P = 0.090] = [&W 0.000067] (((((((((50,((49,48),47)),(46,((45,44),43))),(42,41)),40),(31,30)),((28,27),(29,26))),(32,(((((37,((39,38),36)),35),34),33),((25,24),23)))),(22,(21,(((15,14),(13,(12,11))),(20,(16,((19,(18,17)),(10,(9,(8,(5,(6,(7,4))))))))))))),(2,3),1);
   tree tree_1347 [p = 0.000, P = 0.090] = [&W 0.000067] (((((((46,((((50,49),48),47),(45,(44,43)))),(42,41)),40),(((((((39,38),(37,36)),35),34),33),32),(29,((28,27),26)))),(31,(30,(24,(25,23))))),((22,21),(((15,14),(13,(12,11))),((20,16),((19,(18,17)),(10,(9,(8,(5,(6,(7,4))))))))))),(2,3),1);
   tree tree_1348 [p = 0.000, P = 0.090] = [&W 0.000067] (((((((((50,49),48),47),(46,(44,(45,43)))),(42,41)),40),(((29,(28,27)),26),((31,30),(32,((((37,((39,38),36)),35),34),(33,((25,24),23))))))),(((15,14),(13,(12,11))),((22,21),(16,(20,(19,((18,17),(10,(9,(8,(5,(6,(7,4))))))))))))),(2,3),1);
   tree tree_1349 [p = 0.000, P = 0.090] = [&W 0.000067] (((((((((((50,49),(48,47)),46),(44,(45,43))),(42,41)),40),(((((39,38),(37,36)),(35,34)),33),32)),(29,(27,(28,26)))),((31,30),(25,(24,23)))),((22,21),(((15,14),(13,(12,11))),(20,(16,((19,(18,17)),(10,(9,(8,(5,(6,(7,4)))))))))))),(2,3),1);
   tree tree_1350 [p = 0.000, P = 0.090] = [&W 0.000067] ((((((42,(((50,((49,48),47)),(46,(45,(44,43)))),41)),40),(31,30)),((29,((28,27),26)),(32,((((((39,38),(37,36)),35),34),33),((25,24),23))))),((22,21),(((15,14),(13,(12,11))),(16,(20,(19,((18,17),(10,(9,(8,(5,(6,(7,4))))))))))))),(2,3),1);
   tree tree_1351 [p = 0.000, P = 0.090] = [&W 0.000067] ((((31,30),((((((((50,49),48),47),46),((45,44),43)),(42,41)),40),((29,((28,27),26)),(32,((((((39,38),(37,36)),35),34),33),((25,24),23)))))),((22,21),(((15,14),(13,(12,11))),(20,(16,(19,((18,17),(10,(9,(8,(5,(6,(7,4))))))))))))),(2,3),1);
   tree tree_1352 [p = 0.000, P = 0.091] = [&W 0.000067] ((((((29,28),27),26),(((((46,((50,((49,48),47)),(44,(45,43)))),(42,41)),40),(31,30)),(32,((((((39,38),(37,36)),35),34),33),((25,24),23))))),((22,21),(((15,14),(13,(12,11))),(20,(16,(19,((18,17),(10,(9,(8,(5,(6,(7,4))))))))))))),(2,3),1);
   tree tree_1353 [p = 0.000, P = 0.091] = [&W 0.000067] ((((31,30),((((50,(((49,48),47),(46,(45,(44,43))))),(42,41)),40),((27,((29,28),26)),(32,(33,((35,(((39,38),(37,36)),34)),((25,24),23))))))),(21,(22,(((15,14),(13,(12,11))),(20,(16,(19,((18,17),(10,(9,(8,(5,(6,(7,4)))))))))))))),(2,3),1);
   tree tree_1354 [p = 0.000, P = 0.091] = [&W 0.000067] ((((31,30),(((((((49,(50,48)),47),46),((45,44),43)),(42,41)),40),(32,((29,((28,27),26)),(((((39,38),(37,36)),(35,34)),33),((25,24),23)))))),((22,21),(((15,14),(13,(12,11))),(20,(16,(19,((18,17),(10,(9,(8,(5,(6,(7,4))))))))))))),(2,3),1);
[truncated: 4,029,985 more chars]
