# Supplementary material for: Systematics of giant neotropical fireflies and their kin (Lampyridae: Lampyrinae)
Source: PLoS One. 2026 Aug 3;21(8):e0354465. doi: 10.1371/journal.pone.0354465 (PMC13432145; doi:10.1371/journal.pone.0354465)
Supplement: S7 File — (ZIP) [file pone.0354465.s007.zip › S7/CratoBayes_not-partitionedSScopy.txt.run2.t]

#NEXUS
[ID: 9134830373]
[Param: tree]
begin trees;
   translate
       1 Cladodes_flabellatus,
       2 Photinus_pyralis,
       3 Photinus_corruscus,
       4 Aspisoma_lineatum,
       5 Aspisoma_laetum,
       6 Aspisoma_sticticum,
       7 Aspisoma_maculatum,
       8 Aspisoma_physonotum,
       9 Aspisoma_buyssoni,
      10 Aspisoma_ignitum,
      11 Pyractomena_lucifera,
      12 Pyractomena_cf_ecostata,
      13 Pyractomena_borealis,
      14 Aspisomoides_bilineatum,
      15 Aspisomoides_costatum,
      16 Aspisoma_pulchellum,
      17 Aspisoma_gentile,
      18 Aspisoma_lepidum,
      19 Aspisoma_aelianum,
      20 Aspisoma_nigrum,
      21 Micronaspis_floridana,
      22 Micronaspis_gabrielae,
      23 Tenaspis_angularis,
      24 Tenaspis_sinuosa,
      25 Tenaspis_chamelensis,
      26 Lampyris_noctiluca,
      27 Pleotomus_pallens,
      28 Microphotus_octhartus,
      29 Pleotomodes_knulli,
      30 Bituca_beskei,
      31 Bituca_miltoni,
      32 Lucernuta_savignii,
      33 Lychnacris_flabellata,
      34 Lucio_pictum,
      35 Lamprocera_diluta,
      36 Nyctocera_fuscipennis,
      37 Nyctocera_fasciata,
      38 Nyctocera_discorufa,
      39 Nyctocera_blattina,
      40 Cratomorphus_picipennis,
      41 Cratomorphus_distinctus,
      42 Cratomorphus_leoneli,
      43 Cratomorphus_splendidus,
      44 Cratomorphus_diaphanus,
      45 Cratomorphus_albomarginatus,
      46 Cratomorphus_bifenestratus,
      47 Cratomorphus_cossyphinus,
      48 Cratomorphus_signativentris,
      49 Cratomorphus_dorsalis,
      50 Erythrolychnia_bipartita;
   tree gen.0 = [&U] ((21:2.000000e-02,(40:2.000000e-02,((36:2.000000e-02,30:2.000000e-02):2.000000e-02,(13:2.000000e-02,(49:2.000000e-02,(25:2.000000e-02,9:2.000000e-02):2.000000e-02):2.000000e-02):2.000000e-02):2.000000e-02):2.000000e-02):2.000000e-02,(5:2.000000e-02,(46:2.000000e-02,((24:2.000000e-02,10:2.000000e-02):2.000000e-02,((31:2.000000e-02,17:2.000000e-02):2.000000e-02,(47:2.000000e-02,(8:2.000000e-02,((48:2.000000e-02,16:2.000000e-02):2.000000e-02,((38:2.000000e-02,(42:2.000000e-02,((50:2.000000e-02,23:2.000000e-02):2.000000e-02,(45:2.000000e-02,11:2.000000e-02):2.000000e-02):2.000000e-02):2.000000e-02):2.000000e-02,(((29:2.000000e-02,22:2.000000e-02):2.000000e-02,(6:2.000000e-02,((43:2.000000e-02,28:2.000000e-02):2.000000e-02,(20:2.000000e-02,(44:2.000000e-02,2:2.000000e-02):2.000000e-02):2.000000e-02):2.000000e-02):2.000000e-02):2.000000e-02,(((37:2.000000e-02,34:2.000000e-02):2.000000e-02,(41:2.000000e-02,(19:2.000000e-02,7:2.000000e-02):2.000000e-02):2.000000e-02):2.000000e-02,(27:2.000000e-02,(39:2.000000e-02,(12:2.000000e-02,((18:2.000000e-02,(14:2.000000e-02,(26:2.000000e-02,(33:2.000000e-02,((32:2.000000e-02,15:2.000000e-02):2.000000e-02,(35:2.000000e-02,4:2.000000e-02):2.000000e-02):2.000000e-02):2.000000e-02):2.000000e-02):2.000000e-02):2.000000e-02,3:2.000000e-02):2.000000e-02):2.000000e-02):2.000000e-02):2.000000e-02):2.000000e-02):2.000000e-02):2.000000e-02):2.000000e-02):2.000000e-02):2.000000e-02):2.000000e-02):2.000000e-02):2.000000e-02):2.000000e-02,1:2.000000e-02);
   tree gen.1000 = [&U] ((3:1.261855e-02,2:1.402515e-02):8.292910e-02,((((((8:1.974369e-02,(((18:5.584364e-02,7:2.256464e-02):1.291880e-02,5:2.199741e-02):1.852519e-02,((4:2.597648e-02,9:2.325326e-02):3.422599e-03,6:1.591110e-02):2.643805e-02):1.405105e-02):6.192344e-02,10:2.906924e-02):5.944750e-02,((20:2.165806e-02,16:2.148105e-02):4.483858e-02,19:4.290901e-03):1.554657e-02):5.858139e-03,17:6.682526e-02):7.838432e-02,(22:3.667555e-02,21:9.923311e-03):1.656450e-02):1.112734e-02,(((14:4.081255e-02,15:3.873747e-02):4.444628e-02,(((32:2.123492e-02,((31:3.017564e-02,30:2.231059e-02):7.718696e-02,((((36:1.521008e-02,(39:2.859829e-02,38:2.955134e-02):1.648189e-02):1.799644e-02,(35:2.218136e-02,34:2.382442e-02):1.483137e-02):4.087123e-02,(37:7.493132e-02,33:1.879178e-02):8.299742e-02):4.987427e-02,((25:1.045624e-02,24:3.928529e-02):2.989311e-02,23:3.435282e-02):6.567117e-02):1.392425e-01):2.525757e-02):1.573943e-02,(27:6.090607e-02,(28:1.933481e-02,(29:1.092185e-01,26:1.023811e-02):5.127955e-02):2.985773e-02):2.319646e-02):5.163396e-02,(50:3.483404e-02,(42:1.424600e-02,(40:6.263014e-02,(41:2.976733e-02,((46:1.559423e-02,((43:4.234506e-02,44:2.258148e-02):5.898119e-02,45:3.455056e-02):3.719006e-02):4.845700e-02,((49:4.021542e-02,48:3.560653e-02):6.342834e-02,47:1.311783e-02):4.453752e-02):3.554157e-02):3.967920e-02):5.235795e-02):3.955900e-02):7.182331e-02):8.819514e-02):3.300966e-02,((13:3.284389e-02,12:1.024891e-02):5.273995e-02,11:7.640883e-02):7.604179e-02):1.157433e-02):6.976266e-02,1:1.625837e-01);
   tree gen.2000 = [&U] ((3:1.074458e-02,2:2.696383e-03):8.468231e-02,(((((27:6.327137e-02,28:2.336055e-02):3.269858e-02,26:1.860168e-02):6.432029e-02,29:2.848106e-02):2.200168e-01,((32:2.820413e-02,(((((39:8.420007e-03,38:2.365845e-02):2.033664e-02,(36:1.504381e-02,37:1.722727e-02):9.170981e-03):1.148817e-01,(35:1.759421e-02,34:2.220012e-02):6.206427e-02):8.517651e-02,33:4.137906e-02):8.019029e-02,((25:1.007637e-02,24:1.688866e-02):6.747230e-02,23:2.295352e-02):1.058255e-01):5.625305e-02):5.114691e-02,((50:1.373149e-01,(((((49:4.427369e-02,48:3.608093e-02):3.662323e-02,47:2.980506e-02):5.181122e-02,(46:3.458040e-02,(44:9.059261e-03,(45:2.218951e-02,43:3.434184e-03):2.901432e-02):4.402693e-02):7.855179e-02):6.073381e-02,(41:5.857110e-03,42:1.538576e-02):1.439028e-02):7.375019e-02,40:2.148022e-02):1.432864e-01):2.375121e-01,(31:4.141241e-02,30:2.506307e-02):8.082278e-02):4.843321e-02):3.171316e-02):9.087468e-02,((((14:1.144371e-02,15:3.710098e-03):5.225325e-02,((12:4.471222e-02,11:6.194326e-02):1.706769e-02,13:2.558711e-02):1.054455e-01):2.602333e-02,((20:2.236262e-02,(19:1.554965e-02,(((((((4:3.865404e-02,(7:2.946807e-03,6:1.999686e-02):5.450313e-03):3.441233e-02,5:1.257758e-02):3.184973e-02,9:6.310822e-02):9.353818e-03,8:8.048807e-03):2.595432e-02,10:3.835777e-02):6.065260e-02,18:1.457017e-02):1.434852e-02,17:4.613219e-02):2.439928e-02):6.149678e-02):2.390641e-02,16:1.359219e-02):9.011218e-02):8.172043e-02,(22:5.629741e-03,21:9.094859e-03):5.213476e-02):1.897678e-04):1.306834e-01,1:2.080838e-01);
   tree gen.3000 = [&U] ((((21:1.121253e-02,22:9.742791e-03):7.263314e-02,((((((43:9.718221e-04,45:3.817223e-02):1.537240e-02,44:6.715641e-02):5.716993e-02,((49:3.422043e-02,48:9.185021e-02):2.461156e-02,47:1.758702e-02):3.445222e-02):2.475188e-02,(46:9.957411e-02,((42:3.133695e-03,41:3.846111e-02):8.310442e-02,40:8.018534e-02):2.735182e-02):4.012267e-02):6.935959e-02,50:1.559112e-01):2.687338e-01,(((32:3.699014e-02,(((24:2.186559e-02,25:4.344245e-02):2.695781e-02,23:4.265604e-03):2.125155e-01,(33:1.421116e-02,(34:9.499126e-03,(35:2.306958e-03,(37:1.818294e-02,(36:1.921194e-02,(39:3.716332e-02,38:1.874891e-02):2.404136e-02):5.993159e-02):7.700394e-02):1.303312e-02):8.029826e-02):8.977927e-02):1.118749e-01):8.256497e-02,(29:4.473659e-03,(26:3.329849e-02,(28:1.548116e-01,27:1.190018e-01):3.167424e-02):9.601407e-02):2.724898e-01):4.569633e-02,(31:1.742817e-02,30:1.668107e-02):3.535405e-02):7.666553e-02):2.152299e-01):6.540861e-03,(((((20:2.758881e-02,16:8.525712e-03):1.480239e-02,19:4.256709e-02):5.577139e-02,(((8:3.738210e-02,(((5:3.821718e-02,(7:2.342083e-02,6:5.951928e-03):1.657250e-02):2.659237e-03,4:8.483018e-03):2.708403e-02,9:2.484003e-02):1.445784e-02):8.170831e-02,10:7.883390e-02):6.249138e-02,18:5.735513e-02):4.292647e-03):7.722921e-03,17:1.575666e-02):1.412655e-01,((15:1.160609e-03,14:3.231491e-03):5.479961e-02,(13:2.379353e-02,(11:2.080176e-02,12:3.929793e-02):2.401265e-02):1.629122e-01):4.283458e-02):5.919739e-02):1.719973e-01,(2:1.025885e-02,3:1.758386e-02):9.090580e-02,1:1.700065e-01);
   tree gen.4000 = [&U] ((((((32:4.905127e-02,((((35:1.667614e-03,(((39:1.345756e-02,38:1.967900e-03):2.737667e-02,36:1.738441e-02):2.950864e-02,37:2.133702e-02):1.507098e-01):4.864281e-02,34:1.089690e-02):1.089790e-01,33:1.582509e-02):1.355986e-02,((24:3.072550e-02,25:1.298543e-02):3.536056e-02,23:5.509591e-02):1.736793e-01):1.255132e-01):8.208389e-02,((26:5.293696e-02,(28:4.591024e-02,27:8.988123e-02):6.384206e-02):2.209327e-02,29:3.556155e-02):1.355173e-01):1.074977e-02,((((((49:1.793091e-02,48:6.922381e-02):3.279118e-02,47:6.109930e-03):1.526920e-02,46:4.750934e-02):1.165858e-02,(43:3.910401e-03,(45:2.952668e-03,44:2.064286e-02):3.003867e-02):8.903868e-02):2.219617e-02,(40:4.459467e-02,(42:3.976898e-02,41:3.597790e-02):5.322624e-02):1.399877e-02):1.033634e-01,50:1.069241e-01):2.253304e-01):8.166724e-02,(31:1.282148e-02,30:1.741282e-02):3.670454e-02):2.036118e-01,((21:2.986434e-02,22:5.683203e-02):7.098779e-02,((((17:2.035666e-02,18:2.515861e-02):4.811093e-03,((20:2.609978e-02,16:1.217345e-02):1.177772e-02,19:3.794885e-02):5.998518e-02):6.213231e-02,((9:2.521101e-02,((4:5.325040e-02,((7:1.559335e-02,6:9.504465e-04):2.039083e-02,5:2.412091e-02):1.374905e-03):4.943240e-02,8:1.949101e-02):1.795684e-02):2.727272e-02,10:4.972015e-02):3.468169e-02):7.824890e-02,((15:1.039547e-03,14:3.178722e-03):5.136197e-02,(13:4.795583e-03,(11:2.894310e-02,12:1.010670e-02):3.906563e-02):1.255656e-01):6.991153e-02):8.817171e-02):1.253561e-01):1.342637e-01,(2:5.868200e-03,3:5.078248e-02):2.435615e-02,1:2.111451e-01);
   tree gen.5000 = [&U] (((((((26:5.069927e-02,(28:6.316291e-02,27:6.734398e-02):5.142089e-02):8.503230e-03,29:6.862550e-02):1.941750e-01,(((((43:1.085781e-02,45:1.197491e-02):9.249512e-03,44:1.669898e-02):1.603381e-01,(((49:4.369315e-02,48:2.777986e-02):2.326738e-02,47:9.694388e-05):3.135393e-02,46:4.269458e-02):3.487037e-02):5.679591e-02,(40:6.161478e-02,(42:5.934580e-02,41:1.859820e-02):1.315526e-02):7.943432e-02):5.334938e-02,50:1.546845e-01):1.663539e-01):6.773554e-02,(32:4.413387e-02,(((24:1.637605e-02,25:1.120319e-02):6.333371e-02,23:4.754286e-02):2.812867e-01,((34:6.881295e-03,(((36:1.577346e-03,37:9.024687e-03):4.263766e-02,(38:5.459505e-03,39:6.916247e-03):1.524966e-02):1.405176e-01,35:4.003932e-03):3.198289e-02):8.252363e-02,33:1.779942e-02):5.193003e-02):2.719542e-01):2.527956e-02):1.832855e-01,(31:5.978113e-02,30:4.904478e-02):4.025075e-02):2.155206e-01,(((17:3.113787e-02,((((20:2.311618e-02,16:1.627094e-02):2.254827e-02,19:3.729340e-02):5.503658e-02,18:1.156064e-02):2.742582e-02,(((9:2.832156e-02,8:1.513677e-02):3.631150e-03,((6:8.860276e-04,(7:1.154646e-02,4:3.819245e-02):1.468682e-02):1.337852e-02,5:2.037456e-02):1.987302e-02):1.048031e-01,10:5.250223e-03):1.793448e-02):9.696685e-03):1.286131e-01,(21:5.302504e-02,22:3.636511e-02):7.833041e-02):9.715829e-02,((15:1.583110e-03,14:4.564758e-03):4.272020e-02,(13:2.026209e-03,(11:1.704654e-02,12:1.009963e-02):2.155478e-02):8.696434e-02):1.293771e-01):4.019032e-02):1.467238e-01,(3:4.105434e-02,2:2.583635e-02):2.771160e-02,1:1.226009e-01);
   tree gen.6000 = [&U] ((3:1.976276e-02,2:2.285831e-02):8.081561e-02,(((((13:1.935876e-02,(11:3.520278e-02,12:2.559360e-02):1.857681e-02):1.390666e-01,(14:3.720560e-03,15:3.766008e-03):4.866322e-02):1.005151e-01,((19:4.326006e-02,(20:2.418359e-02,16:7.386964e-03):3.233598e-02):2.034255e-02,((((8:8.411174e-04,(((7:3.831441e-02,4:2.676796e-02):5.565834e-03,5:4.380960e-03):6.228009e-03,6:3.674420e-02):1.814700e-02):5.488476e-02,9:1.091251e-02):4.329408e-02,10:4.252735e-03):4.522732e-02,(18:1.546737e-02,17:2.508257e-02):2.024304e-03):4.820354e-03):3.929577e-02):4.488623e-02,(21:2.074498e-02,22:1.434769e-02):4.988295e-02):4.596763e-02,((32:3.133888e-02,((33:1.076809e-02,((34:2.002362e-02,35:1.228399e-02):4.411447e-04,(36:1.204970e-02,((39:1.273048e-02,38:1.088247e-02):5.390766e-02,37:1.985647e-02):1.065836e-02):1.457323e-01):1.945946e-01):7.277470e-02,((24:2.554683e-02,25:2.336809e-02):2.273270e-02,23:2.579623e-02):1.320594e-01):7.301311e-02):1.028961e-01,(((30:8.096599e-03,31:2.280684e-02):1.198577e-01,((((41:2.875768e-02,42:4.100316e-02):2.998828e-02,(((44:3.563111e-03,(45:3.661604e-03,43:9.925760e-03):1.796232e-02):5.071619e-02,((47:1.569762e-02,48:6.158469e-02):1.870694e-02,49:3.864580e-02):3.142914e-02):2.877809e-02,46:1.714071e-02):4.974459e-02):2.007479e-02,40:2.158662e-02):1.203344e-01,50:5.541641e-02):1.674162e-01):7.916240e-02,(((27:7.845105e-02,29:8.758262e-02):2.008232e-02,28:9.562840e-02):3.423086e-02,26:4.516722e-02):1.670951e-01):1.520309e-02):1.026314e-01):1.712938e-01,1:1.936144e-01);
   tree gen.7000 = [&U] ((((31:5.573079e-03,30:3.006124e-02):1.023910e-01,((50:8.318073e-02,(40:2.079928e-02,((41:1.323134e-02,42:4.267196e-02):1.666930e-02,(((45:1.976231e-03,43:8.900958e-03):3.907853e-03,44:4.782342e-03):2.747907e-02,(46:8.790925e-03,((49:2.870088e-02,48:4.740862e-02):3.551163e-02,47:9.391738e-03):1.552889e-02):8.583065e-03):6.582513e-02):6.829798e-02):9.107881e-02):1.211015e-01,((((28:4.090103e-02,27:5.887035e-02):2.517512e-02,29:6.627751e-02):9.584827e-03,26:2.968261e-03):1.391438e-01,(32:2.360987e-02,(((35:1.440331e-02,(((36:2.534068e-02,(38:4.965981e-03,39:9.591968e-03):1.283137e-02):3.989053e-03,37:1.366272e-02):1.400568e-01,34:4.520290e-03):3.287012e-02):7.812035e-02,33:1.992850e-04):4.731394e-02,((25:1.153984e-02,24:4.823752e-02):2.364454e-02,23:1.573586e-02):1.726300e-01):9.314763e-02):3.558434e-02):5.054550e-02):6.536470e-02):1.306946e-01,(((14:1.593694e-02,15:3.973948e-04):3.395869e-02,((13:3.783951e-02,12:1.952329e-03):7.055432e-04,11:1.000434e-02):1.642028e-01):5.767202e-02,(((17:5.191658e-03,(18:5.884329e-03,(((((4:4.757216e-02,5:8.488646e-03):2.640915e-03,(6:1.916057e-02,7:4.477762e-03):1.947000e-02):4.864404e-02,8:1.659438e-03):1.678569e-02,9:5.650228e-03):2.853223e-02,10:1.169545e-02):4.777924e-02):1.215443e-02):1.438116e-02,((16:3.820052e-02,20:1.191547e-02):5.757488e-02,19:1.644409e-02):2.070492e-02):2.618305e-02,(21:2.610470e-03,22:1.712250e-02):7.378084e-02):5.390536e-02):6.086294e-02):1.246797e-01,(2:3.934483e-02,3:2.931561e-02):2.492747e-02,1:1.804042e-01);
   tree gen.8000 = [&U] ((3:8.147251e-02,2:3.452660e-03):8.275648e-02,((22:8.844049e-03,(21:1.903393e-02,(((11:3.930522e-02,(13:1.637014e-02,12:1.419389e-02):2.660335e-03):1.097842e-01,(14:4.120596e-03,15:1.624427e-03):1.149419e-01):1.458767e-01,((20:3.284292e-02,(19:1.359703e-02,(17:2.915952e-02,(((((5:2.808566e-02,((7:2.630043e-02,6:7.952136e-03):2.104590e-02,4:4.042462e-04):7.021338e-03):2.909292e-02,8:1.107868e-02):3.658810e-02,9:3.106629e-02):9.009270e-02,10:2.889487e-03):4.722777e-02,18:5.100354e-03):1.342486e-02):1.251974e-02):3.503020e-02):4.693563e-03,16:1.046510e-02):7.701068e-02):7.213240e-02):1.231333e-02):1.553067e-01,((30:1.823794e-02,31:3.031844e-02):4.477540e-02,(((26:1.559905e-02,(27:9.614654e-02,28:7.029695e-02):2.376421e-02):6.350371e-02,29:1.006259e-01):2.020839e-01,((32:4.705380e-02,((((34:7.514217e-02,35:1.435479e-02):9.162331e-03,((36:3.194120e-03,(39:2.679882e-02,38:1.322608e-03):2.903357e-02):1.848888e-02,37:1.886241e-02):2.878319e-01):1.390421e-01,33:4.475070e-04):6.551824e-02,((24:1.762545e-02,25:3.780701e-02):4.910264e-02,23:2.122986e-02):2.582278e-01):3.164773e-02):9.516961e-02,(40:3.279278e-03,((((45:1.830486e-03,(43:9.453876e-03,44:4.331251e-03):2.507132e-02):1.067188e-01,46:2.339044e-02):1.739168e-02,(47:3.072312e-03,(48:5.640784e-02,(50:2.664985e-01,49:2.872167e-02):2.725956e-02):4.778188e-02):5.440248e-02):6.673675e-02,(42:4.904343e-02,41:4.533944e-03):1.084177e-02):4.664878e-02):1.895158e-01):6.983799e-02):1.072298e-01):8.823461e-02):6.979927e-02,1:1.546110e-01);
   tree gen.9000 = [&U] (2:9.282742e-04,(3:5.298232e-02,(((((((46:3.501770e-02,(45:1.354791e-02,(44:2.318738e-02,43:2.033887e-03):4.909805e-03):6.464799e-02):5.878337e-02,(((49:4.890517e-02,48:2.381867e-02):4.447968e-02,47:6.408753e-03):3.371467e-02,50:2.087554e-01):9.095637e-03):1.723991e-02,((41:2.616362e-03,42:1.327929e-01):1.516182e-02,40:1.220458e-01):2.765335e-02):2.911595e-01,((((25:2.363004e-03,24:4.238340e-02):7.367305e-02,23:3.145118e-02):2.470669e-01,(33:1.368222e-02,(34:3.953725e-03,(((38:1.433418e-02,39:5.817579e-04):3.329041e-02,(36:6.294491e-03,37:1.549128e-02):1.047061e-02):1.415398e-01,35:1.166934e-03):1.859401e-02):1.652060e-01):2.798850e-02):8.710838e-02,32:1.466640e-02):1.367125e-01):9.430895e-02,((26:7.619185e-03,28:4.340150e-02):9.955752e-02,(27:1.473197e-01,29:9.023220e-02):1.428040e-02):1.409349e-01):5.996541e-03,(31:2.270520e-02,30:4.953924e-02):1.162236e-01):1.169872e-01,((21:6.225815e-04,22:2.333211e-02):3.311085e-02,((17:3.042923e-02,((19:3.111163e-02,(20:2.306825e-02,16:1.493884e-02):1.819795e-02):3.483400e-02,((10:9.524369e-03,((((4:6.358961e-03,(6:2.859823e-03,7:1.205955e-02):2.102162e-02):1.498561e-02,5:2.204494e-03):3.590329e-02,8:2.055021e-03):3.522402e-02,9:6.544230e-03):2.677513e-02):4.793185e-02,18:2.576534e-03):1.504481e-02):2.313271e-02):1.310681e-01,(((11:3.010156e-02,12:2.550591e-02):1.700387e-02,13:2.419205e-02):7.817837e-02,(15:1.248559e-03,14:5.961068e-04):8.433743e-02):9.263761e-02):5.580908e-02):8.587766e-02):1.097879e-01):1.307887e-02,1:4.028112e-01);
   tree gen.10000 = [&U] ((3:3.026403e-02,2:2.443136e-02):8.893758e-02,(((22:1.894565e-02,21:4.493964e-02):9.292361e-02,(((13:5.906596e-04,(12:3.148146e-02,11:1.932846e-02):1.482591e-02):1.185290e-01,(14:7.762053e-03,15:4.194614e-03):2.161426e-02):7.365010e-02,(((((7:4.227198e-03,(6:8.831771e-04,(5:2.378885e-02,8:3.650850e-02):2.945329e-02):1.169515e-02):1.825398e-02,4:2.306650e-02):1.967008e-02,9:1.104483e-02):4.324543e-02,10:9.042268e-03):2.366159e-02,(18:1.061800e-02,((19:3.001497e-02,(16:3.539350e-02,20:1.694491e-02):6.585242e-02):5.367372e-02,17:9.715363e-04):4.340320e-02):2.517305e-02):8.136881e-02):1.033747e-01):5.219591e-02,(((((26:7.144855e-03,28:9.657395e-02):2.823456e-02,27:8.489492e-02):1.063912e-01,29:6.142781e-02):1.563764e-01,((32:1.778263e-02,((((35:3.574202e-02,34:3.700980e-02):4.466966e-02,(37:3.058394e-02,(36:4.344269e-03,(39:6.754810e-03,38:9.823736e-04):5.781646e-02):1.531814e-02):2.328567e-01):7.345099e-02,33:2.044603e-02):6.300209e-02,((24:4.041859e-02,25:1.514023e-02):4.636880e-02,23:2.741422e-02):1.663275e-01):1.114446e-01):4.687343e-02,(40:4.074684e-03,((41:3.628194e-03,42:7.227942e-02):6.255937e-03,((45:1.774938e-03,(44:2.102921e-02,43:1.661860e-02):1.423005e-02):5.032203e-02,((47:5.711983e-03,(48:4.475485e-02,(49:2.829110e-02,50:1.196865e-01):6.113753e-02):5.426699e-02):6.664834e-02,46:2.571191e-02):3.712879e-02):4.059269e-02):6.189238e-02):3.137431e-01):6.954117e-02):1.512699e-02,(30:7.548472e-03,31:3.147673e-02):1.470336e-01):1.403538e-01):1.354390e-01,1:2.174659e-01);
   tree gen.11000 = [&U] (((((31:1.241130e-02,30:6.681369e-03):1.687628e-01,((((29:1.301254e-01,26:1.250044e-02):6.452773e-03,27:1.228653e-01):5.522865e-03,28:6.529974e-02):2.145432e-01,(32:7.667962e-03,((((37:7.182017e-04,(36:2.112428e-02,(39:1.803739e-02,38:1.597223e-02):1.006376e-01):2.468845e-02):1.457968e-01,(35:7.710143e-04,34:2.360665e-02):1.185586e-02):1.777104e-01,33:1.778579e-02):1.915255e-02,((25:2.911089e-03,24:2.520519e-02):5.564179e-02,23:1.342771e-03):2.579267e-01):2.673626e-01):1.891076e-01):4.348676e-02):9.810199e-02,(50:2.536755e-02,(((49:9.164011e-02,48:7.049197e-02):1.133397e-02,47:2.387019e-02):3.915013e-02,(((44:2.037660e-02,(45:5.490964e-03,43:5.696500e-03):6.966180e-04):1.104031e-02,46:7.860691e-02):7.190768e-02,(42:8.261132e-02,(41:1.872697e-02,40:1.046445e-01):2.708987e-02):7.426984e-02):2.640378e-03):1.979660e-01):2.155913e-01):1.654477e-01,((22:1.362469e-02,21:1.334343e-03):7.847103e-03,(((19:7.038961e-04,(((((5:2.211635e-03,((7:6.698501e-03,4:1.501636e-03):4.458560e-03,6:1.872782e-02):1.762492e-02):1.014906e-02,8:3.670217e-02):5.040239e-02,9:2.435026e-02):2.862461e-02,10:3.139317e-03):8.026701e-02,(17:3.203966e-02,18:2.359152e-02):1.523831e-02):2.184959e-02):8.783586e-03,(16:4.586338e-02,20:3.747216e-02):3.227965e-02):1.431631e-01,((14:2.423419e-03,15:3.387054e-04):9.344289e-02,(13:1.110800e-02,(11:8.153158e-02,12:1.771804e-03):5.813526e-02):8.724413e-02):1.656788e-01):5.941974e-02):1.253384e-01):2.098808e-01,(2:7.332546e-03,3:3.882012e-02):3.565133e-02,1:2.294087e-01);
   tree gen.12000 = [&U] (((((((23:7.660718e-02,(25:7.062245e-03,24:1.518273e-02):1.055787e-02):2.516790e-01,(33:1.680770e-02,((36:1.936759e-02,(37:4.640498e-03,(38:1.816638e-02,39:5.615611e-04):9.446071e-03):1.306168e-02):1.920063e-01,(34:3.554974e-02,35:3.006531e-02):1.565075e-02):1.764298e-01):1.361746e-02):1.476654e-01,32:6.382218e-03):1.922748e-01,((31:8.431758e-03,30:4.517396e-02):1.321661e-01,(((41:2.127566e-02,42:8.858169e-02):5.422124e-02,(46:3.638267e-02,((44:2.963007e-02,(43:5.356766e-03,45:1.640493e-03):1.003792e-02):3.698854e-02,(((49:3.742228e-02,48:3.378175e-02):4.735915e-03,47:6.880371e-03):7.898471e-04,50:1.631230e-01):2.503880e-02):2.281345e-02):4.080406e-02):1.133276e-02,40:1.520824e-02):2.038556e-01):2.043757e-02):2.505517e-02,(26:1.897409e-02,(29:9.393962e-02,(28:6.971448e-02,27:1.856505e-01):7.982174e-02):2.366722e-02):2.392100e-01):9.122226e-02,((21:7.878678e-03,22:2.146516e-02):5.244106e-02,(((17:4.741936e-03,(19:2.340201e-02,(20:1.385430e-02,16:3.605067e-03):1.730709e-02):4.382065e-02):3.440763e-02,((10:6.382546e-03,((((6:1.621452e-03,(4:1.010080e-02,7:3.889346e-04):2.510107e-02):2.580226e-02,5:4.238865e-03):5.191888e-02,8:6.551906e-03):1.241827e-02,9:2.803945e-02):7.564498e-02):3.486696e-02,18:1.493801e-02):3.649514e-02):1.953147e-01,(((11:4.661942e-02,12:3.577750e-02):1.124667e-02,13:8.736040e-03):8.637153e-02,(15:1.469955e-02,14:9.396508e-04):5.294275e-02):7.702189e-02):4.144615e-02):7.538970e-02):1.343065e-01,(3:1.050578e-01,2:4.012793e-03):9.516296e-02,1:2.666968e-01);
   tree gen.13000 = [&U] ((3:2.911888e-02,2:7.614959e-03):5.160178e-02,(((22:4.595149e-03,21:6.255780e-03):1.333959e-01,(((13:1.309842e-02,(12:1.690690e-02,11:2.860498e-02):1.263316e-01):7.507663e-02,(14:2.939618e-03,15:3.124082e-03):9.381953e-02):4.495707e-02,((18:3.844510e-03,((((6:2.550694e-03,((5:4.177042e-04,8:2.958877e-02):7.061556e-02,(4:1.416561e-02,7:1.497497e-02):2.090598e-02):1.324754e-02):5.138529e-02,9:8.676902e-03):4.576299e-02,10:3.925585e-04):3.822691e-02,(19:6.354941e-03,(16:1.828728e-02,20:2.445842e-02):2.056317e-02):7.799136e-02):1.780264e-02):4.909019e-02,17:9.294639e-04):1.389541e-01):5.925360e-02):6.089514e-02,((((32:2.245229e-02,(((34:4.066482e-03,(((36:4.023362e-03,37:1.436568e-02):7.046954e-02,(39:4.637533e-03,38:7.893654e-03):5.691388e-02):2.744291e-01,35:1.283673e-02):2.688269e-02):1.237306e-01,((24:2.018333e-02,25:4.755852e-03):8.982832e-02,23:3.077641e-03):2.221027e-01):1.882984e-02,33:2.298593e-02):1.054240e-01):1.209259e-01,(40:1.729038e-02,((42:6.311554e-02,41:1.622069e-02):3.891532e-02,((45:4.711521e-03,(44:8.589040e-03,43:5.231648e-03):1.242787e-03):5.854018e-02,(46:1.482134e-02,(((50:1.525115e-01,48:3.192859e-02):1.800268e-02,49:2.546769e-02):2.690995e-02,47:2.670767e-03):4.674762e-02):4.984549e-02):7.206922e-02):2.976683e-02):1.490882e-01):1.454511e-02,(27:9.355548e-02,((29:2.098047e-01,28:8.870003e-02):1.673340e-02,26:7.148045e-03):2.223250e-02):1.917425e-01):9.089702e-02,(30:1.860018e-02,31:7.294873e-03):9.804064e-02):2.177089e-01):5.114204e-02,1:1.791098e-01);
   tree gen.14000 = [&U] ((3:3.132842e-02,2:2.237649e-03):2.401964e-02,(((22:1.657314e-02,21:2.258652e-02):8.445449e-02,(((13:1.137092e-02,(12:1.191731e-02,11:1.862789e-02):1.344719e-02):3.584978e-02,(14:2.672610e-03,15:4.730826e-03):5.766891e-02):7.051710e-02,((((((4:1.306524e-02,(((5:2.943662e-04,8:1.866726e-02):2.212236e-02,6:7.042903e-03):3.090449e-03,7:1.444120e-03):8.291408e-03):2.484225e-02,9:3.498674e-03):6.063923e-02,10:8.708462e-04):2.283480e-02,18:5.223803e-03):9.248288e-03,(19:6.284764e-04,(16:1.408066e-02,20:2.014734e-03):3.610798e-02):1.369975e-02):1.977322e-02,17:1.067391e-02):1.038867e-01):4.253699e-02):4.695963e-02,((30:1.298788e-02,31:1.107578e-02):1.166887e-01,((((27:6.241853e-02,(28:5.147256e-02,29:1.064326e-01):1.553190e-02):3.213229e-02,26:4.133183e-03):6.520969e-02,(32:1.006845e-02,((((((36:4.496702e-03,(39:4.596549e-03,38:4.648867e-02):1.695694e-02):1.045323e-02,37:1.562097e-03):1.101677e-01,34:3.310781e-02):8.525736e-03,35:6.519479e-03):5.921585e-02,33:2.850444e-02):5.862694e-02,((24:1.973818e-02,25:4.235011e-03):2.433521e-02,23:1.933443e-03):1.289430e-01):9.957910e-02):6.534996e-02):2.770775e-02,(40:4.774400e-04,(42:2.207435e-02,(41:7.974808e-03,((((44:1.478181e-02,43:3.244219e-03):1.628362e-03,45:2.164130e-02):5.895590e-02,46:2.192192e-02):1.106899e-02,(((49:1.959572e-02,48:2.640813e-02):2.555321e-04,50:9.645294e-02):2.540690e-02,47:2.819733e-03):2.053097e-02):6.746658e-02):3.879383e-02):8.278755e-02):2.381114e-01):1.474813e-03):1.246516e-01):7.500793e-02,1:1.265093e-01);
   tree gen.15000 = [&U] ((3:3.593815e-02,2:4.807876e-03):7.016205e-02,(((22:4.384666e-04,21:4.484941e-02):8.670874e-03,((((11:1.405025e-02,13:1.258235e-02):1.685305e-02,12:2.877297e-02):5.813075e-02,(14:5.342976e-03,15:1.153877e-02):1.677523e-02):1.038763e-01,((((((((5:6.332897e-04,8:4.072033e-02):2.496926e-02,6:3.000713e-04):3.050799e-02,(7:2.696605e-03,4:8.527525e-03):2.774076e-02):5.275272e-02,9:7.048162e-03):5.455868e-02,10:1.602919e-03):4.119190e-02,18:3.048640e-03):2.142487e-02,17:1.332321e-02):6.225125e-03,(19:1.081570e-02,(16:2.741780e-02,20:7.369283e-03):2.438504e-02):2.157723e-02):4.892538e-02):4.863848e-02):7.924655e-02,((30:2.196141e-02,31:3.748880e-02):5.174640e-02,((32:3.194974e-02,((((34:3.200448e-02,((39:2.094689e-03,38:5.417248e-02):8.508469e-03,(36:2.758257e-03,37:1.800461e-03):4.375977e-02):1.552588e-01):2.951462e-03,35:1.398558e-02):1.721756e-01,33:4.567456e-02):1.976857e-02,((24:2.310058e-02,25:4.822243e-03):4.468733e-02,23:2.039644e-02):1.179509e-01):1.135350e-01):9.497502e-02,((40:3.852197e-03,((((46:3.416219e-02,(45:1.354652e-02,(44:2.104743e-02,43:1.944296e-02):2.082067e-02):3.496042e-02):4.938618e-03,((49:2.615998e-02,50:1.570245e-01):4.659090e-02,(47:5.596907e-03,48:6.207603e-02):5.578265e-04):5.742068e-02):4.840936e-02,41:6.784684e-03):1.166810e-03,42:2.516805e-02):3.572848e-02):1.270531e-01,(((27:4.466603e-02,28:4.982316e-02):3.059584e-02,26:4.663993e-03):1.466589e-02,29:8.263717e-02):1.864413e-01):5.345223e-02):5.205948e-02):2.065950e-01):9.697052e-02,1:2.133931e-01);
   tree gen.16000 = [&U] ((((((((((48:3.745975e-02,49:3.735750e-02):3.955114e-02,(47:2.125439e-02,50:1.573893e-01):3.363269e-04):4.754101e-02,(46:4.351028e-02,(43:4.218323e-03,(44:1.150650e-02,45:4.198370e-03):1.613358e-02):5.017234e-02):2.537428e-02):8.118128e-02,(42:6.515565e-02,41:7.915357e-03):1.907200e-02):6.379312e-02,40:4.654274e-03):2.663763e-01,(29:9.964065e-02,(26:9.478698e-03,(28:8.375813e-02,27:8.373473e-02):3.023129e-02):6.385871e-02):1.148580e-01):2.447211e-02,(((23:5.154430e-02,(25:1.370216e-04,24:1.194873e-02):4.415619e-02):1.204469e-01,(33:2.071823e-02,(34:1.258003e-02,(((38:3.041202e-03,39:1.183728e-02):3.028418e-02,(36:2.217620e-02,37:9.242034e-03):1.814087e-02):1.064747e-01,35:5.390557e-03):1.133659e-02):1.217915e-01):7.864781e-03):1.161528e-01,32:3.698140e-02):1.339217e-01):7.497649e-02,(31:3.163329e-02,30:2.037665e-02):3.908247e-02):5.458609e-02,((21:1.130100e-02,22:5.630704e-03):6.232583e-02,((17:3.103311e-02,((18:1.788974e-03,(19:1.836870e-02,(16:6.979677e-03,20:3.612601e-02):5.570795e-02):5.429790e-02):1.010458e-02,(10:2.325006e-02,(((4:6.139046e-03,((6:6.353178e-03,7:6.324379e-03):5.420338e-03,5:1.201473e-02):1.878682e-02):1.796995e-02,8:1.409630e-02):5.614629e-02,9:1.543256e-02):6.190909e-02):9.592484e-02):4.681049e-02):1.215210e-01,(((11:2.397542e-02,12:1.116800e-02):1.142450e-01,13:1.288108e-02):1.021547e-01,(15:1.251865e-02,14:6.477635e-03):8.010352e-02):4.364411e-02):6.267114e-02):1.259499e-01):8.088792e-02,(3:2.335217e-02,2:3.098048e-03):3.844180e-02,1:1.264136e-01);
   tree gen.17000 = [&U] (((((((((38:2.998853e-03,39:7.269135e-03):2.776278e-02,(37:2.951351e-02,36:1.167418e-02):2.013981e-02):1.489516e-01,(35:1.648719e-02,34:7.858077e-02):2.139148e-02):8.320920e-02,33:1.907036e-02):4.284973e-02,(23:3.813840e-02,(25:1.092722e-02,24:4.262061e-02):4.145509e-02):1.791696e-01):1.296489e-01,32:4.559396e-02):8.283110e-02,(((21:1.944890e-02,22:1.295417e-02):3.378775e-02,(16:1.027698e-02,(20:1.562475e-02,((((((((5:4.102513e-02,((7:1.286054e-02,6:4.360478e-03):3.291190e-02,4:2.546074e-03):3.132106e-02):1.890482e-02,8:1.084520e-03):1.930877e-02,9:1.457162e-02):2.913896e-02,10:2.762678e-03):9.382954e-03,((14:5.185355e-03,15:1.226009e-03):7.023852e-02,((12:4.205220e-02,13:2.882273e-02):2.620379e-03,11:1.186249e-03):1.190420e-01):1.239235e-01):5.226147e-02,18:2.786131e-02):9.065065e-03,17:1.773692e-02):4.200455e-02,19:2.756968e-03):1.149679e-01):1.030814e-02):1.810193e-01):2.473613e-01,((((((43:4.012481e-02,(45:2.360921e-03,44:5.047074e-03):1.687483e-03):8.753546e-02,46:7.618641e-02):7.855242e-03,(((49:3.331386e-02,50:1.813568e-01):2.074321e-02,48:3.165491e-02):4.829280e-02,47:2.130694e-04):7.269097e-02):3.319150e-02,(42:8.106986e-02,41:5.460087e-02):2.779044e-03):4.489778e-02,40:1.510286e-02):2.925933e-01,(30:3.893373e-02,31:1.936646e-02):6.612785e-02):9.489974e-02):1.935823e-03):1.031275e-01,(29:7.374304e-02,((27:5.152503e-02,28:5.150446e-02):1.460234e-02,26:7.391410e-03):1.221637e-02):1.001591e-01):2.269734e-01,(2:2.957836e-02,3:2.650528e-02):2.236435e-01,1:8.643319e-02);
   tree gen.18000 = [&U] (3:5.275588e-02,((((((((46:2.945971e-02,((45:1.040908e-03,43:7.385069e-03):1.143040e-02,44:4.140314e-02):5.090896e-02):3.355778e-02,(((50:1.315599e-01,48:3.723481e-02):6.934280e-05,49:2.379933e-02):7.134343e-02,47:9.481705e-04):1.437241e-02):1.647212e-02,(40:5.580875e-02,(42:4.652987e-02,41:1.716419e-02):1.452882e-02):3.200195e-02):1.740562e-01,(26:1.302889e-02,((28:2.860409e-02,27:7.021415e-02):1.167842e-03,29:1.822834e-01):3.279797e-02):2.474985e-01):6.309351e-03,(32:1.414073e-02,(33:4.798049e-03,(((35:1.179374e-02,34:4.011801e-02):3.168663e-02,((36:1.570718e-02,37:2.001686e-02):3.082275e-02,(38:1.084049e-02,39:4.014722e-03):5.222091e-02):8.659579e-02):7.496566e-02,((25:4.301187e-04,24:2.221738e-02):3.939937e-02,23:1.347287e-02):1.429611e-01):7.899399e-03):8.514615e-02):5.856672e-02):5.988902e-02,(30:1.419981e-02,31:7.032295e-03):6.412155e-02):1.359460e-01,(((((11:3.528753e-02,12:3.688314e-03):2.219470e-02,13:2.199211e-02):5.990500e-02,(14:2.993180e-03,15:3.424280e-03):5.236958e-02):7.277420e-02,(17:5.694668e-03,(((20:2.929000e-02,16:1.015362e-02):2.176913e-02,19:1.762840e-02):3.573230e-02,((((((7:6.736978e-03,6:6.996744e-03):1.833130e-02,(5:3.308218e-02,4:3.467318e-02):2.000287e-04):2.826714e-02,8:2.175674e-02):2.522015e-02,9:1.518690e-02):1.368767e-02,10:4.836701e-03):4.521952e-02,18:1.166492e-02):1.712255e-02):5.191727e-02):1.627536e-01):7.924059e-02,(22:1.008848e-03,21:9.550472e-03):3.312638e-02):1.865856e-02):7.827673e-02,2:3.226376e-03):9.108974e-03,1:1.966827e-01);
   tree gen.19000 = [&U] ((((32:2.445280e-02,((((35:1.520283e-02,34:1.627005e-02):3.855308e-02,((36:7.668126e-03,37:2.238588e-02):7.070169e-03,(38:1.795386e-02,39:9.209986e-03):3.503948e-02):4.974132e-02):1.391222e-01,33:1.468569e-02):2.506450e-02,((25:1.504891e-02,24:3.452194e-02):1.981299e-02,23:1.427057e-02):1.537908e-01):1.220550e-01):4.144884e-02,((30:5.217361e-02,31:5.876304e-03):5.732978e-02,((40:4.790506e-02,((41:2.619969e-02,42:6.985788e-02):2.636805e-02,((43:5.296105e-03,(45:1.414529e-03,44:4.721834e-02):2.957219e-03):5.737097e-02,(((50:1.658782e-01,(49:5.269951e-02,48:3.852933e-02):1.218568e-03):2.811412e-02,47:1.494476e-03):6.288263e-02,46:5.679044e-02):8.223900e-03):5.069467e-02):5.742665e-03):2.857221e-01,(27:6.067150e-02,(28:1.478982e-01,(26:5.371106e-03,29:9.059582e-02):3.551085e-02):2.352209e-02):1.150800e-01):1.135200e-01):2.828034e-02):2.153009e-01,(((((11:3.566100e-02,12:3.906690e-03):5.370753e-02,13:2.822719e-02):1.417572e-01,(14:3.295787e-03,15:1.704182e-02):3.751259e-02):1.668723e-01,(17:2.200043e-02,((((((((7:8.539227e-03,6:5.487754e-03):9.462936e-03,4:1.373078e-02):1.823528e-02,5:2.265265e-03):2.182792e-02,8:1.733607e-02):1.087687e-02,9:2.076420e-02):5.690423e-02,10:6.586815e-04):1.014397e-01,18:6.897777e-03):9.709921e-03,((20:8.389928e-03,16:9.029489e-03):4.339076e-02,19:2.017902e-02):6.032677e-02):2.692112e-02):4.259639e-02):1.341732e-01,(22:2.498844e-04,21:6.212726e-03):3.750256e-02):3.271720e-02):1.399681e-01,(2:2.604955e-03,3:6.986647e-02):2.359808e-02,1:2.100263e-01);
   tree gen.20000 = [&U] ((3:3.620635e-02,2:1.060374e-03):1.200908e-01,((((29:6.370958e-02,(28:4.913946e-02,27:3.476217e-02):1.722305e-02):1.793444e-02,26:2.106617e-03):1.672689e-01,((32:8.683035e-03,((((35:2.480112e-03,34:9.033176e-03):7.237173e-02,((36:1.477839e-02,37:3.211838e-02):2.179920e-02,(38:1.611097e-02,39:1.223265e-02):4.492515e-02):7.833256e-02):4.529097e-02,33:2.090611e-02):9.244554e-03,((25:1.063804e-02,24:1.352319e-02):4.297087e-02,23:3.422934e-03):1.161581e-01):1.045751e-01):1.764558e-02,((30:9.653287e-03,31:2.149556e-02):7.313239e-02,(40:1.768998e-02,((41:8.315650e-04,42:4.884459e-02):2.631428e-02,(((45:2.979012e-04,43:9.597586e-03):4.164359e-03,44:6.518649e-03):4.987987e-02,(46:5.236417e-02,((48:6.599414e-02,(50:1.501049e-01,49:9.733727e-03):6.177909e-03):3.593982e-02,47:1.736478e-03):4.374757e-02):5.273065e-03):7.918159e-02):2.100679e-02):1.218313e-01):4.065582e-02):5.816935e-03):1.592216e-01,((21:9.111617e-04,(((12:1.337219e-02,(13:3.480225e-02,11:1.086904e-02):6.076865e-04):4.048836e-02,(14:6.298124e-03,15:2.259269e-03):4.827955e-02):1.530055e-01,(((20:2.032796e-02,16:1.675467e-02):4.628076e-02,19:1.074477e-02):1.922606e-02,(17:3.896857e-02,(((((((4:2.103974e-02,7:1.120710e-02):1.981118e-02,6:1.049771e-03):2.347222e-02,5:5.413613e-03):4.428499e-02,8:1.653632e-02):4.191160e-02,9:1.499707e-02):4.251506e-02,10:6.827140e-03):3.316672e-02,18:2.389367e-02):1.762853e-02):1.007719e-02):1.478956e-01):3.201345e-02):4.032228e-02,22:7.223090e-04):2.837651e-02):1.612617e-01,1:1.900550e-01);
   tree gen.21000 = [&U] ((3:2.093842e-02,2:4.182781e-05):2.495025e-02,((((40:1.421396e-02,((41:9.355567e-03,42:1.747561e-02):6.368711e-03,(((45:3.484938e-03,44:1.068531e-02):1.150848e-03,43:2.387044e-03):4.912795e-02,(46:4.228471e-02,(47:1.312209e-03,(48:6.508092e-03,(49:3.374280e-02,50:1.142623e-01):1.125488e-02):2.614208e-02):1.173270e-02):6.985140e-03):5.387564e-02):3.605480e-02):9.566098e-02,(30:8.192924e-03,31:4.896979e-03):1.193885e-01):1.250768e-03,((32:2.331193e-03,((((35:5.287121e-03,34:1.474980e-02):2.534762e-02,((36:1.118207e-02,37:1.504505e-02):1.038200e-02,(38:5.302016e-03,39:7.566232e-04):1.003341e-02):5.927032e-02):6.982675e-02,((25:1.148982e-02,24:2.887875e-02):3.224816e-02,23:3.906643e-02):7.759677e-02):5.316840e-02,33:1.636616e-02):9.332817e-02):1.093313e-02,(((28:4.533162e-02,27:8.130791e-02):2.113190e-02,26:4.388475e-04):7.892753e-02,29:3.220882e-02):1.023353e-01):6.118564e-02):1.203786e-01,((21:4.856841e-04,((((11:6.895465e-03,13:2.725352e-02):2.020902e-03,12:3.577064e-03):4.788087e-02,(14:3.984534e-03,15:1.031639e-02):2.668164e-02):3.727495e-02,((17:2.089009e-02,(18:1.485744e-02,((20:7.429399e-03,16:1.800363e-02):4.811768e-02,19:1.460837e-02):1.344933e-02):5.841616e-04):3.790485e-03,((((((4:3.763954e-03,7:2.656852e-04):3.425823e-02,6:4.692241e-04):1.017828e-02,5:3.575532e-03):4.500275e-02,8:1.339691e-02):2.720433e-02,9:1.908198e-02):1.210651e-02,10:5.165755e-03):1.053401e-01):1.298354e-01):8.303967e-02):7.033066e-03,22:6.422735e-03):4.935506e-02):1.113377e-01,1:9.324385e-02);
   tree gen.22000 = [&U] (((((((23:4.438282e-02,(24:5.875245e-02,25:5.984918e-03):9.251058e-02):2.708251e-01,(33:2.451479e-02,((((36:2.620488e-02,37:5.305745e-03):4.362003e-03,(39:1.080727e-02,38:9.176417e-03):1.029738e-02):1.358628e-01,35:7.841597e-03):4.898727e-02,34:2.968043e-02):9.876724e-02):3.937283e-03):1.644675e-01,32:4.718088e-03):2.017968e-01,(31:3.327536e-02,30:1.726647e-02):1.123834e-01):4.409692e-02,(((26:3.453480e-02,(28:1.652812e-01,27:1.075531e-01):8.866859e-03):1.467137e-01,29:5.676561e-03):3.691006e-01,(50:1.235374e-01,(((42:3.448244e-02,41:1.094087e-02):4.324270e-02,40:7.563683e-03):1.909307e-02,((43:7.504882e-04,(45:1.668096e-02,44:3.177182e-02):6.088176e-03):7.867600e-02,(((47:1.580301e-02,48:6.325296e-02):8.941869e-03,49:4.607736e-02):7.092651e-02,46:3.882010e-02):3.634145e-02):6.858177e-02):3.072988e-02):1.165996e-01):4.680670e-02):1.153852e-01,((16:4.844259e-02,(((17:2.197367e-02,((((9:9.298232e-03,((4:1.039864e-02,(5:6.190645e-03,8:1.420209e-02):7.864555e-02):1.098914e-02,(6:1.283429e-02,7:5.080633e-03):4.397953e-03):9.722700e-02):3.429924e-02,((12:3.006811e-02,(11:3.479939e-02,13:1.678814e-02):4.748853e-03):4.764086e-02,(15:4.411966e-03,14:3.132957e-03):6.396400e-02):2.021072e-01):2.544899e-02,10:6.752496e-04):1.041761e-01,18:1.137965e-03):4.032675e-02):3.808461e-02,19:1.634150e-03):4.907947e-02,20:1.556169e-02):2.141449e-02):1.457547e-01,(21:1.023239e-02,22:1.749624e-02):6.107786e-02):5.746964e-02):9.606896e-02,(2:2.277146e-03,3:3.520521e-02):8.878872e-02,1:2.115025e-01);
   tree gen.23000 = [&U] ((3:6.319108e-02,2:2.496618e-03):1.532290e-01,((((30:3.921570e-02,31:5.661763e-03):3.666426e-02,((24:4.874359e-02,23:6.505082e-02):1.435470e-03,25:3.362480e-02):1.320015e-01):4.866714e-02,((((26:5.518903e-04,(27:1.233032e-01,28:3.639257e-02):8.605268e-02):5.495041e-02,29:6.277301e-02):9.217288e-02,(40:8.996853e-04,((41:1.184909e-02,42:6.843271e-02):3.035602e-02,((((43:6.712698e-03,45:1.736759e-03):6.364596e-03,44:2.184406e-02):1.394651e-01,46:5.388811e-02):1.526689e-02,(47:4.959864e-03,(50:2.215102e-01,(49:3.368352e-02,48:4.735814e-02):2.767262e-02):2.612473e-02):2.886356e-02):4.818632e-02):5.503546e-02):1.851555e-01):2.799099e-02,(32:1.863551e-03,(33:2.098271e-02,((37:4.596059e-03,((38:9.547925e-03,39:1.510458e-02):5.814294e-02,36:7.519955e-03):2.192860e-02):1.133667e-01,(35:1.807102e-02,34:3.145453e-02):1.803522e-02):6.520243e-02):7.199483e-02):9.008962e-02):8.507421e-02):1.611747e-01,((((14:2.696068e-03,15:9.845265e-03):4.547593e-02,((11:1.917748e-02,12:3.263116e-02):4.178363e-03,13:7.339765e-03):8.759953e-02):1.258926e-01,((((((((4:3.627680e-02,(7:4.361378e-03,6:1.449451e-02):4.597388e-02):3.055481e-04,5:9.171492e-03):2.498739e-02,8:5.065371e-03):2.331442e-02,9:1.210754e-02):5.153970e-02,10:5.293450e-03):2.036097e-02,18:4.154429e-04):6.063307e-03,((20:7.933023e-03,16:1.924485e-03):8.121767e-02,19:6.647148e-03):5.979862e-02):3.302161e-02,17:1.299108e-02):5.010812e-02):7.292589e-02,(22:2.431705e-02,21:4.684574e-02):2.829643e-02):1.217130e-01):4.265322e-03,1:1.804167e-01);
   tree gen.24000 = [&U] (3:5.079467e-02,(2:1.375050e-02,((((29:8.223529e-02,((27:5.189246e-02,28:1.040745e-01):1.127513e-02,26:2.838409e-03):3.762560e-02):1.512900e-01,((32:5.959199e-03,(33:1.556466e-02,((((38:9.855244e-03,39:1.015572e-02):3.440735e-02,(37:5.525887e-02,36:4.023036e-04):4.454020e-03):1.090916e-01,35:2.610160e-02):1.664037e-02,34:3.752969e-02):1.054157e-01):9.719098e-02):1.109195e-01,(40:3.667294e-03,(42:6.618340e-02,(((((44:2.478359e-02,45:3.719382e-03):1.691366e-04,43:1.299610e-03):3.202785e-02,46:5.101852e-02):2.611220e-02,((50:2.012507e-01,(48:4.139216e-02,49:1.834155e-02):1.605687e-02):5.771843e-02,47:1.688281e-03):1.764131e-02):3.669648e-02,41:4.697510e-02):1.263873e-02):5.506753e-02):2.977667e-01):6.157334e-02):1.273507e-01,((30:1.929204e-02,31:4.211907e-02):4.560585e-02,((25:1.466318e-02,24:2.818570e-02):3.219831e-02,23:4.307764e-02):1.609561e-01):3.266137e-03):1.014191e-01,((((14:5.425463e-04,15:3.212079e-03):8.685881e-02,(13:8.355638e-03,(11:4.648423e-02,12:3.887086e-03):4.478625e-03):9.597405e-02):9.681206e-02,((18:5.396245e-03,((((8:7.808789e-03,(((6:3.550478e-03,7:8.958347e-03):2.691812e-02,4:2.560737e-03):1.162855e-02,5:2.437545e-04):8.437263e-02):6.259950e-02,9:2.123061e-02):5.743589e-02,10:1.262396e-02):1.193499e-01,((20:2.968117e-02,16:3.822488e-02):2.956741e-02,19:1.609018e-03):5.740953e-02):4.625458e-03):3.683515e-02,17:7.428580e-03):1.119170e-01):5.772431e-02,(22:4.836468e-02,21:1.569988e-02):6.724142e-02):1.076938e-01):2.197253e-01):2.111040e-02,1:2.385398e-01);
   tree gen.25000 = [&U] (((((29:9.064421e-02,(26:1.257892e-03,(27:4.892539e-02,28:8.768565e-02):2.515525e-02):2.949759e-02):1.528086e-01,(40:8.081550e-03,((41:4.700466e-02,42:2.829239e-02):3.029004e-02,(46:2.264819e-02,((44:1.779227e-02,(45:9.450249e-05,43:8.112390e-03):1.096476e-02):7.039070e-02,((49:6.951618e-02,(50:1.974521e-01,48:2.956773e-02):9.982938e-03):3.695393e-02,47:3.253496e-03):4.228106e-02):2.597105e-02):7.526692e-02):4.567702e-02):1.136303e-01):1.358297e-01,((30:1.666474e-02,31:3.504638e-02):5.336211e-02,(32:5.286957e-03,(33:1.394322e-02,(((34:1.808286e-02,35:5.924670e-03):1.147997e-02,((37:2.349497e-02,36:1.554253e-02):1.160826e-02,(38:1.286226e-02,39:1.762999e-02):8.233305e-03):5.423937e-02):1.465641e-01,((25:1.852653e-04,24:2.303307e-02):4.073341e-02,23:1.905059e-02):1.321280e-01):1.503108e-02):1.230929e-01):1.187583e-01):1.331729e-02):1.478413e-01,((((14:2.292521e-04,15:5.507249e-03):8.542762e-02,(13:4.649345e-02,(12:2.156901e-02,11:8.273122e-03):4.540252e-03):4.439704e-02):4.235560e-02,(((18:1.819223e-04,((9:1.747668e-02,((((6:1.106482e-02,7:2.349331e-04):1.399555e-02,4:3.789120e-03):5.105958e-02,5:5.565855e-04):5.901081e-02,8:1.991162e-02):1.508764e-02):3.711852e-02,10:2.512733e-02):5.760866e-02):1.222600e-02,((20:7.287298e-03,16:4.536453e-03):3.244409e-02,19:4.791447e-03):3.334387e-02):2.766513e-02,17:2.440900e-02):7.528448e-02):7.713547e-02,(22:5.757049e-03,21:2.992512e-02):6.847755e-02):1.955398e-02):1.355691e-01,(2:2.241951e-03,3:1.740328e-02):7.234219e-02,1:2.388440e-01);
   tree gen.26000 = [&U] ((((((40:1.155277e-02,((41:8.194352e-04,((50:2.426693e-01,(46:2.881398e-02,(44:1.805986e-02,(45:6.392159e-04,43:1.654631e-03):3.810770e-03):7.608722e-02):5.528425e-02):9.645996e-03,((48:7.431511e-02,49:5.273090e-02):1.512008e-02,47:5.983912e-03):7.106576e-02):7.712754e-02):7.777429e-02,42:6.351810e-02):4.701402e-02):2.278288e-01,((26:1.306130e-02,(27:1.096412e-01,28:3.873247e-02):7.352996e-02):1.243559e-02,29:6.313888e-02):1.746416e-01):3.644697e-02,(32:2.555619e-02,(((34:3.032611e-02,(((38:3.771738e-02,39:2.916783e-02):4.042032e-02,(36:4.114876e-02,37:6.245997e-03):1.880705e-02):6.901694e-02,35:2.280254e-03):1.860185e-02):1.800347e-01,33:1.191847e-02):2.706696e-04,((25:4.353239e-04,24:3.713544e-02):5.070302e-02,23:3.059746e-02):1.588479e-01):1.394192e-01):1.046921e-01):8.352301e-02,(30:2.126518e-02,31:4.319587e-02):1.189334e-01):1.808379e-01,((((14:7.108717e-04,15:4.964010e-03):8.232847e-02,(13:4.769491e-02,(12:1.104789e-02,11:4.951893e-02):2.654208e-02):9.657251e-02):7.468415e-02,((20:7.768218e-03,16:2.593947e-02):2.118379e-02,(((18:2.605477e-02,((9:8.562621e-03,((((7:9.613293e-03,4:1.930333e-02):3.091611e-02,6:3.009446e-03):7.675683e-02,5:1.595040e-03):3.198024e-03,8:1.272045e-02):3.283383e-02):1.312722e-01,10:1.284358e-02):6.246968e-02):1.171148e-02,17:1.929688e-02):6.771117e-02,19:2.867440e-02):8.518219e-02):1.043311e-01):1.193830e-01,(22:7.095761e-03,21:2.327966e-02):5.462823e-02):3.481894e-02):1.458058e-01,(2:3.276709e-02,3:2.551109e-02):5.170659e-02,1:2.943835e-01);
   tree gen.27000 = [&U] ((3:1.560868e-02,2:4.288110e-03):6.934142e-02,(((((28:1.232851e-01,(27:9.676940e-02,26:3.335059e-02):5.199923e-03):4.388378e-02,29:2.593105e-02):1.003222e-01,((32:3.468833e-04,((((34:3.117829e-02,35:8.185129e-03):1.601860e-02,(((38:1.389908e-02,39:1.950547e-02):6.096062e-02,36:1.227477e-02):2.723567e-02,37:1.351505e-02):7.736447e-02):3.290006e-02,33:2.616211e-02):1.084339e-01,((24:5.016597e-02,25:2.243899e-04):3.069676e-02,23:2.953823e-02):1.954892e-01):1.078018e-01):9.546121e-02,(31:2.554969e-02,30:7.786993e-03):2.246938e-01):5.389256e-02):1.051704e-02,(50:3.989316e-02,((46:3.112527e-02,(((44:2.412683e-02,45:1.460811e-02):1.228016e-02,43:1.401906e-02):1.207832e-01,((49:4.954498e-02,48:4.020042e-02):2.144427e-02,47:1.175050e-02):1.459575e-02):1.547605e-02):7.252721e-02,(40:3.153174e-02,(41:1.487713e-02,42:4.684354e-02):6.367690e-02):2.657365e-02):1.538531e-01):1.098337e-01):1.593144e-01,((21:2.708761e-02,22:2.901737e-03):4.287625e-02,(((20:2.826063e-02,16:1.014194e-02):5.386793e-03,((((9:4.488357e-02,(8:3.271138e-02,(((7:1.793404e-03,6:1.736948e-02):2.415936e-02,5:3.799291e-02):7.880463e-04,4:1.201778e-03):2.066798e-02):3.202083e-02):2.462734e-02,10:9.155521e-03):5.123679e-02,(17:2.756549e-02,18:8.689916e-04):9.550565e-03):4.152735e-02,19:3.101251e-02):1.928544e-02):1.096443e-01,((14:1.477238e-03,15:2.185438e-02):1.105407e-01,(13:4.716055e-02,(11:1.097284e-02,12:3.316820e-02):1.979501e-02):9.024729e-02):5.015348e-02):1.255620e-01):1.520792e-01):7.388165e-02,1:8.722417e-02);
   tree gen.28000 = [&U] ((((30:3.565406e-03,31:1.213344e-02):9.541182e-02,((40:9.402001e-04,((((46:4.505064e-02,(45:3.362391e-02,(44:2.464975e-02,43:1.721637e-02):2.459149e-03):9.144509e-02):1.492188e-02,((48:9.581476e-02,49:4.760835e-02):1.648818e-02,47:5.348986e-03):2.933176e-02):1.611300e-02,50:3.185479e-01):3.697035e-02,(41:2.722836e-02,42:5.498980e-02):2.384539e-02):1.922244e-02):1.158276e-01,((32:5.838844e-02,((((37:2.038175e-02,((38:1.071483e-02,39:1.041894e-02):2.736151e-02,36:3.979759e-03):4.288915e-03):8.465589e-02,(34:3.891933e-02,35:6.828802e-03):2.891206e-02):4.954789e-02,33:5.730687e-03):8.906812e-03,((25:2.999926e-02,24:3.107769e-02):1.082963e-01,23:7.152182e-03):1.952857e-01):9.178159e-02):6.987048e-02,(((27:6.660287e-02,28:2.800936e-02):4.053778e-02,26:1.690133e-02):7.487762e-02,29:8.083725e-02):4.737477e-02):4.390396e-02):7.849572e-02):2.095033e-01,((((13:3.523208e-03,(11:4.563147e-02,12:3.371783e-02):2.762623e-02):1.253236e-01,(14:1.896433e-03,15:5.095417e-03):1.167334e-01):1.323858e-01,(17:1.018745e-02,((18:5.065662e-03,((9:3.354487e-02,(4:3.412924e-02,((8:7.006290e-03,5:2.015135e-02):1.130133e-02,(7:1.244239e-02,6:3.346497e-02):1.046370e-02):2.346208e-02):7.234274e-02):9.538680e-02,10:1.135392e-02):1.376013e-01):4.117474e-02,((16:2.914502e-02,20:1.549360e-02):5.574677e-02,19:5.134673e-02):4.239350e-02):6.933815e-02):8.324802e-02):1.645750e-01,(22:2.448308e-02,21:8.886283e-03):7.374843e-02):9.829269e-02):1.103593e-01,(2:9.543442e-03,3:6.876871e-02):2.046093e-02,1:2.894320e-01);
   tree gen.29000 = [&U] ((3:2.117526e-02,2:5.853572e-02):2.614610e-02,(((31:7.558059e-03,30:6.850444e-03):3.952233e-02,((32:1.571586e-02,(((((38:1.191228e-03,39:5.759861e-03):5.954760e-02,(36:1.233776e-02,37:1.020034e-02):3.561811e-02):1.248264e-01,(34:2.842391e-02,35:1.433751e-03):1.000022e-02):1.133015e-01,33:1.551962e-02):3.924397e-02,((24:9.408766e-03,25:9.057944e-03):3.037023e-02,23:1.772354e-02):9.978643e-02):1.310545e-01):7.968870e-02,((((29:2.440057e-02,28:8.683451e-02):8.668817e-03,26:5.377834e-02):4.737987e-02,27:7.137888e-02):1.539611e-01,(50:7.845784e-02,(40:3.250157e-02,(((((45:5.354371e-04,43:4.325549e-03):7.706431e-03,44:1.709199e-02):8.486907e-02,46:2.323437e-02):4.962126e-03,((48:4.932731e-02,49:1.646515e-02):1.564608e-02,47:1.192471e-02):1.705023e-02):5.540494e-02,(41:3.750069e-02,42:2.532999e-02):1.937683e-02):1.197906e-02):9.030003e-02):7.183009e-02):3.368287e-02):3.676676e-02):9.353559e-02,((22:1.824583e-03,21:1.800960e-02):5.550383e-02,((((18:9.886044e-05,((9:9.101603e-03,(7:4.426087e-03,(6:6.385341e-03,((5:1.140507e-02,8:2.924431e-02):2.296898e-02,4:5.337718e-03):2.787334e-02):1.395504e-02):3.398057e-02):5.549631e-02,10:9.218070e-03):8.370638e-02):1.417476e-02,((16:2.179663e-02,20:3.382975e-03):3.986280e-02,19:1.089576e-02):5.824909e-02):2.345111e-02,17:3.038021e-03):8.481987e-02,((14:5.841976e-03,15:1.455587e-03):5.588098e-02,(13:1.121417e-02,(12:8.950067e-03,11:2.029891e-02):7.653292e-03):1.184371e-01):1.021019e-01):8.490032e-02):6.042704e-02):3.411864e-02,1:1.960517e-01);
   tree gen.30000 = [&U] ((3:1.309740e-02,2:2.222004e-02):4.655751e-02,((((31:1.021166e-02,30:8.943396e-03):4.603762e-02,(50:1.282116e-01,(((41:3.406236e-03,42:2.600978e-02):3.388806e-02,40:4.213791e-02):2.368601e-03,((46:2.272363e-02,((48:3.037215e-02,49:1.300871e-02):2.980224e-02,47:3.348871e-03):2.403726e-02):8.191556e-04,((45:8.948968e-03,43:8.278705e-03):5.599817e-03,44:1.671627e-02):1.078981e-01):7.586195e-02):9.090958e-02):1.369782e-01):2.935891e-02,((29:1.287353e-02,(28:9.254266e-02,(27:6.980981e-02,26:2.449656e-02):9.104022e-03):2.619100e-02):6.621833e-02,(32:2.696957e-02,(((((36:5.311839e-03,(38:5.215910e-03,39:1.645032e-02):3.875980e-02):1.623320e-02,37:5.223289e-03):1.604291e-01,(34:4.143920e-02,35:9.288936e-03):2.232306e-03):1.102994e-01,33:1.562506e-02):4.624941e-02,(23:2.257768e-02,(24:4.015812e-02,25:9.279305e-03):3.320342e-02):8.766468e-02):1.083240e-01):4.931600e-02):5.548978e-02):6.940596e-02,((22:1.713574e-03,21:1.137938e-02):9.061380e-02,(((((16:1.669159e-02,20:1.221118e-02):2.464280e-02,19:5.094138e-03):3.188976e-02,(18:9.463591e-03,((9:2.631644e-03,((4:7.492432e-03,(6:6.926207e-03,(5:2.855182e-03,8:3.435065e-02):1.814910e-02):8.081497e-04):5.113157e-04,7:5.206207e-04):4.948594e-02):1.793923e-02,10:2.262125e-03):7.259518e-02):2.196173e-02):5.737863e-03,17:6.513716e-03):5.799133e-02,((14:1.927743e-02,15:9.707462e-03):6.729074e-02,((12:1.027925e-02,11:1.350000e-02):3.100845e-02,13:2.911076e-02):6.954249e-02):9.755700e-02):1.080372e-01):1.328849e-01):7.048503e-02,1:1.106979e-01);
   tree gen.31000 = [&U] ((3:2.822348e-02,2:1.100987e-02):5.102470e-02,(((31:2.747404e-02,30:9.092729e-03):1.163034e-01,(((29:9.342684e-03,(26:4.730996e-03,(28:4.494060e-02,27:6.884109e-02):2.405550e-02):2.594474e-02):1.947658e-01,(((((37:1.543095e-02,(36:1.889740e-02,(38:5.303003e-03,39:6.541957e-03):3.665853e-02):1.407743e-02):6.213778e-02,(34:1.024860e-02,35:8.794391e-03):2.794818e-02):1.097426e-01,33:1.835709e-02):9.349568e-02,(23:2.118502e-02,(24:2.856385e-02,25:1.755574e-02):2.751540e-02):9.570850e-02):1.217861e-01,32:9.881100e-03):1.361901e-02):3.730459e-02,(50:1.303524e-01,((((44:3.485636e-02,43:2.330743e-03):1.550275e-02,45:3.211053e-03):1.383146e-01,(46:3.756801e-02,((48:7.250453e-02,49:1.547343e-02):2.093880e-02,47:6.459091e-03):6.836192e-02):1.815306e-03):2.409602e-02,(40:4.370632e-02,(41:1.332601e-02,42:1.810845e-02):1.116360e-02):1.903333e-02):6.449832e-02):1.580974e-01):7.621014e-03):1.499186e-01,((22:3.432215e-03,21:4.104777e-02):7.039036e-02,(((((9:5.977627e-03,((5:4.032583e-03,8:1.303192e-02):1.195108e-02,((6:6.553568e-03,4:1.433130e-02):6.500437e-03,7:3.207143e-04):1.927464e-03):2.553122e-02):2.736595e-02,10:2.177658e-03):1.017829e-01,(((16:3.309374e-02,20:1.226173e-02):2.321289e-02,19:3.413551e-03):2.983544e-02,18:2.204452e-02):8.431976e-03):2.109952e-02,17:6.081892e-03):9.831820e-02,((14:2.763053e-03,15:4.387421e-03):6.846908e-02,((12:6.306974e-03,13:9.769858e-03):7.385284e-03,11:1.027638e-02):8.275296e-02):3.602352e-02):7.745574e-02):7.031337e-02):9.597831e-02,1:1.460769e-01);
   tree gen.32000 = [&U] ((((((29:1.322947e-01,((28:4.064543e-02,27:1.269650e-01):9.726287e-03,26:3.359257e-03):2.864456e-04):6.534149e-02,(31:1.986742e-02,30:1.666859e-02):9.950160e-02):4.947691e-02,(((42:1.480362e-02,41:7.800891e-02):1.912015e-02,((47:6.182367e-03,(49:4.690137e-02,48:4.989970e-02):1.797207e-02):2.866983e-02,(46:8.251761e-02,(((43:1.831846e-02,45:3.174529e-03):1.688637e-02,44:9.063069e-03):4.930873e-02,50:2.952726e-01):2.565947e-02):4.100496e-02):4.679883e-02):6.665373e-02,40:3.955182e-03):1.506317e-01):1.380178e-02,(((((35:9.609335e-03,34:2.112266e-02):3.719872e-02,((36:4.376398e-03,(39:6.244229e-03,38:5.863986e-03):3.417855e-02):4.044887e-02,37:5.862586e-03):1.075472e-01):6.187303e-02,33:4.697151e-02):2.123242e-02,((25:6.637177e-03,24:4.136440e-02):4.784554e-02,23:6.382343e-02):1.474622e-01):1.139110e-01,32:1.127225e-02):6.631869e-02):7.401518e-02,(22:1.315722e-05,(21:1.245628e-02,(((19:1.490110e-02,(17:3.466888e-02,(((((13:3.208719e-02,(12:4.718772e-03,11:1.898093e-02):3.928895e-03):1.031373e-01,(15:1.049436e-03,14:3.103140e-05):4.927899e-02):1.531585e-01,10:2.133706e-03):2.698875e-02,(8:8.517792e-03,((4:1.008943e-04,((9:4.118528e-02,6:7.983040e-03):7.748049e-03,7:9.830544e-03):1.759346e-02):1.717043e-02,5:1.603991e-02):8.700187e-03):5.517183e-02):6.092134e-02,18:8.625811e-03):2.876022e-02):2.687655e-02):2.330516e-02,20:1.823386e-02):4.760089e-03,16:1.598187e-02):3.005872e-01):2.745346e-03):7.890446e-02):8.578870e-02,(2:1.246856e-02,3:2.201444e-02):3.387937e-02,1:1.918042e-01);
   tree gen.33000 = [&U] (((((30:2.953924e-02,31:2.914024e-02):8.147248e-02,(40:4.416520e-02,(41:8.283164e-03,(42:6.894705e-02,((46:3.894192e-02,((45:8.607559e-04,43:2.519288e-02):4.293440e-03,44:1.467729e-02):4.849432e-02):1.975497e-03,(47:1.173178e-02,((48:3.678808e-02,50:2.517580e-01):1.809956e-02,49:4.596838e-02):9.710020e-02):1.707593e-02):1.366435e-01):8.758085e-03):8.844207e-02):2.410926e-01):6.652581e-03,((((33:7.821120e-03,((34:1.863161e-02,35:1.630776e-02):5.146127e-02,(36:1.775428e-02,((38:3.673119e-02,39:1.106735e-02):5.757948e-02,37:9.813411e-02):6.088664e-03):2.104601e-01):1.477490e-01):1.313744e-01,(23:6.175903e-02,(25:1.418491e-02,24:2.240856e-02):1.143770e-02):2.440278e-01):6.224988e-02,32:1.802456e-02):8.610274e-02,((29:1.090627e-01,(28:1.554848e-01,27:1.158566e-01):9.656673e-03):1.636559e-02,26:1.956844e-02):1.596553e-01):1.104041e-01):1.778810e-01,(22:1.352855e-02,((((19:2.317889e-03,(16:8.246458e-03,20:3.205800e-03):3.826604e-02):4.477948e-02,((18:1.511378e-02,((((((8:1.771820e-02,5:3.788364e-03):1.048073e-02,4:1.365604e-02):7.795185e-03,6:5.038302e-03):4.533078e-03,7:2.532319e-02):4.848472e-02,9:1.921380e-02):5.989599e-02,10:3.868108e-02):9.409947e-02):7.070467e-03,17:1.781911e-02):4.108078e-03):8.919985e-02,((13:2.484003e-02,(11:9.841894e-03,12:2.434205e-02):1.814393e-02):1.232487e-01,(14:4.866532e-04,15:2.467610e-04):7.172398e-02):2.079754e-01):8.921561e-02,21:1.998102e-02):1.092353e-02):2.907483e-01):4.649122e-02,(2:4.163718e-03,3:2.507007e-02):1.093577e-01,1:1.563457e-01);
   tree gen.34000 = [&U] (((((40:3.006068e-03,((((44:1.052618e-02,45:1.955057e-04):3.141188e-03,43:2.692723e-04):3.504764e-02,(46:3.858363e-02,((47:6.607131e-04,(49:3.407868e-02,48:2.263712e-02):2.869166e-03):1.994639e-02,50:1.071742e-01):1.080758e-02):1.120365e-02):5.098700e-02,(42:2.813841e-02,41:2.241186e-03):1.734584e-02):4.196730e-02):2.060681e-01,(30:4.542606e-03,31:8.027886e-03):4.378916e-02):4.050567e-02,((((33:3.602471e-02,(((38:5.348045e-03,39:3.939542e-03):6.140847e-02,(36:1.109756e-02,37:1.080917e-02):1.273748e-02):4.833411e-02,(35:1.757488e-02,34:7.145615e-03):4.136395e-02):4.237783e-02):1.354719e-01,32:3.858723e-02):1.301391e-02,(((29:4.514209e-02,28:7.590492e-02):8.943178e-03,26:3.478150e-03):4.017220e-02,27:3.250529e-02):1.318661e-01):6.921095e-02,(23:6.985306e-02,(24:2.171605e-02,25:7.057601e-03):1.795947e-02):1.504648e-01):2.941527e-02):1.017256e-01,((21:6.196610e-03,((17:4.969673e-03,((18:2.125048e-03,((((4:2.515232e-03,((6:1.159523e-02,5:4.474644e-03):1.459938e-02,7:1.259296e-02):4.769344e-04):8.782416e-03,9:1.829107e-02):3.584832e-02,8:1.000649e-02):4.295590e-02,10:2.478627e-03):3.211194e-02):6.281017e-03,((16:3.023973e-02,20:6.994500e-03):3.113986e-02,19:5.210372e-03):2.136263e-02):5.816322e-02):6.725932e-02,((13:7.624228e-03,(11:1.389123e-02,12:1.412911e-02):3.213074e-02):8.557202e-02,(14:1.624202e-02,15:1.104969e-04):1.856395e-02):5.111259e-02):1.199930e-01):5.539018e-03,22:8.713732e-04):1.399190e-01):5.936975e-02,(2:2.592466e-02,3:1.797963e-02):4.686347e-02,1:1.121272e-01);
   tree gen.35000 = [&U] ((2:2.706638e-02,3:5.523260e-02):4.078549e-02,(((26:4.767473e-03,(29:1.228405e-01,(28:9.899390e-02,27:9.504331e-02):1.568262e-02):2.190748e-02):3.055753e-01,((32:4.537222e-03,((((34:5.127701e-02,35:7.560593e-03):2.252612e-02,((39:2.619716e-03,38:2.186986e-02):1.803375e-02,(37:8.285183e-03,36:1.090746e-02):1.037177e-02):1.363713e-01):1.017227e-01,33:5.145721e-02):1.171231e-02,(23:3.324513e-02,(24:3.519163e-02,25:1.093378e-02):1.486662e-02):2.240095e-01):5.557662e-02):9.007427e-02,((((((44:1.387895e-02,(43:9.634770e-03,45:2.052183e-03):6.836240e-02):7.456122e-02,46:4.265009e-02):1.618920e-02,(47:1.582907e-02,(48:2.835176e-02,(49:1.421305e-02,50:1.501205e-01):9.713408e-03):5.009189e-02):3.303294e-02):3.002291e-02,(41:7.104471e-03,42:3.359092e-02):3.102278e-02):3.683493e-02,40:6.935389e-03):1.937045e-01,(31:1.945591e-02,30:8.827709e-03):5.556322e-02):3.611368e-02):2.099700e-02):9.640226e-02,(((20:3.069401e-02,(((((((14:8.482995e-03,15:1.104378e-02):1.133721e-01,(13:2.109665e-02,(12:6.536560e-03,11:1.905487e-02):3.285448e-03):5.884913e-02):1.523021e-01,(9:2.772443e-02,(((6:3.279599e-02,7:5.614239e-04):9.824062e-03,(8:2.783673e-02,5:3.896617e-02):1.454914e-02):3.964083e-03,4:8.066861e-03):2.975395e-02):2.175434e-02):1.204861e-02,10:2.188744e-02):4.205056e-02,18:1.639603e-02):2.380811e-02,17:3.767224e-02):4.205056e-02,19:1.955847e-02):3.777169e-02):2.638178e-02,16:3.121734e-02):1.085061e-01,(21:1.894813e-02,22:6.097683e-04):4.961050e-02):4.698882e-02):4.492533e-02,1:1.726821e-01);
   tree gen.36000 = [&U] ((2:1.829035e-02,3:7.409186e-02):5.529167e-02,((((((((47:5.209767e-03,(48:3.115972e-02,(49:3.771184e-02,50:1.798904e-01):3.844229e-03):1.535945e-02):2.968092e-02,46:6.831545e-03):4.681877e-02,((45:2.920415e-03,43:7.702145e-03):1.595637e-02,44:1.499378e-02):6.988301e-02):2.811500e-02,(41:2.625931e-02,42:3.691776e-02):1.994868e-02):4.253711e-02,40:3.371683e-02):2.572884e-01,(((26:3.851162e-02,(28:1.374265e-01,27:1.970606e-01):5.131204e-03):1.641308e-01,29:2.765894e-02):3.487578e-01,(31:2.198625e-02,30:6.781550e-03):6.567666e-02):6.825515e-02):1.889884e-03,(32:7.102944e-03,((((35:2.599332e-02,34:3.606713e-02):8.349795e-03,((39:3.455039e-02,38:2.830040e-03):2.908023e-02,(37:3.330756e-02,36:1.162881e-02):1.030955e-03):1.229870e-01):1.376729e-01,33:1.035618e-02):2.054958e-02,(23:1.489109e-02,(24:1.142502e-02,25:2.928011e-03):4.357521e-02):2.461954e-01):2.142653e-01):1.599573e-01):2.170270e-01,(22:2.252850e-02,(21:4.298733e-03,((16:3.430911e-02,20:3.546524e-02):1.292690e-02,((((((14:8.327714e-03,15:1.213756e-02):1.373101e-01,(13:2.326349e-02,(11:2.543552e-02,12:2.303103e-02):1.197859e-02):8.694995e-02):2.230317e-01,((9:1.316767e-02,((4:9.400400e-03,(6:1.696957e-02,7:6.365298e-04):2.958702e-02):1.631563e-02,(8:1.881729e-02,5:2.053024e-02):1.956654e-02):4.236780e-02):1.021503e-01,10:1.644762e-02):3.551929e-02):3.020000e-02,18:3.468568e-03):3.963234e-02,17:1.157334e-02):5.615835e-02,19:1.102599e-02):4.445937e-02):1.881661e-01):2.111711e-02):1.150060e-01):1.063500e-01,1:1.897846e-01);
   tree gen.37000 = [&U] ((2:4.604707e-02,3:3.098819e-02):1.034213e-01,((((((28:1.413663e-01,(27:1.984759e-01,26:2.332788e-02):1.232583e-02):1.114132e-01,29:2.895380e-02):4.246903e-01,((((46:5.478911e-02,(44:5.751207e-02,(43:1.539600e-02,45:1.219885e-02):3.946960e-03):1.045473e-01):2.558602e-02,(47:1.360832e-02,((49:4.040792e-02,50:1.811824e-01):2.463919e-03,48:3.159662e-02):6.297981e-02):4.836135e-02):6.405104e-02,(41:1.465192e-02,42:1.135899e-01):4.568004e-02):5.081366e-02,40:3.164872e-02):2.557714e-01):3.170281e-02,(32:4.372978e-03,((23:7.494489e-02,(24:7.887720e-03,25:9.704463e-03):2.135084e-02):2.572474e-01,(((35:6.691131e-02,34:9.959327e-03):8.055310e-02,((37:6.807723e-02,36:1.837518e-03):4.090756e-02,(39:1.215757e-02,38:3.098614e-03):6.812080e-02):1.308257e-01):1.386617e-01,33:1.794825e-02):1.179720e-01):1.192955e-01):2.121009e-01):3.070574e-02,(31:3.316979e-02,30:1.875470e-02):7.596685e-02):2.054299e-01,((21:5.694954e-03,22:1.363108e-02):8.427782e-02,(20:1.258169e-02,((((17:3.509140e-02,((10:2.847331e-03,(((((7:1.163155e-03,4:6.415191e-03):1.952959e-02,6:2.427257e-02):2.076287e-02,5:1.290500e-02):5.135345e-02,9:5.997996e-02):3.243160e-02,8:1.913962e-02):1.025997e-01):2.108332e-02,((14:1.129537e-03,15:1.183953e-02):1.304139e-01,(13:1.865846e-02,(11:2.561820e-02,12:1.493068e-02):2.099508e-02):1.574068e-01):1.301965e-01):4.119821e-02):1.851833e-02,18:1.952971e-02):5.848502e-02,19:1.461963e-02):3.290439e-02,16:1.923940e-02):9.410949e-03):1.876228e-01):6.128973e-02):2.097810e-01,1:1.927150e-01);
   tree gen.38000 = [&U] (((((30:2.585125e-02,31:2.368307e-02):3.005323e-02,((29:5.639279e-02,((28:6.033552e-02,27:1.406899e-01):7.347234e-02,26:4.027082e-02):2.800809e-02):2.842125e-01,(((33:2.898390e-02,(34:3.798163e-03,((37:4.324382e-02,((39:2.076981e-02,38:4.885162e-03):3.491671e-02,36:1.528302e-03):6.862374e-03):1.567187e-01,35:3.152463e-02):1.547846e-02):1.459794e-01):2.151943e-02,(23:6.058084e-03,(24:3.851084e-02,25:2.488845e-02):3.154142e-02):1.606392e-01):1.334161e-01,32:6.183694e-03):1.819378e-01):4.009426e-02):1.585774e-01,(40:2.090520e-02,((50:2.286308e-01,(42:5.327473e-02,41:1.315486e-02):2.277329e-02):5.710197e-03,((46:8.783711e-02,(47:1.333069e-02,(49:4.490718e-02,48:3.941968e-02):2.632354e-02):2.705478e-02):6.751105e-02,((43:4.370525e-03,44:3.232778e-02):5.575989e-03,45:1.043809e-02):5.656229e-02):5.376616e-02):2.993901e-02):3.622888e-01):1.097377e-01,(((16:2.384112e-02,((19:3.328723e-02,((18:2.160002e-03,17:3.079007e-02):7.829730e-03,((9:2.248699e-02,(8:2.719777e-02,(((7:2.246226e-02,6:6.713819e-04):1.806851e-02,4:1.970202e-02):2.934170e-02,5:8.122804e-03):9.045080e-03):1.855015e-02):2.398365e-02,10:4.268225e-02):7.182683e-02):9.568702e-02):1.163666e-01,20:1.912324e-02):5.238118e-03):1.049624e-01,((13:2.253927e-02,(11:5.387660e-03,12:8.375509e-03):4.607656e-02):1.245222e-01,(14:2.728668e-03,15:5.436516e-03):3.355672e-02):1.632474e-01):4.395393e-02,(22:4.705598e-03,21:1.219365e-02):3.957530e-02):1.995654e-01):1.345509e-01,(2:1.784519e-02,3:7.786241e-02):9.177008e-02,1:2.124235e-01);
   tree gen.39000 = [&U] ((((((30:1.961456e-02,31:1.778116e-02):2.303222e-02,(40:1.446942e-02,((41:2.148495e-02,42:1.450341e-02):4.683345e-02,(((50:1.696642e-01,(47:6.444039e-03,(49:1.034147e-02,48:3.985134e-02):3.844980e-02):9.121814e-03):4.481895e-03,((45:2.232975e-03,43:6.236348e-03):1.282789e-02,44:1.931518e-02):4.237008e-02):1.841196e-02,46:5.124053e-02):4.098486e-02):5.104713e-02):2.218001e-01):6.828564e-03,((29:4.278785e-02,(26:1.987523e-03,(27:1.071307e-01,28:8.131389e-02):3.378377e-02):1.512004e-02):1.092348e-01,((33:2.181180e-02,((34:1.490492e-02,(37:4.255056e-03,((39:1.203264e-02,38:4.855133e-03):1.643893e-02,36:5.642624e-03):6.575179e-03):1.384627e-01):8.053070e-03,35:2.645730e-02):8.888912e-02):7.802613e-02,32:1.302640e-02):8.355259e-02):1.914031e-02):3.638678e-02,(23:7.172624e-02,(24:6.888832e-03,25:7.299055e-03):1.634727e-02):1.160990e-01):1.827822e-01,((((20:1.023164e-02,16:2.675395e-02):2.249748e-02,(19:1.755138e-02,((18:3.581446e-02,((9:2.427335e-02,(8:1.644488e-02,(((6:9.897018e-03,7:4.513542e-04):1.605248e-02,4:8.239659e-03):3.779264e-02,5:3.828219e-03):3.715114e-02):1.450399e-02):2.122565e-02,10:1.056734e-02):4.563250e-02):2.032836e-02,17:1.795793e-02):7.495297e-02):8.432493e-02):6.853783e-02,((13:4.067546e-02,(11:2.043442e-02,12:2.801475e-02):2.568534e-02):6.235434e-02,(14:4.193832e-03,15:2.407212e-03):7.891207e-02):5.677598e-02):3.822902e-02,(22:4.908025e-03,21:1.466474e-02):5.241733e-02):8.770341e-02):6.802290e-02,(2:2.002243e-02,3:1.334242e-02):4.575723e-02,1:1.611757e-01);
   tree gen.40000 = [&U] (((((((33:1.785678e-02,((35:1.283999e-02,((36:2.543015e-02,37:1.051754e-02):6.586292e-03,(39:5.565025e-03,38:8.821288e-03):1.568677e-02):1.629974e-01):2.242016e-02,34:4.030729e-03):1.662689e-01):1.091813e-01,32:1.534794e-02):3.272308e-02,((26:2.369640e-02,(27:1.674889e-01,28:5.382783e-02):2.492075e-02):5.029166e-02,29:1.316850e-01):9.107659e-02):3.389417e-02,(40:2.463115e-03,((41:1.863583e-02,42:9.188571e-02):2.105052e-02,(((50:2.010363e-01,((49:4.544096e-02,48:5.009984e-02):9.902518e-03,47:1.713740e-02):1.132850e-02):2.520671e-02,46:6.063081e-03):4.283317e-02,((43:1.104049e-04,44:1.353417e-02):6.958729e-04,45:5.549574e-03):5.633178e-02):5.008967e-02):5.615437e-02):2.492458e-01):3.106788e-02,(31:3.585367e-02,(((23:7.575975e-02,25:2.098923e-02):4.996784e-03,24:7.924647e-03):3.734471e-01,30:1.704997e-02):1.573436e-02):5.352780e-02):2.102575e-01,((((20:5.844830e-03,16:1.960611e-02):5.909719e-03,(19:2.019043e-02,((18:1.670756e-02,((8:2.065707e-02,((6:1.213876e-02,((9:5.409933e-02,7:1.375339e-02):5.926329e-03,4:1.596872e-02):8.363984e-03):3.923888e-03,5:1.328909e-02):3.851810e-02):2.299057e-02,10:1.215625e-02):2.261552e-02):3.373267e-02,17:2.065811e-02):3.301740e-02):9.283897e-03):1.077006e-01,((13:7.933748e-03,(11:2.142480e-02,12:2.297038e-02):9.314547e-03):6.936578e-02,(14:6.292686e-04,15:6.309895e-03):9.077740e-02):8.676609e-02):2.444162e-02,(21:2.020535e-02,22:3.294697e-02):4.684777e-02):1.328339e-01):7.802882e-02,(2:3.337956e-02,3:1.393403e-02):1.341910e-01,1:1.556856e-01);
   tree gen.41000 = [&U] (((((33:1.347327e-02,((35:1.804473e-02,((36:2.347236e-02,37:9.900130e-03):6.501404e-03,(39:1.321944e-02,38:2.654458e-02):5.258006e-02):1.316154e-01):3.847268e-02,34:3.561992e-02):1.420587e-01):2.630161e-01,32:8.624011e-03):1.290396e-01,(((28:1.118065e-01,(27:8.580143e-02,29:6.353000e-02):1.586432e-02):5.283211e-03,26:3.973069e-02):3.819719e-01,((40:4.569109e-03,((42:8.149838e-02,41:9.165231e-03):2.107005e-02,((((48:5.855895e-02,(50:1.977668e-01,49:4.571884e-03):4.528595e-02):3.670097e-02,47:1.256700e-02):1.095307e-01,46:5.914756e-02):2.284897e-02,((44:1.246065e-02,43:2.491651e-04):2.164237e-04,45:4.002457e-03):9.167070e-02):2.320413e-02):5.786739e-02):2.047598e-01,(((24:7.795764e-03,(25:2.068463e-02,23:6.949061e-02):5.636243e-02):3.678816e-01,31:2.686373e-02):3.800417e-03,30:1.892280e-02):7.540260e-02):6.891168e-02):3.432033e-02):9.424466e-02,((((16:2.157695e-02,20:1.832139e-02):2.668756e-02,(19:6.135720e-03,((18:5.295294e-03,((8:1.311959e-02,(((7:7.527398e-03,(4:1.078805e-02,9:5.022310e-02):5.562711e-03):1.127351e-02,6:1.187599e-02):3.917929e-02,5:2.024099e-02):3.984251e-02):3.463911e-02,10:2.508705e-02):3.226011e-02):6.344255e-02,17:3.685202e-02):2.143569e-02):4.008250e-02):7.297297e-02,(((11:2.869621e-02,12:2.349093e-02):2.423383e-02,13:4.675760e-02):2.348701e-02,(14:6.562290e-03,15:3.526411e-03):8.417699e-02):2.504519e-01):2.651282e-02,(21:1.987674e-02,22:1.054641e-02):6.117229e-02):1.590926e-01):1.149616e-01,(2:9.675874e-03,3:2.362876e-02):4.262817e-02,1:1.531536e-01);
   tree gen.42000 = [&U] (((((33:5.106320e-02,((35:3.046990e-02,34:1.952433e-02):2.639715e-02,(37:7.458690e-03,((39:3.111496e-02,38:2.526398e-02):1.932127e-02,36:5.033239e-03):2.662138e-02):1.789884e-01):1.403845e-01):1.251442e-01,32:6.628312e-02):6.996058e-02,((29:5.304959e-02,(26:5.457634e-03,(27:8.566766e-02,28:1.092522e-01):3.715606e-02):5.410410e-02):2.363615e-01,(((30:6.562164e-02,31:5.943223e-02):2.969164e-03,(24:4.827847e-02,(25:4.431740e-03,23:1.197603e-01):3.479017e-03):3.596791e-01):7.887959e-02,(40:4.422647e-03,((42:8.336389e-02,41:3.257106e-02):6.689379e-04,((46:6.084094e-02,(43:1.127984e-03,(44:1.228572e-02,45:4.348305e-03):3.573945e-03):8.605449e-02):2.337199e-02,((50:2.063038e-01,(49:6.043272e-02,48:2.628505e-02):1.635813e-03):1.039282e-01,47:1.493042e-02):8.802396e-02):2.373528e-02):3.121007e-02):2.837965e-01):3.060019e-02):2.440152e-02):3.439271e-01,((((19:6.276168e-03,((18:4.940668e-03,((8:2.421663e-02,(((9:5.845463e-02,(6:2.008962e-02,7:1.291408e-02):4.255664e-03):9.995272e-03,4:3.051193e-03):2.820137e-02,5:2.171736e-02):6.803769e-02):7.297486e-02,10:2.683037e-02):8.601322e-02):2.942893e-03,17:7.928481e-02):4.030091e-02):3.085808e-02,(20:3.606914e-03,16:3.415050e-02):1.151872e-03):1.408936e-01,(((11:2.935307e-02,12:4.483987e-02):2.861327e-02,13:2.391972e-02):1.068618e-01,(14:1.514319e-02,15:2.376465e-04):8.610382e-02):6.266105e-02):1.858899e-01,(21:2.033172e-02,22:1.078782e-02):5.442621e-02):1.585153e-01):1.541813e-01,(2:1.237943e-02,3:1.834524e-02):6.298008e-02,1:1.346825e-01);
   tree gen.43000 = [&U] (((((40:5.569826e-02,(42:2.129723e-02,(((43:8.343415e-03,(44:8.783796e-03,45:1.010076e-02):2.775348e-03):6.996387e-02,((47:1.068904e-02,(48:1.876250e-02,49:3.567310e-02):1.218813e-02):6.634929e-03,(46:3.398774e-02,50:1.606793e-01):2.786970e-02):1.461228e-02):3.374826e-02,41:3.751726e-03):5.452591e-04):4.167316e-02):2.119380e-01,((23:9.225123e-02,(25:1.326941e-02,24:3.605415e-02):4.514187e-03):2.258094e-01,(31:4.507174e-02,30:1.274420e-02):5.106193e-03):6.905605e-02):1.657760e-02,(((29:1.067102e-01,(28:6.540375e-02,26:1.086985e-03):4.002895e-02):1.244259e-02,27:6.397624e-02):1.767603e-01,((33:1.594074e-02,(34:6.520139e-03,(35:1.678876e-02,((36:3.424894e-02,37:8.081637e-04):1.258141e-02,(39:1.181642e-03,38:1.886703e-02):4.045378e-02):1.381405e-01):4.041748e-02):1.139040e-01):1.209361e-01,32:6.040342e-03):1.920645e-02):1.513723e-01):1.006485e-01,((((20:2.698917e-03,16:6.825881e-02):1.746392e-02,(19:3.613965e-02,(((8:7.737871e-03,(((7:3.951658e-03,(6:3.846080e-03,9:3.835057e-02):1.219476e-03):1.725320e-02,4:1.690614e-02):1.160760e-02,5:1.259062e-02):4.042560e-02):4.907705e-02,10:8.123098e-03):6.545246e-02,(18:3.205152e-02,17:5.126924e-02):3.290090e-03):1.096255e-01):4.445282e-02):1.398163e-01,(((11:2.192075e-02,12:4.179415e-02):9.520368e-03,13:5.349616e-02):9.226051e-02,(14:1.128955e-02,15:4.114407e-02):5.133455e-02):1.152812e-01):1.709601e-01,(21:2.099350e-02,22:1.838950e-03):3.902409e-02):1.107379e-01):1.175832e-01,(2:4.055062e-03,3:2.985972e-02):5.672676e-02,1:1.257575e-01);
   tree gen.44000 = [&U] (((((((33:1.602932e-02,((35:5.835720e-05,34:4.797736e-02):2.048933e-02,((37:1.700274e-02,36:1.512487e-02):1.271737e-02,(39:4.661059e-04,38:1.897188e-02):2.107503e-02):1.767786e-01):1.005793e-01):1.166885e-01,32:6.073909e-03):8.950680e-02,(26:4.100388e-02,((28:6.158121e-02,27:1.113430e-01):1.730913e-02,29:1.006321e-01):5.440763e-03):3.493812e-01):5.068651e-02,(40:2.034095e-02,(41:1.893512e-02,(42:2.643824e-02,(((47:5.273680e-03,((49:3.370379e-02,48:6.118715e-02):2.075148e-02,50:2.597797e-01):1.892685e-02):1.104222e-02,46:3.008515e-02):2.991172e-02,(43:1.693760e-03,(44:8.645628e-03,45:6.175314e-03):2.833028e-03):1.022364e-01):9.360390e-02):3.175631e-03):4.574779e-02):1.346106e-01):8.089294e-02,(((25:1.164526e-03,23:8.992909e-02):1.313946e-02,24:4.828221e-02):2.146700e-01,(30:2.714785e-02,31:4.809934e-02):3.470890e-03):3.088523e-02):2.209599e-01,((21:4.292380e-02,22:9.373469e-03):2.693408e-02,((((17:1.990254e-02,(((8:9.376406e-03,(((9:3.745514e-02,(4:5.371877e-03,7:1.772084e-02):3.774741e-03):1.364690e-02,6:1.993567e-02):1.429778e-02,5:6.261622e-04):2.833847e-03):9.783922e-02,10:8.139871e-03):7.546401e-02,18:7.699725e-04):3.357743e-02):5.426580e-02,19:5.214524e-02):4.041576e-02,(20:9.449433e-03,16:3.424669e-02):1.658298e-02):3.166041e-02,((12:1.106206e-02,(13:3.707317e-02,11:1.397046e-02):5.358603e-03):9.638843e-02,(14:3.181669e-02,15:1.118571e-03):9.543701e-02):1.792147e-01):7.795918e-02):1.588262e-01):8.057456e-02,(2:1.296185e-03,3:2.845117e-02):5.704200e-02,1:1.264564e-01);
   tree gen.45000 = [&U] (((((26:7.257972e-02,((28:9.172380e-02,27:8.255606e-02):1.758382e-02,29:1.100380e-01):3.608497e-02):2.694465e-01,((((33:2.584589e-02,(((37:1.813798e-02,36:9.108754e-03):2.796677e-02,(39:1.014357e-03,38:1.122261e-02):1.432955e-02):1.885818e-01,(35:7.287307e-04,34:5.012639e-02):2.692465e-02):9.193092e-02):6.188447e-02,(23:9.283883e-02,(24:7.521953e-02,25:4.344566e-03):2.878571e-02):2.475015e-01):1.118960e-01,32:5.942265e-02):8.638925e-02,(40:2.344308e-02,((42:2.553893e-02,41:2.019939e-02):1.438105e-02,((((48:6.759823e-02,49:5.862761e-02):6.306554e-02,47:2.182583e-02):1.205278e-02,50:2.640017e-01):2.330759e-03,((44:9.670031e-03,(43:1.484925e-04,45:1.072279e-02):2.047089e-02):6.690705e-02,46:2.944318e-02):9.290890e-02):6.085874e-02):2.217618e-02):3.243006e-01):2.329615e-02):9.293853e-02,(30:3.173019e-02,31:2.131602e-02):3.791991e-02):1.584695e-01,((21:4.578975e-02,22:1.054865e-03):5.366217e-02,((((17:1.496540e-02,(((8:2.120940e-02,(((7:4.451194e-03,(4:1.770497e-02,9:3.254908e-02):1.171318e-02):3.191538e-03,6:2.119861e-03):2.359702e-02,5:5.775886e-03):1.514157e-02):6.065197e-02,10:1.173067e-02):5.336926e-02,18:6.967059e-03):2.154219e-02):3.402161e-02,19:1.258355e-02):6.981164e-02,(20:3.351099e-02,16:5.689840e-02):2.927637e-03):1.280035e-01,(((13:3.352691e-02,11:1.490324e-02):1.231020e-02,12:1.564040e-02):1.700160e-01,(14:3.394104e-02,15:1.075543e-02):1.018092e-01):7.789504e-02):3.685031e-02):1.965025e-01):1.513733e-01,(2:3.142996e-03,3:3.951566e-02):2.648406e-01,1:1.348996e-01);
   tree gen.46000 = [&U] ((2:2.477599e-03,3:8.040460e-02):4.894172e-02,(((((((35:1.857848e-02,34:2.353114e-02):1.244326e-02,((36:9.692392e-03,(39:4.480645e-02,38:2.715173e-02):4.278132e-02):3.013412e-02,37:1.779122e-02):1.511706e-01):8.176708e-02,33:5.103473e-02):1.503907e-01,32:3.419718e-02):7.049245e-02,((23:1.384578e-01,(25:5.965881e-03,24:3.296444e-02):3.073177e-03):2.266570e-01,(30:2.159426e-02,31:7.469276e-03):1.333025e-02):6.869101e-02):1.099970e-01,((50:7.582087e-02,(((41:3.542868e-02,42:2.468975e-02):2.385863e-02,((46:3.894112e-02,((48:3.485589e-02,49:5.131305e-02):3.768372e-02,47:3.858885e-02):8.145083e-02):1.430540e-02,(43:3.914803e-03,(44:3.837717e-02,45:5.840734e-03):5.778246e-03):1.051997e-01):8.640451e-02):2.914583e-02,40:6.047140e-03):2.019590e-01):1.621604e-01,(27:2.556132e-02,(26:2.180712e-02,(29:6.049081e-02,28:9.535144e-02):1.312548e-02):9.947067e-02):1.074211e-01):2.818433e-02):1.605564e-01,((22:6.288707e-03,21:3.492827e-02):3.320914e-02,(((14:6.046578e-04,15:1.522089e-02):7.185485e-02,((12:7.493826e-03,13:3.905621e-02):2.606575e-03,11:4.149200e-02):2.059962e-01):1.496801e-01,((19:4.042315e-02,(20:2.168318e-02,16:5.105515e-02):3.509314e-02):1.020198e-02,((18:1.614676e-02,17:3.957633e-02):3.088710e-02,(10:2.211020e-02,(((((7:1.036953e-02,4:4.462101e-02):3.925948e-02,6:3.864358e-02):2.248463e-02,5:1.160414e-02):2.462505e-02,8:1.167712e-02):5.143393e-02,9:1.529037e-02):5.831623e-02):5.966642e-02):3.769322e-02):1.385465e-01):6.556558e-02):9.271619e-02):2.765108e-02,1:1.807985e-01);
   tree gen.47000 = [&U] ((3:3.085040e-02,2:1.576438e-02):4.404866e-02,(((31:6.839489e-03,30:1.074239e-02):5.326432e-02,((((26:9.136597e-03,(27:1.019466e-01,28:6.492153e-02):7.120162e-02):2.990307e-02,29:6.817834e-02):1.446357e-01,(((41:3.975826e-02,((47:6.009652e-03,(48:1.164618e-02,(50:2.339041e-01,49:2.077953e-02):3.231337e-02):2.805703e-02):1.552278e-02,(((44:1.055925e-02,43:9.318998e-03):4.166754e-03,45:1.943210e-02):5.844733e-02,46:3.888364e-02):6.302742e-02):7.620621e-02):3.358886e-03,42:9.975391e-02):6.359032e-02,40:1.844109e-02):3.054463e-01):3.332293e-02,(32:3.529943e-03,(((24:1.622491e-02,25:3.650394e-03):7.240525e-02,23:1.799651e-02):1.834052e-01,(33:3.992730e-02,((35:1.322573e-02,34:1.088091e-02):1.838967e-02,((36:5.676125e-03,37:3.321114e-02):3.467902e-02,(38:1.469694e-02,39:4.092242e-03):3.522688e-02):8.110774e-02):7.861105e-02):6.302043e-02):1.469791e-01):9.065357e-02):1.396372e-02):1.464832e-01,(((((14:2.509038e-02,15:9.532405e-04):3.710485e-02,((11:1.540499e-02,12:1.350960e-03):7.607724e-03,13:1.941636e-02):8.492203e-02):1.073132e-01,(20:6.311703e-03,(16:2.377489e-02,((17:2.530714e-02,(18:9.423868e-03,(((8:3.001908e-02,(5:1.386137e-02,((7:4.954228e-03,4:9.690300e-03):1.152031e-01,6:2.865255e-04):2.948251e-02):1.483233e-02):1.097288e-02,9:2.326880e-02):2.437618e-02,10:2.075810e-02):6.159146e-02):1.519656e-02):2.021352e-02,19:3.321132e-03):2.769696e-02):1.751055e-02):6.788164e-02):8.718254e-02,21:1.965647e-02):1.360826e-02,22:3.969701e-03):1.807957e-01):1.225240e-01,1:1.351901e-01);
   tree gen.48000 = [&U] ((((30:2.739673e-02,31:1.753977e-02):8.900068e-02,(((((24:7.256983e-03,25:1.023763e-03):1.386062e-02,23:4.821269e-02):2.052981e-01,(33:1.400682e-02,((((37:4.398491e-03,36:2.143726e-03):2.337846e-02,(39:4.621191e-03,38:2.902182e-03):8.128853e-02):1.059500e-01,35:1.072136e-02):1.151904e-02,34:3.456354e-02):1.310200e-01):6.171973e-02):1.326883e-01,32:3.605556e-03):7.173280e-02,(((((41:3.218200e-02,42:7.748109e-02):1.874153e-02,((44:1.212509e-02,(43:4.611952e-03,45:2.698998e-02):3.537370e-02):9.286759e-02,(46:6.511337e-02,((48:5.445886e-02,49:4.397465e-02):5.709050e-02,47:9.466379e-03):3.401426e-02):2.076006e-02):1.900620e-02):1.208328e-02,40:4.149362e-02):8.417927e-02,50:1.791470e-01):1.749170e-01,((29:1.919512e-01,(28:1.076990e-01,27:1.185734e-01):1.744114e-02):2.370652e-02,26:1.197782e-03):1.154861e-01):5.308149e-02):2.387991e-02):1.169363e-01,((((20:4.057919e-02,(((18:3.526131e-03,(((((7:1.176766e-03,6:6.289667e-03):9.498388e-03,4:2.065975e-03):3.093414e-02,5:1.865232e-02):2.180574e-02,(9:2.203718e-02,8:1.108841e-02):1.113600e-02):4.176252e-02,10:1.028590e-02):6.261321e-02):4.177934e-02,17:1.804029e-02):1.706971e-02,19:5.113843e-03):3.681941e-02):4.330666e-03,16:2.676439e-02):1.606583e-01,((13:8.793594e-03,(11:1.322399e-02,12:1.703167e-02):4.313046e-02):1.354398e-01,(14:2.445251e-04,15:1.124909e-04):7.089330e-02):6.953571e-02):3.893555e-03,(21:2.979896e-02,22:9.550990e-03):1.064849e-01):2.243823e-01):2.303682e-01,(2:1.375690e-02,3:7.011235e-02):7.931936e-02,1:1.285944e-01);
   tree gen.49000 = [&U] ((2:5.666621e-03,3:3.764783e-02):1.620310e-02,((((30:6.753012e-03,31:2.862130e-02):7.970757e-02,(((((24:4.004736e-02,25:3.925614e-03):3.611799e-02,23:1.358245e-02):3.262856e-01,(33:2.611120e-02,(((36:1.694762e-03,37:1.477194e-02):1.625105e-02,(38:2.688975e-02,39:7.118730e-04):4.470642e-02):1.144475e-01,(34:8.387572e-03,35:9.817429e-03):1.146681e-02):1.215066e-01):2.564392e-02):6.307522e-02,32:9.922481e-03):1.108415e-01,(29:1.104413e-01,((28:5.367366e-02,27:1.075355e-01):3.088291e-02,26:3.880565e-02):4.220292e-02):1.259762e-01):3.056719e-02):4.889737e-02,((42:3.422754e-02,((46:2.563201e-02,(((43:3.525236e-03,44:4.990233e-02):5.013664e-03,45:9.946398e-03):8.956068e-02,(((49:3.833202e-02,50:1.784217e-01):2.573605e-03,48:5.495216e-02):3.086656e-02,47:1.206886e-02):4.901381e-02):7.189453e-03):8.182297e-02,40:3.107122e-02):6.233356e-03):1.738313e-02,41:2.682048e-03):1.931365e-01):2.061296e-01,(((((14:2.085891e-02,15:7.469175e-03):9.260803e-02,(13:4.960061e-03,(11:4.823232e-03,12:2.822217e-03):4.369731e-02):7.246083e-02):1.113516e-01,((8:1.920071e-02,((((7:4.874137e-03,4:3.796459e-02):3.973902e-02,6:1.111848e-02):2.838041e-02,9:2.014225e-02):2.228270e-02,5:1.766280e-02):3.915296e-03):4.100595e-02,((((19:8.777610e-03,(20:2.124743e-02,16:3.038389e-02):1.912352e-02):4.214402e-02,17:4.471049e-02):3.051504e-02,18:4.932134e-03):4.566508e-02,10:3.970473e-02):1.552565e-02):4.754489e-02):1.461578e-01,21:6.458609e-03):4.487943e-02,22:1.602013e-02):8.854659e-02):1.523929e-01,1:2.784236e-01);
   tree gen.50000 = [&U] ((2:4.958495e-03,(((30:1.821518e-02,31:4.822400e-02):1.299781e-01,((((29:1.186486e-01,(28:9.198243e-02,27:1.115593e-01):1.837904e-02):2.808087e-02,26:3.640817e-03):1.730667e-01,((33:1.799710e-02,(((24:4.105995e-02,25:2.503085e-03):7.971670e-02,23:1.392587e-02):1.439160e-01,(35:2.109981e-02,((37:1.601704e-02,((38:2.018144e-03,39:1.712842e-02):2.728828e-02,36:1.166730e-03):9.517253e-03):1.021590e-01,34:4.080668e-02):1.228288e-02):8.514225e-02):4.095871e-02):1.108815e-01,32:1.017337e-02):1.776774e-01):1.214943e-02,(((42:1.691944e-02,(((44:3.917908e-03,(43:1.112095e-02,45:4.035011e-03):3.008322e-02):1.021993e-01,46:7.293481e-03):5.882691e-02,(50:1.636418e-01,(47:6.410959e-03,(48:5.568314e-02,49:4.400709e-02):1.708549e-02):6.336732e-03):2.690322e-02):7.647191e-02):1.101245e-03,41:2.364739e-02):5.231358e-02,40:8.472402e-03):1.548867e-01):1.115169e-02):2.249793e-01,((((14:2.138632e-02,15:7.658031e-03):9.408469e-02,(13:7.652711e-03,(11:3.918225e-02,12:1.024557e-02):3.694503e-02):5.923127e-02):8.867777e-02,(10:3.230892e-02,((((19:4.770049e-02,(20:2.558430e-02,16:1.177935e-02):5.317655e-02):5.016380e-02,18:5.993431e-03):1.116883e-04,17:4.320899e-02):7.080514e-02,(9:4.559895e-02,((5:1.810940e-02,(4:1.797005e-03,(7:9.945564e-03,6:3.562161e-03):2.119587e-02):7.358334e-04):1.765817e-02,8:1.970721e-02):1.404769e-02):1.632343e-02):1.598875e-02):6.750206e-02):1.638948e-01,(21:2.095125e-02,22:8.833206e-03):2.864763e-02):1.460344e-01):9.180113e-02):6.799151e-02,3:3.859974e-02,1:2.629914e-01);
   tree gen.51000 = [&U] ((((((((13:3.687072e-02,(12:1.070550e-02,11:4.010495e-02):4.784982e-03):1.460656e-01,(14:1.784516e-02,15:2.601424e-02):5.015753e-02):1.631806e-01,((20:4.580431e-03,(19:2.806275e-02,((10:6.607177e-03,(9:2.065178e-02,(8:5.341386e-04,((4:1.303042e-02,(7:2.655850e-02,6:9.046972e-03):1.308351e-02):1.459631e-02,5:1.663235e-03):2.685924e-02):3.827424e-02):3.007101e-02):4.690178e-02,(18:9.011653e-03,17:2.844288e-02):4.125317e-02):1.736826e-02):3.169671e-02):6.860415e-03,16:3.240391e-02):1.047849e-01):7.311425e-02,21:1.936519e-02):8.491457e-03,22:4.093112e-03):1.541658e-01,((30:1.604300e-02,31:4.697118e-03):9.936756e-02,((29:6.725416e-02,((27:9.424893e-02,28:8.862175e-02):4.090594e-02,26:6.936382e-03):3.408964e-02):1.378813e-01,((((33:1.757880e-02,((34:2.747791e-02,(36:1.663317e-02,((38:6.466585e-03,39:3.382548e-03):5.497475e-02,37:8.229680e-03):1.675257e-02):1.627382e-01):1.247074e-02,35:8.785334e-03):1.025747e-01):7.260613e-02,(23:3.392123e-02,(24:3.162203e-02,25:4.080060e-03):1.294380e-01):1.667404e-01):1.418182e-01,32:3.749150e-02):2.527039e-02,(((((((45:2.933934e-03,43:6.725852e-03):1.460637e-02,44:9.980038e-03):4.982422e-02,(49:4.782581e-02,(50:2.192318e-01,(47:1.138583e-02,48:9.922420e-02):3.981050e-02):5.322698e-03):6.857159e-03):1.756483e-02,46:7.532615e-02):6.408398e-02,41:1.516405e-02):2.066730e-02,42:7.132220e-03):8.740695e-02,40:2.447745e-02):2.987478e-01):1.038533e-01):3.444513e-02):1.738267e-01):1.451352e-01,2:1.954658e-02):3.344229e-02,3:2.345471e-02,1:2.409151e-01);
   tree gen.52000 = [&U] (3:4.596067e-02,((((((13:1.485753e-02,(12:4.216549e-02,11:2.474828e-02):8.626610e-03):1.968762e-01,(14:3.177661e-02,15:1.665366e-03):7.203909e-02):1.423510e-01,(((19:1.929810e-02,((18:1.126410e-02,(10:7.449424e-03,(9:4.063912e-02,(8:1.926275e-03,(((4:1.960910e-02,7:4.432461e-03):8.160161e-03,6:1.221406e-03):2.248858e-02,5:1.344956e-03):3.480658e-02):9.356025e-02):5.586157e-02):3.861941e-02):5.179378e-02,17:3.547401e-02):3.818402e-02):2.328944e-02,16:5.216782e-02):6.698135e-03,20:5.934101e-03):1.378807e-01):1.342015e-01,(21:2.217343e-02,22:6.632663e-03):5.852771e-02):9.399103e-02,((((((50:3.039610e-01,((48:5.039952e-02,49:5.843815e-02):2.183482e-02,47:1.398615e-02):1.038269e-02):1.325532e-02,46:9.419085e-02):2.900997e-02,((45:6.984627e-04,43:4.566553e-03):1.615294e-02,44:1.210871e-02):7.606653e-02):1.187066e-01,(41:2.076844e-02,42:3.877910e-02):2.910909e-03):5.265188e-02,40:5.629619e-02):2.135271e-01,(((29:5.859032e-02,((28:1.114742e-01,27:1.206422e-01):2.414466e-02,26:4.111874e-02):1.036903e-01):3.469256e-01,(32:2.619519e-03,((33:8.691254e-03,((34:4.300198e-02,35:1.076389e-02):3.537679e-02,((38:7.955814e-03,39:4.228011e-03):8.382434e-03,(37:5.183637e-02,36:6.702674e-03):2.763415e-02):2.467629e-01):1.358171e-01):1.336223e-01,(23:6.052421e-02,(24:3.952591e-02,25:5.099866e-03):4.170563e-02):2.595069e-01):1.800808e-01):3.173132e-02):6.897600e-02,(30:2.005293e-02,31:9.313007e-03):1.288554e-01):4.399778e-02):3.752126e-01):1.204400e-01,2:3.610491e-03):1.207270e-02,1:2.995059e-01);
   tree gen.53000 = [&U] (2:3.842431e-02,(3:4.098512e-02,(((((13:2.053924e-02,(12:1.654988e-02,11:4.435508e-02):1.385725e-02):1.688761e-01,(14:7.208018e-03,15:1.485079e-03):1.220831e-01):1.179187e-01,((((18:2.061450e-02,(10:9.160190e-03,(9:1.458774e-02,(8:1.717743e-03,(5:2.715429e-03,(4:2.769117e-02,(7:6.196101e-03,6:7.248578e-03):1.107482e-02):5.138296e-03):3.784624e-02):4.237190e-02):6.706493e-02):9.410952e-02):1.843598e-02,17:2.309941e-02):4.019104e-02,19:1.069789e-03):3.057604e-02,(20:4.027597e-03,16:4.652030e-02):1.099159e-02):1.005248e-01):8.714584e-02,(21:1.060103e-02,22:1.013836e-02):5.253044e-02):8.053713e-02,(((((33:1.512114e-02,((35:7.112547e-02,34:5.156312e-05):1.902171e-02,(((37:3.177341e-02,36:8.103643e-03):4.264724e-02,38:7.094544e-03):3.230277e-03,39:3.029313e-03):2.205499e-01):1.557205e-01):4.734770e-02,(23:8.979420e-02,(24:2.805877e-02,25:5.809986e-03):3.835051e-02):2.291170e-01):1.117254e-01,32:7.368208e-03):7.760109e-02,(29:4.818277e-02,(26:3.700695e-02,(27:1.210060e-01,28:9.718475e-02):5.082420e-02):3.727401e-02):1.812067e-01):3.262814e-02,((30:3.744787e-02,31:2.806919e-02):1.034321e-01,(((42:3.546128e-02,41:1.944524e-02):1.759564e-02,(46:6.285766e-02,((47:2.171459e-02,(50:2.712886e-01,(49:1.249188e-02,48:3.731073e-02):5.296165e-02):1.778871e-02):1.334936e-02,((45:3.738908e-03,43:1.236081e-03):2.402112e-03,44:1.103354e-02):1.329912e-01):1.692736e-02):1.165751e-01):3.102189e-02,40:5.885768e-02):1.553969e-01):2.531820e-02):2.028826e-01):2.227062e-01):2.882434e-03,1:2.707883e-01);
   tree gen.54000 = [&U] ((3:4.946056e-02,2:5.371346e-02):6.438656e-02,((((((13:7.733175e-05,(12:7.297430e-03,11:2.576103e-02):5.283820e-02):1.253407e-01,(14:2.703556e-02,15:7.764496e-03):4.869364e-02):1.778041e-01,(20:1.456074e-02,(16:4.968610e-02,(((18:8.488335e-04,(10:8.850874e-03,(9:1.409515e-02,((6:3.576010e-03,(4:1.630307e-02,(5:2.912171e-02,8:6.315638e-02):5.550137e-02):2.104624e-02):5.116839e-03,7:2.052240e-04):2.415217e-02):6.480032e-02):9.093169e-02):1.991892e-02,17:2.685324e-02):1.805601e-02,19:9.064878e-03):5.652486e-02):1.069207e-03):1.191855e-01):9.883869e-02,21:6.536614e-03):4.848388e-02,22:1.176318e-02):8.114794e-02,(((((33:1.128748e-02,(34:1.561965e-02,(((38:4.515991e-03,39:2.927710e-03):1.628113e-02,(37:4.218271e-02,36:7.687964e-03):2.402319e-02):1.964669e-01,35:2.786538e-03):4.646513e-02):1.504622e-01):4.574889e-02,(23:8.259910e-03,(24:1.069175e-02,25:3.761226e-04):5.715080e-02):2.213803e-01):1.079527e-01,32:8.832369e-02):1.262531e-01,(30:8.895351e-03,31:3.133885e-02):1.340438e-01):5.360579e-02,((((42:7.125577e-02,41:2.338820e-02):3.747861e-02,(((47:1.503796e-02,(48:3.136531e-02,(49:2.358489e-02,50:2.571391e-01):3.409154e-03):1.018203e-02):1.518119e-02,46:6.021364e-02):1.293783e-02,((43:7.257735e-04,45:5.579898e-03):3.207304e-02,44:4.045523e-03):4.070789e-02):1.126387e-01):4.864568e-02,40:1.465132e-02):1.700331e-01,(26:1.229899e-02,((29:1.179721e-01,27:7.727003e-02):3.524504e-02,28:3.569309e-02):2.546968e-02):1.320167e-01):1.160611e-02):1.847535e-01):9.757999e-02,1:2.045137e-01);
   tree gen.55000 = [&U] ((3:3.333814e-02,2:6.068590e-03):6.298756e-02,(((((13:7.934750e-05,(12:9.522876e-03,11:2.803994e-02):4.095356e-02):1.040009e-01,(14:1.260529e-02,15:6.442559e-03):4.040335e-02):1.543780e-01,((((18:2.878118e-03,(10:2.437036e-02,(9:2.415548e-02,((6:9.133722e-03,(7:2.494299e-03,4:1.383001e-02):7.736044e-03):2.360469e-02,(5:2.067846e-02,8:7.654247e-02):2.578994e-02):1.647592e-02):8.633317e-02):1.129843e-02):1.567538e-02,17:1.755932e-02):4.982002e-02,19:2.470624e-03):2.464710e-02,(20:4.412779e-03,16:5.316293e-03):7.054023e-03):1.293908e-01):1.656328e-02,(21:8.001838e-03,22:2.745240e-02):2.768400e-02):7.240011e-02,(((((23:6.038621e-02,(24:3.008983e-02,25:8.125665e-03):5.680861e-02):1.836895e-01,((((37:4.417188e-03,36:1.910165e-02):1.915805e-02,(38:2.109874e-03,39:6.542648e-03):5.344271e-03):1.630176e-01,35:4.384651e-04):2.045889e-02,34:2.989484e-02):6.852715e-02):3.458772e-02,33:6.151936e-03):1.029502e-01,32:2.273469e-02):6.764514e-02,((29:3.373593e-02,((28:1.059250e-01,27:6.411450e-02):2.579763e-02,26:1.020503e-02):6.712493e-02):2.365080e-01,((30:4.673510e-03,31:4.010711e-02):1.344378e-01,((((44:8.821895e-03,(45:4.162877e-03,43:9.175225e-03):1.411514e-04):9.285302e-02,((47:4.392960e-03,((50:9.565549e-02,49:2.021316e-02):5.327963e-03,48:5.392215e-02):3.531780e-02):2.708507e-02,46:4.746949e-02):2.649279e-02):1.234102e-01,(41:1.878836e-02,42:4.402174e-02):7.386924e-03):4.379195e-02,40:2.707019e-03):1.336465e-01):1.514692e-02):2.885236e-02):1.653016e-01):9.333224e-02,1:2.190159e-01);
   tree gen.56000 = [&U] ((3:5.513153e-02,2:6.102312e-03):6.212415e-02,(((21:7.892151e-03,(((((10:1.637688e-02,(9:1.770369e-02,(((7:1.840886e-03,6:1.446136e-02):1.400942e-02,4:1.877110e-02):6.227661e-03,(5:2.581081e-03,8:4.121532e-02):7.643059e-03):5.213800e-02):7.622313e-02):7.454859e-02,18:5.469802e-03):1.847701e-02,17:1.691063e-02):5.819776e-02,((16:1.200717e-02,20:2.908691e-02):5.635372e-03,19:2.445964e-02):7.429079e-04):1.505413e-01,((13:4.450224e-03,(12:9.544298e-03,11:2.920991e-02):3.662540e-02):1.063210e-01,(14:9.986830e-03,15:3.509101e-03):5.522713e-02):3.614852e-02):1.170182e-01):3.461462e-02,22:9.340296e-03):6.172790e-02,(((30:2.383214e-02,31:1.281086e-02):8.900992e-02,((((41:1.247766e-02,42:3.744003e-02):3.763406e-02,((46:8.908553e-02,(47:8.211854e-04,(48:3.241890e-02,(49:1.568646e-02,50:1.021650e-01):2.083095e-02):3.611121e-02):2.482920e-02):2.420459e-02,(44:3.586211e-02,(43:5.999993e-03,45:1.038196e-03):6.195503e-03):6.334088e-02):4.609123e-02):1.037608e-01,40:2.669912e-03):1.273760e-01,(29:3.327349e-02,((28:5.609831e-02,27:8.059315e-02):2.682967e-02,26:2.074079e-02):8.637232e-02):2.492200e-01):3.329756e-02):3.526987e-02,((((23:9.945594e-04,(24:4.519168e-02,25:7.705238e-03):1.688178e-02):2.093278e-01,((((37:4.356638e-03,36:9.495457e-03):1.737370e-02,(39:4.240410e-03,38:4.025472e-03):5.337488e-03):1.174816e-01,35:2.137491e-03):4.639317e-03,34:2.998334e-02):6.062006e-02):2.360175e-03,33:3.200733e-02):1.502783e-01,32:3.579828e-03):6.671789e-02):1.773240e-01):1.111932e-01,1:2.160137e-01);
   tree gen.57000 = [&U] ((3:4.911154e-02,2:4.347520e-02):3.281578e-02,(((21:4.216181e-02,22:8.805226e-03):4.683156e-02,((20:2.195292e-02,((19:4.633598e-02,((18:1.676418e-02,17:1.814622e-02):5.969134e-03,((9:4.019175e-02,(8:6.733562e-03,(5:2.498475e-03,((7:4.657779e-03,6:1.244650e-02):1.864248e-02,4:5.125046e-03):3.470242e-02):2.704256e-02):2.824001e-02):2.068720e-02,10:1.605403e-02):7.392740e-02):1.863804e-02):4.120265e-02,16:2.432182e-02):1.234230e-02):7.498047e-02,((13:4.362493e-03,(12:2.013076e-02,11:9.466064e-03):3.518226e-02):1.148603e-01,(14:2.358550e-03,15:3.385328e-03):5.413840e-02):1.348609e-01):2.558308e-02):6.051101e-02,(((((42:3.670195e-02,(41:1.390553e-02,((44:3.515513e-02,(45:1.307435e-02,43:3.614739e-03):6.907565e-04):1.020161e-01,((47:3.419492e-02,(49:1.347110e-02,(50:1.125430e-01,48:3.506489e-02):1.378828e-04):3.098157e-02):2.433972e-02,46:3.805226e-02):6.566719e-03):4.144880e-02):2.563218e-02):3.514171e-02,40:5.416140e-03):2.510870e-01,(((33:1.127521e-02,((((36:8.983388e-03,37:9.758180e-03):1.747783e-02,(39:2.519916e-03,38:7.187448e-03):7.261153e-03):1.352883e-01,35:7.016482e-04):1.226716e-02,34:2.056652e-02):8.514409e-02):1.229099e-02,(23:9.749529e-04,(24:5.597731e-02,25:1.081969e-02):6.589984e-02):1.703652e-01):1.455223e-01,32:1.568901e-02):9.703817e-02):1.571854e-02,(29:7.598306e-02,(26:3.468676e-04,(27:8.131433e-02,28:5.419583e-02):3.172645e-02):8.466960e-02):8.950859e-02):7.514640e-02,(30:2.430793e-02,31:3.074346e-02):1.220700e-01):9.996251e-02):6.783470e-02,1:2.000452e-01);
   tree gen.58000 = [&U] ((3:5.995521e-02,2:4.116794e-02):1.473482e-02,(((21:5.147100e-02,22:5.765785e-03):9.911967e-02,(((16:3.318187e-02,20:2.056249e-02):1.869012e-04,(19:1.829200e-03,((18:7.328358e-03,((9:1.750767e-02,((8:1.488954e-02,5:9.319653e-03):1.981708e-02,((7:5.540103e-04,6:6.752714e-03):4.856871e-03,4:1.200097e-02):4.236460e-02):2.103707e-02):6.664661e-02,10:7.073549e-03):8.447982e-02):1.804382e-02,17:2.215285e-02):7.720403e-02):2.047200e-02):7.750490e-02,((13:3.528751e-03,(12:1.122941e-02,11:2.814210e-02):5.922271e-02):1.166110e-01,(14:2.879311e-03,15:7.580212e-03):7.299899e-02):1.034677e-01):3.629731e-02):6.204962e-02,(((29:4.520505e-02,((27:1.765450e-01,28:1.081094e-01):1.301148e-02,26:3.201893e-04):6.487412e-02):1.683106e-01,((((41:1.100123e-02,42:4.595536e-02):3.773139e-02,(((44:1.729056e-02,45:1.298507e-03):5.113352e-03,43:2.217881e-03):8.165421e-02,((47:1.242177e-03,(48:4.209479e-02,(50:1.362473e-01,49:4.013696e-02):5.430228e-03):7.883336e-02):3.168660e-02,46:4.052825e-02):1.587616e-02):2.819358e-02):3.214283e-02,40:9.990547e-03):2.940370e-01,(((33:3.294998e-02,(((37:1.249014e-02,36:1.334520e-02):6.478471e-02,(39:7.534754e-04,38:4.339675e-02):7.585701e-02):1.305019e-01,(34:5.033580e-02,35:5.450780e-03):5.338658e-02):1.006422e-01):4.547218e-02,(23:3.829197e-02,(24:1.594584e-02,25:4.126003e-03):6.319482e-02):2.142035e-01):9.383927e-02,32:5.533521e-02):3.120867e-02):9.382286e-03):1.035097e-01,(30:4.768132e-02,31:8.555133e-03):1.559213e-01):2.029423e-01):8.020970e-02,1:2.442145e-01);
   tree gen.59000 = [&U] ((((40:3.148347e-04,((41:2.870962e-02,42:2.239532e-02):2.605671e-02,(50:1.885400e-01,((((49:2.504014e-02,48:7.357639e-02):2.193841e-02,47:5.679025e-03):3.343680e-02,46:2.984525e-02):1.258802e-02,((44:3.597156e-02,43:2.639416e-03):1.820322e-02,45:2.044538e-02):2.012335e-02):4.799194e-02):3.852686e-02):3.873337e-02):1.584927e-01,((30:2.118236e-02,31:6.622066e-03):1.827184e-01,((((28:3.812474e-02,27:9.246831e-02):1.294523e-01,29:5.145032e-02):3.449989e-02,26:2.507123e-02):1.747893e-01,(((25:9.887576e-03,(24:3.826533e-02,23:6.432589e-02):8.470022e-04):2.163011e-01,((34:3.491275e-02,(35:8.243769e-03,(37:8.814713e-03,((39:1.239644e-02,38:1.169775e-02):3.873364e-02,36:1.664330e-02):1.132973e-02):6.348576e-02):3.971683e-03):7.769797e-02,33:2.769537e-02):2.790138e-02):1.182034e-01,32:3.377214e-02):7.937484e-02):5.666428e-02):1.329824e-01):1.266722e-01,((21:6.936186e-03,22:1.707797e-02):3.036336e-02,(((14:2.749836e-02,15:2.350853e-03):5.791061e-02,(13:1.181516e-02,(12:2.076643e-02,11:3.158409e-02):1.946961e-02):6.528109e-02):1.287617e-01,(20:5.220114e-02,((19:6.418659e-04,(17:3.513290e-02,(18:3.206413e-03,(10:3.819117e-03,(9:8.571764e-03,(7:1.317179e-02,(6:2.692974e-02,((8:2.962590e-02,5:9.975461e-03):1.847859e-02,4:1.851158e-02):3.196652e-02):3.675503e-02):9.794835e-03):4.946901e-02):7.215835e-02):2.216843e-02):2.230530e-02):2.281742e-02,16:1.954238e-02):2.237769e-02):9.159288e-02):6.053417e-02):6.966955e-02):7.120637e-02,(2:1.137572e-02,3:5.433738e-02):2.288216e-02,1:1.942568e-01);
   tree gen.60000 = [&U] ((2:9.552060e-03,3:4.703252e-02):1.312583e-01,((((((((37:4.651463e-03,((39:1.548719e-02,38:2.100687e-02):5.190277e-02,36:5.316179e-03):3.602022e-02):1.212888e-01,(34:4.466958e-02,35:1.057929e-02):1.340554e-02):9.874309e-02,((24:2.574156e-02,25:6.483293e-03):5.468909e-02,23:7.215886e-02):3.692010e-01):1.095690e-02,33:2.647545e-02):1.457648e-01,32:5.930207e-03):7.893412e-02,(((28:4.685102e-02,(29:6.425657e-02,26:8.337265e-02):1.107088e-02):1.159915e-01,27:1.237017e-01):2.525157e-01,(40:6.141110e-04,((41:5.619129e-03,42:3.388471e-02):3.505658e-02,(50:2.436316e-01,((((48:2.638753e-02,49:3.451017e-02):4.970765e-02,47:1.663628e-03):7.909003e-02,46:5.286875e-02):1.216867e-02,((43:1.802030e-03,45:8.094236e-03):1.458382e-02,44:1.169801e-02):3.980162e-02):2.836111e-02):6.373037e-02):1.409893e-02):1.918588e-01):8.071735e-02):1.173138e-01,(30:2.655714e-02,31:3.421805e-02):1.530881e-02):1.710266e-01,(21:4.207973e-02,(22:4.734978e-02,(((14:1.462981e-02,15:2.469416e-02):1.292772e-01,(12:3.601258e-02,(11:2.571125e-02,13:1.526755e-02):4.463095e-03):8.435626e-02):2.327607e-01,((19:6.348625e-04,(17:1.582197e-02,(18:1.155631e-02,(10:4.935066e-03,(((7:5.390233e-03,((6:4.554782e-04,5:3.568003e-02):5.486339e-02,4:1.000006e-02):4.382459e-03):3.094340e-02,9:1.107644e-02):8.819677e-03,8:7.740080e-03):6.135452e-02):5.521084e-02):5.515777e-02):4.471937e-02):4.964640e-02,(16:6.054525e-02,20:7.414949e-03):4.210362e-03):1.180963e-01):6.003701e-02):2.049173e-02):1.779042e-01):9.482571e-02,1:1.549751e-01);
   tree gen.61000 = [&U] ((3:6.393643e-02,2:1.444513e-02):1.832623e-02,(((((((24:1.592043e-02,25:1.974285e-03):1.241612e-02,23:5.432739e-02):2.300495e-01,((34:1.382416e-02,(35:1.308811e-03,(36:4.109372e-02,((38:2.806684e-03,39:3.475060e-02):3.380682e-02,37:6.749781e-03):1.779647e-02):1.185016e-01):2.138595e-02):1.124623e-01,33:2.863392e-02):2.972252e-02):1.035305e-01,32:1.880095e-03):6.661343e-02,(30:6.930568e-03,31:2.749794e-02):8.028658e-02):1.092656e-02,(((42:7.994409e-02,(((46:7.251067e-02,((48:1.831817e-02,(50:1.160666e-01,49:1.056044e-02):1.389890e-02):8.321045e-02,47:1.818071e-02):2.811712e-03):2.377702e-02,((45:3.587613e-04,43:1.363490e-02):1.431743e-02,44:1.264833e-02):5.916764e-02):5.794639e-02,41:2.090970e-02):2.605565e-02):1.005698e-01,40:3.475123e-02):9.915630e-02,(29:2.802836e-03,((28:5.495581e-02,27:7.226557e-02):2.105434e-02,26:2.742993e-02):8.581566e-02):2.289147e-01):4.496526e-02):1.552968e-01,((((17:1.785100e-03,((19:1.321480e-03,(20:1.332043e-02,16:6.091278e-02):2.509663e-02):2.009322e-02,(18:5.364814e-03,((9:1.802421e-02,((((6:7.120718e-03,7:2.654285e-03):1.541571e-02,5:1.491685e-02):5.873103e-03,4:3.023166e-04):2.447651e-02,8:3.087373e-02):9.092378e-04):2.942142e-02,10:3.165315e-03):6.951944e-02):1.385546e-02):2.595686e-03):3.773416e-02,((13:3.059145e-02,(12:2.159974e-02,11:8.355457e-03):4.218685e-02):8.075680e-02,(14:9.580746e-04,15:5.433877e-03):8.852906e-02):9.681172e-02):1.280028e-01,21:1.589815e-02):3.168499e-03,22:1.013897e-02):7.782569e-02):7.366011e-02,1:1.839803e-01);
   tree gen.62000 = [&U] ((3:6.647116e-02,((((((24:2.939792e-02,25:4.854723e-04):7.309613e-02,23:1.939643e-02):1.373019e-01,(((34:2.726035e-02,35:1.188625e-02):5.111161e-02,((37:2.335488e-02,36:3.735576e-03):2.100859e-02,(38:3.421451e-02,39:1.554560e-02):4.902731e-02):1.314945e-01):1.149357e-01,33:1.897457e-02):2.344362e-02):1.320951e-01,32:1.921444e-03):7.275588e-02,((((((((49:1.079270e-02,50:2.783812e-01):1.817270e-02,48:3.820914e-02):4.163951e-02,47:1.564118e-03):2.253791e-02,(46:7.408899e-02,((45:1.683329e-02,43:4.316375e-02):2.452156e-02,44:1.292650e-02):8.129193e-02):6.632279e-03):6.392269e-02,(41:4.672290e-02,42:3.553000e-02):8.534561e-03):1.342923e-01,40:1.141314e-02):1.046688e-01,(30:7.082991e-03,31:4.128798e-02):1.060043e-01):6.259296e-02,(29:8.458873e-02,(26:1.417994e-02,(27:6.679178e-02,28:1.471568e-01):2.045906e-02):3.403185e-02):1.234478e-01):5.557828e-03):1.601871e-01,(((17:3.156172e-02,((18:8.452796e-04,(((5:1.524492e-02,((7:1.365784e-02,6:9.224650e-03):1.314870e-02,4:2.375800e-03):6.551917e-03):3.184874e-02,(8:1.671401e-02,9:5.682506e-02):1.577669e-02):1.717937e-02,10:1.095703e-02):7.284217e-02):1.956687e-02,(19:2.169374e-02,(20:1.361338e-02,16:6.662720e-03):7.801992e-02):4.315594e-02):2.566625e-02):1.201085e-01,((14:4.671224e-03,15:4.008986e-03):1.520327e-01,(13:1.091901e-02,(12:1.086460e-02,11:1.351783e-02):1.496117e-02):7.745717e-02):1.403882e-01):1.305329e-01,(22:2.902784e-03,21:1.624779e-02):1.197093e-02):7.162864e-02):1.830814e-01):1.157629e-03,2:6.546803e-03,1:2.002871e-01);
   tree gen.63000 = [&U] ((3:6.920339e-02,2:1.599369e-03):7.886819e-02,((22:1.609483e-03,(21:1.951915e-02,((20:1.103757e-02,(16:2.204925e-02,(19:1.340566e-02,((18:1.961416e-02,(((8:2.954846e-02,(5:6.904895e-04,(4:3.163832e-03,(7:1.522303e-02,6:1.896841e-05):6.508668e-03):1.284171e-02):9.362010e-03):3.860867e-02,9:2.098390e-02):7.229986e-03,10:1.141364e-03):3.152112e-02):3.086753e-02,17:2.260951e-02):3.301424e-02):1.821482e-02):6.847713e-03):6.252609e-02,((14:9.963209e-03,15:6.801604e-03):9.704264e-02,((12:6.823661e-03,11:2.999803e-02):2.147020e-03,13:1.362000e-02):5.388598e-02):1.083913e-01):1.046812e-01):1.848435e-03):3.173147e-02,((((31:1.350416e-02,30:4.943694e-03):5.466907e-02,(32:1.650666e-02,((((35:6.172228e-03,34:2.811648e-02):1.533248e-02,((36:3.542694e-03,(39:1.625527e-02,38:8.469410e-04):1.371061e-02):1.082687e-02,37:3.865759e-03):9.219148e-02):1.085449e-01,33:1.319611e-02):7.265432e-02,((25:5.634017e-03,24:3.711771e-02):3.720290e-02,23:2.494032e-02):2.066322e-01):4.349963e-02):1.049475e-01):2.523043e-02,((29:3.920058e-02,(26:8.859745e-03,28:4.871886e-02):5.281722e-03):4.041599e-02,27:1.261330e-02):9.288104e-02):1.567095e-02,(((41:1.881786e-02,42:8.352832e-02):1.341903e-02,((46:2.104075e-02,(47:2.492937e-03,((49:2.372794e-02,48:1.285277e-02):2.777099e-02,50:8.451245e-02):2.200874e-02):1.163976e-02):1.024838e-02,((45:2.791099e-03,44:1.801559e-02):1.344232e-02,43:8.648491e-04):2.789713e-02):3.820103e-02):3.144870e-02,40:2.306063e-03):1.191931e-01):1.223275e-01):7.915587e-02,1:1.439005e-01);
   tree gen.64000 = [&U] ((3:3.504829e-02,2:2.369273e-02):3.872530e-02,(((((((9:1.833908e-02,((5:1.593351e-02,(6:7.719540e-03,(4:6.323598e-03,7:2.988820e-02):1.124510e-02):1.155255e-02):5.492692e-02,8:3.409767e-03):1.606706e-02):5.381777e-02,10:1.245264e-03):2.834442e-02,(17:3.087191e-02,((19:2.503980e-02,(20:9.508881e-03,16:2.682307e-02):2.352257e-02):6.740539e-02,18:1.566743e-02):3.493684e-02):8.806018e-02):1.281974e-01,((14:5.082374e-03,15:7.035045e-04):1.782532e-01,((11:2.031269e-02,12:8.953066e-03):7.212069e-04,13:5.776467e-02):6.937142e-02):1.104966e-01):8.109750e-02,21:4.653375e-03):1.413366e-02,22:5.173286e-02):2.693273e-01,(((((41:9.772999e-03,42:7.874065e-02):3.888847e-02,((46:2.277333e-02,(((48:5.142557e-02,49:5.348619e-02):3.022611e-02,50:2.447093e-01):2.533518e-02,47:1.932759e-02):4.633468e-02):6.803194e-03,((45:6.717830e-04,43:4.267158e-03):2.021143e-02,44:2.241791e-02):9.422026e-02):6.139972e-02):2.174961e-02,40:1.220761e-02):2.937222e-01,(32:7.962155e-02,(((27:2.097501e-01,(28:1.026290e-01,26:5.402724e-03):8.528713e-03):7.820994e-02,29:3.505274e-02):2.579352e-01,(((((37:3.684450e-02,36:8.944674e-03):5.068249e-02,(38:6.756446e-03,39:1.803661e-02):6.132014e-02):1.132339e-01,(34:2.280549e-02,35:2.937631e-02):1.899304e-02):1.184657e-01,((24:1.347676e-02,25:4.660960e-03):2.900813e-02,23:1.722025e-02):1.172770e-01):2.682217e-02,33:8.247100e-03):2.017038e-01):3.294820e-03):9.324950e-02):8.152283e-04,(30:5.218818e-02,31:7.881374e-03):5.167930e-02):2.131577e-01):1.317594e-01,1:1.876499e-01);
   tree gen.65000 = [&U] ((3:1.273502e-02,2:6.716285e-03):4.064109e-02,((((((9:2.134555e-02,((4:8.566478e-03,(7:2.708227e-03,6:1.694671e-02):1.165708e-02):1.454260e-02,(5:5.114024e-03,8:6.407916e-02):1.960051e-02):5.524254e-02):5.368420e-02,10:8.588423e-03):2.925939e-02,((17:4.089718e-02,(19:2.391659e-02,(20:9.082339e-03,16:2.092824e-02):4.895767e-02):3.127434e-02):5.414824e-02,18:1.329668e-03):4.622742e-02):9.989000e-02,((14:4.854392e-03,15:2.160373e-03):1.407522e-01,((11:1.940152e-02,12:2.653371e-02):2.234762e-02,13:3.367835e-02):6.625960e-02):1.037658e-01):8.341338e-02,(21:2.666314e-02,22:1.812289e-02):5.181773e-02):2.684313e-01,((((28:8.898351e-02,(27:1.238711e-01,26:9.000205e-02):5.585313e-03):8.082792e-02,29:3.691764e-02):1.529773e-01,((((24:1.287223e-02,25:2.843392e-03):2.587363e-02,23:1.313218e-02):1.158324e-01,(33:3.758622e-02,(((37:1.742131e-02,36:8.144665e-04):4.995645e-02,(38:9.892606e-03,39:1.303752e-02):2.049771e-02):1.277617e-01,(34:2.273579e-02,35:1.374461e-02):1.090064e-02):5.412365e-02):4.529019e-02):7.579647e-02,32:1.862329e-03):3.437211e-02):3.162540e-02,((30:7.623199e-03,31:3.967967e-04):7.398810e-02,(((50:2.651144e-01,(41:1.215922e-02,42:8.284063e-02):3.173239e-02):2.024765e-02,(((44:2.137859e-02,45:1.075821e-02):7.823662e-03,43:4.024458e-03):6.588084e-02,(((48:4.266061e-02,49:4.387426e-02):2.354159e-02,47:1.103897e-02):4.228436e-02,46:2.954578e-02):3.571428e-02):3.855179e-02):8.087318e-02,40:1.166001e-02):2.280195e-01):6.536804e-02):2.122294e-01):1.942321e-01,1:1.869484e-01);
   tree gen.66000 = [&U] ((3:2.748224e-02,2:1.916080e-02):5.879397e-02,(((21:2.479565e-02,22:1.685356e-02):4.000965e-03,((((19:1.751593e-02,(20:1.355575e-02,16:5.017604e-02):3.679959e-02):3.750983e-02,(((9:3.096615e-02,((6:1.609871e-02,(8:5.241479e-02,5:1.870663e-02):5.555417e-03):1.451276e-02,(7:7.244832e-03,4:7.966479e-03):7.010147e-03):2.390601e-02):1.489994e-02,10:4.091001e-03):4.343287e-02,18:5.364015e-03):7.785278e-02):3.406139e-02,17:2.420344e-03):9.076990e-02,((14:4.514390e-03,15:1.291119e-02):6.383343e-02,((11:4.179236e-02,12:2.893303e-02):6.565715e-03,13:1.355758e-02):8.247710e-02):6.900086e-02):2.043722e-01):2.747862e-01,((30:5.686082e-02,31:1.160469e-02):1.337310e-01,((((((((48:3.412849e-02,49:4.080130e-02):4.685289e-02,47:1.026580e-02):9.872873e-02,46:2.697844e-02):6.472277e-03,((44:2.927993e-02,43:8.372871e-03):6.477987e-03,45:4.223402e-03):8.442959e-02):9.467584e-02,50:2.765053e-01):3.521983e-03,(41:1.130759e-02,42:5.234297e-02):6.656431e-02):3.551853e-02,40:4.143134e-03):1.851682e-01,((((((37:1.631504e-03,((38:9.484914e-03,39:1.212437e-02):3.343375e-02,36:2.919604e-03):1.539977e-02):1.453210e-01,(35:1.821090e-02,34:1.488001e-02):1.987784e-02):6.125302e-02,33:6.714457e-02):7.906749e-02,((24:1.197065e-02,25:1.326562e-02):5.909158e-02,23:1.221240e-02):3.344229e-01):2.252593e-02,(((28:8.806169e-02,27:1.025480e-01):8.873183e-03,26:2.725932e-02):7.518815e-02,29:5.150091e-02):1.790091e-01):8.257819e-02,32:2.797714e-02):8.507142e-02):2.772208e-02):1.703833e-01):2.816677e-02,1:1.738545e-01);
   tree gen.67000 = [&U] (((((21:2.343932e-02,((19:6.387284e-02,(((18:2.366536e-02,17:3.907381e-02):1.093203e-02,((9:1.955129e-02,((5:3.211609e-03,8:1.245987e-02):2.779719e-02,((6:2.382800e-02,7:4.228617e-03):2.691372e-02,4:1.016571e-02):1.600774e-02):4.244731e-02):4.585826e-02,10:8.040353e-03):7.991144e-02):4.551272e-02,(20:2.750612e-02,16:4.618026e-02):2.243241e-02):5.652366e-03):8.210013e-02,((14:7.476267e-03,15:2.450263e-02):7.830460e-02,((12:1.392281e-02,11:1.822805e-02):3.202039e-02,13:1.926650e-02):2.449024e-01):1.004511e-01):1.143133e-01):2.761671e-02,22:2.107385e-03):1.190517e-01,((30:3.445977e-02,31:5.055657e-02):1.615017e-01,(((41:2.567429e-02,((46:1.634459e-02,((47:4.818639e-03,(48:3.722903e-02,(50:1.998486e-01,49:9.468072e-02):1.398948e-02):2.714466e-02):6.207461e-02,((43:8.758332e-03,45:3.916395e-03):9.584105e-03,44:2.570655e-02):7.700090e-02):3.593786e-03):4.836656e-02,42:6.178394e-02):4.242772e-03):4.216913e-02,40:1.808933e-02):1.397097e-01,(((27:9.647391e-02,29:6.934608e-02):2.006021e-02,(28:1.724188e-01,26:6.003231e-02):8.306313e-04):3.517090e-01,((33:3.224981e-02,((34:2.274336e-02,(((36:1.002466e-02,(39:9.163452e-03,38:1.716807e-02):1.336676e-02):2.422055e-02,37:1.272106e-02):2.247739e-01,35:3.078385e-03):5.125866e-02):1.444077e-01,(23:1.636139e-02,(25:6.749332e-03,24:2.670992e-02):1.968467e-02):1.530710e-01):5.193421e-02):1.494116e-01,32:2.094340e-02):7.673961e-02):1.137877e-02):9.678307e-03):9.701096e-02):1.591918e-01,2:1.954343e-03):5.971393e-02,3:1.757784e-02,1:1.408113e-01);
   tree gen.68000 = [&U] (((22:2.123263e-03,(21:6.340030e-03,(((18:7.001062e-02,17:4.559227e-02):2.442363e-02,(((9:3.237379e-02,((5:2.766331e-03,((7:6.150157e-04,4:2.407860e-02):2.028040e-02,6:1.271068e-02):1.302638e-02):2.735799e-02,8:1.176061e-02):2.656630e-02):1.880619e-02,10:2.263205e-02):4.740377e-02,(19:5.413443e-02,(16:9.650011e-03,20:1.780957e-02):1.481570e-02):5.767516e-02):2.081090e-02):5.657205e-02,((14:7.534865e-03,15:3.481426e-03):3.634556e-02,((12:1.103047e-02,11:2.204646e-02):3.863742e-02,13:1.089194e-02):3.834821e-02):1.589943e-01):8.534147e-02):3.009984e-02):1.435090e-01,(((30:1.845736e-02,31:1.864877e-02):1.570472e-01,((((33:1.048492e-02,((34:2.220370e-02,35:3.322889e-04):3.849179e-02,((39:7.545163e-03,38:1.730264e-02):1.521478e-02,(36:3.217668e-02,37:9.983320e-03):9.935813e-03):2.182887e-01):1.603099e-01):5.007653e-02,(23:1.648962e-02,(25:3.587958e-03,24:2.085771e-02):2.106452e-02):1.752884e-01):7.901350e-02,32:3.192848e-02):1.064313e-01,(((26:4.080681e-02,28:1.139365e-01):1.140735e-03,27:9.300778e-02):5.757943e-02,29:8.454252e-02):2.733790e-01):1.166637e-02):8.524101e-04,(((((((43:1.254496e-03,44:3.314817e-02):1.195865e-02,45:4.392955e-03):5.607939e-02,46:3.222099e-02):1.655179e-02,(47:3.801067e-02,(48:2.380516e-02,(50:2.046721e-01,49:3.314206e-03):1.831564e-02):4.828209e-02):4.402978e-02):6.045905e-02,41:1.569258e-02):4.511234e-04,42:8.344569e-02):6.091493e-02,40:1.823111e-02):1.402222e-01):2.518131e-01):2.760251e-01,(3:5.623247e-02,2:4.692000e-02):6.296641e-02,1:1.545065e-01);
   tree gen.69000 = [&U] ((((22:2.061600e-02,21:6.678707e-02):6.969990e-02,(((14:6.915785e-03,15:9.759604e-03):3.571544e-02,(13:4.988750e-03,(11:1.122549e-02,12:8.135234e-03):1.503074e-02):1.094744e-01):9.170957e-02,(((18:2.396260e-02,17:2.411076e-02):5.829642e-02,(16:1.623565e-02,(20:1.196156e-02,19:3.184215e-02):1.698165e-02):6.735416e-02):2.911294e-02,((8:3.058846e-03,((((4:1.144545e-02,7:3.523273e-03):1.313000e-02,5:2.035794e-02):1.469753e-02,6:8.111815e-03):3.166006e-02,9:2.524955e-02):1.110054e-02):9.739062e-02,10:6.393827e-03):1.400948e-02):7.106285e-02):1.094621e-01):5.889654e-02,((30:2.125218e-02,31:1.575229e-02):1.368299e-01,(((((((35:2.991128e-04,34:2.805615e-02):2.160331e-02,((36:3.010497e-02,(39:1.845143e-02,38:2.869399e-02):4.700357e-02):4.058773e-03,37:2.673363e-03):1.240017e-01):1.088744e-01,33:9.623454e-03):1.118663e-01,(23:2.495106e-02,(25:3.558914e-02,24:2.332906e-02):3.463554e-02):1.608864e-01):6.124987e-02,32:3.096949e-02):4.177500e-02,((26:1.362855e-02,(27:1.374271e-01,28:4.497429e-02):8.294012e-02):7.937295e-02,29:6.789826e-02):1.929471e-01):1.054559e-01,(((42:7.743011e-02,41:4.153399e-03):2.849286e-02,(46:2.957365e-02,((48:3.891760e-02,(49:1.318358e-02,(47:3.089910e-02,50:2.018643e-01):6.217346e-02):1.508743e-02):7.848886e-02,((45:3.995253e-03,44:3.173524e-02):4.279778e-03,43:7.249615e-04):5.924697e-02):4.009741e-03):5.808740e-02):3.293292e-02,40:1.170996e-02):1.280336e-01):7.271359e-02):1.438712e-01):5.515738e-02,(3:5.161229e-02,2:2.727214e-02):1.892735e-02,1:2.964163e-01);
   tree gen.70000 = [&U] ((((21:2.084140e-02,22:1.682643e-02):3.565226e-02,(((16:2.137441e-02,20:7.242143e-03):3.720239e-03,((17:2.539347e-02,(18:1.724127e-03,(((7:2.203587e-03,(4:8.471904e-03,((8:5.487184e-02,5:3.271137e-03):1.514331e-02,6:2.053931e-02):3.529805e-02):1.762093e-02):3.643181e-02,9:2.842221e-03):4.644940e-02,10:5.367868e-03):3.168118e-02):2.421686e-02):3.808012e-02,19:1.409135e-02):2.589015e-02):1.586402e-01,((14:2.189016e-03,15:7.485088e-03):5.833583e-02,(13:2.594047e-02,(11:3.761596e-02,12:3.147133e-02):1.719310e-02):6.427891e-02):1.005913e-01):6.568979e-02):5.748112e-02,(((31:4.272665e-02,30:1.481323e-04):6.807396e-02,(((41:2.709808e-02,42:2.309819e-02):3.448022e-02,(((47:6.318948e-04,(48:7.642303e-02,(49:2.793398e-02,50:2.016875e-01):4.736940e-02):2.901204e-02):2.511870e-02,46:1.735430e-02):1.211794e-02,(45:2.499823e-03,(44:1.442385e-02,43:1.206257e-03):9.590775e-03):3.649357e-02):8.889316e-02):3.098150e-02,40:8.639272e-03):3.113918e-01):4.408925e-03,((32:5.885829e-02,((23:7.981842e-03,(24:2.552700e-02,25:1.307946e-02):3.355002e-02):3.602378e-01,(((34:1.780799e-02,35:1.101491e-02):3.894796e-02,((36:1.535991e-03,(39:1.694525e-02,38:6.346474e-03):2.382664e-02):1.577254e-03,37:1.503146e-02):1.272853e-01):6.187864e-02,33:2.180858e-02):2.794762e-02):7.495610e-02):8.850065e-02,(29:2.160382e-02,(26:6.446859e-02,(28:3.753974e-02,27:1.030596e-01):3.138139e-02):2.428665e-02):2.415468e-01):1.260310e-01):1.687259e-01):1.409060e-01,(3:1.064193e-02,2:3.600539e-02):3.738215e-02,1:1.138603e-01);
   tree gen.71000 = [&U] ((2:1.156320e-02,3:2.206910e-02):2.209940e-02,(((21:3.412951e-02,22:1.793563e-03):5.381248e-02,(((((17:5.920571e-02,(18:1.066117e-02,((((((8:2.879612e-02,5:7.370057e-05):2.283109e-02,4:1.577988e-03):3.988052e-03,6:2.324575e-03):2.577531e-03,7:1.799124e-02):2.196984e-02,9:1.062210e-02):3.157349e-02,10:1.670805e-03):4.816061e-02):8.691631e-03):2.794781e-02,19:1.222622e-02):2.080387e-02,20:6.283573e-03):3.076419e-02,16:1.788975e-02):1.879764e-02,((14:4.913039e-03,15:1.987989e-02):4.514572e-02,(13:2.250699e-02,(11:1.702480e-02,12:2.102487e-02):1.287362e-02):9.810780e-02):1.189594e-01):4.384165e-02):5.389674e-02,((((31:3.707135e-02,30:2.253329e-03):8.307672e-02,(((41:2.351138e-02,42:6.094103e-02):2.658657e-02,(50:1.700923e-01,(((45:2.225423e-03,(43:7.629015e-03,44:1.260707e-02):6.433406e-03):4.059879e-02,(47:1.223344e-02,(48:3.000843e-02,49:4.281723e-02):5.321630e-02):2.379905e-02):1.060897e-02,46:1.803484e-02):3.349087e-02):2.367064e-02):4.310408e-02,40:1.323258e-03):1.770725e-01):7.293091e-02,(32:2.012656e-02,((33:1.435090e-02,((37:2.522936e-02,((39:1.316837e-03,38:1.310346e-02):2.345462e-02,36:2.841052e-02):1.085446e-02):7.531098e-02,(35:7.418632e-02,34:1.615673e-02):5.464444e-02):5.624202e-02):8.960270e-03,(23:8.153351e-03,(24:2.214824e-02,25:6.107677e-04):3.318221e-02):1.188141e-01):9.408444e-02):4.909485e-02):1.062149e-01,(((27:7.677083e-02,29:4.041099e-02):2.086681e-02,28:1.347130e-01):1.885777e-02,26:4.574011e-03):1.942281e-01):5.321905e-02):6.801608e-02,1:2.001386e-01);
   tree gen.72000 = [&U] (2:5.380827e-04,((((21:3.160765e-03,22:1.447817e-02):1.221575e-02,(((20:2.425946e-02,((17:4.046935e-02,(18:1.331428e-02,(((4:3.054744e-02,(((7:2.756036e-02,6:4.298032e-03):1.610380e-02,8:3.629854e-02):4.714571e-03,5:2.060847e-03):2.350254e-02):1.631681e-02,9:2.767749e-02):3.176961e-02,10:2.780438e-02):7.682456e-02):4.517177e-02):5.134503e-02,19:3.227841e-02):4.714422e-02):7.049782e-03,16:1.689587e-02):2.760469e-02,((14:1.163146e-02,15:5.827031e-03):3.373159e-02,(13:2.055353e-02,(11:7.607096e-03,12:2.195085e-02):1.730749e-02):7.110544e-02):1.104081e-01):5.475195e-02):6.851937e-02,((29:5.832773e-02,((27:1.127047e-01,28:1.650224e-01):7.622411e-03,26:1.238617e-02):1.741859e-02):1.225654e-01,((32:2.513520e-02,(33:1.730021e-02,((34:9.956176e-03,((37:7.339425e-04,(36:3.611150e-02,(39:4.632667e-03,38:4.783727e-03):2.929147e-02):5.118967e-03):9.789504e-02,35:1.657047e-02):1.925585e-02):1.228930e-01,(23:7.074612e-04,(24:2.339261e-02,25:1.056552e-02):3.639661e-02):1.626149e-01):2.557278e-02):1.230259e-01):6.131244e-02,((31:4.844610e-02,30:7.670714e-03):1.655942e-01,(((41:7.732403e-03,42:7.610663e-02):8.353263e-02,(50:2.076990e-01,((((43:1.597631e-02,45:1.009486e-02):2.333637e-03,44:1.209838e-02):4.735676e-02,46:1.724336e-02):2.354229e-02,(47:1.009312e-02,(48:3.167803e-02,49:5.347260e-02):4.311685e-02):3.157177e-02):5.161048e-03):9.074750e-02):4.115489e-02,40:8.603329e-04):1.823563e-01):2.450823e-02):5.575400e-02):9.392690e-02):8.403062e-02,3:3.281026e-02):1.923623e-03,1:2.083388e-01);
   tree gen.73000 = [&U] ((((31:4.234038e-02,30:6.703966e-03):1.121932e-01,((32:2.196739e-02,(((((37:3.825957e-03,36:5.080866e-03):1.023253e-02,(39:7.033791e-03,38:4.180829e-03):1.090898e-02):7.901946e-02,(34:3.153707e-02,35:1.657270e-03):6.877972e-03):1.205751e-01,33:5.711679e-03):3.601809e-02,(23:2.917729e-02,(24:4.338059e-02,25:4.129178e-03):2.728558e-02):1.421203e-01):6.840374e-02):5.804658e-02,(((28:1.318034e-01,(26:6.142453e-03,27:5.136980e-02):6.940471e-03):7.981383e-03,29:9.059460e-02):1.089936e-01,(((41:5.025594e-02,42:6.651484e-02):7.425936e-03,(((44:2.365569e-02,(45:2.936015e-03,43:7.596104e-04):1.213203e-02):4.467606e-02,(47:7.033368e-03,((50:1.565321e-01,48:1.029569e-02):8.234953e-03,49:8.793779e-03):3.425168e-02):2.141455e-02):6.142344e-03,46:1.507016e-02):8.348753e-02):2.407121e-02,40:2.312965e-02):1.965701e-01):3.398686e-02):5.373390e-02):1.150618e-01,((21:1.559791e-02,22:4.034702e-04):2.548662e-02,((16:1.039101e-02,(20:2.612429e-02,((17:3.344084e-02,(18:6.268741e-03,((((7:3.320731e-03,(6:2.378252e-03,(5:2.964554e-03,8:3.025035e-02):1.617568e-02):1.615713e-02):3.983174e-03,4:1.019133e-02):3.003115e-02,9:9.413077e-03):6.283366e-02,10:3.438117e-04):3.292984e-02):2.718254e-02):3.239869e-02,19:6.471332e-03):2.869408e-02):9.156978e-03):2.755260e-02,((14:8.717712e-03,15:8.714253e-03):2.948036e-02,(13:2.256272e-03,(11:6.648366e-03,12:1.803294e-02):1.494951e-02):7.425714e-02):9.649323e-02):5.855103e-02):4.398151e-02):7.154233e-02,(2:4.523578e-03,3:9.747542e-03):6.504908e-02,1:1.952248e-01);
   tree gen.74000 = [&U] ((((26:1.676466e-02,(29:1.129603e-01,(28:9.368492e-02,27:5.766993e-02):8.579274e-03):1.478469e-02):2.395320e-01,((((41:2.189706e-02,42:1.971334e-02):1.930577e-02,((46:9.401689e-02,(47:2.972931e-03,((50:2.097569e-01,49:1.178388e-02):2.877261e-02,48:2.991489e-02):1.420068e-02):2.869603e-02):1.480554e-02,((44:3.169921e-02,45:5.449591e-03):1.111064e-02,43:1.907912e-02):1.123614e-01):8.902754e-02):2.447210e-02,40:8.144703e-03):2.658770e-01,((32:5.762351e-02,((((34:5.198555e-02,35:1.052587e-03):9.443861e-03,((37:2.605549e-02,36:3.760510e-02):3.207071e-02,(39:7.665961e-03,38:1.958966e-02):3.171034e-02):1.911367e-01):1.638042e-01,33:7.653791e-03):4.826513e-02,(23:2.426396e-02,(24:3.018702e-02,25:6.500816e-03):5.313571e-02):1.500747e-01):9.560019e-02):8.430931e-02,(31:1.239165e-02,30:8.983480e-03):1.294539e-01):9.781831e-02):1.865871e-01):2.444563e-01,((21:4.418230e-02,22:1.119641e-02):4.208172e-02,((((((((((((5:3.972576e-03,8:3.639896e-02):1.751319e-02,4:1.365664e-02):3.408620e-02,7:7.314641e-03):4.939051e-03,6:2.137429e-02):3.260290e-02,9:1.487993e-02):8.419866e-02,10:1.979800e-03):4.637675e-02,17:2.938994e-02):2.806896e-03,18:1.227582e-02):5.109289e-02,19:1.180144e-02):2.449572e-02,20:1.061881e-02):1.481880e-02,16:8.378272e-03):2.541524e-01,((14:1.120785e-02,15:1.167731e-02):6.643786e-02,(13:1.556145e-02,(11:1.743998e-02,12:2.416459e-02):1.621224e-02):2.572401e-01):1.332061e-01):9.905681e-02):7.611856e-02):9.993352e-02,(2:3.796289e-03,3:3.984746e-02):8.716738e-02,1:3.667602e-01);
   tree gen.75000 = [&U] (((((((((((((((7:1.652606e-03,4:3.948165e-03):2.502374e-02,6:1.220774e-02):3.086768e-02,5:1.512959e-02):3.886091e-02,8:2.907727e-03):3.696054e-02,9:1.296417e-02):2.929208e-02,10:1.157124e-02):1.087201e-01,17:4.532829e-02):3.756344e-03,18:1.078728e-02):4.240799e-02,19:1.076956e-02):4.093587e-02,(20:8.210647e-03,16:7.356471e-03):3.508968e-02):1.799377e-01,((14:8.603435e-03,15:1.837325e-02):1.105287e-01,(13:1.355795e-02,(11:1.836394e-02,12:1.275794e-02):2.344579e-02):6.341490e-02):1.176282e-01):8.780071e-02,22:9.754904e-03):8.050898e-03,21:2.224489e-02):2.681955e-01,(2:3.395898e-03,3:7.490602e-02):4.474240e-02):7.670713e-02,(((26:1.431055e-02,(28:4.169425e-02,29:1.216167e-01):4.057912e-02):9.152142e-02,27:4.061449e-02):1.588729e-01,((32:5.020463e-02,((((((39:6.820508e-03,38:2.840826e-03):4.337323e-02,36:3.337343e-03):3.479133e-02,37:1.760220e-02):1.046062e-01,(35:1.657026e-02,34:6.308400e-02):2.000740e-02):1.150180e-01,33:6.126572e-02):2.538440e-02,(23:1.965819e-02,(24:2.197331e-02,25:6.526545e-04):5.077936e-02):1.373831e-01):1.088146e-01):5.263229e-02,((((41:1.334020e-02,(46:3.953105e-02,((47:2.590174e-03,((49:8.016182e-03,50:1.827512e-01):3.596331e-02,48:5.080372e-02):1.551364e-02):1.993621e-02,((43:3.880362e-03,45:8.213125e-04):9.736195e-03,44:3.389170e-02):4.807446e-02):4.031832e-02):7.841798e-02):2.518006e-02,42:3.376786e-02):2.081343e-02,40:7.096094e-03):1.661980e-01,(31:1.720838e-02,30:7.826881e-03):6.549380e-02):1.263863e-01):3.818163e-02):1.441939e-01,1:1.298743e-01);
   tree gen.76000 = [&U] ((((31:1.346870e-02,30:3.241558e-02):7.119375e-02,((((28:5.731522e-02,(26:2.956342e-03,29:8.941423e-02):4.775601e-02):5.043839e-02,27:1.117445e-02):1.390943e-01,(((((24:3.804234e-02,25:6.912043e-03):1.423150e-03,23:3.653319e-02):2.437129e-01,((35:1.206304e-02,((39:3.193925e-02,38:2.269135e-02):3.040023e-02,(37:1.364517e-02,36:5.971565e-02):5.080137e-02):9.620450e-02):1.323111e-02,34:8.633139e-03):6.345281e-02):3.000002e-02,33:8.432027e-02):1.380910e-01,32:1.068833e-02):1.401709e-01):8.163847e-02,(((42:5.097188e-02,41:1.301450e-02):4.198540e-02,(((43:7.413437e-04,45:2.020826e-02):7.863547e-03,44:2.515892e-03):6.851399e-02,(46:7.465908e-02,(((50:2.327392e-01,49:2.297550e-02):2.675358e-02,48:7.408766e-02):4.703195e-02,47:2.993330e-03):2.622939e-02):8.835180e-04):5.313661e-02):3.403390e-02,40:5.223441e-02):2.154189e-01):2.940999e-02):3.150620e-01,(21:1.129235e-03,((((19:6.382990e-03,(17:1.522022e-02,(((9:2.151614e-02,(8:1.726004e-02,(((6:1.225853e-02,7:8.878169e-03):1.192236e-02,4:2.623588e-03):2.360911e-02,5:2.709608e-02):3.239004e-02):2.424174e-02):2.083964e-02,10:9.873527e-03):7.032012e-02,18:4.755738e-03):3.267072e-02):1.639905e-02):3.424476e-02,(16:1.763939e-02,20:4.534686e-03):2.093098e-02):5.670991e-02,((14:2.557739e-02,15:1.988958e-02):6.339416e-02,((11:1.930938e-02,12:1.427666e-02):1.015088e-02,13:3.628443e-02):1.462374e-01):1.285080e-01):6.976341e-02,22:3.956020e-02):2.960826e-03):1.600504e-01):1.142285e-01,(3:2.145041e-02,2:6.960494e-03):1.123016e-01,1:1.683994e-01);
   tree gen.77000 = [&U] ((((22:1.559063e-02,21:2.458157e-02):8.171958e-02,(((20:3.933717e-03,16:1.196310e-02):2.098664e-02,((17:4.942884e-02,(18:4.203620e-04,(((((4:1.869695e-02,(6:3.232093e-03,7:4.410294e-03):7.032844e-03):1.068553e-03,5:2.142068e-03):5.006974e-02,8:2.498463e-02):2.306959e-02,9:2.562509e-02):5.622153e-02,10:1.935381e-03):3.292347e-02):3.947011e-02):3.871852e-02,19:1.221746e-02):6.229649e-02):5.940358e-02,((14:7.023307e-03,15:1.640275e-03):1.000172e-01,(13:2.847200e-02,(11:4.253624e-02,12:9.112473e-03):2.080945e-02):5.976520e-02):8.125286e-02):7.566012e-02):1.875473e-01,((((32:1.372468e-03,((23:2.976726e-02,(24:2.015581e-02,25:1.771293e-04):4.188190e-02):1.485057e-01,(((35:2.459879e-03,((37:1.816511e-02,36:4.438245e-02):6.983894e-03,(39:9.775773e-04,38:1.267743e-02):4.399431e-02):1.169170e-01):4.306786e-02,34:4.066247e-03):1.156452e-01,33:3.051396e-02):3.169579e-02):1.065928e-01):5.990118e-02,(31:1.696832e-02,30:1.671880e-02):8.493726e-02):3.860251e-02,(40:1.568611e-02,(((43:2.247899e-02,(45:1.102606e-03,44:2.348532e-02):1.249370e-04):4.976072e-02,(46:1.144102e-01,(47:2.169629e-03,((48:7.183246e-02,50:1.998492e-01):2.489882e-02,49:4.252393e-02):2.894625e-02):4.150314e-02):1.557454e-02):4.680777e-02,(42:3.140796e-02,41:2.007343e-02):2.600055e-02):4.028538e-02):7.568426e-02):1.323726e-01,((28:4.811634e-02,(26:5.847340e-02,29:7.607096e-02):4.292985e-03):9.640061e-02,27:2.030976e-02):1.059785e-01):9.428682e-02):4.794747e-02,(2:1.409597e-02,3:2.868759e-02):6.257827e-02,1:1.307724e-01);
   tree gen.78000 = [&U] ((((((20:1.338004e-03,(((((((6:4.435766e-03,((4:1.008570e-03,(5:1.440041e-02,8:2.900587e-02):3.630233e-02):3.026358e-03,7:2.826945e-02):1.210164e-02):1.644877e-02,9:2.635251e-02):5.585098e-02,10:2.297990e-02):6.665144e-02,18:3.789591e-03):1.042165e-02,17:5.083198e-02):3.931982e-02,19:1.557588e-02):5.941604e-02,16:4.039870e-02):4.427318e-03):5.697780e-02,((14:1.950841e-03,15:1.346989e-02):4.701567e-02,(13:3.555063e-02,(11:3.719044e-02,12:4.181544e-02):4.510614e-02):9.233367e-02):1.982555e-01):1.113584e-01,22:7.782423e-03):6.965092e-03,21:4.035400e-02):5.467582e-02,((31:2.220960e-02,30:1.619864e-02):9.805145e-02,((((41:9.295856e-03,42:7.982433e-02):1.531327e-02,((44:2.413899e-02,(45:1.216960e-02,43:2.323162e-03):1.413562e-02):8.821182e-02,(46:1.767023e-02,(50:1.575729e-01,(47:2.236599e-02,(48:4.209438e-02,49:4.373106e-02):3.316780e-02):1.384832e-02):1.218522e-02):1.392023e-02):3.112835e-02):8.581402e-04,40:7.340364e-02):2.594784e-01,((28:3.043426e-02,(27:1.065658e-01,(26:2.532533e-02,29:7.823039e-02):9.382595e-02):6.276454e-02):1.470053e-01,(32:3.002024e-02,((23:3.061226e-02,(24:5.220154e-02,25:1.452375e-03):8.251997e-03):1.527213e-01,((34:2.350877e-02,(((36:6.091764e-03,(39:3.397747e-04,38:1.303730e-02):4.524318e-02):9.982539e-03,37:3.769605e-03):1.147341e-01,35:1.292087e-02):4.157669e-02):1.001877e-01,33:7.753579e-03):7.119723e-02):4.521417e-02):5.950272e-02):2.312863e-02):1.912428e-02):1.652489e-01):8.581108e-02,(2:1.449612e-02,3:5.807274e-02):2.685201e-02,1:2.906651e-01);
   tree gen.79000 = [&U] ((2:1.095583e-03,3:1.478753e-02):5.513480e-02,(((20:5.725517e-03,((((18:6.366886e-04,(((14:1.080802e-02,15:5.481648e-03):9.087138e-02,(13:3.455170e-02,(12:1.230462e-02,11:7.071528e-03):3.311043e-03):1.615001e-01):1.968728e-01,(((((6:8.622240e-03,(7:3.388348e-02,4:7.466980e-03):2.751670e-02):1.017915e-02,5:2.727971e-03):2.012897e-02,8:2.127721e-02):4.540397e-02,9:1.582790e-02):2.086079e-02,10:3.183626e-03):5.717996e-03):5.166308e-02):6.212114e-03,17:4.007896e-02):2.999328e-02,19:8.016755e-02):7.558493e-02,16:5.317580e-02):4.151625e-03):2.381733e-01,(22:2.227259e-03,21:2.060451e-02):2.941140e-02):2.474301e-01,((40:4.876762e-02,((41:3.119194e-02,42:4.583454e-02):1.300155e-02,((((45:4.526145e-03,43:3.943201e-03):6.888453e-03,44:1.432117e-02):1.776914e-01,46:4.093440e-02):2.415019e-02,(47:1.058947e-02,(48:1.592840e-02,(50:2.007355e-01,49:1.823678e-02):1.626026e-02):2.865164e-02):3.851513e-02):8.892416e-02):1.302312e-01):2.451854e-01,(((32:6.619750e-03,(33:1.747819e-02,((34:3.670152e-02,((37:2.851397e-02,36:1.895959e-02):5.231156e-02,(39:2.628897e-02,38:2.035489e-03):5.268164e-02):1.536118e-01):1.251187e-02,35:8.263949e-03):1.419071e-01):1.441249e-01):1.307969e-01,(30:3.737400e-03,(31:5.701785e-02,((23:3.273883e-02,25:8.624893e-04):1.998191e-02,24:4.660187e-02):2.219814e-01):7.665652e-03):1.772738e-01):1.325684e-02,(((27:9.724143e-02,28:9.055531e-02):3.190411e-02,29:1.056523e-01):2.123663e-02,26:2.360161e-03):1.918228e-01):1.092670e-02):7.027949e-02):2.391787e-01,1:3.574632e-01);
   tree gen.80000 = [&U] ((2:2.587452e-03,3:3.699990e-02):1.063180e-01,(((30:1.292306e-02,((23:4.014113e-02,(24:1.300080e-02,25:2.482398e-02):2.664264e-02):1.754994e-01,31:2.339009e-02):1.263324e-02):5.846442e-02,((27:5.952992e-02,((28:7.244284e-02,29:2.878029e-02):3.079080e-02,26:1.424205e-02):5.421010e-02):2.449744e-01,(((41:2.020955e-02,(((47:1.602980e-02,((48:4.570987e-02,49:8.505123e-02):6.317660e-03,50:1.267545e-01):6.398623e-02):2.491296e-02,((45:6.958669e-03,(44:1.732105e-02,43:9.300904e-03):2.209090e-02):7.334189e-02,46:5.194316e-02):2.515226e-02):7.976148e-02,40:4.767635e-02):5.754178e-02):3.303986e-03,42:1.567860e-02):1.337472e-01,((33:2.320376e-02,(((37:9.316646e-03,(36:3.344306e-02,(38:2.414644e-02,39:5.574936e-02):2.775237e-02):3.272937e-02):1.037787e-01,35:3.089115e-02):7.365331e-03,34:6.464138e-02):6.598294e-02):1.879350e-01,32:2.070942e-02):5.900425e-02):2.505632e-02):1.308400e-01):1.509663e-01,((21:1.601598e-02,22:1.979853e-02):6.023901e-02,(((20:2.768424e-03,16:2.280092e-02):8.669019e-03,(19:8.763264e-03,((18:4.758265e-03,((8:1.057367e-02,(5:2.622962e-03,(((6:3.506154e-03,7:4.360797e-03):2.110476e-03,9:8.347731e-02):1.733810e-02,4:2.375209e-04):1.449019e-02):1.077770e-02):3.231919e-02,10:2.324710e-02):6.276119e-02):3.219518e-02,17:2.497897e-02):2.574368e-02):1.534595e-02):7.386301e-02,((14:3.070274e-02,15:5.488168e-03):1.967927e-02,(13:3.457664e-02,(11:3.235792e-02,12:1.612212e-02):3.493393e-02):1.808210e-01):7.623482e-02):3.099900e-02):2.236538e-01):1.054040e-01,1:1.538691e-01);
   tree gen.81000 = [&U] ((2:2.751766e-03,3:3.934955e-02):1.130696e-01,(((((33:2.467730e-02,((23:5.509015e-02,(24:8.825545e-03,25:4.739696e-03):4.773361e-02):3.851148e-01,((34:2.380681e-02,35:1.677134e-02):2.484505e-02,(36:1.164258e-02,((38:1.854504e-02,39:1.879862e-03):4.661651e-02,37:9.908291e-03):1.704886e-03):9.728287e-02):6.975218e-02):2.904431e-02):8.480272e-02,32:4.349339e-02):4.579816e-02,((27:3.806560e-02,(29:2.926584e-02,(26:7.501733e-03,28:7.000923e-02):9.578898e-03):2.116887e-02):1.627923e-01,(40:2.093747e-02,((42:4.493865e-02,(46:6.779966e-02,((45:1.670263e-03,(44:3.291184e-02,43:9.891550e-03):1.634687e-03):1.007948e-01,(47:8.442003e-03,((49:4.582484e-02,50:1.301728e-01):2.029901e-02,48:4.826032e-02):1.848824e-02):5.086637e-02):3.854885e-02):4.299288e-02):4.354012e-03,41:1.393371e-02):1.502841e-02):1.519975e-01):8.397375e-02):1.109722e-01,(30:1.346597e-02,31:2.487546e-02):8.930792e-02):1.134894e-01,((((17:1.250478e-02,(18:1.971035e-02,((8:1.406259e-04,(5:6.101062e-03,((6:2.224624e-03,(9:1.050567e-01,7:9.843922e-03):2.037082e-03):5.905901e-03,4:5.190691e-03):1.415343e-02):2.132626e-02):1.020466e-01,10:1.321603e-02):1.109424e-01):1.868449e-02):5.983273e-03,(19:8.822342e-03,(20:3.007405e-03,16:2.439760e-02):5.636670e-02):3.141582e-02):8.403127e-02,((14:2.166278e-03,15:7.226008e-03):3.821209e-02,(13:3.198841e-02,(11:2.646889e-02,12:8.060920e-03):9.627902e-03):6.315680e-02):6.498353e-02):4.138561e-02,(21:1.502952e-02,22:2.559692e-02):2.040986e-02):2.378567e-01):9.665735e-02,1:1.699243e-01);
   tree gen.82000 = [&U] ((2:5.444724e-03,3:3.879550e-02):6.877481e-02,(((30:1.247665e-02,31:2.304790e-02):9.107946e-02,(((((23:9.234536e-02,(24:1.623879e-02,25:8.898180e-03):5.651935e-02):2.982538e-01,(33:2.811232e-02,((34:1.417896e-02,35:1.871604e-03):3.845534e-02,((36:1.059482e-02,(38:1.718257e-02,39:8.581052e-03):3.639685e-02):1.726275e-02,37:1.145041e-02):8.902244e-02):7.262772e-02):5.008597e-02):7.857240e-02,32:1.023718e-02):1.030003e-01,((26:1.661784e-02,(28:8.304451e-02,27:1.067369e-01):5.630861e-02):3.592717e-02,29:2.617875e-02):1.461967e-01):7.384002e-02,(40:2.313759e-02,(((45:4.904054e-03,(43:1.188152e-03,44:1.331004e-02):5.237727e-03):8.830543e-02,((47:7.821782e-03,((50:1.206092e-01,49:4.155813e-02):2.659444e-03,48:4.471471e-02):3.132650e-02):1.133814e-02,46:4.392362e-02):1.349279e-02):8.622807e-02,(42:4.163708e-02,41:3.774431e-02):8.511139e-03):1.964877e-02):1.262944e-01):3.312710e-02):2.204632e-01,((((20:8.249330e-03,16:2.169034e-02):3.314591e-02,(((18:7.333777e-03,((((8:1.079473e-02,5:9.476707e-03):5.360973e-03,9:9.216142e-02):2.091378e-02,(4:3.903533e-03,(7:8.977045e-03,6:5.097641e-03):5.672978e-03):8.507184e-03):6.382191e-02,10:1.463338e-03):7.597465e-02):1.369803e-02,17:2.146004e-02):1.864081e-02,19:2.698716e-02):8.694830e-03):6.651954e-02,((14:1.136940e-02,15:2.823876e-03):3.540471e-02,(13:2.601909e-02,(11:1.175676e-02,12:9.078479e-03):1.998981e-02):5.851678e-02):6.316920e-02):1.592569e-01,(22:8.623479e-03,21:1.951567e-02):2.738208e-02):8.653414e-02):1.570603e-01,1:1.025532e-01);
   tree gen.83000 = [&U] ((2:6.094569e-03,3:4.342586e-02):7.698330e-02,(((((40:5.391861e-03,((46:3.606634e-02,(((43:7.063096e-04,44:1.489864e-02):1.198973e-03,45:3.417238e-03):9.097274e-02,(47:5.001269e-03,((50:1.523607e-01,49:1.034036e-02):8.931001e-03,48:3.156580e-02):3.287210e-02):3.886609e-02):1.498087e-02):1.093695e-01,(42:6.094084e-02,41:9.085273e-03):2.032563e-03):7.446085e-02):1.413680e-01,(30:1.545179e-02,31:2.579874e-02):9.865833e-02):5.190308e-02,(((33:2.897690e-02,((37:2.151136e-02,(36:1.185934e-02,(38:8.612340e-03,39:2.216410e-02):6.005433e-02):4.217563e-03):9.631764e-02,(35:6.842347e-03,34:2.124219e-02):7.157189e-02):7.088319e-02):6.351285e-02,(23:1.268065e-02,(24:4.134273e-02,25:3.924214e-03):4.491018e-02):4.292146e-01):1.317832e-01,32:3.065297e-02):2.914399e-02):1.072548e-01,(((28:2.986735e-02,27:8.717828e-02):5.859039e-03,29:9.619431e-02):4.139632e-02,26:1.823165e-02):1.670424e-01):8.855427e-02,(21:8.283573e-03,(22:8.813529e-03,(((((((4:2.207863e-03,(7:1.277189e-03,6:5.295317e-03):4.028508e-02):9.275188e-03,((8:7.130593e-03,9:3.299877e-02):2.808775e-02,5:2.165198e-02):4.270564e-02):5.111645e-02,10:3.718058e-02):6.331562e-02,18:4.323117e-03):5.542888e-03,(19:1.469575e-02,(20:9.164735e-03,16:9.315218e-03):2.789486e-02):5.627342e-02):5.235389e-02,17:2.062102e-02):1.191460e-01,((14:1.272637e-02,15:8.459723e-04):1.017629e-01,(13:2.912455e-02,(11:2.594773e-02,12:1.578364e-02):2.916948e-02):5.695677e-02):6.001400e-03):1.606875e-01):1.921199e-03):1.134598e-01):7.132898e-02,1:2.269184e-01);
   tree gen.84000 = [&U] ((3:1.982597e-02,2:1.413379e-02):4.550536e-02,((((((26:7.987493e-02,(28:2.633998e-02,27:6.607687e-02):3.553180e-02):6.770459e-02,29:2.671619e-02):1.676638e-01,(32:8.114653e-03,((33:3.033088e-02,(((((38:1.225685e-02,39:1.181696e-02):5.559454e-02,36:1.502319e-02):2.140024e-03,37:7.130939e-03):1.390214e-01,34:2.388308e-02):5.513719e-03,35:8.364486e-05):1.961325e-01):8.050688e-02,(23:3.341004e-02,(25:2.490373e-02,24:3.243507e-02):6.220316e-03):1.781957e-01):1.732893e-01):1.051113e-01):4.782072e-02,((((46:3.894913e-02,(44:6.396940e-03,(45:7.090665e-03,43:2.883711e-05):2.075263e-02):3.390915e-02):4.389727e-02,(((50:2.017243e-01,49:1.424092e-02):5.385274e-02,48:1.113104e-01):3.235473e-02,47:5.162900e-05):5.273933e-02):3.045548e-02,(41:4.475606e-02,42:5.663737e-02):3.255284e-02):3.370715e-02,40:5.767214e-02):2.967651e-01):3.865660e-02,(31:8.060050e-03,30:3.571682e-02):8.914689e-02):2.572359e-01,((((14:2.959347e-03,15:7.053399e-03):4.773132e-02,((12:5.120033e-03,11:2.724635e-02):1.180444e-02,13:5.911188e-02):8.023571e-02):1.273287e-01,((16:2.967393e-02,20:1.352602e-02):2.853608e-02,(19:1.111551e-02,((18:3.142414e-02,((((((8:8.301046e-02,6:1.136381e-02):3.845022e-03,5:2.691907e-02):9.766731e-03,4:2.052798e-03):1.570077e-02,7:1.816815e-02):2.892715e-02,9:1.301824e-02):4.813574e-02,10:7.949722e-03):8.062884e-02):1.348732e-02,17:6.635529e-03):3.286622e-02):2.115031e-02):1.355504e-01):4.834516e-02,(22:1.962526e-02,21:8.097326e-03):1.253897e-03):3.328610e-02):2.236354e-01,1:1.634889e-01);
   tree gen.85000 = [&U] ((3:9.129003e-02,2:6.328500e-04):2.893735e-02,(((((41:8.813242e-02,((46:4.258132e-02,(43:2.941259e-03,(45:7.751901e-03,44:3.008098e-02):1.300977e-02):5.719269e-02):5.926441e-03,(((50:2.013247e-01,48:9.250620e-02):2.918463e-03,49:2.888637e-02):4.108129e-02,47:5.644364e-05):4.713030e-02):9.595074e-02):4.796494e-02,42:4.501130e-02):5.872878e-02,40:1.916792e-02):3.288156e-01,((31:8.700064e-03,30:3.904757e-02):1.216501e-01,((29:7.160938e-02,(27:7.223883e-02,(28:2.176621e-01,26:1.044477e-02):5.533578e-02):7.969491e-02):1.473161e-01,(32:5.242084e-02,(((34:2.519533e-02,(35:1.044031e-02,((38:1.339986e-02,39:6.452519e-03):3.067272e-02,(36:5.034547e-02,37:2.152770e-02):2.219751e-02):1.587486e-01):1.143358e-02):2.300677e-01,33:7.852014e-02):7.167796e-02,(23:6.553112e-03,(25:1.348309e-02,24:4.921591e-02):4.377576e-02):2.284957e-01):1.795116e-01):2.354688e-02):7.620323e-02):3.440522e-02):2.812244e-01,((22:2.109225e-02,21:4.516437e-02):1.027888e-02,(((14:6.112022e-04,15:1.748454e-04):7.205246e-02,((12:1.077442e-03,13:1.237465e-01):3.159057e-02,11:8.432135e-03):8.711419e-02):3.425571e-02,(17:1.884654e-02,((18:2.264039e-03,(((8:8.778636e-02,5:1.723336e-02):1.379357e-02,(9:2.896830e-02,((7:1.287291e-02,6:3.118130e-02):1.432091e-02,4:2.257346e-03):2.004527e-02):3.682822e-02):3.295350e-02,10:1.209964e-03):8.814785e-02):2.415792e-02,(19:2.453714e-02,(16:1.376601e-02,20:1.478738e-02):3.589243e-02):3.652364e-02):3.720153e-02):8.380825e-02):8.872767e-02):2.206587e-01):6.521964e-02,1:3.480999e-01);
   tree gen.86000 = [&U] ((3:7.023523e-02,2:2.627211e-03):1.127558e-02,(((((29:5.165315e-02,(26:2.636941e-02,(28:5.184113e-02,27:5.210719e-02):5.653227e-02):4.432516e-02):1.043001e-01,(32:6.152379e-03,(33:5.418377e-02,((34:1.971524e-02,(35:4.586201e-03,((38:2.783875e-02,39:3.254557e-03):3.116893e-02,(36:1.366506e-02,37:2.355633e-02):4.906169e-02):1.171034e-01):8.828160e-03):1.354705e-01,(23:3.161667e-02,(25:9.725601e-03,24:3.754596e-02):2.864310e-02):1.227854e-01):3.858579e-02):1.294850e-01):9.094125e-02):1.473670e-02,(((41:6.357153e-02,42:3.246747e-02):1.239296e-02,((((48:6.672641e-02,49:3.038147e-02):5.982410e-03,50:1.509491e-01):8.083693e-02,47:4.071383e-05):3.017384e-02,(((43:8.937049e-04,45:7.349660e-03):6.119013e-02,44:3.267211e-03):4.254850e-02,46:7.301896e-02):9.796153e-03):4.557127e-02):3.229564e-02,40:1.964950e-02):1.238246e-01):9.109332e-02,(31:4.846689e-02,30:2.816573e-02):8.609187e-02):1.965034e-01,((22:7.603985e-03,21:3.307568e-02):2.727395e-02,(((14:1.311058e-03,15:3.371375e-03):1.708266e-01,(13:8.926058e-02,(12:1.976565e-02,11:4.375600e-02):5.708989e-05):6.563550e-02):9.501660e-02,(17:1.625015e-02,((18:2.941574e-03,(((8:2.124414e-02,((6:5.859307e-03,(7:2.251315e-02,4:1.222205e-02):8.298608e-03):8.210779e-03,5:8.018101e-04):4.310070e-02):4.559989e-02,9:4.324597e-02):7.966424e-02,10:1.833197e-03):4.066716e-02):3.493122e-02,(19:1.769909e-02,(16:1.520463e-02,20:5.261554e-03):5.057042e-02):2.920340e-02):5.268905e-02):8.256818e-02):2.134449e-01):1.290596e-01):9.282845e-02,1:2.780131e-01);
   tree gen.87000 = [&U] ((3:2.525791e-02,2:3.078926e-03):4.279475e-02,(((29:1.474841e-02,(26:4.213677e-03,(28:4.054978e-02,27:4.448289e-02):2.344828e-02):5.715868e-02):1.368090e-01,(((41:2.451918e-02,(((((49:2.463229e-02,(50:8.517202e-02,48:3.063731e-02):6.780433e-02):2.951349e-02,47:3.184608e-05):4.351494e-02,46:5.456574e-02):7.160534e-03,(44:9.513294e-03,(45:2.082794e-02,43:3.931462e-03):1.979472e-02):3.207979e-02):6.709979e-02,42:2.539584e-02):8.381221e-03):6.707481e-02,40:2.845756e-03):1.204577e-01,((32:2.437981e-02,((33:3.013191e-02,((34:1.526275e-02,35:2.599404e-03):6.904723e-03,(36:1.068872e-02,((38:2.705877e-03,39:2.545692e-03):2.732309e-02,37:4.255161e-03):4.086197e-03):1.308218e-01):5.915753e-02):5.299420e-02,(23:6.256983e-02,(25:1.299612e-03,24:3.011581e-02):3.814138e-02):1.430256e-01):6.226308e-02):7.545412e-02,(31:3.307774e-02,30:7.865418e-03):1.514224e-01):8.124612e-04):1.504917e-02):1.459347e-01,((22:1.979685e-02,21:1.186447e-02):6.930996e-02,(((14:2.190588e-04,15:1.186173e-02):6.065215e-02,(11:2.494322e-02,(12:1.467113e-02,13:1.231217e-02):1.175316e-03):4.486786e-02):6.886723e-02,(17:1.271075e-02,((18:3.740557e-03,(((8:1.681625e-02,((7:7.746180e-04,(6:1.982747e-02,4:1.241746e-02):1.913174e-02):3.327128e-02,5:2.584095e-03):2.161856e-03):1.472422e-02,9:1.001615e-03):6.427085e-02,10:1.433914e-03):5.645312e-02):6.734122e-03,(19:2.295177e-02,(16:1.712173e-02,20:3.538349e-04):4.065685e-02):1.940206e-02):3.165403e-02):4.681824e-02):1.194062e-01):4.683602e-02):1.296256e-01,1:9.686489e-02);
   tree gen.88000 = [&U] ((3:1.267415e-02,2:3.068109e-02):2.372660e-02,(((32:2.007064e-02,((((23:1.125982e-02,(25:6.247953e-03,24:3.394722e-02):4.460114e-02):2.624998e-01,((34:1.970831e-02,35:1.452675e-02):8.414459e-03,((36:7.810310e-03,37:7.713954e-03):2.080921e-02,(38:7.533261e-03,39:9.870579e-03):4.401185e-02):1.312863e-01):1.694312e-01):1.028436e-02,33:6.327205e-02):6.451505e-02,(29:9.554998e-03,(26:1.931689e-02,(28:9.934086e-02,27:1.418986e-01):4.510320e-02):1.143866e-01):1.818384e-01):3.579442e-02):1.259122e-01,((31:2.026050e-02,30:7.439192e-03):7.611196e-02,(((41:6.769647e-03,42:3.087376e-02):1.596070e-02,((46:7.262267e-02,(44:5.819452e-03,(45:4.063848e-04,43:5.758268e-03):3.055455e-02):5.407901e-02):4.971567e-02,((48:5.044763e-02,(49:1.010053e-02,50:1.132056e-01):1.636276e-03):5.092670e-02,47:1.465961e-02):2.765714e-02):6.210763e-02):4.442672e-02,40:3.782410e-03):2.418342e-01):4.370785e-02):1.307103e-01,((22:1.904126e-02,21:2.319092e-02):5.544540e-02,((16:2.238770e-02,20:5.264449e-03):5.754652e-02,(19:6.578800e-02,((((14:2.911600e-04,15:3.970249e-02):1.074502e-01,((11:3.760908e-02,12:1.280039e-02):2.444765e-02,13:9.015708e-03):3.762579e-02):2.131229e-01,17:1.689438e-02):1.571336e-02,(18:3.435279e-02,(10:1.161398e-03,(9:1.408433e-02,(8:4.294662e-02,((6:9.534940e-03,(4:1.650455e-02,7:1.029576e-03):2.091910e-02):3.882278e-02,5:1.339152e-02):4.875490e-02):3.212933e-02):3.014107e-02):1.172927e-01):4.596817e-02):3.497980e-02):2.775688e-02):1.830939e-01):8.157361e-02):1.624855e-01,1:2.510225e-01);
   tree gen.89000 = [&U] ((3:4.069084e-02,2:1.484982e-02):2.524672e-02,(((((((((47:5.365745e-03,(49:2.181511e-02,48:1.734655e-02):1.933045e-02):2.448678e-02,(46:1.107948e-02,((45:3.562425e-03,43:1.907175e-04):1.309282e-03,44:2.612515e-02):3.856095e-02):7.417548e-03):2.984368e-02,(41:1.794915e-04,42:3.017740e-02):1.790131e-02):3.064611e-02,40:1.960829e-02):3.499292e-02,50:1.155130e-01):2.136745e-02,(27:5.430329e-02,(28:2.396701e-02,(26:6.732586e-03,29:6.935521e-02):4.942737e-03):4.916461e-02):1.593259e-01):4.709900e-02,(32:4.951218e-03,(((((((38:5.118787e-03,39:1.221573e-02):3.892571e-02,36:3.919344e-03):8.417450e-03,37:8.213983e-03):7.053432e-02,35:1.533794e-02):3.342444e-03,34:2.536516e-02):5.740047e-02,33:4.721827e-02):4.231894e-02,((24:5.000917e-02,25:4.242368e-03):3.949905e-02,23:4.417397e-03):1.562455e-01):4.491785e-02):1.005003e-01):8.946219e-03,(30:1.303281e-02,31:1.052178e-02):5.478709e-02):1.157760e-01,((21:7.342416e-03,((19:2.253032e-02,((18:1.916757e-02,(((9:4.977851e-03,(((4:5.747482e-04,(6:5.234625e-03,7:5.123818e-04):1.448692e-02):7.993981e-03,5:5.115297e-03):1.942474e-02,8:2.755452e-03):4.003952e-02):8.297091e-03,((14:3.184067e-03,15:2.142692e-03):5.345746e-03,((12:1.281346e-02,11:1.536546e-03):1.041722e-02,13:5.466689e-03):1.066096e-01):5.554362e-02):1.132990e-02,10:1.279971e-02):3.998586e-02):3.006335e-03,17:8.380218e-03):8.547330e-03):1.358025e-02,(16:2.741651e-02,20:2.076999e-02):1.502462e-02):1.723686e-01):6.484730e-03,22:7.493082e-03):9.406989e-02):6.187535e-02,1:1.145721e-01);
   tree gen.90000 = [&U] ((((((40:5.710417e-02,(((((45:1.769008e-02,(44:3.651152e-02,43:1.642122e-02):7.970313e-04):5.998742e-02,46:1.839829e-02):1.290873e-02,(47:3.655625e-02,(48:4.375766e-02,49:3.669167e-02):2.491390e-03):2.341189e-02):3.191851e-02,50:2.609489e-01):4.105303e-02,(41:1.887513e-02,42:3.322047e-02):5.112199e-02):3.727161e-02):2.445020e-01,(30:1.530747e-02,31:5.244978e-02):1.719481e-01):5.947693e-04,((((24:2.148134e-02,25:1.328691e-02):5.531898e-02,23:5.016342e-03):1.906814e-01,(33:2.642423e-02,((37:4.100138e-03,(36:3.284654e-03,(39:6.170520e-03,38:3.943496e-03):4.229553e-02):3.072663e-02):1.334628e-01,(34:5.579642e-03,35:3.937102e-02):3.756628e-02):7.779555e-02):1.103785e-01):1.089554e-01,32:1.807986e-02):9.350797e-02):1.578766e-03,(((28:2.717848e-02,27:8.424893e-02):3.912626e-02,26:8.164924e-03):1.952341e-02,29:1.279187e-01):2.121638e-01):1.625535e-01,(((13:1.521201e-03,(11:1.621767e-02,12:1.159701e-02):4.608389e-02):7.054194e-02,((14:2.559717e-02,15:1.074573e-02):1.236979e-01,(((((6:8.632582e-03,7:3.277464e-03):7.660665e-03,4:1.282399e-02):4.049775e-02,(9:3.558635e-02,(8:9.027918e-03,5:4.073436e-03):1.343729e-02):1.511051e-02):5.699156e-02,(((19:4.995099e-03,(20:6.445491e-03,16:4.083391e-02):4.232322e-02):9.467937e-02,17:1.438462e-02):2.860454e-02,18:1.738344e-02):6.592652e-02):3.707382e-03,10:2.098207e-02):1.976005e-01):5.512489e-02):2.940829e-01,(21:3.120235e-04,22:1.501656e-02):7.330136e-02):3.008086e-02):1.155627e-01,(3:2.491798e-02,2:3.907653e-02):6.002379e-02,1:1.644317e-01);
   tree gen.91000 = [&U] ((3:8.655063e-02,2:1.547540e-02):7.238490e-02,(((((32:4.679426e-02,(((35:2.812690e-02,34:4.936879e-02):1.312566e-02,((36:4.666638e-02,37:2.666760e-02):1.994355e-02,(38:1.229920e-02,39:4.231385e-03):2.844149e-02):7.291242e-02):1.186380e-01,(((24:1.353867e-02,25:5.812861e-03):3.707006e-02,23:5.086153e-02):2.161709e-01,33:7.940238e-02):1.183787e-03):8.073479e-02):1.073432e-01,(30:9.923035e-03,31:1.227384e-02):2.290690e-01):3.299106e-02,(((28:1.356981e-01,27:1.378940e-01):1.756512e-02,26:1.465509e-02):9.914463e-02,29:1.396378e-01):1.443488e-01):1.910891e-02,(50:1.329052e-01,((((46:4.771009e-02,(45:6.370192e-03,(44:2.507888e-02,43:4.204338e-03):3.220616e-03):4.066411e-02):2.240030e-02,(47:9.988496e-03,(48:6.329676e-02,49:5.803976e-02):2.420958e-02):3.361922e-02):9.014100e-02,(41:2.892682e-02,42:5.385523e-02):5.544530e-02):8.967156e-02,40:8.165659e-03):5.091676e-02):3.104964e-01):1.767489e-01,((21:2.151054e-02,22:5.210987e-03):1.495057e-02,((20:4.000000e-02,((17:1.744871e-02,((((9:2.456851e-02,(((4:1.263844e-02,(7:1.111097e-02,6:1.973485e-02):2.282142e-02):7.268565e-02,5:4.280342e-02):1.589803e-02,8:7.557746e-03):3.563679e-02):1.658517e-02,10:5.140974e-03):1.875697e-02,((14:1.148302e-02,15:4.500373e-03):6.573091e-02,(13:9.742804e-02,(12:2.744819e-02,11:4.696056e-02):4.130491e-03):1.323722e-01):1.371353e-01):3.855376e-02,18:1.469219e-02):2.238916e-02):2.891417e-02,19:1.219393e-02):3.636135e-02):4.807042e-03,16:3.149196e-02):1.658698e-01):4.347822e-02):9.470983e-02,1:2.617553e-01);
   tree gen.92000 = [&U] (((((((46:2.838676e-02,(47:9.167370e-03,((49:1.625081e-02,48:1.800672e-02):1.458140e-02,50:1.443248e-01):6.508513e-02):5.678797e-02):1.790239e-03,(45:2.530180e-03,(43:2.288903e-04,44:5.429567e-03):7.679072e-04):5.448326e-02):8.570990e-02,(41:3.607763e-03,42:7.785384e-02):6.023545e-03):5.430275e-02,40:2.811532e-02):1.905264e-01,((31:1.980759e-02,30:1.127784e-02):7.886093e-02,(((32:1.174571e-02,(((((36:3.078527e-02,37:7.756765e-03):1.359981e-02,(38:1.535198e-02,39:6.286401e-05):3.729614e-02):1.248258e-01,35:2.432147e-03):5.399176e-02,34:1.067923e-02):2.629913e-01,33:1.872144e-02):7.571509e-02):4.004362e-02,(((29:8.005320e-02,26:1.850069e-02):1.802501e-02,28:9.036207e-02):3.682948e-02,27:2.948606e-02):3.231288e-01):2.865166e-02,(23:8.868736e-03,(25:8.004239e-05,24:1.526051e-02):1.086863e-01):2.007454e-01):6.662371e-03):1.087507e-02):1.549900e-01,((22:7.943767e-03,21:1.601168e-02):7.069485e-02,(((14:4.469908e-03,15:3.823694e-03):9.213643e-02,(13:1.109430e-02,(12:1.991862e-02,11:9.663190e-02):2.032013e-02):6.637290e-02):9.486553e-02,((((10:9.853603e-04,(9:2.879903e-02,(((6:1.138780e-03,(4:4.788814e-03,7:5.279233e-03):1.659506e-02):6.990072e-03,5:2.992303e-03):2.435602e-02,8:3.416246e-02):8.421624e-03):2.203418e-02):4.614715e-02,18:9.452752e-04):1.055540e-02,(19:3.534348e-02,(20:3.760549e-03,16:1.109470e-02):2.416234e-02):2.220427e-02):3.569539e-02,17:1.105814e-02):5.766704e-02):6.728924e-02):1.414061e-01):1.441206e-01,(3:9.531221e-02,2:1.241569e-03):2.188058e-02,1:1.555436e-01);
   tree gen.93000 = [&U] (((((((((46:3.681483e-02,(((49:6.535533e-02,48:6.546704e-02):3.864762e-02,50:1.460200e-01):4.670902e-03,47:8.998013e-03):5.590845e-02):9.106738e-03,(44:2.005527e-02,(45:8.238484e-03,43:4.654785e-03):1.692966e-04):2.539471e-02):3.834521e-02,(42:2.095214e-02,41:7.899432e-03):1.461839e-02):6.588080e-02,40:2.854921e-02):2.579104e-01,((23:2.263509e-02,(25:8.067561e-05,24:2.261647e-02):4.081300e-03):1.959282e-01,(31:2.011327e-02,30:1.298004e-02):5.902419e-02):6.682147e-02):4.390360e-02,((29:1.475434e-01,(26:1.519269e-02,28:9.282697e-02):5.238855e-03):2.513324e-02,27:2.609919e-02):1.158857e-01):2.973052e-02,((((((36:1.059118e-02,(38:2.261826e-02,39:5.143334e-03):5.207577e-02):1.858357e-02,37:2.906692e-02):1.237197e-01,35:2.994167e-02):8.479537e-02,34:1.022906e-02):5.711464e-02,33:8.610432e-03):8.008424e-02,32:1.918698e-02):3.072692e-02):3.023619e-01,((22:1.485735e-02,21:1.625878e-02):8.289282e-02,(((14:3.938109e-03,15:3.762268e-03):9.355832e-02,(13:3.316044e-02,(12:1.439012e-02,11:7.898541e-03):8.321701e-03):7.002370e-02):4.730717e-02,((19:2.006731e-02,(((10:1.000567e-03,((9:1.327773e-02,8:1.132361e-02):1.437977e-02,(5:3.851059e-03,((4:2.548067e-02,7:1.402738e-04):1.304336e-02,6:2.032581e-02):9.185470e-03):1.880099e-02):2.123558e-02):4.794636e-02,18:6.321825e-02):3.033713e-02,17:6.099720e-02):5.252612e-02):3.090129e-02,(16:3.223414e-02,20:5.639644e-03):3.977797e-03):1.675422e-01):9.563501e-02):7.126078e-02):3.768426e-02,(3:3.131552e-03,2:1.128486e-02):6.565991e-02,1:1.579440e-01);
   tree gen.94000 = [&U] (3:4.973780e-02,(2:6.085162e-03,(((21:1.960757e-02,22:3.231785e-02):1.197112e-01,(((16:7.887037e-03,20:2.038275e-02):4.292433e-03,(19:1.089883e-02,(17:6.034800e-02,((((5:2.556335e-03,(6:5.010935e-02,((7:1.338014e-02,9:4.341687e-02):5.164872e-03,4:7.571667e-03):7.703212e-03):1.119324e-02):2.384892e-02,8:1.851278e-02):8.013853e-02,10:3.292712e-02):1.027675e-01,18:2.121761e-02):5.515529e-02):1.378346e-02):1.182396e-02):6.936630e-02,((11:1.228277e-02,(13:4.588610e-02,12:1.357986e-02):1.999209e-02):7.613952e-02,(14:7.749695e-04,15:7.315702e-03):6.768241e-02):6.116313e-02):4.366779e-02):1.130023e-01,(((((28:1.343279e-01,(29:1.449916e-01,27:6.959445e-02):1.468578e-02):6.502099e-02,26:1.952379e-02):1.268451e-01,(32:4.458980e-03,(((25:3.740111e-04,23:5.106412e-02):1.828439e-03,24:3.700082e-02):1.503242e-01,(((((39:2.401549e-02,38:2.245676e-02):1.065093e-02,36:3.883054e-03):1.387308e-02,37:9.246873e-03):1.845150e-01,(35:3.333707e-02,34:3.547034e-02):1.840175e-02):1.011192e-01,33:4.598305e-02):8.419049e-02):2.094486e-01):1.344974e-01):3.199896e-02,(40:5.560116e-03,((41:2.688853e-02,42:6.089811e-02):1.491864e-02,(((45:7.669208e-03,44:8.453304e-03):1.578612e-03,43:2.742440e-02):3.120173e-02,(46:2.447575e-02,(47:7.507030e-02,(49:2.872041e-02,(50:2.539149e-01,48:2.665918e-02):1.931293e-02):3.807969e-02):6.866357e-02):3.139743e-02):1.104461e-01):2.789081e-02):2.253941e-01):1.902876e-02,(30:2.040486e-03,31:3.646192e-02):1.885842e-01):1.788179e-01):1.400355e-01):6.655175e-02,1:2.917520e-01);
   tree gen.95000 = [&U] (((((((24:2.750321e-02,23:4.715880e-02):9.222741e-04,25:3.407201e-04):1.762771e-01,(31:1.009996e-02,30:9.232160e-03):5.379547e-02):2.130479e-02,(((35:2.212331e-02,(((38:1.691561e-03,39:1.879255e-02):2.823720e-02,(36:5.444568e-03,37:8.243701e-03):1.985894e-02):1.242771e-01,34:2.999699e-02):1.540934e-02):1.044078e-01,33:6.567094e-03):1.302563e-01,32:3.814381e-02):7.769466e-02):4.199657e-02,(((26:2.112507e-02,(28:6.429468e-02,27:1.037049e-01):9.209008e-03):3.273401e-02,29:1.100797e-01):1.725850e-01,(((42:4.656491e-02,41:5.387870e-03):3.433281e-03,((((49:3.478063e-02,48:1.670113e-02):1.026468e-02,50:9.270014e-02):1.687459e-02,47:1.213274e-02):2.891585e-02,(46:3.505823e-02,(43:2.945364e-03,(44:1.256395e-02,45:6.640272e-03):2.437959e-03):5.556874e-02):2.633687e-03):4.920957e-02):3.934737e-02,40:2.030586e-02):2.827147e-01):4.535695e-03):5.422596e-02,((22:2.093189e-02,21:2.010080e-02):5.417477e-02,(((14:1.208508e-02,15:1.599453e-02):5.644164e-02,(13:1.449692e-03,(12:2.638873e-02,11:2.250089e-02):2.520670e-02):4.292587e-02):7.121849e-02,((16:1.183190e-02,20:9.022213e-03):3.612518e-03,(19:1.829884e-03,(18:5.262133e-03,((10:5.373599e-03,(9:1.183266e-02,((8:2.510501e-02,5:4.336226e-03):2.293317e-02,(4:3.049313e-03,(7:1.219145e-02,6:1.514348e-02):1.296582e-02):6.733163e-03):3.619856e-02):6.589584e-02):5.677405e-02,17:4.126947e-03):1.372744e-02):3.669676e-02):1.479418e-02):5.065451e-02):6.406570e-02):1.097834e-01):1.672392e-01,(3:5.256441e-02,2:1.171993e-02):5.135655e-02,1:1.123390e-01);
   tree gen.96000 = [&U] (((((31:3.536106e-02,(((((46:1.824596e-04,(48:2.346351e-02,(47:6.075925e-02,(50:1.607798e-01,49:3.977188e-02):2.525313e-02):5.077942e-03):4.226810e-02):1.238772e-01,(43:3.106843e-03,(45:7.287553e-03,44:8.118825e-03):1.206265e-02):4.393076e-02):4.657490e-02,(41:3.606356e-03,42:2.966044e-02):1.914715e-02):5.246531e-02,40:1.742767e-03):1.747428e-01,30:1.432076e-02):1.095810e-02):5.656095e-02,((24:2.972089e-02,(23:4.904240e-02,25:5.802551e-05):3.064956e-04):1.328317e-01,((((37:8.642107e-03,(36:5.494292e-03,(38:1.039329e-02,39:7.304011e-03):2.683431e-02):2.871667e-02):1.221504e-01,(35:2.367712e-02,34:5.597656e-02):3.561968e-03):1.111178e-01,33:5.841123e-03):1.317723e-01,32:8.969212e-03):6.668846e-02):2.401396e-02):1.130093e-01,(27:5.987940e-02,((26:2.142799e-02,29:1.232442e-01):1.334807e-02,28:7.554072e-02):5.636834e-02):1.197623e-01):1.151441e-01,((22:2.346470e-02,21:2.107224e-02):7.485014e-02,(((14:1.465737e-02,15:1.959760e-02):6.832035e-02,(13:2.355095e-03,(12:2.411984e-02,11:3.602384e-02):2.677987e-02):8.279645e-02):7.466037e-02,((16:2.457613e-02,20:7.418322e-03):1.431508e-02,(19:1.918320e-03,((18:9.988482e-04,(10:3.571158e-03,(9:2.566873e-02,(8:2.359689e-02,(5:4.545789e-03,(6:1.587534e-02,(7:1.967819e-03,4:1.691102e-02):6.601587e-03):4.370203e-02):5.294209e-03):5.231005e-02):3.671962e-02):6.299518e-02):4.292073e-02,17:2.324194e-02):2.298444e-02):4.003158e-02):5.130909e-02):3.316931e-02):3.766144e-02):7.412639e-02,(3:8.998634e-02,2:3.720730e-03):2.948435e-02,1:2.471708e-01);
   tree gen.97000 = [&U] ((((((((35:9.188574e-03,34:5.290742e-02):5.810417e-02,((36:9.353893e-03,(38:1.408285e-02,39:1.608814e-02):3.280534e-02):1.859112e-02,37:9.162795e-03):1.294746e-01):1.118490e-01,33:4.559586e-03):1.452019e-01,32:3.130347e-02):6.170646e-02,((24:3.188548e-02,(25:2.281111e-02,23:6.012321e-02):3.257498e-03):1.407786e-01,(30:6.887812e-04,31:7.427112e-03):5.884187e-02):6.550857e-02):3.430774e-02,((((41:6.769879e-03,42:5.285442e-02):1.197689e-02,((46:5.324767e-02,(44:1.074595e-02,(45:1.217166e-03,43:2.188799e-02):2.297995e-03):4.922727e-02):9.345018e-03,(47:1.550265e-02,((49:4.070462e-02,48:2.604020e-02):6.110111e-03,50:1.705385e-01):2.025939e-02):4.257163e-02):3.591654e-02):4.853412e-02,40:4.581753e-02):1.870918e-01,(27:4.936081e-02,((26:3.181167e-02,28:9.574784e-02):3.129359e-02,29:1.375269e-01):3.732475e-02):2.075142e-01):2.479265e-02):1.182384e-01,((22:2.512294e-02,21:5.255586e-03):7.363032e-02,(((14:1.569321e-02,15:2.098256e-02):7.314854e-02,(13:3.982315e-02,(12:3.142380e-03,11:9.227348e-03):1.195647e-02):6.853283e-02):1.076691e-01,(16:3.698014e-02,((19:1.005093e-02,(18:2.269528e-02,(17:3.034801e-02,(10:5.011664e-03,(((5:3.183061e-02,(4:1.852401e-02,(7:2.447515e-02,6:1.784542e-02):2.124412e-02):1.266239e-03):2.426430e-02,8:4.299484e-02):4.370899e-02,9:9.266341e-03):1.758561e-02):4.151432e-02):1.191007e-03):3.274264e-02):2.152733e-02,20:8.493632e-03):1.108148e-02):3.430480e-02):2.956868e-02):7.614134e-02):4.213751e-02,(3:3.965564e-02,2:5.587294e-03):6.313946e-02,1:2.586814e-01);
   tree gen.98000 = [&U] (((((((28:5.608542e-02,(26:3.908836e-02,29:2.003594e-01):1.293595e-02):1.651763e-02,27:1.250464e-01):2.098620e-01,(((41:3.649326e-02,42:6.838496e-02):1.408112e-02,((49:2.588735e-02,(47:3.827928e-02,48:5.059305e-02):2.264938e-02):6.415690e-02,(((44:7.651860e-03,(45:3.137682e-03,43:7.692792e-03):4.583068e-02):4.946678e-02,46:4.030157e-02):6.802879e-03,50:1.999484e-01):2.375423e-02):8.327973e-02):5.839906e-02,40:5.649445e-02):2.232814e-01):1.261319e-02,((((37:1.007687e-02,(36:2.342577e-03,(38:8.432578e-03,39:1.886259e-02):4.164557e-02):1.567926e-02):1.671912e-01,(35:4.835926e-03,34:1.087924e-02):1.428773e-02):1.217623e-01,33:4.838001e-03):1.165959e-01,32:9.727071e-03):6.517943e-02):1.433489e-01,((24:1.135330e-02,(23:7.049165e-02,25:7.935506e-03):1.406674e-02):2.274386e-01,(30:6.451488e-03,31:8.707941e-03):8.086285e-02):7.748734e-02):2.397074e-01,((22:5.553050e-02,21:2.370005e-03):8.108650e-02,(((14:4.584595e-02,15:1.466544e-02):9.061616e-02,(13:1.004496e-02,(12:3.558597e-03,11:4.741126e-02):1.076090e-02):7.525418e-02):9.215340e-02,((19:3.439772e-03,((18:3.812132e-03,(10:5.588124e-03,(((5:1.509544e-03,(6:3.829177e-02,(7:5.113036e-03,4:5.972968e-03):3.840390e-02):7.942721e-02):1.658921e-02,9:1.086435e-02):8.205270e-03,8:3.932308e-02):5.660822e-02):6.395585e-02):1.511734e-02,17:3.441143e-02):6.515753e-02):4.636174e-02,(16:1.834661e-02,20:5.222618e-02):8.456292e-03):4.331177e-02):5.834700e-02):7.916501e-02):4.642238e-02,(3:9.232640e-02,2:8.303762e-03):1.134424e-02,1:2.282568e-01);
   tree gen.99000 = [&U] (((((30:2.336215e-02,31:1.216701e-03):1.816865e-02,((((41:6.069926e-02,42:5.884166e-02):2.752432e-02,((44:1.766313e-02,(45:2.699810e-03,43:2.582985e-03):8.588411e-03):4.147862e-02,((50:2.527617e-01,(48:4.929921e-02,(49:5.660515e-02,47:4.266860e-02):1.028353e-02):2.521135e-02):2.474558e-02,46:2.710932e-02):1.339153e-02):4.439588e-02):6.209162e-02,40:3.747930e-02):2.249832e-01,((((((37:6.037659e-04,(36:1.934688e-03,(38:7.646524e-03,39:1.623027e-02):3.206271e-02):3.731521e-02):1.323737e-01,34:4.724632e-02):9.573230e-03,35:7.728899e-03):1.124255e-01,33:3.196644e-03):8.079982e-02,32:1.007011e-03):7.527484e-02,(29:1.132661e-01,((27:1.607827e-01,28:3.791942e-02):6.131812e-02,26:3.451790e-03):3.748798e-02):2.008740e-01):7.263453e-02):9.956975e-02):1.644513e-01,(23:5.430594e-02,(25:3.392194e-03,24:1.554042e-02):1.974932e-02):1.791443e-01):2.637531e-01,((22:4.778108e-02,21:1.195393e-02):3.509231e-02,(((14:2.223514e-02,15:1.473312e-03):7.797044e-02,(13:1.457777e-02,(12:3.317901e-02,11:5.663414e-02):1.336693e-02):6.182548e-02):7.929316e-02,((20:4.674199e-02,(19:1.669898e-02,((18:1.556995e-04,(10:4.808287e-03,(9:1.571010e-02,((((7:9.962968e-03,4:5.792697e-03):1.918774e-02,6:4.216499e-03):1.080053e-02,5:1.298883e-03):3.917562e-02,8:7.639595e-03):7.759044e-02):4.870840e-02):5.503065e-02):1.900353e-02,17:7.734140e-02):2.638211e-02):6.184837e-02):1.484126e-03,16:4.446258e-02):9.138622e-02):5.192991e-02):5.812373e-02):1.705934e-02,(3:7.944201e-02,2:1.636123e-02):1.346088e-01,1:1.989463e-01);
   tree gen.100000 = [&U] ((3:1.430348e-02,2:2.789016e-02):2.006543e-02,(((22:5.651456e-03,21:6.755766e-03):2.027130e-02,(((14:2.302707e-03,15:7.656814e-03):6.648691e-02,(13:2.052549e-02,(12:6.592443e-03,11:4.107252e-02):1.501135e-02):7.553411e-02):5.146963e-02,((20:7.210592e-03,(19:3.154775e-03,(17:1.253809e-02,((10:2.597108e-03,(9:1.339631e-02,(((6:4.468759e-03,(7:1.089149e-02,4:1.029608e-02):7.420540e-03):4.567881e-02,5:7.279283e-03):1.292850e-02,8:6.406798e-03):5.583117e-02):3.528263e-02):4.913402e-02,18:7.998492e-03):2.045606e-02):7.044521e-02):5.157272e-02):3.808008e-02,16:1.146597e-02):8.245641e-02):5.124626e-02):8.339766e-02,((((((((37:9.336655e-03,(36:1.097818e-02,(38:2.450633e-04,39:8.659283e-03):2.914424e-02):2.439917e-02):1.125454e-01,35:1.364685e-02):7.864483e-03,34:1.650892e-02):1.301346e-01,33:2.346236e-03):4.165591e-02,32:2.970654e-02):8.574825e-02,((31:9.971149e-03,((23:9.487321e-02,25:1.440815e-02):1.627937e-03,24:1.173885e-02):2.466367e-01):5.581070e-03,30:2.111114e-02):1.776454e-01):1.500559e-02,(29:9.044555e-02,((27:1.528229e-01,28:3.233463e-02):4.959593e-02,26:1.986476e-02):6.650674e-03):1.971472e-01):1.266690e-01,((41:1.319903e-02,(42:5.041043e-02,(((49:2.959715e-02,48:5.666050e-02):7.439136e-03,47:1.061112e-02):1.979433e-02,(46:3.993143e-02,(((43:2.805941e-03,44:1.283118e-02):1.088232e-02,45:4.265533e-03):5.450481e-02,50:1.909757e-01):1.765170e-02):3.363402e-02):8.737600e-02):1.028582e-02):7.133418e-02,40:8.383615e-03):1.917335e-01):1.842552e-01):9.419447e-02,1:2.333271e-01);
   tree gen.101000 = [&U] ((3:4.197428e-02,2:9.549829e-03):8.776312e-02,(((((50:3.179192e-02,(((48:4.091031e-02,47:2.600809e-02):2.239333e-02,(((41:3.754792e-02,(40:3.658322e-02,42:6.678959e-03):3.071760e-02):7.173445e-02,(44:2.130164e-02,(45:6.895570e-03,43:7.561648e-03):2.644580e-02):5.147489e-02):4.850366e-03,46:3.601821e-02):1.022817e-01):1.551981e-02,49:5.354903e-02):1.069763e-01):2.009111e-01,(29:2.972846e-02,((27:5.030681e-02,28:7.037680e-02):1.000555e-02,26:4.389697e-02):4.940740e-02):9.142236e-02):7.968430e-02,((33:3.227741e-02,(((34:2.947563e-02,35:1.413011e-02):1.575208e-02,(((38:4.820122e-03,39:2.191323e-02):2.830856e-02,36:1.088406e-02):6.292806e-02,37:2.258379e-04):1.753287e-01):4.587623e-02,((25:6.664103e-03,24:3.560895e-02):5.810014e-02,23:2.121334e-02):1.558134e-01):2.899601e-02):5.665388e-02,32:1.522440e-02):1.897223e-01):7.552520e-02,(30:1.163428e-02,31:2.379348e-02):5.387833e-02):8.908580e-02,(((((11:1.665095e-02,12:9.640718e-03):2.432889e-03,13:4.062304e-03):6.219094e-02,(15:3.337113e-03,14:1.037715e-02):4.531529e-02):4.323509e-02,(20:8.602684e-03,(16:1.116309e-02,((18:7.458993e-03,(17:5.869540e-02,((9:2.560329e-02,((5:3.069324e-03,8:1.628557e-02):3.210101e-02,(4:9.495200e-03,(7:2.338339e-04,6:2.669723e-02):3.203635e-02):7.101862e-03):6.220687e-02):2.035593e-02,10:6.093484e-03):4.861075e-02):9.182404e-04):2.328203e-02,19:7.245841e-03):6.319992e-02):6.729319e-03):1.278407e-01):8.336389e-02,(21:3.763644e-02,22:5.682067e-03):7.653523e-02):1.078512e-01):5.719210e-02,1:1.340025e-01);
   tree gen.102000 = [&U] ((((((11:1.061570e-02,12:1.756618e-02):1.556832e-02,13:1.467270e-02):7.251512e-02,(14:1.024631e-02,15:7.617062e-03):6.303668e-02):1.592204e-01,(22:2.487416e-02,(((19:1.827027e-02,((18:1.968898e-03,((9:6.818599e-03,((5:8.892263e-03,(4:1.149321e-02,(7:6.866562e-05,6:2.879064e-03):3.881401e-03):1.678591e-02):6.492960e-03,8:1.488781e-02):3.176156e-02):2.865147e-02,10:5.215261e-03):3.970233e-02):2.697910e-02,17:7.276901e-03):1.862014e-02):1.760423e-02,(20:1.692872e-02,16:1.661891e-02):2.019617e-02):1.486441e-01,21:1.021698e-02):9.808460e-03):3.824076e-02):3.041113e-02,((((((24:4.817186e-02,25:1.670918e-03):6.547719e-02,23:3.199621e-02):9.003137e-02,(33:7.758525e-03,((34:1.758791e-02,35:4.120701e-03):1.991716e-03,((36:1.318620e-02,37:1.412121e-02):4.643647e-02,(39:2.619585e-03,38:5.025724e-03):2.702792e-02):5.827392e-02):1.281170e-01):2.215619e-02):8.934461e-02,32:6.834727e-02):3.136736e-02,(30:1.787215e-02,31:8.055533e-03):7.520592e-02):4.543248e-02,((((29:5.823907e-02,28:7.854453e-02):2.248412e-04,27:5.306352e-02):3.579138e-02,26:6.536747e-03):1.820501e-01,((42:3.650931e-02,((46:2.589608e-02,(((49:2.468981e-02,(50:9.953818e-02,48:1.861679e-02):2.513258e-02):2.047588e-02,47:8.585083e-03):3.649442e-02,(43:1.650685e-03,(45:4.285866e-03,44:2.149786e-02):1.239245e-02):5.904511e-02):5.422960e-03):4.059199e-02,41:1.473067e-02):6.941081e-03):2.995473e-02,40:2.763211e-02):1.563104e-01):6.352781e-02):5.035893e-02):6.656393e-02,(2:3.629445e-03,3:1.247341e-02):7.485419e-02,1:1.573105e-01);
   tree gen.103000 = [&U] (3:3.684369e-02,(2:5.871697e-03,((22:8.835237e-03,(21:1.231058e-02,(((19:1.041449e-02,((10:2.289758e-02,(((14:2.467306e-02,15:1.940337e-02):6.305586e-02,(13:1.136869e-03,(12:1.372015e-02,11:1.117990e-02):1.765310e-02):7.288512e-02):1.637550e-01,(((5:8.786745e-03,((6:1.712877e-02,7:4.497313e-02):2.350221e-02,4:6.911228e-03):5.262621e-02):3.850077e-02,8:1.804822e-02):4.475278e-02,9:8.052745e-03):3.683112e-02):1.475312e-02):1.048069e-01,(17:4.736967e-02,18:1.889808e-02):9.979298e-03):5.661693e-02):2.836187e-02,20:4.562438e-03):3.114797e-02,16:2.017391e-02):2.529977e-01):8.689334e-03):1.445595e-01,(((31:2.356945e-02,30:9.307893e-03):2.770444e-03,(25:4.318367e-03,(23:4.582195e-02,24:2.349750e-02):5.194581e-04):4.488534e-01):9.297457e-02,(((26:4.206119e-02,(29:9.096498e-02,(27:1.147502e-01,28:8.514681e-02):6.710330e-03):4.226837e-03):2.715376e-01,(((41:1.179757e-02,(((47:1.140695e-02,(49:5.949457e-02,(48:6.169963e-02,50:1.155222e-01):1.593795e-02):3.993106e-02):3.169738e-02,((43:7.005615e-03,45:1.729102e-02):3.572914e-02,44:1.813987e-02):1.056070e-01):2.247475e-02,46:2.707229e-02):5.748827e-02):4.211786e-02,42:1.055524e-02):6.414185e-02,40:3.551833e-02):1.849751e-01):1.464527e-02,(32:4.982101e-02,((35:1.407943e-03,(34:1.883251e-02,((38:1.908461e-02,39:1.247088e-02):3.031595e-02,(36:1.483326e-02,37:1.473531e-03):6.626337e-03):1.272209e-01):7.852619e-03):1.392642e-01,33:1.948963e-02):1.449348e-01):1.482965e-01):1.229178e-01):2.715244e-01):1.161237e-01):6.207495e-04,1:2.101955e-01);
   tree gen.104000 = [&U] (3:3.367491e-02,(2:6.077971e-03,(((((50:3.810431e-02,((((44:1.676124e-02,43:1.144447e-02):8.993447e-04,45:6.297010e-03):2.174877e-02,(46:2.599064e-02,((48:6.562378e-02,47:2.600227e-02):5.066187e-02,49:3.127140e-03):7.322439e-02):1.595576e-02):2.608186e-02,((42:1.061381e-02,41:3.372674e-02):1.414796e-01,40:8.106761e-02):7.955874e-03):1.668002e-01):4.026609e-01,(((27:1.406415e-01,26:1.590271e-02):1.907365e-02,28:6.753753e-02):9.122181e-02,29:5.148489e-02):1.496956e-01):7.484881e-02,(32:1.702960e-02,(((25:7.990136e-04,24:4.889314e-02):7.103820e-02,23:1.390798e-02):1.034785e-01,((((38:3.348970e-03,39:2.080170e-03):5.837221e-02,(37:3.664606e-02,36:3.593986e-03):9.591348e-03):1.163042e-01,(35:1.637727e-02,34:3.064102e-02):8.178471e-03):1.531710e-01,33:4.033077e-02):7.623569e-02):1.777023e-01):6.263541e-02):7.304024e-02,(30:5.186695e-02,31:2.532298e-02):1.033383e-01):9.116246e-02,((22:9.033216e-03,21:8.196324e-03):1.731859e-02,((17:2.364240e-02,((19:4.178913e-02,(16:3.598764e-03,20:3.813011e-02):6.703943e-02):1.903350e-02,(((((5:1.024920e-02,(4:3.237179e-02,(7:2.668249e-02,6:3.875193e-03):4.621620e-02):2.010387e-02):3.420151e-02,8:1.845787e-02):3.020752e-02,9:1.309575e-02):2.005898e-02,10:1.866943e-02):5.415997e-02,18:3.759103e-04):1.374484e-02):4.357706e-02):1.129202e-01,(((11:2.898982e-02,12:1.276453e-02):8.374578e-03,13:3.170829e-02):1.135620e-01,(15:5.798035e-03,14:7.368522e-03):1.700336e-02):1.265104e-01):4.638302e-02):7.873401e-02):1.278383e-01):7.500376e-02,1:2.216105e-01);
   tree gen.105000 = [&U] ((((((19:1.017197e-02,(17:1.624744e-02,(18:5.166414e-02,(10:3.349180e-02,((5:1.044157e-03,((7:8.066866e-03,(9:8.963325e-02,4:1.538940e-02):1.108821e-02):1.449013e-02,6:9.584258e-04):2.155545e-02):1.869919e-02,8:5.415352e-04):5.417978e-02):7.582848e-02):1.033015e-02):2.002460e-02):2.337155e-02,(16:2.324594e-02,20:1.228003e-02):3.650779e-02):1.213518e-01,((15:1.706685e-03,14:7.103335e-03):7.855197e-02,((11:1.901142e-02,12:1.946901e-02):6.115998e-03,13:6.427269e-03):1.330596e-01):8.493488e-02):3.195752e-02,(21:1.866632e-02,22:2.795675e-03):2.178358e-02):1.079203e-01,((31:1.431327e-02,30:2.901138e-03):7.985263e-02,(((((46:4.931693e-02,((43:1.011023e-02,(45:3.219151e-03,44:1.114714e-02):5.759889e-03):6.422266e-02,(40:3.818217e-02,(42:2.947196e-02,41:1.589133e-02):4.133509e-02):3.095591e-02):3.581349e-02):5.933036e-03,(48:4.262761e-02,(49:4.417212e-02,47:5.300192e-03):5.167655e-03):1.425971e-02):1.384574e-01,50:6.492852e-02):2.044344e-01,((29:8.513298e-02,(26:1.019683e-02,28:6.073721e-02):8.191329e-03):2.210154e-02,27:3.961902e-02):1.105044e-01):2.372650e-02,(((33:1.294132e-02,(35:2.208195e-03,(((36:1.081245e-02,(39:4.800123e-03,38:3.931455e-03):4.078232e-02):5.427436e-03,37:1.909923e-03):1.687214e-01,34:1.806216e-02):8.258111e-03):9.730788e-02):5.679613e-02,((25:2.325455e-03,24:2.606978e-02):4.903500e-02,23:2.566596e-02):1.436408e-01):9.911266e-02,32:1.823666e-02):6.853203e-02):5.060097e-03):8.542119e-02):1.227026e-01,(2:4.846137e-02,3:1.140157e-02):2.243618e-02,1:1.678153e-01);
   tree gen.106000 = [&U] ((((21:9.989549e-03,22:4.908577e-03):1.174552e-02,(((20:1.385171e-02,16:2.034388e-02):7.157529e-03,(19:1.003212e-02,(17:2.443267e-02,(18:8.732803e-03,(10:5.783102e-03,((((6:5.500987e-03,(7:1.488412e-02,4:1.288733e-02):5.745678e-03):2.093785e-02,5:1.499246e-02):2.205804e-02,8:1.058538e-03):1.250194e-02,9:1.177427e-02):1.773473e-02):4.326412e-02):7.473332e-03):2.684024e-02):1.231083e-02):6.868822e-02,((15:9.626044e-04,14:9.962751e-03):7.020348e-02,((11:1.062127e-02,12:9.202443e-03):3.417619e-02,13:5.476236e-03):1.133710e-01):3.051789e-02):6.460607e-02):5.566592e-02,(((((26:2.756647e-03,(28:6.455076e-02,27:3.266177e-02):2.246477e-02):5.228515e-04,29:7.350661e-02):8.911112e-02,((((25:2.080254e-02,24:4.833589e-03):3.263921e-02,23:2.186820e-02):1.223865e-01,(33:1.458904e-02,((35:2.097931e-05,((36:5.668512e-03,(39:2.101055e-02,38:3.876709e-03):1.874766e-02):2.590656e-02,37:1.825589e-03):6.990438e-02):7.000397e-03,34:3.672829e-02):8.699180e-02):2.304898e-02):6.915903e-02,32:1.838996e-03):8.743943e-02):2.373384e-02,(31:1.219536e-02,30:2.471861e-03):7.034727e-02):2.367801e-02,(((46:2.841067e-02,((49:1.680730e-02,48:3.759211e-02):5.742483e-03,47:5.105255e-03):7.917519e-03):6.168085e-03,((40:2.337664e-02,(42:5.148986e-02,41:1.244034e-02):9.801508e-03):3.237196e-02,(44:9.513482e-03,(45:1.109355e-02,43:9.289378e-03):6.585259e-03):1.444662e-02):4.217815e-03):1.126108e-01,50:5.452054e-02):1.766646e-01):7.713313e-02):8.635036e-02,(2:3.928157e-02,3:2.698017e-02):1.717971e-02,1:1.429839e-01);
   tree gen.107000 = [&U] ((3:4.195401e-02,2:1.161083e-02):4.555999e-02,(((30:2.756652e-03,31:1.986102e-02):9.280127e-02,((32:4.402411e-02,((((35:6.128832e-03,34:4.447559e-02):9.272200e-03,((38:1.147001e-02,39:1.657861e-02):1.423857e-02,(36:3.562666e-04,37:1.018852e-02):2.463276e-02):5.800751e-02):1.165941e-01,33:4.960609e-02):2.950230e-02,((25:2.966605e-03,24:9.379197e-03):3.407867e-02,23:1.829666e-02):1.604862e-01):3.441269e-02):5.120582e-02,((50:2.799056e-02,((48:3.001051e-02,(47:5.968522e-03,((((43:5.222045e-03,45:4.268533e-04):1.602360e-03,44:1.275318e-02):2.720353e-02,46:2.178681e-02):2.407540e-02,(40:4.974875e-02,(42:6.374354e-02,41:1.437618e-02):4.425412e-02):1.751860e-02):3.155353e-02):3.180158e-02):7.720226e-03,49:1.485306e-02):1.661458e-01):1.608419e-01,(29:3.136644e-02,((28:4.046419e-02,26:4.589331e-02):2.376429e-02,27:7.599902e-02):3.937880e-02):7.709663e-02):7.247649e-02):8.097805e-02):1.486223e-01,((22:3.491091e-03,21:9.651747e-03):6.091044e-02,(((17:8.542379e-03,(19:9.213980e-03,(20:8.201284e-03,16:3.770560e-02):3.157732e-02):1.552067e-02):2.572996e-03,(18:7.381545e-03,((8:2.502608e-02,(((7:1.393764e-03,(9:4.962090e-02,4:4.062037e-03):1.416667e-02):1.350542e-02,6:1.165755e-02):8.895014e-03,5:1.178385e-02):1.079101e-02):3.167384e-02,10:2.180586e-02):4.219559e-02):8.586277e-03):7.538782e-02,(((11:7.502267e-03,12:2.095240e-03):2.252228e-02,13:3.021337e-03):6.925298e-02,(15:6.319159e-03,14:4.960804e-03):3.349249e-02):1.081382e-01):2.696642e-02):4.900192e-02):4.365776e-02,1:1.428775e-01);
   tree gen.108000 = [&U] ((((21:2.642506e-02,((((((17:5.760495e-02,18:1.662081e-03):4.169696e-02,(10:5.064643e-02,(8:9.382906e-03,(5:3.465260e-02,((7:3.068415e-03,(6:3.239468e-02,4:1.862130e-03):8.726341e-03):1.866036e-02,9:1.505953e-02):2.688042e-02):8.756720e-03):8.668648e-02):5.744480e-02):2.672100e-02,19:5.216944e-02):2.931974e-02,16:8.946668e-03):3.601059e-03,20:8.765733e-03):7.776052e-02,((15:3.783098e-04,14:4.280340e-03):1.993694e-02,((11:5.773894e-03,12:3.523865e-02):3.596293e-02,13:3.327925e-02):1.333162e-01):1.270490e-01):1.595269e-01):1.534886e-02,22:8.878350e-03):1.653670e-01,((26:4.910023e-04,(27:9.762707e-02,(28:1.148670e-01,29:8.606681e-02):6.011505e-03):4.398418e-03):2.090609e-01,(((((((35:8.125306e-03,((39:4.921661e-03,38:1.472621e-02):7.679148e-03,(37:1.430660e-02,36:2.687278e-02):7.383728e-03):1.586548e-01):4.686453e-02,34:1.830950e-02):1.067578e-01,33:3.922827e-02):2.666658e-02,(23:2.108135e-02,(24:3.096814e-02,25:1.568122e-02):4.944296e-02):1.839825e-01):1.243910e-01,32:1.646198e-02):1.263845e-01,((40:3.565519e-02,(((((49:1.479911e-02,48:5.893848e-02):2.557774e-02,(((45:4.453678e-03,43:6.416218e-03):2.577600e-02,44:2.827801e-02):1.068677e-01,46:2.543524e-02):1.785770e-02):5.396309e-02,47:3.523959e-02):1.166998e-01,42:3.219143e-02):2.703928e-02,41:5.613745e-02):5.708858e-02):8.998465e-02,50:6.930953e-02):2.074998e-01):1.173009e-01,(31:1.615086e-02,30:3.560538e-03):1.727337e-01):2.480187e-02):1.158102e-01):1.491987e-01,(2:9.423184e-03,3:1.278251e-02):7.674090e-02,1:2.326420e-01);
   tree gen.109000 = [&U] ((3:3.730239e-02,2:3.605594e-04):2.131396e-02,((((31:2.550375e-02,30:5.094338e-03):1.930950e-01,(((((((39:2.093678e-03,38:1.012429e-02):2.291238e-02,(36:1.376236e-02,37:9.612302e-03):1.573422e-02):8.350026e-02,35:8.166117e-03):5.420263e-02,34:1.582737e-02):5.808722e-02,33:2.762979e-02):1.773158e-03,(23:4.990598e-02,(24:1.390133e-02,25:3.946572e-03):3.887841e-02):2.527803e-01):1.318658e-01,32:2.817681e-03):5.574100e-02):4.422860e-02,((((40:2.451299e-02,(42:6.104633e-02,41:2.513399e-02):2.844479e-02):3.988477e-02,((44:2.017105e-02,(45:3.061911e-03,43:7.367046e-03):1.692481e-02):7.573545e-02,(46:6.667808e-02,((49:1.967399e-02,48:4.052029e-02):3.258608e-02,47:1.787774e-02):4.247342e-02):2.045777e-02):1.367898e-02):1.023523e-01,50:4.765041e-02):1.426564e-01,(((27:7.042934e-02,26:1.286105e-02):2.676201e-03,28:5.260572e-02):3.169440e-03,29:5.806034e-02):1.575948e-01):3.952858e-02):8.159787e-02,(22:1.148317e-02,((((20:1.062240e-02,16:1.735495e-02):1.229753e-03,((18:2.932934e-02,((10:3.481949e-02,((((6:2.768550e-02,(7:1.795907e-02,4:1.933948e-04):2.841061e-02):1.919580e-03,5:1.026099e-02):2.680306e-02,8:3.983734e-03):8.414111e-03,9:4.923544e-02):3.064312e-02):4.585305e-02,17:9.027978e-03):3.585679e-02):2.286463e-02,19:3.097072e-02):3.737899e-02):8.571219e-02,((15:6.627563e-03,14:2.942741e-03):7.731189e-02,((11:1.285211e-02,12:2.897504e-02):1.415916e-03,13:4.599879e-02):8.386679e-02):3.362754e-02):1.355005e-01,21:1.939697e-02):1.313552e-02):3.280102e-02):8.586362e-02,1:1.566501e-01);
   tree gen.110000 = [&U] ((((22:1.194297e-02,21:3.382355e-02):5.264494e-02,(((14:7.019754e-03,15:2.076643e-03):1.400100e-02,(13:3.087836e-02,(12:2.695364e-02,11:4.392898e-02):2.530191e-02):1.659080e-01):1.757089e-01,(20:1.076155e-02,(16:3.220091e-02,(19:2.187456e-02,(((10:1.061408e-02,((((5:2.335479e-02,(4:2.070060e-02,7:1.778451e-02):1.098673e-02):1.967652e-02,8:5.020170e-02):1.589394e-02,6:5.092139e-03):4.062901e-02,9:4.999684e-03):6.641948e-02):1.005960e-01,18:1.518323e-02):4.761175e-02,17:7.449060e-02):4.894325e-02):6.045704e-02):1.819129e-02):1.495090e-01):1.397812e-01):9.954859e-02,((((((28:8.678703e-02,26:4.878702e-03):7.724888e-02,27:1.445560e-01):4.949625e-02,29:1.472668e-01):1.965850e-01,((41:3.361757e-02,(40:1.102293e-01,42:3.404718e-02):3.652244e-03):7.361965e-03,(46:9.369405e-02,(((48:4.341419e-02,(50:2.093141e-01,49:3.226868e-03):6.310204e-02):6.801316e-02,47:2.137946e-03):3.483476e-02,((43:8.789544e-04,45:1.539907e-02):1.054284e-02,44:2.689392e-02):1.510490e-01):3.963275e-02):6.979036e-02):1.603152e-01):2.516450e-03,(32:3.975231e-02,(33:3.179391e-02,(((39:2.571627e-02,38:2.168875e-02):2.860587e-02,(36:2.907585e-03,37:2.181724e-02):1.057494e-02):1.859760e-01,(34:1.161176e-02,35:2.678766e-02):1.613644e-02):1.167460e-01):1.582902e-01):1.410818e-01):7.600287e-02,((23:8.585498e-02,(24:2.747076e-02,25:2.230957e-03):4.504320e-03):2.833430e-01,(30:2.254039e-02,31:5.563891e-02):9.487397e-03):3.084812e-02):1.056940e-01):8.494118e-02,(2:3.763220e-02,3:6.510864e-02):3.650354e-02,1:1.996530e-01);
   tree gen.111000 = [&U] ((((22:1.263908e-02,21:3.402783e-02):1.988143e-01,(((14:4.978903e-03,15:6.144909e-03):3.752109e-02,(13:2.977194e-02,(12:1.183299e-02,11:3.777151e-02):3.725384e-02):1.174760e-01):1.044643e-01,((20:3.599338e-02,(19:1.450426e-02,(((10:4.114492e-03,((((6:7.013096e-03,(5:2.773012e-02,8:9.425020e-03):1.329890e-02):1.700786e-02,4:2.607375e-02):7.141229e-03,7:1.150410e-03):7.875315e-02,9:3.807140e-02):5.977574e-02):6.763501e-02,18:1.776763e-02):5.524928e-02,17:2.443590e-02):5.241932e-02):2.530594e-02):7.312781e-03,16:6.548299e-02):1.499253e-01):6.574596e-02):5.356028e-02,(((30:2.551588e-03,31:6.035240e-02):7.536489e-02,((23:7.726717e-02,24:1.870622e-02):1.106694e-02,25:1.414904e-02):2.557500e-01):8.975779e-03,((((42:3.413905e-02,(40:1.012544e-01,(46:1.119796e-02,(((48:5.485955e-02,(50:1.757481e-01,49:1.104469e-02):1.780799e-02):4.521589e-02,47:3.504869e-02):7.640801e-02,((45:4.948869e-03,43:2.500778e-03):2.077798e-02,44:1.102303e-02):3.245160e-02):1.471301e-02):1.003087e-01):1.389374e-02):1.190296e-02,41:1.446483e-02):1.881536e-01,(32:9.370062e-03,(33:2.861366e-02,((35:4.803403e-03,34:1.082241e-02):1.061512e-01,((36:4.903484e-03,37:1.963493e-02):1.107677e-02,(39:2.817763e-02,38:9.699915e-03):5.345764e-02):1.821086e-01):9.661487e-02):1.168100e-01):1.232476e-01):4.592655e-02,(((28:7.689557e-02,27:1.144074e-01):2.516800e-02,26:1.315239e-02):1.158600e-02,29:1.294238e-01):2.946105e-01):1.337007e-01):1.737157e-01):8.593205e-02,(2:2.791021e-03,3:5.859602e-02):4.956173e-02,1:1.994948e-01);
   tree gen.112000 = [&U] ((2:9.810042e-03,3:2.482867e-02):6.072449e-03,((((((48:3.421017e-02,(47:4.443731e-03,((43:1.245824e-02,(44:2.395745e-02,45:8.426693e-03):9.037599e-03):5.289647e-02,(((40:4.116809e-02,41:5.875047e-02):1.959925e-02,42:4.256886e-02):5.714435e-02,46:3.352080e-02):4.209861e-02):6.928257e-02):5.995382e-02):1.953130e-02,49:3.240551e-02):5.434722e-02,50:4.848595e-02):1.758380e-01,(((((35:7.073595e-03,(34:1.364264e-03,((39:1.656579e-02,38:2.495287e-03):4.133560e-02,(36:1.119922e-02,37:9.560690e-03):4.093561e-03):6.608660e-02):1.040504e-02):8.861282e-02,33:1.352090e-02):9.099385e-02,32:3.625258e-02):8.899354e-02,((25:1.292637e-02,23:2.476216e-02):5.977934e-03,24:1.673602e-02):2.558563e-01):3.622320e-02,(26:1.365412e-03,((28:2.257086e-02,27:8.776900e-02):3.064946e-02,29:7.745564e-02):3.900182e-02):2.265428e-01):1.232594e-02):3.588884e-02,(31:1.548084e-02,30:4.964290e-03):5.212286e-02):3.838441e-02,((((18:9.076692e-03,(17:3.963356e-02,(10:2.141994e-02,(((4:3.077165e-03,((7:1.026128e-04,9:2.890534e-02):1.582132e-02,6:1.711951e-02):1.066882e-02):2.135700e-02,5:7.248796e-03):4.058159e-02,8:1.479828e-02):1.433894e-02):1.935179e-02):1.577966e-03):3.055817e-02,(19:2.146595e-02,(20:2.020618e-02,16:2.078643e-02):1.433054e-02):4.066709e-02):1.375377e-01,((15:4.907619e-03,14:2.825154e-03):4.190560e-02,(13:5.725698e-03,(11:6.442369e-03,12:8.571015e-03):3.322351e-02):9.479033e-02):1.125192e-01):3.785642e-02,(22:1.549799e-02,21:2.839092e-03):3.832544e-02):1.024780e-01):1.404293e-01,1:2.158821e-01);
   tree gen.113000 = [&U] ((((((19:3.077476e-02,((((9:8.159633e-03,((((5:8.057831e-03,8:2.887323e-02):2.164061e-02,4:6.414825e-03):1.552620e-02,6:6.328394e-05):1.050988e-03,7:4.918824e-03):4.429973e-02):7.424081e-02,10:1.571780e-02):4.904721e-02,18:7.767309e-03):6.027598e-02,17:2.525684e-03):3.440126e-02):2.445430e-02,(20:2.177698e-02,16:1.470441e-02):1.274589e-02):1.046778e-01,((13:2.124103e-02,(12:8.643503e-03,11:2.040797e-02):1.594032e-02):2.608513e-02,(15:5.007530e-03,14:4.804397e-03):6.581057e-02):1.679702e-01):5.755006e-02,(22:7.876672e-03,21:1.353312e-02):2.893973e-02):3.191142e-02,((((33:5.887257e-03,((35:1.735448e-02,34:3.102119e-02):1.645615e-02,(37:9.501953e-03,(36:2.281859e-02,(39:4.725060e-03,38:7.092814e-03):3.549029e-02):3.991618e-02):5.819502e-02):9.914000e-02):1.115661e-01,32:1.099116e-02):1.078627e-01,((31:3.251140e-02,((25:6.036292e-04,24:3.742664e-02):7.094838e-03,23:7.946655e-02):1.530421e-01):4.594505e-03,30:1.199103e-02):5.471740e-02):9.284411e-02,(((26:2.505019e-02,(28:1.148355e-01,29:3.771010e-02):3.139538e-02):3.137461e-02,27:2.646448e-02):7.178539e-02,(50:3.923757e-02,(((47:1.340357e-02,(49:4.560808e-02,48:2.010566e-02):5.684972e-03):1.745024e-02,((44:6.971733e-03,(45:1.732675e-03,43:3.327029e-02):1.116556e-02):3.242647e-02,46:2.368900e-02):9.442648e-03):9.421107e-03,((41:1.129750e-02,42:2.025291e-02):1.992984e-02,40:3.775460e-02):3.319389e-02):8.506853e-02):1.374061e-01):9.928746e-02):7.868887e-02):5.323043e-02,(2:2.089124e-02,3:3.934020e-02):5.484803e-02,1:1.480168e-01);
   tree gen.114000 = [&U] ((3:4.007888e-02,2:2.624028e-02):1.466088e-02,((((49:3.341716e-02,(48:1.630683e-02,((((41:1.372251e-02,42:4.687684e-02):3.673432e-02,40:4.449671e-02):1.057052e-01,(46:3.138791e-02,(45:8.822968e-03,(44:1.993628e-02,43:3.551353e-03):7.123009e-03):3.859542e-02):3.137105e-02):8.968762e-03,47:3.931751e-03):2.306037e-02):3.587371e-02):1.445297e-01,50:1.197340e-01):1.610204e-01,(((28:8.316136e-02,(27:9.371460e-02,29:7.499258e-02):2.551097e-03):5.580023e-02,26:1.098190e-03):2.615701e-01,((31:1.566948e-02,30:2.023849e-02):1.670015e-01,(32:6.631073e-02,((((35:1.004337e-02,34:7.110928e-03):9.991250e-03,((36:3.516598e-03,37:6.893052e-03):1.747136e-02,(39:1.825198e-02,38:8.305465e-03):7.330065e-03):1.242181e-01):1.177686e-01,33:1.013342e-02):5.983219e-02,((25:2.497462e-03,24:1.130165e-02):6.838929e-02,23:1.264349e-02):1.138322e-01):7.988871e-02):3.382780e-02):2.849286e-02):4.625658e-02):4.429070e-02,((((20:1.584099e-02,(((18:1.851543e-03,(10:1.942529e-02,(((5:9.381375e-03,((7:4.681206e-03,6:2.656771e-03):1.471254e-02,4:2.278138e-02):2.354133e-02):2.031398e-02,8:7.313015e-03):1.461340e-02,9:1.157648e-03):7.546734e-02):4.391814e-02):9.931964e-03,17:1.389188e-02):2.480238e-02,19:8.722163e-03):5.421708e-02):1.923789e-02,16:2.111058e-02):1.158415e-01,(22:1.263320e-02,21:4.060095e-02):1.926219e-02):5.311988e-02,((15:1.318210e-02,14:2.685965e-03):4.865760e-02,(13:4.197169e-02,(12:2.209460e-03,11:1.656867e-02):1.314979e-03):1.922958e-01):1.078196e-01):1.112439e-01):1.742826e-01,1:2.280965e-01);
   tree gen.115000 = [&U] (((((31:2.423288e-02,30:7.863801e-02):2.552339e-01,((32:7.630457e-02,((((((36:1.202841e-02,37:2.406219e-02):2.609732e-02,(38:9.258811e-03,39:2.177581e-02):2.078687e-03):1.151183e-01,35:2.788966e-02):1.566135e-02,34:7.996499e-03):9.785406e-02,33:2.705125e-03):1.010586e-01,((25:1.301973e-02,24:7.970281e-03):1.775512e-02,23:5.643111e-02):1.629232e-01):8.600805e-02):4.519466e-02,(28:7.212465e-02,((29:8.678594e-02,27:1.058577e-01):1.909082e-02,26:8.794094e-03):8.148623e-03):2.031278e-01):3.089185e-02):4.909482e-02,(((((46:6.066890e-02,(((41:3.683072e-02,42:2.203097e-02):3.741385e-02,40:1.248835e-01):3.679752e-02,(45:8.738755e-03,(44:1.547021e-02,43:5.802066e-03):8.490951e-03):1.001882e-01):3.224375e-02):1.013859e-01,47:4.383059e-03):2.434848e-02,48:5.919226e-02):4.527486e-02,49:2.060399e-02):1.022732e-01,50:7.766262e-02):1.641090e-01):1.440345e-01,(22:1.452078e-03,((((((18:3.092139e-03,(((((5:1.100115e-03,((6:2.779393e-02,7:5.017236e-03):5.766925e-02,4:1.235664e-02):1.391928e-02):4.662557e-02,8:6.974077e-02):5.977012e-02,9:1.290529e-03):7.190612e-02,((15:1.517796e-02,14:2.784547e-02):1.251017e-01,(13:1.435018e-02,(12:8.740393e-03,11:1.809832e-02):6.252328e-03):1.111001e-01):1.705043e-01):2.454036e-02,10:7.461354e-03):4.043426e-02):1.265749e-02,17:1.570134e-02):4.234398e-02,19:9.723341e-03):5.125403e-02,20:1.275581e-02):1.478332e-03,16:2.663133e-02):2.078980e-01,21:4.664181e-02):9.633985e-03):9.281386e-02):2.011126e-01,(3:4.467935e-02,2:3.585466e-03):2.521754e-02,1:2.501748e-01);
   tree gen.116000 = [&U] ((3:2.683961e-02,2:3.098659e-02):4.529705e-02,(((((14:4.691077e-04,15:4.704464e-02):1.751898e-01,(11:6.368710e-02,(12:7.901814e-03,13:2.765526e-02):2.890576e-02):1.186543e-01):1.243346e-01,((19:4.173820e-03,(17:2.958069e-02,((10:3.329304e-03,(((5:8.938938e-03,(6:1.052702e-02,(4:6.241954e-03,7:2.882635e-03):3.196695e-02):2.021495e-02):8.233664e-02,8:2.866143e-03):6.891220e-02,9:8.236613e-03):6.228903e-02):7.502688e-02,18:8.940771e-03):2.565382e-02):4.840245e-02):4.390147e-02,(16:1.571422e-02,20:3.160274e-03):2.546811e-02):7.016636e-02):1.038652e-01,(22:1.971046e-02,21:1.337569e-03):7.723581e-04):2.885890e-01,((31:3.347531e-03,30:6.148292e-02):2.114797e-01,((((23:8.473199e-02,(25:2.797027e-02,24:8.876497e-03):2.209323e-02):2.168589e-01,((33:1.312601e-02,(((36:1.048394e-02,37:8.510488e-03):2.040024e-02,(39:1.310930e-02,38:1.249112e-02):1.055649e-01):1.445414e-01,(34:6.275831e-02,35:5.812275e-03):7.467430e-03):1.204000e-01):1.022883e-01,32:5.122239e-02):8.479723e-02):1.204224e-01,(((28:8.133252e-02,27:1.273718e-01):3.989403e-02,26:6.686363e-03):4.237467e-02,29:4.826045e-02):2.247604e-01):1.716848e-03,(((41:2.444672e-03,((47:1.034413e-03,((48:7.553484e-02,49:1.901831e-02):1.203457e-03,50:1.485607e-01):1.457307e-02):3.720190e-02,((45:1.448119e-02,(44:4.914227e-02,43:3.003577e-02):3.391215e-03):7.936772e-02,46:3.605389e-02):2.535177e-03):7.553952e-02):4.813847e-02,42:9.293646e-02):6.386683e-02,40:2.246347e-02):3.096037e-01):4.779492e-03):1.128972e-01):8.688186e-02,1:3.095486e-01);
   tree gen.117000 = [&U] (3:1.799437e-02,((((22:1.161470e-02,21:3.431920e-02):6.877562e-02,((((19:4.488670e-03,(17:2.463106e-02,((10:3.713568e-03,(((6:3.138686e-02,((7:1.828314e-02,4:1.799999e-02):1.082750e-02,5:6.912395e-03):1.184787e-02):2.419758e-02,8:9.745440e-03):2.924235e-02,9:6.369294e-03):4.797640e-02):4.132477e-02,18:6.913812e-03):1.983785e-02):3.862701e-02):5.848257e-02,16:3.218688e-02):7.634967e-03,20:1.762796e-02):5.112303e-02,((14:1.905092e-03,15:2.368580e-03):1.314727e-01,((11:2.523865e-02,12:7.983563e-03):3.088178e-03,13:1.565054e-02):1.643872e-01):4.262448e-02):9.804168e-02):1.705920e-01,(((((((((45:5.926462e-05,43:2.175608e-02):6.660629e-04,44:3.751005e-02):7.150319e-02,((47:1.852564e-02,((50:2.242689e-01,48:5.751381e-02):2.399151e-03,49:9.342678e-03):2.413521e-02):3.140470e-02,46:3.637644e-02):3.590833e-02):8.678453e-02,42:6.140205e-02):2.686823e-03,41:1.322307e-03):3.935538e-02,40:1.737078e-02):2.415360e-01,(((29:4.076043e-02,28:5.659772e-02):1.969198e-02,27:6.720098e-02):7.804562e-02,26:2.615743e-02):1.661164e-01):3.359184e-02,(((23:2.005046e-02,(25:1.901577e-04,24:1.517753e-02):2.842637e-02):1.784182e-01,(((37:4.522240e-03,(36:4.604965e-03,(39:1.522445e-02,38:8.758653e-04):6.484638e-02):1.207578e-02):7.731360e-02,(35:5.820090e-03,34:1.216377e-02):2.404488e-02):9.072332e-02,33:3.073826e-02):2.622134e-02):8.861608e-02,32:3.960978e-02):9.371452e-02):3.104118e-02,(31:5.458456e-02,30:3.777183e-02):9.752727e-02):9.781800e-02):1.487807e-01,2:2.873405e-03):3.096581e-02,1:1.630463e-01);
   tree gen.118000 = [&U] ((((((19:3.522157e-04,(17:4.651788e-02,(((10:2.463875e-02,((14:1.111220e-02,15:1.737793e-02):2.546388e-02,((13:5.007445e-02,11:2.178141e-02):2.320473e-03,12:1.267144e-03):1.475733e-01):8.357190e-02):3.908947e-03,(((((7:3.302387e-02,4:1.839893e-03):5.901122e-03,6:1.643460e-02):2.241832e-02,5:7.454289e-03):2.158810e-02,8:4.813725e-04):3.159883e-02,9:9.732189e-04):5.901444e-02):3.487059e-02,18:3.084362e-04):1.000903e-02):9.351948e-03):6.268858e-02,16:2.573033e-02):2.692962e-04,20:3.871740e-03):9.247298e-02,(22:6.578341e-03,21:2.992293e-02):2.438950e-02):8.516027e-02,((((26:2.338031e-02,29:9.226850e-02):2.250438e-02,28:9.228632e-02):5.315931e-02,27:3.494933e-02):1.280265e-01,(((31:1.589141e-02,30:1.077602e-02):8.692293e-02,(((23:3.984868e-02,(25:1.181955e-03,24:4.216277e-03):8.432743e-02):1.152502e-01,(((35:4.923637e-03,34:6.774084e-03):4.095053e-03,(37:3.942944e-03,(36:7.572116e-03,(39:1.240227e-02,38:6.467686e-04):3.401374e-02):2.144530e-02):8.682463e-02):9.157122e-02,33:2.680071e-02):3.793198e-02):4.391373e-02,32:3.146858e-02):8.562962e-02):9.549865e-02,((((((45:8.062420e-03,43:9.234191e-04):6.087075e-03,44:5.410110e-03):8.219539e-02,46:2.020579e-02):1.329868e-02,(47:1.615251e-02,(49:7.669240e-02,(48:4.703901e-02,50:1.903104e-01):3.869786e-03):2.432842e-02):2.738178e-02):7.908811e-02,(41:2.555291e-02,42:4.118065e-02):2.711193e-02):1.801829e-02,40:2.369527e-02):1.710345e-01):4.299731e-02):1.584806e-01):1.546391e-01,(2:1.974598e-02,3:1.568930e-02):9.316112e-02,1:1.918445e-01);
   tree gen.119000 = [&U] (3:5.418276e-02,(((22:6.645156e-03,((((19:2.360416e-02,((17:4.144761e-02,18:9.109447e-04):2.740672e-02,(((((6:7.122376e-03,(4:2.501237e-02,(5:3.034887e-03,8:4.348586e-02):3.547346e-02):7.017912e-02):1.272291e-02,7:1.171325e-03):1.955772e-02,9:1.327275e-02):6.932194e-02,10:1.198208e-03):8.003960e-03,((14:1.538111e-02,15:5.733874e-03):3.441918e-02,((11:1.846630e-02,12:3.280368e-02):9.720860e-03,13:4.549018e-02):8.159254e-02):2.132411e-01):5.276189e-02):7.082706e-02):1.548764e-02,16:2.962671e-02):3.102766e-02,20:3.436588e-03):1.031820e-01,21:9.865714e-04):4.444004e-02):5.755312e-02,((((((43:1.845264e-02,(45:2.660641e-02,44:2.022654e-02):4.429896e-02):5.841870e-02,((((50:1.991763e-01,48:5.708992e-02):1.656791e-02,49:6.276872e-02):4.088951e-02,47:9.489622e-03):5.419950e-02,46:3.378911e-02):1.337434e-02):9.717093e-02,42:7.931087e-02):7.894208e-04,41:4.003534e-03):5.440556e-02,40:3.004478e-02):2.066157e-01,(((26:2.764554e-02,(29:1.267957e-01,28:3.765442e-02):1.991803e-02):6.550310e-02,27:1.418256e-01):1.087009e-01,(((((25:7.216234e-04,24:3.668496e-03):5.353183e-03,23:4.991968e-02):2.139875e-01,(((35:6.518561e-03,(37:1.141246e-02,(36:9.698700e-03,(39:1.572565e-02,38:8.200803e-04):4.529327e-02):1.127164e-03):1.524900e-01):1.327836e-02,34:8.589305e-03):1.205725e-01,33:1.151303e-02):2.298199e-02):3.045534e-02,32:3.990107e-02):1.248647e-01,(31:1.900865e-02,30:7.178307e-03):1.087846e-01):1.483768e-03):2.547915e-02):2.355825e-01):1.992147e-01,2:1.843994e-02):1.787248e-02,1:3.029079e-01);
   tree gen.120000 = [&U] (3:6.747072e-03,(2:1.674904e-02,(((((17:1.100190e-02,(18:3.287750e-02,((10:8.636186e-04,(((6:5.556515e-03,(4:8.082925e-03,(5:2.542008e-03,8:1.235961e-02):6.319690e-03):1.546720e-02):1.932066e-02,7:1.611025e-03):2.628197e-02,9:2.073358e-03):4.036805e-02):5.283046e-02,((14:8.122957e-03,15:1.740782e-02):9.837971e-02,(13:1.009759e-02,(12:2.717515e-02,11:2.419412e-02):7.915993e-03):4.187950e-02):1.908742e-01):1.271209e-01):2.647184e-05):4.336281e-03,(19:1.692871e-02,(20:9.231678e-03,16:3.934321e-02):2.331384e-02):2.141154e-02):6.216486e-02,21:3.632767e-03):3.503826e-02,22:5.421343e-03):4.310742e-02,(((31:5.009877e-03,30:5.856306e-03):5.966855e-02,((((46:4.177390e-02,((43:1.145312e-02,44:2.766988e-02):6.570989e-04,45:4.106398e-03):3.730299e-02):1.085613e-02,(((50:1.624948e-01,48:6.240038e-02):2.751970e-03,49:6.898727e-03):4.635841e-02,47:4.633861e-03):3.362085e-02):3.926078e-02,(42:3.738490e-02,41:1.504925e-02):3.041183e-02):4.118378e-02,40:1.582840e-03):1.892730e-01):1.938607e-02,((((27:1.162582e-01,26:6.427194e-03):1.271237e-02,29:1.283766e-01):1.925210e-02,28:2.959617e-02):1.365928e-01,((((25:8.132111e-04,24:4.089130e-03):3.257817e-02,23:6.546456e-02):1.850299e-01,(((35:3.567142e-03,34:7.007446e-03):5.238887e-02,(37:4.190967e-02,(36:6.537578e-03,(39:1.596135e-02,38:3.186084e-02):1.272042e-02):1.665045e-02):1.244065e-01):1.231670e-01,33:7.020229e-03):1.266829e-02):9.810245e-02,32:7.721781e-03):1.179022e-01):3.496392e-02):1.808405e-01):1.600722e-01):3.546233e-02,1:2.014883e-01);
   tree gen.121000 = [&U] ((3:5.271538e-02,2:2.332271e-02):6.563570e-02,(((30:1.929669e-02,31:6.560553e-03):5.367475e-02,((40:1.437337e-02,((42:6.149887e-02,41:2.192821e-02):2.162884e-02,(50:1.773206e-01,((45:3.259024e-03,(44:5.707212e-02,43:3.770735e-03):9.906733e-03):3.315729e-02,(46:3.397162e-02,(49:1.072082e-01,(47:1.490646e-03,48:9.997899e-02):2.087134e-02):2.307434e-02):2.037490e-02):4.261127e-02):1.869616e-02):2.802651e-02):2.001528e-01,(((((25:3.035535e-03,24:2.071493e-02):2.958659e-02,23:1.694110e-02):2.096604e-01,((35:1.811802e-02,(((36:4.142116e-03,(38:1.802025e-02,39:2.761806e-02):3.950688e-02):3.254974e-02,37:3.604526e-03):8.917113e-02,34:3.294863e-02):4.696846e-03):1.196255e-01,33:9.202983e-02):1.478464e-01):7.542443e-02,(29:3.871178e-02,(26:9.632710e-02,(27:6.737496e-02,28:8.044897e-02):2.432271e-02):8.657285e-02):2.134862e-01):1.350551e-02,32:5.058530e-03):2.044097e-02):1.903683e-01):2.415778e-01,(21:3.837391e-02,(22:3.474680e-03,((((18:4.794719e-03,(((15:3.032950e-03,14:5.554412e-04):1.191612e-01,((11:1.926226e-02,12:1.076516e-02):1.859172e-02,13:4.816174e-02):5.440807e-02):2.072447e-01,(10:1.592552e-03,(9:2.892400e-02,(((8:2.881546e-02,6:6.294652e-02):2.287670e-02,5:5.439536e-04):1.383494e-02,(4:3.533833e-03,7:4.020161e-02):1.221207e-02):1.028519e-02):7.931944e-02):1.883215e-02):6.121251e-02):1.905219e-02,17:3.094812e-02):6.151477e-02,19:3.942879e-02):2.196123e-03,(20:4.586943e-03,16:1.489121e-02):2.818760e-02):1.758357e-01):4.386115e-03):6.028618e-02):4.971576e-02,1:1.592697e-01);
   tree gen.122000 = [&U] ((3:2.882547e-02,2:1.114996e-03):9.783599e-02,((((40:1.983553e-02,((42:3.290506e-02,41:2.188339e-02):3.149319e-02,(((44:9.816484e-03,(43:5.150151e-02,45:4.482652e-03):3.661770e-03):8.422531e-02,46:3.017454e-02):1.200051e-02,(((48:1.352576e-01,50:1.571377e-01):1.267780e-02,49:5.449293e-02):5.266627e-03,47:5.119888e-03):3.434236e-02):4.198130e-02):7.759000e-02):2.765515e-01,(30:1.540936e-02,31:1.395740e-02):7.530143e-02):2.477067e-02,(((29:1.462384e-02,((27:1.132786e-01,28:1.679900e-01):2.959541e-03,26:8.847271e-03):1.466795e-01):3.055482e-01,(((25:1.747454e-03,24:2.752742e-02):6.356188e-02,23:2.251249e-02):1.430042e-01,((34:2.451520e-02,((37:1.701507e-02,((38:1.141689e-02,39:4.027791e-04):5.698622e-03,36:9.738597e-03):1.298850e-02):1.686985e-01,35:3.865321e-03):2.140805e-02):9.050495e-02,33:6.630740e-03):1.392350e-01):1.164791e-01):1.164631e-02,32:3.377325e-02):3.247180e-02):3.973235e-01,((20:6.494899e-03,(19:5.351792e-02,(((18:1.376261e-02,((8:1.833452e-02,(9:5.276144e-02,(5:5.574571e-02,(6:8.465365e-03,(4:9.431181e-03,7:5.046673e-03):6.131270e-03):1.721910e-02):1.700676e-02):1.498017e-02):9.557670e-02,(((15:2.815194e-03,14:1.943314e-02):1.583495e-01,((13:5.432492e-02,11:2.677975e-02):3.464724e-02,12:1.613916e-02):1.064772e-01):1.360416e-01,10:2.707123e-03):1.987394e-02):5.263744e-02):1.001958e-02,17:8.350213e-02):1.002296e-01,16:1.930741e-02):1.270691e-02):2.965392e-03):2.239816e-01,(22:6.911726e-03,21:3.174158e-02):1.132115e-01):4.290244e-02):7.844710e-02,1:2.224160e-01);
   tree gen.123000 = [&U] ((2:2.349562e-02,3:5.070077e-02):1.073198e-01,(((31:9.678306e-02,30:3.062755e-03):3.462019e-02,((32:2.887713e-02,((33:8.206968e-03,((34:4.090750e-02,35:1.991844e-02):3.223651e-02,(37:2.660926e-03,(36:1.267102e-02,(39:4.078971e-02,38:5.645873e-03):3.411234e-02):4.191669e-03):6.513179e-02):1.512549e-01):8.542868e-02,(23:1.379522e-03,(25:1.758228e-03,24:3.256233e-02):6.313525e-02):2.578875e-01):3.117539e-01):1.013186e-01,((((26:5.846858e-02,29:8.953839e-02):1.867399e-02,28:1.314982e-01):6.537878e-02,27:7.100877e-02):1.926038e-01,(50:9.756960e-02,(40:1.648409e-02,(42:4.855006e-02,(((46:1.319271e-02,((43:5.832437e-03,45:5.799092e-03):2.405051e-02,44:3.890989e-02):7.665139e-02):4.310805e-03,(49:3.065528e-02,(48:9.471038e-02,47:5.703990e-02):2.135530e-02):9.459767e-02):7.592114e-02,41:9.039739e-03):1.033074e-02):2.307916e-02):1.104147e-01):1.950990e-01):1.160497e-02):1.038964e-01):9.737463e-02,((((13:2.861565e-02,(12:2.390694e-02,11:4.009212e-02):2.220653e-02):1.169347e-01,(15:4.616153e-03,14:1.412134e-02):6.084979e-02):3.679640e-02,(((18:3.778087e-02,(((((5:8.396281e-03,((7:1.841334e-02,4:2.891957e-02):2.512576e-02,6:6.395912e-05):6.947080e-02):1.688785e-02,8:8.477581e-03):1.304525e-02,9:6.669535e-02):2.270337e-02,10:1.562290e-02):6.031446e-02,17:8.525083e-02):1.889708e-02):1.031592e-01,19:1.711270e-02):5.155546e-02,(16:6.139983e-03,20:9.213944e-03):9.832281e-03):5.411716e-02):4.061503e-02,(21:1.806957e-02,22:7.648782e-04):6.981052e-02):1.725483e-01):1.334827e-01,1:9.993971e-02);
   tree gen.124000 = [&U] ((3:5.223959e-02,2:3.712761e-03):2.757738e-02,((((20:5.087820e-03,(16:1.831489e-02,((17:9.278458e-02,18:2.454043e-02):6.088242e-02,((((15:2.494099e-02,14:5.749996e-03):1.010323e-01,(13:1.127907e-02,(12:1.214819e-02,11:1.662611e-02):2.082417e-02):6.123074e-02):1.148120e-01,10:3.768005e-03):1.561263e-02,((((6:1.306172e-02,(7:2.186726e-02,4:1.283080e-03):3.442138e-02):1.233285e-03,5:1.205372e-02):5.617700e-02,8:1.126869e-02):6.646548e-03,9:4.227951e-02):4.298776e-02):2.401610e-02):5.323317e-02):5.802385e-03):1.383309e-02,19:1.053497e-02):1.318715e-01,(22:7.410751e-03,21:2.667992e-02):6.506249e-02):5.873143e-02,(((30:2.683564e-02,31:2.821930e-02):1.227845e-01,(40:5.692092e-04,(((((45:8.798466e-03,44:3.999947e-02):1.593136e-02,43:1.348043e-05):4.730449e-02,46:1.410562e-02):1.676701e-03,(((48:1.673507e-02,49:3.452289e-02):2.542467e-02,50:1.788929e-01):2.500641e-02,47:9.819967e-05):8.877413e-02):6.442618e-02,(41:1.896558e-02,42:7.360584e-02):6.497054e-03):9.636081e-02):2.373753e-01):8.571651e-03,((32:2.365713e-02,(((25:2.526875e-02,24:8.396995e-03):1.819207e-01,23:3.216245e-03):1.943039e-01,(((34:1.996244e-02,35:7.857520e-03):3.537901e-02,(37:3.029248e-03,((38:9.130350e-03,39:1.674078e-02):2.128127e-02,36:1.315581e-02):1.858525e-02):1.518558e-01):3.529334e-02,33:5.544656e-02):1.064203e-01):2.152134e-01):7.949234e-02,(((27:4.790516e-02,28:2.683596e-02):2.493101e-02,26:7.037776e-02):4.282037e-02,29:1.172450e-01):2.588014e-01):3.933293e-02):1.779699e-01):6.736503e-02,1:1.849510e-01);
   tree gen.125000 = [&U] ((3:5.104772e-02,2:1.415784e-02):2.694394e-02,(((((16:4.023111e-03,((17:3.299356e-02,18:3.212465e-04):3.483381e-02,((((15:2.377178e-03,14:1.137004e-02):1.042388e-01,(13:9.837640e-04,(12:9.669030e-03,11:4.422280e-02):3.454588e-02):1.133695e-01):7.904754e-02,(9:1.471652e-02,((((7:1.953993e-02,6:3.682265e-02):1.684710e-02,4:2.936217e-02):1.055490e-03,5:5.955897e-03):5.562032e-02,8:4.562533e-02):2.002814e-02):8.975822e-02):1.881312e-02,10:1.510720e-03):3.444114e-02):7.550143e-02):3.135112e-02,19:8.148098e-02):1.223971e-02,20:1.385428e-03):1.513575e-01,(22:9.787599e-03,21:2.752670e-02):5.189027e-02):8.026352e-02,(((32:4.761070e-03,((((37:7.847342e-03,36:1.717190e-02):1.729464e-02,(38:1.564417e-02,39:2.180080e-03):6.446618e-02):1.050973e-01,(35:1.244723e-03,34:2.843590e-02):4.271643e-02):5.195843e-02,(33:1.324497e-02,((25:6.682776e-03,24:1.877076e-02):3.768269e-02,23:1.384346e-02):1.887702e-01):1.681170e-02):1.229134e-01):1.780217e-01,((40:5.818373e-03,((((45:1.126369e-02,44:4.088466e-02):1.222903e-02,43:3.642308e-03):4.536267e-02,(((50:1.677687e-01,(48:6.295568e-02,49:3.561859e-02):1.049379e-02):3.098763e-02,47:1.968432e-04):2.774570e-02,46:1.513392e-02):4.914363e-03):2.679953e-02,(42:7.524435e-02,41:1.957070e-02):2.854922e-03):8.713072e-02):1.365240e-01,(26:7.193356e-02,(28:1.047810e-01,(27:6.142866e-02,29:6.867439e-02):1.631569e-02):9.512617e-03):2.447484e-01):1.390899e-02):4.516026e-02,(30:2.768736e-02,31:7.975132e-03):1.429505e-01):1.911756e-01):4.091943e-02,1:1.773791e-01);
   tree gen.126000 = [&U] ((((((30:3.744651e-05,31:1.498948e-02):8.656842e-02,(((((((48:3.414575e-02,49:1.525482e-02):1.269601e-02,50:1.427409e-01):1.084789e-02,47:3.035836e-03):1.703979e-02,46:1.644695e-02):1.311606e-03,((43:1.178575e-04,45:1.408938e-03):7.641111e-04,44:2.129322e-02):1.701942e-02):3.403350e-02,(41:2.373834e-02,42:2.313373e-02):2.657043e-02):3.876343e-02,40:5.415056e-04):9.889467e-02):1.764249e-02,(32:1.494903e-02,(((((36:2.236644e-02,(37:1.463616e-02,(38:3.701448e-02,39:1.685780e-02):4.046276e-02):6.975240e-03):6.967187e-02,35:7.889651e-03):2.264918e-02,34:5.984357e-04):5.716758e-02,((25:1.018942e-02,24:1.297141e-02):2.911742e-02,23:1.707391e-02):1.634934e-01):6.684765e-03,33:1.436157e-02):8.119232e-02):6.510713e-02):4.654153e-02,(29:4.349887e-02,((28:3.599235e-02,27:3.571260e-02):3.624393e-02,26:1.116142e-02):1.270812e-02):1.319765e-01):6.459600e-02,(22:2.051200e-02,(21:7.129489e-05,((((13:3.082793e-02,12:2.270016e-02):3.106827e-03,11:2.188159e-02):3.886213e-02,(14:8.534530e-03,15:1.718598e-02):6.121521e-02):8.913717e-02,((((((8:6.195788e-03,(4:2.134644e-02,(5:5.121497e-03,(6:2.967186e-03,7:1.083153e-02):7.829986e-03):2.209409e-03):2.727606e-02):3.456658e-02,9:2.872228e-03):5.850469e-02,10:3.153666e-02):2.092608e-02,18:1.344726e-02):8.224427e-03,17:3.663123e-02):2.061220e-03,(19:5.540181e-03,(20:8.784281e-03,16:3.565847e-02):2.166742e-02):2.093642e-02):4.391127e-02):8.335122e-02):1.953702e-02):1.055186e-01):8.944237e-02,(3:3.389181e-02,2:6.048704e-04):1.658272e-01,1:1.247078e-01);
   tree gen.127000 = [&U] ((3:2.615175e-02,2:8.362025e-03):3.677110e-02,((((20:4.098239e-03,16:1.575794e-02):1.237515e-03,(((18:6.566165e-03,(((15:1.190611e-02,14:2.148990e-02):1.162319e-01,((11:8.910708e-03,12:2.281532e-02):2.268235e-02,13:7.541177e-02):1.931485e-01):1.780736e-01,((9:6.685600e-02,((((7:8.979650e-03,6:2.288265e-02):2.060091e-02,4:1.089389e-02):2.232558e-02,5:4.268720e-02):2.392189e-02,8:2.543117e-02):6.918278e-02):1.102865e-01,10:2.355487e-02):1.382404e-02):2.678699e-02):2.175936e-02,17:2.350411e-02):1.087761e-02,19:3.871153e-03):2.181967e-02):1.752966e-01,(22:1.151305e-02,21:2.123173e-02):5.910876e-03):1.306207e-01,((((((25:6.834517e-03,24:2.383087e-02):4.089594e-02,23:6.486369e-03):2.460691e-01,(32:9.792579e-03,(((35:1.227157e-02,((36:5.349533e-03,(38:4.025999e-03,39:2.216795e-02):3.702996e-02):2.367354e-02,37:2.924619e-02):1.136302e-01):3.921995e-02,34:3.192459e-02):1.367765e-01,33:3.232320e-02):1.063276e-01):4.612775e-02):6.924238e-02,(29:2.732384e-02,((26:1.360788e-02,28:6.353464e-02):4.246965e-03,27:5.639352e-02):8.887916e-02):2.780044e-01):3.446397e-02,(30:6.138273e-02,31:6.029175e-03):9.545791e-02):3.134261e-02,(40:6.117090e-03,((42:4.541463e-02,41:3.146043e-03):2.188509e-02,((45:1.010415e-03,(44:2.382574e-02,43:2.160848e-02):3.021562e-03):3.840215e-02,(((49:7.514938e-02,(50:2.107680e-01,48:3.349453e-02):4.809810e-03):6.657694e-02,47:4.285171e-02):1.131748e-02,46:4.637669e-02):2.137866e-02):6.512671e-02):4.166560e-02):3.466723e-01):1.694079e-01):8.963208e-02,1:1.540647e-01);
   tree gen.128000 = [&U] ((3:5.771478e-03,2:3.636137e-02):3.682669e-02,((((26:1.040192e-02,(29:1.432605e-01,(28:4.331158e-02,27:6.245311e-02):3.882839e-03):4.327879e-02):2.061125e-01,((32:1.038489e-02,(((25:2.044247e-02,24:3.492280e-02):2.312020e-02,23:4.831288e-02):1.632407e-01,(((34:1.919201e-02,((39:3.370121e-02,38:3.187961e-02):9.601609e-02,(36:3.569234e-02,37:2.581401e-03):1.708136e-02):1.177276e-01):5.363285e-02,35:1.076786e-02):1.551362e-01,33:2.082736e-02):5.050590e-03):1.043384e-01):6.985974e-02,(31:2.908415e-02,30:1.297805e-02):8.057042e-02):7.923525e-02):1.863888e-02,(50:2.788767e-02,((40:9.226802e-02,(41:5.629822e-02,42:3.069203e-02):3.865411e-02):3.739924e-02,((((48:6.996683e-02,49:2.957234e-02):2.883221e-02,47:3.498349e-03):3.126209e-02,(44:1.356710e-02,(45:4.936221e-03,43:5.419124e-03):4.825980e-03):5.463313e-02):2.589231e-03,46:5.646251e-02):4.104587e-03):8.968936e-02):2.278595e-01):1.140841e-01,((22:2.732128e-03,21:1.885670e-02):1.934163e-02,(((11:3.681667e-02,(12:1.078776e-02,13:3.997823e-02):6.718494e-03):8.352754e-02,(15:4.806584e-03,14:5.380007e-04):1.404132e-01):6.385615e-02,(((8:5.019393e-04,(5:5.569524e-03,(((9:3.177834e-02,7:9.648132e-03):8.854732e-03,4:9.716213e-03):4.422825e-03,6:2.075727e-02):5.079759e-03):1.251450e-02):7.855150e-02,10:3.351424e-03):2.725575e-02,((((16:1.503810e-02,20:2.920037e-02):1.977994e-02,19:3.294846e-02):2.451596e-02,18:2.471618e-03):2.117020e-03,17:2.611724e-02):3.333480e-02):1.800272e-01):8.337445e-02):1.204533e-01):1.139424e-01,1:1.839570e-01);
   tree gen.129000 = [&U] ((((22:1.009650e-03,21:1.162697e-02):4.323860e-02,(((16:2.223830e-02,((17:6.208602e-02,((((5:1.381266e-02,6:2.509055e-02):1.003083e-02,(((10:7.977493e-02,9:1.349043e-02):5.406815e-02,8:1.763280e-02):1.406087e-02,7:9.676210e-03):1.669782e-02):1.795673e-02,4:2.142075e-03):1.025958e-01,18:2.140923e-02):1.834504e-02):3.681589e-02,19:1.715625e-02):6.386273e-02):6.175159e-03,20:3.464045e-03):1.450728e-01,(((12:1.420809e-02,11:2.406575e-02):1.981617e-02,13:4.279548e-03):1.106914e-01,(15:9.983884e-03,14:2.480764e-02):6.793057e-02):4.608615e-03):1.909801e-01):9.735882e-02,((((32:9.587600e-05,(((35:3.381458e-02,(34:4.941646e-02,((36:1.016358e-02,37:2.825422e-02):7.252229e-03,(38:5.629252e-03,39:1.249143e-02):1.582770e-02):1.122577e-01):1.783724e-02):3.495750e-02,33:4.683393e-02):2.883468e-02,((25:8.212986e-03,24:1.395322e-02):5.291484e-02,23:2.465074e-02):1.487577e-01):8.434300e-02):8.303077e-02,((26:1.422924e-02,(27:4.199160e-02,28:5.925599e-02):3.918459e-02):5.117239e-02,29:1.312217e-02):1.479221e-01):6.317192e-02,(((((((48:5.217585e-02,(50:1.299482e-01,49:2.066090e-02):1.909545e-02):3.579348e-02,47:8.225702e-04):3.561151e-02,(45:7.074156e-03,(44:2.502270e-02,43:9.010799e-03):7.022687e-03):1.075673e-01):9.037544e-03,46:2.050733e-02):8.158819e-02,42:3.861921e-02):4.173097e-03,41:7.281304e-03):8.059200e-02,40:4.875965e-02):1.413741e-01):3.651356e-02,(30:2.062060e-03,31:5.539222e-03):8.819073e-02):1.386993e-01):6.961519e-02,(2:4.690320e-03,3:1.741327e-02):1.009000e-01,1:1.200719e-01);
   tree gen.130000 = [&U] ((((22:5.102900e-02,21:1.209278e-02):3.869513e-02,((((((4:1.968457e-03,(((10:7.919206e-02,9:3.550736e-03):2.351195e-02,8:7.393860e-03):2.747240e-02,7:7.086613e-03):5.747096e-03):6.451454e-03,(6:6.484193e-04,5:1.344781e-02):2.831253e-02):1.053522e-01,18:5.886606e-03):1.417448e-02,17:6.163239e-02):3.620427e-02,((20:8.088419e-03,16:2.386114e-02):2.761793e-02,19:8.954534e-03):1.247149e-02):1.253137e-01,(((12:3.141893e-02,11:4.867719e-02):1.913994e-02,13:1.272614e-02):9.167206e-02,(15:8.109225e-03,14:1.927391e-02):5.646121e-02):1.273451e-01):8.840467e-02):8.878470e-02,((30:2.101219e-03,31:2.083056e-02):4.771922e-02,(((41:7.913183e-03,(40:5.638792e-02,((46:1.137839e-02,(((48:6.567346e-02,50:1.333523e-01):1.901259e-03,49:2.006798e-02):4.183404e-02,47:4.518460e-05):1.894668e-02):7.001800e-03,(44:2.563468e-02,(45:2.751717e-03,43:1.256606e-02):7.042087e-03):2.476388e-02):4.126053e-02):2.464434e-02):1.097083e-02,42:3.743745e-02):2.190985e-01,((32:9.517550e-05,(33:4.649174e-02,(((25:9.308143e-03,24:4.595786e-02):2.164864e-02,23:2.447064e-02):1.476708e-01,((34:3.120055e-02,35:5.781452e-03):1.450935e-02,(37:3.177774e-03,(36:3.067042e-03,(38:1.091450e-02,39:1.240016e-02):2.977275e-02):1.702949e-02):1.043926e-01):3.863739e-02):1.456312e-02):1.112451e-01):9.849344e-02,(29:1.375648e-01,((27:4.168479e-02,28:5.882304e-02):3.889830e-02,26:1.548006e-02):5.096410e-02):2.428248e-01):1.012388e-02):3.106700e-02):8.474058e-02):6.910656e-02,(2:1.571493e-02,3:5.168657e-02):5.391146e-02,1:8.895612e-02);
   tree gen.131000 = [&U] ((2:1.614271e-02,3:5.600251e-02):9.483925e-02,(((40:6.674225e-02,((41:5.150880e-03,((((49:2.594121e-02,(47:1.556044e-02,48:5.470283e-02):3.984699e-02):3.758947e-02,50:1.664778e-01):6.798803e-02,(44:1.334152e-02,(45:1.443285e-02,43:8.708799e-02):2.614667e-03):7.221204e-02):3.087706e-02,46:4.037401e-02):8.174239e-02):3.062163e-02,42:2.895520e-02):1.087920e-01):6.666019e-01,((30:1.206826e-02,31:1.395061e-02):1.194656e-01,((32:2.746344e-02,(33:3.992809e-02,((23:2.357865e-02,(25:3.688182e-03,24:3.525781e-02):5.931558e-02):2.744627e-01,((35:1.016631e-02,34:4.923194e-02):3.471913e-02,(37:2.186592e-02,(36:3.091085e-02,(38:8.936303e-03,39:5.013855e-03):6.443412e-02):6.795454e-02):5.632959e-02):5.673206e-02):4.357824e-02):3.495554e-01):2.411312e-01,(29:2.036586e-01,(26:2.456641e-02,(28:5.172450e-02,27:1.420700e-01):6.587107e-02):1.358106e-02):2.207844e-01):2.006091e-02):7.118983e-02):1.391200e-01,((((13:1.478266e-02,(11:3.441689e-02,12:2.038621e-02):2.057817e-02):1.529190e-01,(14:3.401798e-03,15:2.817148e-03):5.387855e-02):1.672118e-01,((((17:3.084708e-02,(((9:1.972169e-02,((8:4.113603e-02,5:7.132289e-03):4.554939e-02,((6:1.014561e-02,7:3.255079e-03):6.455917e-03,4:8.589615e-03):1.324316e-02):3.835103e-02):5.761202e-02,10:1.552092e-02):7.787548e-02,18:5.094679e-02):1.234031e-03):1.878827e-01,19:3.024347e-02):5.337495e-02,16:6.732222e-03):5.974742e-02,20:1.651298e-02):2.092337e-01):9.435679e-02,(22:6.087261e-04,21:6.116794e-02):6.458753e-02):4.811850e-02):1.262970e-01,1:2.385325e-01);
   tree gen.132000 = [&U] ((3:9.952151e-03,2:1.045106e-01):7.288997e-02,(((((18:2.221428e-02,(19:5.434198e-02,(20:2.041895e-02,16:1.940944e-02):5.525091e-02):9.212733e-02):1.968818e-02,(((9:2.237695e-02,((8:4.652239e-02,5:1.100495e-02):1.642310e-02,((7:1.476833e-02,6:8.579415e-03):1.675584e-02,4:3.701685e-03):2.966296e-02):3.643800e-02):2.996819e-02,10:6.218123e-03):3.819241e-03,(((13:2.418052e-02,11:1.256750e-02):8.079989e-03,12:1.236093e-02):6.133422e-02,(15:1.169082e-04,14:1.125053e-02):4.393651e-02):1.903666e-01):5.187606e-02):2.016076e-02,17:1.336211e-02):1.917487e-01,(21:6.496237e-04,22:2.558237e-02):2.682898e-02):8.803091e-02,(((40:2.994064e-03,(((46:4.951450e-02,(50:2.680843e-01,((48:3.636092e-02,49:1.148874e-02):7.901985e-03,47:2.453060e-02):1.055321e-02):2.426993e-02):1.918742e-03,((44:3.441926e-02,45:5.366812e-03):3.349207e-03,43:2.486077e-02):3.022065e-02):2.646884e-02,(41:9.150412e-03,42:2.325880e-02):2.628605e-02):5.326931e-02):1.581383e-01,(26:7.677856e-03,((28:3.920885e-02,27:4.622365e-02):1.235106e-02,29:7.050189e-02):1.374153e-02):1.020744e-01):1.065270e-01,((30:1.009684e-02,(31:5.366154e-03,(25:1.318233e-02,(24:3.167573e-03,23:8.947517e-02):1.016869e-02):2.543188e-01):2.047468e-03):1.646095e-01,(32:1.871997e-02,(33:3.060086e-02,(34:2.825733e-02,(((38:2.023690e-02,39:7.001643e-04):2.732760e-02,(37:1.040184e-02,36:3.486118e-02):2.461588e-02):9.199900e-02,35:2.765120e-02):6.673492e-03):1.113122e-01):6.919625e-02):8.118581e-02):2.315824e-02):1.856493e-01):8.823322e-02,1:8.362148e-02);
   tree gen.133000 = [&U] (((((((9:9.566314e-03,(8:1.804741e-02,(((6:1.148368e-02,7:4.020630e-03):1.774961e-03,4:2.172946e-02):1.920673e-02,5:3.668765e-03):1.701496e-02):4.202847e-02):3.132360e-02,10:1.007303e-02):8.241055e-03,((18:2.370709e-02,(19:5.523602e-02,(20:3.902744e-03,16:2.689755e-02):5.344519e-02):3.862512e-02):3.958998e-02,17:3.250089e-02):3.168141e-02):9.369949e-02,((13:4.087404e-02,(11:3.036395e-02,12:1.544124e-02):1.678530e-03):9.164308e-02,(15:1.835109e-02,14:3.390348e-03):9.788997e-02):1.142495e-01):5.893336e-02,(22:4.086291e-02,21:3.131083e-02):6.762345e-02):1.532961e-01,((50:1.021930e-02,((48:5.442131e-02,(47:1.647472e-03,(((41:3.651899e-03,42:2.655772e-02):3.700024e-02,40:5.803065e-02):7.630282e-02,(((45:1.021777e-02,43:5.980651e-03):2.318422e-02,44:6.283710e-03):3.135088e-02,46:2.488819e-02):2.463129e-02):1.823910e-02):3.587528e-02):2.890298e-02,49:7.758824e-03):1.320788e-01):3.034357e-01,(((((35:6.442761e-04,((36:9.859303e-03,(38:1.293665e-03,39:6.352369e-02):2.985245e-02):1.384451e-02,37:2.003215e-02):1.596570e-01):2.805662e-02,34:2.481596e-02):9.489078e-02,33:3.317187e-02):1.125982e-01,(32:1.577533e-02,((25:3.273024e-03,24:2.444982e-02):4.731952e-02,23:1.991944e-02):2.766627e-01):4.706092e-02):2.063857e-01,((31:3.556104e-02,30:1.907229e-03):1.381241e-01,(29:5.494057e-02,((27:7.282036e-02,28:1.137990e-01):1.934137e-02,26:1.253450e-02):1.089738e-01):4.808977e-02):3.142494e-02):1.601855e-02):1.171339e-01):8.157217e-02,(2:1.787445e-02,3:5.817097e-02):4.859636e-02,1:1.949144e-01);
   tree gen.134000 = [&U] ((2:4.841883e-03,3:3.414109e-02):4.578736e-02,((((29:1.040535e-01,27:1.558629e-01):6.832719e-03,(26:2.215967e-02,28:7.012959e-02):4.400377e-03):1.527192e-01,(((30:9.975455e-03,31:6.736185e-02):1.095896e-01,(40:8.103879e-03,(((47:8.734565e-03,((49:1.502841e-02,50:2.027753e-01):2.817300e-02,48:5.997356e-02):5.261195e-02):2.977018e-02,((44:1.040631e-02,(45:2.019629e-04,43:1.809376e-02):2.494829e-03):8.400126e-02,46:2.711060e-02):2.920278e-03):2.915146e-02,(42:3.249393e-02,41:2.936529e-02):2.824509e-02):1.103731e-01):1.540595e-01):4.123236e-02,(((((37:9.921869e-03,((38:1.900399e-03,39:3.873957e-03):6.004226e-02,36:1.513685e-03):3.913499e-03):8.385998e-02,(35:1.106183e-03,34:2.132145e-02):7.486063e-02):1.469987e-01,33:8.508117e-02):1.327419e-03,((25:6.555497e-03,24:5.354087e-03):4.083421e-02,23:2.242568e-02):2.171935e-01):1.057560e-01,32:2.319040e-03):2.318235e-02):2.493380e-02):1.319283e-01,((((13:1.145422e-02,(11:3.558331e-02,12:1.950145e-02):2.688725e-02):8.856058e-02,(14:4.650218e-03,15:2.853301e-03):7.251688e-02):9.957170e-02,(((((((4:1.281864e-02,((5:1.732636e-02,(8:5.811011e-02,(9:6.869725e-02,6:2.142184e-02):6.523116e-03):9.040719e-04):6.831180e-03,7:1.314479e-02):8.718858e-04):1.032832e-01,10:2.617996e-03):8.723686e-02,18:6.966259e-03):2.122766e-02,17:7.989278e-02):1.985984e-02,19:2.872692e-03):5.609446e-02,20:5.578435e-03):5.447089e-02,16:1.063077e-03):1.159083e-01):6.566356e-02,(22:9.352632e-03,21:1.729535e-02):6.554378e-02):2.488052e-02):1.240034e-01,1:1.993457e-01);
   tree gen.135000 = [&U] (((((((19:4.178243e-03,(20:2.087115e-02,16:2.650249e-02):2.434111e-02):5.945749e-02,(18:1.720692e-02,((9:4.145990e-02,(8:6.097113e-03,(5:1.276774e-03,((7:2.322542e-03,4:2.654557e-02):1.909910e-02,6:6.369234e-03):1.813112e-02):4.616116e-02):3.511658e-02):6.099585e-02,10:6.398565e-05):6.748594e-02):5.604047e-02):2.262446e-02,17:4.604879e-03):5.822312e-02,((13:1.172810e-02,(11:1.941695e-02,12:2.014217e-02):1.064761e-02):9.372473e-02,(15:1.055782e-03,14:6.164539e-03):6.690892e-02):8.366665e-02):1.463026e-01,(22:2.213793e-02,21:5.090822e-02):2.868843e-02):1.596751e-01,((((((((36:2.168747e-02,37:1.832835e-02):2.097321e-02,(38:1.380068e-03,39:6.866943e-03):3.027345e-02):7.306781e-02,(35:1.859957e-02,34:8.049833e-03):3.239717e-02):1.649304e-01,((25:5.719963e-03,24:2.995732e-02):5.616845e-02,23:5.979206e-04):2.976142e-01):2.200020e-02,33:2.117301e-02):9.039742e-02,32:4.311600e-02):6.414578e-02,(31:6.904914e-03,30:2.846140e-02):1.357106e-01):1.004197e-01,(((28:1.040494e-01,(29:5.567155e-02,26:2.438320e-03):6.071308e-02):1.580599e-02,27:5.533984e-02):1.390436e-01,(50:5.351998e-02,(((((45:3.980592e-03,43:9.627239e-03):2.887287e-02,44:5.859242e-03):7.766361e-02,46:4.185361e-02):7.927619e-04,(40:5.393526e-02,(41:1.773136e-03,42:1.122775e-01):1.388868e-02):1.001618e-01):8.733092e-05,((48:3.014836e-02,49:1.173836e-01):5.929539e-02,47:1.678696e-03):6.470574e-02):2.286458e-01):3.348557e-01):4.506562e-02):2.727945e-02):1.049117e-01,(2:2.109131e-03,3:1.904428e-02):7.022543e-02,1:9.897644e-02);
   tree gen.136000 = [&U] ((((((20:2.366302e-02,16:3.782594e-02):1.504271e-02,(19:1.492605e-02,(17:5.076602e-02,(18:4.400549e-03,((9:2.631215e-02,(8:7.874623e-03,(5:1.721724e-02,(4:1.459408e-03,(7:1.844992e-02,6:5.180079e-03):1.436448e-02):4.635152e-02):2.737880e-02):6.110471e-02):9.326538e-02,10:9.136495e-05):7.127969e-02):4.350204e-02):2.574634e-02):3.598483e-02):8.211388e-02,((13:1.828090e-02,(11:1.452285e-02,12:3.110666e-02):2.773608e-02):1.108461e-01,(15:1.633729e-02,14:1.592440e-03):7.585914e-02):1.522638e-01):1.099597e-01,(22:1.222439e-02,21:1.783203e-02):3.342287e-02):1.062879e-01,((((((25:1.868466e-02,24:7.312455e-02):3.227815e-02,23:8.624781e-03):3.385308e-01,(33:4.310618e-03,((35:1.923562e-03,34:5.366526e-02):2.668380e-02,((37:4.055865e-02,36:2.458855e-02):1.502400e-02,(38:6.730185e-03,39:7.863843e-03):2.196309e-02):2.085463e-01):1.959031e-01):2.732382e-02):1.336933e-01,((((28:1.135390e-01,27:1.128353e-01):1.483328e-02,26:4.326239e-02):2.616786e-02,29:6.511784e-02):1.844239e-02,(50:4.773600e-02,((45:1.598257e-02,(43:1.729543e-02,44:2.955939e-02):1.952986e-02):3.886116e-02,(((41:1.674533e-02,(40:5.592321e-02,42:1.360508e-02):9.660924e-03):8.611069e-02,46:3.744296e-02):2.077418e-02,((48:2.894010e-02,49:7.000198e-02):2.678113e-02,47:1.903251e-03):6.936662e-02):8.564773e-03):2.550360e-01):2.704086e-01):1.301251e-01):2.293661e-02,32:4.888350e-02):5.599658e-02,(31:2.050877e-02,30:9.919169e-03):1.381672e-01):2.362947e-01):7.070625e-02,(2:2.391264e-03,3:4.578474e-02):1.220277e-01,1:1.866758e-01);
   tree gen.137000 = [&U] ((((((33:2.292533e-02,((35:2.074183e-02,((37:2.613078e-03,36:1.318608e-02):2.091835e-02,(38:3.329768e-02,39:1.944601e-02):1.255820e-02):9.842840e-02):1.755436e-02,34:2.088183e-02):9.937008e-02):8.064189e-02,32:3.915686e-02):1.080147e-01,((((24:2.289433e-02,25:1.476584e-02):1.094675e-03,23:5.887204e-02):1.816168e-01,(30:2.454980e-02,31:3.361993e-02):7.903465e-03):1.800970e-01,((40:3.091750e-02,(42:2.824993e-02,41:5.078394e-02):2.063067e-02):8.050410e-03,((46:6.384224e-02,((45:2.767166e-04,44:1.081546e-02):1.190405e-02,43:1.235702e-02):2.511211e-02):9.892161e-03,(((49:1.889419e-02,50:2.833141e-01):6.143888e-02,48:4.483883e-02):3.449120e-02,47:1.425337e-02):5.007166e-02):5.028726e-02):1.797927e-01):1.304892e-02):1.606073e-01,(28:1.203303e-01,(27:7.961854e-02,(29:7.919819e-02,26:3.425797e-02):7.667288e-02):3.619462e-02):9.832160e-02):1.035937e-01,((((((17:3.136134e-02,(18:4.047291e-03,((9:9.979534e-03,(((6:1.534087e-02,(7:2.091972e-02,4:1.180457e-03):1.032855e-02):1.484918e-02,5:3.088210e-03):1.636866e-02,8:3.014724e-02):6.358560e-02):4.055254e-02,10:1.324243e-04):3.150665e-02):6.844013e-03):8.792837e-02,19:2.785201e-02):2.862514e-02,16:5.703685e-02):2.911817e-03,20:1.618079e-02):9.684814e-02,(((11:7.374704e-02,12:2.643917e-02):8.321657e-03,13:4.134204e-02):7.051016e-02,(15:4.338985e-03,14:1.491805e-02):5.592715e-02):9.147243e-02):7.928077e-02,(21:1.557027e-03,22:4.182295e-02):4.795415e-02):1.142172e-01):1.805544e-01,(2:2.011106e-02,3:1.763353e-02):2.685048e-02,1:3.419049e-01);
   tree gen.138000 = [&U] ((((((25:1.459776e-02,(23:3.780812e-02,24:9.500450e-03):1.286065e-02):2.584450e-01,(30:2.680694e-02,31:1.676149e-02):3.867031e-02):8.714406e-02,((40:1.999439e-02,((41:5.505138e-03,(((50:1.872142e-01,(49:8.980608e-02,48:2.728326e-02):1.877330e-02):6.343535e-03,47:6.685560e-03):2.697630e-02,(((45:1.511711e-03,44:7.022431e-03):1.582499e-02,43:2.403807e-03):5.731901e-02,46:1.733907e-02):7.343580e-03):1.076369e-02):1.171746e-02,42:2.845738e-02):8.757245e-03):1.198019e-01,((33:9.256802e-03,((35:1.254520e-02,34:1.022510e-02):2.182012e-02,(37:3.944805e-03,(36:7.443858e-03,(38:2.066038e-03,39:3.898352e-02):6.800841e-02):1.913842e-02):5.396931e-02):6.305625e-02):7.696245e-02,32:5.893229e-03):7.013349e-02):8.477541e-03):5.988738e-02,((29:4.244498e-02,(28:7.751619e-02,26:9.914120e-03):3.767721e-03):3.534354e-02,27:5.169597e-02):9.770144e-02):9.775628e-02,((((((((9:6.479668e-03,(((6:2.107522e-02,(4:2.602338e-03,7:4.986887e-03):9.954719e-03):9.667710e-03,5:1.494311e-02):1.613525e-02,8:6.512663e-03):2.304388e-02):1.722849e-02,10:2.947261e-03):2.521375e-02,(17:3.545191e-02,18:2.661269e-03):3.708229e-04):3.372367e-02,19:7.021032e-03):4.194329e-02,16:2.813554e-02):1.654453e-02,20:1.530986e-02):5.055111e-02,(((11:7.063898e-03,12:1.216490e-02):1.721744e-03,13:2.751802e-02):8.034445e-02,(15:2.814841e-03,14:9.686223e-03):4.413668e-02):4.750917e-02):5.467858e-02,(21:2.803475e-02,22:1.361916e-02):3.390578e-02):5.826549e-02):1.758858e-01,(2:5.631976e-03,3:2.844934e-02):2.026933e-02,1:2.321257e-01);
   tree gen.139000 = [&U] (((((((((9:1.285195e-02,(((4:6.906668e-03,5:1.193403e-02):2.977618e-02,7:9.281379e-03):2.226934e-02,6:9.027631e-03):1.833540e-02):1.697498e-02,8:3.100263e-02):1.437791e-01,10:1.969655e-02):7.937238e-02,(20:3.753165e-02,16:4.832099e-03):2.144101e-02):1.115612e-02,((19:5.135535e-02,18:4.446726e-04):1.672490e-02,17:6.297739e-02):1.920257e-02):5.812156e-02,(((11:2.874837e-02,13:2.626466e-02):2.782280e-02,12:1.156857e-02):4.409058e-02,(15:1.588438e-02,14:3.756133e-03):9.661381e-02):1.035826e-01):1.000977e-01,(22:1.949544e-02,21:5.841707e-03):5.485147e-02):1.103173e-01,(((((33:4.645515e-02,(((36:1.043931e-02,37:1.890962e-02):2.927016e-02,(39:1.811342e-02,38:2.563308e-02):4.234005e-02):1.396363e-01,(35:6.252594e-03,34:1.611321e-02):2.177501e-03):1.310290e-01):1.114734e-01,32:1.463161e-01):3.698056e-02,((27:2.557804e-02,(26:2.298148e-02,(29:1.045131e-01,28:1.175311e-01):1.801218e-03):5.433617e-02):8.090762e-02,(50:4.786054e-02,((((47:2.876464e-02,48:9.523737e-02):3.126054e-02,(44:1.522341e-04,(43:8.000535e-03,45:8.012686e-05):3.015106e-02):1.168467e-01):3.932978e-03,(46:9.880256e-02,(40:7.601279e-03,(42:4.374584e-02,41:5.285983e-03):8.194351e-02):1.025605e-01):4.062318e-02):4.345735e-02,49:4.823889e-03):2.358912e-01):1.487203e-01):8.683282e-02):6.333889e-02,(23:2.214358e-02,(25:1.079490e-02,24:3.577572e-02):3.105847e-02):1.210882e-01):1.748154e-01,(31:1.675892e-02,30:1.219862e-02):4.610516e-02):9.837676e-02):1.213151e-01,(2:2.557665e-03,3:3.735094e-02):9.064260e-03,1:2.663224e-01);
   tree gen.140000 = [&U] ((2:3.241027e-02,3:2.272743e-02):7.913791e-02,(((21:5.280592e-03,22:8.278070e-03):2.295070e-02,(((13:1.353636e-03,(11:8.055121e-03,12:8.505936e-03):3.166422e-02):1.134938e-01,(14:2.605304e-02,15:7.078729e-03):5.303596e-02):5.163177e-02,(((18:1.875736e-02,(((9:6.212949e-02,((((6:6.361955e-03,7:2.709811e-02):6.302364e-03,4:6.001608e-04):1.319460e-02,5:7.808361e-03):2.303596e-02,8:7.902295e-03):3.577657e-02):2.843724e-02,10:1.740541e-02):7.452830e-02,17:1.395210e-02):2.787382e-03):4.746368e-02,19:2.501502e-02):1.100580e-02,(16:1.909259e-02,20:1.042011e-02):3.928416e-02):1.431935e-01):8.008498e-02):7.514397e-02,(((41:5.904551e-03,(42:5.938779e-02,(((45:3.215706e-02,(43:5.931272e-03,44:4.334270e-02):2.038005e-03):7.804504e-02,46:5.087192e-02):4.077272e-02,((47:1.136260e-02,(48:2.796345e-02,49:5.138342e-02):6.803569e-02):5.020791e-03,50:1.983739e-01):1.357556e-02):7.942945e-02):1.609687e-03):9.293525e-02,40:8.504943e-03):1.487372e-01,((((((25:1.115503e-03,24:5.990966e-02):7.996226e-02,23:7.000446e-02):2.221552e-01,(((((38:1.911547e-02,(36:1.699329e-02,37:3.083446e-02):6.073302e-02):3.037975e-03,39:1.895892e-03):1.398752e-01,34:6.746821e-02):1.385335e-02,35:6.219319e-03):8.204902e-02,33:3.177004e-02):5.368929e-02):9.184286e-02,32:1.191996e-02):5.752906e-02,(30:3.216454e-02,31:1.308497e-02):7.880431e-02):4.232768e-02,((28:8.261844e-02,27:8.106478e-02):9.519550e-03,(29:7.107403e-02,26:1.452421e-02):3.041468e-03):2.088221e-01):8.346014e-02):5.762831e-02):1.452934e-01,1:1.361166e-01);
   tree gen.141000 = [&U] (((((13:2.748881e-02,(12:6.339464e-03,11:1.328189e-02):7.851459e-03):7.910805e-02,(15:1.313627e-03,14:4.059834e-03):4.479598e-02):7.959676e-02,(((19:5.306512e-03,17:5.130310e-02):5.170130e-03,((((((4:9.809029e-03,(6:5.809329e-03,7:1.144456e-03):1.156632e-02):1.582166e-02,5:9.909991e-03):9.294615e-03,(9:2.855875e-02,8:1.392842e-02):1.859034e-02):4.097039e-02,10:7.632084e-03):3.753368e-02,18:4.926419e-03):1.120999e-02,(20:2.453068e-02,16:2.275339e-02):4.582046e-02):7.908485e-03):8.526225e-02,(22:5.879628e-03,21:3.974099e-03):1.682079e-02):3.488710e-02):2.227375e-02,(((24:1.386743e-02,(25:3.877672e-03,23:6.296743e-02):5.796338e-03):2.427030e-01,(31:1.439482e-02,30:1.942087e-02):2.828477e-04):4.388786e-02,(((33:3.053071e-03,(34:1.032515e-03,(35:1.344183e-03,((36:1.108095e-02,(39:1.144534e-02,38:1.348056e-02):6.854761e-02):1.836695e-02,37:1.279175e-02):9.022966e-02):8.250588e-03):6.841576e-02):7.109980e-02,32:3.049725e-02):7.145080e-02,((27:1.652004e-02,(28:2.086099e-02,(29:7.727936e-02,26:4.693857e-02):3.670863e-02):4.840961e-02):4.833844e-02,(50:1.985896e-02,((48:2.735856e-02,(47:2.268745e-04,(46:5.375632e-02,(((44:1.678084e-02,45:5.262552e-03):2.198041e-03,43:6.343554e-03):3.186198e-02,(40:2.172431e-02,(41:1.394530e-02,42:1.818412e-02):2.215846e-02):4.187594e-02):2.616442e-03):4.311625e-02):3.261592e-02):2.756599e-02,49:7.680038e-03):1.797921e-01):1.214308e-01):6.275032e-02):1.087528e-01):2.135116e-01):5.320030e-02,(2:6.085723e-03,3:2.540975e-02):6.225865e-02,1:1.746403e-01);
   tree gen.142000 = [&U] ((((21:4.959202e-03,((((11:1.755405e-02,12:3.872241e-03):1.411293e-02,13:3.962691e-02):8.148749e-02,(15:4.832847e-03,14:3.302865e-03):6.377197e-02):7.479568e-02,(((18:8.861488e-04,((8:1.464445e-02,(((6:1.369531e-03,7:2.085374e-02):9.064298e-03,4:3.856816e-03):1.092382e-02,(5:5.599964e-03,9:2.049024e-02):2.353670e-04):2.345090e-03):3.075818e-02,10:2.475464e-02):6.154862e-02):7.968960e-03,(19:4.327412e-03,(20:8.456365e-03,16:1.489598e-02):2.702417e-02):1.053911e-02):3.422825e-02,17:8.491678e-03):7.145534e-02):6.889963e-02):8.556424e-03,22:1.738591e-02):3.544596e-02,((((24:1.781548e-02,23:4.898771e-02):1.364219e-03,25:3.140886e-03):1.625119e-01,(30:6.847051e-03,31:1.222022e-02):5.536976e-02):3.757114e-02,(((33:5.719471e-03,(((39:9.316379e-03,38:1.096707e-02):5.166295e-02,(37:1.447521e-03,36:3.267068e-02):5.882926e-03):8.417269e-02,(34:6.995481e-04,35:1.904004e-02):5.132851e-03):5.500144e-02):5.784302e-02,32:1.250740e-02):5.740940e-02,((27:2.584186e-02,(28:1.771650e-02,(26:3.869489e-02,29:9.626660e-02):3.979495e-03):4.757802e-02):7.732057e-02,(50:2.779934e-02,(((46:3.572965e-02,((43:9.565051e-04,44:6.340640e-03):6.958694e-03,45:1.122784e-03):3.986084e-02):1.502192e-02,(47:1.728949e-03,(48:2.225747e-02,49:6.656181e-03):1.539905e-02):1.485466e-02):2.142229e-02,(40:1.722496e-02,(41:2.255410e-02,42:1.479363e-02):3.199700e-03):1.900827e-02):1.325757e-01):1.818758e-01):4.349857e-02):1.005469e-02):1.708337e-01):1.251167e-01,(2:1.209939e-02,3:3.354327e-02):3.500726e-02,1:1.318655e-01);
   tree gen.143000 = [&U] ((((21:8.792032e-03,22:1.974107e-02):2.949981e-02,((((12:2.491927e-02,13:3.822816e-02):1.424119e-02,11:2.948477e-02):1.861704e-01,(15:1.441701e-04,14:8.215739e-03):6.890703e-02):1.399587e-01,((20:8.300409e-04,16:1.733787e-02):1.412502e-02,(((18:6.048246e-03,((9:4.271119e-02,(8:7.884690e-03,(((4:9.576092e-03,7:1.120305e-03):1.217004e-02,6:2.886859e-02):2.186462e-03,5:7.318847e-03):2.275369e-02):9.105659e-03):3.810001e-02,10:3.896546e-02):1.087245e-01):8.295509e-03,17:4.049321e-02):3.917973e-02,19:8.242368e-03):4.759614e-02):1.405351e-01):1.006579e-01):2.677047e-02,((((25:5.395934e-03,23:4.414551e-02):4.239715e-03,24:2.899519e-02):2.826155e-01,(30:5.933909e-03,31:1.222232e-02):5.625172e-02):1.606073e-01,(((50:5.627759e-03,(((46:6.213588e-02,(47:9.671742e-03,(48:3.526514e-02,49:6.106415e-03):2.126044e-02):4.748353e-02):2.105835e-02,((43:1.364611e-02,44:1.529823e-02):8.851659e-05,45:1.900321e-03):6.657555e-02):3.725457e-02,(40:2.995518e-02,(41:3.922285e-02,42:1.274987e-02):3.634707e-02):6.804493e-02):1.360311e-01):2.596519e-01,(27:4.494046e-02,((28:5.974373e-02,29:9.097218e-02):1.160713e-02,26:4.454733e-02):7.385317e-02):1.544655e-01):3.636443e-02,((33:9.946484e-03,((((36:5.610712e-03,(39:1.620171e-02,38:1.084331e-02):6.221816e-02):1.631127e-03,37:9.528792e-06):5.614464e-02,35:8.933599e-03):3.326591e-02,34:3.980594e-02):7.170334e-02):2.381406e-01,32:2.513065e-02):6.635860e-02):1.120780e-02):1.742348e-01):9.223874e-02,(2:1.154946e-02,3:5.833365e-02):1.678379e-01,1:4.638928e-01);
   tree gen.144000 = [&U] ((((((33:1.983823e-03,((34:6.528325e-03,35:1.142363e-02):3.988795e-02,((36:2.189958e-02,(39:2.143658e-03,38:1.714579e-02):3.843891e-02):2.499093e-03,37:1.666915e-02):1.758853e-01):8.352674e-02):1.183218e-01,32:1.064951e-03):6.573297e-02,((27:9.101140e-02,((28:1.775567e-01,26:4.497228e-03):9.244033e-03,29:7.973684e-02):2.288037e-02):2.167677e-01,(42:4.438977e-02,(((46:5.170888e-02,(((47:1.344812e-02,(48:1.214194e-02,50:2.628873e-01):2.091646e-02):3.378954e-02,49:1.426565e-02):5.570804e-02,(44:2.149676e-02,(43:1.213612e-03,45:1.570945e-03):8.424927e-03):7.461469e-02):4.620509e-03):1.498582e-02,40:4.612256e-02):5.394295e-02,41:4.804872e-02):4.570138e-02):2.103382e-01):3.533773e-02):1.030034e-01,(24:2.623958e-02,(23:3.500933e-02,25:1.016386e-02):3.246606e-02):2.786517e-01):9.015127e-03,(30:1.116824e-02,31:3.419964e-02):3.095856e-02):1.293125e-01,(((21:7.032050e-03,((((12:1.306470e-02,11:2.854869e-02):1.623335e-02,13:9.991679e-03):1.030325e-01,(14:4.116559e-03,15:2.246485e-05):3.552116e-02):5.333989e-02,(((19:2.299202e-03,(16:3.706749e-02,20:1.917397e-02):1.035719e-01):5.422432e-02,(((9:1.475323e-02,((5:8.383526e-03,(6:1.675725e-02,(7:2.176076e-02,4:1.322338e-02):5.029480e-03):4.693237e-03):3.013105e-02,8:3.593853e-02):3.319166e-02):2.340062e-02,10:3.590158e-02):9.850814e-02,18:1.213051e-03):1.759567e-02):1.381499e-02,17:1.141193e-02):5.853770e-02):4.792288e-02):2.190068e-02,22:4.301790e-03):2.252656e-01,(3:5.245978e-02,2:3.488757e-03):5.457975e-02):7.487624e-02,1:1.472910e-01);
   tree gen.145000 = [&U] (((((20:1.205949e-02,((19:2.609578e-05,(17:5.008709e-02,(18:3.076919e-02,(((8:3.410139e-02,(5:6.738896e-03,((6:7.487760e-03,7:6.636120e-03):1.191184e-02,4:1.332005e-02):3.337970e-02):1.454202e-02):1.803179e-02,9:3.885476e-02):4.630041e-02,10:8.538303e-03):8.626620e-02):4.386888e-02):6.770262e-02):4.951488e-02,16:2.221009e-02):1.333178e-02):1.640381e-01,((13:2.459390e-02,(12:4.176975e-03,11:2.784422e-02):2.976528e-02):9.096861e-02,(15:2.613170e-03,14:7.134915e-03):7.636843e-02):1.947143e-01):4.850124e-02,(22:3.157353e-02,21:2.212140e-02):1.734581e-02):7.789873e-02,(((((50:4.635726e-02,((48:5.230564e-02,(47:9.753718e-03,(((44:3.239017e-02,(43:2.969417e-03,45:1.671649e-05):1.986251e-03):8.328692e-02,46:9.626627e-03):1.982779e-02,((42:1.631058e-02,41:1.182850e-02):2.638817e-02,40:5.385839e-02):7.443659e-02):3.128714e-02):2.578499e-02):1.680523e-02,49:1.058076e-02):1.455262e-01):1.611220e-01,(27:5.172440e-02,(29:1.233560e-01,(26:4.568260e-02,28:8.026987e-02):5.802225e-03):6.753706e-02):1.159435e-01):3.197141e-02,((33:7.223019e-02,((35:1.790175e-02,34:1.119384e-02):9.389670e-02,((36:6.016021e-03,(39:9.311296e-04,38:3.935542e-02):1.232802e-02):1.656466e-02,37:1.602927e-02):8.674803e-02):1.189812e-01):1.039369e-01,32:6.887916e-02):1.015282e-01):4.180294e-02,(30:8.704632e-02,31:2.530471e-03):1.409434e-01):2.165179e-02,((23:5.165625e-02,24:2.214797e-02):2.847755e-02,25:5.543802e-03):2.081245e-01):1.881297e-01):1.469164e-01,(2:6.074222e-03,3:4.882176e-02):3.181260e-02,1:2.756702e-01);
   tree gen.146000 = [&U] (((22:4.802181e-02,((((16:2.960847e-02,(19:3.544658e-05,((18:1.442388e-02,17:7.879458e-02):3.859434e-02,(((9:3.641239e-02,(5:2.729661e-03,((6:2.053602e-02,7:1.914300e-03):1.162414e-02,4:1.548946e-02):2.545602e-02):7.960643e-02):3.526744e-02,8:9.967478e-03):1.463344e-01,10:1.259138e-02):4.531623e-02):2.436654e-02):4.194988e-02):2.679521e-02,20:1.710530e-02):2.308006e-01,((13:3.340653e-02,(12:6.762747e-02,11:4.029337e-02):7.260178e-02):1.071028e-01,(15:6.215901e-03,14:9.691540e-03):5.828227e-02):2.064773e-01):1.221942e-01,21:2.090414e-02):1.438216e-02):2.764446e-01,(((23:5.158363e-02,(24:5.158190e-02,25:4.294310e-02):1.881541e-02):3.638313e-01,(((33:3.224443e-02,((35:3.450037e-02,34:1.346138e-02):8.184626e-02,((37:2.659754e-02,36:1.321345e-02):5.546819e-03,(39:7.403890e-03,38:7.153937e-03):2.958040e-02):5.738114e-02):1.824804e-01):1.382931e-01,32:3.698098e-02):1.384897e-01,((50:6.296827e-02,((48:8.044686e-02,49:1.371873e-02):2.194772e-02,(47:1.324873e-02,((((45:5.705907e-03,44:6.812439e-02):1.611471e-03,43:2.984705e-03):8.870400e-02,46:2.395882e-02):4.945132e-02,(40:7.315725e-02,(41:2.751248e-02,42:6.772485e-02):1.746662e-04):1.069863e-01):3.425808e-02):3.497098e-02):2.267495e-01):1.914929e-01,(27:8.606368e-02,((29:1.663398e-01,26:6.137906e-02):7.376427e-03,28:1.090326e-01):4.443628e-02):1.993000e-01):1.174938e-01):2.026773e-01):6.294187e-03,(30:2.497907e-03,31:2.595296e-02):1.969035e-01):4.278285e-01):2.024295e-02,(2:7.883904e-03,3:3.122809e-02):1.867279e-01,1:3.744499e-01);
   tree gen.147000 = [&U] ((((21:1.334223e-02,((((((((6:1.803865e-02,(7:7.748896e-03,4:3.205111e-03):1.189553e-02):5.049589e-03,9:3.627833e-02):1.632821e-02,5:3.515627e-03):2.120829e-02,8:2.216711e-02):5.998164e-02,10:2.788156e-02):4.246764e-02,(17:4.174157e-02,18:4.013016e-02):3.777591e-02):7.708025e-03,((16:2.943851e-02,20:5.963042e-03):1.045813e-02,19:8.508010e-03):2.347135e-02):1.479761e-01,((13:2.141835e-02,(12:1.215854e-02,11:2.583380e-02):8.597790e-03):6.866815e-02,(15:1.831634e-02,14:1.187406e-02):7.972195e-02):8.628688e-02):6.399258e-02):2.906379e-02,22:1.258709e-04):9.596496e-02,((((30:1.015373e-02,31:4.892145e-02):3.402270e-02,(23:7.640626e-02,(24:3.216322e-02,25:5.100215e-03):3.321185e-03):2.350004e-01):5.637515e-02,((33:2.067328e-02,((35:9.269379e-03,34:2.625529e-02):7.806343e-03,(37:3.106076e-03,((39:4.746950e-03,38:1.252855e-02):4.301335e-02,36:7.420420e-03):7.561799e-03):4.503510e-02):1.181204e-01):8.178285e-02,32:1.328736e-02):1.624511e-01):1.052829e-02,((50:5.699998e-02,(49:2.529203e-03,((((46:3.097734e-02,((42:4.342129e-02,40:5.835190e-02):5.666998e-04,41:2.111026e-02):5.536144e-02):3.649552e-03,(44:4.367745e-02,(43:1.549298e-03,45:1.312025e-02):1.182674e-02):5.945298e-02):2.751696e-02,47:1.293668e-02):4.301366e-02,48:5.157791e-02):1.832911e-02):1.621339e-01):1.951653e-01,(27:6.225821e-02,((26:5.251678e-03,29:1.015694e-01):2.456065e-02,28:6.724794e-02):7.136357e-02):1.813929e-01):2.327747e-02):7.605064e-02):1.611119e-01,(2:1.081975e-02,3:4.757777e-02):4.077571e-02,1:1.027476e-01);
   tree gen.148000 = [&U] ((((21:8.312337e-03,22:6.377478e-03):2.639296e-02,(((16:1.116400e-02,(((((9:1.504569e-02,((4:7.964406e-03,(7:2.293750e-03,6:2.781230e-02):2.304425e-03):5.421313e-02,5:1.618086e-04):3.530246e-02):2.651505e-02,8:4.743635e-03):3.211582e-02,10:6.603174e-03):7.919657e-02,(18:3.494481e-02,17:2.526458e-02):3.708376e-02):5.357573e-02,19:2.746808e-02):1.553161e-02):1.889639e-02,20:3.541011e-02):1.386435e-01,((13:2.590826e-02,(12:8.195923e-03,11:3.124931e-02):1.738635e-02):8.306298e-02,(15:2.215597e-02,14:1.136980e-02):5.826291e-02):1.233267e-01):8.944881e-02):5.815608e-02,(((((33:5.303933e-03,((35:2.873344e-03,34:6.448457e-02):3.990967e-02,((36:9.183165e-03,(39:5.980734e-03,38:1.515490e-02):5.335624e-02):2.634276e-02,37:1.572856e-02):5.325849e-02):1.102308e-01):2.245984e-01,32:1.607278e-02):4.703906e-02,(50:6.894883e-02,(49:2.009472e-02,(((((45:4.290449e-03,43:1.213919e-02):2.276865e-02,44:1.693791e-02):8.123545e-02,(46:3.532125e-02,((42:4.664702e-02,41:1.921201e-02):2.269948e-02,40:3.257993e-02):8.690071e-02):7.494076e-03):1.932995e-02,47:3.284906e-03):5.734490e-02,48:6.294479e-02):3.322814e-02):2.391571e-01):2.392359e-01):1.175756e-03,((30:3.619072e-03,31:4.616330e-02):3.882334e-02,((24:3.289378e-02,23:9.685795e-02):2.546495e-02,25:6.764839e-03):2.255393e-01):8.625060e-02):1.332948e-01,(26:6.352582e-03,(29:1.228612e-01,(27:8.102021e-02,28:4.590498e-02):3.931775e-02):1.176319e-02):3.395278e-02):3.018881e-01):1.301621e-01,(2:1.328585e-02,3:1.947611e-02):9.067240e-03,1:2.100841e-01);
   tree gen.149000 = [&U] (((((((19:6.189608e-02,16:9.660939e-03):6.679956e-03,((18:3.091807e-02,17:2.453294e-02):3.443658e-02,((9:1.701668e-03,(((4:1.477498e-03,(7:1.597250e-02,6:2.314210e-02):6.885008e-03):1.327666e-03,5:7.242138e-05):2.937451e-02,8:2.134297e-02):2.218189e-02):6.520255e-02,10:2.037985e-03):6.589798e-02):2.360681e-02):1.310425e-02,20:4.363760e-03):1.403180e-01,((13:2.070609e-02,(11:2.500961e-02,12:7.066951e-03):4.803478e-02):9.821698e-02,(15:1.591668e-02,14:1.963251e-03):6.651582e-02):1.211697e-01):6.788674e-03,(21:2.053622e-02,22:3.216324e-02):5.950074e-02):1.181413e-01,((((33:7.831008e-03,((35:1.005979e-02,34:2.078628e-02):4.442640e-02,(36:1.554941e-02,(37:1.805732e-03,(39:9.839344e-03,38:1.759363e-02):4.063489e-02):2.081680e-02):5.220583e-02):6.797459e-02):9.594694e-02,32:1.732522e-02):1.598388e-01,((30:3.011362e-03,31:6.991499e-02):8.314365e-02,(23:7.859143e-02,(24:2.802969e-02,25:1.052994e-02):8.717608e-03):1.549552e-01):9.191223e-02):8.380640e-02,((50:5.737103e-02,((40:2.710915e-02,(((47:7.254359e-03,(49:1.695503e-02,48:5.237518e-02):2.962590e-02):3.095588e-02,46:5.339216e-02):1.570091e-03,((43:9.392386e-03,45:1.761437e-02):1.987443e-02,44:4.458754e-02):3.960843e-02):8.262183e-02):8.908414e-05,(42:3.881411e-02,41:2.516215e-02):2.243693e-02):2.086496e-01):7.504830e-02,(((28:6.870649e-02,26:1.830843e-02):4.752208e-02,27:6.741539e-02):4.125651e-02,29:1.057528e-01):1.833734e-01):9.417709e-02):8.267153e-02):1.227272e-01,(3:2.889940e-02,2:1.393397e-02):6.484853e-02,1:9.631630e-02);
   tree gen.150000 = [&U] ((3:3.656088e-02,2:5.567872e-03):6.875699e-02,(((31:2.849378e-02,30:3.055112e-02):3.143222e-02,(((((28:7.707760e-02,29:6.051207e-02):4.405502e-02,26:3.981076e-03):8.817951e-03,27:1.061982e-01):1.586141e-01,(40:4.317940e-03,((42:4.881503e-02,41:5.240239e-03):2.096830e-02,(((43:3.094349e-03,(45:3.477938e-03,44:2.036316e-02):1.349781e-03):7.607999e-02,46:2.518131e-02):6.544951e-03,(((49:4.784081e-02,48:1.900252e-02):2.195352e-02,47:7.609743e-03):1.551308e-02,50:1.207543e-01):5.836172e-03):3.764004e-02):6.855776e-02):1.257054e-01):5.916996e-02,(32:6.573523e-02,((23:9.327091e-03,(24:4.323393e-02,25:1.849686e-02):2.028599e-02):2.218684e-01,(33:4.766954e-02,((((36:1.991890e-02,(39:1.173580e-03,38:1.908143e-02):3.396425e-02):2.518514e-02,37:6.282455e-02):1.114443e-01,35:1.873755e-03):1.795523e-02,34:1.431752e-02):1.019401e-01):1.021631e-01):7.447969e-02):4.579440e-02):8.599161e-02):9.697541e-02,((((13:2.131407e-02,(12:2.787892e-02,11:1.963998e-02):5.565232e-02):9.238713e-02,(14:7.921010e-03,15:6.553679e-03):8.539017e-02):9.709800e-02,((16:2.505460e-02,20:1.529452e-02):6.868359e-03,(19:1.942801e-03,(((((5:8.921264e-03,(4:2.585485e-03,(7:9.568796e-03,6:7.682588e-03):1.961760e-02):2.124628e-02):2.106045e-03,8:1.469573e-02):2.317334e-02,9:2.229817e-02):1.941873e-02,10:9.323367e-03):8.030885e-02,(18:1.674698e-02,17:4.298997e-02):2.295639e-03):6.533377e-02):5.470504e-02):1.175588e-01):1.117861e-02,(21:3.125240e-02,22:1.265706e-03):3.689189e-02):9.923426e-02):3.593556e-02,1:1.808488e-01);
   tree gen.151000 = [&U] (((((31:3.387604e-03,30:3.350189e-02):9.809574e-02,((((28:3.653759e-02,(29:1.071831e-01,26:1.434376e-02):3.450949e-02):1.203468e-02,27:6.501543e-02):1.288044e-01,(40:1.713978e-02,(42:5.352981e-02,(41:3.894623e-03,((((43:2.440526e-02,44:1.217800e-02):1.236941e-02,45:1.596245e-02):5.532252e-02,(47:2.873756e-02,((49:3.269668e-02,48:1.944291e-02):1.190778e-02,50:1.279135e-01):3.724890e-02):2.776332e-02):1.179889e-02,46:2.824001e-02):6.182824e-02):4.313398e-02):1.623073e-02):1.378466e-01):4.285059e-02,((33:3.225917e-02,((35:4.317256e-04,((36:1.109866e-02,(39:4.279072e-03,38:3.294579e-03):7.228933e-02):6.204584e-03,37:4.582665e-03):1.310847e-01):4.103195e-02,34:1.570037e-02):8.896170e-02):1.634559e-01,32:7.208425e-02):1.027464e-01):4.530326e-02):7.930184e-02,(23:1.022794e-02,(24:1.060045e-02,25:1.067499e-02):1.163320e-02):2.602395e-01):1.107177e-01,(((((13:7.256613e-02,12:3.055019e-02):1.154923e-02,11:2.153690e-02):1.031280e-01,(14:1.104189e-02,15:1.369826e-02):1.171011e-01):1.064762e-01,(16:4.990168e-03,(20:6.661503e-03,(19:3.704481e-02,(((((8:1.622908e-02,(((7:2.101650e-03,6:8.424608e-03):4.391426e-02,4:3.882458e-02):7.604282e-03,5:3.877114e-02):1.391752e-02):3.336501e-02,9:2.893167e-02):5.336759e-02,10:5.812954e-03):7.732619e-02,18:9.295707e-03):3.487022e-02,17:8.857354e-03):2.051120e-02):2.098733e-02):2.002112e-02):1.256577e-01):1.225829e-02,(21:3.482574e-02,22:1.923002e-03):6.321403e-02):6.587622e-02):8.331198e-02,(2:1.404464e-02,3:4.071728e-02):2.440703e-02,1:2.539379e-01);
   tree gen.152000 = [&U] ((((((28:5.238617e-02,27:6.134328e-02):9.308979e-02,26:2.868117e-02):1.796913e-02,29:9.076398e-02):8.827661e-02,((((33:3.868949e-02,((((36:1.538713e-02,37:1.024843e-02):3.673925e-02,(39:1.163198e-02,38:3.951298e-03):1.532523e-02):1.115550e-01,34:2.019345e-02):1.756833e-03,35:1.411792e-02):1.071411e-01):2.313095e-01,32:7.953613e-03):6.260046e-02,(((25:5.614222e-03,23:1.311055e-01):1.010367e-02,24:2.864192e-02):1.384067e-01,(31:3.498153e-02,30:1.278063e-02):9.300492e-02):1.707497e-02):2.271874e-02,(40:2.055631e-02,(42:2.311930e-02,(41:3.532269e-02,((((45:6.382975e-03,44:1.579540e-02):1.683196e-02,43:5.462396e-03):5.751164e-02,(47:1.225309e-02,(49:3.510170e-02,(48:1.920523e-02,50:1.426416e-01):3.576293e-03):3.376021e-02):3.969434e-02):1.415080e-02,46:2.447412e-02):7.439820e-02):6.453164e-03):3.303097e-02):3.708226e-01):6.868920e-02):6.479049e-02,((((13:3.356841e-03,(12:1.766734e-02,11:2.582991e-02):3.222331e-02):1.079240e-01,(14:1.441100e-03,15:3.545744e-03):1.198628e-01):8.480227e-02,((19:3.922507e-03,(((((8:1.943327e-02,((6:2.614462e-02,(4:4.534157e-02,7:6.613448e-03):1.671552e-03):1.379604e-02,5:1.157227e-03):1.182774e-02):7.613877e-02,9:3.052241e-02):5.679922e-02,10:4.037176e-02):2.752978e-02,18:1.495551e-02):1.419966e-02,17:1.609773e-02):4.550267e-02):1.165771e-02,(16:2.921418e-02,20:8.186759e-03):7.009253e-02):1.064743e-01):7.941214e-02,(21:3.825525e-02,22:2.210730e-04):3.490944e-02):1.748085e-01):1.950665e-01,(2:3.137079e-02,3:4.747152e-02):8.148215e-02,1:1.277299e-01);
   tree gen.153000 = [&U] (((((29:8.265551e-02,(27:7.314014e-02,28:9.615136e-02):3.406006e-02):1.176659e-01,26:7.370790e-04):1.928026e-01,(((30:1.920930e-02,31:2.575111e-02):1.467638e-01,(((23:1.184760e-01,(25:1.575452e-02,24:3.663897e-02):2.278841e-02):1.682356e-01,(((35:3.159293e-02,34:2.386461e-02):1.857656e-02,((37:4.810497e-02,(39:9.984061e-03,38:3.247774e-02):6.781658e-02):1.801081e-03,36:1.622113e-02):1.504996e-01):7.576433e-02,33:3.550770e-02):6.290385e-02):1.356814e-01,32:7.526302e-03):7.519096e-02):4.438406e-02,(40:8.835692e-02,((42:1.342963e-01,41:2.151743e-02):9.202196e-03,(((43:6.043301e-03,44:1.069476e-02):3.247372e-03,45:1.394742e-03):3.770614e-02,(46:8.466956e-02,(47:7.960711e-03,(48:3.857353e-02,(49:5.211077e-02,50:2.425282e-01):4.808174e-02):1.872464e-02):4.357647e-02):3.518269e-02):7.336240e-02):1.470362e-02):2.801633e-01):8.620248e-03):1.528638e-01,((22:5.033925e-04,21:7.444254e-03):6.377755e-02,((((11:1.614937e-02,12:1.719430e-02):1.004475e-01,13:9.491350e-03):1.301396e-01,(15:3.922230e-03,14:7.483720e-03):7.605391e-02):1.176645e-01,((16:1.887723e-02,(19:2.634277e-02,((17:8.756665e-03,18:4.833753e-02):1.100343e-02,(10:1.237052e-04,(9:2.341513e-02,(7:3.506499e-03,(4:1.771570e-03,(6:1.884806e-02,(8:6.694650e-02,5:1.196914e-02):2.303287e-02):7.076996e-03):5.457016e-03):3.622835e-02):3.414629e-02):9.532863e-02):1.277261e-01):2.296424e-02):3.200523e-03,20:2.619089e-02):1.537209e-01):4.802121e-02):7.347883e-02):9.305701e-02,(2:2.509779e-02,3:4.195547e-02):1.094104e-01,1:2.301757e-01);
   tree gen.154000 = [&U] (3:2.250809e-02,(2:9.524814e-03,((((((33:2.972830e-02,((37:6.691077e-03,((39:1.272573e-02,38:1.299901e-02):6.835736e-02,36:9.496610e-03):3.130979e-02):1.307358e-01,(34:2.373938e-02,35:1.339852e-02):3.290029e-02):7.785171e-02):1.443746e-01,32:2.747497e-02):2.618144e-01,(((((47:1.877321e-02,((48:3.907929e-02,50:1.816456e-01):7.968285e-04,49:2.640608e-02):4.462828e-02):2.332582e-02,46:4.050328e-02):1.724956e-02,((44:1.110336e-02,43:1.764575e-02):2.842459e-03,45:5.033310e-03):5.931695e-02):8.048938e-02,(41:7.008544e-03,42:3.241903e-02):3.454568e-02):9.025475e-02,40:1.581868e-02):8.791176e-02):2.539810e-02,((29:1.058535e-01,(28:8.444786e-02,26:1.185762e-02):3.765809e-02):1.709214e-02,27:4.734300e-02):6.058236e-02):1.604785e-01,((23:1.553495e-01,(24:4.033478e-02,25:1.127081e-02):5.677680e-03):2.227301e-01,(31:2.161961e-02,30:1.633327e-02):9.520724e-02):8.302495e-02):2.095830e-01,((((13:4.051358e-03,(12:1.395479e-02,11:3.258968e-03):3.072034e-02):1.280666e-01,(14:1.822983e-03,15:1.616451e-03):4.766464e-02):1.292447e-01,((19:1.477851e-02,(((((8:3.216684e-02,((6:2.693367e-03,(4:1.243231e-02,7:2.348760e-04):5.171916e-02):3.584747e-02,5:1.332521e-02):1.385226e-02):2.750784e-02,9:3.242178e-03):9.060777e-02,10:7.233091e-03):5.830367e-02,18:2.063417e-02):1.675548e-02,17:4.102048e-02):3.321921e-02):8.277947e-03,(16:2.416434e-02,20:9.880568e-03):2.069281e-02):8.575914e-02):3.990113e-02,(21:2.330360e-02,22:1.614496e-03):7.629438e-02):1.063448e-01):7.404612e-02):1.705306e-02,1:3.263623e-01);
   tree gen.155000 = [&U] ((2:4.552763e-03,3:2.052160e-02):3.270748e-02,((((((33:1.959128e-02,((37:1.559515e-02,(36:1.641635e-03,(39:2.367666e-03,38:1.221571e-02):6.240178e-02):4.307219e-03):5.273459e-02,(34:9.767019e-02,35:1.731597e-03):1.990283e-02):1.035025e-01):1.167237e-01,32:3.207418e-02):1.691693e-01,(31:2.392418e-03,(30:2.293007e-02,((23:2.668603e-02,25:3.608153e-02):5.201877e-03,24:3.738756e-02):3.301475e-01):7.988100e-03):6.915277e-02):6.459130e-02,(((((48:4.455451e-02,((49:2.657959e-02,50:1.693818e-01):9.321635e-03,47:3.597298e-02):1.963375e-03):4.726406e-02,46:3.644339e-02):2.031184e-02,(44:3.030244e-02,(43:1.721128e-02,45:2.195706e-02):1.085718e-02):5.509620e-02):9.474546e-02,(41:3.828494e-02,42:2.896692e-02):2.094883e-02):3.273859e-02,40:1.888030e-03):9.582698e-02):3.279768e-02,(((28:8.094286e-02,26:4.959464e-02):2.648571e-02,27:7.926721e-02):4.066812e-02,29:6.322730e-02):7.366233e-02):1.259840e-01,((((13:1.330484e-02,(12:1.952480e-02,11:6.586486e-03):3.441615e-02):5.154011e-02,(14:4.157720e-03,15:9.688277e-03):6.956353e-02):8.858516e-02,((19:2.410668e-02,(17:1.654938e-02,(18:1.020441e-02,((9:3.064212e-02,((5:6.707250e-04,(6:2.531068e-03,(4:5.739854e-03,7:1.572080e-04):1.785024e-02):2.328544e-02):1.404010e-02,8:2.833064e-02):4.861776e-02):8.389619e-02,10:6.797236e-03):7.082411e-02):1.864871e-02):4.416115e-02):1.308741e-02,(16:3.899410e-03,20:1.869335e-02):2.502167e-02):1.120673e-01):2.359951e-02,(21:3.350383e-02,22:9.595137e-03):2.989039e-02):1.161902e-01):7.921193e-02,1:2.710202e-01);
   tree gen.156000 = [&U] ((2:7.317759e-03,3:2.272114e-02):8.096627e-02,(((((33:3.282606e-02,((37:6.943933e-03,((39:4.451604e-03,38:4.335391e-03):3.060951e-02,36:7.546356e-03):6.275346e-03):2.318853e-01,(34:2.584685e-02,35:6.578921e-04):6.443822e-02):9.774313e-02):1.148652e-01,32:1.686517e-02):1.979999e-01,(((25:5.794181e-04,23:2.626114e-02):7.196670e-03,24:3.224118e-02):2.946783e-01,(31:1.834878e-02,30:8.877783e-03):2.083883e-03):1.142659e-01):3.310323e-03,((((42:6.157316e-02,41:1.627643e-02):4.893562e-02,((44:2.268800e-02,(43:1.714213e-02,45:1.731318e-02):6.051124e-03):4.722160e-02,(46:3.809233e-02,((48:4.321277e-02,(49:4.466943e-03,50:1.666849e-01):2.171021e-02):2.135478e-02,47:6.688982e-03):7.336085e-02):6.862269e-03):5.162163e-02):5.520961e-02,40:8.249165e-03):1.595943e-01,((29:5.921486e-02,(28:7.040426e-02,26:6.325206e-02):3.906535e-03):6.002055e-02,27:3.695777e-02):1.460816e-01):5.348583e-02):9.192246e-02,((21:3.090564e-02,22:1.658161e-03):2.949327e-02,(((13:1.309301e-02,(12:1.921394e-02,11:7.504646e-03):3.005400e-02):1.035787e-01,(14:1.791157e-02,15:7.497701e-03):5.225203e-02):8.246446e-02,(17:2.237448e-02,((18:6.227080e-03,((9:5.592333e-03,((5:9.472351e-03,(6:2.275096e-02,(4:3.508105e-04,7:1.162595e-03):4.965637e-03):1.053736e-02):2.941269e-02,8:3.868118e-02):1.916813e-02):9.041021e-02,10:5.850580e-03):6.969647e-02):1.893187e-02,(19:2.372286e-02,(16:1.774231e-03,20:2.438411e-02):3.277822e-02):1.332852e-02):2.919933e-02):7.163021e-02):1.493629e-01):1.155778e-01):4.753200e-02,1:1.076859e-01);
   tree gen.157000 = [&U] (3:2.611443e-02,(((((((((44:3.410701e-03,(45:1.944032e-02,43:1.939116e-02):2.571132e-02):8.718649e-02,46:1.339642e-02):1.836379e-02,(47:2.107872e-02,(48:6.903040e-02,49:9.659253e-02):2.433868e-02):4.111285e-02):3.174938e-02,((41:2.964103e-02,42:3.787363e-02):2.117872e-02,40:3.151689e-02):2.434041e-02):6.580105e-02,50:7.927222e-02):2.287239e-01,(30:1.618083e-02,31:3.500554e-02):1.017318e-01):1.659715e-02,(((((25:2.238863e-03,24:1.440650e-02):1.984549e-02,23:4.963273e-02):2.866357e-01,(((35:6.010607e-03,(((39:2.471651e-03,38:9.733358e-03):7.803198e-02,37:7.232174e-03):5.994604e-03,36:5.216290e-03):2.206619e-01):1.155046e-03,34:1.354616e-02):1.568672e-01,33:1.589750e-02):6.033340e-02):3.939981e-02,(27:6.761704e-02,(28:1.322022e-01,(26:6.015098e-02,29:7.779981e-02):2.635211e-02):6.173956e-02):2.152610e-01):8.898498e-02,32:3.182897e-02):8.716983e-02):3.535475e-01,(((22:1.015336e-02,21:5.015262e-02):1.234483e-01,(((17:2.160993e-03,(18:4.987464e-03,(10:5.324436e-02,(((8:7.137644e-02,5:5.142291e-02):2.409794e-02,(6:2.217116e-02,(9:3.246621e-02,7:6.119595e-03):1.101981e-02):8.699521e-03):4.342483e-04,4:7.947787e-03):3.578806e-02):1.061291e-02):1.582675e-02):2.643034e-02,19:3.822762e-02):3.644246e-02,(20:7.304138e-03,16:1.643813e-02):3.618314e-02):1.155588e-01):2.553394e-02,((13:2.097847e-02,(12:1.428422e-02,11:1.580317e-02):2.437579e-02):8.399170e-02,(15:4.162684e-02,14:4.358387e-02):2.802299e-02):2.380803e-01):1.086428e-01):1.194077e-01,2:2.968132e-03):1.671627e-02,1:1.749712e-01);
   tree gen.158000 = [&U] ((((30:2.259672e-03,31:1.972967e-02):9.512284e-02,(((((((47:2.708875e-02,(48:6.052818e-02,49:8.445345e-02):3.761951e-02):6.446211e-02,((43:3.420461e-03,44:4.841512e-02):8.380498e-03,45:5.559586e-03):8.450672e-02):2.547430e-02,46:4.499699e-02):7.865927e-02,((41:4.193950e-02,42:4.435854e-02):6.088360e-02,40:3.752171e-02):4.548845e-02):8.585545e-02,50:9.284560e-02):2.029943e-01,(27:7.091923e-02,(28:1.584140e-01,(29:9.360410e-02,26:7.452295e-02):3.223178e-02):5.391667e-02):1.894232e-01):1.446075e-02,(32:3.740234e-02,(((25:1.562633e-02,24:1.687325e-02):7.038297e-02,23:4.666953e-03):3.429428e-01,(((35:2.504865e-02,((37:8.470502e-03,36:3.926372e-02):2.163450e-02,(39:1.191970e-02,38:1.203347e-02):1.370883e-02):1.013692e-01):2.618791e-02,34:9.707573e-03):1.837268e-01,33:5.415901e-03):1.092536e-01):8.189985e-02):6.638641e-02):4.615866e-02):2.327291e-01,((22:1.189187e-02,21:1.622425e-02):4.086509e-02,((((12:1.442576e-02,11:1.893214e-02):1.715475e-02,13:5.867930e-02):1.216878e-01,(15:1.492476e-02,14:2.261137e-03):9.145702e-02):1.329598e-01,(((((10:1.344412e-02,(9:3.970183e-02,((5:7.670120e-03,(7:8.972498e-03,(6:7.334256e-03,4:1.535219e-02):1.757522e-03):5.097811e-02):2.280574e-02,8:1.472356e-02):2.836495e-02):3.995600e-02):4.691562e-02,(18:2.180556e-03,17:4.832703e-02):8.881174e-03):8.637203e-02,19:2.589401e-03):3.825796e-02,16:2.007142e-02):6.971282e-03,20:2.439692e-02):1.157793e-01):4.039854e-02):1.169515e-01):6.354889e-02,(3:2.953598e-02,2:3.601288e-03):5.880107e-02,1:2.114016e-01);
   tree gen.159000 = [&U] (((((32:1.447657e-03,(((25:1.275254e-02,24:1.267090e-02):5.866781e-02,23:5.156829e-02):1.830380e-01,((((39:2.746596e-03,38:9.738854e-03):5.369466e-02,(37:2.040908e-02,36:1.089347e-02):5.022035e-03):9.486192e-02,(35:3.332650e-02,34:3.755084e-02):1.168860e-02):1.054134e-01,33:1.011878e-02):1.346305e-01):1.138130e-01):1.186065e-01,(30:3.865514e-02,31:1.596750e-02):7.945487e-02):5.847959e-02,(((40:2.292052e-02,((41:3.102935e-03,42:4.639218e-02):4.220618e-02,(46:1.383473e-02,(((48:5.849803e-02,49:4.637882e-02):3.166485e-02,(44:8.655172e-03,(45:2.243868e-03,43:3.935339e-04):3.491225e-03):7.655167e-02):6.302160e-02,47:3.196029e-02):7.423111e-02):9.190623e-02):9.062408e-03):8.107786e-02,50:7.254648e-02):1.560167e-01,(27:5.985087e-02,(26:7.291369e-02,(28:1.282066e-01,29:7.778299e-02):1.919255e-03):3.214836e-02):1.772868e-01):3.695167e-02):1.805047e-01,(((((17:4.065726e-02,(10:1.088052e-02,((8:1.804797e-02,9:3.506197e-02):1.575606e-02,(5:1.746355e-02,(4:3.631003e-03,(7:3.781002e-03,6:4.910590e-02):3.077813e-02):4.665638e-03):3.494591e-02):4.174282e-02):6.671229e-02):3.736341e-04,18:3.144757e-03):6.289996e-02,19:2.095638e-03):2.865132e-02,(20:1.486688e-02,16:2.188958e-02):8.994104e-03):1.272198e-01,((((11:4.589105e-02,12:6.362823e-03):1.364320e-02,13:4.613143e-02):8.184311e-02,(15:1.207882e-02,14:1.829970e-03):7.401743e-02):1.039460e-01,(22:1.358986e-03,21:2.699815e-02):5.990945e-02):3.532304e-02):6.924250e-02):1.815818e-01,(3:4.069444e-02,2:2.465450e-02):1.113958e-02,1:1.122548e-01);
   tree gen.160000 = [&U] (((((32:1.080149e-03,((33:2.235736e-02,((35:9.566756e-03,34:2.894152e-02):3.556703e-02,(36:7.168072e-04,((39:1.130320e-02,38:1.019858e-02):4.186681e-02,37:5.596540e-03):1.342741e-02):3.119683e-01):2.990067e-02):5.116452e-02,((25:9.671028e-04,24:1.146609e-02):5.308941e-02,23:4.364795e-02):1.206960e-01):8.497795e-02):7.839354e-02,(27:5.534512e-02,(28:3.947706e-02,(29:8.764996e-02,26:3.035392e-02):1.089022e-03):2.081430e-02):1.347079e-01):6.781705e-02,(((((41:2.670160e-03,42:4.429423e-02):2.685888e-02,(46:1.251926e-02,((49:1.200743e-02,(47:1.685004e-02,48:7.699641e-02):1.920391e-02):5.498303e-02,((43:3.096979e-04,45:2.871594e-03):1.166148e-02,44:7.832200e-03):5.986548e-02):6.119447e-02):1.075356e-01):1.864527e-02,40:6.406463e-03):1.199993e-01,50:1.252271e-01):1.782907e-01,(30:3.784605e-03,31:1.831077e-02):1.065221e-01):9.434267e-03):1.201579e-01,(((16:5.709185e-03,((((17:3.944331e-02,(10:1.212050e-02,(((((7:3.452772e-03,4:1.369123e-02):7.254627e-03,6:5.956684e-03):4.656895e-02,5:8.697317e-03):2.366956e-02,9:7.817735e-02):5.822265e-04,8:1.633189e-02):4.895556e-02):7.491664e-02):2.079406e-02,18:3.027956e-03):3.269095e-02,19:9.441702e-03):5.214954e-02,20:1.287669e-02):8.614284e-03):1.171438e-01,(((11:3.765149e-02,12:2.449545e-02):4.330330e-03,13:5.798720e-02):6.227076e-02,(15:6.802998e-03,14:1.202559e-02):1.472403e-02):1.149809e-01):3.226937e-02,(22:1.066393e-02,21:3.128959e-02):2.660926e-02):6.617266e-02):8.011244e-02,(3:3.149457e-02,2:1.948364e-02):6.715626e-02,1:2.242401e-01);
   tree gen.161000 = [&U] (((((((41:5.162511e-02,((((49:7.152344e-02,(47:5.148689e-03,48:7.924344e-02):9.765316e-03):4.351511e-02,46:4.957966e-02):4.778643e-04,((45:3.716495e-04,43:6.263196e-04):9.557522e-04,44:1.439651e-02):5.756091e-02):9.991811e-02,40:2.793153e-02):2.283333e-02):2.923474e-03,42:2.016195e-02):1.441371e-01,50:1.288817e-01):1.703482e-01,((27:2.298309e-01,(28:1.170153e-01,29:2.045294e-01):4.057779e-03):5.922530e-03,26:3.221469e-02):1.695278e-01):4.789905e-02,((32:8.969231e-02,(((25:2.184927e-02,24:1.660520e-02):4.536910e-02,23:1.764234e-02):1.705940e-01,(((35:3.241086e-03,((36:1.491418e-02,(39:4.738699e-02,38:1.049621e-02):2.737425e-02):5.852492e-03,37:6.624634e-03):3.728332e-01):8.987444e-03,34:2.978613e-02):1.394738e-01,33:1.942870e-02):1.310797e-02):5.649422e-02):8.068134e-02,(30:3.895053e-03,31:1.813265e-02):1.666973e-01):8.418078e-02):2.661616e-01,((((19:3.295433e-02,((18:7.658215e-03,(10:2.543430e-02,((6:2.383265e-03,(((9:7.665701e-02,7:7.267380e-04):2.193236e-02,4:9.886239e-03):1.291970e-02,5:4.766201e-04):3.706756e-02):1.894064e-02,8:1.680851e-02):4.256008e-02):7.801555e-03):7.063536e-03,17:4.059441e-02):3.950438e-02):3.504817e-03,(16:9.849821e-03,20:2.203813e-02):6.718342e-03):6.433279e-02,(((12:5.828196e-03,11:3.333163e-02):2.939073e-02,13:5.967947e-02):1.316865e-01,(15:6.273264e-03,14:1.237654e-02):6.433630e-02):5.032949e-02):6.394624e-02,(22:1.481159e-03,21:1.867224e-02):1.569535e-02):5.337657e-02):1.088711e-01,(3:5.518555e-02,2:2.895571e-02):8.065124e-02,1:1.956104e-01);
   tree gen.162000 = [&U] ((((((((((43:1.812570e-02,45:5.409655e-03):1.650700e-02,44:6.451015e-02):3.581615e-02,(46:6.111120e-02,(47:6.140510e-03,(50:3.231766e-01,(48:3.833230e-02,49:3.848943e-02):3.108282e-02):6.068012e-02):3.295857e-02):5.901624e-02):7.784894e-02,(42:2.975365e-02,41:2.727548e-03):2.035126e-02):1.568075e-02,40:4.466231e-02):2.835608e-01,(30:5.005237e-02,31:8.458612e-03):9.926048e-02):3.773675e-02,(((20:2.932472e-02,(16:1.783920e-02,(((17:5.898210e-02,(10:1.803212e-03,((((6:1.230404e-02,7:6.613213e-03):1.817382e-02,4:2.970673e-03):8.162701e-03,5:1.402147e-02):2.058457e-02,(8:8.897704e-03,9:1.960098e-02):2.264109e-02):2.535336e-02):5.554476e-02):3.876535e-03,18:3.742642e-02):7.914583e-02,19:9.469573e-03):7.514267e-02):9.140514e-03):1.746642e-01,(((11:4.506203e-02,12:1.271313e-02):6.870841e-03,13:5.373196e-02):3.395730e-02,(15:2.848449e-02,14:5.735743e-04):1.787916e-01):2.095672e-01):7.201775e-02,(21:4.933399e-02,22:8.700665e-04):1.914703e-02):2.231067e-01):2.303481e-02,(32:1.896089e-02,((((35:1.420265e-02,(39:1.656141e-02,(38:8.224939e-04,(36:1.581934e-02,37:1.233855e-02):3.633056e-02):4.923566e-03):1.063511e-01):4.247347e-02,34:2.382563e-02):7.424423e-02,33:5.782620e-04):2.298427e-02,(23:4.287118e-03,(25:1.006250e-02,24:6.294266e-02):8.847286e-02):1.543768e-01):9.256255e-02):9.334678e-02):2.118425e-01,(((26:5.017772e-02,29:1.275954e-01):2.641642e-03,27:1.042324e-01):3.877121e-03,28:7.898164e-02):8.778731e-02):1.153448e-01,(2:3.474248e-03,3:6.287263e-02):1.912231e-01,1:1.320154e-01);
   tree gen.163000 = [&U] ((((21:1.212116e-02,22:3.315891e-02):1.908363e-02,((((19:1.002399e-01,20:3.591919e-02):3.171903e-02,16:1.264541e-02):3.387891e-02,((17:5.188639e-02,18:6.148029e-03):2.135568e-02,(10:1.241020e-02,(9:1.172791e-02,(8:2.157313e-02,(5:8.904024e-03,(4:1.481146e-02,(6:5.462732e-03,7:1.344881e-02):2.516561e-02):2.234646e-02):2.369604e-02):6.269123e-02):8.654709e-02):2.982461e-02):2.390019e-03):1.228294e-01,((13:1.332310e-02,(12:1.569783e-02,11:6.132156e-02):1.460966e-02):6.610558e-02,(15:1.370189e-02,14:1.047359e-02):5.183043e-02):1.383323e-01):1.196515e-01):1.255774e-01,((((30:2.300455e-02,31:1.534466e-02):1.931956e-01,(32:3.625618e-03,(((25:2.730512e-03,24:1.002660e-02):1.494907e-02,23:6.108471e-02):1.760518e-01,(33:8.616623e-02,((((39:1.486657e-03,38:9.063920e-03):1.098761e-02,36:1.261421e-02):1.179677e-02,37:1.674156e-02):4.270855e-02,(35:5.310705e-04,34:5.288556e-02):6.987160e-02):1.545394e-01):2.976822e-02):1.083233e-01):3.128189e-02):1.056613e-01,(26:1.792170e-02,(28:3.218027e-02,(29:1.266219e-01,27:6.579718e-02):1.191054e-02):2.432121e-02):2.266320e-01):5.982038e-02,((((40:4.725798e-02,41:2.450633e-02):4.286653e-03,(46:3.070912e-02,(((48:4.976809e-02,49:4.129592e-02):1.109423e-02,47:1.379904e-02):3.602660e-02,((45:7.905204e-04,44:3.996162e-02):1.827022e-03,43:2.164471e-03):4.582950e-02):1.949971e-02):7.604302e-02):7.628048e-02,42:4.538091e-03):9.452216e-02,50:1.716752e-01):1.894071e-01):7.127242e-02):1.039984e-01,(2:1.204737e-02,3:3.767814e-02):3.414489e-02,1:1.219597e-01);
   tree gen.164000 = [&U] ((((21:3.915491e-02,22:2.496221e-03):4.779578e-02,((18:4.799919e-03,((10:8.851232e-03,(9:9.789146e-03,(8:3.418102e-03,(4:3.109796e-03,((7:2.972304e-04,6:1.969165e-02):1.302903e-02,5:7.432080e-03):7.277090e-04):3.520488e-02):1.623857e-02):7.223979e-02):2.216279e-02,(((20:3.970750e-02,16:3.572713e-03):5.685330e-02,19:1.355767e-02):2.694409e-02,17:4.306889e-02):1.263876e-02):3.508354e-04):7.175699e-02,(((12:4.367183e-02,11:1.325388e-02):1.233987e-02,13:4.315309e-02):5.517752e-02,(15:1.493191e-02,14:1.354265e-03):6.945559e-02):7.124400e-02):9.987168e-02):8.753989e-02,(((30:1.774951e-03,31:1.346217e-02):5.905832e-02,((32:7.292260e-02,(33:1.425926e-02,(((35:2.903499e-02,34:1.284631e-03):6.062674e-02,((37:2.001297e-02,(38:1.092955e-02,39:1.568997e-02):4.749863e-02):6.187859e-03,36:2.061908e-03):1.219678e-01):1.401966e-01,(23:4.933402e-02,(24:8.369081e-03,25:1.974118e-04):8.758095e-04):1.470577e-01):2.566100e-02):1.427376e-01):5.493052e-02,(((46:1.128019e-02,((((49:3.519033e-02,48:4.220830e-02):3.447348e-03,50:2.339904e-01):3.062229e-02,47:5.338089e-03):1.980767e-02,(43:1.331028e-02,(44:1.640157e-02,45:3.658458e-03):1.421889e-04):8.408051e-02):2.526591e-02):3.210380e-02,(42:6.692028e-02,41:1.808412e-03):2.277728e-02):4.630573e-02,40:1.073845e-02):2.066927e-01):2.385087e-02):6.811489e-02,(27:5.492010e-02,(26:6.036924e-02,(29:1.056720e-01,28:3.159384e-02):8.077813e-03):3.852236e-02):1.665201e-01):9.799177e-02):4.540995e-02,(2:7.488689e-03,3:3.144948e-02):6.169133e-02,1:1.750751e-01);
   tree gen.165000 = [&U] (((22:3.669640e-03,(21:1.393809e-02,(((19:3.885909e-02,(18:4.519204e-02,(17:6.114255e-02,(10:4.556658e-03,((5:2.294234e-02,(((7:1.583546e-04,9:4.755433e-02):6.944956e-03,4:6.796809e-03):1.575760e-02,6:2.755036e-04):5.598082e-02):5.043202e-02,8:2.832464e-02):7.363863e-02):5.060391e-02):2.013422e-03):3.244148e-02):2.643607e-02,(20:7.998609e-03,16:4.675315e-02):7.584158e-03):1.169508e-01,((13:3.763055e-02,(11:3.694762e-02,12:6.438384e-02):4.916993e-03):1.323931e-01,(15:2.245967e-02,14:2.538203e-02):1.044708e-01):8.419919e-02):1.375228e-01):7.639362e-02):9.660609e-02,((((32:1.936269e-02,(((24:2.410796e-02,25:1.708222e-03):2.431266e-02,23:4.801364e-02):2.540442e-01,(((35:4.062233e-02,34:5.170739e-02):1.960069e-02,(37:3.158237e-02,((38:7.835589e-03,39:3.187140e-03):2.997098e-02,36:4.672582e-02):8.674781e-03):1.239346e-01):8.356715e-02,33:5.130411e-02):3.052985e-02):1.483454e-01):8.539049e-02,(((42:7.239384e-02,41:2.855497e-02):3.678917e-02,(46:1.695033e-02,((50:3.388032e-01,((48:3.278995e-02,49:2.534514e-02):3.793757e-02,47:6.397355e-03):1.692574e-02):2.126896e-02,(44:1.229842e-02,(45:2.334160e-02,43:8.826054e-03):1.908652e-02):5.545177e-02):1.387856e-02):8.364832e-02):6.104747e-03,40:3.905464e-02):2.962342e-01):1.400803e-01,(30:3.332454e-02,31:2.439121e-02):5.536339e-02):1.352316e-01,(27:3.501033e-02,((28:9.157599e-02,26:1.384931e-02):4.271032e-02,29:1.589453e-01):4.656758e-02):2.222767e-01):1.022875e-01):1.343189e-01,(2:2.302916e-02,3:5.073436e-02):1.849211e-02,1:2.533474e-01);
   tree gen.166000 = [&U] ((((21:9.573546e-03,((((19:1.048755e-02,(((10:2.856117e-02,((5:1.125967e-02,(6:7.747893e-04,((7:1.480032e-03,9:4.254829e-02):7.716506e-03,4:1.741497e-03):3.585396e-03):5.650140e-02):2.730380e-02,8:8.372014e-03):5.444655e-02):4.113291e-02,18:8.656447e-04):4.770533e-03,17:3.204998e-02):3.449190e-02):3.709398e-02,16:2.987787e-02):1.266043e-02,20:1.704059e-03):7.691816e-02,((11:1.976564e-02,(13:2.567256e-02,12:2.465677e-02):8.662420e-03):1.213114e-01,(15:1.601934e-02,14:1.570879e-03):1.352799e-01):1.233536e-01):6.967812e-02):3.381043e-02,22:2.283180e-03):1.187547e-01,(((((42:2.545272e-02,41:3.834146e-02):3.470334e-02,((((50:1.328034e-01,48:4.097062e-02):7.958065e-03,49:2.526675e-02):7.240607e-02,47:1.283859e-02):2.326826e-02,((44:8.455622e-03,(43:6.531438e-05,45:5.102989e-04):1.205023e-02):4.251155e-02,46:1.208495e-02):1.834314e-02):3.943999e-02):1.201527e-02,40:2.597233e-02):1.925994e-01,(((30:2.166082e-02,(24:1.741437e-03,(23:3.083994e-02,25:2.009588e-03):9.777549e-03):1.687588e-01):3.056672e-03,31:1.373295e-02):8.945208e-02,(32:1.320974e-02,(((35:8.364809e-03,34:1.218704e-02):5.749458e-02,((36:8.175783e-03,37:2.256277e-02):5.747424e-03,(38:1.102663e-02,39:3.045103e-03):1.444081e-02):1.106102e-01):6.280215e-02,33:3.500102e-02):1.481068e-01):9.155583e-02):5.223142e-02):2.913936e-02,(26:9.926036e-03,(27:6.263937e-02,(29:1.060464e-01,28:2.931488e-02):4.284922e-02):4.790311e-02):1.747932e-01):6.711132e-02):1.693352e-01,(2:2.211851e-02,3:9.459518e-03):4.405299e-02,1:4.869556e-02);
   tree gen.167000 = [&U] ((((((19:3.065642e-02,(((10:3.441848e-02,((5:1.374524e-03,(4:7.677436e-03,(7:6.300338e-03,(6:2.380842e-02,9:5.545112e-02):2.169669e-02):1.392962e-02):3.777446e-02):2.498522e-02,8:7.589373e-03):6.394230e-02):4.048708e-02,18:2.309713e-02):2.198510e-02,17:4.863143e-02):4.019805e-02):2.336496e-02,(16:6.692132e-03,20:1.965177e-02):2.141474e-02):9.753674e-02,(((11:3.982902e-02,12:3.599604e-03):1.441233e-02,13:2.177953e-02):3.788968e-02,(15:3.771754e-03,14:4.090837e-03):1.176097e-01):1.163965e-01):1.283341e-01,(21:1.935593e-02,22:1.283060e-02):6.190004e-02):1.089019e-01,((((42:7.821561e-02,((((47:1.206625e-02,(49:3.312505e-02,48:2.610844e-02):6.182792e-02):4.378649e-03,50:1.800393e-01):3.162070e-02,(((45:1.020113e-02,43:8.512106e-05):8.315337e-03,44:1.101980e-02):2.810881e-02,46:5.800995e-02):5.433346e-02):6.170700e-02,41:3.808088e-02):2.227586e-02):1.179588e-01,40:3.384847e-02):2.510055e-01,(30:1.033529e-02,(31:2.160948e-02,(25:9.458361e-03,(24:2.482745e-03,23:1.050257e-01):3.098831e-03):2.242164e-01):5.120842e-03):8.000028e-02):5.741060e-02,((32:6.173979e-04,(((35:6.019187e-03,34:1.549958e-02):1.345291e-02,(36:2.139516e-02,(37:3.443454e-02,(38:1.464580e-02,39:6.498116e-03):6.235072e-02):5.778553e-03):2.440810e-01):7.795039e-02,33:1.275110e-02):1.841302e-01):1.438041e-01,(27:5.136103e-02,(28:6.629341e-02,(29:7.175150e-02,26:3.350994e-02):7.130338e-02):6.004860e-02):2.061103e-01):4.546546e-02):2.040589e-01):1.413067e-01,(2:3.212318e-02,3:3.275768e-03):5.384624e-02,1:6.346256e-02);
   tree gen.168000 = [&U] ((((((((10:1.935398e-02,((5:1.227825e-02,(6:1.860863e-02,(7:2.271340e-02,(4:1.491659e-02,9:3.413859e-02):4.805667e-03):1.230950e-02):1.975900e-02):2.921995e-02,8:1.062380e-02):3.509737e-02):3.995406e-02,18:1.977148e-03):1.727386e-03,17:2.211971e-02):1.182837e-02,(19:1.674119e-02,(16:1.860443e-02,20:1.233358e-02):2.064648e-02):3.223925e-02):5.925979e-02,(((11:1.985391e-02,12:7.816362e-03):2.607282e-02,13:1.270877e-02):8.977853e-02,(15:1.172652e-02,14:2.567437e-03):5.807495e-02):4.223005e-02):8.054336e-02,(21:3.412754e-03,22:3.416150e-02):1.115897e-01):9.943119e-02,((((((42:6.247447e-02,41:1.043342e-02):6.400070e-03,((47:9.703310e-04,((50:1.133886e-01,49:1.067481e-02):3.463358e-02,48:1.507965e-02):3.311119e-03):9.755799e-03,((44:1.463077e-02,(43:1.037590e-02,45:2.688666e-02):1.299325e-02):2.813845e-02,46:2.415382e-02):9.838133e-03):7.479670e-02):5.727594e-02,40:7.067410e-03):1.575327e-01,(((24:7.994157e-03,(25:9.308025e-03,23:4.721260e-02):7.914080e-03):1.416167e-01,30:9.891512e-03):1.174742e-02,31:1.226826e-02):5.148462e-02):3.603128e-02,(32:3.848396e-04,((35:1.404737e-03,(((37:1.554189e-02,(39:4.078261e-03,38:9.998652e-03):1.439666e-02):8.705732e-03,36:4.579756e-04):1.366576e-01,34:2.934145e-02):2.073552e-02):6.434929e-02,33:8.002674e-03):9.486926e-02):1.000867e-01):3.357633e-03,(26:6.942321e-03,((28:3.907244e-02,29:6.286466e-02):3.099431e-03,27:2.479415e-02):3.106763e-02):1.334739e-01):4.504682e-02):1.057599e-01,(2:2.874805e-03,3:8.300020e-03):6.779105e-02,1:7.105072e-02);
   tree gen.169000 = [&U] (((((16:3.456429e-02,((19:2.533661e-02,((17:2.514582e-02,18:5.734838e-02):1.236981e-02,(10:3.156475e-02,((5:3.062140e-03,(6:1.293723e-02,(9:1.385449e-02,(4:1.488396e-02,7:3.704367e-02):4.439630e-03):5.427691e-03):2.530767e-02):2.803623e-02,8:1.732654e-02):5.812755e-02):4.719408e-02):2.603021e-02):4.064351e-02,20:7.861643e-02):4.368807e-03):7.212633e-02,(((11:3.784151e-02,12:1.320367e-02):1.957793e-02,13:2.170007e-02):1.792241e-01,(15:6.859528e-03,14:6.478161e-03):3.855236e-02):1.766680e-01):1.081661e-01,(21:2.374372e-02,22:6.104977e-03):1.273503e-02):2.087018e-01,(((((28:6.297481e-02,27:7.915278e-02):4.268824e-02,29:6.321845e-02):2.491295e-02,26:1.132235e-02):2.467354e-01,((32:4.341920e-03,((35:1.679335e-02,(34:3.784537e-02,((36:9.504477e-03,37:7.605062e-03):2.082470e-03,(39:6.567582e-03,38:5.464733e-02):5.242965e-02):2.198959e-01):3.329349e-02):1.626014e-01,33:8.598335e-03):1.086431e-01):1.250702e-01,(((((47:3.346730e-02,((49:1.752216e-02,48:5.784501e-02):5.235267e-02,50:1.835514e-01):6.918146e-03):1.603393e-02,46:1.781012e-02):2.660861e-02,(44:1.329918e-02,(43:2.224034e-02,45:1.854467e-03):2.958175e-03):8.586664e-02):6.561297e-02,(41:1.625101e-02,42:2.682068e-02):1.041720e-02):6.691776e-02,40:2.816574e-02):2.059396e-01):1.304375e-01):1.743600e-03,((30:1.551448e-02,31:3.269998e-02):4.021177e-03,(24:1.855459e-02,(25:2.808482e-02,23:7.670713e-02):8.069602e-03):2.255967e-01):3.705447e-02):1.273918e-01):1.486490e-01,(2:1.434153e-02,3:1.461312e-02):2.015343e-02,1:2.136332e-01);
   tree gen.170000 = [&U] ((((19:2.017348e-02,((16:2.236312e-02,20:1.420068e-02):3.517817e-02,(((10:1.695025e-02,(9:5.100941e-02,(((5:9.537177e-03,6:2.971334e-02):2.386948e-03,(4:1.538962e-02,7:7.936254e-03):9.118290e-03):3.425686e-04,8:5.111346e-03):3.449053e-02):2.526137e-02):4.425505e-02,18:1.399695e-02):6.405644e-03,17:3.379545e-02):1.255518e-02):1.421458e-02):1.340582e-01,(21:4.647989e-02,22:3.615751e-03):2.770696e-02):2.833748e-02,(((13:1.677221e-02,(11:1.795144e-02,12:2.377243e-02):1.156133e-02):6.930394e-02,(14:9.277210e-04,15:1.526604e-03):4.258102e-02):5.881535e-02,(((((25:2.262241e-03,24:1.033962e-02):1.555619e-02,23:2.368384e-02):1.056841e-01,((34:1.548255e-03,((37:7.847443e-03,(36:1.727163e-02,(39:3.386091e-04,38:7.908731e-03):2.401039e-02):1.817924e-03):9.413319e-02,35:4.334605e-03):8.694727e-03):9.294877e-02,33:5.055716e-03):2.229997e-02):3.133048e-02,32:8.689590e-02):7.184319e-02,(((((28:5.090911e-02,29:6.092184e-02):4.357339e-04,26:1.512396e-02):1.127534e-02,27:6.274671e-02):1.301149e-01,(((41:1.064390e-02,42:2.711355e-02):1.940987e-03,((46:1.266551e-02,((43:4.249320e-03,45:1.412431e-03):1.607398e-03,44:7.440326e-03):4.368600e-02):3.183355e-02,(47:6.125007e-04,(48:1.727436e-02,(49:1.896962e-02,50:1.328081e-01):2.449039e-02):2.606955e-02):2.832582e-02):3.538123e-02):4.690798e-02,40:3.723391e-03):1.274711e-01):4.821638e-02,(30:1.497537e-02,31:2.439912e-02):6.421526e-02):5.567344e-02):1.010332e-01):1.981153e-02):9.168136e-02,(2:2.275488e-02,3:3.757140e-02):4.660785e-02,1:7.440906e-02);
   tree gen.171000 = [&U] ((((((((18:1.891316e-02,17:8.334080e-02):1.137677e-03,19:7.691498e-02):1.230309e-02,(20:2.853362e-02,16:2.173588e-03):3.507074e-02):2.633059e-02,10:1.413583e-02):4.167480e-02,((5:1.612985e-02,(9:7.337699e-03,(4:4.145532e-03,(6:1.674366e-02,7:9.007614e-03):5.741907e-03):1.964801e-02):3.870274e-02):1.702150e-02,8:6.022455e-03):3.718525e-02):1.001692e-01,(((11:2.830254e-02,12:2.360972e-02):1.125779e-02,13:1.730873e-02):1.767942e-01,(14:2.165666e-02,15:1.508918e-02):3.213410e-02):9.149957e-02):9.094321e-02,((21:1.036733e-02,22:1.417742e-03):4.771910e-03,((((33:2.881980e-02,((34:8.558460e-02,35:3.186382e-03):1.314916e-02,((37:3.542248e-02,36:1.141692e-02):2.830885e-02,(39:1.410157e-02,38:4.733360e-02):2.324860e-02):1.279946e-01):1.476518e-01):2.415659e-01,32:7.947816e-03):5.899098e-02,(((30:9.082030e-03,31:5.480949e-02):1.930868e-01,(23:5.594435e-02,(25:1.520470e-03,24:1.927491e-02):1.207085e-02):1.671617e-01):3.632707e-02,(26:2.146832e-02,((27:1.173523e-01,28:1.096290e-01):8.635092e-02,29:8.090049e-02):1.594573e-03):3.794856e-01):3.039624e-02):7.334367e-02,((42:7.925751e-02,(41:2.641173e-02,(50:2.409197e-01,((((44:2.643103e-03,(43:4.841216e-02,45:1.227712e-02):2.211146e-02):4.017917e-02,46:1.019753e-02):7.517423e-03,47:9.053015e-03):4.104481e-02,(48:4.242624e-02,49:7.587982e-02):7.304416e-02):1.835821e-02):5.491964e-02):1.332337e-02):2.821757e-02,40:2.383706e-02):1.290261e-01):1.636405e-01):5.242079e-02):1.806638e-01,(3:2.606859e-02,2:1.925732e-02):3.821750e-02,1:2.703409e-01);
   tree gen.172000 = [&U] ((((21:1.486359e-02,22:1.698661e-02):5.187976e-02,(((13:9.882021e-03,(11:2.552130e-02,12:1.764577e-03):1.374082e-02):3.606432e-02,(14:1.533202e-02,15:9.708836e-04):8.237540e-02):7.192913e-02,((19:8.954444e-03,(17:2.689850e-02,(18:2.604890e-02,(10:1.874472e-02,((9:4.471168e-02,8:1.223498e-02):5.848763e-02,(5:2.808074e-02,(6:3.984027e-05,(7:1.284224e-04,4:2.288234e-02):9.750766e-03):8.153034e-04):1.251653e-02):1.058801e-01):3.567852e-02):2.722694e-02):2.568948e-02):2.313419e-02,(16:2.301565e-02,20:2.369832e-02):1.191951e-02):2.170039e-01):2.687554e-02):3.048676e-02,((((40:8.546365e-02,((50:1.419987e-01,((46:3.741734e-02,(44:1.736027e-02,(43:3.594651e-03,45:1.975592e-03):2.020467e-03):4.471882e-02):9.297060e-03,(47:6.134468e-03,(48:6.901279e-03,49:2.575960e-02):4.647202e-02):1.387972e-02):8.820807e-02):5.149182e-02,(42:4.400771e-02,41:9.455595e-03):8.753049e-03):1.921739e-02):1.270260e-01,(((((34:6.527245e-02,35:8.894577e-03):8.393736e-03,((36:8.953321e-03,37:7.567359e-03):1.270968e-02,(39:1.881691e-02,38:2.567320e-02):5.118320e-02):1.315584e-01):6.402728e-02,((25:5.822893e-03,24:4.529136e-02):9.065043e-02,23:1.597366e-02):1.684900e-01):5.903154e-02,33:1.199482e-02):1.117951e-01,32:1.584149e-03):1.264804e-01):1.037408e-02,(29:9.368966e-02,(26:3.966577e-02,(28:4.617866e-02,27:6.679129e-02):4.502168e-02):6.265307e-03):1.352103e-01):6.200498e-02,(30:9.902259e-03,31:1.393660e-02):8.400534e-02):1.651500e-01):9.848180e-02,(2:6.913435e-03,3:5.346911e-02):5.436142e-02,1:1.677368e-01);
   tree gen.173000 = [&U] ((((21:1.822115e-02,22:3.616734e-02):7.242268e-02,(((13:1.742100e-02,(11:1.647849e-02,12:5.662763e-02):3.229827e-02):8.331541e-02,(14:1.121451e-03,15:2.557843e-02):1.009833e-01):1.402867e-01,(((19:1.097718e-02,(16:4.468271e-02,20:1.266257e-02):2.526678e-02):2.727922e-02,(18:1.702574e-02,(10:1.074021e-02,((((9:4.510061e-02,8:1.499876e-02):7.113133e-02,5:1.185887e-03):2.613950e-02,(7:1.055000e-03,4:4.865485e-02):2.997482e-02):8.056296e-06,6:1.514091e-02):6.013908e-02):1.935909e-02):6.646443e-02):7.189954e-03,17:6.190879e-03):9.379092e-02):4.901059e-02):6.599422e-02,(((40:2.331991e-02,(42:5.144503e-02,((((47:2.526299e-02,(48:1.084683e-02,(49:4.618285e-02,50:1.776988e-01):7.009622e-02):5.884023e-02):2.714800e-02,46:3.657372e-02):4.636472e-02,(44:7.133344e-03,(43:1.412148e-03,45:3.410611e-03):7.297798e-03):6.758349e-02):5.874948e-02,41:1.869274e-03):4.459024e-02):1.111361e-01):2.845241e-01,(((29:8.981814e-02,28:8.625825e-02):4.671686e-02,26:2.716386e-03):6.761778e-02,27:8.187891e-02):9.608614e-02):1.617139e-01,((30:1.213910e-02,31:1.708477e-02):1.029815e-01,((((25:5.904089e-02,24:1.973069e-02):5.423576e-02,23:1.958199e-02):1.993063e-01,(((35:4.819852e-03,34:3.952766e-02):1.567078e-02,(37:8.861451e-03,((39:2.260832e-02,38:5.305488e-03):3.507286e-02,36:1.047904e-02):1.701966e-02):1.511832e-01):9.095457e-02,33:1.334562e-02):3.981873e-02):1.413080e-01,32:6.122845e-02):7.645536e-02):4.532928e-02):1.598534e-01):1.260878e-01,(2:1.230786e-02,3:8.244563e-02):2.347319e-02,1:2.231200e-01);
   tree gen.174000 = [&U] ((((22:5.121183e-02,(21:1.414008e-02,((((17:7.449958e-02,((10:1.646753e-02,(((6:2.661320e-02,(5:1.272928e-02,8:4.960777e-02):1.062760e-02):3.674842e-02,(7:2.461579e-02,4:2.749243e-02):1.329960e-02):9.606318e-02,9:2.375885e-02):6.245532e-02):9.925124e-02,18:1.502299e-02):7.530334e-02):4.226001e-02,19:1.305648e-02):2.770282e-02,(16:2.967490e-02,20:4.159751e-02):4.140911e-02):1.619673e-01,((13:5.226578e-02,(12:6.005151e-03,11:5.084223e-02):5.865905e-02):1.708351e-01,(15:2.189918e-02,14:4.064102e-02):4.800211e-02):2.233833e-01):1.264441e-01):1.988179e-02):1.662142e-01,((32:5.914940e-03,(((35:1.097192e-02,((39:1.595799e-02,(37:1.798713e-02,36:2.681343e-02):5.456436e-02):8.287404e-02,38:3.999597e-02):1.849954e-01):2.339491e-02,34:1.418111e-02):1.098470e-01,33:2.046846e-02):1.631207e-01):8.427054e-02,(((26:7.319510e-04,(29:1.401606e-01,(28:1.028825e-01,27:1.176117e-01):1.501873e-02):4.884952e-03):2.228424e-01,(31:3.869469e-02,((24:6.105960e-02,(23:1.383843e-01,25:1.841101e-02):3.460394e-02):5.129557e-01,30:7.980144e-03):3.132100e-03):8.455414e-02):3.000160e-02,((((49:3.039753e-02,((47:1.664886e-02,50:2.354975e-01):4.821535e-02,48:1.220770e-01):3.563594e-02):5.637257e-02,(46:2.571879e-02,((43:3.155657e-02,45:4.574083e-02):9.341987e-03,44:2.114777e-02):8.540407e-02):2.801010e-02):1.388678e-01,(41:3.197803e-02,42:7.390151e-02):4.471442e-03):3.562349e-02,40:1.734176e-02):3.128484e-01):3.899963e-02):2.961397e-01):2.632912e-01,3:5.154697e-02):8.018050e-03,2:3.151744e-02,1:4.414892e-01);
   tree gen.175000 = [&U] (((22:2.088922e-03,(21:1.760964e-02,((19:1.589837e-02,(((18:2.408018e-02,(10:1.197374e-02,((4:4.747913e-03,((8:3.480759e-02,5:4.631375e-04):2.161417e-02,(6:3.371466e-02,7:1.760222e-02):4.060263e-02):2.221464e-02):5.809116e-02,9:2.887187e-02):4.174201e-02):7.216678e-02):3.429140e-02,17:2.411225e-02):2.928760e-02,(16:3.237567e-02,20:1.961386e-02):3.279492e-02):1.678309e-02):1.131284e-01,((13:3.734166e-02,(12:3.787291e-02,11:2.936501e-02):1.397158e-02):1.342749e-01,(15:4.215198e-05,14:1.178741e-02):5.378364e-02):1.853824e-01):1.297206e-01):4.751732e-02):1.448537e-01,((((((27:1.283590e-01,28:7.979640e-02):2.394160e-02,29:7.484426e-02):8.188287e-02,26:3.935138e-02):1.311338e-01,(40:2.066114e-02,((((46:2.459485e-02,(47:6.677615e-03,(48:7.426981e-02,(49:3.297341e-02,50:2.273724e-01):8.943367e-04):2.086144e-02):3.027777e-02):3.169218e-02,((45:5.064913e-03,44:1.524995e-02):1.121550e-03,43:8.749491e-03):9.698609e-02):4.211489e-02,41:1.312128e-02):8.562804e-02,42:5.038956e-02):6.062337e-02):1.861126e-01):1.714023e-04,(32:4.300825e-03,(((((39:3.422553e-04,38:1.505528e-02):1.876604e-02,(37:3.522852e-03,36:4.456440e-02):1.712869e-02):1.439980e-01,35:2.014883e-04):3.714823e-02,34:4.870638e-03):1.669849e-01,33:1.494271e-02):1.494564e-01):9.365228e-02):6.601402e-03,((24:6.653678e-03,(25:4.579496e-04,23:7.074933e-02):4.300817e-02):4.178235e-01,(31:3.654295e-02,30:2.454284e-03):1.547084e-02):8.487795e-02):2.126327e-01):1.894221e-01,(2:1.667008e-02,3:3.318154e-02):9.487399e-02,1:1.114592e-01);
   tree gen.176000 = [&U] ((((22:1.331247e-02,21:2.431170e-02):2.982991e-03,(((13:2.349627e-02,(12:3.541285e-02,11:4.298305e-02):1.814203e-02):4.049726e-02,(14:6.114682e-03,15:1.722519e-03):1.300082e-01):9.045408e-02,((19:2.027982e-02,((18:7.376331e-03,(10:7.953073e-03,(8:5.457579e-03,((((6:1.986101e-03,5:2.164404e-02):4.147353e-02,4:1.921271e-02):4.091900e-03,9:7.164146e-02):6.041023e-03,7:8.095581e-03):8.263698e-02):7.748668e-02):5.984931e-02):1.342071e-02,17:6.692063e-02):6.660503e-02):5.007814e-02,(20:3.182515e-03,16:3.712107e-02):5.663755e-02):8.229009e-02):7.287624e-02):1.753545e-01,((((30:1.109595e-02,31:5.466941e-02):5.419813e-02,(40:1.367387e-02,(42:7.164764e-02,((50:1.670894e-01,(((48:5.152568e-02,49:6.875872e-02):4.365327e-02,47:1.604414e-04):4.174803e-02,((45:3.850036e-03,(44:4.936747e-02,43:1.792873e-03):2.701565e-02):1.250731e-01,46:5.390112e-02):6.604982e-03):7.740257e-02):3.303104e-02,41:2.278353e-02):1.665306e-02):4.407977e-02):1.538278e-01):1.726151e-02,(29:4.650717e-02,(26:5.944134e-02,(27:7.437901e-02,28:6.959550e-02):7.243688e-02):2.791066e-03):3.409278e-01):4.508761e-02,((((25:1.124602e-02,24:1.406398e-02):7.132752e-02,23:3.257155e-02):2.299711e-01,(33:4.741180e-02,(((39:1.295204e-02,38:1.808932e-02):4.027348e-02,(37:1.312129e-02,36:4.104591e-03):9.302326e-03):1.958960e-01,(35:1.057274e-01,34:4.578147e-03):2.113075e-02):2.093881e-01):3.374958e-02):1.002564e-01,32:5.470606e-04):4.561233e-02):1.968620e-01):7.822410e-02,(2:3.346370e-02,3:3.071801e-02):1.636495e-01,1:1.416005e-01);
   tree gen.177000 = [&U] ((((31:2.948835e-02,30:8.798700e-05):6.234719e-02,(((((33:4.287236e-02,((34:6.296115e-02,35:2.993282e-02):1.782466e-02,((36:8.204622e-03,(38:1.614479e-02,39:5.391222e-04):3.868580e-02):5.037412e-03,37:9.391408e-03):7.104708e-02):5.584226e-02):1.336764e-02,((24:3.578489e-02,25:1.394811e-02):6.645697e-02,23:1.363641e-03):1.111781e-01):1.407916e-01,32:1.913413e-02):7.845045e-02,(((28:1.000573e-01,27:2.775021e-02):1.926432e-02,26:4.903246e-02):7.420935e-02,29:5.927416e-02):9.951862e-02):5.291259e-02,(40:3.375915e-03,(((46:2.240577e-02,(((49:9.992842e-02,48:1.021423e-01):2.951367e-02,50:2.160018e-01):1.301639e-02,47:1.315118e-03):1.802767e-02):8.083851e-03,((45:4.193559e-03,44:1.300187e-02):2.526987e-03,43:1.658163e-03):6.650412e-02):1.117340e-01,(41:9.555847e-03,42:6.304364e-02):2.327907e-02):3.991284e-02):1.617351e-01):2.638900e-02):1.004594e-01,((((19:2.717862e-02,(20:2.785284e-02,16:1.581208e-02):8.654022e-03):3.035827e-02,((18:1.628873e-02,17:3.706191e-02):5.573172e-02,((8:1.410214e-02,(((5:2.761240e-02,6:4.872176e-02):2.473292e-03,(7:7.736398e-04,9:4.161655e-02):1.043255e-02):1.088799e-02,4:4.665800e-03):3.899038e-02):3.686205e-02,10:2.472980e-02):1.551043e-02):2.154500e-02):7.892845e-02,((14:1.931378e-02,15:1.663432e-02):1.765048e-01,((11:7.612660e-03,12:2.469496e-02):2.247533e-02,13:1.468429e-04):5.757493e-02):7.895723e-02):2.329829e-02,(22:7.104858e-02,21:1.835943e-02):4.455981e-02):7.356012e-02):4.350918e-02,(2:9.124278e-04,3:5.116675e-02):2.102247e-02,1:3.009444e-01);
   tree gen.178000 = [&U] ((((21:2.886341e-02,22:4.217034e-02):3.454556e-02,((((11:2.023631e-02,12:4.789613e-03):5.893615e-03,13:2.493571e-02):1.446698e-01,(14:2.792633e-03,15:3.289478e-02):9.511454e-02):1.093508e-01,(17:3.830083e-03,((18:3.487998e-02,(10:3.354600e-02,(9:2.539455e-02,((5:6.478559e-03,8:4.403997e-02):4.252050e-03,(6:1.746354e-02,(7:2.855552e-02,4:1.051559e-04):3.232608e-02):1.887195e-02):9.911736e-02):5.008373e-02):1.030683e-01):1.345007e-02,((20:1.027892e-02,16:2.488699e-02):8.810610e-02,19:2.269696e-03):2.883255e-02):1.280786e-01):1.778154e-01):7.516321e-02):1.312438e-01,((((((23:1.126303e-01,(25:9.224330e-03,24:1.152502e-02):3.950007e-02):2.171938e-01,(33:1.343411e-02,(34:2.666302e-02,(35:4.790922e-03,((37:1.040343e-02,36:3.599557e-03):9.264115e-03,(39:4.687571e-02,38:4.002207e-02):8.505747e-02):1.137247e-01):1.746620e-02):1.249951e-01):9.097921e-02):1.336100e-01,32:3.069362e-02):1.289102e-01,(((29:1.204571e-01,26:1.144459e-02):3.869363e-02,28:8.169249e-02):2.550190e-02,27:4.652772e-02):2.869515e-01):7.680655e-04,(40:7.616215e-02,(((46:4.016227e-02,(44:3.891500e-02,(45:1.674172e-03,43:2.874649e-03):1.020482e-03):4.751873e-02):3.130308e-02,(47:1.449156e-02,((50:2.014372e-01,49:4.386644e-02):2.091025e-02,48:5.293209e-02):5.283638e-02):2.337946e-02):1.702361e-01,(41:2.828040e-03,42:3.401121e-02):1.307632e-02):2.317288e-02):2.350512e-01):1.110572e-01,(30:5.172236e-02,31:5.242016e-02):8.662018e-02):1.814246e-01):6.187390e-02,(2:1.976264e-02,3:5.929582e-02):8.045925e-02,1:9.911958e-02);
   tree gen.179000 = [&U] ((((((11:1.898400e-02,12:1.230650e-02):2.291176e-02,13:1.386326e-02):6.180262e-02,(14:1.362961e-02,15:1.196269e-02):7.780632e-02):1.054914e-01,(((20:7.010287e-03,16:4.843659e-02):8.858748e-02,19:3.660583e-03):1.427605e-02,(17:3.617030e-02,((10:3.360704e-03,(9:3.617066e-02,(((6:2.830101e-02,7:1.415498e-02):1.072368e-02,4:1.144383e-02):9.289217e-03,(5:1.097390e-03,8:4.120372e-02):3.898827e-03):9.335002e-02):2.829644e-02):9.118800e-02,18:6.298518e-03):7.310037e-02):5.604157e-02):1.585467e-01):1.165337e-01,((21:4.266421e-02,22:2.609055e-03):7.507712e-02,(((((33:2.889001e-02,((23:3.518799e-02,(25:7.791125e-04,24:1.078279e-02):1.477336e-03):2.303632e-01,((34:2.442960e-02,35:9.726954e-03):5.453605e-03,((36:1.791029e-03,(39:1.927639e-02,38:3.387599e-02):4.930935e-02):1.944506e-02,37:1.038724e-02):1.234425e-01):1.224417e-01):2.231066e-02):1.017756e-01,32:5.247547e-02):1.206081e-01,(40:8.926977e-02,(((46:4.909920e-02,(45:9.423109e-03,(44:1.175742e-02,43:7.327914e-03):3.180877e-03):4.344152e-02):1.723039e-02,(((49:2.718489e-02,50:2.328742e-01):1.871362e-02,48:5.417531e-02):8.517248e-02,47:1.355828e-02):4.821327e-03):1.186046e-01,(42:2.845299e-02,41:6.356109e-02):4.851583e-02):8.773292e-02):2.022547e-01):9.974561e-03,((29:1.332464e-01,(27:4.353125e-02,28:7.625822e-02):2.492612e-02):2.367384e-02,26:1.054845e-02):2.567843e-01):1.021028e-01,(30:3.921740e-02,31:4.904420e-02):9.483012e-02):3.210876e-01):2.877418e-03):1.472205e-01,(2:1.480421e-02,3:3.755963e-02):4.246434e-02,1:1.266514e-01);
   tree gen.180000 = [&U] ((((22:1.471829e-02,21:2.855907e-02):1.760173e-02,((((11:1.245142e-02,12:8.071716e-03):1.502760e-02,13:1.161122e-03):4.053574e-02,(14:3.812109e-03,15:1.188532e-03):5.648009e-02):5.961434e-02,(17:9.877730e-03,((18:6.537545e-03,(19:8.149451e-03,(20:3.955193e-04,16:3.176909e-02):3.211908e-02):2.902546e-02):4.638755e-02,(10:1.304042e-02,(8:1.064138e-02,(9:2.372399e-02,(((6:1.856236e-02,7:3.959443e-02):5.597272e-03,4:2.078351e-02):7.226377e-03,5:9.275244e-05):5.043170e-02):4.372422e-03):6.519654e-02):2.459645e-02):4.202612e-02):5.699526e-02):1.029149e-01):1.220561e-01,(((40:3.598884e-03,((((((43:2.077392e-02,45:1.278724e-03):3.410929e-02,44:7.521063e-03):9.768190e-02,(((50:1.537920e-01,48:3.502575e-02):2.358464e-02,49:3.725600e-02):5.143605e-02,47:9.358204e-03):8.193253e-03):3.264405e-03,46:2.962331e-02):3.802918e-02,41:5.646556e-03):1.155255e-02,42:3.117426e-02):6.610802e-02):1.170643e-01,(30:2.108946e-03,31:3.216762e-02):8.132301e-02):2.614103e-02,(((27:2.855173e-02,((28:4.897588e-02,26:9.551316e-03):6.189780e-02,29:8.480762e-02):4.582131e-02):2.319728e-01,((33:1.303499e-02,((((39:1.260575e-02,38:1.747904e-02):3.252941e-02,(37:4.709127e-03,36:2.949233e-02):1.247421e-02):8.987783e-02,35:4.109239e-03):2.785826e-03,34:1.422392e-02):6.389107e-02):2.428517e-02,(23:2.056148e-02,(25:1.231389e-02,24:8.197403e-03):1.010529e-01):1.626779e-01):6.341527e-02):4.133983e-02,32:4.158698e-03):7.023351e-02):8.559370e-02):1.100557e-01,(2:9.275156e-03,3:3.108285e-02):2.359378e-02,1:1.611229e-01);
   tree gen.181000 = [&U] ((((21:2.852639e-02,22:1.496674e-02):1.963037e-02,((((12:3.187877e-02,11:7.865605e-03):1.498743e-02,13:1.965388e-02):7.112794e-02,(14:4.425151e-03,15:1.819924e-02):5.815481e-02):9.296439e-02,(17:1.038234e-02,((18:1.004996e-02,(10:2.097141e-02,(((6:2.298637e-02,(5:2.824005e-04,8:1.095691e-02):2.629425e-02):3.221301e-02,(7:2.978928e-02,4:3.048451e-02):2.105786e-02):4.503180e-02,9:4.894823e-02):3.843822e-02):5.824655e-02):1.194730e-03,(19:8.391094e-03,(20:2.322664e-02,16:3.082606e-02):1.216495e-02):3.064996e-02):1.965311e-02):5.929738e-02):7.615709e-02):9.068977e-02,(((((34:3.054867e-02,(((39:5.264210e-03,38:1.512302e-02):1.131709e-02,(37:2.189272e-02,36:5.812786e-03):4.021018e-02):1.193981e-01,35:1.848813e-02):2.586069e-02):6.810520e-02,(23:2.577300e-02,(25:3.081034e-03,24:1.324585e-02):4.181450e-02):2.858690e-01):9.955515e-03,33:8.093121e-03):2.366578e-01,(32:3.841106e-03,((26:5.130827e-03,(28:6.658207e-02,27:7.599981e-02):4.415053e-02):4.769485e-02,29:8.732229e-02):2.492018e-01):2.234766e-03):4.691487e-02,((30:1.258867e-02,31:2.330184e-02):1.987261e-01,(40:1.557525e-03,((((((50:1.521478e-01,49:1.382695e-02):2.772428e-02,48:3.650185e-02):3.051878e-02,47:1.966965e-02):4.266783e-02,46:2.840910e-02):3.217976e-02,(45:2.817632e-03,(43:1.370147e-03,44:5.907746e-03):1.681343e-02):1.005783e-01):4.823752e-02,(41:5.813985e-03,42:2.653874e-02):3.268459e-02):5.293151e-02):1.432657e-01):2.580381e-02):2.186267e-01):1.500241e-01,(2:3.435175e-03,3:3.200451e-02):1.206738e-01,1:1.087036e-01);
   tree gen.182000 = [&U] ((2:2.532513e-02,3:6.446495e-02):7.441524e-02,((((25:2.791682e-02,23:8.499892e-02):1.586609e-02,24:4.876559e-03):4.013480e-01,(((((((35:7.561046e-03,34:6.136980e-02):4.707321e-02,((37:1.076228e-02,(39:7.738345e-03,38:4.779536e-02):3.147313e-02):1.064145e-02,36:3.000096e-02):1.591902e-01):1.120191e-01,33:2.560398e-02):5.851099e-02,32:2.957165e-02):1.015491e-01,((40:7.967001e-03,((41:4.140449e-03,42:2.227125e-02):3.804316e-02,((44:3.839108e-02,(43:1.516403e-02,45:1.707817e-02):2.930373e-02):4.168281e-02,(46:1.951023e-02,(((47:7.878630e-03,48:7.367544e-02):6.260272e-03,49:2.516944e-02):1.291236e-02,50:1.888242e-01):3.145723e-02):1.674361e-03):5.212801e-02):4.867549e-02):2.092374e-01,(((28:1.003031e-01,27:1.556261e-01):5.617098e-03,29:9.041449e-02):1.090671e-01,26:2.944989e-03):1.038139e-01):6.277244e-02):2.339906e-01,30:2.226436e-02):3.714745e-03,31:1.422946e-02):5.719280e-02):1.460808e-01,((22:8.704452e-03,21:1.952255e-02):3.562582e-02,(((16:1.119958e-02,20:1.805712e-02):3.372835e-03,((17:1.990907e-02,((10:9.089294e-04,(9:2.829378e-02,(6:3.996893e-03,(((5:1.757600e-02,8:2.298752e-02):1.522367e-02,4:9.557282e-04):1.728313e-02,7:1.087163e-02):9.462993e-03):1.153482e-02):1.061648e-01):1.281480e-01,18:6.748903e-03):2.138639e-02):3.673744e-02,19:3.333198e-03):8.233234e-02):1.293017e-01,(((12:3.783397e-03,11:5.205905e-02):1.597903e-02,13:2.612422e-02):8.905682e-02,(15:3.950162e-03,14:1.590564e-03):6.497550e-02):1.340354e-01):6.851958e-02):1.150265e-01):3.848153e-02,1:2.331111e-01);
   tree gen.183000 = [&U] (((((((10:9.200068e-03,(((5:5.336153e-03,(6:9.936923e-03,(7:2.475618e-03,4:4.305760e-04):2.604238e-02):2.461554e-02):9.344278e-03,8:6.619415e-03):2.989809e-02,9:8.121184e-02):3.377623e-02):4.308811e-03,(18:6.004044e-02,(19:1.123550e-02,(20:2.041868e-02,16:9.371630e-03):1.597733e-02):3.158061e-02):4.605934e-02):1.467171e-02,17:3.822262e-02):5.478528e-02,((11:6.049413e-02,(12:1.766916e-02,13:1.329664e-02):2.083938e-03):8.027316e-02,(14:8.416868e-03,15:3.786409e-03):2.321260e-02):3.634867e-02):4.099055e-02,(21:1.554164e-02,22:6.840912e-03):3.939435e-02):7.336110e-02,((((30:4.473801e-02,31:3.932680e-02):3.656758e-02,(40:1.584439e-02,((50:1.434494e-01,((46:2.769019e-02,(47:6.843657e-03,(49:1.652629e-02,48:7.211360e-02):1.300388e-02):3.652900e-02):1.877783e-02,((45:1.325575e-02,43:3.385370e-03):1.059393e-02,44:3.527683e-03):9.181420e-02):7.634304e-03):4.296633e-02,(41:1.353775e-02,42:6.504168e-02):1.312622e-02):4.952077e-02):1.529718e-01):6.817289e-02,(29:5.470744e-02,(26:1.304495e-02,(28:3.555258e-02,27:2.087566e-02):3.800449e-02):7.640689e-02):2.154846e-01):5.679628e-03,(((((39:2.601455e-02,38:1.262523e-03):3.317533e-02,(36:1.080082e-03,37:2.730327e-02):5.692930e-03):1.528490e-01,(35:1.430575e-02,34:1.531847e-02):5.633497e-02):6.364427e-02,(33:2.184461e-02,((24:4.814994e-03,25:1.213265e-04):1.948381e-02,23:2.200443e-02):1.034392e-01):8.868557e-03):1.893230e-01,32:1.883605e-02):7.068630e-02):7.120028e-02):1.513462e-01,(2:3.638285e-03,3:2.244955e-02):1.649547e-02,1:1.612494e-01);
   tree gen.184000 = [&U] ((3:8.258529e-02,2:4.709766e-02):9.040394e-02,(((((13:5.912092e-04,(11:1.309442e-02,12:1.821169e-02):3.732918e-02):8.759819e-02,(14:1.659991e-02,15:7.346319e-03):7.160443e-02):5.365875e-02,((20:1.202675e-02,16:6.124084e-03):4.887211e-03,((17:8.521056e-02,((10:1.097738e-03,(9:2.097751e-03,(((5:4.092141e-02,4:7.563735e-03):1.545422e-02,(7:7.461304e-04,8:8.191904e-02):1.045652e-02):1.371057e-02,6:5.633656e-03):2.525040e-02):4.939636e-02):1.122601e-01,18:2.367396e-03):7.800550e-03):8.985137e-02,19:1.254697e-02):3.986146e-02):7.344604e-02):2.658678e-02,(22:4.926375e-03,21:1.485466e-02):3.369939e-02):9.019422e-02,((((40:5.329180e-02,((42:4.141599e-02,41:1.922999e-02):5.276044e-02,((((44:2.079836e-03,45:6.516928e-03):2.236597e-03,43:3.671293e-02):1.154655e-01,((48:9.547200e-03,49:5.891787e-02):5.631814e-02,47:3.266870e-03):3.310633e-02):1.520246e-02,46:1.839382e-02):4.735322e-02):4.515964e-03):1.145364e-01,50:8.734066e-02):1.280347e-01,(((33:1.857827e-02,(((39:2.056263e-03,38:8.219061e-03):1.015960e-02,(37:1.397402e-02,36:6.760835e-03):7.382629e-03):2.525034e-01,(34:6.962683e-03,35:6.626053e-03):3.268217e-03):1.113624e-01):1.585734e-01,32:3.096744e-02):1.343489e-01,(((25:8.493514e-03,23:7.402098e-02):5.918528e-03,24:4.566274e-02):1.293627e-01,(30:2.309600e-02,31:5.792672e-02):4.835358e-02):6.536227e-02):1.022683e-01):6.417567e-02,(26:1.699396e-02,(29:7.933696e-02,(27:7.103689e-02,28:7.317757e-02):3.928391e-02):1.715220e-02):2.037623e-01):1.663004e-01):1.683193e-02,1:2.658443e-01);
   tree gen.185000 = [&U] ((2:4.395087e-02,3:5.025948e-02):4.439700e-02,((((30:9.055683e-03,31:1.170249e-01):1.420060e-01,(((((34:4.652012e-02,35:1.002993e-02):1.563813e-02,(37:5.299204e-03,(36:2.766446e-02,(39:2.043509e-02,38:3.060072e-03):6.035595e-02):1.167216e-02):1.292051e-01):1.185816e-01,33:3.332595e-02):8.300445e-03,((25:1.676728e-02,24:2.208693e-02):1.264655e-02,23:5.082160e-02):9.033749e-02):1.588440e-01,32:1.911446e-02):3.699973e-02):3.984033e-02,((((41:4.037799e-02,42:4.632040e-02):3.205433e-02,(50:1.091325e-01,(((47:4.924036e-02,(48:3.657804e-02,49:3.415192e-02):3.283830e-04):3.213797e-02,(44:9.592291e-04,(45:6.480761e-04,43:1.439104e-03):1.809102e-02):1.042169e-01):1.027726e-03,46:2.113346e-02):7.137287e-02):6.680629e-02):1.329866e-02,40:2.014206e-02):1.816023e-01,(26:6.947992e-02,((28:2.941601e-02,27:1.357750e-01):8.354482e-02,29:7.237537e-02):2.554138e-02):2.122657e-01):3.526253e-02):3.096980e-01,(22:4.436560e-02,((((16:1.702499e-02,(20:9.073182e-03,19:3.674767e-02):3.778344e-02):8.260611e-02,((18:4.710994e-02,17:3.928952e-02):1.431977e-01,(10:3.757854e-03,((8:4.793651e-02,((6:3.070592e-03,(7:6.821930e-03,4:8.882500e-02):1.293375e-02):4.528707e-02,5:1.305978e-03):2.775319e-02):3.367472e-02,9:4.538023e-03):7.752588e-02):1.049894e-01):3.320140e-02):4.463266e-02,((13:3.666334e-02,(12:1.627615e-02,11:3.432972e-02):3.594158e-02):1.786147e-01,(15:7.197418e-04,14:2.976049e-03):6.856808e-02):7.025998e-02):1.326853e-01,21:1.971174e-02):4.150177e-03):2.367362e-02):1.312363e-01,1:1.763577e-01);
   tree gen.186000 = [&U] ((3:5.350003e-02,2:1.341967e-02):1.003933e-01,(((((29:9.387109e-02,26:5.007115e-03):2.602541e-02,28:7.479523e-02):4.550263e-02,27:1.599708e-02):2.051609e-01,((((((46:2.560437e-02,(50:1.802512e-01,(49:1.696509e-02,(48:4.532434e-02,47:1.321155e-02):2.458676e-03):4.097498e-02):5.244019e-02):3.720869e-02,((44:1.342144e-02,43:1.777020e-03):2.102401e-02,45:1.496335e-02):1.148371e-01):5.261815e-02,40:2.077410e-02):3.342430e-02,(41:3.211459e-03,42:1.982390e-02):7.751517e-03):3.040425e-01,(32:2.104326e-02,(((((38:1.554653e-02,39:8.061576e-04):2.491608e-02,(37:2.127122e-03,36:5.493286e-02):7.061221e-02):3.005629e-02,(35:3.642235e-03,34:2.127766e-02):3.342668e-02):1.006959e-01,((24:2.011154e-02,25:1.289179e-02):7.440459e-02,23:1.590236e-03):1.935275e-01):7.252137e-02,33:3.671802e-02):9.071149e-02):1.089653e-01):2.040715e-02,(31:3.150886e-02,30:6.695089e-03):7.806845e-02):2.085071e-02):7.953583e-02,(((14:1.944310e-02,15:3.818914e-02):5.416008e-02,((11:2.174669e-02,12:2.069498e-02):2.763485e-02,13:2.009347e-02):9.772145e-02):7.387939e-02,((21:2.998900e-03,22:2.941151e-02):7.078258e-02,((20:1.330561e-02,16:4.197966e-02):8.419985e-03,(19:1.590101e-02,((18:1.629666e-02,(10:1.689572e-02,(8:2.825454e-02,(5:1.161101e-03,(4:4.883232e-04,(7:4.664858e-03,(6:1.421235e-02,9:8.564682e-02):4.151600e-03):5.159165e-02):3.292971e-02):2.126126e-02):5.501740e-02):7.947315e-02):2.126079e-02,17:5.951639e-02):3.327020e-02):3.698503e-02):1.051327e-01):5.362708e-02):9.915627e-02):1.273420e-01,1:2.182878e-01);
   tree gen.187000 = [&U] ((3:3.455496e-02,2:2.901767e-03):9.401181e-02,((((((19:3.034476e-02,(17:5.669230e-02,((10:8.524147e-03,((8:1.437571e-03,(((4:4.185895e-02,7:6.639372e-04):9.261574e-03,6:8.261649e-03):1.556386e-02,5:6.389680e-03):8.204233e-02):1.088902e-02,9:2.776800e-02):3.099375e-02):1.316621e-01,18:5.523377e-03):1.455440e-02):4.022874e-02):1.104257e-02,16:6.543790e-03):5.155280e-03,20:9.504885e-03):5.921221e-02,((13:4.319469e-02,(11:2.423961e-02,12:8.189754e-03):1.318381e-03):1.003492e-01,(15:5.045521e-03,14:9.215669e-03):8.182763e-02):9.366318e-02):1.296158e-01,(22:1.883448e-03,21:2.673526e-02):1.220136e-02):1.192843e-01,(((((((((37:2.565886e-02,36:2.675863e-02):9.395633e-03,(39:7.309100e-03,38:2.292755e-02):1.288500e-02):8.647925e-02,(35:2.993720e-02,34:3.397088e-02):9.655707e-03):1.703948e-01,33:3.739994e-03):1.506326e-01,((25:5.813310e-03,24:1.796938e-02):1.618693e-02,23:2.075098e-02):9.206711e-02):7.434997e-02,32:5.336745e-02):6.521269e-02,(30:7.937194e-03,31:3.077617e-02):9.577138e-02):6.364301e-02,(27:1.214862e-01,((26:3.820278e-02,29:7.836461e-02):6.720644e-03,28:1.410134e-01):9.575281e-02):1.110182e-01):1.365471e-02,((((((45:1.409185e-02,43:9.510174e-03):2.557564e-03,44:2.979682e-02):4.750795e-02,((48:4.511344e-02,49:3.153235e-02):3.883875e-02,47:2.692336e-04):3.064426e-02):1.907303e-02,46:5.454808e-02):5.378218e-03,50:8.687594e-02):7.752700e-02,((41:1.154018e-02,42:3.178353e-02):6.547215e-02,40:2.509277e-03):4.282348e-02):1.532660e-01):1.062241e-01):3.591770e-02,1:1.539530e-01);
   tree gen.188000 = [&U] ((((((11:3.585388e-02,(12:2.757896e-02,13:2.150823e-02):1.954130e-03):1.299853e-01,(14:8.062057e-04,15:4.961885e-03):8.824138e-02):1.170773e-01,(20:2.156027e-02,(16:4.394351e-02,(19:3.036705e-02,((18:1.019875e-02,17:4.767435e-02):2.726099e-02,(((((6:3.443084e-02,5:1.926584e-03):1.500742e-02,(7:1.055958e-02,4:5.110113e-03):1.459828e-02):2.030455e-02,8:4.989483e-02):1.187773e-02,9:5.880338e-02):3.663124e-02,10:3.808049e-02):4.219470e-02):5.060452e-02):1.935221e-02):2.864630e-02):5.464829e-02):5.541708e-02,(21:4.564468e-02,22:2.299692e-02):6.611121e-02):2.010704e-01,((32:3.408358e-02,(((34:8.824881e-03,(35:3.290712e-02,((38:9.647353e-03,39:9.485861e-03):1.398495e-02,(36:1.678111e-02,37:1.354360e-02):8.508736e-03):4.745882e-02):1.891520e-02):1.366038e-01,33:1.526534e-02):7.084034e-02,(23:9.436476e-03,(24:9.326472e-03,25:4.253453e-02):5.936126e-02):1.841793e-01):2.396850e-01):1.071112e-01,(((30:1.869856e-02,31:6.916618e-02):8.730604e-02,(29:7.088389e-02,(28:5.178452e-02,(27:1.333104e-01,26:1.827239e-02):4.493588e-02):2.346959e-01):1.258559e-01):4.508607e-02,(40:1.275032e-02,((41:1.129796e-02,42:4.881343e-02):2.393398e-02,((46:3.701444e-02,((45:9.249220e-03,43:3.253785e-02):1.826790e-03,44:3.417184e-02):3.888535e-02):2.869040e-02,(50:3.126094e-01,((48:1.693199e-02,49:6.464749e-02):3.932859e-02,47:1.781217e-02):1.245705e-02):6.367955e-02):1.213454e-02):5.851176e-02):2.010864e-01):1.382352e-02):2.043032e-01):1.093762e-01,(3:2.408071e-02,2:2.521277e-03):1.035262e-01,1:1.705740e-01);
   tree gen.189000 = [&U] (((((((28:4.726365e-02,27:7.490404e-02):6.634687e-02,29:1.011876e-01):9.391427e-03,26:5.425951e-02):6.233919e-02,(((23:2.349589e-02,(25:5.363131e-03,24:1.175904e-02):4.742736e-02):3.239196e-01,(30:7.628384e-03,31:2.408183e-02):6.193235e-02):1.489834e-02,((33:1.820312e-02,((35:1.011501e-02,(((38:1.761420e-02,39:8.356786e-03):3.721239e-02,37:1.346893e-02):7.457798e-03,36:3.079294e-02):1.126263e-01):9.352151e-03,34:9.835136e-03):4.946945e-02):9.858350e-02,32:6.315540e-04):1.149070e-01):4.281971e-02):6.645014e-03,(((((44:1.355500e-03,(45:1.613646e-02,43:1.171662e-02):3.145674e-03):2.496036e-02,((49:1.656049e-02,48:3.973988e-02):5.606696e-03,47:9.626205e-03):3.055025e-02):5.028776e-03,46:1.851356e-02):5.396926e-02,((41:1.505909e-02,42:2.165615e-02):2.670661e-02,40:3.087894e-02):2.046243e-02):1.283043e-01,50:1.474595e-02):1.893579e-01):8.715323e-02,((((((17:1.435874e-02,(18:2.805507e-04,(10:2.056447e-02,(8:7.314098e-03,(5:7.438736e-03,(((6:1.399906e-02,7:1.764287e-02):1.420366e-02,4:2.972781e-02):9.977576e-03,9:2.386904e-02):3.268474e-03):1.786224e-03):3.453204e-02):4.946798e-02):3.161891e-02):2.405100e-02,19:2.365103e-02):5.531403e-02,16:7.727009e-03):8.715557e-04,20:8.635443e-03):1.525900e-01,((14:1.358151e-02,15:1.565354e-02):6.608145e-02,((11:8.453637e-03,12:1.879219e-02):1.762101e-02,13:7.265748e-03):1.216108e-01):5.894217e-02):5.938510e-02,(22:7.901898e-03,21:9.878114e-03):1.911038e-02):1.021733e-01):8.664713e-02,(3:3.195058e-02,2:2.468811e-04):1.034668e-02,1:1.942554e-01);
   tree gen.190000 = [&U] ((2:1.830161e-03,3:3.607360e-02):1.292663e-02,(((((((((44:1.580153e-02,45:3.224461e-03):1.981588e-02,43:2.883072e-03):6.958799e-02,(((49:1.950559e-02,47:5.919800e-03):1.079150e-03,48:4.680718e-02):3.055911e-02,46:2.342262e-02):1.528440e-02):1.050482e-01,(40:3.660171e-02,(42:3.241730e-02,41:4.839912e-03):7.542186e-03):2.029784e-02):1.116625e-01,50:3.749414e-02):2.365973e-01,((26:3.729504e-02,27:7.223817e-02):1.057503e-03,(28:1.470285e-01,29:1.924659e-01):3.754298e-02):7.491996e-02):9.494147e-02,((33:2.214940e-02,(35:3.715035e-02,(34:3.787088e-02,((36:3.115035e-03,(38:9.879555e-03,39:1.081796e-02):3.938507e-02):1.604540e-02,37:3.416914e-03):1.661200e-01):3.304379e-02):1.664933e-01):1.308812e-01,32:4.575179e-04):1.093247e-01):3.767732e-02,(((25:6.071205e-03,24:2.160595e-02):3.876633e-03,23:2.899984e-02):7.245327e-02,(30:1.087155e-02,31:1.604789e-03):7.682211e-02):4.753347e-02):1.166988e-01,(22:9.307164e-03,((((20:1.044026e-03,((18:1.338548e-02,((10:1.031036e-02,((5:1.408608e-02,((6:2.625223e-02,4:1.924069e-02):1.720237e-02,(9:2.846011e-02,7:6.871410e-03):1.989520e-02):5.973648e-03):2.002511e-02,8:2.990451e-02):3.946512e-02):7.295445e-02,17:1.691228e-02):2.568161e-02):4.683606e-02,19:1.036879e-02):3.090465e-02):1.362854e-02,16:1.098261e-02):9.480715e-02,((14:3.533635e-03,15:4.961221e-03):8.500013e-02,(13:8.700786e-03,(12:1.916407e-02,11:4.392473e-03):1.848417e-02):3.627648e-02):9.321239e-02):4.515702e-02,21:4.945063e-03):3.688283e-02):1.336731e-01):1.283363e-01,1:1.548570e-01);
   tree gen.191000 = [&U] ((((21:1.563934e-03,((19:8.001431e-03,(((18:8.984594e-03,(10:2.087638e-02,((((8:8.960591e-02,(9:5.243174e-02,5:1.865456e-02):5.336430e-03):2.716790e-02,6:3.288497e-03):1.403564e-02,7:5.707831e-04):1.919058e-02,4:5.851747e-03):4.816561e-02):7.803124e-02):1.037392e-02,17:3.038036e-02):3.368146e-02,(20:2.992093e-02,16:2.349272e-02):7.275305e-02):5.511660e-04):9.506705e-02,((15:1.651718e-02,14:7.321709e-03):1.324604e-01,(13:4.535878e-02,(11:1.150973e-02,12:4.480677e-02):1.076070e-02):6.275847e-02):1.116107e-01):1.012464e-01):6.834677e-02,22:8.552061e-03):2.832892e-01,((30:1.262988e-02,31:1.169508e-02):4.292227e-02,((32:1.305874e-02,(((23:2.899194e-02,(25:4.720600e-03,24:1.172872e-01):2.032139e-02):1.409331e-01,33:4.422013e-03):3.463167e-03,((((39:5.169287e-02,38:1.090415e-02):7.684402e-02,36:1.240657e-04):4.213716e-02,37:2.555850e-02):6.320475e-02,(35:2.435058e-03,34:1.057129e-01):7.154441e-02):1.195648e-01):1.800325e-01):5.037013e-02,(((((((50:1.513518e-01,(48:4.852202e-02,49:2.316688e-02):4.163525e-03):3.125548e-02,47:4.579596e-03):2.397752e-02,46:1.886717e-02):2.739183e-03,(45:7.511289e-03,(44:4.327572e-02,43:1.526364e-03):1.344723e-03):7.964642e-02):4.924067e-02,(41:7.722900e-02,42:2.943740e-02):3.603628e-02):6.021008e-02,40:1.088044e-02):1.852484e-01,(27:4.954250e-02,((28:4.671191e-02,26:4.915280e-02):4.142204e-02,29:7.697060e-02):2.588662e-02):1.139820e-01):6.383986e-02):2.134196e-01):1.066543e-01):2.901382e-02,(2:1.703546e-02,3:3.736535e-02):2.397187e-01,1:2.019680e-01);
   tree gen.192000 = [&U] ((((((((20:3.838814e-02,16:5.423673e-02):9.694471e-02,19:1.875852e-03):1.176720e-01,(18:5.316301e-03,(10:2.268056e-02,(9:7.008395e-02,(((4:1.210063e-02,(7:1.675390e-02,6:6.146416e-02):5.821472e-03):2.531783e-02,5:2.378456e-02):9.059074e-03,8:6.189671e-03):3.542940e-02):2.285728e-02):9.371414e-02):1.507214e-02):4.263463e-02,17:1.623724e-02):5.627947e-02,((15:1.223920e-02,14:7.779820e-04):9.537216e-02,(13:1.566805e-02,(11:2.203798e-02,12:7.279376e-02):8.165297e-02):2.236789e-01):9.265498e-02):1.014285e-01,(21:1.652829e-03,22:1.603917e-02):1.737685e-01):1.792028e-01,((((32:9.829928e-04,((((36:4.000280e-02,(39:3.287548e-02,38:1.227127e-02):8.391894e-02):2.463178e-02,37:3.273502e-02):2.179429e-01,(35:5.164652e-03,34:1.155559e-01):3.943996e-02):1.082784e-01,((23:4.224094e-03,(25:2.634014e-02,24:4.936182e-03):4.263151e-02):2.030528e-01,33:1.110890e-02):7.251703e-04):1.883589e-01):8.373509e-02,(30:3.534683e-02,31:2.444878e-02):6.813192e-02):2.828777e-02,((((46:3.872398e-02,((45:5.313587e-03,43:1.472812e-02):2.336065e-03,44:2.369017e-02):9.221227e-02):2.014334e-02,(((50:2.007410e-01,49:4.609296e-02):3.929344e-02,48:5.225586e-02):5.370966e-02,47:2.126508e-02):6.239769e-02):6.185772e-02,(41:2.799315e-02,42:1.195931e-01):4.816862e-02):8.402678e-02,40:1.454356e-02):1.498020e-01):3.853103e-02,(((27:9.556329e-02,28:5.960566e-02):2.291763e-02,26:3.312154e-02):4.186856e-02,29:1.198874e-01):1.919144e-01):1.431487e-01):8.063397e-02,(2:2.277079e-02,3:4.994515e-02):1.134381e-01,1:3.545880e-01);
   tree gen.193000 = [&U] (3:1.779962e-02,((((((32:4.409590e-02,((((37:7.352351e-02,(36:5.534235e-03,(38:8.227372e-04,39:1.130507e-02):2.229733e-02):1.025013e-02):1.162010e-01,(35:2.530803e-03,34:2.039558e-02):3.342944e-02):1.001391e-01,(23:1.536921e-02,(24:5.233597e-02,25:3.882594e-03):8.883130e-02):1.838576e-01):1.009557e-02,33:1.444974e-02):1.870767e-01):6.672801e-02,(30:1.109139e-02,31:2.092106e-02):5.443843e-02):2.947083e-02,(40:2.583943e-02,((42:4.394355e-02,41:1.283007e-02):3.454954e-02,(((47:2.081407e-02,((49:2.280538e-02,48:4.855600e-02):2.143591e-02,50:1.895558e-01):3.884437e-02):4.377227e-02,46:7.131858e-02):1.251541e-02,(43:1.212860e-02,(44:6.109414e-03,45:1.359284e-02):4.875274e-02):4.493817e-02):7.002617e-02):2.584747e-02):1.557333e-01):1.755774e-02,(((28:8.810444e-02,27:4.697508e-02):1.557820e-02,29:1.228841e-01):2.604094e-02,26:3.588388e-02):3.467766e-01):1.194741e-01,((21:5.235464e-03,22:3.782734e-03):3.955766e-02,((17:1.414037e-02,(18:2.180190e-02,((19:1.451363e-02,(20:2.668480e-03,16:3.146470e-02):3.901015e-02):2.999023e-02,((9:6.472049e-02,((4:1.385040e-04,(7:1.319957e-02,6:2.687065e-02):1.202552e-02):5.177734e-03,(8:3.972317e-02,5:4.332977e-02):1.721839e-03):3.287840e-02):5.662223e-02,10:2.507048e-02):8.005264e-02):3.319050e-02):5.455093e-02):6.504146e-02,((14:1.266049e-02,15:2.745161e-02):1.260865e-01,((11:1.234442e-02,12:2.589806e-02):2.553298e-03,13:2.503284e-02):8.647453e-02):7.644770e-02):7.406488e-02):5.014740e-02):1.022644e-01,2:8.987164e-03):7.786214e-03,1:3.067953e-01);
   tree gen.194000 = [&U] ((((((18:3.254372e-03,(((20:1.181892e-02,(10:5.336674e-02,(((5:1.511186e-02,((7:6.422427e-03,6:1.979592e-02):4.733722e-02,4:2.425072e-02):4.647618e-02):2.852037e-02,8:9.799087e-03):4.311489e-02,9:1.042841e-02):3.581104e-02):1.099169e-01):2.374377e-02,16:2.566781e-02):2.303935e-02,19:3.232693e-03):3.187827e-02):6.595663e-02,17:1.939739e-03):2.937032e-02,((15:1.869959e-03,14:1.054944e-02):1.979825e-02,((12:2.379090e-02,11:1.554968e-02):2.395379e-02,13:1.798036e-02):7.598298e-02):1.057180e-01):1.474666e-01,(22:1.368346e-02,21:1.973578e-02):3.139578e-02):1.391116e-01,((((32:3.820843e-03,((33:1.816649e-02,((((38:8.833018e-03,39:1.938983e-03):5.879149e-02,(37:2.387827e-02,36:3.452079e-02):5.836557e-02):1.236523e-01,35:1.989472e-02):2.982366e-03,34:8.584629e-03):3.415463e-02):5.282264e-03,(23:5.078710e-02,(25:8.994463e-03,24:1.490726e-02):3.719743e-02):1.482476e-01):1.576906e-01):5.752449e-02,((26:6.231130e-03,(28:3.835629e-02,27:5.851474e-02):3.660106e-02):1.241642e-02,29:1.507095e-01):3.672449e-01):1.483072e-01,((((46:5.803791e-02,((47:3.623051e-03,(48:6.920008e-02,(50:1.486630e-01,49:2.795966e-02):3.718273e-02):2.759162e-02):6.555151e-02,(45:2.828949e-03,(44:2.071271e-02,43:2.077999e-05):9.588559e-04):4.674629e-02):2.280836e-02):9.383439e-02,42:2.581743e-02):3.634523e-02,41:2.000627e-02):1.174759e-01,40:8.445724e-03):2.197598e-01):2.175438e-02,(30:8.406818e-03,31:9.392690e-03):9.108298e-02):2.526899e-01):6.638206e-02,(2:6.417924e-02,3:4.032059e-02):1.710791e-01,1:1.996156e-01);
   tree gen.195000 = [&U] ((2:2.636582e-04,3:5.073405e-02):8.129784e-02,(((((16:4.123102e-02,(((17:1.877166e-02,(((((6:3.629103e-03,7:3.302942e-02):2.769499e-02,((5:1.436526e-02,8:2.710435e-02):9.249689e-03,4:5.343106e-03):6.461428e-03):1.591275e-02,9:1.405408e-02):1.245493e-01,10:1.175438e-02):3.552154e-02,18:9.705681e-04):2.189942e-02):8.045662e-02,19:5.950747e-03):1.368219e-01,20:1.817664e-02):1.738711e-02):1.566421e-01,((15:1.174686e-02,14:4.624490e-03):9.403015e-02,((12:2.356473e-02,11:5.255323e-02):2.967669e-02,13:3.399745e-02):1.006302e-01):1.163840e-01):1.253421e-01,22:1.109937e-02):1.161016e-02,21:2.168255e-03):1.203478e-01,((((27:9.912196e-02,(28:9.279426e-02,26:7.661220e-02):1.049535e-02):3.626670e-02,29:3.654670e-02):2.291798e-01,(31:2.712024e-02,30:3.820151e-02):1.018818e-01):7.517336e-02,((50:9.189238e-02,((46:2.139100e-02,(((48:4.743886e-02,49:1.577420e-02):1.838172e-02,47:1.573176e-02):1.595477e-02,(44:4.055291e-02,(45:7.987041e-03,43:1.597562e-03):1.119248e-02):7.453892e-02):5.223933e-02):7.128903e-02,((42:5.252911e-02,41:2.776686e-02):5.872743e-02,40:7.329419e-02):8.444227e-02):8.048125e-02):2.274619e-01,((((24:3.456115e-02,25:6.219268e-03):5.865825e-02,23:1.468215e-02):3.161730e-01,((((37:1.815356e-03,36:1.803333e-02):7.152476e-03,(38:1.820355e-02,39:7.636312e-04):3.714989e-02):1.365589e-01,(34:2.610675e-02,35:3.555665e-02):1.607365e-02):8.856567e-02,33:2.543586e-02):5.694091e-02):1.117988e-01,32:8.899297e-03):2.281387e-01):7.816980e-02):1.703697e-01):1.150299e-01,1:2.232188e-01);
   tree gen.196000 = [&U] ((2:3.148810e-02,3:1.294117e-02):1.803466e-02,(((27:5.367858e-02,(28:2.242757e-01,(29:1.579733e-01,26:2.501914e-02):1.185934e-02):7.247278e-02):3.435268e-01,((32:2.938750e-03,(((23:8.591225e-02,(24:6.190080e-02,25:1.165127e-02):6.204751e-02):1.786902e-01,((34:5.254202e-02,35:5.300189e-03):1.348762e-02,((38:1.675048e-03,39:1.241057e-02):1.453428e-02,(36:7.676068e-02,37:1.308300e-02):1.729528e-02):8.646641e-02):6.218427e-02):5.955064e-02,33:5.509032e-02):1.741542e-01):1.797516e-01,((30:4.512713e-03,31:3.095581e-02):3.640801e-02,(40:4.339718e-02,(41:5.351815e-03,((((44:5.744115e-03,(43:4.055921e-03,45:3.560236e-04):6.488524e-03):6.568651e-02,46:1.834434e-02):2.602277e-02,(47:6.702459e-04,((50:1.982448e-01,49:1.113687e-02):3.316693e-02,48:5.781242e-02):1.334783e-02):5.060880e-02):4.452356e-02,42:7.474498e-02):5.359125e-03):2.179251e-02):1.485342e-01):1.286768e-01):1.482518e-01):8.605512e-02,((((18:1.792172e-02,(19:5.972581e-03,(20:1.175239e-03,((((8:1.446863e-02,((6:1.930218e-03,(7:1.745084e-02,4:1.519217e-02):7.699743e-03):1.045713e-02,5:6.026713e-03):2.154607e-02):1.487480e-02,9:1.325555e-02):4.111901e-02,10:5.448222e-03):1.115025e-01,16:1.520100e-02):1.767083e-03):4.126145e-02):9.859973e-03):2.471130e-02,17:9.754858e-03):1.066773e-01,(22:8.998539e-03,21:2.287367e-02):2.934357e-02):1.274577e-02,((14:3.338292e-03,15:9.933884e-03):5.771053e-02,(13:2.441782e-02,(12:1.732494e-02,11:1.524267e-02):2.440179e-02):1.417355e-01):5.762948e-02):1.667512e-02):6.466547e-02,1:2.297801e-01);
   tree gen.197000 = [&U] ((((21:3.181777e-02,22:1.585849e-02):6.795120e-02,((10:9.637049e-03,(((19:8.421845e-04,(20:2.696991e-02,16:9.901596e-03):5.136564e-02):7.342238e-02,(18:3.805731e-02,17:4.686294e-02):2.511078e-02):8.297533e-02,(9:2.173457e-02,(8:1.415862e-02,(5:2.973288e-03,(4:5.715873e-02,(7:3.843064e-02,6:1.604060e-03):4.275801e-03):3.511754e-02):1.007770e-02):2.341103e-02):3.813376e-02):1.039647e-02):1.456527e-01,((15:1.565374e-02,14:7.430251e-03):7.336111e-02,((11:1.989844e-02,12:2.610211e-02):2.823755e-02,13:1.049398e-02):8.314605e-02):5.278967e-02):8.538196e-02):4.770543e-02,((30:4.837470e-03,31:1.049937e-02):1.243300e-01,(((50:1.837660e-01,((41:1.537874e-02,(42:3.533930e-02,40:5.187420e-02):3.458435e-02):1.257083e-01,((46:2.206611e-02,((45:3.400022e-03,43:6.303703e-03):3.330640e-03,44:3.479713e-02):8.633974e-02):8.995002e-03,((48:2.429681e-02,49:1.193698e-02):2.899018e-02,47:9.228034e-03):5.666820e-02):3.700915e-02):2.138040e-02):1.343541e-01,(((28:9.529473e-02,27:1.103679e-01):4.542814e-02,26:6.665924e-03):2.375226e-02,29:1.371044e-01):2.039434e-01):2.079997e-02,(32:5.169656e-03,((((35:2.072125e-02,34:2.380425e-02):2.457749e-02,((37:3.023967e-02,(38:3.523672e-03,39:1.628511e-02):8.475921e-02):2.565557e-03,36:3.566154e-02):1.359527e-01):1.935029e-01,((25:5.208022e-03,24:1.192415e-02):3.258445e-02,23:1.497834e-02):2.007461e-01):1.185279e-02,33:7.758472e-02):8.963856e-02):7.436472e-02):6.586485e-02):6.280849e-02):1.107533e-01,(2:2.472720e-03,3:1.056306e-02):5.528742e-02,1:2.733132e-01);
   tree gen.198000 = [&U] ((((21:8.143635e-03,22:1.801411e-03):6.574440e-02,(((11:1.912008e-02,12:2.308978e-02):2.497877e-02,13:9.282918e-03):6.668259e-02,(((18:2.639052e-02,(17:4.156968e-02,(19:1.246739e-02,(20:2.385743e-02,16:8.477309e-03):9.116852e-02):3.239871e-02):9.042291e-03):1.012355e-01,(10:8.601764e-03,(9:1.922627e-02,(5:6.284651e-03,(((6:9.392560e-03,7:8.884816e-03):5.808063e-02,4:1.378392e-02):1.853339e-02,8:4.309329e-02):1.289557e-02):3.326641e-02):6.621098e-02):3.179819e-02):1.010106e-01,(15:7.346352e-03,14:6.572757e-03):6.600806e-02):3.172673e-02):6.935722e-02):7.591987e-02,(((26:6.133947e-03,((28:7.702114e-02,27:9.856224e-02):3.389863e-02,29:1.163507e-01):3.690663e-02):1.759621e-01,(50:1.584834e-01,(((46:1.592709e-02,(((49:3.849548e-02,48:4.688348e-02):2.587043e-02,47:1.667919e-02):3.955839e-02,((43:5.686543e-02,45:3.777320e-03):2.803686e-03,44:1.666206e-02):9.729593e-02):1.053159e-02):5.217363e-02,(41:5.609411e-03,42:4.297554e-02):2.508591e-02):5.256551e-02,40:3.305662e-04):2.688113e-02):1.089925e-01):1.454783e-02,((30:3.247541e-03,31:3.939680e-02):4.848569e-02,(32:5.114719e-03,((((25:1.863482e-02,24:1.054803e-02):3.866587e-02,23:5.948993e-03):1.771368e-01,(((38:3.630469e-02,39:8.302201e-03):5.411250e-02,(36:3.958992e-02,37:2.552922e-03):8.790159e-03):1.084472e-01,(34:2.105710e-02,35:9.121994e-03):3.861519e-02):7.729018e-02):2.474971e-03,33:2.270410e-02):8.607300e-02):4.944569e-02):6.352984e-02):1.250433e-01):8.868928e-02,(2:1.380150e-02,3:5.758034e-02):1.003013e-01,1:1.831728e-01);
   tree gen.199000 = [&U] ((((21:1.560195e-02,22:4.706460e-03):5.535763e-02,((((18:2.575238e-02,(19:1.864075e-03,(20:4.256859e-02,16:9.246417e-02):4.185592e-02):4.013546e-02):2.099803e-03,17:3.089977e-02):3.891150e-02,((9:1.138579e-02,((5:2.398866e-03,((6:3.163040e-04,7:1.203243e-02):3.373308e-03,4:5.406308e-03):2.405839e-02):1.616111e-02,8:4.357591e-02):7.533227e-02):4.609917e-02,10:5.748221e-03):3.462107e-02):1.139082e-01,((15:7.678447e-03,14:4.267882e-03):1.121943e-01,((11:1.244482e-02,12:3.892597e-02):3.109976e-02,13:9.128527e-03):3.342944e-02):6.374027e-02):6.652992e-02):8.694461e-02,(((((42:4.243080e-02,41:1.698880e-02):2.693666e-02,((((50:1.157080e-01,49:1.293806e-02):1.136459e-02,48:4.610373e-02):2.544016e-02,47:5.216003e-03):3.568899e-02,(46:1.773430e-02,(45:9.532463e-03,(43:1.233800e-02,44:3.383304e-02):9.559638e-04):7.258315e-02):4.211295e-03):3.258569e-02):2.707598e-02,40:6.547211e-03):1.086912e-01,(((28:7.650673e-02,27:9.794145e-02):2.801658e-02,(29:9.853812e-02,26:1.438787e-03):5.755289e-04):1.965114e-01,(((25:1.885074e-02,24:2.728978e-02):2.348108e-02,23:1.909809e-02):2.023449e-01,((33:1.800516e-02,(((36:1.507141e-02,(38:5.379546e-02,39:8.164122e-03):3.234394e-02):2.383787e-04,37:5.202837e-03):9.616638e-02,(35:9.653419e-03,34:2.354541e-02):1.578930e-02):3.483511e-02):6.728515e-02,32:4.662612e-03):4.426449e-02):2.475704e-02):1.706476e-02):5.311482e-02,(30:3.803820e-02,31:3.889233e-03):7.616550e-02):1.752417e-01):8.721423e-02,(2:3.139432e-02,3:4.473921e-02):1.161321e-01,1:1.806259e-01);
   tree gen.200000 = [&U] ((((30:5.470627e-02,31:2.912586e-02):1.009311e-01,((32:4.403481e-02,(((((((38:2.202059e-02,39:1.405895e-02):4.962829e-02,36:2.043205e-02):5.151108e-03,37:6.420740e-03):1.881830e-01,(34:4.384023e-02,35:3.092419e-02):5.751073e-02):7.168755e-02,33:1.020620e-01):1.651611e-01,((24:3.575208e-02,25:7.299123e-03):4.086908e-02,23:1.044455e-01):1.350578e-01):2.329966e-01,(29:1.491022e-01,((28:1.046865e-01,27:1.453365e-01):2.187557e-02,26:1.184982e-03):2.870123e-02):2.547998e-01):2.160600e-02):7.834785e-02,(((42:3.176219e-02,41:4.562183e-02):5.134622e-02,(47:1.806539e-03,(((49:2.432055e-02,50:4.400876e-01):4.660045e-02,48:5.085721e-02):4.980557e-03,((43:2.979102e-02,(45:6.525944e-05,44:4.688120e-02):1.288600e-02):6.363596e-02,46:4.706933e-02):6.598675e-02):1.841200e-03):5.195626e-02):2.494990e-02,40:3.111042e-02):1.797640e-01):1.027712e-01):1.618819e-01,((22:1.822529e-02,21:1.023660e-02):8.375539e-02,(((14:3.260831e-02,15:9.459474e-03):6.132367e-02,(13:3.818109e-02,(12:1.790989e-02,11:3.488478e-02):1.734033e-02):1.141060e-01):1.263244e-01,(16:2.250279e-02,((19:2.630382e-02,(((((8:1.609812e-02,((5:1.142720e-02,6:1.966207e-02):4.893338e-03,(4:2.310876e-03,7:2.717995e-02):1.366108e-02):4.322859e-02):4.617853e-02,9:6.986262e-03):7.192118e-02,10:6.614683e-02):8.615737e-02,17:6.708371e-02):3.404171e-02,18:1.415341e-03):1.247952e-01):8.641992e-02,20:1.098914e-02):1.087353e-02):1.293059e-01):3.726216e-02):2.047045e-01):4.906577e-02,(3:7.741392e-02,2:5.446518e-03):1.624222e-01,1:1.905757e-01);
   tree gen.201000 = [&U] ((((21:2.535023e-02,22:1.988869e-02):6.105019e-02,((((((7:2.412721e-03,(9:1.133963e-01,6:1.086084e-02):1.257240e-02):3.867317e-02,4:3.248091e-03):2.706433e-02,(8:1.878701e-02,5:8.776319e-03):4.603141e-03):5.313295e-02,((20:5.192270e-03,16:1.386332e-02):1.437829e-02,((17:4.135793e-02,18:4.657733e-02):5.587590e-02,19:1.968346e-02):2.688626e-02):6.830541e-02):2.114156e-02,10:5.333845e-03):2.047970e-01,(((12:3.595411e-02,11:2.933872e-02):1.390117e-02,13:1.650439e-02):1.761157e-01,(14:2.171073e-02,15:8.888931e-05):3.970067e-02):7.808843e-02):1.491142e-01):1.667893e-01,((24:2.602819e-02,(23:1.219474e-01,25:5.842807e-02):1.170097e-02):2.708667e-01,((31:5.583693e-02,30:2.657797e-02):3.553127e-02,(((40:2.252179e-03,((((47:1.781107e-02,(49:3.247705e-02,48:4.121831e-03):6.413422e-02):6.345902e-03,((((45:8.550181e-04,44:8.299608e-02):1.536139e-03,43:3.702202e-03):1.120648e-01,46:3.774136e-02):1.158790e-02,50:3.242239e-01):1.679434e-04):8.303281e-02,41:3.629899e-02):4.670072e-03,42:5.548564e-02):5.688249e-02):1.684704e-01,(26:2.316164e-02,((27:4.764067e-02,28:9.760275e-02):2.356902e-02,29:8.561144e-02):3.050729e-02):1.523774e-01):1.027144e-01,(((34:9.059751e-03,(35:1.141705e-02,(((39:5.278281e-03,38:8.065861e-05):1.745262e-02,36:1.674680e-02):1.085279e-01,37:4.711240e-03):1.856177e-01):3.774243e-02):9.794968e-02,33:1.141423e-01):9.103303e-02,32:8.586798e-03):7.339118e-02):5.119809e-02):8.128499e-02):2.253578e-01):4.814296e-02,(2:1.519979e-02,3:8.475932e-02):2.754614e-02,1:2.198803e-01);
   tree gen.202000 = [&U] ((3:8.140758e-02,2:9.467918e-04):1.072711e-01,(((22:5.695360e-03,21:1.984438e-02):5.320549e-02,(((20:1.665185e-02,16:3.258312e-02):3.589034e-02,((17:5.311400e-02,(((((5:3.048175e-02,6:1.476793e-04):1.811626e-02,7:9.139338e-04):1.868914e-02,(4:6.023390e-03,(8:2.494175e-02,9:5.523451e-02):2.749592e-02):2.261189e-02):1.080858e-01,10:2.026056e-02):1.509114e-02,18:1.633742e-04):9.465875e-03):3.522875e-02,19:5.230477e-02):8.033196e-04):7.580788e-02,((15:1.752462e-02,14:1.052171e-02):8.184915e-02,(11:9.112488e-03,(12:1.166571e-02,13:7.774823e-02):1.391061e-02):7.360033e-02):1.281301e-01):1.244105e-01):5.062286e-02,(((32:8.346896e-02,(33:1.362123e-02,(34:2.251652e-02,(35:2.417974e-02,((39:3.843004e-02,38:1.452541e-02):8.892541e-03,(36:4.124718e-03,37:1.906745e-02):2.646351e-02):1.367203e-01):1.991297e-02):6.238843e-02):1.445016e-01):4.127719e-02,((31:2.918577e-02,30:1.888091e-02):4.350908e-02,(23:4.219811e-02,(24:1.144154e-01,25:2.083475e-02):2.686248e-02):1.459380e-01):5.585506e-02):3.008710e-02,(((29:6.819590e-02,(28:4.231197e-02,27:9.818907e-02):5.113580e-02):3.037637e-02,26:1.684906e-02):1.165323e-01,(50:4.218769e-03,(40:4.196113e-02,((47:2.112547e-02,((48:3.629325e-02,(46:2.387625e-02,(44:2.875949e-02,(43:1.121303e-02,45:1.464861e-02):2.019592e-02):5.759310e-02):1.496763e-02):4.124846e-02,49:1.082642e-02):9.418820e-03):3.621023e-02,(42:5.116983e-02,41:2.984698e-02):1.858656e-02):1.694765e-02):2.900719e-01):3.259773e-01):2.655114e-02):8.531092e-02):1.059668e-01,1:1.027166e-01);
   tree gen.203000 = [&U] (((((((17:6.669419e-03,(18:9.378083e-03,(10:2.223626e-02,(8:4.874551e-02,((5:9.947562e-03,((7:5.789931e-03,4:2.279974e-02):1.626492e-02,6:1.633023e-04):1.395219e-02):6.979603e-02,9:6.129003e-03):1.102107e-02):2.364172e-02):5.654326e-02):1.742571e-02):7.743492e-02,(19:2.427751e-02,(16:4.152768e-02,20:2.065240e-02):9.775926e-02):2.870133e-02):1.332674e-01,(((12:3.138658e-02,13:7.067232e-02):3.335619e-04,11:1.710482e-02):2.094182e-01,(14:5.785898e-03,15:1.500087e-04):8.701806e-02):1.688625e-01):1.399461e-01,21:1.130273e-02):1.226844e-02,22:4.539749e-02):1.759925e-01,((((29:9.601651e-02,28:3.529727e-02):3.157628e-02,27:1.137939e-01):2.902445e-02,26:3.917263e-02):9.922949e-02,((((31:6.995559e-02,30:2.679429e-02):1.598558e-01,((25:1.386891e-02,24:1.262829e-02):3.017474e-02,23:1.278952e-01):3.161679e-01):7.809762e-02,((((35:2.064334e-02,34:9.034498e-03):1.459702e-02,((36:2.126153e-04,37:7.096042e-02):2.903132e-02,(39:8.537852e-02,38:5.326337e-03):1.970583e-02):2.758567e-01):1.953006e-01,33:6.285688e-03):2.022378e-01,32:4.467219e-02):7.000522e-02):2.212012e-01,(((50:2.894067e-01,(41:3.116764e-02,42:3.699121e-02):2.278814e-02):8.745789e-03,((((44:5.785714e-02,43:4.467798e-03):3.433812e-04,45:6.384908e-03):3.758093e-02,(47:4.802316e-02,(49:2.051313e-02,48:6.919243e-02):7.372981e-02):4.229223e-02):2.205632e-02,46:4.015599e-02):8.108385e-02):3.739266e-02,40:7.342513e-05):2.848424e-01):4.718055e-03):1.154302e-01):2.573413e-01,(2:4.128023e-03,3:5.840525e-02):6.783320e-02,1:2.605849e-01);
   tree gen.204000 = [&U] ((((((((18:3.632381e-03,(10:7.003878e-03,(((5:1.497951e-02,(6:8.638135e-03,(4:1.444844e-02,7:1.667645e-02):6.086916e-03):8.606781e-03):1.113558e-02,9:1.930392e-02):4.162587e-02,8:3.059476e-02):3.838587e-02):3.621019e-02):1.409240e-02,17:3.538030e-02):5.112010e-02,19:1.523760e-02):5.559663e-02,(16:2.606454e-02,20:8.301328e-03):3.406913e-02):1.139916e-01,(((11:2.497643e-02,12:2.804918e-02):2.496929e-03,13:4.322258e-02):1.260722e-01,(14:1.816279e-02,15:1.212018e-02):3.403112e-02):1.251201e-01):7.845525e-02,22:2.849340e-02):9.847890e-03,21:1.603307e-02):1.084124e-01,((2:2.875337e-03,3:3.665763e-02):1.017314e-01,((31:5.163554e-02,30:4.061805e-03):8.486709e-02,((((((34:1.233175e-02,(35:9.290889e-03,((36:1.704483e-02,(39:2.348813e-02,38:3.343036e-03):2.384446e-02):9.117778e-03,37:1.358883e-02):1.077566e-01):1.695392e-02):8.359464e-02,33:8.927107e-03):1.709819e-02,((24:3.608222e-03,25:1.560252e-03):1.730490e-02,23:2.826999e-02):2.562086e-01):1.578840e-01,32:2.141663e-02):3.802461e-02,(((28:3.301248e-02,27:9.334077e-02):1.287108e-02,29:1.210669e-01):7.284172e-03,26:2.027902e-03):6.517588e-02):1.694466e-02,(40:5.163062e-02,(((46:3.317199e-02,(((49:5.227813e-02,48:8.148285e-02):2.468140e-02,47:3.085466e-03):4.033127e-02,(50:1.803620e-01,(44:1.500086e-02,(45:3.331118e-03,43:1.112652e-02):9.613067e-03):5.461142e-02):1.255092e-02):4.291872e-02):2.733631e-02,41:4.217489e-02):1.603311e-02,42:4.818498e-02):7.967514e-03):1.837377e-01):8.265575e-02):2.406586e-01):3.622482e-03,1:1.635542e-01);
   tree gen.205000 = [&U] (((((((33:2.609735e-02,((35:1.042929e-02,34:9.626003e-03):3.029213e-02,(((38:1.044902e-02,39:3.694843e-02):1.560469e-02,36:1.053225e-02):9.370672e-03,37:9.399062e-03):1.547656e-01):5.004845e-02):2.254511e-02,(23:4.878802e-02,(25:1.316485e-02,24:1.083989e-02):2.050448e-02):8.138109e-02):5.942359e-02,32:2.554772e-02):3.783139e-02,(27:1.196543e-01,((28:7.068227e-02,26:4.664005e-03):5.135354e-02,29:7.271223e-02):2.076437e-02):1.138329e-01):3.078479e-02,((40:2.036447e-03,(((47:9.916227e-03,(48:7.411758e-02,49:3.151515e-02):1.235890e-02):2.315284e-02,(((44:7.558124e-03,45:8.560418e-03):1.115216e-02,43:4.760909e-03):5.591149e-02,(46:1.278602e-02,50:2.332342e-01):1.059409e-02):1.005063e-02):2.836834e-02,(42:4.110626e-02,41:3.422361e-02):1.223705e-02):5.615927e-02):1.496395e-01,(31:4.421098e-02,30:3.670454e-03):6.233564e-02):4.719471e-02):1.176637e-01,((((14:1.566920e-03,15:2.056060e-03):3.264971e-02,((12:4.644434e-03,11:3.840838e-02):3.762779e-03,13:1.829861e-02):5.784208e-02):1.268070e-01,((18:9.064878e-03,((((5:1.851669e-02,((6:1.493538e-02,7:8.745733e-04):1.609533e-02,4:3.229291e-03):1.748131e-02):1.276901e-02,8:5.219896e-04):4.536988e-02,9:4.899131e-02):3.762097e-02,10:2.611543e-03):2.884883e-02):4.792219e-02,((19:5.412892e-03,(20:2.995342e-02,16:1.987299e-02):2.721463e-02):1.242564e-02,17:3.454147e-02):1.433564e-03):5.170532e-02):7.212604e-02,(21:1.258822e-02,22:1.770561e-02):2.756940e-02):8.364872e-02):4.684734e-02,(3:4.769153e-02,2:3.945659e-03):6.138420e-02,1:1.490284e-01);
   tree gen.206000 = [&U] ((((31:1.852041e-02,30:6.226148e-02):1.480765e-01,((((33:5.125907e-03,((((36:3.109888e-02,37:1.308012e-02):1.527067e-02,(38:2.289724e-02,39:2.932817e-03):9.083033e-02):1.506051e-01,35:1.084268e-02):8.200428e-03,34:3.345505e-02):1.220395e-01):1.063987e-01,(23:3.612740e-02,(25:6.797039e-02,24:3.550801e-02):2.128243e-02):1.132533e-01):5.998369e-02,32:3.697869e-02):1.143380e-01,((27:4.831886e-02,((28:7.068788e-02,29:2.465290e-01):2.119580e-02,26:2.216607e-02):6.444109e-02):2.856802e-01,(40:2.834003e-03,((50:3.557881e-01,((46:4.161044e-02,(47:1.306034e-02,(48:2.402609e-02,49:4.385778e-02):1.662658e-01):5.926332e-02):1.111995e-03,((44:1.029266e-02,43:2.991277e-03):8.677242e-03,45:2.022933e-03):8.081165e-02):1.720166e-02):3.554285e-02,(42:8.412849e-02,41:1.875798e-02):7.957096e-03):3.673765e-02):2.051252e-01):5.877656e-02):4.668205e-02):1.569291e-01,((((14:2.999670e-02,15:9.683515e-03):1.411150e-01,((12:3.573466e-03,13:3.716170e-02):3.661803e-03,11:6.128665e-03):1.112507e-01):7.578133e-02,(((8:1.585945e-01,(((4:8.209565e-03,(6:2.169694e-02,7:1.217092e-03):5.114582e-02):1.090984e-02,5:4.111409e-03):2.927680e-02,9:6.389261e-02):2.078118e-03):4.368842e-02,(18:1.608796e-02,((19:5.294908e-02,(20:2.844957e-02,16:4.481127e-02):2.276831e-02):2.675258e-02,17:4.693410e-02):2.370617e-02):5.284418e-02):3.178485e-02,10:3.628891e-03):3.271968e-01):6.770303e-02,(21:3.103715e-02,22:5.169419e-04):8.298893e-02):7.978992e-02):7.542995e-02,(2:4.596254e-03,3:6.223840e-02):5.690130e-02,1:2.731947e-01);
   tree gen.207000 = [&U] (((((22:6.426462e-03,21:3.411953e-02):4.947585e-02,(((18:1.451782e-02,17:8.690891e-02):4.329460e-02,(10:7.011838e-03,((9:8.256336e-02,((5:2.529520e-02,((7:2.828470e-03,4:2.028219e-02):1.136430e-02,6:5.058597e-03):4.370577e-02):1.645107e-02,8:1.815235e-02):1.407944e-02):5.852660e-02,((15:2.011429e-03,14:8.830979e-03):7.787995e-02,(12:3.926826e-02,(13:4.339874e-02,11:1.885643e-02):6.032467e-03):9.809392e-02):1.069599e-01):5.658963e-03):7.072341e-02):1.158242e-01,(19:3.383631e-02,(20:5.491193e-03,16:4.865734e-02):4.611911e-02):7.268145e-03):1.964695e-01):5.192282e-02,((((41:2.338062e-02,42:1.532083e-01):6.594683e-02,((((48:3.812139e-02,49:4.690652e-02):1.996347e-02,47:5.358609e-03):7.655180e-02,50:2.375716e-01):3.874764e-02,(((44:2.370267e-02,43:2.265586e-02):1.906085e-02,45:1.305234e-02):7.263729e-02,46:1.788920e-02):2.627287e-02):5.750101e-02):1.316094e-02,40:4.088908e-02):1.554428e-01,(((30:9.491707e-03,31:1.960781e-02):7.373050e-02,(32:5.084760e-02,(((24:7.385274e-02,25:1.603765e-03):1.821384e-02,23:5.510858e-02):1.973664e-01,(33:2.062194e-02,((35:2.937847e-02,((39:3.205397e-03,38:1.113143e-02):5.378137e-03,(37:1.512054e-02,36:6.564791e-04):2.519906e-02):9.900694e-02):6.339592e-02,34:1.433914e-02):9.787962e-02):5.861777e-02):2.861719e-01):1.975299e-01):2.114749e-02,(27:9.014851e-02,(29:4.645460e-02,(28:1.803945e-01,26:3.427196e-02):2.724977e-02):7.815276e-03):3.694182e-01):7.382300e-02):1.650541e-01):3.231823e-01,2:4.048248e-02):1.034607e-02,3:4.141222e-02,1:2.266278e-01);
   tree gen.208000 = [&U] ((27:8.260939e-02,(28:1.108929e-01,(26:3.235479e-02,29:5.809390e-02):4.036382e-03):5.531450e-02):7.888889e-02,(((((((25:2.119576e-03,24:6.570940e-02):9.851896e-02,23:6.306065e-03):2.619814e-01,((34:4.150388e-02,(((37:2.365140e-02,36:1.254944e-02):2.121597e-02,(38:1.764655e-03,39:7.710796e-02):2.296799e-02):1.289732e-01,35:5.579472e-03):7.544610e-03):8.680046e-02,33:6.915827e-02):6.644040e-02):7.300012e-02,32:3.196280e-03):1.227157e-01,((((46:4.518515e-02,((43:1.338791e-03,44:1.571694e-02):6.405031e-02,45:6.853853e-03):1.002231e-01):1.418095e-02,(47:1.698161e-03,((49:3.415799e-02,48:2.826435e-02):1.903359e-02,50:1.333326e-01):1.137639e-01):3.396279e-02):7.996135e-02,40:4.683189e-02):5.651382e-03,(41:8.126187e-03,42:4.757221e-02):2.208685e-02):2.472419e-01):9.255519e-03,(31:1.278450e-02,30:1.531131e-02):1.219857e-01):3.204870e-02,((2:9.457884e-03,3:4.010854e-02):2.237022e-01,((22:3.948368e-03,21:1.710127e-02):2.695742e-02,(((17:7.522983e-02,(18:7.668671e-04,((16:1.679615e-02,20:1.626664e-02):3.977542e-02,19:3.711418e-02):5.470758e-02):1.105361e-02):2.970411e-02,(10:3.232647e-02,((8:1.814398e-02,(5:1.203352e-02,(4:7.847780e-03,(7:1.414745e-02,6:2.957109e-03):2.019666e-02):1.223220e-02):3.533337e-02):2.349981e-02,9:2.713688e-02):6.137789e-02):1.958159e-02):1.957443e-01,((13:3.771416e-03,(12:5.661070e-02,11:1.516876e-02):1.531020e-02):5.964671e-02,(14:1.179687e-02,15:1.020984e-02):3.334731e-02):1.290875e-01):6.315192e-02):4.963134e-02):2.701514e-01):2.127378e-01,1:2.879552e-01);
   tree gen.209000 = [&U] (((((10:3.478434e-03,(((((4:1.200658e-02,6:2.462098e-02):5.244439e-04,7:9.995532e-03):5.824436e-02,5:1.553758e-02):2.342694e-02,8:3.305162e-03):6.151999e-03,9:6.009110e-03):2.060635e-02):3.948193e-03,((19:3.383457e-02,(20:2.929012e-02,16:3.567947e-02):3.793653e-02):1.030336e-01,(18:1.061852e-02,17:7.889663e-02):7.452256e-03):4.977662e-02):1.844828e-01,((13:1.593605e-02,(12:1.346276e-02,11:2.105959e-02):2.024387e-02):8.646186e-02,(14:1.437402e-03,15:9.094577e-03):5.200083e-02):3.701297e-02):8.298501e-02,((((27:5.656411e-02,28:5.338298e-02):8.084568e-02,(29:1.371782e-01,26:3.318246e-03):1.774999e-03):1.259119e-01,((40:7.521251e-03,((41:3.147119e-02,42:3.318127e-02):2.389306e-02,(((46:2.241475e-02,(44:9.286049e-04,(45:6.307593e-03,43:6.821638e-06):2.765793e-03):5.618965e-02):1.119675e-02,(47:1.781450e-02,(48:2.850719e-02,49:7.377326e-02):3.493236e-02):2.297928e-02):3.920614e-03,50:2.636572e-01):4.381153e-02):1.304873e-02):1.833276e-01,((((((34:1.044238e-02,(36:4.312998e-03,(37:2.083955e-02,(38:3.886923e-03,39:2.603060e-03):2.964155e-02):1.751168e-02):2.089086e-01):8.965508e-03,35:1.078606e-02):8.861096e-02,33:1.623708e-02):8.052435e-02,(23:2.011095e-02,(25:6.763166e-03,24:3.508718e-02):1.523167e-02):1.528598e-01):5.605929e-02,32:6.043893e-03):6.837606e-02,(31:3.552777e-02,30:1.018096e-02):7.424401e-02):6.485810e-03):3.539972e-02):1.568406e-01,(21:2.255057e-02,22:1.029216e-02):5.794202e-02):5.296657e-03):1.605289e-01,(2:1.687350e-02,3:4.582618e-02):4.705735e-02,1:1.405055e-01);
   tree gen.210000 = [&U] ((2:1.396129e-02,3:1.149001e-02):5.273275e-02,(((((((5:2.701828e-02,((7:1.348742e-02,4:2.033448e-02):1.697038e-02,6:1.013050e-02):1.521095e-02):1.708941e-02,8:2.851919e-03):1.547976e-02,9:2.351685e-02):1.077662e-02,(((19:1.597578e-02,(20:4.356311e-02,16:7.117063e-03):1.305217e-02):8.235497e-02,(18:1.356429e-03,17:1.288971e-02):4.607010e-03):4.467487e-02,10:7.617340e-04):9.469941e-03):1.547702e-01,((14:3.489039e-02,15:5.454052e-03):4.486985e-02,(13:4.108594e-02,(12:9.738828e-03,11:2.033076e-02):2.367275e-02):6.078245e-02):3.180352e-02):7.830138e-02,((26:5.226635e-03,(29:1.183667e-01,(28:2.692743e-02,27:8.945085e-02):2.987048e-02):2.750057e-02):1.759635e-01,(((40:5.170324e-03,((42:2.882574e-02,41:3.002718e-02):3.382457e-02,((((44:2.407397e-02,(43:3.491449e-03,45:1.027341e-02):1.226537e-03):2.286920e-02,(47:4.980204e-03,(48:2.129265e-02,49:9.115410e-02):3.269939e-02):4.454325e-02):7.871284e-03,50:1.002529e-01):4.694231e-03,46:1.934097e-02):3.977898e-02):2.180886e-02):1.497570e-01,(31:2.158142e-02,30:2.410917e-03):1.146764e-01):5.974075e-02,(((33:2.247168e-02,(34:4.767977e-03,(35:1.558972e-02,((38:3.353901e-03,39:2.683861e-02):2.557675e-02,(36:8.666416e-04,37:5.596750e-03):2.269979e-03):8.964115e-02):3.693244e-02):1.646094e-01):8.529540e-03,((25:9.939121e-03,24:5.828035e-02):1.238224e-02,23:1.796848e-02):1.377686e-01):2.191869e-01,32:6.822792e-03):1.107686e-01):1.053746e-01):3.550719e-02):2.150621e-02,(21:1.043779e-02,22:9.842061e-03):4.786298e-02):1.443500e-01,1:1.079171e-01);
   tree gen.211000 = [&U] ((((((31:3.408890e-02,30:6.676027e-03):3.397520e-02,(40:1.547672e-02,((42:3.447397e-02,41:2.953539e-02):5.045671e-03,((47:2.040175e-03,((49:5.090524e-02,48:2.350079e-02):2.426100e-03,50:2.263639e-01):1.938494e-02):6.378120e-02,(((45:2.848664e-02,43:1.093781e-02):6.214792e-03,44:1.825431e-02):3.094949e-02,46:1.291888e-02):5.147980e-03):4.927754e-02):2.562130e-02):1.383969e-01):1.658722e-02,((28:5.208633e-02,(27:4.341685e-02,29:1.337648e-01):2.023668e-02):1.748143e-02,26:2.228780e-02):1.928213e-01):2.328106e-02,(((33:2.836606e-02,((34:1.157292e-02,35:3.151777e-04):2.508187e-02,(36:3.464800e-02,((38:1.955288e-02,39:2.150814e-02):3.830392e-02,37:2.451059e-02):4.436470e-03):6.876375e-02):7.543913e-02):3.934398e-02,((23:2.030597e-02,24:1.592732e-02):6.557644e-03,25:1.123209e-02):1.787980e-01):2.363148e-02,32:2.609230e-02):7.544098e-02):6.275965e-02,((((13:9.443558e-03,(12:4.841707e-02,11:2.297556e-02):1.839687e-02):4.984813e-02,(14:2.831172e-03,15:1.029575e-03):4.869276e-02):1.068291e-01,((18:2.934523e-02,((19:3.259325e-02,(20:5.195049e-02,16:2.245404e-02):1.884994e-02):5.101419e-02,17:1.456652e-02):1.014416e-02):5.139294e-02,(10:6.599906e-03,(((5:4.707043e-03,((4:2.013145e-02,7:1.331838e-02):5.749509e-03,6:3.201230e-02):2.375688e-03):1.927627e-02,8:2.074634e-03):3.373278e-02,9:2.517200e-02):1.792684e-02):5.539784e-03):1.746865e-01):1.291080e-01,(21:1.179563e-02,22:1.112240e-02):5.249678e-02):1.262894e-01):8.420335e-02,(3:4.216276e-02,2:2.007882e-03):3.603924e-02,1:1.222900e-01);
   tree gen.212000 = [&U] ((((((11:7.136975e-02,(12:5.964664e-02,13:6.245902e-03):1.966122e-02):1.189412e-01,(15:1.534107e-02,14:1.462135e-02):6.717848e-02):8.298561e-02,(((17:4.373476e-02,(18:7.834663e-03,(((5:1.005244e-02,(4:5.228654e-03,(7:4.666830e-03,6:4.065494e-02):4.079678e-02):2.791505e-02):1.209563e-02,(9:4.053986e-02,8:1.706399e-02):3.604070e-03):6.277884e-02,10:3.492828e-02):1.041378e-01):4.638589e-02):3.972714e-02,19:3.910525e-02):4.099283e-02,(20:3.254187e-02,16:2.817614e-02):1.518540e-02):8.842228e-02):7.636361e-02,(((((26:5.092879e-02,(28:8.825063e-02,29:5.308587e-02):2.960122e-02):2.292109e-02,27:7.857643e-02):2.810565e-01,(40:1.288665e-02,((41:1.153458e-02,42:4.176447e-02):7.072509e-02,((((44:5.525840e-03,(45:4.679567e-03,43:5.409861e-03):2.175020e-02):3.055108e-02,(47:8.354745e-03,(49:3.277091e-02,48:4.743570e-02):3.755480e-02):5.651487e-02):1.726725e-02,46:6.113139e-03):5.869843e-02,50:2.059581e-01):1.108434e-02):3.563326e-02):2.668805e-01):3.142521e-02,(32:6.181527e-02,((23:1.154819e-01,(24:3.215065e-02,25:9.747975e-03):3.500443e-02):2.125251e-01,(33:7.930465e-02,(((38:3.349283e-03,39:2.277083e-02):2.719260e-02,(36:2.899361e-02,37:2.310752e-02):1.254794e-02):1.270013e-01,(34:2.974679e-02,35:1.895607e-02):2.109686e-02):1.106409e-01):2.317044e-03):9.855570e-02):9.734399e-02):7.750622e-02,(31:4.010377e-02,30:7.993380e-04):4.579730e-02):1.926610e-01):3.688939e-02,(21:5.914486e-02,22:8.518374e-02):4.087293e-02):1.237830e-01,(3:2.570674e-02,2:5.698208e-03):1.124134e-01,1:2.243392e-01);
   tree gen.213000 = [&U] ((2:1.133002e-02,3:1.104551e-01):1.384596e-01,((((17:2.661186e-02,(18:4.588983e-03,(((8:1.192021e-02,(5:9.022254e-03,(((7:1.570349e-02,6:2.213831e-02):3.692753e-02,4:6.488638e-02):1.178051e-02,9:4.013491e-02):1.517851e-02):2.952199e-02):8.893512e-02,10:1.615400e-02):9.361055e-02,(19:6.505335e-03,(20:4.172796e-02,16:3.367579e-02):5.828933e-02):1.523118e-02):6.979468e-03):5.104451e-02):1.714474e-01,((11:6.266100e-02,(12:2.542482e-02,13:1.941087e-02):2.246298e-02):1.436705e-01,(14:2.810709e-03,15:1.939597e-02):1.008339e-01):2.423932e-02):1.979176e-01,(21:1.292228e-02,22:3.638344e-02):5.700308e-02):9.249654e-02,((((((49:2.572527e-02,48:2.594182e-02):5.183081e-02,47:5.423757e-03):3.062825e-02,((45:1.607859e-02,(44:5.866584e-02,43:1.424054e-02):1.694394e-02):1.638867e-01,(46:1.326061e-02,50:2.151097e-01):4.118706e-02):1.064053e-02):8.656215e-02,(41:1.904683e-02,42:6.772442e-02):2.695692e-02):4.776243e-03,40:9.873742e-02):2.023067e-01,((29:8.043142e-02,((27:1.380832e-01,28:1.077165e-01):3.472054e-02,26:4.025353e-02):2.960402e-02):2.011932e-01,((31:3.763130e-02,30:2.227529e-04):1.071679e-01,(32:2.550382e-03,((((25:4.611755e-03,24:3.714396e-02):5.825282e-02,23:3.247338e-02):4.037881e-01,33:5.512603e-02):2.232710e-02,((35:3.226640e-03,34:4.135934e-02):4.511108e-02,((37:1.726399e-02,36:3.439052e-02):2.190075e-02,(38:3.082103e-02,39:2.674591e-02):1.150174e-02):6.401747e-02):9.413429e-02):1.511474e-01):7.684081e-02):6.541714e-02):1.131916e-02):8.618455e-02):1.272468e-01,1:3.701041e-01);
   tree gen.214000 = [&U] ((2:1.707444e-02,3:6.071853e-02):2.765890e-02,(((22:2.084165e-02,21:6.799161e-03):1.482542e-02,(((19:1.496561e-02,(20:1.696888e-02,16:2.283393e-02):3.594601e-02):2.004557e-02,((18:4.076006e-03,((((5:1.103751e-02,(4:1.452641e-02,(7:1.338915e-02,6:7.626212e-05):1.086544e-02):2.444007e-02):2.050565e-02,9:2.226306e-02):1.199335e-02,8:2.991084e-03):2.789371e-02,10:1.089387e-02):1.983570e-02):8.554007e-03,17:1.462887e-02):3.239299e-02):9.424671e-02,((12:1.608852e-02,(11:4.164301e-02,13:1.067039e-02):5.119040e-02):8.101884e-02,(14:6.017757e-03,15:2.172643e-02):2.757205e-02):3.930365e-02):1.050532e-01):4.919957e-02,(((31:2.068638e-02,30:1.512855e-02):1.387044e-01,((27:7.679407e-02,(29:6.578726e-02,(26:4.025946e-02,28:7.787843e-02):3.850006e-03):1.129117e-02):1.105210e-01,(32:6.608920e-02,(((25:2.535138e-03,24:1.635941e-02):4.508484e-02,23:1.785101e-02):9.158205e-02,(((35:2.112154e-03,34:6.293834e-03):3.170514e-02,((36:3.489432e-03,(38:1.694270e-02,39:1.901843e-02):4.012827e-02):2.419819e-02,37:2.481057e-03):1.843716e-02):7.683110e-02,33:6.009804e-02):6.845101e-02):5.992246e-02):4.698238e-02):2.680010e-02):1.703299e-02,(((((50:1.020575e-01,46:1.025517e-02):4.263492e-03,(49:1.414150e-02,(47:3.482479e-02,48:2.392435e-02):3.013090e-02):8.764000e-02):3.606010e-03,(45:6.178185e-03,(44:5.190781e-03,43:4.717480e-03):3.751041e-02):1.612046e-02):2.959966e-02,(41:1.491246e-02,42:3.722894e-02):1.987781e-02):4.658411e-02,40:5.283808e-02):1.506782e-01):5.073870e-02):2.021782e-01,1:9.772946e-02);
   tree gen.215000 = [&U] ((2:1.963618e-02,3:1.072691e-02):5.061952e-02,(((((29:9.205956e-02,(27:5.904027e-02,28:8.884154e-02):3.784422e-02):1.024290e-02,26:1.353087e-02):2.188423e-01,((32:4.139604e-02,((((((39:5.123490e-02,38:1.479345e-02):3.031105e-02,36:8.560264e-04):4.955924e-04,37:4.291048e-02):1.301090e-01,(35:1.213036e-02,34:1.419931e-02):1.155939e-02):4.485328e-02,(23:6.020744e-02,(24:1.102654e-02,25:1.237451e-02):9.260894e-02):1.254737e-01):1.833798e-02,33:1.347124e-02):1.175298e-01):6.723776e-02,(41:3.168084e-03,((42:8.261898e-02,40:6.518974e-02):3.077273e-02,((46:2.386098e-02,(((49:5.072936e-03,50:1.619639e-01):5.695671e-02,48:1.601572e-02):5.420664e-02,47:1.452836e-02):3.497009e-02):2.862976e-02,((44:2.971990e-02,45:7.286590e-03):1.126531e-02,43:6.972497e-03):2.979862e-02):4.648150e-02):5.625742e-03):1.776154e-01):9.628710e-03):9.551138e-02,(30:2.688475e-03,31:3.887226e-02):8.838996e-02):1.808899e-01,((21:2.234373e-02,22:2.822836e-03):3.759293e-02,(((16:1.391253e-02,(((10:1.543461e-02,((14:3.336021e-03,15:3.236977e-03):9.765893e-02,(13:6.505338e-03,(11:3.426240e-03,12:2.034593e-02):2.330656e-02):8.166123e-02):1.151717e-01):1.892286e-02,(8:3.889500e-03,((((6:1.275843e-02,7:1.130781e-02):8.604930e-03,9:2.180976e-02):1.054408e-02,4:9.730287e-03):3.158255e-02,5:1.974695e-02):3.293039e-02):2.242613e-02):3.406161e-02,(17:3.872763e-02,18:2.419208e-02):2.694658e-03):3.416449e-02):5.339533e-03,20:5.390186e-03):4.468182e-02,19:8.322086e-03):1.352967e-01):1.376439e-02):1.365965e-01,1:1.589178e-01);
   tree gen.216000 = [&U] ((((21:1.715833e-02,(((15:1.785267e-02,14:1.527027e-02):8.389580e-02,(13:2.016549e-02,(11:1.827748e-02,12:3.053275e-03):9.834328e-03):1.112824e-01):1.642410e-01,((((10:2.585046e-02,((6:5.227479e-03,((4:6.282838e-03,(5:3.039269e-03,8:2.679487e-02):2.220557e-02):2.465287e-02,7:1.862131e-02):5.127731e-03):1.247551e-02,9:1.198998e-02):6.580030e-02):8.021398e-02,18:6.875090e-03):1.121519e-01,(19:3.152192e-02,17:4.634054e-02):7.672940e-03):2.418360e-02,(16:1.944289e-02,20:4.063528e-02):1.460694e-02):2.406343e-02):1.437861e-01):1.255409e-02,22:1.647703e-03):1.114370e-01,(3:6.131768e-02,2:4.959742e-03):1.115300e-01):2.797168e-02,((((32:2.730712e-03,(((24:1.642525e-02,25:9.762814e-03):1.433726e-02,23:1.773546e-02):1.117904e-01,(((35:2.409777e-02,((36:2.394530e-02,37:2.076201e-02):5.730522e-02,(38:7.739003e-05,39:1.483064e-02):2.628375e-02):5.544034e-02):1.675367e-02,34:1.528236e-02):1.111930e-01,33:4.287930e-02):5.759230e-02):8.971149e-02):4.113685e-02,(29:3.314886e-02,(27:2.715905e-02,(26:1.237827e-02,28:9.646038e-02):3.934538e-02):9.632373e-02):1.974223e-01):6.798566e-02,((((((43:5.217107e-03,45:3.695419e-03):1.130368e-03,44:3.220728e-02):5.442974e-02,46:8.700636e-03):1.167009e-03,(((49:1.895292e-02,50:8.616673e-02):6.011251e-03,48:3.505951e-02):1.494979e-02,47:1.271775e-02):5.338524e-02):3.848642e-02,(41:6.752884e-04,42:4.904827e-02):7.340210e-02):1.449360e-02,40:2.637165e-02):2.059759e-01):4.552187e-02,(31:9.111301e-03,30:2.033856e-02):4.733796e-02):1.382848e-01,1:8.126017e-02);
   tree gen.217000 = [&U] ((2:1.856371e-02,((((((46:9.432892e-02,((48:5.913026e-02,(49:5.825150e-02,50:1.261963e-01):6.038461e-03):3.105312e-02,47:9.620914e-03):3.552084e-02):2.777544e-02,((43:1.437717e-02,45:3.580708e-03):2.288718e-02,44:7.467975e-03):1.081460e-01):5.835898e-02,(42:6.399725e-02,41:5.935080e-04):9.624932e-03):7.003315e-02,40:6.188833e-02):2.277953e-01,(((30:1.748979e-02,31:2.605204e-02):1.021504e-01,(32:8.284122e-02,((23:1.963912e-02,(24:2.354406e-02,25:1.216388e-02):6.561650e-02):2.310293e-01,(33:3.995564e-02,((35:3.757366e-03,34:5.950863e-02):7.273114e-03,((38:5.696819e-03,39:4.921867e-02):2.029099e-02,(36:2.224030e-02,37:2.590412e-02):4.215670e-02):1.687667e-01):8.343055e-02):4.169156e-02):1.761357e-01):4.388280e-02):1.905571e-02,(27:4.359477e-02,((26:5.076542e-03,29:1.247361e-01):1.015719e-01,28:1.274654e-01):2.020682e-01):1.573897e-01):6.730756e-03):2.382819e-01,(22:9.751169e-03,(((20:1.877128e-02,16:1.158009e-02):1.412138e-02,((18:1.030619e-03,((((14:1.070832e-02,15:1.688711e-03):9.092323e-02,((11:6.435089e-02,13:1.857783e-02):2.644879e-02,12:4.443540e-02):1.168546e-01):1.915768e-01,(10:4.992664e-02,(((5:1.437041e-02,(4:1.878694e-02,(6:3.611272e-02,7:7.534139e-04):2.399399e-02):8.668558e-03):1.269699e-02,9:4.360690e-02):2.196082e-02,8:1.556702e-02):1.629436e-02):1.512207e-02):6.067648e-02,17:4.926694e-02):1.432498e-03):9.650805e-02,19:1.643510e-02):3.210889e-02):1.245726e-01,21:2.972943e-03):1.988177e-03):1.222256e-01):2.228154e-01):4.936351e-02,3:1.187298e-02,1:1.913279e-01);
   tree gen.218000 = [&U] (((((46:2.138241e-02,(((48:2.812577e-02,(49:1.814632e-02,50:1.392948e-01):6.858728e-03):4.535344e-02,47:9.090156e-03):3.183986e-02,((40:5.725246e-02,(42:3.146151e-02,41:2.936847e-03):2.072028e-02):8.694002e-02,((44:7.549313e-03,43:7.666487e-03):9.579999e-03,45:9.197569e-03):1.010300e-01):5.299508e-03):4.986138e-02):3.431876e-01,((30:2.808969e-03,31:2.461482e-02):1.131355e-01,((((23:2.708978e-02,(24:3.911338e-02,25:1.149284e-02):6.171709e-02):2.121139e-01,(((37:1.455060e-03,(36:6.128919e-03,(38:1.073705e-02,39:1.600026e-03):4.323298e-02):1.609523e-02):1.488921e-01,(34:2.697177e-02,35:2.984015e-03):7.431323e-03):1.842863e-01,33:3.838086e-02):1.104069e-01):6.237788e-02,32:1.867793e-02):4.626961e-02,((29:2.770071e-01,26:2.044055e-02):1.111185e-01,(27:8.261931e-02,28:1.266459e-01):3.374423e-02):2.300958e-01):8.243775e-02):8.953499e-02):1.251122e-01,(((16:1.163883e-02,20:2.192702e-02):3.274204e-03,((17:4.813141e-02,(18:2.642316e-02,(((14:1.133662e-02,15:1.595550e-03):3.972039e-02,((12:1.576822e-02,11:3.478294e-02):1.702451e-02,13:2.825782e-03):1.410049e-01):1.038751e-01,((((5:6.215925e-04,((4:1.826280e-02,7:6.906758e-03):1.217042e-02,6:1.650151e-03):3.543240e-02):2.687009e-02,9:5.305407e-02):3.008942e-03,8:8.831256e-03):2.346474e-02,10:4.581956e-02):6.028912e-03):8.269805e-02):7.377405e-03):1.074049e-01,19:1.552842e-02):3.226384e-02):1.221874e-01,(21:6.522745e-03,22:8.906016e-03):3.687574e-02):1.532669e-01):1.466624e-01,2:8.325395e-03):7.351155e-02,3:5.954393e-02,1:1.850372e-01);
   tree gen.219000 = [&U] ((3:4.390139e-02,2:4.999065e-02):4.855647e-02,((((27:6.812594e-02,((26:1.689837e-02,29:1.165525e-01):2.066612e-02,28:8.914124e-02):9.273156e-02):4.600215e-02,(40:4.052559e-04,((41:1.309468e-02,42:3.346117e-02):4.371616e-02,((46:2.859587e-02,((45:1.157446e-02,43:8.230662e-03):3.171711e-02,44:7.258707e-03):2.294998e-02):1.218769e-03,((47:2.944820e-02,(48:4.892992e-02,49:5.824068e-02):5.684151e-02):2.793953e-02,50:1.327676e-01):3.436247e-03):6.497435e-02):5.641542e-03):9.642281e-02):1.071798e-02,(((((24:9.987376e-03,25:6.507004e-03):6.285371e-02,23:3.631174e-04):8.727349e-02,(((34:1.954531e-02,35:1.729159e-02):5.519266e-02,((37:2.832337e-03,36:6.529341e-03):1.390493e-02,(39:5.233311e-03,38:7.977180e-03):4.838677e-02):5.181401e-02):8.081578e-02,33:8.193584e-03):6.538210e-02):3.164901e-02,32:2.627163e-02):6.818394e-02,(31:1.214953e-02,30:7.270948e-03):6.813807e-02):2.005060e-02):1.711527e-01,((21:7.816158e-03,22:1.280080e-02):3.570215e-03,(((15:5.607827e-03,14:3.191137e-03):4.094965e-02,((11:2.425072e-03,12:1.589615e-02):2.503221e-03,13:8.708372e-03):1.135446e-01):1.142915e-01,((20:1.546191e-03,(((17:5.571763e-02,18:1.171550e-03):2.301497e-02,(10:6.187832e-03,(9:4.742556e-02,((8:1.448501e-02,((7:1.443766e-03,6:8.121958e-03):6.909649e-02,5:2.793889e-04):2.497544e-02):3.753941e-02,4:2.407289e-02):1.777188e-02):3.757641e-02):4.268867e-02):3.721736e-02,19:1.914666e-02):1.315252e-01):7.310335e-03,16:4.578186e-02):1.045604e-01):6.875147e-02):1.013773e-01):5.366952e-02,1:1.645139e-01);
   tree gen.220000 = [&U] ((((((((23:1.124156e-02,(24:2.460832e-02,25:1.127038e-02):1.873566e-02):1.541138e-01,((34:3.797977e-03,(((39:5.597897e-03,38:2.105228e-03):1.656077e-02,(36:2.734365e-03,37:2.480859e-02):3.359107e-02):1.046908e-01,35:4.423023e-03):6.333089e-03):3.356749e-02,33:4.383073e-04):6.143858e-02):7.139112e-02,32:3.347411e-03):3.585271e-02,((40:1.835550e-03,(((((44:1.514079e-02,43:8.696507e-04):2.171112e-03,45:3.788564e-03):3.188866e-02,((47:1.644515e-02,(49:2.539809e-02,48:8.954848e-03):4.380119e-02):2.749735e-02,46:4.221225e-02):1.177204e-03):2.134289e-02,(41:8.711803e-03,42:3.880795e-02):2.118474e-02):2.459333e-02,50:8.463509e-02):1.301786e-02):2.209112e-01,(29:1.896120e-02,((27:2.109444e-02,28:4.408642e-02):1.139223e-02,26:5.762732e-03):1.500125e-02):1.224075e-01):3.431522e-03):5.951964e-02,30:4.761878e-03):5.483771e-04,31:1.594929e-02):1.743260e-01,((21:2.440912e-02,22:4.101260e-03):2.615611e-02,(16:2.340832e-02,(((18:2.426662e-04,(17:6.936528e-02,(((9:3.666018e-02,(((6:5.587635e-03,(8:4.156173e-02,5:8.418324e-03):1.036933e-03):8.284327e-03,4:1.661725e-03):4.918606e-03,7:1.851871e-02):2.834937e-02):4.589105e-02,10:7.606446e-03):1.018616e-03,((14:1.187728e-02,15:2.431835e-03):5.280017e-02,(13:9.824582e-03,(12:3.934850e-02,11:2.001045e-02):4.661939e-02):7.330836e-02):8.565768e-02):3.450663e-02):1.012139e-02):3.710357e-02,19:2.189533e-02):2.168986e-02,20:1.234157e-02):7.790158e-03):9.004250e-02):3.128793e-02):6.845305e-02,(2:1.204400e-02,3:2.902348e-02):7.485537e-02,1:9.068551e-02);
   tree gen.221000 = [&U] ((2:8.028371e-03,(((((((41:4.125079e-02,42:6.464641e-02):7.911520e-03,(((45:1.270298e-02,43:1.871564e-02):2.678329e-02,44:1.408571e-02):2.489492e-02,((((49:3.877597e-02,50:1.555821e-01):2.604242e-02,48:7.724567e-02):7.903344e-02,47:2.905537e-03):5.164436e-02,46:1.386466e-02):4.715175e-02):6.650262e-02):4.262009e-02,40:2.279617e-02):3.139865e-01,(((26:2.407647e-02,(29:1.616790e-01,28:9.141049e-02):1.948951e-03):3.756716e-02,27:1.260894e-01):2.598734e-01,(32:3.140627e-03,(((((38:1.847428e-02,39:5.523247e-03):7.195533e-02,36:2.351315e-02):2.604035e-02,37:8.280205e-03):4.943070e-02,(35:1.254090e-02,34:3.024934e-02):4.402692e-02):1.234042e-01,33:4.167313e-02):1.003339e-01):5.116717e-02):4.124741e-02):1.007553e-01,(23:1.526860e-02,(24:6.783661e-02,25:1.486128e-02):6.621593e-02):2.288564e-01):8.567172e-02,(30:1.781668e-02,31:1.703727e-02):1.011914e-01):2.690460e-01,(((20:2.568104e-03,16:7.323014e-02):3.586427e-02,((((((14:2.863019e-02,15:5.071341e-03):8.268582e-02,(12:1.666983e-02,(13:3.614702e-02,11:1.946759e-02):3.863421e-03):1.013723e-01):2.170027e-01,(10:1.693022e-03,(9:2.681365e-02,(4:2.082306e-03,((5:4.965538e-02,8:1.789360e-02):6.827689e-03,(7:5.958540e-02,6:1.055594e-02):3.541619e-02):1.015709e-02):7.336261e-02):4.231832e-02):3.353570e-02):3.738230e-02,18:1.270522e-02):8.217089e-03,17:8.573503e-02):4.936918e-02,19:5.224501e-03):3.295166e-02):1.660059e-01,(22:1.260203e-02,21:3.312574e-02):3.912513e-02):1.980885e-01):2.782014e-01):1.903667e-03,3:1.333902e-01,1:2.612426e-01);
   tree gen.222000 = [&U] ((2:2.523326e-02,3:2.530935e-02):2.288721e-02,((22:1.722131e-02,21:4.569522e-02):1.082077e-01,(((19:2.170947e-02,(((10:5.931295e-03,(((14:8.549026e-04,15:6.124700e-03):3.423182e-02,((11:5.113400e-03,12:1.551977e-02):1.623166e-02,13:3.168779e-02):5.955178e-02):2.158433e-01,(9:9.778964e-03,(((4:5.162782e-04,(7:2.783322e-03,6:7.735317e-03):1.483194e-02):2.515398e-02,5:6.491346e-03):2.721524e-02,8:2.501499e-02):4.425713e-02):7.488549e-02):2.858284e-02):3.503340e-02,18:6.362347e-02):3.773338e-02,17:9.863941e-03):2.331679e-02):2.858492e-02,(20:1.578981e-03,16:6.327051e-02):3.225803e-02):1.177749e-01,(((((42:5.498425e-02,41:5.521104e-03):3.682357e-02,((((48:6.745154e-02,50:1.344222e-01):8.459611e-03,49:1.611292e-02):2.627828e-02,47:1.866921e-02):4.178165e-02,(((45:1.097531e-02,44:4.521635e-03):3.429152e-03,43:1.731955e-02):4.179598e-02,46:3.600743e-02):4.242157e-02):6.952256e-02):5.426376e-02,40:6.326905e-03):2.221992e-01,((32:1.115923e-01,(((((38:1.162091e-02,39:9.495821e-03):4.193150e-02,(36:1.341418e-02,37:2.750909e-02):1.954319e-02):8.234793e-02,(35:1.083528e-02,34:4.834190e-02):7.602786e-02):8.817945e-02,33:4.587613e-02):4.012199e-02,(23:1.319200e-02,(24:7.134793e-03,25:6.303396e-04):1.144008e-01):1.847079e-01):5.336885e-02):3.631638e-02,(27:3.738025e-02,((26:4.455238e-03,28:1.090748e-01):2.820278e-03,29:7.971189e-02):1.271734e-01):2.103485e-01):7.954272e-02):9.985409e-02,(30:1.539353e-02,31:1.259685e-02):9.970222e-02):2.324546e-01):8.231220e-02):2.060852e-01,1:2.978072e-01);
   tree gen.223000 = [&U] ((((((((((34:1.168567e-02,(35:1.556820e-02,(((39:4.799475e-03,38:7.505428e-03):2.674866e-02,36:8.155570e-03):5.068091e-03,37:1.126268e-02):6.328543e-02):1.833375e-02):6.683834e-02,33:2.729809e-02):2.243251e-02,((24:9.538919e-02,25:5.375819e-03):1.469044e-01,23:7.305420e-03):1.925815e-01):5.430776e-02,(29:2.004823e-02,((27:1.152891e-01,26:8.079745e-04):1.589085e-02,28:1.111575e-01):1.009099e-01):2.368628e-01):6.086414e-02,32:6.469960e-03):1.926491e-01,(31:3.594445e-02,30:3.940572e-02):7.369767e-02):2.360999e-02,(((41:1.845527e-02,42:2.131887e-02):2.445111e-02,((((49:4.804593e-02,(50:2.727298e-01,48:2.324965e-02):6.275569e-03):2.833497e-02,47:2.049446e-03):3.777863e-02,((44:1.266465e-02,43:4.488715e-03):7.565171e-03,45:6.747291e-03):1.189074e-01):3.018647e-04,46:3.813079e-02):3.577003e-02):1.415898e-02,40:1.390612e-02):3.762372e-01):1.663074e-01,((20:6.607909e-03,((19:1.007598e-03,(17:8.502874e-02,(18:3.052116e-02,(((9:9.083172e-03,(((6:1.795028e-02,(7:2.619190e-02,4:1.089403e-02):4.763962e-02):6.542168e-03,5:2.554454e-03):7.875338e-02,8:4.115226e-03):9.532137e-03):3.128096e-02,((15:8.980453e-03,14:1.725872e-02):5.669353e-02,(11:2.204339e-02,(13:2.963555e-02,12:1.092930e-02):9.971711e-03):1.288860e-01):1.249795e-01):4.683481e-02,10:1.969348e-02):7.000242e-02):4.315729e-02):3.827844e-02):3.302681e-02,16:2.446383e-02):4.801139e-03):5.205408e-02,(22:2.363696e-02,21:1.320261e-02):1.353583e-02):2.107218e-01):1.813526e-01,2:3.689412e-03):1.144086e-02,3:7.729997e-02,1:2.087310e-01);
   tree gen.224000 = [&U] ((((31:3.022354e-02,((40:1.107574e-02,((41:3.546762e-02,42:1.383559e-02):2.302650e-02,((47:3.920754e-03,(49:8.430864e-02,48:7.237228e-02):1.808189e-02):1.457040e-02,((46:3.608956e-02,((45:9.786817e-03,43:2.264794e-02):4.991146e-02,44:2.916274e-02):6.436808e-02):1.045394e-02,50:2.131460e-01):4.999711e-02):4.749962e-02):3.533252e-02):1.639522e-01,((32:4.741778e-03,(33:2.268028e-03,(((36:3.067832e-02,37:4.860759e-03):1.411365e-02,(38:1.565015e-03,39:1.327686e-02):2.413543e-02):8.593440e-02,(34:4.240116e-02,35:2.514800e-02):1.948495e-02):1.230653e-01):1.380860e-01):8.153385e-02,((26:1.529894e-03,(29:9.650828e-02,28:1.014839e-01):1.078341e-03):4.628172e-02,27:6.672784e-02):1.284829e-01):5.246102e-02):5.012407e-02):2.746804e-03,(30:3.756397e-02,(23:6.887411e-02,(25:2.030634e-02,24:3.637430e-02):6.059315e-03):3.592523e-01):3.275357e-02):1.285852e-01,((20:2.129599e-02,((19:4.249149e-02,((18:1.420739e-03,((((((5:4.378660e-02,(7:2.832697e-03,6:9.826552e-03):1.980510e-02):3.541659e-03,4:8.783074e-03):1.621115e-02,9:2.541646e-02):2.727367e-02,8:2.511020e-02):5.284396e-02,10:7.995187e-03):2.497340e-02,((14:1.968587e-02,15:1.799405e-02):2.956688e-02,(13:3.357835e-02,(12:6.245215e-03,11:1.850902e-02):1.715664e-02):1.503725e-01):1.063318e-01):6.309369e-02):3.105721e-02,17:4.548156e-02):9.687753e-02):1.213700e-01,16:9.625788e-03):5.298448e-02):3.455364e-01,(21:1.366435e-02,22:1.971208e-04):9.830252e-02):9.017246e-02):7.154969e-02,(3:3.614164e-02,2:1.016012e-02):1.424185e-01,1:3.233836e-01);
   tree gen.225000 = [&U] ((((((26:2.886228e-02,(29:1.640589e-01,(28:1.243403e-01,27:3.915861e-02):5.492372e-02):4.060456e-02):1.837152e-01,(32:1.311103e-02,((((38:1.459491e-03,39:1.714636e-02):3.769712e-02,(37:3.951772e-02,36:2.742360e-02):4.287701e-02):1.154171e-01,(35:1.887550e-02,34:2.173601e-02):1.319200e-02):2.635925e-01,(((23:9.495452e-02,24:4.538573e-02):1.225838e-03,25:2.718485e-02):4.519460e-01,33:3.327334e-02):2.084680e-03):1.519568e-01):1.052153e-01):1.245878e-01,(31:4.032603e-02,30:1.863919e-02):3.967815e-02):3.538031e-02,(((41:1.181719e-02,42:1.940842e-02):1.283021e-02,((50:2.718461e-01,((47:6.855800e-02,(49:5.099553e-02,48:8.495326e-02):1.827771e-02):4.969975e-02,46:3.073847e-02):5.039264e-02):6.595752e-02,((45:2.437326e-02,43:1.723659e-02):3.791373e-02,44:3.604967e-02):2.615484e-02):1.741789e-01):1.872177e-02,40:3.863275e-02):2.811202e-01):2.314447e-01,((((19:5.786713e-03,(20:2.131392e-02,16:3.196124e-02):6.835962e-02):1.650695e-02,17:7.205421e-02):1.751665e-02,(18:1.028857e-03,(10:5.872847e-02,(((((4:1.134288e-02,(6:2.533502e-02,5:6.753588e-03):4.379721e-02):1.952506e-02,7:1.652279e-02):7.142894e-02,8:4.916611e-02):2.602715e-02,9:1.002226e-02):1.360046e-02,((14:9.764729e-03,15:3.225489e-03):2.843227e-02,(13:4.173643e-02,(11:2.100748e-02,12:8.065364e-03):2.100883e-02):1.827008e-01):2.119235e-01):4.163089e-02):8.148216e-02):1.709220e-02):1.703165e-01,(21:1.764678e-02,22:6.813113e-03):5.096076e-02):1.741959e-01):2.610672e-01,(3:1.674308e-02,2:1.312126e-02):9.694677e-02,1:1.124364e-01);
   tree gen.226000 = [&U] (((((21:7.523169e-03,(((17:2.306919e-02,(18:7.891032e-04,(10:1.888152e-02,((9:5.267746e-04,(((4:3.829227e-03,(7:2.113036e-02,6:1.853994e-03):3.072846e-03):5.972582e-03,5:1.484879e-03):5.602486e-03,8:1.598062e-02):1.538241e-02):4.297320e-02,((14:6.501984e-03,15:4.313259e-03):4.207180e-02,(13:7.177876e-03,(11:1.918019e-02,12:7.939249e-03):6.016598e-02):7.926302e-02):9.542653e-02):2.994394e-03):5.879386e-02):1.883762e-02):3.258314e-02,19:1.589141e-02):3.636926e-02,(16:2.570819e-02,20:2.789051e-02):3.458124e-03):1.237909e-01):1.074184e-02,22:2.869926e-04):2.139626e-02,(((((((34:6.416296e-03,(35:1.041385e-02,((37:1.727929e-03,36:2.588082e-02):6.425047e-02,(38:1.176171e-02,39:7.053880e-04):3.098624e-02):9.438663e-02):9.952004e-03):8.738893e-02,33:3.975985e-02):3.006087e-02,(23:1.621654e-02,(24:3.147274e-02,25:5.024389e-03):6.474219e-02):1.651714e-01):9.519775e-02,32:4.306848e-03):9.281057e-02,(27:4.970322e-02,(29:5.398215e-02,(26:2.234508e-02,28:5.111058e-02):1.302993e-02):4.514019e-03):1.893571e-01):4.226178e-02,(30:1.058771e-02,31:4.230995e-03):8.353327e-02):3.122464e-02,(40:8.626250e-03,((41:2.049248e-02,(46:2.087808e-02,((((49:2.593902e-02,50:1.856809e-01):1.396076e-02,48:5.488948e-02):1.910593e-02,47:1.175947e-02):3.954437e-02,(44:2.317424e-02,(43:6.991664e-03,45:3.614159e-02):1.139350e-02):5.143249e-02):2.027370e-02):4.963713e-02):4.939859e-03,42:4.292593e-02):6.398585e-02):5.173266e-02):1.254769e-01):2.552041e-01,2:9.900051e-03):1.827534e-02,3:1.898541e-02,1:1.930907e-01);
   tree gen.227000 = [&U] ((((21:5.048595e-02,22:3.125053e-04):3.858075e-02,(16:3.906124e-02,(20:4.722584e-03,(((17:2.298696e-02,((((14:9.083063e-03,15:8.407364e-04):4.581185e-02,((11:1.929570e-02,12:2.484322e-02):6.014750e-03,13:7.199675e-03):3.591654e-02):1.050673e-01,(9:2.453155e-02,((5:3.124233e-03,(8:1.558865e-02,(7:1.884336e-02,6:7.359047e-05):1.481921e-02):3.358387e-02):3.162213e-02,4:2.856979e-02):2.211834e-02):2.712449e-02):1.758362e-02,10:1.746029e-02):6.578791e-02):1.311009e-02,18:6.615622e-03):3.551067e-02,19:7.979157e-03):7.864670e-03):1.144997e-03):8.512644e-02):1.400472e-01,((40:6.744614e-03,(41:1.851507e-02,(((((43:1.515417e-02,(45:1.527221e-03,44:3.914755e-02):1.059459e-03):6.412961e-02,50:1.440021e-01):4.572378e-03,((48:7.284582e-02,49:2.107400e-02):2.080438e-02,47:9.431406e-03):1.741045e-02):1.143107e-02,46:9.372750e-03):6.219282e-02,42:4.585276e-02):2.778492e-03):3.732256e-02):1.018515e-01,((27:5.538931e-02,(29:7.514423e-02,(26:3.076076e-02,28:7.052957e-02):1.557163e-03):1.023724e-02):1.327104e-01,((30:3.257344e-02,31:3.584736e-02):8.302794e-02,(((((34:4.770113e-02,35:1.189018e-02):2.075033e-03,((38:4.368057e-03,39:1.715652e-02):3.949114e-02,(37:2.149237e-03,36:1.246751e-02):6.363862e-03):1.073051e-01):1.176271e-01,33:2.587351e-02):3.701500e-02,(23:1.765814e-02,(24:1.139474e-02,25:4.008154e-03):8.674295e-02):1.263648e-01):4.485985e-02,32:1.474361e-02):6.635506e-02):3.287707e-02):4.853678e-02):1.408745e-01):1.468335e-01,(3:2.497853e-02,2:9.160166e-03):6.275701e-02,1:2.479944e-01);
   tree gen.228000 = [&U] (((((16:2.753988e-02,(((17:3.307689e-02,((10:1.599021e-02,(((7:2.494233e-03,((5:6.313666e-03,8:3.157606e-02):1.383793e-02,6:1.243527e-02):8.426151e-03):1.958525e-02,4:5.117616e-02):5.343311e-02,9:2.848315e-02):2.831465e-02):3.857333e-02,18:4.643968e-03):5.018745e-02):4.976821e-02,19:1.541542e-02):1.137690e-01,20:1.759511e-02):3.679477e-03):2.264892e-01,((15:3.608213e-03,14:6.336461e-03):9.849975e-02,(13:9.352749e-03,(11:3.906138e-02,12:2.419892e-02):7.379842e-03):1.631635e-01):4.721863e-02):1.227210e-01,(22:1.155682e-02,21:1.811501e-02):7.561218e-02):1.698206e-01,((27:4.224915e-02,((28:6.383750e-02,26:4.653299e-02):3.416296e-02,29:1.016698e-01):8.725284e-02):1.636982e-01,((((30:9.163656e-03,31:3.218360e-02):3.606765e-01,((((35:5.765540e-03,34:5.137485e-02):1.505162e-02,(37:2.781225e-02,((39:6.495665e-02,38:1.062348e-02):4.166324e-02,36:3.400179e-02):4.221464e-02):1.799495e-01):1.058130e-01,33:4.245736e-02):2.206292e-01,((25:3.617646e-02,24:3.370090e-02):2.513005e-02,23:2.543873e-02):2.344683e-01):1.427272e-01):1.297476e-02,32:2.877910e-02):9.417580e-02,(50:1.878937e-01,(40:6.679880e-03,((41:2.389542e-02,42:7.413220e-02):3.811216e-02,(46:4.782382e-02,(((45:2.583842e-03,43:1.615928e-02):9.453156e-03,44:1.188691e-02):5.516824e-02,((49:7.232938e-02,48:1.250121e-01):3.787515e-02,47:3.397559e-02):7.976112e-02):2.317195e-02):6.838164e-02):7.394945e-02):1.540759e-01):1.301869e-01):6.856616e-03):1.603785e-01):1.266243e-01,(3:2.531721e-02,2:1.950677e-02):8.738756e-02,1:1.787426e-01);
   tree gen.229000 = [&U] ((((21:3.038642e-02,((16:2.955800e-02,(19:7.231400e-02,((18:1.204262e-02,(((14:5.661393e-02,15:1.275756e-03):1.540166e-01,((11:1.135727e-02,12:1.427930e-02):3.778778e-02,13:5.059892e-02):9.579723e-02):1.458642e-01,(10:3.689854e-04,(9:1.306927e-03,(4:5.976631e-03,(7:3.882860e-02,((8:1.604842e-02,5:1.271310e-02):6.691305e-03,6:1.624078e-02):2.643962e-02):4.163302e-03):9.893214e-02):9.382047e-02):5.044554e-04):1.040058e-01):3.545280e-02,17:6.478756e-02):5.191122e-02):1.555313e-02):1.306241e-03,20:1.223323e-02):1.604064e-01):6.393889e-02,22:3.437792e-02):8.938602e-02,(((40:4.481336e-02,((41:1.417009e-02,((46:1.345108e-02,(43:1.636775e-02,(45:5.325549e-03,44:2.892765e-02):6.411978e-03):9.582964e-02):6.724899e-02,(47:6.692216e-03,((49:6.738087e-02,48:7.446483e-02):8.242394e-03,50:2.130160e-01):2.124300e-02):9.359989e-02):3.690268e-02):1.685634e-02,42:6.957821e-02):3.334978e-02):3.394949e-01,(32:3.170038e-02,((((35:1.501112e-02,(34:6.814164e-02,(36:4.968857e-03,(37:6.620194e-03,(38:3.969677e-02,39:3.800973e-03):4.981696e-02):1.191864e-02):1.034504e-01):8.356849e-03):3.284691e-01,33:9.301469e-02):1.740247e-01,(23:6.782442e-03,(24:4.050266e-02,25:2.524790e-03):7.684202e-02):1.823180e-01):5.675269e-02,(26:1.485326e-02,(29:1.173477e-01,(28:1.102033e-01,27:8.418326e-02):1.961037e-02):1.910682e-02):1.046327e-01):4.954109e-02):1.742713e-01):2.486717e-02,(30:1.485552e-02,31:6.288360e-02):2.104518e-01):1.515422e-01):2.451043e-01,(2:4.792024e-02,3:4.877329e-02):4.606150e-02,1:2.901430e-01);
   tree gen.230000 = [&U] ((((((17:2.187065e-02,((10:3.371586e-03,((((4:5.997631e-03,(7:1.206402e-04,6:6.066981e-03):2.626508e-02):2.145525e-02,5:6.001041e-03):4.354862e-03,8:4.798023e-03):5.415838e-03,9:4.181788e-02):1.706605e-02):2.071911e-02,18:9.581187e-03):5.810750e-03):1.671926e-02,(19:4.052789e-03,(20:5.829761e-03,16:5.841072e-03):2.002269e-02):6.232197e-03):7.962521e-02,((15:2.461317e-03,14:7.641834e-03):2.156275e-02,((11:1.271103e-02,12:2.803701e-02):1.674399e-02,13:2.160578e-03):6.342162e-02):5.588135e-02):3.263293e-02,(22:1.459946e-04,21:1.629018e-02):1.948424e-02):3.925258e-02,((((50:6.568435e-03,((((45:3.857233e-03,43:2.921971e-03):4.899572e-04,44:2.777439e-02):1.518438e-02,(((41:4.473401e-03,42:2.995313e-02):1.301141e-02,40:2.837031e-02):3.107289e-02,46:1.222923e-02):1.058619e-02):1.850628e-03,((49:7.605367e-04,48:3.179170e-02):3.074121e-02,47:1.817523e-02):7.749929e-03):5.051348e-02):8.101572e-02,(27:1.749031e-02,((28:3.051838e-02,29:4.326531e-02):9.690366e-03,26:8.275299e-03):1.284175e-02):8.981298e-02):4.515861e-02,((((35:2.874887e-03,(((39:9.085200e-03,38:1.187166e-02):1.635265e-02,(37:9.560513e-03,36:2.366374e-03):8.367111e-03):4.316588e-02,34:6.549103e-03):1.835489e-02):5.361460e-02,33:9.758772e-03):3.154177e-02,((25:2.434467e-03,24:1.058816e-02):2.547257e-02,23:2.136574e-02):6.892364e-02):4.200603e-02,32:1.977462e-02):2.634581e-02):5.003912e-02,(30:1.411087e-02,31:1.336035e-02):1.776294e-02):9.559452e-02):3.361764e-02,(3:9.677923e-03,2:8.177437e-03):3.659868e-02,1:5.174733e-02);
   tree gen.231000 = [&U] (((((((17:2.781120e-02,((10:8.923787e-03,((5:7.496468e-03,((6:1.487176e-02,7:5.123548e-04):1.053555e-02,(8:1.394150e-02,9:1.383006e-02):5.213838e-03):2.156191e-02):9.694567e-04,4:1.172737e-02):2.034452e-02):1.889854e-02,18:5.358721e-03):1.493769e-02):2.438168e-02,19:8.552118e-03):2.464262e-02,(16:4.730888e-03,20:1.482976e-03):5.281759e-03):1.009767e-01,((15:8.364831e-03,14:1.093758e-02):5.228834e-02,((11:2.938074e-02,12:8.527021e-03):3.201445e-02,13:2.636402e-03):8.386486e-02):5.147935e-02):2.940771e-02,(22:1.095224e-03,21:3.144903e-02):7.902313e-02):5.430237e-02,((50:8.225651e-03,(48:3.570745e-02,((47:6.101675e-04,(46:1.118743e-02,((41:5.458579e-03,(40:2.492394e-02,42:2.722700e-02):7.812546e-03):3.871584e-02,((44:1.271548e-02,43:5.357938e-04):2.602296e-03,45:4.197952e-03):1.822950e-02):1.835026e-02):1.367045e-02):1.739254e-02,49:2.617230e-02):1.094625e-03):6.644820e-02):9.799774e-02,(((((35:3.508023e-03,(34:1.555672e-02,((39:9.454129e-04,38:1.448615e-02):2.492803e-02,(37:7.333176e-03,36:1.366736e-04):1.178506e-02):5.942563e-02):2.145151e-02):5.537044e-02,33:3.638317e-02):2.402954e-02,((25:1.224243e-02,24:3.084455e-02):3.819779e-02,23:2.607111e-02):1.350972e-01):1.450809e-02,32:8.808171e-03):2.800686e-02,(((26:8.125859e-03,(28:4.814505e-02,29:5.209883e-02):4.824330e-03):3.768891e-02,27:2.600085e-02):1.118904e-01,(30:1.290603e-02,31:2.482623e-02):3.951227e-02):2.343813e-02):8.102079e-02):4.825804e-03):4.359255e-02,(3:1.081503e-02,2:2.255224e-03):2.300658e-02,1:1.461499e-01);
   tree gen.232000 = [&U] ((3:1.139213e-02,2:5.346177e-02):2.420698e-02,((((((33:3.014200e-02,(((36:1.940035e-02,37:1.218673e-02):1.398919e-02,(39:1.157224e-02,38:3.696914e-02):7.093665e-02):1.513010e-01,(35:8.318895e-03,34:3.682904e-02):1.060474e-02):3.230748e-02):1.089021e-01,32:5.006977e-02):7.029104e-02,((((41:3.679614e-02,40:4.393058e-02):9.671141e-03,((46:3.721795e-02,(47:1.154874e-02,((48:2.446948e-02,49:6.064792e-02):2.866999e-02,50:2.291750e-01):2.921443e-02):8.165727e-02):4.246077e-02,(43:1.273010e-03,(45:1.082159e-02,44:1.333490e-02):4.970915e-03):1.008483e-01):2.941757e-02):1.141523e-03,42:1.799345e-02):2.754386e-01,(29:1.073310e-02,(26:2.592839e-03,(28:4.188044e-02,27:1.113324e-01):6.021999e-02):7.141502e-02):2.300918e-01):7.793395e-02):9.394806e-02,(25:5.079553e-03,(24:7.331434e-03,23:1.107074e-01):1.650697e-02):1.371533e-01):8.081244e-02,(31:6.542038e-03,30:5.147116e-03):1.621678e-02):1.453400e-01,(((16:1.902208e-02,20:4.036243e-03):3.628805e-02,((17:2.213884e-02,(18:9.713611e-03,(((15:5.480157e-03,14:1.076330e-02):4.519090e-02,((12:8.847941e-03,11:1.071535e-02):3.620641e-02,13:1.165551e-02):4.395865e-02):2.156184e-01,(10:1.181592e-02,((8:3.735524e-03,(((4:2.166679e-03,7:1.743204e-02):5.479038e-02,6:5.447990e-03):4.347249e-03,5:1.259816e-02):1.113901e-02):6.001488e-02,9:1.570605e-03):6.318255e-02):6.619847e-03):8.101579e-02):2.388312e-02):1.435527e-02,19:3.506579e-04):1.016662e-02):2.011871e-01,(22:2.167744e-02,21:6.278184e-02):5.212476e-03):9.928260e-02):2.659567e-01,1:1.415421e-01);
   tree gen.233000 = [&U] ((((30:1.710491e-02,(((((41:2.790163e-02,(((47:1.392619e-02,(48:1.433344e-02,(50:1.629603e-01,49:2.592457e-02):2.652919e-02):2.037537e-02):2.043810e-02,(46:7.416248e-02,(44:7.860421e-03,(45:1.715152e-02,43:2.392853e-02):1.098608e-02):4.110755e-02):4.416463e-02):6.458496e-02,42:1.671239e-02):5.779582e-03):9.556296e-03,40:1.334461e-02):2.518777e-01,((33:2.609158e-02,(((36:1.746956e-02,37:3.853197e-03):2.056585e-02,(39:1.563913e-02,38:1.246692e-02):2.965771e-02):1.406930e-01,(35:7.777733e-03,34:1.871670e-02):1.100213e-03):1.080486e-01):1.137684e-01,32:5.579276e-03):8.771915e-02):2.358969e-02,(29:1.258767e-02,((28:6.907826e-02,26:1.953281e-02):1.475716e-02,27:1.485402e-01):7.894663e-02):2.073859e-01):2.725188e-02,(23:7.183359e-02,(25:1.575637e-02,24:7.102155e-03):7.089847e-02):1.708054e-01):7.809632e-02):1.278478e-02,31:2.308896e-02):3.031242e-01,((21:2.520006e-03,22:1.519566e-02):1.417488e-02,((((18:3.545089e-02,((((7:1.702100e-02,(4:2.290386e-03,(6:3.479186e-02,(5:6.531852e-05,8:7.391501e-03):8.297848e-03):1.046518e-02):1.102093e-02):2.824126e-02,9:2.382253e-02):1.112605e-01,((15:4.951534e-03,14:1.558880e-02):4.262485e-02,(13:1.099368e-02,(11:4.790338e-03,12:2.290215e-02):2.034829e-02):1.031826e-01):1.509507e-01):2.210518e-03,10:4.792688e-03):4.259059e-02):2.202153e-02,17:1.288782e-02):1.510163e-02,19:1.615434e-02):2.468338e-02,(20:1.219829e-03,16:3.292454e-02):3.006115e-02):6.521646e-02):1.752016e-01):1.028096e-01,(3:1.142792e-02,2:2.431848e-02):4.672684e-02,1:1.321467e-01);
   tree gen.234000 = [&U] ((((((29:3.060933e-03,(26:4.416668e-02,(27:1.132737e-01,28:1.030134e-01):3.504490e-03):4.698096e-02):1.274887e-01,((((41:5.719353e-03,42:5.818516e-02):5.524067e-03,((47:5.000580e-04,((49:1.183494e-02,50:1.899158e-01):1.660093e-02,48:2.187847e-02):2.803569e-02):3.082543e-02,((44:1.606335e-02,(43:5.361564e-03,45:6.911303e-03):1.027753e-02):7.782304e-02,46:3.678003e-02):2.081365e-02):5.015300e-02):1.086211e-01,40:1.416932e-02):2.217987e-01,((33:2.770406e-02,((37:1.413882e-02,(36:1.974636e-02,(39:2.452417e-03,38:1.323739e-02):3.543082e-02):1.874261e-02):5.749005e-02,(35:1.539266e-02,34:2.106002e-02):4.239594e-02):1.156877e-01):1.778390e-01,32:4.693674e-03):1.606454e-02):6.590239e-02):8.403144e-02,(30:2.513926e-02,31:7.499725e-03):5.812367e-04):5.107968e-02,(23:1.048307e-02,(25:8.251833e-03,24:2.394403e-02):1.276767e-01):1.447643e-01):1.208999e-01,((21:1.302016e-02,22:5.728208e-03):1.270762e-01,((((18:8.266352e-04,(((15:1.034183e-02,14:1.997202e-03):6.087884e-02,(13:8.906837e-03,(11:2.852029e-02,12:1.363886e-02):7.818045e-03):1.095813e-01):1.546346e-01,(10:6.378861e-03,(((((7:2.106562e-02,4:1.672685e-02):3.819132e-02,6:6.481852e-02):1.081705e-02,5:3.777229e-02):2.188106e-02,8:8.344377e-03):1.079543e-02,9:1.456077e-02):3.313261e-02):1.631723e-02):3.644718e-02):2.771253e-02,17:2.362991e-02):4.816383e-03,19:9.171276e-03):5.622674e-02,(16:3.495931e-02,20:3.238701e-03):5.281164e-03):7.088720e-02):1.179517e-01):1.371199e-01,(3:2.730267e-02,2:5.632338e-03):3.785012e-02,1:1.403135e-01);
   tree gen.235000 = [&U] ((((((17:1.300259e-02,(19:2.512465e-02,(16:3.734277e-02,20:9.424809e-03):3.174892e-02):1.069870e-01):2.565206e-02,((((((7:6.032653e-03,4:1.398187e-02):8.155309e-03,6:3.467198e-03):4.180975e-02,5:5.745262e-03):1.637763e-02,(9:1.863118e-02,8:1.123653e-02):2.775352e-02):6.032817e-02,10:5.563196e-02):2.890523e-02,18:4.821759e-02):8.307615e-03):1.839515e-01,(((12:1.201134e-02,11:1.194383e-02):1.588714e-02,13:8.150615e-03):9.636746e-02,(15:5.204719e-03,14:2.016865e-03):9.191820e-02):4.483287e-02):1.292214e-01,(22:1.089840e-02,21:1.273597e-02):8.736168e-02):1.633596e-01,((30:2.178067e-02,(31:6.128665e-02,((23:5.005102e-02,(25:1.522519e-02,24:3.693585e-02):2.585157e-02):1.273820e-01,((((36:3.608802e-06,((38:4.925984e-02,39:2.035460e-02):1.589397e-02,37:1.415468e-02):3.314687e-03):1.034769e-01,(34:4.623522e-02,35:6.912878e-03):1.024548e-02):1.424261e-01,33:3.006448e-02):1.389670e-01,32:3.129730e-02):7.069073e-02):1.325147e-01):6.724196e-03):1.713395e-01,((((28:4.051408e-02,26:1.445522e-02):9.853009e-03,29:7.907065e-02):1.772702e-02,27:3.597334e-02):1.682686e-01,(50:7.396538e-02,(49:3.179741e-02,(48:1.078375e-02,((((45:1.266389e-03,(43:9.743190e-03,44:3.070432e-03):8.595812e-03):6.359963e-02,((40:8.844957e-02,41:2.287055e-02):2.265780e-02,42:2.823187e-02):7.616571e-02):9.211968e-03,46:9.363461e-03):3.829821e-02,47:1.738475e-03):2.328128e-02):2.455783e-02):1.232458e-01):1.910764e-01):1.059027e-01):2.084244e-02):8.212331e-02,(3:1.477198e-03,2:4.362135e-03):2.106532e-01,1:8.308535e-02);
   tree gen.236000 = [&U] ((3:4.906864e-02,2:1.978456e-02):5.993151e-02,(((22:7.081925e-03,21:3.774873e-03):2.575225e-02,(((16:1.692814e-02,(((14:1.583933e-03,15:2.670268e-02):2.799142e-02,(13:2.857043e-02,(12:2.904222e-02,11:6.385303e-03):2.670682e-02):5.309130e-02):6.663602e-02,((18:1.003963e-02,17:3.766636e-02):5.569913e-02,((((4:3.701910e-02,(7:1.250786e-02,6:1.664959e-02):3.495833e-02):2.499065e-03,(5:8.814579e-03,8:4.078737e-02):2.725188e-03):9.366271e-03,9:3.862485e-02):3.512689e-02,10:4.107543e-03):9.931447e-04):8.665243e-04):7.459226e-02):2.196437e-02,20:2.742066e-02):1.027170e-02,19:4.927568e-02):1.048143e-01):3.350617e-02,(((40:2.479762e-02,((41:3.774014e-02,42:3.698971e-02):1.421523e-02,((46:4.474333e-02,(((48:5.082598e-02,49:2.992077e-02):4.821084e-04,50:1.332508e-01):7.517325e-02,47:2.194415e-02):6.382224e-03):1.840093e-02,(44:7.417581e-03,(45:6.596546e-03,43:2.166612e-02):1.315492e-02):9.942616e-02):4.674020e-02):5.106791e-02):1.916493e-01,((23:5.908718e-02,(25:3.975124e-04,24:4.967456e-02):2.556010e-03):2.555954e-01,(31:2.374340e-02,30:3.969969e-03):3.727274e-02):4.396573e-02):7.392521e-03,((29:1.092094e-02,(26:1.517725e-02,(28:2.233559e-02,27:8.103421e-02):4.813149e-02):5.516025e-02):1.391067e-01,(32:2.786882e-02,((((36:3.069227e-03,(38:3.338496e-02,39:1.048636e-02):3.876933e-02):6.414218e-03,37:4.857818e-03):8.842480e-02,(35:6.032344e-03,34:2.571543e-02):3.487734e-02):9.264597e-02,33:5.475785e-04):1.147076e-01):7.596547e-02):3.023604e-03):1.861368e-01):2.041551e-01,1:7.399578e-02);
   tree gen.237000 = [&U] (((((40:1.084310e-02,(42:3.968832e-02,(((50:2.121641e-01,((44:4.461787e-02,(45:1.749217e-02,43:7.905599e-03):7.711013e-03):2.958202e-02,46:1.830785e-02):3.947818e-02):4.307473e-02,((48:1.778263e-02,49:3.319493e-02):2.329978e-02,47:4.814836e-04):3.151497e-02):1.031296e-01,41:4.186996e-02):1.862741e-02):2.262803e-02):1.797818e-01,((32:2.935387e-02,(((((36:2.285778e-02,37:1.731432e-02):5.932163e-03,(38:1.466894e-02,39:9.033730e-04):3.543120e-02):9.740693e-02,35:6.969017e-03):3.414084e-02,34:2.762751e-02):7.256065e-02,33:6.615512e-03):1.358548e-01):4.889286e-02,(29:2.008976e-02,(26:8.528081e-03,(28:8.323551e-02,27:7.008363e-02):3.784989e-02):9.386411e-02):1.173942e-01):6.584939e-02):2.006964e-02,((((25:1.999935e-02,24:2.570495e-02):4.507798e-03,23:5.217750e-02):2.950628e-01,30:1.780964e-02):4.958860e-03,31:3.949122e-02):1.181576e-01):2.168121e-01,(22:3.040414e-02,(((((16:2.127939e-02,(((((8:5.685854e-02,((6:1.275839e-03,(7:1.452276e-02,4:7.841316e-04):7.841010e-03):1.026934e-02,5:1.640829e-02):8.852443e-03):2.338331e-02,9:3.152769e-02):3.177622e-02,10:4.699536e-03):3.287600e-03,((14:2.696729e-02,15:3.731666e-03):1.118332e-01,(13:4.971211e-03,(12:3.222024e-02,11:3.598130e-02):5.643467e-02):6.568869e-02):7.577133e-02):6.609557e-02,20:2.321098e-02):7.866074e-03):4.639273e-02,18:4.335349e-02):1.802875e-02,19:6.945774e-02):3.311752e-02,17:4.178810e-02):2.239420e-01,21:2.400637e-02):6.626998e-03):7.434500e-02):1.662539e-01,(2:3.985482e-02,3:2.925465e-02):9.406590e-03,1:1.963132e-01);
   tree gen.238000 = [&U] ((((29:4.417566e-02,(28:8.760336e-02,26:2.817702e-02):8.093765e-03):4.128242e-02,27:3.928204e-02):1.141933e-01,(((32:8.215457e-03,(((((38:7.776604e-03,39:2.826256e-04):1.122558e-01,(37:8.066318e-03,36:4.972295e-02):2.568407e-02):1.671383e-01,35:3.164563e-03):3.303468e-02,34:1.401727e-02):7.014310e-02,33:7.883990e-03):1.267074e-01):1.238626e-01,(40:1.019582e-02,((42:8.351435e-02,41:3.966699e-02):3.764918e-02,(((45:2.419731e-02,43:1.987617e-03):5.302340e-03,44:1.987984e-02):3.561085e-02,((47:4.561505e-04,(49:6.750780e-02,(50:1.941965e-01,48:1.407761e-02):2.911515e-02):1.919593e-02):2.423519e-02,46:1.723773e-02):2.012897e-02):7.093925e-02):2.755505e-02):2.162915e-01):9.253964e-02,((30:1.746134e-02,31:1.237779e-02):3.096120e-02,((23:8.447907e-02,25:5.935804e-04):4.508905e-02,24:2.327965e-02):2.424387e-01):2.612404e-01):3.354430e-02):1.513278e-01,(((17:6.484440e-03,(((16:2.741321e-02,20:1.538032e-02):5.988619e-02,19:1.206257e-02):3.264079e-02,((((14:1.944278e-02,15:9.051458e-04):4.854402e-02,((11:6.222032e-02,12:1.145554e-02):2.225416e-02,13:3.791677e-02):8.497337e-02):1.009275e-01,(((8:5.824210e-02,(5:7.744736e-03,(4:4.867522e-03,(7:1.294225e-02,6:2.621514e-03):2.668015e-02):4.297706e-03):3.359842e-02):1.101197e-02,9:2.986887e-02):2.553089e-02,10:5.791327e-03):3.353527e-02):6.332121e-02,18:3.388580e-03):2.737926e-02):4.240926e-02):1.683872e-01,(21:4.160034e-03,22:3.214923e-02):2.093552e-02):1.073965e-01,(2:3.015732e-02,3:1.109314e-02):8.055139e-02):4.909299e-02,1:1.926444e-01);
   tree gen.239000 = [&U] (((((26:2.103849e-02,(28:6.633225e-02,29:7.974317e-02):2.491678e-03):1.526411e-02,27:8.711149e-02):7.649979e-02,(((42:6.407065e-02,41:3.043177e-02):1.669365e-02,(((47:1.171013e-02,((49:1.978411e-02,50:5.799468e-02):1.290314e-02,48:2.362232e-02):5.586015e-02):1.121980e-02,(((44:8.785785e-03,45:2.235350e-03):2.443551e-03,43:3.441401e-04):4.714209e-02,46:4.395488e-02):2.080710e-02):6.316333e-02,40:2.512770e-02):4.534769e-04):1.799586e-01,((32:2.170173e-02,(((((36:8.616737e-03,(38:3.401533e-04,39:1.777998e-02):4.899664e-02):1.148441e-02,37:2.119194e-04):1.111589e-01,35:1.215451e-04):5.171913e-03,34:9.390550e-03):4.674025e-02,33:6.048450e-03):9.720755e-02):9.422233e-02,((31:1.343954e-02,30:1.366766e-02):5.559772e-02,(25:4.602603e-04,(24:1.716544e-02,23:6.791934e-02):1.745367e-03):9.557778e-02):3.358240e-02):5.917082e-02):1.562989e-02):5.706710e-02,(((19:1.546311e-02,(18:7.262622e-04,(17:2.611765e-02,(10:7.570785e-03,(((8:2.237917e-02,(5:2.856066e-03,((7:1.419387e-02,6:4.352939e-03):5.438182e-03,4:1.701694e-03):1.580111e-03):1.831438e-02):5.498721e-03,9:4.175954e-02):1.557063e-02,((14:8.908358e-03,15:6.880012e-04):2.993988e-02,((11:3.219406e-02,12:1.231025e-02):2.376970e-03,13:1.398205e-02):6.518998e-02):1.031075e-01):1.578605e-03):3.098631e-02):8.180191e-03):2.185301e-02):3.409627e-02,(16:2.269121e-02,20:1.578024e-03):1.923201e-02):9.375786e-02,(21:3.191501e-03,22:2.466429e-02):2.913370e-02):9.087324e-02):2.522213e-02,(2:2.264052e-02,3:5.242523e-03):7.369248e-02,1:5.207302e-02);
   tree gen.240000 = [&U] ((((((25:4.446242e-03,(23:3.506589e-02,24:1.001375e-02):1.865601e-02):8.122891e-02,(31:1.169748e-02,30:1.189603e-02):5.020556e-02):1.159042e-02,(((((37:3.375591e-02,(36:1.561425e-02,(38:4.548857e-02,39:1.519308e-02):3.444587e-02):7.803916e-03):9.884775e-02,(35:1.371156e-03,34:2.949618e-02):7.277415e-03):4.399172e-02,33:6.324572e-03):8.460732e-02,32:1.082855e-02):7.019690e-03,(40:4.150024e-02,((42:1.774037e-02,41:3.233430e-02):2.860033e-02,((47:1.054668e-02,((50:5.114942e-02,49:1.302704e-02):2.007802e-02,48:3.297448e-03):4.260702e-02):2.067240e-02,(46:1.773622e-02,((45:3.333926e-03,43:2.786182e-03):1.027983e-02,44:1.398023e-02):4.552456e-02):1.539187e-02):1.928767e-02):6.380728e-03):1.359854e-01):6.276675e-02):3.967737e-02,(28:1.263387e-02,((29:6.940670e-02,26:2.470377e-03):1.528238e-02,27:5.289908e-02):4.996636e-02):2.210718e-01):1.092944e-01,((22:1.362350e-02,21:1.981735e-02):3.240489e-02,((19:1.221912e-02,(17:7.825044e-03,(18:4.294550e-03,((((14:7.753639e-03,15:2.335071e-04):2.275882e-02,((11:1.082273e-02,12:5.833656e-03):2.898588e-02,13:1.540864e-02):5.271418e-02):8.974252e-02,((8:1.947833e-02,(((7:1.235403e-02,6:1.332161e-02):6.338479e-04,4:1.819772e-02):3.264543e-03,5:8.020874e-03):3.189159e-02):6.044937e-03,9:6.560640e-03):2.295905e-02):7.241040e-04,10:6.589445e-03):3.064185e-02):2.912806e-02):1.481218e-02):2.534369e-02,(20:7.083659e-03,16:1.896817e-02):2.049648e-02):8.300932e-02):9.778080e-02):2.202778e-02,(2:1.614327e-02,3:3.371805e-02):7.953347e-03,1:9.569527e-02);
   tree gen.241000 = [&U] (((((23:1.325915e-02,(25:4.446275e-03,24:2.996628e-02):5.875195e-02):1.089708e-01,(((((35:1.411121e-02,(37:7.234500e-03,(36:1.046171e-03,(38:6.464696e-03,39:1.101850e-03):4.420998e-02):1.768847e-02):1.499879e-01):1.979213e-02,34:2.760471e-02):9.547567e-02,33:7.837814e-03):1.135429e-01,32:2.202272e-02):3.187641e-02,(((50:1.752194e-01,(46:8.290536e-03,(49:4.194326e-02,(47:1.346992e-02,48:3.424706e-02):6.431716e-03):2.129901e-02):2.353180e-03):3.172318e-02,(43:2.088823e-02,(44:8.124754e-03,45:1.323168e-03):1.510450e-02):2.964799e-02):3.499844e-03,((42:3.443416e-02,41:1.172101e-02):2.711478e-02,40:5.142974e-02):6.851644e-02):1.685218e-01):4.187762e-02):5.142984e-02,((31:3.427837e-02,30:1.006594e-02):2.891092e-02,(29:4.552206e-02,((26:3.010786e-02,28:7.233119e-02):2.716592e-02,27:1.144506e-01):7.235761e-02):2.478238e-01):7.044383e-03):1.206473e-01,((22:8.001704e-03,21:1.746085e-02):4.287763e-02,((19:3.095388e-03,(17:3.749332e-02,(18:1.089768e-03,((((5:4.121384e-02,(4:3.692220e-03,(6:1.668854e-02,7:1.579570e-02):1.935354e-02):1.802220e-02):1.784909e-02,8:2.400525e-02):1.180559e-02,9:4.380635e-02):3.313745e-02,(10:6.348072e-03,((14:1.387622e-02,15:5.599217e-03):1.646690e-02,((11:4.327400e-03,12:4.195617e-02):7.249114e-04,13:3.801713e-02):1.248820e-01):7.802679e-02):2.456636e-03):6.362432e-02):5.973763e-03):5.398249e-02):3.607957e-02,(16:2.502289e-02,20:6.350534e-03):2.646626e-02):1.741902e-01):6.811309e-02):5.052787e-02,(3:4.123288e-02,2:7.741559e-04):6.728570e-02,1:1.257853e-01);
   tree gen.242000 = [&U] (((((25:7.999171e-03,23:7.201137e-02):3.724322e-03,24:6.284094e-02):9.338137e-02,((((((27:1.237552e-01,28:7.724971e-02):7.380673e-03,26:1.399173e-02):1.224867e-01,29:2.569120e-02):1.385541e-01,((((46:8.854292e-03,((45:1.385668e-02,44:1.622737e-03):1.710163e-04,43:2.467694e-03):6.797615e-02):2.278509e-02,(47:2.361579e-02,(48:5.095850e-02,49:4.479540e-02):1.836477e-02):3.874934e-02):1.102463e-03,(40:1.369240e-02,(42:3.978123e-02,41:7.981336e-02):2.634989e-02):4.133249e-02):3.858889e-02,50:1.801707e-01):2.214284e-01):4.997926e-02,(((((37:7.551422e-03,36:4.890268e-02):7.958914e-03,(39:1.236096e-03,38:1.141710e-02):4.022031e-02):1.545815e-01,(34:1.044432e-02,35:6.523125e-03):1.383149e-02):1.038027e-01,33:2.162440e-03):1.355062e-01,32:6.770909e-03):4.721241e-02):2.175633e-02,(31:3.660930e-02,30:3.727770e-02):3.179930e-02):7.664998e-03):1.359456e-01,(22:1.053781e-02,(21:4.784864e-03,((20:2.517055e-02,(19:1.651036e-02,((17:1.827158e-02,18:2.765452e-03):8.596434e-03,((((14:3.454885e-03,15:1.292011e-02):1.780445e-01,(13:2.897292e-02,(11:2.580226e-02,12:1.409754e-02):4.888943e-03):4.941771e-02):1.552219e-01,(((5:5.335975e-03,(4:1.212261e-02,(6:3.005372e-04,7:2.826360e-02):2.403376e-02):1.785672e-02):5.906429e-03,8:1.423990e-02):3.369802e-02,9:2.573564e-02):3.674609e-02):4.404282e-02,10:8.565131e-03):1.023305e-01):3.020639e-02):6.126455e-02):1.390141e-02,16:5.923378e-02):1.373928e-01):5.549651e-02):1.504077e-01):5.225790e-02,(3:1.603662e-02,2:7.488078e-02):1.201409e-01,1:1.379121e-01);
   tree gen.243000 = [&U] ((2:3.759295e-03,3:9.108445e-02):8.165580e-02,((((((20:1.904297e-02,16:2.933822e-02):5.540861e-02,19:3.075464e-02):7.667035e-02,(17:2.072507e-02,(((((8:6.052261e-02,5:1.814731e-02):1.125474e-02,(4:2.292798e-03,(7:2.377871e-02,6:1.404790e-02):1.968201e-02):1.253894e-02):1.240161e-02,9:1.608543e-02):3.024305e-02,10:2.854464e-03):1.227738e-01,18:2.918980e-02):9.063478e-03):1.265989e-02):5.255674e-02,(((11:4.242831e-02,13:4.590332e-02):1.157514e-02,12:1.892117e-02):6.436531e-02,(15:5.800033e-04,14:2.485392e-02):8.139503e-02):1.188955e-01):7.301624e-02,(22:4.223912e-02,21:3.513985e-02):5.596482e-02):1.319761e-01,(((32:3.421490e-02,(((35:3.988601e-02,34:2.054268e-02):1.358658e-02,(37:2.457051e-02,((39:7.028650e-04,38:1.411827e-02):3.853196e-02,36:5.865495e-04):4.905801e-03):1.419274e-01):5.261870e-02,(((25:2.383721e-03,24:5.868250e-02):4.795431e-02,23:7.057501e-02):4.243662e-01,33:1.433755e-02):8.441956e-02):1.591439e-01):5.855367e-02,((((27:7.857333e-02,28:1.222171e-01):3.527552e-02,29:1.102535e-01):1.121386e-01,26:1.802255e-02):6.396427e-02,(50:1.773233e-01,(40:1.034262e-01,((((((45:1.241093e-02,43:2.253636e-03):9.918604e-03,44:6.485407e-02):1.017478e-01,46:4.502548e-03):2.766774e-02,(48:6.182433e-02,49:1.334991e-02):1.576087e-01):6.548410e-03,47:6.281309e-02):5.490874e-02,(41:3.883248e-02,42:1.439125e-02):1.396177e-01):8.154326e-03):1.165934e-01):2.052176e-01):3.008019e-02):4.446595e-02,(30:1.162588e-03,31:3.261666e-02):1.450350e-01):3.144521e-01):1.242470e-01,1:3.497662e-01);
   tree gen.244000 = [&U] ((3:2.010348e-02,2:2.803419e-02):6.468873e-02,((22:1.657709e-02,((((19:1.017188e-02,(18:3.254411e-02,(17:6.462660e-02,(((13:1.565630e-03,(11:3.889697e-02,12:3.292031e-04):1.686420e-02):2.739582e-02,(15:1.738090e-02,14:1.283552e-02):6.902820e-02):1.099922e-01,(10:3.120206e-02,(8:2.608252e-02,(5:1.505694e-02,((7:1.748678e-02,(6:2.488385e-02,4:8.427358e-03):5.044646e-03):5.684060e-02,9:5.039798e-02):9.016607e-03):6.161687e-03):2.808318e-02):5.423005e-02):2.034595e-02):8.848201e-03):5.937149e-02):2.096384e-02,16:3.661530e-02):4.502697e-03,20:6.277331e-03):1.487425e-01,21:2.303628e-02):2.662978e-02):2.038439e-01,((((((47:4.711062e-03,(49:8.239140e-02,(48:4.652149e-02,50:1.595175e-01):3.402060e-02):4.404691e-02):1.879359e-02,(46:7.531267e-02,((45:4.459196e-03,44:8.610645e-03):1.547264e-02,43:2.536936e-03):1.060666e-01):1.151590e-02):7.674701e-02,(41:3.713168e-02,42:4.498909e-02):1.424716e-02):1.752340e-02,40:9.527313e-03):2.536435e-01,(27:7.597380e-02,((29:8.474467e-02,28:5.091187e-02):2.126847e-02,26:1.177018e-02):1.584843e-02):3.026538e-02):4.829068e-02,((32:4.686499e-02,(((((39:2.051320e-03,38:2.604779e-02):3.924883e-02,(37:9.352135e-03,36:3.111505e-02):2.749389e-02):1.780182e-01,35:8.065208e-03):1.704721e-02,34:7.401976e-03):1.662465e-01,33:9.395653e-04):1.304852e-01):1.584719e-01,(31:3.425415e-02,(30:1.133543e-02,((24:1.361916e-02,25:1.998645e-02):2.336081e-02,23:7.696217e-02):1.278474e-01):1.533368e-02):4.937478e-02):1.466598e-02):8.173282e-02):8.945133e-02,1:5.682203e-02);
   tree gen.245000 = [&U] (((((15:2.433428e-03,14:9.104121e-03):1.497738e-01,(((((6:1.561778e-02,(7:1.197149e-02,4:1.171251e-02):2.626604e-02):2.237010e-03,(8:2.958459e-02,5:3.898025e-03):3.478227e-03):8.276504e-03,9:1.402177e-02):5.768099e-02,(((((20:2.039766e-02,16:4.033376e-02):5.641563e-02,19:1.773706e-02):3.128111e-02,17:7.736288e-03):3.731451e-02,18:6.022925e-03):3.124192e-02,10:1.609787e-02):7.189389e-03):1.048256e-01,((11:3.429972e-02,12:9.010194e-03):7.438189e-02,13:2.109931e-02):1.099687e-01):4.006326e-02):5.600421e-02,(22:5.928381e-03,21:2.041900e-02):9.342314e-02):9.133814e-02,(((26:3.458428e-02,(28:3.795580e-02,29:1.707106e-01):3.060731e-02):3.608540e-02,27:1.560548e-01):2.016240e-01,(((32:6.389522e-02,((33:2.431267e-02,((34:4.049446e-05,35:2.736613e-02):1.004567e-02,(37:1.568305e-02,(36:3.458420e-02,(39:2.679537e-03,38:4.127000e-02):2.480982e-02):2.961993e-02):1.198885e-01):8.884233e-02):6.250238e-02,((25:2.069139e-03,24:2.271328e-02):6.660453e-02,23:5.843390e-02):1.229576e-01):6.665042e-02):1.703617e-01,(50:1.243623e-01,(40:1.572515e-02,((41:5.019845e-02,42:1.102359e-01):5.130169e-02,(46:5.641605e-02,((43:6.154577e-03,(44:8.180551e-03,45:1.873194e-03):5.921040e-04):6.089476e-02,(47:2.709845e-02,(49:4.177678e-02,48:4.056591e-02):3.077087e-02):3.085897e-02):1.666063e-02):7.107080e-02):5.205967e-02):5.404132e-02):7.935763e-02):1.210536e-01,(30:8.088327e-03,31:8.484593e-03):8.940290e-02):3.549777e-02):1.640550e-01):1.967331e-01,(3:2.486315e-02,2:2.792485e-02):1.478040e-02,1:1.782266e-01);
   tree gen.246000 = [&U] ((((((15:1.010915e-02,14:4.875428e-04):8.879689e-02,((11:9.681784e-02,12:7.786379e-03):1.126308e-02,13:4.577275e-02):7.993819e-02):1.220898e-01,((((20:1.049798e-02,16:1.498552e-02):6.639144e-02,19:9.921738e-04):5.303653e-02,18:2.333346e-03):1.004115e-02,((((((8:3.465551e-02,5:7.783936e-04):3.725484e-03,6:1.240669e-02):1.610859e-02,(4:7.672041e-03,7:1.164487e-02):1.612350e-02):2.549395e-02,9:1.566072e-02):3.599280e-02,10:9.219150e-03):6.628611e-02,17:2.786346e-02):1.458873e-02):7.170248e-02):1.461921e-01,(22:6.621326e-03,21:1.766145e-02):4.430006e-02):1.477592e-01,(((50:1.187810e-01,(((41:5.879000e-02,42:6.697065e-02):5.043134e-02,40:2.799777e-02):4.135030e-02,((46:1.164180e-02,((47:1.271024e-03,48:4.383934e-02):4.027483e-02,49:4.665990e-02):4.371400e-02):2.932797e-03,(44:5.624814e-03,(43:6.873961e-03,45:6.799881e-04):8.300051e-04):7.415338e-02):2.777717e-02):1.964855e-01):1.315932e-01,(((26:4.633305e-02,28:4.400971e-02):5.426658e-02,29:2.901107e-02):4.260545e-02,27:1.558907e-01):2.279724e-01):5.813829e-02,((30:3.057870e-02,31:2.273422e-02):1.382555e-01,(32:4.338941e-03,((33:1.945819e-02,((25:4.453042e-03,24:2.536815e-02):7.438967e-02,23:6.526401e-02):1.829773e-01):5.541799e-02,(35:4.162338e-03,(34:2.332794e-02,((37:2.614149e-02,36:2.764361e-02):4.208211e-02,(39:2.884555e-03,38:4.195782e-03):1.744697e-02):1.294825e-01):2.526287e-02):1.543985e-01):1.633717e-01):3.049951e-01):2.443190e-02):7.595547e-02):5.568429e-02,(3:8.906968e-02,2:6.068502e-03):5.257694e-02,1:2.329753e-01);
   tree gen.247000 = [&U] ((((21:1.104259e-02,(((15:2.667885e-02,14:4.001660e-04):8.058405e-02,((11:1.972391e-02,12:3.799918e-02):2.057510e-02,13:3.488137e-02):1.118834e-01):8.157319e-02,(((17:3.275254e-02,(18:2.794167e-02,(((7:1.274491e-03,(((8:4.505232e-02,6:1.182556e-02):6.632726e-03,5:2.255512e-04):3.378762e-02,4:3.482969e-02):1.164504e-02):1.324475e-02,9:1.383180e-02):3.472900e-02,10:4.903045e-02):6.484686e-02):1.520715e-02):6.378970e-02,(20:2.621032e-02,16:3.317820e-02):3.244947e-02):5.153237e-03,19:1.699548e-02):1.158921e-01):6.177017e-02):4.337062e-03,22:5.848059e-03):1.163411e-01,((27:5.787642e-02,((29:9.681726e-02,28:3.749619e-02):7.732167e-02,26:6.474901e-03):2.841841e-02):3.745249e-02,(((((34:5.600660e-02,(35:3.444974e-02,(37:2.206947e-02,((39:8.180503e-03,38:2.901151e-02):6.726872e-02,36:6.609225e-03):2.089964e-02):1.507437e-01):4.361596e-03):7.586722e-02,((25:9.540411e-03,24:4.423277e-02):5.872814e-03,23:5.833901e-02):1.832679e-01):3.499956e-02,33:1.708956e-02):6.017711e-02,((30:2.700759e-02,31:3.490080e-02):1.190424e-01,32:1.046232e-02):1.542697e-02):1.475410e-01,(50:4.887439e-02,(((46:4.290884e-02,((44:7.322444e-03,(45:4.402601e-03,43:9.232666e-04):6.152259e-03):6.453862e-02,((48:8.922345e-02,49:3.939873e-02):2.580141e-02,47:2.423865e-02):1.261570e-02):2.778842e-02):6.340556e-02,(41:2.559308e-02,42:7.610211e-02):3.996922e-02):1.145673e-02,40:2.472807e-02):1.661964e-01):1.731621e-01):2.275880e-02):8.887910e-02):1.391997e-02,(3:3.882392e-02,2:8.462207e-03):4.284189e-02,1:2.057675e-01);
   tree gen.248000 = [&U] ((((22:2.122194e-03,21:9.384211e-03):7.379444e-03,(((15:6.135051e-03,14:1.522051e-02):8.694664e-02,((11:2.149664e-02,12:1.158249e-02):2.744650e-02,13:1.065159e-02):8.212978e-02):8.112942e-02,((19:9.897387e-04,(17:9.001781e-03,((((((7:1.134445e-03,(4:1.803179e-03,6:1.225180e-02):5.086953e-03):2.459881e-03,5:7.717387e-03):2.392835e-02,8:4.480723e-02):2.058443e-02,9:1.929957e-02):7.046863e-02,10:5.953258e-03):6.190585e-02,18:3.093547e-02):1.048409e-02):6.312181e-02):3.111000e-02,(16:5.648779e-03,20:3.637776e-03):2.349673e-02):2.024770e-01):2.632137e-02):1.381469e-01,(((32:4.077148e-02,((33:1.728699e-02,(((37:2.194941e-02,36:3.794693e-02):2.212984e-02,(39:8.844675e-03,38:1.907543e-02):3.232312e-02):1.629673e-01,(35:6.134139e-04,34:6.832228e-03):1.463566e-03):9.553225e-02):3.033329e-02,((25:3.598185e-02,24:4.399213e-02):7.652983e-03,23:5.802163e-02):1.938924e-01):1.145712e-01):1.046691e-01,(30:3.070839e-02,31:3.471094e-02):2.331660e-01):1.310303e-02,((50:1.543260e-02,((40:2.246994e-02,(41:1.327356e-03,42:7.638229e-02):2.361389e-02):5.416076e-02,((47:1.941890e-02,(48:2.633633e-02,49:2.528472e-02):5.961358e-02):4.639770e-02,(((44:1.588836e-02,43:6.000504e-03):1.741878e-02,45:1.474687e-03):7.706007e-02,46:8.682305e-02):2.600505e-03):1.371587e-02):2.021419e-01):1.968343e-01,(27:6.186573e-03,(26:1.515065e-02,(28:1.061535e-01,29:9.906451e-02):1.342659e-02):1.708956e-02):1.033213e-01):6.769803e-02):1.000212e-01):1.333919e-01,(3:3.861271e-02,2:8.398918e-03):6.984774e-02,1:8.561718e-02);
   tree gen.249000 = [&U] (((((16:3.857276e-02,(((17:2.273915e-02,((((9:5.104198e-04,(8:1.037068e-02,(5:9.898980e-04,(6:1.222862e-02,(7:1.919875e-02,4:9.929385e-02):3.290903e-02):3.445753e-02):6.897109e-02):6.071687e-02):5.806901e-02,10:8.913145e-03):2.818594e-02,((15:1.545357e-02,14:1.461398e-03):8.943277e-02,(13:5.130336e-02,(11:5.797530e-02,12:2.617034e-02):2.569175e-02):1.034617e-01):2.081690e-01):1.445208e-01,18:2.663739e-03):2.487878e-02):6.053510e-02,19:1.778716e-02):5.109695e-02,20:1.213451e-02):1.171036e-02):2.642439e-01,21:1.223092e-02):3.763189e-02,22:4.153862e-03):3.599191e-01,(((28:1.845699e-01,(26:7.126586e-02,29:2.494697e-01):1.223259e-02):5.356549e-02,27:7.447383e-02):2.703171e-01,(((((41:2.456868e-02,42:6.182402e-02):3.801996e-02,((46:3.906393e-02,(44:4.344322e-02,(43:7.547049e-03,45:1.651695e-02):6.615662e-03):3.549656e-02):4.501678e-03,(47:1.115862e-02,((50:3.676238e-01,49:4.163286e-02):6.761988e-02,48:4.612319e-02):1.543017e-03):3.645794e-02):1.109715e-01):1.092848e-01,40:2.433463e-02):2.081804e-01,(31:5.226914e-02,30:4.631298e-03):1.195226e-01):2.593535e-04,(((34:7.733356e-04,((36:4.070126e-04,(37:3.101398e-02,(39:6.888083e-02,38:5.141584e-02):4.570497e-02):4.471537e-02):1.133887e-01,35:4.631895e-03):3.130974e-02):1.325746e-01,(33:1.013580e-01,((24:2.261780e-02,25:1.950800e-02):3.396047e-02,23:2.028212e-02):2.954706e-01):1.838132e-02):2.310263e-01,32:1.407788e-02):2.069952e-01):1.382329e-01):2.063115e-01):1.382469e-01,(2:8.394550e-02,3:5.193832e-02):1.102638e-01,1:2.238137e-01);
   tree gen.250000 = [&U] (((21:1.912210e-03,((((17:2.330469e-02,(((9:1.592235e-02,(8:4.872948e-04,(5:3.761420e-03,((6:4.629512e-02,7:1.443023e-02):2.292129e-02,4:2.843110e-02):1.428147e-02):5.766734e-02):5.858384e-03):1.580766e-02,(((15:1.785661e-02,14:2.888389e-02):4.551081e-02,((12:2.025430e-02,13:3.715333e-03):1.919939e-02,11:1.402813e-02):8.043526e-02):1.564647e-01,10:6.908873e-03):4.716043e-03):4.012280e-02,18:7.003975e-03):2.398066e-02):4.976803e-02,19:1.336925e-02):3.528881e-02,(20:9.854986e-03,16:2.121884e-02):1.273290e-02):2.231089e-01,22:3.122140e-03):1.008398e-02):2.176997e-01,((31:4.598862e-03,30:1.026964e-02):1.339723e-01,(((((24:3.650556e-02,25:3.394131e-03):1.053512e-01,23:4.973320e-03):2.643356e-01,(33:5.870556e-02,((37:4.628395e-03,(36:3.084589e-04,(39:3.462925e-02,38:6.658584e-03):7.064167e-02):6.155341e-02):1.573805e-01,(34:1.488148e-02,35:1.525651e-03):4.319490e-03):9.620553e-02):5.982977e-02):1.750361e-01,32:1.058126e-02):1.597047e-01,((((29:1.205849e-01,26:5.356508e-02):4.488773e-02,28:1.927810e-02):7.350079e-02,27:1.277138e-02):1.646260e-01,(((41:4.304191e-02,42:3.689336e-02):4.178544e-02,(((47:3.980665e-03,(49:6.795793e-03,48:4.497945e-02):3.052324e-02):6.775700e-03,50:2.654082e-01):2.367367e-02,(((45:5.267737e-04,44:9.205874e-03):1.207339e-02,43:5.672539e-03):2.628829e-02,46:3.564504e-02):3.717464e-02):6.652766e-02):3.794588e-02,40:3.105863e-02):2.097499e-01):6.549475e-02):3.853717e-02):1.104055e-01):1.499670e-01,(2:6.309541e-02,3:1.233463e-02):8.287686e-02,1:7.588715e-02);
   tree gen.251000 = [&U] ((((21:1.755380e-02,22:2.078619e-03):5.262455e-03,(16:4.820598e-03,(((17:6.717853e-02,(18:4.386876e-04,(((15:9.051202e-03,14:1.203100e-03):3.405460e-02,((11:4.675222e-03,12:1.757402e-02):2.683993e-02,13:4.989238e-03):3.914856e-02):1.599851e-01,((9:8.070761e-03,(8:5.937122e-03,((5:1.693443e-02,6:2.316233e-02):2.201506e-02,(4:3.457513e-03,7:5.239143e-03):1.127456e-02):7.809794e-03):1.590711e-02):8.012625e-03,10:1.974983e-04):7.920278e-02):1.792120e-02):2.119638e-02):2.147105e-02,19:1.352053e-02):2.407006e-02,20:9.349932e-03):1.318119e-02):9.060373e-02):6.684075e-02,(((31:1.831728e-02,30:7.666160e-03):6.457370e-02,((((34:4.187470e-02,((37:6.489270e-03,(36:6.521438e-03,(39:8.497034e-03,38:5.209442e-03):1.683021e-02):1.547885e-03):6.818560e-02,35:2.328400e-03):5.645161e-03):9.209241e-02,33:1.836150e-03):5.372608e-02,((24:1.252782e-02,25:2.093438e-03):2.115471e-02,23:2.871856e-03):7.588529e-02):5.745979e-02,32:5.585777e-03):5.838317e-02):1.579625e-02,(((29:3.278392e-02,(28:5.140633e-02,27:6.473588e-03):3.860097e-02):4.389392e-02,26:2.715120e-02):1.005149e-01,(((41:2.016529e-02,42:3.000189e-02):6.599606e-03,((50:1.258568e-01,((49:2.115132e-03,48:2.737447e-02):1.280930e-02,47:4.822117e-04):1.260752e-02):1.453627e-02,((43:4.853536e-03,(44:1.223218e-02,45:3.348406e-03):1.559823e-02):3.637717e-02,46:1.237014e-02):1.832838e-02):4.708358e-02):2.500550e-02,40:3.280210e-03):1.996172e-01):5.288575e-05):8.087003e-02):3.029492e-02,(2:3.878725e-02,3:6.252207e-03):2.843910e-02,1:7.901215e-02);
   tree gen.252000 = [&U] ((((22:1.334830e-02,21:3.166265e-02):1.195981e-02,(20:1.087334e-02,(16:3.617917e-02,((((((15:2.951056e-03,14:1.110063e-03):4.277948e-02,(13:9.855080e-03,(12:2.801253e-02,11:3.687318e-02):2.870621e-02):9.484914e-02):4.457056e-02,(10:3.307561e-02,(((4:5.672003e-04,(7:5.075860e-03,6:2.642574e-02):5.360985e-02):2.678691e-02,9:4.016768e-02):7.050501e-03,(5:9.915348e-03,8:5.695715e-02):1.919641e-02):3.847188e-02):3.999691e-02):1.145246e-01,18:9.517666e-03):1.081853e-02,17:7.028180e-02):3.059506e-02,19:1.472342e-03):3.094624e-02):2.645834e-03):1.372340e-01):4.601269e-02,(((((41:1.274597e-02,42:4.782224e-02):1.838456e-02,((46:1.547584e-02,(44:4.309058e-02,(45:1.311286e-02,43:5.877267e-03):1.593073e-02):4.003137e-02):1.006700e-02,(50:1.690592e-01,(47:3.050841e-03,(49:4.237740e-02,48:4.273221e-02):2.639415e-02):3.779625e-03):1.517811e-02):3.027652e-02):1.358052e-02,40:5.201094e-03):1.385943e-01,(31:5.773636e-02,30:5.092194e-03):1.190312e-01):3.261033e-02,(((((((36:6.858119e-03,37:1.005139e-02):2.191600e-02,(39:1.480994e-02,38:1.140952e-02):1.754210e-02):1.147864e-01,(35:1.465003e-02,34:3.424300e-02):4.932629e-02):4.670211e-02,33:6.872491e-02):5.473428e-02,((24:1.996902e-02,25:3.726128e-03):6.026947e-02,23:1.914046e-02):8.723708e-02):1.577789e-01,(29:5.274021e-02,(26:8.715991e-03,(27:1.321001e-01,28:7.736455e-02):2.962726e-02):5.070690e-02):2.381414e-01):4.340408e-03,32:3.173498e-02):4.022928e-02):1.264009e-01):9.872431e-02,(2:8.413696e-03,3:2.083829e-02):4.487134e-02,1:1.383718e-01);
   tree gen.253000 = [&U] ((((((25:5.398520e-03,24:1.213027e-02):5.014815e-02,23:3.191031e-02):2.653552e-01,(30:3.890880e-02,31:5.850640e-03):4.836682e-02):5.957125e-02,(((32:1.828294e-02,(33:3.598189e-02,((((36:2.546835e-03,(39:7.962742e-03,38:7.715920e-03):5.710748e-02):1.031079e-02,37:1.698256e-02):1.256085e-01,35:2.249694e-03):1.170239e-02,34:1.088232e-02):1.644568e-01):8.301424e-02):7.679089e-02,((28:4.234446e-02,(29:7.203372e-02,26:8.315186e-03):1.004280e-02):4.891227e-02,27:2.003983e-02):1.507275e-01):5.592863e-02,((((41:1.396942e-02,42:3.300154e-02):1.091303e-02,40:2.066725e-02):7.021323e-03,((((49:8.615410e-02,48:7.410240e-02):4.143844e-03,47:1.143907e-02):3.874519e-02,46:2.023136e-02):5.763717e-02,((45:1.370188e-02,44:1.007850e-02):1.319155e-02,43:9.318006e-03):6.190277e-02):5.549189e-02):8.277745e-02,50:1.076228e-01):2.261303e-01):3.265967e-02):7.837840e-02,(((((18:1.053609e-01,(((16:6.119309e-02,20:1.864248e-02):2.519415e-02,19:2.759918e-03):2.430636e-02,17:8.511124e-03):1.732598e-02):7.676731e-02,10:9.380528e-03):4.546617e-03,(8:7.173942e-03,(((4:2.933285e-02,(9:1.095199e-01,7:2.417010e-02):7.195978e-03):3.094123e-03,6:3.874353e-03):1.406453e-02,5:5.173163e-04):1.965457e-02):2.145879e-02):1.131511e-01,((11:2.394009e-02,(12:2.969431e-04,13:3.780004e-02):2.335130e-02):6.430315e-02,(15:4.456558e-03,14:1.983028e-03):6.981858e-02):3.172987e-02):8.892385e-02,(21:1.249576e-02,22:2.100225e-03):5.140984e-02):5.906966e-02):8.086108e-02,(3:3.202476e-02,2:3.561972e-02):5.061385e-02,1:1.137404e-01);
   tree gen.254000 = [&U] ((2:1.128992e-02,3:9.678691e-02):1.104615e-02,(((22:2.402882e-02,21:1.456347e-02):4.389332e-02,(19:3.549414e-02,((((((9:1.646175e-02,((6:2.302999e-03,(7:3.446347e-03,4:3.536666e-02):1.334082e-02):2.218349e-02,(5:1.805021e-02,8:2.053677e-02):3.737895e-02):6.463526e-02):6.909818e-02,((15:2.362166e-03,14:3.966791e-03):8.835645e-02,((11:2.027836e-02,13:9.409984e-02):3.320481e-03,12:2.024298e-02):1.513180e-01):1.735220e-01):2.511549e-02,10:1.023421e-02):1.877290e-02,18:2.474223e-02):3.033470e-02,17:6.230259e-02):3.692099e-02,(20:3.876417e-02,16:1.555078e-02):1.125794e-02):3.889804e-02):2.310428e-01):2.397727e-01,((31:4.859617e-02,30:1.145207e-02):1.266317e-01,(((29:5.307369e-02,(26:3.956545e-02,(28:1.096105e-01,27:8.813964e-02):8.103952e-02):5.832294e-02):2.479849e-01,(((41:3.532649e-02,42:6.260609e-02):2.096024e-02,((46:1.131854e-03,((49:1.779101e-01,(48:4.099341e-02,47:8.408246e-03):2.489100e-02):2.814936e-02,50:2.374399e-01):1.525909e-02):5.996779e-03,((43:3.136934e-03,45:2.022057e-02):7.415713e-02,44:2.352360e-02):6.976002e-02):9.301057e-02):4.339056e-02,40:3.712905e-04):1.972269e-01):4.729845e-02,(32:5.713643e-03,(33:2.260277e-03,(((24:2.797284e-02,25:1.888709e-02):5.014396e-02,23:5.429113e-02):2.040110e-01,(34:3.594650e-02,(35:5.891596e-03,((37:1.900898e-02,(39:6.776415e-03,38:1.717317e-02):8.629169e-02):3.745674e-02,36:2.808255e-03):1.237430e-01):9.867531e-03):1.163134e-01):9.421647e-03):1.568149e-01):1.077499e-02):1.649708e-01):1.981804e-01):2.067617e-01,1:1.842122e-01);
   tree gen.255000 = [&U] ((2:1.051552e-02,3:9.014811e-02):1.460608e-02,(((22:1.102784e-02,21:2.336953e-02):9.629276e-03,(20:1.990090e-03,(16:1.212686e-02,(19:2.874738e-02,(18:1.500059e-02,(17:5.802913e-02,(10:1.423717e-02,((9:1.533260e-02,(7:2.455883e-03,((5:1.761019e-03,(8:3.886311e-02,4:1.953622e-02):3.299925e-02):1.624308e-02,6:4.886159e-03):9.213510e-03):1.638653e-02):9.003817e-02,((15:8.837643e-03,14:1.262972e-02):8.229591e-02,(13:7.032045e-02,(11:1.310034e-02,12:1.885447e-02):4.644539e-02):1.409388e-01):1.616198e-01):2.519099e-02):4.298627e-02):1.899754e-03):1.222101e-01):9.850621e-03):1.262716e-02):1.880613e-01):1.621299e-01,((((29:4.943326e-02,((26:3.563789e-02,27:1.025270e-01):1.747533e-02,28:2.537617e-01):1.072278e-01):1.993074e-01,(((41:1.237161e-02,42:3.857631e-02):2.778786e-02,(((46:2.994453e-02,(43:1.164153e-02,(44:2.308940e-02,45:8.499795e-03):3.231105e-04):5.725850e-02):2.257674e-02,((49:6.113032e-02,48:3.818159e-02):1.380763e-01,47:7.808333e-03):2.048817e-02):3.960381e-02,50:2.298951e-01):4.454418e-02):9.294441e-02,40:3.625594e-02):1.666870e-01):3.865874e-02,(32:5.387381e-03,(((34:2.175511e-02,(35:5.729849e-03,((39:5.887108e-04,38:1.747515e-02):2.958715e-02,(37:1.051683e-02,36:2.386822e-02):3.447531e-02):1.910062e-01):7.349294e-03):1.068535e-01,33:3.736945e-02):2.026575e-02,((24:1.951925e-02,25:1.759159e-02):1.902689e-02,23:2.571783e-03):1.884222e-01):1.585683e-01):1.318035e-01):1.257606e-01,(31:2.102967e-02,30:3.741511e-02):8.161405e-02):1.612451e-01):7.458732e-02,1:3.037133e-01);
   tree gen.256000 = [&U] (2:7.677105e-03,((((((10:2.690332e-02,(18:1.093456e-04,((19:8.857265e-03,(20:8.255587e-03,16:5.475901e-02):2.586018e-02):1.242383e-02,17:3.137543e-02):3.381432e-02):8.299008e-02):3.971909e-02,(((5:1.196269e-02,((4:1.272595e-02,7:7.089397e-03):2.797852e-02,6:3.455764e-03):8.429951e-03):7.978070e-02,8:5.462541e-03):5.141385e-02,9:8.022924e-03):3.432723e-02):1.526772e-01,((15:1.149276e-02,14:4.482640e-03):4.817725e-02,((12:4.691135e-02,11:2.072823e-02):2.353953e-02,13:1.292974e-03):5.734835e-02):8.907275e-03):1.157490e-01,(21:2.889216e-03,22:1.538022e-02):6.983640e-03):1.029823e-01,((((40:1.343571e-02,((42:5.479969e-02,41:1.499537e-02):6.046381e-02,((46:1.851890e-02,(45:1.240114e-02,(44:2.306213e-03,43:5.927247e-03):1.485149e-02):3.436574e-02):1.485659e-02,((48:2.727451e-02,49:4.420267e-02):6.153485e-02,47:1.721769e-02):6.675239e-02):2.108768e-02):9.782442e-03):1.397196e-01,50:1.954325e-01):1.013205e-01,(27:4.840394e-02,((29:5.558857e-02,26:5.156320e-02):6.807807e-03,28:4.126287e-02):8.866704e-02):6.871084e-02):6.677126e-02,((((25:7.040335e-03,23:3.423448e-02):7.631612e-03,24:1.921397e-02):1.468268e-01,(31:1.455363e-02,30:9.526326e-03):8.363903e-02):5.769067e-02,((33:2.008132e-02,((35:2.353032e-02,34:1.932793e-02):1.843784e-02,((36:1.611041e-03,37:2.145584e-03):4.154320e-02,(39:1.945240e-02,38:1.283997e-03):2.399864e-02):7.802196e-02):6.214367e-02):1.130137e-01,32:4.210438e-03):1.147906e-02):7.621793e-02):1.022336e-01):1.007479e-01,3:6.114642e-03):1.076342e-02,1:8.709429e-02);
   tree gen.257000 = [&U] ((((31:2.972190e-02,30:6.633970e-03):3.169509e-02,((((46:2.331595e-02,(((49:6.180318e-02,48:4.624472e-02):2.848459e-02,(47:2.575076e-02,50:2.654943e-01):1.615349e-02):3.304543e-02,(44:1.599386e-02,(43:1.879878e-03,45:3.796569e-04):9.121846e-03):5.598515e-02):2.984166e-03):6.721324e-02,(41:1.224232e-02,42:3.737549e-02):2.423608e-02):6.133483e-02,40:1.931340e-02):2.662965e-01,((((((((38:6.937735e-03,39:2.455526e-03):3.366661e-02,(37:1.334443e-02,36:4.110082e-02):2.193453e-02):1.261338e-01,35:7.995073e-03):2.469946e-02,34:2.763097e-02):2.144902e-01,33:1.338375e-02):1.284112e-02,((24:1.463025e-02,25:1.472897e-02):1.245717e-01,23:7.975591e-02):2.731320e-01):1.799602e-01,32:5.072614e-02):7.747168e-02,(((28:9.481083e-02,26:1.091328e-02):1.866182e-02,27:5.097932e-02):6.558684e-02,29:5.344866e-02):2.449513e-01):8.290731e-02):1.064891e-01):2.341447e-01,(((16:1.630177e-02,20:1.786093e-02):4.921179e-02,(19:9.569953e-03,(17:1.576664e-02,((10:7.710179e-03,((9:7.132924e-03,(8:4.664842e-02,(((7:4.498881e-02,6:2.192714e-02):1.552369e-02,4:3.422949e-02):1.375492e-02,5:3.129447e-04):1.932971e-02):8.461819e-02):3.544939e-02,((15:5.755281e-03,14:6.528796e-03):9.703541e-02,(11:3.367562e-02,(13:2.174781e-02,12:5.661844e-03):6.769417e-03):9.999016e-02):1.559834e-01):2.616675e-02):5.258513e-02,18:1.911518e-02):6.128861e-02):6.096787e-02):1.112905e-01):1.571173e-01,(21:1.427689e-02,22:2.107648e-02):2.631485e-02):1.955594e-01):7.102687e-02,(3:3.398192e-02,2:2.951548e-02):6.554231e-03,1:1.712704e-01);
   tree gen.258000 = [&U] ((((((((37:1.072784e-02,(36:2.726528e-02,(38:6.556040e-03,39:7.039954e-03):6.055258e-02):2.792681e-02):6.342374e-02,(35:9.114229e-03,34:5.399738e-02):1.365908e-02):6.816178e-02,33:6.300943e-02):1.140525e-02,((24:3.380694e-02,25:6.156680e-02):6.141201e-02,23:2.593382e-03):2.467431e-01):5.986723e-02,32:6.658936e-03):7.989262e-02,(((40:1.662779e-02,(42:5.016779e-02,(41:1.456845e-02,(((43:2.482279e-03,45:9.921324e-03):4.261089e-03,44:1.444859e-02):6.504818e-02,((47:1.268363e-03,(48:4.102671e-02,(49:1.710614e-02,50:1.693839e-01):2.610125e-02):2.311484e-02):5.844401e-02,46:3.036242e-02):6.368847e-03):1.201038e-01):3.700823e-03):3.768571e-02):2.394248e-01,(31:2.807733e-02,30:3.614472e-03):4.539225e-02):6.781863e-02,(27:2.517215e-02,(28:8.565060e-02,(26:1.042868e-02,29:6.951501e-02):9.312501e-03):8.179465e-02):2.006269e-01):4.262363e-02):2.265687e-01,((22:2.944171e-02,21:9.327131e-03):6.655418e-02,(((19:8.645343e-03,(17:3.955988e-02,((((15:1.919735e-02,14:2.806650e-02):3.173110e-02,((12:1.553695e-02,13:3.170093e-02):9.466783e-03,11:2.976666e-02):1.331550e-01):1.259861e-01,((9:6.443770e-03,(7:4.338071e-03,(((5:5.986367e-03,4:9.155730e-04):5.724695e-02,6:4.896830e-02):5.768185e-03,8:4.214144e-02):2.595902e-02):4.342376e-02):6.888017e-02,10:2.452155e-02):5.318002e-03):4.914882e-02,18:7.841031e-03):2.637022e-02):7.261216e-02):3.558247e-02,16:1.748755e-02):1.844875e-02,20:1.135402e-02):1.465685e-01):1.499193e-01):9.757075e-02,(3:2.375217e-02,2:1.294929e-02):1.727119e-01,1:1.223708e-01);
   tree gen.259000 = [&U] ((3:3.249289e-02,2:2.598403e-02):7.603447e-02,(((((18:4.915391e-02,(((5:5.129832e-03,(((7:1.907072e-03,9:6.424540e-02):1.959941e-03,4:2.583003e-02):4.293060e-02,6:1.253724e-02):1.019984e-01):5.497798e-03,8:1.132139e-02):9.940845e-02,(10:1.446241e-02,((13:1.362285e-02,(12:1.077934e-02,11:5.548859e-02):3.151740e-02):4.080189e-02,(14:3.147950e-02,15:3.524697e-02):1.343290e-01):1.997184e-01):1.641926e-02):6.274284e-02):2.138766e-02,(19:1.601483e-02,(16:6.352010e-02,20:3.877230e-03):3.921696e-02):5.080223e-02):1.374999e-02,17:6.293113e-03):1.745359e-01,(21:1.386301e-02,22:1.698132e-04):3.166446e-02):1.562598e-01,((29:4.227720e-02,((28:6.822172e-02,27:1.358358e-01):2.568857e-02,26:3.504748e-02):1.022913e-01):1.419140e-01,((((((34:3.398297e-02,((37:1.429530e-03,((39:2.685285e-03,38:1.455097e-02):8.904308e-02,36:7.059424e-03):4.676950e-03):1.124380e-01,35:9.528538e-03):3.611978e-02):2.200206e-01,(23:5.958593e-02,(24:1.360918e-02,25:7.037758e-03):1.197924e-01):1.468233e-01):2.457054e-02,33:1.116353e-02):6.652989e-02,32:2.523985e-02):1.947835e-01,(31:4.243488e-02,30:5.072258e-03):1.834091e-01):5.924037e-03,((((46:2.096662e-02,((45:2.502650e-03,43:7.332831e-03):2.526004e-02,44:4.770253e-02):5.321873e-02):4.662227e-03,((48:5.045651e-02,(50:2.047720e-01,49:4.217766e-02):1.329230e-02):1.894916e-02,47:3.593651e-03):6.095022e-02):6.157893e-02,(41:3.656618e-02,42:1.440134e-02):5.084845e-02):4.680100e-02,40:1.177316e-02):2.898945e-01):1.477767e-02):1.253258e-01):4.953136e-02,1:1.830755e-01);
   tree gen.260000 = [&U] ((((31:6.236387e-03,30:1.431236e-02):9.248545e-02,((40:9.391953e-03,((((47:9.981676e-04,(48:2.442764e-02,49:2.107097e-02):9.580393e-03):4.571095e-02,50:1.686137e-01):7.016063e-02,(46:1.844302e-02,(45:3.808354e-03,(43:3.850843e-03,44:1.465921e-02):9.350847e-03):4.117231e-02):3.783142e-02):2.115697e-02,(42:2.471254e-02,41:8.969511e-06):1.585249e-02):7.614543e-02):2.129560e-01,(((((24:2.572069e-02,25:1.336906e-03):3.542996e-02,23:2.161507e-02):1.854686e-01,(((((38:2.972609e-02,39:1.536045e-02):7.006148e-03,(36:3.056650e-03,37:7.513615e-03):5.916294e-02):1.867405e-01,35:1.275022e-02):7.147295e-03,34:1.641480e-02):7.026555e-02,33:4.458118e-02):5.940438e-02):1.915227e-02,(27:5.974441e-02,((28:5.421904e-02,29:1.141041e-01):1.161536e-02,26:3.727810e-02):4.279142e-02):3.140131e-01):1.946813e-02,32:1.337759e-02):4.703209e-02):1.526838e-01):6.033078e-02,(((20:1.277451e-02,((18:7.012555e-03,(17:1.571661e-02,((9:5.055544e-03,((6:7.369533e-04,(5:2.827210e-02,(8:2.314097e-02,4:2.350526e-02):2.421742e-03):9.268880e-03):1.300413e-02,7:1.255275e-03):7.963413e-02):3.986772e-03,(((15:1.160286e-02,14:3.092537e-02):3.706323e-02,((12:8.611981e-03,11:2.752662e-02):8.653093e-03,13:4.745437e-02):1.102674e-01):1.397049e-01,10:5.262053e-02):7.431254e-03):8.947585e-02):2.920775e-02):5.566427e-02,19:2.870741e-02):1.176617e-01):6.973060e-03,16:1.443871e-02):1.200856e-01,(22:2.310803e-02,21:2.467478e-02):6.773585e-02):1.600739e-01):5.080511e-02,(3:4.029229e-02,2:1.598220e-03):3.453387e-02,1:1.016346e-01);
[truncated: 2,637,721 more chars]
