# Supplementary material for: Systematics of giant neotropical fireflies and their kin (Lampyridae: Lampyrinae)
Source: PLoS One. 2026 Aug 3;21(8):e0354465. doi: 10.1371/journal.pone.0354465 (PMC13432145; doi:10.1371/journal.pone.0354465)
Supplement: S7 File — (ZIP) [file pone.0354465.s007.zip › S7/CratoBayes_not-partitioned.txt.ckp]

#NEXUS
[ID: 2853170286]
[generation: 10000000]

begin trees;
	translate
       1 Cladodes_flabellatus,
       2 Photinus_pyralis,
       3 Photinus_corruscus,
       4 Aspisoma_lineatum,
       5 Aspisoma_laetum,
       6 Aspisoma_sticticum,
       7 Aspisoma_maculatum,
       8 Aspisoma_physonotum,
       9 Aspisoma_buyssoni,
      10 Aspisoma_ignitum,
      11 Pyractomena_lucifera,
      12 Pyractomena_cf_ecostata,
      13 Pyractomena_borealis,
      14 Aspisomoides_bilineatum,
      15 Aspisomoides_costatum,
      16 Aspisoma_pulchellum,
      17 Aspisoma_gentile,
      18 Aspisoma_lepidum,
      19 Aspisoma_aelianum,
      20 Aspisoma_nigrum,
      21 Micronaspis_floridana,
      22 Micronaspis_gabrielae,
      23 Tenaspis_angularis,
      24 Tenaspis_sinuosa,
      25 Tenaspis_chamelensis,
      26 Lampyris_noctiluca,
      27 Pleotomus_pallens,
      28 Microphotus_octhartus,
      29 Pleotomodes_knulli,
      30 Bituca_beskei,
      31 Bituca_miltoni,
      32 Lucernuta_savignii,
      33 Lychnacris_flabellata,
      34 Lucio_pictum,
      35 Lamprocera_diluta,
      36 Nyctocera_fuscipennis,
      37 Nyctocera_fasciata,
      38 Nyctocera_discorufa,
      39 Nyctocera_blattina,
      40 Cratomorphus_picipennis,
      41 Cratomorphus_distinctus,
      42 Cratomorphus_leoneli,
      43 Cratomorphus_splendidus,
      44 Cratomorphus_diaphanus,
      45 Cratomorphus_albomarginatus,
      46 Cratomorphus_bifenestratus,
      47 Cratomorphus_cossyphinus,
      48 Cratomorphus_signativentris,
      49 Cratomorphus_dorsalis,
      50 Erythrolychnia_bipartita;
	tree mcmc.tree_1 = ((((26:2.515171932661381e-02,((((22:1.197114774738419e-02,21:3.283851988280412e-02):1.077269572963853e-02,(((16:8.356656806632345e-02,19:1.257739401985003e-01):1.717233795345852e-02,20:1.165260203110285e-03):2.315765006016258e-02,((((((12:1.667508607430532e-02,11:1.233496564045296e-02):1.553618484611967e-02,13:7.992319247442590e-03):7.124919205538358e-02,(15:2.026996771433994e-03,14:3.425390915181817e-04):2.125858402362157e-01):1.372910562808161e-01,10:4.226550528150234e-02):2.905077265554433e-02,(8:4.168803828109031e-02,((((7:7.732682214087807e-03,9:5.567465017280663e-02):3.431397255134813e-03,4:9.658145217206712e-02):8.348537167195280e-03,6:1.993552412642910e-03):1.796270327969221e-02,5:2.186078198563486e-02):3.759498570933752e-02):2.852569698930674e-02):4.696397825334000e-02,(18:2.170220153130618e-02,17:2.375917011289009e-02):5.511259647560311e-03):5.835674874528231e-02):2.270988036828775e-01):2.798214235626159e-01,(((((23:5.158477971087868e-02,(24:5.184982717683996e-02,25:2.120208591698631e-03):3.969169801341935e-02):3.187890281001023e-01,((34:4.696186539334808e-02,35:5.616687018138607e-03):1.164720548342720e-02,(((39:2.002167678538782e-02,38:1.186940209917709e-02):8.984730689341047e-02,36:2.018948615639606e-02):5.007607064312480e-02,37:2.244104481447568e-02):1.402905753750609e-01):1.822176043823956e-01):2.636552047811253e-02,33:2.671605812815026e-02):1.490473103390746e-01,32:4.677269878160182e-02):1.777134145921014e-01,(50:1.808582264621781e-01,(40:5.641405255548903e-02,((((47:2.645254051808587e-02,(49:3.116331957066639e-02,48:9.737584762654966e-02):3.462197505775127e-02):6.006863643497168e-02,46:4.538522868299391e-02):3.721230070782779e-03,((44:8.561289833620139e-02,45:2.018801738256611e-03):2.753997970501979e-03,43:7.981390084074828e-03):9.107820675455026e-02):7.059743993764236e-02,(41:1.228792917867734e-02,42:4.650974002214920e-02):9.309109345637497e-02):4.862102121743451e-02):1.083540481387749e-01):2.539774886842577e-01):9.504913479469366e-03):7.766251696097516e-03,(30:4.290204847662446e-02,31:2.581916904649819e-02):1.441023648181384e-01):2.214988739665618e-01):1.273581693789347e-01,(28:8.544599978822141e-02,27:7.209942879179103e-02):3.520680496542747e-03):5.573537224540773e-02,29:5.098673565842914e-02):2.649391501012501e-01,(2:2.386779245267148e-02,3:3.723959989177861e-02):2.190121317658711e-01,1:1.827524034272011e-01);
	tree mcmc.tree_2 = ((2:2.553588408321063e-02,3:6.191609049297179e-02):8.577271072162687e-02,(((21:2.062713029771562e-02,22:3.751782242137565e-02):3.795948731671168e-02,(((10:1.345991131437245e-01,(18:6.630815243762691e-03,(17:1.900036813733207e-02,(19:2.050013485092081e-03,(20:1.803924169220888e-03,16:2.188605295860975e-02):5.940532129117949e-02):2.858147535518223e-02):9.983646311086180e-03):4.771558445599411e-02):1.510965292372641e-02,((5:2.497006312907310e-03,((6:2.659506473494257e-02,(7:5.323949451958247e-03,4:1.649645006139800e-02):2.966063563134881e-03):3.137226596848544e-04,9:7.090140397526393e-02):3.258642909023011e-02):2.554739606710965e-02,8:3.350138447452455e-02):3.827303554880753e-02):8.453280818373246e-02,(((12:7.961960408720397e-03,13:3.280295781287282e-02):1.819965405187029e-03,11:3.765310022673163e-02):2.682247191260924e-01,(14:1.014293799472464e-02,15:1.325207204389250e-02):1.146676997159673e-01):1.003401655405081e-01):1.141636631015586e-01):1.634584112530063e-01,(((27:1.414825306029900e-01,((28:1.112622018031834e-01,29:1.315269755072696e-01):3.291789289377953e-03,26:6.608928353369295e-03):3.710112386851252e-02):1.266655889730111e-01,(32:1.101288164907752e-02,((23:5.467218461731315e-03,(24:1.639378512505018e-02,25:5.685337191270916e-02):2.385034650216604e-02):2.205558938315270e-01,(33:6.668699463573292e-02,((((37:4.589047501914186e-03,36:4.182875554121998e-02):1.208109478724829e-02,(38:4.848304304592770e-03,39:3.375920090281267e-02):3.864991838910382e-02):1.591128608676744e-01,35:2.738928532136848e-02):6.603542176027952e-02,34:3.657040875359879e-02):1.250324856839178e-01):1.001023879725514e-01):1.626146367304941e-01):1.530207260259973e-01):3.149305607124422e-02,((40:3.213492933351612e-02,((41:7.922876238467290e-03,42:7.621057010282660e-02):2.396604692893139e-02,(46:4.856781026720102e-02,(((49:5.481345968791680e-02,(48:5.208576134371978e-02,50:2.067195457287463e-01):1.207480369355902e-03):3.194403333774742e-02,47:2.594917957860439e-03):6.041887011806952e-02,(44:6.118689004613521e-03,(45:1.330098015451013e-02,43:1.262322772943273e-02):4.377489603756551e-02):1.408281028481401e-01):1.265282096482294e-03):1.290678712891507e-01):9.542644002908540e-02):1.619134253539401e-01,(31:7.098990120059787e-02,30:3.509644256329120e-02):1.181070178640402e-01):6.146190324545041e-02):2.314409481367446e-01):2.170895486342435e-01,1:1.963139776227519e-01);
	tree mcmc.tree_3 = ((((21:8.399259254785244e-03,22:6.634323188996404e-02):3.893708210935977e-02,(((18:1.579507825738417e-02,((((14:2.024056875231915e-02,15:2.155301925270557e-03):1.027488539350245e-01,((12:4.410678217866926e-02,11:4.537868763372635e-02):4.211920431095961e-02,13:2.582022363493211e-02):1.284301517447340e-01):1.634325193906383e-01,(9:1.633506868199637e-02,((5:4.569669360068789e-04,((7:7.391105122783693e-04,4:1.261039474427474e-02):2.817554122338790e-02,6:2.718187146668521e-03):4.406954239959941e-03):6.131432554743375e-02,8:1.367882563419939e-02):3.360415953624635e-02):7.684824182824243e-02):2.529642048476053e-02,10:1.224048131773669e-02):7.910554768467640e-02):8.726199381563768e-02,17:8.059409070538955e-03):2.307970302512258e-02,((20:6.608155328034511e-02,16:4.214177143498546e-02):4.547001679457588e-02,19:1.583364533006432e-02):5.817128066143232e-02):9.822106402343306e-02):7.565361413582591e-02,(((27:1.018844415148272e-01,(26:1.846644699763292e-02,(29:1.215395194282261e-01,28:1.609142173118240e-01):9.647115715226419e-03):1.499214904213332e-01):2.846610023824931e-01,(((41:1.154651663005900e-02,42:7.232453109572934e-02):6.231804487959026e-03,((46:6.699986289372607e-02,(50:2.135921013539479e-01,((48:4.169884310131484e-02,49:3.287164103642776e-02):1.435795898317493e-02,47:2.084852799774695e-03):2.251551372371854e-02):3.732275426259341e-02):1.798903768812551e-02,((44:5.183998010632961e-02,43:1.878088820911832e-02):2.976653630959189e-03,45:3.040891369438749e-02):3.674872832209310e-02):9.181783751704833e-02):4.860166348236380e-02,40:4.210318863433480e-02):2.894325768447505e-01):6.172270780050115e-03,((30:2.242094338035607e-02,31:3.187946002381942e-02):1.658205501417476e-01,(32:1.254756454345561e-02,(33:4.444771043347646e-02,(((34:3.698218591630259e-02,35:3.541349038366946e-02):6.912603631482145e-02,(37:6.413986184422754e-03,(36:3.115637008102869e-02,(39:9.902988164290336e-03,38:5.414531044275436e-03):4.296870963450121e-02):1.085308769455676e-02):1.205734595217126e-01):7.949341936932106e-02,((24:1.237534076486055e-02,25:2.262006582220707e-03):2.704947710778110e-02,23:6.182316092216256e-02):2.098184414381883e-01):1.949745569548714e-02):1.319224817158349e-01):5.867928790218193e-02):8.611907910306226e-03):1.190610338090244e-01):6.274462813697688e-02,(2:6.940038610342311e-02,3:3.275071862421119e-02):8.573985641838970e-02,1:1.511970984127216e-01);
	tree mcmc.tree_4 = ((2:2.427481217250552e-02,3:4.183309295052316e-02):1.148078693233214e-01,((((((13:1.240634342889494e-02,(11:1.627153394961184e-02,12:1.405544884615893e-02):2.282793819005605e-02):5.413588311247999e-02,(15:1.727005862085476e-02,14:5.858128252479354e-04):5.622456784332381e-02):7.003302956923130e-02,(17:2.277055906608873e-02,((18:2.648603134920418e-03,(19:1.970088323569455e-02,(16:3.387882996509123e-02,20:3.459685083228101e-02):3.081680001673713e-02):5.625065537672146e-02):2.776297189522654e-02,((8:1.097935131873531e-02,(((7:1.635898228286049e-02,(4:1.400533708907280e-02,9:5.270165212280394e-02):5.878945835418693e-03):1.917526321024779e-02,6:4.821146846994555e-03):1.327475970497888e-02,5:2.162559882629799e-02):2.136241584872574e-02):5.259349590914627e-02,10:3.239035801826778e-02):5.216939420381621e-02):6.905447048321470e-02):1.386111518915584e-01):1.528973263599793e-01,21:6.935217688876325e-03):1.673532688798180e-03,22:4.733121475116280e-02):1.644537013404724e-01,((((((35:5.697909227772284e-02,34:3.671823582300127e-02):7.757233487621792e-03,((39:8.827824400052064e-03,38:2.695604287478197e-03):2.042380611893054e-02,(36:1.104945676964411e-02,37:5.231451226091097e-02):4.204453850298753e-02):8.326737964737700e-02):1.428801170493759e-01,((25:1.752129375325191e-02,24:9.441862218011233e-03):1.388324829814113e-02,23:5.880333857147021e-02):1.876843928213887e-01):1.895905426959155e-02,33:2.168499477764356e-02):8.540594822388695e-02,32:2.375741656365545e-03):1.790163305574006e-01,((29:1.034260898095487e-01,((28:6.901965741630134e-02,27:4.294552949940421e-02):5.331204321031435e-02,26:8.988388641658476e-03):2.861987186339507e-02):1.838119149790093e-01,((30:4.270427641116523e-02,31:5.149030229510095e-02):1.285136764635117e-01,(40:6.825332249036500e-03,((42:4.889348606465083e-02,41:7.694557617422078e-03):1.929248972058239e-02,((46:3.762064290339972e-02,(47:4.593090136849965e-03,((48:2.610315306151131e-02,49:3.239058731570143e-02):1.799034103579638e-02,50:1.778962928537213e-01):4.061896229979037e-02):5.615880103563026e-02):1.709851385674654e-02,(44:1.896101660535702e-02,(45:2.212248541265822e-02,43:3.026498215450530e-03):9.042207224561503e-03):2.521699438569329e-02):4.992844684122109e-02):4.764162724815844e-02):2.032632557034524e-01):9.492566645202793e-03):1.609122591937749e-02):2.435713738717556e-01):8.709443329326172e-02,1:1.544273358044223e-01);
	tree mcmc.tree_5 = ((((((((26:2.387576034073617e-02,29:1.130930211967275e-01):1.973269684465258e-02,28:3.831914140349581e-02):1.182033011789193e-01,27:1.074279366231851e-01):1.841782926089575e-01,(((23:9.214144148943504e-02,25:1.680544589839954e-03):1.695078526934800e-02,24:2.980131728597582e-02):1.864806030066350e-01,((((38:2.245730882101728e-02,39:5.939886186237500e-02):1.801335425011797e-02,(36:2.510909774142093e-02,37:3.237809520728118e-02):2.336470923711924e-03):1.437952920473002e-01,(35:2.822104051564736e-02,34:2.107078280338222e-03):2.053658388782887e-02):9.548885133561708e-02,33:1.604194177677878e-02):1.458673265895310e-02):1.020286347224052e-01):9.190066560901387e-02,32:1.276659062200213e-02):1.290726312586086e-01,((30:2.571722777087851e-02,31:1.515350197392557e-02):9.446234065113325e-02,(40:1.469386558081866e-02,((((((48:5.625187730100596e-02,49:4.640662628610919e-02):3.890469031943494e-02,50:2.409607960574384e-01):7.795983888403953e-02,47:1.413509381271802e-03):4.262162183605672e-02,46:1.045007468518603e-01):1.640741157836964e-02,(44:2.237245085277411e-02,(43:7.625039363526463e-03,45:3.968270471232654e-02):5.602657262763288e-03):3.639913147611052e-02):1.207935467022932e-01,(41:1.941829632818350e-02,42:3.076756135493057e-02):7.157614817250721e-02):3.728299945335534e-02):2.166488521243329e-01):6.154323906697273e-02):1.799423521515530e-01,(22:1.073098694217611e-04,(21:2.098566653840094e-04,(((19:6.582189456080832e-04,((18:1.913581927836036e-02,(((9:1.644302408623095e-03,((7:3.989006460771048e-03,(4:7.899614249458795e-03,(8:5.528439143165297e-02,5:1.726334700159761e-02):8.760468497210204e-03):9.213929490520188e-03):7.051430327696839e-03,6:2.851239705513598e-02):6.590876556284553e-02):9.036965877760847e-02,((14:9.878878942959492e-03,15:3.747947701548692e-02):1.128886721554767e-01,((11:2.179062894276827e-02,12:1.329174522351800e-02):2.568801116667230e-02,13:6.662978523878239e-03):9.615839508370425e-02):1.940090311003683e-01):2.921730325256919e-02,10:9.251667177520285e-03):1.003857088034375e-01):2.208041517982577e-02,17:8.058708015834240e-02):9.046287876119591e-02):9.979901531964377e-02,16:8.693283729120765e-03):4.568999418850359e-02,20:1.814419191307828e-02):2.799744796345800e-01):2.826657590339667e-03):8.298804466454625e-02):2.260700844394747e-01,(2:4.051881831898761e-03,3:5.045133722299729e-02):5.965560049208541e-02,1:1.137331893882323e-01);
	tree mcmc.tree_6 = ((2:1.537823171109389e-02,3:1.004316811122627e-01):1.145329180980768e-01,((22:3.572504493926176e-02,(((((((18:5.838659655017091e-02,(10:2.367392474521751e-03,((8:2.580517835738674e-02,9:3.171535382581710e-02):3.902679256410805e-02,(5:2.819174202432207e-03,(4:4.702700663452288e-02,(6:2.023141200237348e-02,7:3.397592333585606e-03):7.177750256883957e-03):5.805498635029544e-03):6.272804928938742e-02):4.257726359510512e-02):7.697723870326435e-02):5.971892367241702e-03,17:4.019902712160203e-02):5.318211828272518e-02,19:5.808364307849374e-03):1.524991775109247e-01,16:2.699542256313144e-02):1.641606015914313e-03,20:7.179717971184062e-03):2.648324785008420e-01,((15:5.730681232192184e-03,14:1.051909616316772e-02):1.478865308561110e-01,(13:1.152063246315683e-02,(12:1.761588569408834e-03,11:2.270291520501740e-02):4.703503561262305e-02):1.029207184716393e-01):3.996258035657443e-02):7.598096945837632e-02,21:1.387931897234594e-02):8.412339266273212e-02):3.302730836755115e-01,(((((((35:1.098837512395249e-02,34:1.394120474921808e-02):2.734856101039167e-02,(((39:3.285260970018460e-02,38:1.737841528456242e-02):2.130117102820291e-02,37:1.113964798269343e-02):4.061962019870135e-03,36:2.006561845644322e-02):1.337443559417016e-01):9.889180419838642e-02,33:3.853582287626064e-02):1.853557119352728e-01,32:5.878741964497945e-02):8.176008715480812e-02,(((25:6.080548419427290e-03,23:1.438066969503426e-01):2.405511969587226e-02,24:1.066832449917554e-01):1.196229505183712e-01,(30:8.188284857456130e-02,31:3.862298746129059e-02):1.935314457407573e-02):2.562270562987455e-01):4.976308885318022e-02,(((28:1.332478707058210e-01,26:9.268170138608077e-02):6.452235152056318e-02,29:1.410403040952730e-01):1.602017651382954e-02,27:8.044213368256262e-02):2.834736858556161e-01):2.011314564484909e-02,(40:3.292128545123329e-02,(((46:6.833178604998591e-02,((47:2.307503351816519e-02,48:1.637942058398371e-01):5.048869750049671e-03,(50:3.479873400953653e-01,49:1.760739493894440e-02):1.886909507882865e-02):5.989317660942343e-02):3.522900084537048e-02,(44:1.695478836750170e-02,(45:1.559663139044122e-02,43:1.473178878419288e-02):2.554725698544886e-02):5.987832800494504e-02):1.011516138322377e-01,(41:2.793196215219257e-02,42:1.217835875139008e-01):2.659908613534263e-02):2.358005117952312e-02):3.128509666602454e-01):1.573316892426291e-01):3.098169002143868e-01,1:1.495498143300740e-01);
	tree mcmc.tree_7 = ((((((19:4.421038605025585e-02,(((((7:8.692485549449158e-03,(4:1.371870855154792e-02,(8:6.675404997711042e-02,5:1.639094804681333e-02):1.639407287717458e-02):3.048683882059453e-02):5.202520907784923e-03,6:2.627271566439666e-02):2.436355204529405e-02,9:1.091622169919812e-02):5.318852789249476e-02,10:1.547876798660389e-02):2.812357718105697e-02,(18:5.911584565550818e-03,17:6.189154422395822e-02):6.463516508706784e-04):1.068860787609821e-01):7.367133995478270e-02,(16:3.218882383117563e-02,20:1.613096041651159e-02):1.126095923868132e-02):9.307721779203269e-02,((14:5.203969765038730e-03,15:6.360088128049981e-04):8.497174815716570e-02,((11:7.538127377385614e-03,12:2.582903279687790e-02):1.631196236058437e-02,13:1.293380663542275e-03):6.076645693096162e-02):1.543697736275227e-01):1.498563323138584e-01,(21:9.388600593792994e-03,22:1.781479299949415e-02):1.845411452198295e-02):2.858095177650030e-01,(((40:1.079567656864856e-02,(((46:5.142844582015457e-02,((44:3.099587997939608e-02,43:9.211170871058312e-02):1.117581579618799e-02,45:1.238142783960707e-02):6.194341614383107e-02):4.242053893265041e-02,(47:3.025586803228823e-03,((49:3.720269556610873e-02,50:1.757657299439572e-01):1.265624382418607e-02,48:1.906520822778441e-02):3.012747304986796e-02):7.906373721145650e-02):2.403700019548730e-02,(42:8.637865625631662e-02,41:2.177687311364914e-02):8.850594138112421e-02):3.838355868251496e-02):3.187571972969298e-01,(30:7.702255537341543e-03,31:1.346190900185933e-02):1.464161841636491e-01):1.555855753131397e-02,((((((34:2.640276414970842e-02,35:1.100923320160361e-02):1.110824241353899e-02,((37:2.418608475198624e-02,36:1.741272052832427e-02):2.140279218246200e-02,(39:1.457703777052806e-03,38:1.159778945816293e-02):1.842809544661641e-02):2.552627902516444e-01):7.047798724272898e-02,33:1.789526620983400e-02):1.075629962948884e-02,((25:5.732623987461316e-03,24:2.913338103730572e-02):8.460501684738127e-02,23:2.351449340034765e-02):2.094263754088055e-01):1.851525524623184e-01,32:2.711929907096464e-02):6.223897594484689e-02,(((28:1.229932578513828e-01,27:1.241783517391141e-01):1.139580012273681e-02,26:6.116989111846940e-05):8.814017443181620e-02,29:4.166992700861127e-02):1.360855165726005e-01):4.547891207258969e-02):8.969871381276116e-02):9.861625174794551e-02,(2:4.802263044613744e-02,3:1.264323311338642e-01):6.210821876374592e-02,1:2.415781432220520e-01);
	tree mcmc.tree_8 = ((2:1.303152254282373e-02,3:2.461416906343647e-02):6.433514910229979e-02,(((22:5.193918670580487e-03,21:1.961718100673900e-02):6.077296701416765e-02,((((19:4.233684125399230e-03,(16:2.193245557711172e-02,20:3.600789546894445e-03):2.095215234932696e-02):3.578841287985222e-02,(((9:2.281807640926889e-02,((5:7.563665508084856e-03,(6:3.176063678895655e-03,(7:3.616570965763561e-04,4:4.340172842025245e-03):4.185615693425461e-03):1.713875354741111e-02):3.401695036001804e-02,8:4.459232554131746e-03):1.661385540239936e-02):2.093610411770511e-02,10:5.835943430843050e-03):8.535456100143787e-02,18:2.256141224755815e-02):2.639708618831378e-02):2.647959181143117e-02,17:4.438177689834437e-03):6.880948950813864e-02,((14:1.850693958101542e-03,15:1.526203209943615e-03):7.821832568042728e-02,((11:1.411506270470455e-02,12:4.084989242689267e-02):2.435703015876654e-02,13:9.763671348296676e-03):1.528543793243572e-01):7.213586100277784e-02):1.001513261219446e-01):1.565383134516836e-01,(((28:3.666507884719184e-02,27:7.747348924528606e-02):2.522910326451006e-02,(26:3.811970099295826e-02,29:1.024697297907640e-01):2.603515881174106e-04):7.120840548758149e-02,(((31:7.648412070456517e-03,30:1.355267739418921e-02):6.009788246836855e-02,(((42:3.537717858454208e-02,41:2.753635814406596e-02):4.008315332188831e-02,((43:2.787199299557396e-03,(44:7.062022587798111e-03,45:1.959271130339981e-03):1.117686817400311e-02):4.662107223560184e-02,(46:3.964140844769323e-02,(((49:4.981817226351015e-03,50:2.344742919162074e-01):2.846389499687443e-02,48:3.266009631581251e-02):3.132387632714717e-02,47:3.080659473639267e-04):1.797646647652803e-02):3.502021748835675e-03):3.887343244503908e-02):8.345992144312522e-02,40:8.191835010763480e-03):1.594221379716622e-01):2.720870593552512e-02,((((34:3.246380200272289e-02,(35:1.858782107799576e-02,((36:1.605414617316086e-02,37:4.077264431081984e-02):1.345732552784692e-02,(39:1.920717813972395e-02,38:2.125434324990818e-04):3.055046136709827e-02):1.318108042973592e-01):1.625228524493620e-02):5.988524428600823e-02,33:2.973989048231339e-02):5.121666648802708e-02,(23:3.055836529151652e-02,(25:1.434707401254190e-02,24:4.495401862994697e-02):1.535258870839039e-02):1.184239537500268e-01):9.334400334224409e-02,32:3.543585146108173e-02):1.300190922910036e-01):1.477909713641654e-01):1.290310697261496e-01):7.589792456889567e-02,1:1.985117387851201e-01);
	tree mcmc.tree_9 = ((3:8.961587852379888e-02,2:4.176816856673224e-03):6.657110155927939e-02,(((((15:9.748849198371498e-03,14:1.674721243871562e-02):6.987595576433453e-02,(13:6.465677665318408e-03,(12:7.407553621622972e-03,11:5.615014986138833e-02):6.912232215679662e-02):1.322848442067877e-01):4.204815376129449e-02,((19:1.969330044252355e-02,(17:3.656893008179566e-02,((10:2.648857490249749e-02,((5:1.844783454710603e-02,(((7:1.599375248036893e-02,9:5.343928706252630e-02):3.362638721835025e-04,6:2.098396595844154e-02):1.963668088423647e-02,4:1.234209426050294e-02):2.940368103461539e-02):6.359618163679413e-03,8:3.941768621660350e-03):4.046404141570604e-02):5.017627070325504e-02,18:1.654114379503558e-02):6.331454572411062e-03):4.094305516811547e-02):5.523393116199839e-02,(16:1.910606698655109e-02,20:5.108578553541608e-02):3.306215686926841e-03):1.402271748977164e-01):1.627889056753737e-01,(21:7.054530212762329e-02,22:2.498301117003587e-02):1.155270091882160e-02):3.083321965199577e-01,(((((((34:2.932975471922268e-02,((36:5.737732680863440e-02,37:2.723443456787046e-02):2.736260432021529e-02,(38:4.538663834235108e-02,39:1.738341237246742e-02):1.003801943158744e-02):2.184372306576420e-01):5.089414555563336e-03,35:8.518457690758202e-03):1.363271912434064e-01,33:9.041374904556775e-03):1.154369410835337e-01,((24:6.726046045480448e-03,25:3.670959181766478e-02):3.893710242167907e-02,23:4.587601762682435e-02):2.769906036745868e-01):1.772187399399401e-01,32:4.704461799951833e-02):1.340871761374189e-01,(((42:2.639159368745774e-02,(41:3.267758178749729e-02,((46:1.682554956956058e-02,(50:2.758866300492298e-01,((48:7.113662764116316e-02,49:4.145832159312816e-02):6.316291259363339e-02,47:1.532723286723969e-02):3.615103339139859e-02):4.248878334123182e-02):6.208036424989203e-02,((43:9.242922932195941e-03,45:2.103793644817482e-03):3.613646492193606e-03,44:7.939097013598141e-03):1.026100711067982e-01):5.887423484284805e-02):1.395394848478439e-02):1.729986901439298e-02,40:3.354788531920441e-02):5.117944436275937e-01,(29:1.907193213658744e-01,((27:1.077148880300813e-01,28:8.488903999394190e-02):1.113513330147154e-01,26:1.284665317935882e-02):4.622136434725998e-02):1.727870743804743e-01):8.041200471228926e-02):1.021690497988129e-01,(30:2.008674162679269e-02,31:3.588747467719263e-02):1.477069372485757e-01):2.071807716932809e-01):1.007829192465554e-01,1:2.603201271443403e-01);
	tree mcmc.tree_10 = (((31:1.856306818158800e-02,30:2.560621419083025e-02):5.690111490174526e-02,((50:7.013228466108722e-02,(40:5.593626316193172e-02,((42:8.381660448987999e-02,41:2.902653738407878e-02):3.297904625308763e-02,((44:1.632969466148806e-02,(43:2.722400337025346e-03,45:7.539994277344326e-03):1.430491413148744e-03):1.229378777654796e-01,((47:3.400766170392330e-02,(48:6.709004270917510e-02,49:8.105337615250442e-02):1.175448420516086e-02):2.561025800672680e-02,46:1.218954161256830e-01):3.367967322967987e-02):3.816709895208606e-02):3.526283413373858e-02):1.571470011420524e-01):2.924443520237557e-01,((32:8.421764636057763e-02,((((35:2.121727775570040e-02,34:9.357782158040878e-03):4.635012168321204e-02,((36:1.086678043705382e-02,37:1.481123676103710e-02):3.536140172310104e-02,(38:1.127112996551370e-02,39:1.426526024362157e-02):6.253193345572305e-02):1.754091506854792e-01):7.487007680364478e-02,33:9.728068704135595e-03):7.799924290451410e-02,(23:2.964370233567679e-02,(25:6.101273647662629e-03,24:9.858262517864960e-02):1.583222279907051e-02):2.131963623720051e-01):6.035385328125729e-02):1.105619942429006e-01,(27:1.733904026540280e-01,((26:3.534983174940475e-02,29:1.148384162914160e-01):5.787034724654428e-02,28:1.271445316900887e-01):3.178434970447573e-02):1.980567644368171e-01):1.045718624334461e-02):8.035733010972404e-02):1.455726536244578e-01,(((((((17:3.784667248621239e-02,18:1.406376727574366e-02):2.366542462468855e-02,(10:1.948554438334664e-02,(9:2.966722617185096e-02,(((4:2.402679597546669e-04,(6:2.055168201204469e-02,7:5.496300566844718e-03):5.381521666579821e-02):1.426623015239650e-02,5:1.486135693842931e-02):1.692321003696556e-02,8:5.861172518169596e-02):6.614805413440622e-02):5.008168739535322e-02):1.084491957858811e-01):5.696098077534144e-02,19:3.557322804162776e-02):3.985902843039940e-02,(20:5.169620827641796e-02,16:4.006847486389443e-02):4.201136858018398e-03):5.721376100443691e-02,((13:2.024865444396495e-02,(11:3.810529387014416e-02,12:2.505026804015117e-02):6.287291827114006e-04):5.619200545898778e-02,(14:4.725343148262307e-02,15:4.876073321542877e-02):1.110741301847606e-01):3.802385635747008e-01):5.271741392524353e-02,(22:1.891497851481992e-02,21:2.609167901141757e-03):9.884539883344061e-02):1.817748606330197e-01,(3:4.034506007270545e-02,2:5.232369054592478e-03):9.215906457127200e-02):2.862559087808710e-02,1:2.917263090179664e-01);
	tree mcmc.tree_11 = ((((22:9.855033226718699e-03,21:4.558211320052094e-02):3.690479197339529e-02,((16:2.364266052839782e-02,(20:4.863698143960861e-02,((19:1.698950229082486e-02,(17:8.335450407730738e-02,18:2.298351281863056e-02):3.493711577870857e-02):3.067332229316891e-02,((9:4.721212531814512e-02,(8:3.788220585456426e-03,(6:2.145210763320589e-02,((7:2.634066081363920e-02,4:1.932472267919127e-02):1.427312165691684e-02,5:5.191162254474952e-03):7.313599390693301e-04):5.336031582932185e-02):1.361096110092171e-03):1.265491487475079e-01,10:3.184024262577570e-04):1.155197753311666e-01):1.177503695498328e-02):7.850284671259351e-03):6.407794308962422e-02,((14:2.236032720889735e-02,15:2.730869249111739e-02):1.300245462564909e-01,((12:1.247355012420828e-03,11:2.831330023777095e-02):2.062120857479138e-02,13:4.739321833638783e-03):1.013747495265625e-01):1.603889941678929e-01):1.113226391857082e-01):3.549041087409454e-01,(((23:4.290169990694270e-02,(24:2.943114474660410e-02,25:2.964825910882459e-03):4.552584356901342e-02):1.046906372452222e-01,(((27:1.738758211886385e-02,(28:7.811682498685359e-02,(29:1.147552356632037e-01,26:6.013141466109043e-02):4.267088281009206e-02):6.948345877266014e-02):2.098380131767587e-01,((((((43:3.322688078467547e-02,44:4.861762908566488e-02):2.149596476726338e-04,45:4.986610810471049e-03):1.438560834390988e-01,(((49:2.889439321238746e-02,48:7.269913255131076e-02):7.579693031504849e-02,47:1.757918150161490e-04):2.813591731834252e-02,46:9.089361067362531e-02):1.845155981512395e-02):8.635432536030804e-02,40:1.151802364066395e-02):7.201583728719017e-03,(41:9.254328254498091e-02,42:3.514509106482491e-02):3.304192276507376e-02):3.288467546027607e-01,50:1.277808531064651e-01):1.059069329207480e-01):8.493149888860972e-02,(((((37:2.162145389235756e-02,36:1.284041556949497e-02):1.866462829812515e-02,(38:2.777383179565691e-02,39:2.854982072951305e-02):3.188457382518031e-02):9.351282558243661e-02,(34:4.750064637855383e-02,35:6.005577700179204e-03):7.869383384339301e-02):2.305605523936886e-01,33:1.065791705612287e-02):2.460178594734551e-01,32:5.671483363673432e-02):3.409738433388494e-02):1.088473682795073e-01):1.105580333552192e-01,(31:1.160486880560307e-02,30:5.066016281116127e-02):2.442453414022089e-01):2.001280869450763e-01):3.649674480869196e-01,(2:2.785795994532867e-02,3:2.196840174360697e-03):1.443690905416243e-01,1:4.150240828156627e-01);
	tree mcmc.tree_12 = ((((((20:1.075131729682444e-02,(16:2.760616170121562e-02,(19:2.482165930590309e-03,((18:1.318692559391489e-02,(10:2.210675389802879e-02,(8:3.038034037094909e-03,(((6:7.527318400168874e-03,(7:2.092731544730131e-03,4:1.093333245633897e-02):2.007220762663627e-02):2.736996642272768e-02,5:4.773539723059586e-03):1.306163037250518e-02,9:1.339776160863329e-02):1.274126224530874e-02):3.109660371277344e-02):8.713999724399445e-02):1.143167350525467e-02,17:5.278839091897667e-02):7.285368473858528e-03):8.438181395053608e-02):1.188037620676446e-02):6.106693491253632e-02,(((13:7.110516862268146e-02,11:1.535221787906607e-02):1.735140451705439e-02,12:2.121052990028385e-02):1.366019321393446e-01,(15:2.354102187314526e-02,14:1.657385933630895e-02):1.258920095219975e-01):1.062466287051305e-01):6.078225430589261e-02,21:1.651418013693939e-02):2.797936092014488e-03,22:4.629285413478246e-03):1.178411943167449e-01,(((29:6.703488151923956e-02,((28:4.370123981539686e-02,27:2.677101383321410e-02):5.458570259451380e-02,26:3.307486183295567e-02):6.040324302723963e-02):2.486886699141080e-01,(40:5.949639405069923e-03,((42:4.402276124717105e-02,41:1.103202172264246e-02):5.799714626597259e-03,((((45:4.249334782733835e-03,43:1.211307959945307e-03):1.951916054992343e-02,44:1.311971416402639e-02):2.673073873685380e-02,46:4.654384685608023e-02):1.617412550174635e-02,(47:1.339239918415232e-03,(50:1.683248207347233e-01,(48:2.608228978829195e-02,49:1.489645180915242e-02):1.369528519697876e-02):4.284458261614121e-02):4.596358237075385e-02):5.444849102075069e-02):5.913335794796194e-02):9.737772653262987e-02):7.821284700743165e-02,((32:2.227500827650512e-02,(((35:2.075078876114287e-02,((36:3.202409980435927e-03,37:4.051538075059534e-02):1.063792834378246e-03,(38:1.209465488283364e-02,39:1.773081023546259e-02):1.986526608582878e-02):1.274843484757942e-01):2.700993273749969e-02,34:1.035339787760001e-02):1.055586561516731e-01,33:1.861287676867521e-02):1.500587629086456e-01):6.770929482061241e-02,((25:1.697858795726872e-04,(23:9.063346213855124e-02,24:1.825762342126862e-02):4.105270166912209e-03):1.893376163593531e-01,(31:1.178813625385569e-02,30:5.004121178364226e-03):4.360691637762761e-02):5.392659431983084e-02):3.356436450925998e-02):1.205689511194549e-01):1.867029271589806e-01,(2:3.462426275498526e-02,3:1.428068465380216e-02):6.073652431641799e-02,1:2.218818527233188e-01);
	tree mcmc.tree_13 = (((((42:2.527533150514560e-02,(((46:9.204127337551027e-02,((45:1.035662292448838e-02,43:2.897623348667787e-02):2.060387463716779e-02,44:4.237556857934228e-02):6.153901479355958e-02):2.979257226345738e-02,(47:1.815978171427887e-02,((48:6.226777826082500e-02,49:9.923872914793593e-02):1.447645089163261e-03,50:2.315838822046740e-01):4.260037098357450e-02):7.710472447080557e-02):1.697089144879336e-01,41:1.698538748709265e-03):1.233544547027836e-02):4.442099735263780e-02,40:1.369610722150055e-02):3.573832202719904e-01,(((32:1.577542440881323e-02,((33:9.526511729044249e-02,(((37:1.466885059816247e-02,36:3.481673740169108e-02):6.504624882911347e-02,(38:1.771118327723663e-02,39:3.944742266826765e-02):4.550622527310962e-02):1.643324680231501e-01,(35:1.820201770805985e-02,34:5.714992434559599e-02):6.459173400159442e-02):1.041912263133666e-01):4.226236735995320e-02,((24:2.693926239259832e-02,25:1.408657572401096e-02):2.996055631890931e-02,23:1.766744730361113e-02):1.736227570114233e-01):8.919502780966283e-02):7.752837346471866e-02,(31:6.085379746080143e-02,30:1.643759369906356e-04):1.419681835286430e-01):8.544184034156843e-02,(27:1.766635301515648e-02,((28:1.220109205577258e-01,26:4.634520091987324e-02):3.143391637051282e-02,29:1.422825369994714e-01):5.663545567059675e-02):3.269315050744170e-01):1.017649466599023e-01):2.819866668361746e-01,((((15:1.805167228162636e-02,14:4.693035951084521e-03):1.384442349609734e-01,(13:3.097669861251965e-02,(12:1.498542195839635e-02,11:3.935490369552769e-02):4.008987727384211e-02):1.425225083074553e-01):5.399492339614512e-02,((16:1.581492230819417e-02,20:4.588035223968260e-02):6.424050938239957e-02,(19:2.848082140014899e-02,(17:4.671606534818232e-02,(18:1.504528129813447e-03,((9:5.677682747889209e-02,((5:3.760569437585011e-02,(4:2.533914286322353e-02,(7:1.026562737308259e-02,6:3.705085316054169e-02):3.661425877225333e-02):6.945686831121493e-02):2.052864796873555e-02,8:4.987130280717115e-02):2.363115049534526e-02):5.001527095698906e-02,10:3.775635690838885e-02):4.580384790899634e-02):1.117774993485097e-02):3.146162070087940e-02):1.398640610056826e-01):1.102403727576385e-01):4.005846258030325e-02,(21:3.324176955418227e-02,22:3.656274694460585e-02):5.142626418664686e-02):5.570525035343269e-02):4.349493405431218e-01,(3:6.376850401741516e-02,2:1.262285802451019e-02):1.288243956681038e-01,1:4.284588479237310e-01);
	tree mcmc.tree_14 = ((2:1.338724589811139e-02,3:9.526616320728098e-03):6.754471832596805e-02,((22:4.514698507001167e-03,(((((13:2.250030980578034e-02,11:5.028432938778849e-03):1.597729098599899e-02,12:6.166166439660926e-03):1.253821315997078e-01,(15:2.060282106249293e-03,14:5.628568807787756e-03):8.540352640858653e-02):7.476696942815717e-02,((19:2.566388302419412e-02,(((10:2.073565693198276e-02,(((((8:1.208633572399937e-02,9:3.901289350087244e-02):2.116901578910874e-02,5:7.727475341188426e-03):2.476733394003217e-02,6:6.878914895659095e-03):4.741015780814196e-03,7:1.870106582330840e-02):6.342108197798807e-03,4:1.192396641240309e-02):7.434761879512369e-02):6.456595218821774e-02,18:7.200731997021166e-03):8.454273435833574e-03,17:3.328415866140240e-02):4.095211800976095e-02):2.795959548869791e-02,(20:4.104079453926639e-03,16:2.613158738447187e-02):8.425973761977701e-03):1.157457762364799e-01):1.670723936096367e-01,21:1.409509139010474e-02):1.657540772283387e-02):8.272173448925849e-02,(((26:1.436106919670898e-02,(28:7.606883332702936e-02,27:9.969341018102509e-02):2.353169971680456e-02):7.775676188628677e-03,29:7.275533609833619e-02):1.053531538255700e-01,((((23:5.065972008129909e-02,(25:1.586106199682347e-04,24:1.418633071547060e-02):1.075815026124932e-02):1.877247242802531e-01,(31:1.361748926550642e-02,30:1.829259790223502e-02):6.593206887877653e-02):3.041474800840982e-02,(((50:1.927948818613065e-01,((46:1.803642830556592e-02,(45:4.443969867621128e-04,(43:4.123194595422537e-03,44:4.992607049670618e-02):9.293566816118015e-03):3.070522179892330e-02):1.206326421142742e-02,(49:4.891685528375964e-02,(47:4.924544028717638e-03,48:4.467095881614522e-02):3.495076837833239e-03):4.739971162452440e-02):6.990360823045606e-02):3.710259973345927e-02,(41:3.592255578019148e-02,42:6.804982618729412e-02):2.187892983832606e-02):1.106575788373063e-02,40:1.461339872065158e-02):1.781352273459496e-01):1.764748526409878e-02,(((((36:1.042500479254332e-05,(38:8.015272776719800e-03,39:4.816157210754067e-03):3.323497462643199e-02):1.069884918236647e-02,37:4.392719443561969e-03):1.988520112338639e-01,(35:5.161260837264232e-02,34:2.287625812433357e-02):1.101253314918705e-02):7.555146025989294e-02,33:2.099759429271524e-02):3.051980254527821e-01,32:1.836880782309007e-02):2.369446789571546e-02):9.439545804352976e-02):8.878505655726936e-02):1.004834212564235e-01,1:2.441020485947883e-01);
	tree mcmc.tree_15 = ((3:7.059245051303902e-02,2:2.988319702609446e-02):7.561012171461232e-03,(((50:3.619279544470818e-02,((40:9.362598424121873e-02,(41:2.566135969353816e-02,42:5.042498795647026e-02):3.147565688239896e-02):1.252258010269702e-02,((((45:5.842059523293963e-03,44:7.351044225066983e-03):1.930599937345799e-02,43:3.098553379069998e-03):3.795968671553308e-02,46:2.475355645337517e-02):2.485090395741064e-02,(47:8.926740061440580e-05,(49:8.063967363782062e-02,48:3.821125138588156e-02):4.039071050057853e-02):6.411723923578981e-02):5.084375043619715e-02):2.202321122257846e-01):2.285301068568819e-01,((((28:6.047121120862886e-02,(29:1.934794723453629e-01,26:1.406004061120499e-03):1.198299956808289e-02):2.071037566239995e-02,27:2.973863475601472e-02):1.879233366025953e-01,(32:3.120597242753753e-03,(((24:3.257332866566210e-02,25:5.938466629440265e-03):7.426312675256239e-02,23:5.962248666949692e-03):1.849307114874107e-01,((35:1.301914436132525e-02,(34:1.421467660017942e-02,(((39:5.203322815233302e-03,38:1.431634589397893e-03):3.072221722349100e-02,36:1.159794549494796e-02):1.216348930297678e-03,37:1.184967254613968e-02):1.386179793288696e-01):5.371502145710734e-03):1.435053260280797e-01,33:2.364575459532237e-02):1.165278751497505e-01):9.595359742865089e-02):5.088995424375974e-02):6.367759614054236e-02,(30:3.099473313057475e-02,31:1.464855337260975e-03):1.049139813490735e-01):1.484570682459214e-01):2.067669705323768e-01,((((((13:2.604245574619075e-02,12:1.215397957225169e-02):1.044119152292114e-02,11:2.296376691964943e-02):8.062155001976784e-02,(15:1.344606070100943e-02,14:8.283451889447083e-03):9.789609820974204e-02):8.740229819239853e-02,((16:1.481567455449233e-02,20:3.146507532148100e-02):1.184300426075355e-02,((((10:2.154684831835883e-02,((9:3.400144900846758e-02,8:3.838761466700280e-02):9.156773119351980e-02,(4:7.384011517263339e-03,((5:3.073534922284994e-02,6:4.357061088667949e-03):5.360209432466947e-03,7:7.959205324938254e-03):1.742034428728720e-02):3.925222865668559e-02):4.837803335668001e-02):4.569176661249587e-02,18:4.081847261836712e-03):1.318724903001767e-02,17:5.248853703381474e-02):9.495409668551889e-02,19:1.502319263104324e-02):3.269584386777533e-02):6.341553463178887e-02):1.575463269461130e-01,21:4.045247155626153e-02):2.801183160471740e-02,22:8.716717511386526e-03):5.145468027632984e-02):1.471336538147359e-01,1:2.870128823301391e-01);
	tree mcmc.tree_16 = (((((((27:2.387076842404097e-01,(28:1.407928418523797e-01,(29:2.132247431303516e-01,26:4.847852271534969e-02):2.178119626270116e-02):1.622288844615134e-02):4.288368469763376e-01,((32:1.061340538980509e-01,(((35:2.819268364656649e-02,34:2.457047473785634e-02):5.279833463422108e-02,((37:2.481027789829195e-02,(38:7.475486093053173e-02,39:8.498952948120708e-03):7.780533252619252e-02):4.806231543443645e-02,36:2.561109413050423e-02):3.702361205310834e-01):2.259457595254879e-01,33:9.562437621381302e-03):2.196402836695708e-01):3.887582773359653e-01,(24:1.404843404277600e-02,(23:5.516954065157579e-02,25:1.386900103641986e-02):4.643170702005844e-02):3.321271529915225e-01):1.546793088862413e-01):2.492120940910576e-03,(50:2.695184280761998e-01,(40:3.033947376657123e-02,((41:1.319444078137106e-02,((((43:1.640728962372242e-03,44:9.226500418849379e-02):2.332080622764831e-02,45:1.344487971185134e-02):6.131734069110762e-02,((49:1.607052366786299e-01,48:6.515229540056952e-02):1.689820570819340e-02,47:1.497254389352677e-02):5.101079894752931e-02):8.958239963463012e-03,46:1.160315382490172e-01):9.937344190728738e-02):7.635700350132546e-02,42:3.232312655422208e-02):1.225765712178635e-01):1.164475360594289e-01):5.896425174649202e-01):5.005822031354729e-02,31:1.239634262164741e-02):1.034337104693323e-02,30:2.670290198790566e-02):3.630444373375306e-01,(((22:2.564965932412302e-02,21:1.237989663889470e-01):3.173801574951856e-01,((14:3.662733448316666e-03,15:2.741232285559491e-03):1.344762923063461e-01,((13:1.110888135064725e-01,12:5.219498037138839e-02):4.892418736260328e-02,11:1.280743943688546e-01):1.922556345055114e-01):9.723043334776001e-02):9.223437618775525e-03,((17:4.648649496521642e-02,18:3.090285438174445e-02):4.179946739150315e-02,((((((5:1.132811459672136e-02,(7:8.376992822584299e-03,6:1.918052956588653e-02):4.994799270053910e-02):2.326294131757500e-02,4:1.254502937377782e-02):5.889718004848196e-02,9:4.424601738207846e-02):8.846466345326548e-03,8:5.102301382795053e-02):1.639355594795279e-02,10:3.307678664671693e-02):2.305601916564745e-01,((20:5.641468560575054e-02,16:7.521858155001506e-03):4.434486059459609e-02,19:1.047194136681056e-01):2.623013407359356e-02):3.187419080371791e-02):2.482083804498614e-01):2.004013113268270e-01):1.015508490230404e-01,(2:6.644124770350693e-02,3:4.435019748352968e-02):1.780315699742230e-01,1:4.331950399579804e-01);
end;

begin mrbayes;
	startvals
		Tau(1,2)=mcmc.tree_1
		Tau(1,4)=mcmc.tree_2
		Tau(1,3)=mcmc.tree_3
		Tau(1,1)=mcmc.tree_4
		Tau(2,2)=mcmc.tree_5
		Tau(2,4)=mcmc.tree_6
		Tau(2,3)=mcmc.tree_7
		Tau(2,1)=mcmc.tree_8
		Tau(3,2)=mcmc.tree_9
		Tau(3,3)=mcmc.tree_10
		Tau(3,4)=mcmc.tree_11
		Tau(3,1)=mcmc.tree_12
		Tau(4,3)=mcmc.tree_13
		Tau(4,1)=mcmc.tree_14
		Tau(4,2)=mcmc.tree_15
		Tau(4,4)=mcmc.tree_16
		V(1,2)=mcmc.tree_1
		V(1,4)=mcmc.tree_2
		V(1,3)=mcmc.tree_3
		V(1,1)=mcmc.tree_4
		V(2,2)=mcmc.tree_5
		V(2,4)=mcmc.tree_6
		V(2,3)=mcmc.tree_7
		V(2,1)=mcmc.tree_8
		V(3,2)=mcmc.tree_9
		V(3,3)=mcmc.tree_10
		V(3,4)=mcmc.tree_11
		V(3,1)=mcmc.tree_12
		V(4,3)=mcmc.tree_13
		V(4,1)=mcmc.tree_14
		V(4,2)=mcmc.tree_15
		V(4,4)=mcmc.tree_16
		Alpha(1,2)=(1.640590680037281e+00)
		Alpha(1,4)=(1.770276595547190e+00)
		Alpha(1,3)=(1.447515375949858e+00)
		Alpha(1,1)=(9.579231433110218e-01)
		Alpha(2,2)=(1.080261022318939e+00)
		Alpha(2,4)=(7.834559798700271e-01)
		Alpha(2,3)=(1.825172167155002e+00)
		Alpha(2,1)=(8.242687030302155e-01)
		Alpha(3,2)=(1.071387105729473e+00)
		Alpha(3,3)=(1.357868666254790e+00)
		Alpha(3,4)=(9.656521508746521e-01)
		Alpha(3,1)=(6.756398380502729e-01)
		Alpha(4,3)=(1.279499413487978e+00)
		Alpha(4,1)=(6.119724620837317e-01)
		Alpha(4,2)=(1.630594271000067e+00)
		Alpha(4,4)=(1.005389040446236e+00)
	;
	propset
		Multiplier(Alpha)$lambda(1,2)=3.066162331804477e+00
		Multiplier(Alpha)$lambda(1,4)=3.128102919646490e+00
		Multiplier(Alpha)$lambda(1,3)=3.128102919646490e+00
		Multiplier(Alpha)$lambda(1,1)=3.191294790364956e+00
		Multiplier(Alpha)$lambda(2,2)=3.288484185913807e+00
		Multiplier(Alpha)$lambda(2,4)=3.005448249777896e+00
		Multiplier(Alpha)$lambda(2,3)=3.128102919646490e+00
		Multiplier(Alpha)$lambda(2,1)=3.159540876645411e+00
		Multiplier(Alpha)$lambda(3,2)=3.255763221550733e+00
		Multiplier(Alpha)$lambda(3,3)=3.288484185913807e+00
		Multiplier(Alpha)$lambda(3,4)=3.066162331804477e+00
		Multiplier(Alpha)$lambda(3,1)=3.005448249777896e+00
		Multiplier(Alpha)$lambda(4,3)=3.321534001435886e+00
		Multiplier(Alpha)$lambda(4,1)=2.975543540034334e+00
		Multiplier(Alpha)$lambda(4,2)=3.457088375540825e+00
		Multiplier(Alpha)$lambda(4,4)=3.288484185913807e+00
		Multiplier(V)$lambda(1,2)=8.994688711605631e+00
		Multiplier(V)$lambda(1,4)=9.361768921545783e+00
		Multiplier(V)$lambda(1,3)=9.743829959044298e+00
		Multiplier(V)$lambda(1,1)=8.994688711605631e+00
		Multiplier(V)$lambda(2,2)=8.816581941923092e+00
		Multiplier(V)$lambda(2,4)=9.940668381209838e+00
		Multiplier(V)$lambda(2,3)=9.361768921545783e+00
		Multiplier(V)$lambda(2,1)=8.642001922573314e+00
		Multiplier(V)$lambda(3,2)=8.994688711605631e+00
		Multiplier(V)$lambda(3,3)=9.361768921545783e+00
		Multiplier(V)$lambda(3,4)=9.361768921545783e+00
		Multiplier(V)$lambda(3,1)=8.138730909846448e+00
		Multiplier(V)$lambda(4,3)=9.361768921545783e+00
		Multiplier(V)$lambda(4,1)=9.550889198781841e+00
		Multiplier(V)$lambda(4,2)=9.361768921545783e+00
		Multiplier(V)$lambda(4,4)=9.743829959044298e+00
		TLMultiplier(V)$lambda(1,2)=1.318683987316658e+00
		TLMultiplier(V)$lambda(1,4)=1.727429145135998e+00
		TLMultiplier(V)$lambda(1,3)=1.532092211801963e+00
		TLMultiplier(V)$lambda(1,1)=1.266977648593121e+00
		TLMultiplier(V)$lambda(2,2)=1.400226851076985e+00
		TLMultiplier(V)$lambda(2,4)=1.727429145135998e+00
		TLMultiplier(V)$lambda(2,3)=1.472018016906850e+00
		TLMultiplier(V)$lambda(2,1)=1.292572294878650e+00
		TLMultiplier(V)$lambda(3,2)=1.400226851076985e+00
		TLMultiplier(V)$lambda(3,3)=1.457371192914407e+00
		TLMultiplier(V)$lambda(3,4)=1.797926865911493e+00
		TLMultiplier(V)$lambda(3,1)=1.331936981720407e+00
		TLMultiplier(V)$lambda(4,3)=1.472018016906850e+00
		TLMultiplier(V)$lambda(4,1)=1.318683987316658e+00
		TLMultiplier(V)$lambda(4,2)=1.414299364886048e+00
		TLMultiplier(V)$lambda(4,4)=1.762325528669016e+00
	;
end;
