# Supplementary material for: Systematics of giant neotropical fireflies and their kin (Lampyridae: Lampyrinae)
Source: PLoS One. 2026 Aug 3;21(8):e0354465. doi: 10.1371/journal.pone.0354465 (PMC13432145; doi:10.1371/journal.pone.0354465)
Supplement: S7 File — (ZIP) [file pone.0354465.s007.zip › S7/CratoBayes_not-partitioned.txt.run4.p]

[ID: 2853170286]
Gen	LnL	LnPr	TL	alpha
0	-4.410740e+03	1.068304e+02	1.940000e+00	1.000000e+00
2000	-1.594383e+03	2.329373e+01	4.613124e+00	1.112462e+00
4000	-1.550355e+03	1.752543e+01	4.838442e+00	2.280235e+00
6000	-1.540381e+03	3.588577e+01	4.048148e+00	1.118912e+00
8000	-1.558623e+03	3.936620e+01	3.908238e+00	1.029049e+00
10000	-1.551990e+03	3.344057e+01	4.172238e+00	6.531623e-01
12000	-1.546263e+03	2.840407e+01	4.368468e+00	1.257897e+00
14000	-1.563338e+03	9.758859e+00	5.313362e+00	1.010622e+00
16000	-1.559324e+03	3.769876e+01	3.984648e+00	8.300860e-01
18000	-1.540656e+03	2.325902e+01	4.622092e+00	9.598124e-01
20000	-1.545964e+03	1.691310e+01	4.891446e+00	1.841318e+00
22000	-1.544190e+03	-2.517742e-01	5.866279e+00	1.462372e+00
24000	-1.539759e+03	2.000214e+01	4.772246e+00	1.132603e+00
26000	-1.545210e+03	3.909132e+01	3.933101e+00	6.926768e-01
28000	-1.553699e+03	1.386934e+01	5.025112e+00	2.283572e+00
30000	-1.552254e+03	-5.189497e+00	6.177022e+00	1.413911e+00
32000	-1.541956e+03	3.067203e+01	4.247195e+00	1.704807e+00
34000	-1.544338e+03	6.913209e+01	2.888086e+00	4.044798e-01
36000	-1.547332e+03	1.959641e+01	4.789966e+00	1.180763e+00
38000	-1.544690e+03	4.927919e+01	3.541453e+00	6.135037e-01
40000	-1.559024e+03	5.015253e+01	3.503168e+00	7.874584e-01
42000	-1.546323e+03	3.745544e+01	3.994401e+00	8.377435e-01
44000	-1.546298e+03	1.505028e+01	5.033200e+00	9.474323e-01
46000	-1.541017e+03	3.111027e+01	4.239200e+00	1.448258e+00
48000	-1.551033e+03	2.769443e+01	4.407344e+00	1.113113e+00
50000	-1.536141e+03	1.861317e+00	5.719460e+00	1.797200e+00
52000	-1.536562e+03	2.097264e+01	4.733352e+00	9.516093e-01
54000	-1.535009e+03	7.273240e+00	5.441976e+00	1.187312e+00
56000	-1.529406e+03	3.232007e+01	4.220202e+00	6.715365e-01
58000	-1.551893e+03	1.942163e+01	4.821663e+00	7.192001e-01
60000	-1.544221e+03	1.369122e+00	5.792527e+00	1.063445e+00
62000	-1.540685e+03	1.322725e+01	5.125690e+00	1.013139e+00
64000	-1.563312e+03	3.213033e+01	4.192386e+00	1.498915e+00
66000	-1.554185e+03	4.468155e+01	3.706427e+00	8.236561e-01
68000	-1.540851e+03	2.327778e+01	4.614100e+00	1.108009e+00
70000	-1.551025e+03	2.956157e+01	4.326314e+00	1.035475e+00
72000	-1.542411e+03	5.493374e+01	3.333169e+00	7.986873e-01
74000	-1.552376e+03	1.435731e+01	5.074148e+00	8.584493e-01
76000	-1.543652e+03	1.993940e+01	4.774292e+00	1.153998e+00
78000	-1.545635e+03	1.016973e+01	5.289347e+00	1.037041e+00
80000	-1.552713e+03	1.298780e+01	5.140052e+00	9.825364e-01
82000	-1.544374e+03	1.168016e+01	5.207248e+00	1.036575e+00
84000	-1.544719e+03	4.361219e+01	3.747319e+00	8.355877e-01
86000	-1.555098e+03	4.762751e+01	3.588349e+00	9.975957e-01
88000	-1.544833e+03	2.867119e+01	4.358284e+00	1.215866e+00
90000	-1.556818e+03	2.517586e+01	4.514709e+00	1.310363e+00
92000	-1.550145e+03	2.220160e+01	4.658991e+00	1.250218e+00
94000	-1.551624e+03	4.670132e+01	3.625275e+00	9.372552e-01
96000	-1.541516e+03	2.135824e+01	4.686551e+00	1.524591e+00
98000	-1.545104e+03	3.502439e+01	4.106787e+00	5.938147e-01
100000	-1.539260e+03	1.268201e+01	5.141518e+00	1.260794e+00
102000	-1.534268e+03	2.735084e+01	4.420599e+00	1.167080e+00
104000	-1.553833e+03	2.505218e+01	4.523517e+00	1.246062e+00
106000	-1.552947e+03	2.516812e+01	4.523435e+00	1.131861e+00
108000	-1.525639e+03	2.034212e+01	4.760477e+00	1.030848e+00
110000	-1.544525e+03	3.880074e+01	3.941901e+00	7.678161e-01
112000	-1.550232e+03	4.189435e+01	3.819406e+00	7.169894e-01
114000	-1.536246e+03	1.773410e+01	4.893222e+00	9.852861e-01
116000	-1.549600e+03	3.801464e+01	3.973069e+00	7.947202e-01
118000	-1.547667e+03	4.024682e+01	3.885829e+00	7.026958e-01
120000	-1.541358e+03	1.982025e+01	4.780626e+00	1.145229e+00
122000	-1.541219e+03	1.023968e+01	5.260569e+00	1.493704e+00
124000	-1.539498e+03	3.565028e+01	4.064630e+00	9.626869e-01
126000	-1.543427e+03	3.629696e+01	4.023595e+00	1.294193e+00
128000	-1.541471e+03	3.918122e+00	5.653086e+00	8.676176e-01
130000	-1.564077e+03	2.095516e+01	4.737069e+00	8.933563e-01
132000	-1.547191e+03	1.534885e+01	5.014200e+00	1.013836e+00
134000	-1.538813e+03	3.629086e+01	4.020471e+00	1.375185e+00
136000	-1.558917e+03	3.156692e+01	4.233216e+00	1.127810e+00
138000	-1.544746e+03	3.403900e+01	4.139883e+00	8.053336e-01
140000	-1.537655e+03	3.513940e+01	4.100898e+00	6.171269e-01
142000	-1.552309e+03	1.597696e+01	4.970365e+00	1.233047e+00
144000	-1.546537e+03	2.154198e+01	4.712687e+00	8.043669e-01
146000	-1.550832e+03	5.402234e+01	3.367678e+00	7.178367e-01
148000	-1.541718e+03	1.659916e+01	4.953137e+00	9.459015e-01
150000	-1.547581e+03	2.392852e+01	4.580956e+00	1.152637e+00
152000	-1.537813e+03	2.308669e+01	4.615053e+00	1.279175e+00
154000	-1.548236e+03	2.896693e+01	4.362438e+00	8.282322e-01
156000	-1.552346e+03	2.295216e+01	4.609104e+00	1.538126e+00
158000	-1.541864e+03	1.920228e+01	4.838621e+00	5.997957e-01
160000	-1.547537e+03	7.501412e+01	2.715670e+00	4.489909e-01
162000	-1.529413e+03	2.956513e+01	4.339319e+00	7.424661e-01
164000	-1.551073e+03	1.302086e+01	5.091460e+00	1.866199e+00
166000	-1.551797e+03	2.097465e+01	4.685320e+00	1.933533e+00
168000	-1.553110e+03	5.484715e+00	5.563176e+00	8.491284e-01
170000	-1.537539e+03	1.071735e+01	5.238690e+00	1.418326e+00
172000	-1.556175e+03	1.701131e+01	4.886658e+00	1.837605e+00
174000	-1.557910e+03	1.475499e+01	5.054895e+00	8.276345e-01
176000	-1.535966e+03	3.376265e+00	5.653251e+00	1.406662e+00
178000	-1.554177e+03	2.173236e+01	4.685838e+00	1.165164e+00
180000	-1.551709e+03	5.188371e+01	3.445134e+00	6.657534e-01
182000	-1.548276e+03	2.798513e+01	4.385293e+00	1.306136e+00
184000	-1.551927e+03	3.805995e+00	5.623722e+00	1.482643e+00
186000	-1.548221e+03	1.143854e+01	5.187074e+00	1.652855e+00
188000	-1.538165e+03	2.294208e+01	4.618038e+00	1.361411e+00
190000	-1.541085e+03	2.420474e+01	4.561640e+00	1.284015e+00
192000	-1.548952e+03	2.392459e+01	4.583470e+00	1.103662e+00
194000	-1.530796e+03	2.362299e+01	4.610463e+00	8.388388e-01
196000	-1.549296e+03	3.211668e+01	4.226788e+00	7.245646e-01
198000	-1.560981e+03	5.210988e+01	3.441535e+00	5.402670e-01
200000	-1.543642e+03	1.860655e+01	4.848726e+00	9.942546e-01
202000	-1.544324e+03	2.892034e+01	4.350662e+00	1.135510e+00
204000	-1.547556e+03	-3.124426e+00	6.013060e+00	1.947886e+00
206000	-1.526246e+03	3.777939e+01	3.975567e+00	9.693969e-01
208000	-1.526664e+03	2.626981e+01	4.464414e+00	1.296897e+00
210000	-1.554723e+03	1.019689e+01	5.285192e+00	1.085740e+00
212000	-1.544445e+03	3.381717e+01	4.136660e+00	1.102252e+00
214000	-1.542308e+03	6.951433e+01	2.875968e+00	4.271047e-01
216000	-1.560815e+03	2.301231e+01	4.628575e+00	1.071323e+00
218000	-1.548162e+03	2.472416e+01	4.557531e+00	8.515146e-01
220000	-1.539020e+03	1.528806e+01	4.987086e+00	1.597854e+00
222000	-1.552575e+03	3.223469e+01	4.206805e+00	1.063500e+00
224000	-1.565304e+03	2.801773e+01	4.390926e+00	1.149727e+00
226000	-1.542389e+03	2.256111e+01	4.607509e+00	1.962548e+00
228000	-1.539209e+03	2.549697e+01	4.500127e+00	1.301280e+00
230000	-1.551527e+03	1.873379e+01	4.810407e+00	1.632515e+00
232000	-1.547441e+03	1.416331e+00	5.784413e+00	1.151607e+00
234000	-1.543481e+03	7.498560e+00	5.409104e+00	1.546922e+00
236000	-1.538513e+03	2.847076e+01	4.373662e+00	1.076611e+00
238000	-1.545346e+03	4.776273e+01	3.597772e+00	6.096890e-01
240000	-1.549855e+03	2.495617e+01	4.534430e+00	1.109661e+00
242000	-1.545910e+03	1.590641e+01	4.989334e+00	9.360346e-01
244000	-1.556869e+03	3.138223e+01	4.261819e+00	6.631681e-01
246000	-1.548685e+03	5.471650e+01	3.336855e+00	9.094400e-01
248000	-1.543231e+03	5.435014e+01	3.361388e+00	5.701311e-01
250000	-1.535849e+03	4.662959e+01	3.635911e+00	7.266901e-01
252000	-1.556886e+03	1.847073e+01	4.837330e+00	1.357105e+00
254000	-1.556439e+03	6.238781e+00	5.505517e+00	1.101003e+00
256000	-1.550565e+03	3.534959e+01	4.090502e+00	6.516574e-01
258000	-1.544503e+03	2.204711e+01	4.654335e+00	1.501151e+00
260000	-1.543486e+03	7.674849e+00	5.377408e+00	1.937986e+00
262000	-1.561211e+03	5.592502e+00	5.541762e+00	1.113725e+00
264000	-1.543447e+03	7.639881e+00	5.413039e+00	1.335401e+00
266000	-1.551716e+03	1.652199e+01	4.930717e+00	1.460831e+00
268000	-1.552170e+03	6.127791e+01	3.134892e+00	3.618995e-01
270000	-1.551351e+03	9.042769e+01	2.319072e+00	2.307647e-01
272000	-1.548575e+03	3.566658e+01	4.078114e+00	6.270934e-01
274000	-1.545923e+03	-1.931907e+00	5.991556e+00	1.101439e+00
276000	-1.560149e+03	-2.569667e+00	6.013059e+00	1.393138e+00
278000	-1.538478e+03	3.442469e+01	4.124274e+00	7.838351e-01
280000	-1.543603e+03	5.222320e+01	3.436364e+00	5.718398e-01
282000	-1.541552e+03	1.755146e+01	4.893192e+00	1.168513e+00
284000	-1.544957e+03	8.832867e+00	5.363634e+00	1.027572e+00
286000	-1.546002e+03	2.716018e+01	4.422333e+00	1.319920e+00
288000	-1.547822e+03	1.807056e+01	4.884118e+00	8.285151e-01
290000	-1.539011e+03	3.423888e+01	4.125475e+00	9.415934e-01
292000	-1.553038e+03	2.483842e+01	4.557089e+00	7.466136e-01
294000	-1.553825e+03	1.912104e+01	4.810883e+00	1.235730e+00
296000	-1.557308e+03	3.691632e+01	3.989863e+00	1.486433e+00
298000	-1.550997e+03	3.430390e+00	5.619448e+00	1.931663e+00
300000	-1.557068e+03	4.994770e+01	3.515033e+00	6.665177e-01
302000	-1.544835e+03	2.829778e+01	4.399243e+00	6.871750e-01
304000	-1.549810e+03	3.679583e+01	4.019245e+00	8.996175e-01
306000	-1.544160e+03	2.843340e+01	4.331975e+00	2.037533e+00
308000	-1.559014e+03	3.172378e+01	4.214258e+00	1.403728e+00
310000	-1.548913e+03	1.995888e+01	4.779978e+00	1.019675e+00
312000	-1.535916e+03	4.571877e+01	3.664757e+00	8.759907e-01
314000	-1.539675e+03	2.043268e+01	4.764617e+00	8.564114e-01
316000	-1.542770e+03	1.348207e+01	5.115348e+00	9.532381e-01
318000	-1.552433e+03	1.033265e+01	5.266686e+00	1.288561e+00
320000	-1.552591e+03	2.751285e+01	4.425227e+00	9.041537e-01
322000	-1.539502e+03	6.220028e+01	3.100779e+00	4.933304e-01
324000	-1.547928e+03	4.912842e+01	3.542563e+00	7.340672e-01
326000	-1.540716e+03	3.346651e+01	4.167279e+00	7.418949e-01
328000	-1.530444e+03	1.900390e+01	4.839029e+00	7.900557e-01
330000	-1.561496e+03	6.715800e+00	5.482545e+00	1.027680e+00
332000	-1.564057e+03	4.765375e+01	3.601092e+00	6.297786e-01
334000	-1.554258e+03	3.138063e+01	4.248828e+00	9.591516e-01
336000	-1.550708e+03	2.201147e+00	5.727385e+00	1.323640e+00
338000	-1.547176e+03	3.292642e+01	4.182928e+00	9.205990e-01
340000	-1.561581e+03	3.721667e+01	4.015590e+00	5.664882e-01
342000	-1.536814e+03	2.148827e+01	4.697546e+00	1.168505e+00
344000	-1.546096e+03	9.409496e+00	5.340327e+00	8.713328e-01
346000	-1.537399e+03	2.473938e+01	4.548438e+00	1.028924e+00
348000	-1.544178e+03	1.810128e+01	4.831267e+00	1.847552e+00
350000	-1.546569e+03	2.403097e+01	4.558561e+00	1.522909e+00
352000	-1.543000e+03	4.114104e+01	3.825098e+00	1.326790e+00
354000	-1.534833e+03	2.421950e+01	4.551492e+00	1.484066e+00
356000	-1.540094e+03	1.839734e+01	4.829839e+00	1.580027e+00
358000	-1.542130e+03	7.656474e+00	5.370200e+00	2.085861e+00
360000	-1.544265e+03	2.493809e+01	4.540893e+00	9.903536e-01
362000	-1.551054e+03	3.107951e+01	4.276378e+00	6.370517e-01
364000	-1.542975e+03	3.544660e+01	4.071371e+00	1.006622e+00
366000	-1.548159e+03	1.594531e+01	4.932178e+00	2.008931e+00
368000	-1.542150e+03	3.056903e+01	4.292246e+00	7.903751e-01
370000	-1.558870e+03	2.254430e+01	4.648008e+00	1.135177e+00
372000	-1.540625e+03	9.402281e+01	2.233197e+00	2.665939e-01
374000	-1.545636e+03	3.363927e+01	4.135824e+00	1.299637e+00
376000	-1.530417e+03	2.100885e+01	4.716612e+00	1.257175e+00
378000	-1.541335e+03	4.531594e+01	3.689705e+00	6.250138e-01
380000	-1.543691e+03	2.051496e+01	4.768397e+00	6.976208e-01
382000	-1.546247e+03	4.055704e+01	3.873162e+00	7.072126e-01
384000	-1.552213e+03	2.134127e+01	4.715996e+00	9.373507e-01
386000	-1.550618e+03	2.338716e+01	4.611246e+00	1.058290e+00
388000	-1.539002e+03	1.509410e+01	4.997229e+00	1.595765e+00
390000	-1.549539e+03	3.348852e+01	4.164527e+00	7.835705e-01
392000	-1.557062e+03	4.414613e+01	3.732764e+00	6.767007e-01
394000	-1.554375e+03	1.641058e+01	4.895978e+00	2.254477e+00
396000	-1.546076e+03	3.472037e+01	4.107824e+00	8.734813e-01
398000	-1.554385e+03	5.343248e+01	3.394021e+00	5.570354e-01
400000	-1.552517e+03	2.841420e+01	4.399502e+00	5.650819e-01
402000	-1.554151e+03	1.996276e+01	4.739478e+00	1.836703e+00
404000	-1.552182e+03	2.836626e+01	4.360858e+00	1.463845e+00
406000	-1.548098e+03	4.004411e+01	3.879168e+00	1.070788e+00
408000	-1.553414e+03	-3.278392e+00	6.076963e+00	1.080616e+00
410000	-1.553087e+03	5.580445e+01	3.302149e+00	8.286779e-01
412000	-1.534582e+03	1.712759e+01	4.910849e+00	1.244822e+00
414000	-1.548087e+03	3.008467e+01	4.313664e+00	7.947387e-01
416000	-1.551012e+03	2.163406e+01	4.697956e+00	1.014302e+00
418000	-1.549450e+03	9.808590e+00	5.318042e+00	8.759015e-01
420000	-1.551475e+03	2.497367e+01	4.542726e+00	9.158500e-01
422000	-1.537317e+03	2.517816e+01	4.518593e+00	1.225131e+00
424000	-1.540919e+03	1.599288e+01	4.977894e+00	1.071069e+00
426000	-1.551863e+03	2.634693e+01	4.469845e+00	1.102537e+00
428000	-1.553303e+03	1.678683e+01	4.928820e+00	1.233137e+00
430000	-1.539886e+03	4.463315e+01	3.709113e+00	8.022399e-01
432000	-1.543100e+03	-6.171439e-01	5.929436e+00	7.934090e-01
434000	-1.555146e+03	2.150988e+01	4.709677e+00	8.981085e-01
436000	-1.539981e+03	2.412473e+01	4.571334e+00	1.159264e+00
438000	-1.534838e+03	1.315664e+00	5.780782e+00	1.312921e+00
440000	-1.552598e+03	4.385244e+01	3.723580e+00	1.207796e+00
442000	-1.558527e+03	2.884220e+01	4.358081e+00	1.049349e+00
444000	-1.540565e+03	3.845510e+01	3.965910e+00	5.281142e-01
446000	-1.546043e+03	2.390615e+01	4.594392e+00	8.925261e-01
448000	-1.549167e+03	4.009722e+01	3.882755e+00	9.285932e-01
450000	-1.541815e+03	1.893001e+01	4.821649e+00	1.211099e+00
452000	-1.552426e+03	2.259975e+01	4.647659e+00	1.086977e+00
454000	-1.552756e+03	4.238342e+01	3.786275e+00	1.067612e+00
456000	-1.543595e+03	3.377706e+01	4.138628e+00	1.096497e+00
458000	-1.539690e+03	3.528789e+01	4.080873e+00	9.405662e-01
460000	-1.548953e+03	3.272109e+01	4.188599e+00	9.952926e-01
462000	-1.548416e+03	7.285769e+01	2.780230e+00	3.434538e-01
464000	-1.551887e+03	3.652962e+01	4.034634e+00	7.974348e-01
466000	-1.547924e+03	-5.063694e+00	6.177752e+00	1.276701e+00
468000	-1.549064e+03	2.735160e+01	4.424526e+00	1.080692e+00
470000	-1.547341e+03	2.613195e+01	4.474054e+00	1.226726e+00
472000	-1.551995e+03	1.054479e+01	5.210878e+00	2.104682e+00
474000	-1.541698e+03	-8.334100e+00	6.372096e+00	1.554169e+00
476000	-1.547071e+03	1.607832e+01	4.994826e+00	6.579544e-01
478000	-1.537134e+03	2.370341e+01	4.610669e+00	7.541321e-01
480000	-1.538646e+03	5.379175e+01	3.379153e+00	6.207220e-01
482000	-1.536331e+03	4.263604e+01	3.799347e+00	4.828196e-01
484000	-1.548956e+03	2.033184e+01	4.755255e+00	1.146998e+00
486000	-1.549515e+03	2.393570e+01	4.580113e+00	1.163230e+00
488000	-1.548864e+03	7.499890e+01	2.716834e+00	4.229719e-01
490000	-1.542175e+03	1.882221e+01	4.802962e+00	1.693553e+00
492000	-1.547548e+03	2.218112e+01	4.671086e+00	1.020576e+00
494000	-1.550744e+03	1.968347e+01	4.739123e+00	2.123226e+00
496000	-1.544172e+03	2.533698e+01	4.517693e+00	1.085508e+00
498000	-1.549171e+03	5.660988e+01	3.285834e+00	5.003631e-01
500000	-1.554173e+03	3.669197e+01	4.008774e+00	1.254948e+00
502000	-1.543897e+03	2.264801e+01	4.647176e+00	1.048736e+00
504000	-1.541457e+03	3.573722e+01	4.054641e+00	1.112946e+00
506000	-1.551684e+03	8.665712e+01	2.410863e+00	2.656513e-01
508000	-1.547455e+03	6.402191e+01	3.045684e+00	3.982778e-01
510000	-1.542518e+03	3.126522e+01	4.232733e+00	1.440504e+00
512000	-1.552726e+03	9.565671e+00	5.321851e+00	1.049713e+00
514000	-1.544384e+03	2.735918e+01	4.431372e+00	9.240092e-01
516000	-1.560179e+03	2.028968e+01	4.766501e+00	9.612790e-01
518000	-1.561730e+03	8.653410e+00	5.345758e+00	1.529289e+00
520000	-1.536616e+03	2.067023e+01	4.703743e+00	1.859385e+00
522000	-1.534859e+03	4.167949e+00	5.568051e+00	2.081324e+00
524000	-1.542366e+03	7.836287e+00	5.378195e+00	1.762421e+00
526000	-1.545613e+03	2.450717e+01	4.550143e+00	1.224977e+00
528000	-1.553215e+03	7.419402e+01	2.741958e+00	3.416497e-01
530000	-1.549023e+03	4.946553e+01	3.541790e+00	4.180040e-01
532000	-1.533206e+03	1.051596e+01	5.255519e+00	1.310134e+00
534000	-1.545953e+03	3.358681e+01	4.155872e+00	8.858726e-01
536000	-1.542297e+03	2.111395e+01	4.703440e+00	1.421858e+00
538000	-1.547668e+03	4.206730e+01	3.818022e+00	5.789703e-01
540000	-1.546524e+03	2.106918e+01	4.707875e+00	1.375723e+00
542000	-1.541361e+03	2.409788e+01	4.547783e+00	1.684313e+00
544000	-1.549358e+03	5.375395e+01	3.384748e+00	4.991571e-01
546000	-1.546338e+03	3.314867e+01	4.177911e+00	8.140447e-01
548000	-1.544491e+03	3.640486e+01	4.006056e+00	1.607448e+00
550000	-1.547141e+03	4.205548e+01	3.815922e+00	6.438286e-01
552000	-1.545539e+03	3.376172e+01	4.140159e+00	1.076173e+00
554000	-1.550289e+03	1.011020e+01	5.260166e+00	1.630577e+00
556000	-1.535936e+03	1.883291e+01	4.821129e+00	1.318609e+00
558000	-1.534726e+03	2.556183e+01	4.512623e+00	9.689808e-01
560000	-1.544940e+03	5.060280e+01	3.484050e+00	8.644278e-01
562000	-1.545173e+03	2.161410e+01	4.674655e+00	1.513926e+00
564000	-1.558229e+03	5.527903e+01	3.325324e+00	6.804018e-01
566000	-1.538162e+03	3.864322e+01	3.941141e+00	9.439313e-01
568000	-1.540697e+03	1.391622e+01	5.038959e+00	1.971126e+00
570000	-1.541213e+03	1.871232e+01	4.831344e+00	1.234986e+00
572000	-1.536893e+03	3.837520e+01	3.965293e+00	6.230239e-01
574000	-1.553050e+03	3.146258e+00	5.617946e+00	2.241604e+00
576000	-1.551392e+03	3.657137e+01	4.017506e+00	1.165796e+00
578000	-1.539222e+03	4.024941e+01	3.889863e+00	6.000994e-01
580000	-1.538819e+03	2.754322e+01	4.428391e+00	8.048621e-01
582000	-1.543331e+03	2.537090e+01	4.527185e+00	8.491393e-01
584000	-1.542288e+03	2.546138e+01	4.523832e+00	8.301255e-01
586000	-1.553426e+03	7.624668e+00	5.426544e+00	1.110046e+00
588000	-1.549072e+03	1.374095e+01	5.080141e+00	1.360900e+00
590000	-1.544611e+03	5.136209e+01	3.472479e+00	4.256589e-01
592000	-1.561577e+03	1.779602e+01	4.862569e+00	1.529712e+00
594000	-1.546603e+03	2.609831e+01	4.490378e+00	9.091270e-01
596000	-1.536829e+03	1.798843e+01	4.861625e+00	1.356032e+00
598000	-1.544515e+03	2.902429e+01	4.349676e+00	1.053419e+00
600000	-1.538206e+03	3.223296e+01	4.192479e+00	1.394146e+00
602000	-1.533108e+03	2.817375e+01	4.392933e+00	9.496403e-01
604000	-1.545934e+03	2.758454e+01	4.428872e+00	7.530589e-01
606000	-1.539330e+03	2.345043e+01	4.606216e+00	1.100305e+00
608000	-1.537022e+03	1.851778e+01	4.824087e+00	1.574555e+00
610000	-1.540857e+03	5.065510e+01	3.498081e+00	4.248948e-01
612000	-1.529765e+03	1.706437e+01	4.919300e+00	1.142141e+00
614000	-1.542935e+03	3.589165e+01	4.065119e+00	7.097098e-01
616000	-1.536406e+03	1.053244e+01	5.256270e+00	1.279860e+00
618000	-1.544246e+03	2.045643e+01	4.735827e+00	1.417375e+00
620000	-1.534251e+03	2.577788e+01	4.496170e+00	1.105215e+00
622000	-1.531652e+03	2.346000e+01	4.604902e+00	1.118260e+00
624000	-1.554261e+03	2.140829e+01	4.683035e+00	1.546958e+00
626000	-1.547739e+03	3.299561e+01	4.180700e+00	9.027736e-01
628000	-1.554529e+03	2.531745e+01	4.513667e+00	1.191034e+00
630000	-1.559616e+03	2.609263e+01	4.473735e+00	1.272925e+00
632000	-1.550063e+03	6.620406e+01	2.973603e+00	5.226569e-01
634000	-1.547927e+03	1.901433e+01	4.802862e+00	1.503430e+00
636000	-1.543910e+03	2.675586e+01	4.438071e+00	1.381637e+00
638000	-1.534863e+03	-1.167602e+01	6.600912e+00	1.486382e+00
640000	-1.531509e+03	2.888811e+01	4.358648e+00	9.908916e-01
642000	-1.552309e+03	7.735665e+01	2.651457e+00	4.101080e-01
644000	-1.551702e+03	2.776554e+01	4.400868e+00	1.183800e+00
646000	-1.544541e+03	1.386959e+01	5.065616e+00	1.508566e+00
648000	-1.547146e+03	2.857093e+01	4.376633e+00	9.109493e-01
650000	-1.547952e+03	3.659686e+01	4.026841e+00	9.165634e-01
652000	-1.546290e+03	6.702066e+00	5.474055e+00	1.191037e+00
654000	-1.545862e+03	1.840643e+01	4.859932e+00	9.716241e-01
656000	-1.547804e+03	3.508925e+01	4.093527e+00	8.407297e-01
658000	-1.557250e+03	4.548106e+01	3.679455e+00	7.279994e-01
660000	-1.539234e+03	4.309268e+01	3.776596e+00	6.050585e-01
662000	-1.545576e+03	9.789491e+00	5.308538e+00	1.067671e+00
664000	-1.553134e+03	8.819340e+00	5.351422e+00	1.261136e+00
666000	-1.550118e+03	1.930644e+01	4.806073e+00	1.146837e+00
668000	-1.542430e+03	4.447803e+00	5.537782e+00	2.327797e+00
670000	-1.536629e+03	2.567034e+01	4.503360e+00	1.058642e+00
672000	-1.553848e+03	-1.936990e-01	5.863487e+00	1.450287e+00
674000	-1.545330e+03	4.173979e+01	3.818806e+00	8.866948e-01
676000	-1.556637e+03	7.769823e+00	5.376948e+00	1.851282e+00
678000	-1.532714e+03	2.778489e+01	4.398513e+00	1.216080e+00
680000	-1.553719e+03	2.741264e+01	4.428530e+00	9.324042e-01
682000	-1.549467e+03	9.162960e+00	5.303751e+00	1.781290e+00
684000	-1.562759e+03	9.926012e+00	5.315786e+00	7.994406e-01
686000	-1.538523e+03	3.760684e+01	4.004777e+00	4.362407e-01
688000	-1.553088e+03	6.058778e+01	3.150378e+00	5.774227e-01
690000	-1.544806e+03	3.961866e+01	3.897507e+00	1.041634e+00
692000	-1.534073e+03	4.525357e+01	3.686661e+00	7.669438e-01
694000	-1.554974e+03	-5.149611e+00	6.199287e+00	1.026388e+00
696000	-1.548533e+03	9.651107e+00	5.315323e+00	1.082757e+00
698000	-1.546360e+03	3.676066e+01	4.017958e+00	9.656628e-01
700000	-1.561090e+03	7.305027e+00	5.421532e+00	1.518889e+00
702000	-1.549356e+03	2.452289e+01	4.530611e+00	1.624209e+00
704000	-1.536267e+03	6.224924e-01	5.781401e+00	1.995748e+00
706000	-1.540729e+03	3.594102e+01	4.051807e+00	9.765737e-01
708000	-1.548762e+03	1.451848e+01	5.026923e+00	1.599657e+00
710000	-1.545718e+03	2.911328e+01	4.352337e+00	9.054384e-01
712000	-1.544435e+03	2.753683e+01	4.423086e+00	9.268481e-01
714000	-1.547689e+03	1.960075e+01	4.802525e+00	9.237871e-01
716000	-1.545267e+03	5.588151e+01	3.304221e+00	6.911960e-01
718000	-1.558407e+03	-4.953322e+00	6.151187e+00	1.582673e+00
720000	-1.541053e+03	-6.249163e+00	6.202783e+00	2.071476e+00
722000	-1.537814e+03	1.242231e+00	5.813570e+00	8.401158e-01
724000	-1.547933e+03	3.411594e+01	4.144766e+00	6.147328e-01
726000	-1.554773e+03	1.348067e+01	5.066441e+00	1.881781e+00
728000	-1.545857e+03	3.339734e+01	4.133722e+00	1.590575e+00
730000	-1.539433e+03	3.937935e+01	3.916928e+00	8.018279e-01
732000	-1.534256e+03	2.277023e+01	4.647915e+00	9.111890e-01
734000	-1.539699e+03	5.292038e+01	3.415216e+00	4.693965e-01
736000	-1.562556e+03	2.613803e+01	4.446561e+00	1.815143e+00
738000	-1.549378e+03	1.840554e+01	4.860564e+00	9.599820e-01
740000	-1.538393e+03	2.368308e+01	4.596024e+00	1.081332e+00
742000	-1.524454e+03	2.996184e+01	4.290121e+00	1.445321e+00
744000	-1.550557e+03	1.490743e+00	5.775074e+00	1.233253e+00
746000	-1.543632e+03	3.378516e+01	4.138284e+00	1.096426e+00
748000	-1.550549e+03	2.953629e+01	4.339299e+00	7.717588e-01
750000	-1.550493e+03	3.006192e+01	4.280548e+00	1.560636e+00
752000	-1.550177e+03	2.914004e+01	4.352293e+00	8.796546e-01
754000	-1.552823e+03	3.926762e+01	3.915328e+00	9.529253e-01
756000	-1.552228e+03	4.225425e+01	3.809809e+00	5.995802e-01
758000	-1.544392e+03	2.834130e+01	4.374231e+00	1.193518e+00
760000	-1.547109e+03	2.587391e+01	4.510350e+00	7.054920e-01
762000	-1.543515e+03	-4.025448e+00	6.132533e+00	9.482439e-01
764000	-1.546716e+03	2.302728e+01	4.602071e+00	1.610306e+00
766000	-1.542902e+03	2.376275e+01	4.553837e+00	1.891139e+00
768000	-1.553980e+03	1.574306e+01	4.969873e+00	1.476492e+00
770000	-1.545126e+03	1.960135e+01	4.793625e+00	1.102150e+00
772000	-1.550294e+03	6.666948e+01	2.959590e+00	5.120835e-01
774000	-1.544841e+03	4.026509e+01	3.883617e+00	7.393305e-01
776000	-1.545982e+03	5.110324e+01	3.476183e+00	5.817957e-01
778000	-1.548944e+03	6.259889e+01	3.087015e+00	5.231756e-01
780000	-1.526649e+03	1.135685e+01	5.219019e+00	1.141950e+00
782000	-1.548246e+03	4.863555e+01	3.559535e+00	7.664182e-01
784000	-1.537094e+03	3.720957e+01	4.006672e+00	7.879079e-01
786000	-1.540976e+03	2.263732e+01	4.632215e+00	1.370478e+00
788000	-1.544953e+03	2.558361e+01	4.476637e+00	1.719400e+00
790000	-1.542001e+03	4.955977e+00	5.533106e+00	1.901178e+00
792000	-1.557709e+03	4.756645e+01	3.605721e+00	5.933015e-01
794000	-1.551269e+03	2.313332e+01	4.632023e+00	8.784934e-01
796000	-1.551941e+03	3.268170e+01	4.198657e+00	8.034255e-01
798000	-1.527415e+03	2.859267e+01	4.377917e+00	8.609381e-01
800000	-1.550863e+03	5.180118e+01	3.448210e+00	6.622921e-01
802000	-1.574842e+03	3.274255e+01	4.162729e+00	1.571184e+00
804000	-1.551251e+03	2.217963e+01	4.662672e+00	1.196001e+00
806000	-1.552419e+03	1.846322e+01	4.824363e+00	1.623579e+00
808000	-1.542940e+03	4.771982e+00	5.567206e+00	1.491938e+00
810000	-1.545936e+03	2.167554e+01	4.666902e+00	1.612616e+00
812000	-1.558558e+03	8.069711e+00	5.370680e+00	1.663995e+00
814000	-1.549776e+03	-9.170984e+00	6.401128e+00	1.951742e+00
816000	-1.552854e+03	2.798607e+01	4.399013e+00	1.003927e+00
818000	-1.553135e+03	2.131109e+01	4.717223e+00	9.424389e-01
820000	-1.534441e+03	1.597175e+01	4.984150e+00	9.710057e-01
822000	-1.545427e+03	8.579257e+00	5.364969e+00	1.257158e+00
824000	-1.559178e+03	7.102105e+01	2.833115e+00	3.658712e-01
826000	-1.552259e+03	1.034523e+02	2.025484e+00	2.299149e-01
828000	-1.550914e+03	5.542388e+01	3.331474e+00	3.575511e-01
830000	-1.544358e+03	3.172054e+01	4.241746e+00	7.800910e-01
832000	-1.537099e+03	3.698303e+01	4.003960e+00	1.079722e+00
834000	-1.533213e+03	2.390295e+01	4.562932e+00	1.558482e+00
836000	-1.540378e+03	3.672707e+01	4.023455e+00	8.674473e-01
838000	-1.540107e+03	1.635775e+01	4.962876e+00	9.977645e-01
840000	-1.543997e+03	1.668654e+01	4.939638e+00	1.121864e+00
842000	-1.555219e+03	3.182270e+01	4.240652e+00	7.027927e-01
844000	-1.543680e+03	1.446810e+01	5.073275e+00	7.642728e-01
846000	-1.546104e+03	2.542429e+01	4.514694e+00	1.062257e+00
848000	-1.540489e+03	2.417646e+01	4.568417e+00	1.169090e+00
850000	-1.540483e+03	4.312851e+01	3.767913e+00	7.910636e-01
852000	-1.531577e+03	8.435155e+00	5.354386e+00	1.591862e+00
854000	-1.543607e+03	1.505753e+01	4.972783e+00	2.105541e+00
856000	-1.554053e+03	9.327654e+00	5.336808e+00	1.016805e+00
858000	-1.544877e+03	3.257878e+01	4.213401e+00	5.683507e-01
860000	-1.557285e+03	7.895347e+00	5.398322e+00	1.342769e+00
862000	-1.540607e+03	1.810418e+01	4.835607e+00	1.758015e+00
864000	-1.553895e+03	4.658660e+01	3.637222e+00	7.349375e-01
866000	-1.541488e+03	3.108579e+01	4.269069e+00	7.957127e-01
868000	-1.537740e+03	3.657367e+01	4.029656e+00	8.723962e-01
870000	-1.536669e+03	5.839043e+00	5.523240e+00	1.190427e+00
872000	-1.552529e+03	1.699635e+01	4.901471e+00	1.560504e+00
874000	-1.548208e+03	1.016038e+01	5.284056e+00	1.142994e+00
876000	-1.540481e+03	5.101553e+01	3.476552e+00	6.592732e-01
878000	-1.549769e+03	7.169058e+01	2.809748e+00	4.937436e-01
880000	-1.537724e+03	3.101455e+01	4.266528e+00	9.243705e-01
882000	-1.543434e+03	5.612563e+01	3.293044e+00	7.734689e-01
884000	-1.556985e+03	6.796604e+00	5.431305e+00	1.853448e+00
886000	-1.543662e+03	3.739590e+01	3.980036e+00	1.244565e+00
888000	-1.549714e+03	3.662594e+01	4.030540e+00	7.989735e-01
890000	-1.542734e+03	5.005884e+01	3.506283e+00	7.955203e-01
892000	-1.554222e+03	8.659052e+00	5.335096e+00	1.716386e+00
894000	-1.548560e+03	1.059546e+01	5.240134e+00	1.513606e+00
896000	-1.540488e+03	1.714501e+01	4.914876e+00	1.148313e+00
898000	-1.548838e+03	5.350516e+01	3.393726e+00	4.927376e-01
900000	-1.536369e+03	1.681618e+01	4.900696e+00	1.755943e+00
902000	-1.546037e+03	2.537416e+01	4.504632e+00	1.327579e+00
904000	-1.551825e+03	2.097843e+01	4.700294e+00	1.621947e+00
906000	-1.543282e+03	2.837313e+01	4.384378e+00	9.382435e-01
908000	-1.541243e+03	1.361428e+01	5.119488e+00	7.429526e-01
910000	-1.550116e+03	1.539308e+01	4.987338e+00	1.487964e+00
912000	-1.543467e+03	1.500929e+01	5.018421e+00	1.272203e+00
914000	-1.536215e+03	2.870195e+01	4.363441e+00	1.071045e+00
916000	-1.536098e+03	2.219335e+01	4.663067e+00	1.174088e+00
918000	-1.549798e+03	2.064657e+01	4.740344e+00	1.135264e+00
920000	-1.552387e+03	2.800234e+01	4.371893e+00	1.584049e+00
922000	-1.555416e+03	2.555472e+01	4.492278e+00	1.411910e+00
924000	-1.533426e+03	2.518653e+01	4.517741e+00	1.234932e+00
926000	-1.536781e+03	2.366787e+01	4.544416e+00	2.185763e+00
928000	-1.534895e+03	2.506953e+01	4.522623e+00	1.247767e+00
930000	-1.550085e+03	8.141001e+00	5.379561e+00	1.433193e+00
932000	-1.551838e+03	5.344473e+01	3.396077e+00	4.864560e-01
934000	-1.539621e+03	2.147969e+01	4.665779e+00	1.831680e+00
936000	-1.546523e+03	1.639013e+01	4.939381e+00	1.423306e+00
938000	-1.541565e+03	4.407940e+01	3.713832e+00	1.233442e+00
940000	-1.558423e+03	1.626282e+01	4.941651e+00	1.506265e+00
942000	-1.551150e+03	2.237707e+01	4.637393e+00	1.522964e+00
944000	-1.544220e+03	1.089640e+01	5.196837e+00	2.013506e+00
946000	-1.557695e+03	3.189938e+01	4.240147e+00	6.375933e-01
948000	-1.545826e+03	2.688525e+01	4.429146e+00	1.446400e+00
950000	-1.547576e+03	2.464368e+01	4.559655e+00	8.870484e-01
952000	-1.546179e+03	2.014627e+01	4.745920e+00	1.522149e+00
954000	-1.548031e+03	1.997610e+01	4.783600e+00	9.293657e-01
956000	-1.535436e+03	3.194779e+01	4.235526e+00	6.943331e-01
958000	-1.553545e+03	4.704350e+01	3.628592e+00	5.069526e-01
960000	-1.551666e+03	4.880211e+01	3.551278e+00	8.236520e-01
962000	-1.552982e+03	6.460502e+01	3.019199e+00	6.562784e-01
964000	-1.543008e+03	4.837067e+01	3.570054e+00	7.469724e-01
966000	-1.550558e+03	4.106924e+01	3.828120e+00	1.322456e+00
968000	-1.567772e+03	1.307008e+01	5.132450e+00	1.043092e+00
970000	-1.536015e+03	1.125102e+01	5.195030e+00	1.692448e+00
972000	-1.540978e+03	6.248123e+01	3.084528e+00	7.184577e-01
974000	-1.552487e+03	2.339362e+01	4.608611e+00	1.106983e+00
976000	-1.543063e+03	2.302981e+01	4.630671e+00	1.010159e+00
978000	-1.540751e+03	2.206965e+01	4.685433e+00	8.361993e-01
980000	-1.554926e+03	3.210333e+01	4.218090e+00	9.365656e-01
982000	-1.562484e+03	2.005601e+01	4.771336e+00	1.097141e+00
984000	-1.546658e+03	4.607479e+01	3.649811e+00	9.137909e-01
986000	-1.554736e+03	2.955690e-01	5.815357e+00	1.757090e+00
988000	-1.550237e+03	2.029174e+01	4.743193e+00	1.432128e+00
990000	-1.544311e+03	3.061741e+01	4.278068e+00	1.061047e+00
992000	-1.552741e+03	3.765767e+01	3.996160e+00	5.930551e-01
994000	-1.545514e+03	4.182332e+01	3.820777e+00	7.534495e-01
996000	-1.538240e+03	3.078435e+01	4.269827e+00	1.080042e+00
998000	-1.537722e+03	2.518870e+01	4.529565e+00	9.806731e-01
1000000	-1.547837e+03	4.587797e+01	3.663602e+00	7.471824e-01
1002000	-1.561987e+03	1.383395e+01	5.076780e+00	1.331766e+00
1004000	-1.544419e+03	8.079501e+00	5.378145e+00	1.520105e+00
1006000	-1.545782e+03	3.616139e+00	5.642620e+00	1.348552e+00
1008000	-1.546724e+03	1.224552e+01	5.171747e+00	1.131500e+00
1010000	-1.558228e+03	6.283152e+01	3.078362e+00	5.608890e-01
1012000	-1.563333e+03	5.184314e+01	3.435468e+00	9.770244e-01
1014000	-1.545799e+03	3.675851e+01	4.028946e+00	7.045333e-01
1016000	-1.536348e+03	1.617430e+01	4.971621e+00	1.011335e+00
1018000	-1.535912e+03	3.347982e+01	4.168285e+00	7.052958e-01
1020000	-1.546666e+03	1.615881e+01	4.954365e+00	1.362345e+00
1022000	-1.544892e+03	2.405396e+01	4.569790e+00	1.262603e+00
1024000	-1.556724e+03	8.383645e+00	5.349212e+00	1.736715e+00
1026000	-1.533465e+03	3.327052e+01	4.162883e+00	1.039635e+00
1028000	-1.541229e+03	3.943279e+01	3.921362e+00	6.393213e-01
1030000	-1.544885e+03	2.327283e+01	4.595421e+00	1.504226e+00
1032000	-1.557185e+03	2.679471e+01	4.429488e+00	1.529486e+00
1034000	-1.547461e+03	1.706724e+01	4.936120e+00	8.099202e-01
1036000	-1.551342e+03	9.063355e+01	2.311276e+00	3.489541e-01
1038000	-1.540904e+03	4.768658e+01	3.592904e+00	8.162922e-01
1040000	-1.561119e+03	3.816785e+01	3.980238e+00	4.677273e-01
1042000	-1.542447e+03	1.537855e+01	4.996137e+00	1.332408e+00
1044000	-1.545024e+03	4.486794e+01	3.713530e+00	4.527514e-01
1046000	-1.549913e+03	5.616233e+01	3.299439e+00	5.498870e-01
1048000	-1.540490e+03	3.136261e+01	4.252765e+00	8.878691e-01
1050000	-1.526234e+03	3.903213e+01	3.925410e+00	9.405458e-01
1052000	-1.547915e+03	3.184667e+01	4.239991e+00	6.938558e-01
1054000	-1.541786e+03	1.705435e+01	4.912710e+00	1.281521e+00
1056000	-1.540693e+03	3.538289e+01	4.088140e+00	6.740355e-01
1058000	-1.553173e+03	3.709135e+01	4.000796e+00	1.047626e+00
1060000	-1.543429e+03	3.015431e-01	5.829481e+00	1.516823e+00
1062000	-1.547393e+03	3.670056e+01	4.034767e+00	6.232985e-01
1064000	-1.548034e+03	1.586513e+01	4.968954e+00	1.372282e+00
1066000	-1.537045e+03	2.388886e+01	4.575814e+00	1.300651e+00
1068000	-1.545413e+03	2.094854e+01	4.710125e+00	1.450265e+00
1070000	-1.542925e+03	5.906959e+01	3.198646e+00	6.310885e-01
1072000	-1.540944e+03	1.143398e+01	5.226762e+00	9.217233e-01
1074000	-1.536274e+03	3.246646e+01	4.204582e+00	8.826885e-01
1076000	-1.548604e+03	3.355407e+01	4.158334e+00	8.614975e-01
1078000	-1.547946e+03	6.433622e+00	5.505407e+00	9.080995e-01
1080000	-1.551021e+03	3.102572e+01	4.279443e+00	6.217508e-01
1082000	-1.536157e+03	1.274141e+01	5.108187e+00	1.829107e+00
1084000	-1.543943e+03	1.139155e+01	5.158564e+00	2.231810e+00
1086000	-1.537573e+03	2.731487e+01	4.404962e+00	1.544800e+00
1088000	-1.541399e+03	1.084556e+01	5.248314e+00	1.112944e+00
1090000	-1.558898e+03	2.623745e+01	4.465093e+00	1.314601e+00
1092000	-1.545842e+03	5.969762e+01	3.183436e+00	4.621748e-01
1094000	-1.549648e+03	8.704807e+01	2.399768e+00	3.186273e-01
1096000	-1.550088e+03	6.253881e+01	3.081840e+00	7.448473e-01
1098000	-1.543165e+03	2.410383e+01	4.546358e+00	1.708603e+00
1100000	-1.538737e+03	1.663823e+01	4.882059e+00	2.301520e+00
1102000	-1.548733e+03	4.219915e+01	3.808492e+00	6.880027e-01
1104000	-1.555696e+03	1.330185e+01	5.101635e+00	1.392522e+00
1106000	-1.547977e+03	2.026645e+01	4.754889e+00	1.219837e+00
1108000	-1.544645e+03	2.045285e+01	4.729653e+00	1.546825e+00
1110000	-1.527264e+03	2.558016e+01	4.508188e+00	1.045477e+00
1112000	-1.552060e+03	4.419614e+01	3.719093e+00	9.802894e-01
1114000	-1.558904e+03	2.075913e+01	4.730746e+00	1.218242e+00
1116000	-1.557308e+03	5.228011e+01	3.436448e+00	5.125725e-01
1118000	-1.540111e+03	2.264724e+01	4.656661e+00	8.528197e-01
1120000	-1.548157e+03	-1.659585e+01	6.948306e+00	1.447630e+00
1122000	-1.537650e+03	1.584958e+01	4.980094e+00	1.171732e+00
1124000	-1.539280e+03	5.062189e+01	3.485997e+00	7.915111e-01
1126000	-1.542584e+03	3.493985e+01	4.101079e+00	8.124376e-01
1128000	-1.544196e+03	2.881646e+01	4.365906e+00	9.020755e-01
1130000	-1.549442e+03	1.891060e+01	4.831173e+00	1.040119e+00
1132000	-1.537287e+03	-2.245308e+00	6.009042e+00	1.133339e+00
1134000	-1.541497e+03	3.271847e+01	4.194692e+00	8.577549e-01
1136000	-1.540385e+03	2.398992e+01	4.549336e+00	1.759341e+00
1138000	-1.569483e+03	2.966980e+01	4.294292e+00	1.643645e+00
1140000	-1.560982e+03	6.115466e+01	3.139463e+00	3.448255e-01
1142000	-1.532859e+03	2.614559e+01	4.474256e+00	1.208744e+00
1144000	-1.529230e+03	2.081139e+01	4.731312e+00	1.154449e+00
1146000	-1.558713e+03	1.664512e+01	4.910711e+00	1.730020e+00
1148000	-1.536714e+03	4.502158e+01	3.703843e+00	5.508354e-01
1150000	-1.542790e+03	3.590396e+01	4.047992e+00	1.104438e+00
1152000	-1.544969e+03	2.571723e+01	4.454599e+00	2.061755e+00
1154000	-1.549019e+03	1.981982e+01	4.793837e+00	8.794109e-01
1156000	-1.544063e+03	2.328223e+01	4.606354e+00	1.265626e+00
1158000	-1.545279e+03	1.220955e+01	5.168350e+00	1.230895e+00
1160000	-1.542701e+03	7.519778e+01	2.713141e+00	3.550198e-01
1162000	-1.545745e+03	6.482369e+01	3.011047e+00	6.979759e-01
1164000	-1.534284e+03	4.241190e+01	3.775977e+00	1.301616e+00
1166000	-1.557478e+03	4.214163e+01	3.812439e+00	6.456926e-01
1168000	-1.539700e+03	1.759931e+01	4.879749e+00	1.386113e+00
1170000	-1.544006e+03	2.323317e+01	4.605239e+00	1.338020e+00
1172000	-1.541601e+03	1.384415e+01	5.062206e+00	1.599013e+00
1174000	-1.547131e+03	3.088424e+01	4.269006e+00	9.986770e-01
1176000	-1.545950e+03	1.681995e+01	4.937501e+00	1.030211e+00
1178000	-1.548527e+03	1.592804e+01	4.970459e+00	1.280148e+00
1180000	-1.552116e+03	5.237313e+01	3.422311e+00	8.167091e-01
1182000	-1.547787e+03	3.206853e+01	4.227536e+00	7.556745e-01
1184000	-1.545664e+03	6.744995e+01	2.934029e+00	5.669071e-01
1186000	-1.552720e+03	1.217153e+01	5.171313e+00	1.213588e+00
1188000	-1.537153e+03	1.727246e+01	4.901988e+00	1.274229e+00
1190000	-1.545978e+03	5.721533e+00	5.506424e+00	1.602356e+00
1192000	-1.540692e+03	1.432736e+01	5.047363e+00	1.399185e+00
1194000	-1.547712e+03	1.992681e+01	4.785178e+00	9.468522e-01
1196000	-1.548905e+03	3.448022e+01	4.123269e+00	7.518184e-01
1198000	-1.549712e+03	2.764116e+01	4.421959e+00	8.470919e-01
1200000	-1.555981e+03	3.672578e+01	4.028170e+00	7.558437e-01
1202000	-1.546731e+03	-4.157882e+00	6.096762e+00	1.645858e+00
1204000	-1.530788e+03	1.620329e+01	4.952538e+00	1.353441e+00
1206000	-1.532058e+03	3.132330e+01	4.233433e+00	1.366492e+00
1208000	-1.535807e+03	3.731615e+01	4.002231e+00	7.882506e-01
1210000	-1.542956e+03	2.112583e+01	4.682795e+00	1.834354e+00
1212000	-1.557566e+03	2.230287e+01	4.666171e+00	1.000400e+00
1214000	-1.554146e+03	3.108364e+01	4.267256e+00	8.388191e-01
1216000	-1.537836e+03	2.406252e+00	5.705210e+00	1.493168e+00
1218000	-1.556006e+03	2.033902e+01	4.785838e+00	5.213382e-01
1220000	-1.546563e+03	1.324634e+01	5.117143e+00	1.155108e+00
1222000	-1.554907e+03	1.199206e+01	5.188549e+00	1.071896e+00
1224000	-1.549954e+03	6.651883e+01	2.961263e+00	6.083144e-01
1226000	-1.536341e+03	1.296086e+01	5.131890e+00	1.162842e+00
1228000	-1.557702e+03	1.589399e+01	4.937386e+00	1.958424e+00
1230000	-1.538988e+03	2.262631e+01	4.624502e+00	1.542239e+00
1232000	-1.531335e+03	3.220027e+01	4.211997e+00	9.789856e-01
1234000	-1.549769e+03	1.503213e+01	5.009275e+00	1.425393e+00
1236000	-1.544225e+03	2.382353e+01	4.585360e+00	1.164942e+00
1238000	-1.554161e+03	1.809427e+01	4.861273e+00	1.257174e+00
1240000	-1.543102e+03	2.869388e+01	4.379342e+00	7.283252e-01
1242000	-1.547437e+03	1.172980e+01	5.170753e+00	1.665772e+00
1244000	-1.546724e+03	8.181418e+00	5.359593e+00	1.751783e+00
1246000	-1.543000e+03	3.155999e+01	4.217002e+00	1.504755e+00
1248000	-1.549980e+03	3.695870e+01	4.019698e+00	7.258868e-01
1250000	-1.545015e+03	4.243435e+01	3.795324e+00	7.866094e-01
1252000	-1.548016e+03	3.271782e+01	4.191780e+00	9.253659e-01
1254000	-1.531096e+03	3.625466e+01	4.047627e+00	7.624355e-01
1256000	-1.536493e+03	3.139732e+01	4.270496e+00	4.519642e-01
1258000	-1.542361e+03	-3.679496e+00	6.092743e+00	1.231178e+00
1260000	-1.546290e+03	2.087725e+01	4.709906e+00	1.526033e+00
1262000	-1.546681e+03	1.793957e+01	4.860483e+00	1.427552e+00
1264000	-1.551914e+03	3.294032e+01	4.190102e+00	7.414785e-01
1266000	-1.543693e+03	1.034350e+01	5.242627e+00	1.719666e+00
1268000	-1.543332e+03	2.559417e+01	4.515584e+00	8.733555e-01
1270000	-1.560999e+03	6.010869e+00	5.540356e+00	7.198498e-01
1272000	-1.545556e+03	5.654332e+00	5.530866e+00	1.241928e+00
1274000	-1.536656e+03	1.632897e+01	4.959491e+00	1.092387e+00
1276000	-1.559565e+03	1.241751e+01	5.170434e+00	9.840199e-01
1278000	-1.543315e+03	2.070011e+01	4.755263e+00	7.785714e-01
1280000	-1.543690e+03	3.348800e+01	4.146486e+00	1.202682e+00
1282000	-1.561122e+03	1.429346e+01	5.075220e+00	9.019193e-01
1284000	-1.548308e+03	8.029855e+00	5.391104e+00	1.337428e+00
1286000	-1.545739e+03	4.661092e+01	3.636243e+00	7.365474e-01
1288000	-1.538961e+03	2.636685e+01	4.465939e+00	1.166919e+00
1290000	-1.551605e+03	3.660623e+01	4.017718e+00	1.125850e+00
1292000	-1.543824e+03	3.317149e+01	4.170592e+00	9.602806e-01
1294000	-1.542935e+03	2.570532e+01	4.506886e+00	9.481850e-01
1296000	-1.546097e+03	2.555302e+01	4.523926e+00	7.364815e-01
1298000	-1.528932e+03	2.905881e+01	4.339405e+00	1.246882e+00
1300000	-1.528801e+03	2.603972e+01	4.487833e+00	1.022375e+00
1302000	-1.544836e+03	1.603172e+01	4.986315e+00	8.691199e-01
1304000	-1.539528e+03	4.471121e+00	5.623490e+00	8.215035e-01
1306000	-1.529239e+03	2.972388e+01	4.305281e+00	1.343122e+00
1308000	-1.540915e+03	2.129825e+01	4.697118e+00	1.367317e+00
1310000	-1.547862e+03	4.672451e+01	3.631780e+00	7.413320e-01
1312000	-1.535085e+03	7.196860e+00	5.444396e+00	1.220759e+00
1314000	-1.547909e+03	1.298232e+01	5.097990e+00	1.781049e+00
1316000	-1.562472e+03	1.078828e+01	5.237016e+00	1.378251e+00
1318000	-1.543646e+03	1.387673e+01	5.077730e+00	1.270927e+00
1320000	-1.533027e+03	1.636634e+01	4.956085e+00	1.121300e+00
1322000	-1.553725e+03	1.136337e+01	5.209790e+00	1.306253e+00
1324000	-1.530634e+03	3.321985e+01	4.146650e+00	1.467013e+00
1326000	-1.559943e+03	5.831213e+01	3.216545e+00	8.510708e-01
1328000	-1.537753e+03	1.784889e+01	4.878874e+00	1.153840e+00
1330000	-1.548261e+03	4.286994e+01	3.769080e+00	1.019778e+00
1332000	-1.539014e+03	3.472056e+01	4.103013e+00	9.862655e-01
1334000	-1.546022e+03	2.647827e+01	4.450076e+00	1.398706e+00
1336000	-1.534629e+03	2.944494e+01	4.334638e+00	9.667343e-01
1338000	-1.542116e+03	3.751320e+00	5.547002e+00	2.863648e+00
1340000	-1.548916e+03	2.371716e+01	4.593426e+00	1.101793e+00
1342000	-1.539920e+03	3.594221e+01	4.058412e+00	8.183505e-01
1344000	-1.537478e+03	2.177708e+01	4.700729e+00	8.143554e-01
1346000	-1.540661e+03	2.978615e+01	4.324049e+00	8.614043e-01
1348000	-1.555527e+03	1.539288e+01	4.952678e+00	2.161134e+00
1350000	-1.541216e+03	5.534700e+00	5.510707e+00	1.714103e+00
1352000	-1.535762e+03	2.808737e+01	4.400814e+00	8.631652e-01
1354000	-1.549717e+03	1.374955e+01	5.099893e+00	9.777808e-01
1356000	-1.532141e+03	3.341496e+01	4.159298e+00	9.782755e-01
1358000	-1.544808e+03	4.764123e+00	5.561563e+00	1.597727e+00
1360000	-1.536293e+03	1.713332e+01	4.898802e+00	1.476094e+00
1362000	-1.548159e+03	1.228023e+01	5.174121e+00	1.052484e+00
1364000	-1.548905e+03	2.182038e+01	4.698241e+00	8.221381e-01
1366000	-1.552531e+03	1.068900e+01	5.268315e+00	9.023665e-01
1368000	-1.560705e+03	7.651818e+00	5.387426e+00	1.781346e+00
1370000	-1.533731e+03	3.595757e+01	4.046835e+00	1.078393e+00
1372000	-1.540258e+03	3.437801e+01	4.121070e+00	9.054552e-01
1374000	-1.536123e+03	2.467078e+01	4.549186e+00	1.081665e+00
1376000	-1.560864e+03	1.568526e+01	4.996591e+00	1.016907e+00
1378000	-1.541803e+03	1.733544e+01	4.915854e+00	9.386860e-01
1380000	-1.548057e+03	1.700286e+01	4.865070e+00	2.273253e+00
1382000	-1.555479e+03	1.779518e+01	4.839463e+00	1.990110e+00
1384000	-1.544163e+03	3.098195e+01	4.238014e+00	1.603545e+00
1386000	-1.545096e+03	3.379045e+01	4.151592e+00	7.815756e-01
1388000	-1.552857e+03	9.439859e+00	5.330833e+00	1.012749e+00
1390000	-1.554720e+03	7.646385e+00	5.433441e+00	9.656990e-01
1392000	-1.549143e+03	2.542557e+01	4.523728e+00	8.681671e-01
1394000	-1.561951e+03	5.143431e+00	5.573378e+00	1.013514e+00
1396000	-1.544142e+03	3.739230e+01	3.985241e+00	1.122194e+00
1398000	-1.539443e+03	2.451250e+01	4.531564e+00	1.614302e+00
1400000	-1.542226e+03	2.417748e+01	4.575456e+00	1.019564e+00
1402000	-1.548136e+03	2.818192e+01	4.377402e+00	1.283038e+00
1404000	-1.556730e+03	6.659197e+01	2.960167e+00	5.708176e-01
1406000	-1.561274e+03	1.952858e+01	4.807911e+00	8.878105e-01
1408000	-1.579794e+03	4.211743e+01	3.806392e+00	8.228820e-01
1410000	-1.548985e+03	1.210338e+01	5.154978e+00	1.587088e+00
1412000	-1.554367e+03	3.134568e+01	4.264952e+00	6.288512e-01
1414000	-1.543298e+03	2.377411e+01	4.595207e+00	1.007449e+00
1416000	-1.551566e+03	6.010259e+01	3.171771e+00	4.107744e-01
1418000	-1.542666e+03	2.814805e+01	4.382282e+00	1.209450e+00
1420000	-1.544443e+03	2.527446e+01	4.525459e+00	9.823680e-01
1422000	-1.542369e+03	7.254478e+00	5.462746e+00	8.383040e-01
1424000	-1.547115e+03	9.361305e+00	5.269325e+00	2.211545e+00
1426000	-1.562077e+03	4.798691e+01	3.591968e+00	5.410790e-01
1428000	-1.539546e+03	3.114083e+01	4.255031e+00	1.058271e+00
1430000	-1.535585e+03	1.483066e+01	5.018979e+00	1.440105e+00
1432000	-1.554078e+03	4.125186e+01	3.833633e+00	1.001135e+00
1434000	-1.543305e+03	1.630540e+01	4.952592e+00	1.250280e+00
1436000	-1.535936e+03	3.996800e+01	3.884690e+00	1.009790e+00
1438000	-1.539948e+03	4.523139e+01	3.698501e+00	4.801078e-01
1440000	-1.546453e+03	1.926799e+01	4.824942e+00	8.072410e-01
1442000	-1.547123e+03	2.891098e+01	4.328999e+00	1.626233e+00
1444000	-1.536115e+03	3.998905e+01	3.880628e+00	1.089586e+00
1446000	-1.555180e+03	2.163560e+01	4.695079e+00	1.071867e+00
1448000	-1.543547e+03	1.307669e+00	5.768270e+00	1.530182e+00
1450000	-1.549079e+03	1.765923e+01	4.869305e+00	1.532920e+00
1452000	-1.555446e+03	8.358378e+01	2.486920e+00	3.496131e-01
1454000	-1.550139e+03	5.838253e+01	3.219600e+00	6.892348e-01
1456000	-1.554551e+03	6.104508e+01	3.138435e+00	4.859424e-01
1458000	-1.560717e+03	3.329513e+01	4.164225e+00	9.839655e-01
1460000	-1.543380e+03	1.690093e+01	4.944766e+00	8.073455e-01
1462000	-1.540811e+03	2.644756e+01	4.477476e+00	8.373734e-01
1464000	-1.540630e+03	2.201019e+01	4.687733e+00	8.483311e-01
1466000	-1.542849e+03	2.456615e+01	4.552123e+00	1.124039e+00
1468000	-1.536330e+03	4.144089e+01	3.832780e+00	8.335528e-01
1470000	-1.539409e+03	2.015470e+01	4.779397e+00	8.355890e-01
1472000	-1.540167e+03	7.230007e+01	2.793543e+00	4.411462e-01
1474000	-1.538167e+03	-5.205929e+00	6.174979e+00	1.462312e+00
1476000	-1.546680e+03	2.134801e+01	4.723150e+00	7.843800e-01
1478000	-1.532375e+03	3.081583e+01	4.256622e+00	1.347218e+00
1480000	-1.551766e+03	2.773094e+01	4.387913e+00	1.502724e+00
1482000	-1.544336e+03	3.031070e+01	4.297212e+00	9.372050e-01
1484000	-1.536526e+03	9.881674e+00	5.278009e+00	1.532233e+00
1486000	-1.553099e+03	2.241777e+00	5.709724e+00	1.581266e+00
1488000	-1.546974e+03	3.857550e+00	5.587137e+00	2.061312e+00
1490000	-1.539646e+03	1.481034e+01	5.034672e+00	1.159154e+00
1492000	-1.548347e+03	-3.509007e+00	5.992451e+00	2.664121e+00
1494000	-1.539621e+03	1.240186e+01	5.171176e+00	9.858129e-01
1496000	-1.552678e+03	1.903061e+01	4.820232e+00	1.138857e+00
1498000	-1.546662e+03	2.808629e+01	4.399131e+00	9.011321e-01
1500000	-1.547667e+03	1.866417e+01	4.819097e+00	1.528019e+00
1502000	-1.533789e+03	1.801118e+01	4.875148e+00	1.065254e+00
1504000	-1.555200e+03	2.582229e+01	4.507955e+00	8.083304e-01
1506000	-1.544900e+03	1.259800e+01	5.143585e+00	1.306010e+00
1508000	-1.541594e+03	1.894268e+01	4.835856e+00	9.145638e-01
1510000	-1.534218e+03	6.857229e+00	5.478890e+00	9.506411e-01
1512000	-1.544272e+03	1.093984e+01	5.227964e+00	1.393656e+00
1514000	-1.537016e+03	1.046208e+01	5.274684e+00	1.012650e+00
1516000	-1.535501e+03	2.142138e+01	4.687560e+00	1.440700e+00
1518000	-1.537236e+03	1.999462e+01	4.784566e+00	8.913733e-01
1520000	-1.543117e+03	2.982769e+01	4.304429e+00	1.258402e+00
1522000	-1.539973e+03	1.041617e+01	5.254463e+00	1.429314e+00
1524000	-1.544575e+03	4.435260e+01	3.722272e+00	7.415012e-01
1526000	-1.550916e+03	4.296622e+01	3.775958e+00	7.477980e-01
1528000	-1.539085e+03	2.049251e+01	4.738608e+00	1.324668e+00
1530000	-1.551885e+03	4.446537e+00	5.608761e+00	1.099323e+00
1532000	-1.553442e+03	2.624113e+01	4.468942e+00	1.227808e+00
1534000	-1.550562e+03	2.005323e+01	4.759304e+00	1.343503e+00
1536000	-1.557490e+03	1.492086e+01	5.020564e+00	1.319430e+00
1538000	-1.550570e+03	3.412685e+01	4.124576e+00	1.074624e+00
1540000	-1.548676e+03	9.785847e+00	5.303753e+00	1.158374e+00
1542000	-1.559901e+03	1.403995e+01	5.067438e+00	1.303519e+00
1544000	-1.550861e+03	1.834964e+01	4.866359e+00	9.009159e-01
1546000	-1.557886e+03	4.476029e+01	3.714404e+00	5.377252e-01
1548000	-1.560751e+03	-9.135158e+00	6.456789e+00	1.079197e+00
1550000	-1.554102e+03	-9.962153e-01	5.947679e+00	8.757492e-01
1552000	-1.542568e+03	2.699671e+01	4.441916e+00	1.057265e+00
1554000	-1.548619e+03	9.486101e+00	5.316243e+00	1.231056e+00
1556000	-1.534180e+03	1.266764e+01	5.160716e+00	9.154523e-01
1558000	-1.536521e+03	2.696732e+01	4.445413e+00	1.010760e+00
1560000	-1.551534e+03	7.783511e+00	5.393469e+00	1.541418e+00
1562000	-1.546402e+03	2.390936e+00	5.705227e+00	1.508197e+00
1564000	-1.547859e+03	2.145617e+01	4.723142e+00	6.763866e-01
1566000	-1.558907e+03	2.388292e+01	4.589341e+00	1.021845e+00
1568000	-1.546421e+03	1.894874e+01	4.806504e+00	1.495898e+00
1570000	-1.547727e+03	3.252545e+01	4.198080e+00	9.729182e-01
1572000	-1.554321e+03	2.287903e+01	4.631563e+00	1.142349e+00
1574000	-1.539216e+03	3.306526e+01	4.174218e+00	9.827180e-01
1576000	-1.539176e+03	2.533939e+01	4.513867e+00	1.164827e+00
1578000	-1.541214e+03	1.429807e+01	5.056078e+00	1.261968e+00
1580000	-1.550136e+03	3.757651e+01	3.981307e+00	1.033201e+00
1582000	-1.556076e+03	1.930450e+01	4.758535e+00	2.107828e+00
1584000	-1.548026e+03	-2.924167e+00	6.048593e+00	1.178447e+00
1586000	-1.546454e+03	6.551850e+00	5.439294e+00	1.956284e+00
1588000	-1.534087e+03	9.072965e+00	5.325383e+00	1.478381e+00
1590000	-1.541665e+03	2.948920e+01	4.317124e+00	1.312907e+00
1592000	-1.544526e+03	2.317585e+01	4.613974e+00	1.212566e+00
1594000	-1.553336e+03	1.953194e+01	4.784546e+00	1.354466e+00
1596000	-1.556444e+03	3.228149e+01	4.212759e+00	8.803379e-01
1598000	-1.541803e+03	4.579134e+01	3.672718e+00	5.943254e-01
1600000	-1.558692e+03	4.587116e+01	3.672874e+00	5.103940e-01
1602000	-1.540291e+03	4.028453e+01	3.886474e+00	6.490021e-01
1604000	-1.545972e+03	2.777437e+01	4.410273e+00	9.691022e-01
1606000	-1.555608e+03	4.544544e+01	3.679836e+00	7.536345e-01
1608000	-1.541948e+03	1.829635e+01	4.842081e+00	1.436764e+00
1610000	-1.538702e+03	5.006121e+01	3.514336e+00	5.720972e-01
1612000	-1.544593e+03	1.522665e+01	5.002489e+00	1.361680e+00
1614000	-1.554259e+03	4.629410e+01	3.648314e+00	7.340117e-01
1616000	-1.543808e+03	5.212227e+01	3.437891e+00	6.299613e-01
1618000	-1.548318e+03	3.886958e+01	3.936255e+00	8.371501e-01
1620000	-1.554231e+03	2.673554e+01	4.456986e+00	9.917755e-01
1622000	-1.528372e+03	1.990918e+01	4.784927e+00	9.695429e-01
1624000	-1.536076e+03	1.846737e+01	4.863179e+00	8.462453e-01
1626000	-1.539506e+03	2.645018e+01	4.475066e+00	8.866990e-01
1628000	-1.542290e+03	4.798298e+01	3.570402e+00	1.125262e+00
1630000	-1.551208e+03	2.833843e+01	4.354009e+00	1.643248e+00
1632000	-1.552208e+03	3.683951e+01	3.996709e+00	1.397976e+00
1634000	-1.548530e+03	-9.551005e+00	6.451622e+00	1.572417e+00
1636000	-1.555937e+03	2.054568e+01	4.713104e+00	1.792124e+00
1638000	-1.547484e+03	2.535067e+01	4.523673e+00	9.442368e-01
1640000	-1.535434e+03	1.334796e+01	5.118949e+00	1.019430e+00
1642000	-1.542301e+03	1.275826e+01	5.153582e+00	9.583549e-01
1644000	-1.555936e+03	2.386498e+01	4.566672e+00	1.517425e+00
1646000	-1.545550e+03	2.800054e+01	4.380242e+00	1.401860e+00
1648000	-1.550080e+03	2.304599e+01	4.626329e+00	1.084469e+00
1650000	-1.550110e+03	1.695403e+01	4.904961e+00	1.534148e+00
1652000	-1.547561e+03	2.445436e+01	4.555408e+00	1.166259e+00
1654000	-1.551119e+03	9.302295e-01	5.742454e+00	2.340807e+00
1656000	-1.537032e+03	2.531033e+01	4.523636e+00	9.853691e-01
1658000	-1.535458e+03	1.333117e+01	5.121942e+00	9.798070e-01
1660000	-1.555345e+03	3.672158e+01	3.999852e+00	1.440128e+00
1662000	-1.542876e+03	4.255241e+01	3.790134e+00	8.004562e-01
1664000	-1.562622e+03	1.918387e+01	4.785216e+00	1.689015e+00
1666000	-1.540810e+03	2.874936e+01	4.351533e+00	1.287182e+00
1668000	-1.546767e+03	9.851571e+00	5.246672e+00	2.137150e+00
1670000	-1.555875e+03	1.656202e+01	4.881402e+00	2.390733e+00
1672000	-1.549724e+03	5.668240e+00	5.507540e+00	1.636075e+00
1674000	-1.561113e+03	-1.100309e+00	5.955962e+00	8.454079e-01
1676000	-1.541190e+03	2.055761e+01	4.746278e+00	1.103541e+00
1678000	-1.549930e+03	9.167625e+00	5.291703e+00	1.996154e+00
1680000	-1.540462e+03	2.121049e+01	4.694433e+00	1.510253e+00
1682000	-1.542559e+03	5.482211e+01	3.335090e+00	8.548161e-01
1684000	-1.563288e+03	1.030632e+01	5.258006e+00	1.474096e+00
1686000	-1.551834e+03	6.142944e+00	5.494593e+00	1.388612e+00
1688000	-1.554528e+03	-9.774755e+00	6.496920e+00	1.119964e+00
1690000	-1.542545e+03	2.635630e+01	4.469930e+00	1.091334e+00
1692000	-1.546375e+03	2.005631e+01	4.761053e+00	1.304983e+00
1694000	-1.543014e+03	2.085774e+01	4.734602e+00	1.041021e+00
1696000	-1.536371e+03	5.486836e+01	3.342867e+00	5.841898e-01
1698000	-1.561171e+03	2.635474e+01	4.455205e+00	1.411143e+00
1700000	-1.544524e+03	3.217342e+01	4.221372e+00	7.914734e-01
1702000	-1.544219e+03	1.413489e+01	5.048421e+00	1.571425e+00
1704000	-1.539487e+03	2.034646e+01	4.759737e+00	1.041508e+00
1706000	-1.541766e+03	4.385397e+01	3.745707e+00	6.352747e-01
1708000	-1.547163e+03	2.154888e+01	4.713289e+00	7.851374e-01
1710000	-1.542216e+03	1.469818e+01	5.046537e+00	1.044159e+00
1712000	-1.564980e+03	7.745706e+01	2.650039e+00	3.612014e-01
1714000	-1.551090e+03	2.544487e+01	4.520070e+00	9.268898e-01
1716000	-1.554993e+03	3.170346e+01	4.231214e+00	1.036881e+00
1718000	-1.553221e+03	1.534028e+01	5.015240e+00	1.002396e+00
1720000	-1.553316e+03	2.743350e+01	4.425680e+00	9.736271e-01
1722000	-1.548904e+03	2.440575e+01	4.546239e+00	1.409186e+00
1724000	-1.536661e+03	2.760365e+01	4.396831e+00	1.434205e+00
1726000	-1.544681e+03	9.860321e+00	5.318490e+00	8.160390e-01
1728000	-1.535152e+03	2.714660e+01	4.439265e+00	9.649535e-01
1730000	-1.534719e+03	2.074250e+01	4.674796e+00	2.382625e+00
1732000	-1.550269e+03	1.344408e+01	5.117193e+00	9.564224e-01
1734000	-1.541140e+03	4.740803e+01	3.582153e+00	1.383602e+00
1736000	-1.538472e+03	3.231944e+01	4.201403e+00	1.102634e+00
1738000	-1.541227e+03	3.239889e+01	4.208066e+00	8.704153e-01
1740000	-1.559457e+03	1.335984e+01	5.106503e+00	1.242488e+00
1742000	-1.539778e+03	3.034866e+01	4.262526e+00	1.680734e+00
1744000	-1.549383e+03	2.476597e+01	4.552699e+00	9.120226e-01
1746000	-1.550731e+03	2.227158e+01	4.665137e+00	1.053053e+00
1748000	-1.548288e+03	1.440390e+01	5.061726e+00	1.048399e+00
1750000	-1.564062e+03	2.649664e+01	4.441549e+00	1.565300e+00
1752000	-1.552436e+03	3.538409e+01	4.077517e+00	9.236908e-01
1754000	-1.542627e+03	1.254487e+01	5.103186e+00	2.120165e+00
1756000	-1.547746e+03	4.200158e+01	3.817841e+00	6.492775e-01
1758000	-1.541930e+03	4.001083e+01	3.888429e+00	8.742186e-01
1760000	-1.550502e+03	5.467051e+01	3.353908e+00	4.643940e-01
1762000	-1.554647e+03	1.566731e+01	4.948056e+00	1.976790e+00
1764000	-1.542273e+03	5.440423e+00	5.501616e+00	1.967793e+00
1766000	-1.548747e+03	5.935398e+01	3.193626e+00	4.980094e-01
1768000	-1.539369e+03	2.367429e+01	4.592334e+00	1.167597e+00
1770000	-1.538416e+03	5.476853e+00	5.548185e+00	1.117530e+00
1772000	-1.564181e+03	2.140559e+01	4.666265e+00	1.895737e+00
1774000	-1.537075e+03	3.244756e+00	5.646982e+00	1.645304e+00
1776000	-1.546225e+03	1.755407e+01	4.867390e+00	1.676045e+00
1778000	-1.537858e+03	7.273844e+00	5.397492e+00	1.979108e+00
1780000	-1.556770e+03	2.873348e+01	4.354611e+00	1.234868e+00
1782000	-1.548303e+03	2.254755e+01	4.650077e+00	1.089003e+00
1784000	-1.548000e+03	2.860666e+01	4.356868e+00	1.311734e+00
1786000	-1.541650e+03	1.817014e+01	4.863789e+00	1.131376e+00
1788000	-1.559522e+03	-5.066056e+00	6.173737e+00	1.341864e+00
1790000	-1.523273e+03	1.760421e+01	4.893162e+00	1.116353e+00
1792000	-1.540933e+03	1.972488e+01	4.756102e+00	1.736790e+00
1794000	-1.555260e+03	1.630731e+01	4.956513e+00	1.172009e+00
1796000	-1.542466e+03	2.301178e+01	4.634595e+00	9.464825e-01
1798000	-1.530402e+03	1.924575e+01	4.821795e+00	8.924260e-01
1800000	-1.548082e+03	7.157217e+00	5.459001e+00	1.001773e+00
1802000	-1.555619e+03	2.381858e+01	4.560043e+00	1.703938e+00
1804000	-1.537949e+03	2.731617e+01	4.385563e+00	1.969145e+00
1806000	-1.555015e+03	3.759933e+01	3.990486e+00	7.883790e-01
1808000	-1.559531e+03	1.014125e+01	5.290641e+00	1.041904e+00
1810000	-1.556044e+03	1.706997e+01	4.900908e+00	1.497982e+00
1812000	-1.554721e+03	2.458221e+01	4.523352e+00	1.719540e+00
1814000	-1.553115e+03	2.309453e+01	4.637803e+00	7.969724e-01
1816000	-1.547164e+03	2.446495e+01	4.555097e+00	1.162245e+00
1818000	-1.548739e+03	1.772200e+01	4.875784e+00	1.341853e+00
1820000	-1.527134e+03	1.185504e+01	5.189691e+00	1.187676e+00
1822000	-1.558190e+03	2.184330e+01	4.608564e+00	2.658284e+00
1824000	-1.555460e+03	2.393906e+01	4.580470e+00	1.152340e+00
1826000	-1.541291e+03	2.764360e+01	4.399247e+00	1.341280e+00
1828000	-1.539226e+03	3.001643e+01	4.310394e+00	9.361201e-01
1830000	-1.538635e+03	5.867019e+01	3.211882e+00	6.327536e-01
1832000	-1.558092e+03	1.603890e+01	4.933962e+00	1.880443e+00
1834000	-1.553940e+03	7.437465e+00	5.426078e+00	1.305531e+00
1836000	-1.538025e+03	4.914592e+00	5.568717e+00	1.323136e+00
1838000	-1.542205e+03	1.680532e+01	4.904077e+00	1.700249e+00
1840000	-1.542224e+03	5.790415e+01	3.239077e+00	5.866433e-01
1842000	-1.542008e+03	6.358101e+01	3.049585e+00	7.159083e-01
1844000	-1.553792e+03	4.840463e+01	3.579318e+00	4.633083e-01
1846000	-1.548033e+03	2.760782e+01	4.433732e+00	6.240147e-01
1848000	-1.539013e+03	1.721298e+01	4.910099e+00	1.174173e+00
1850000	-1.552807e+03	2.348002e+01	4.604958e+00	1.097063e+00
1852000	-1.550557e+03	2.943195e+01	4.333590e+00	1.003047e+00
1854000	-1.543843e+03	1.604157e+01	4.982338e+00	9.362618e-01
1856000	-1.545272e+03	2.693144e+01	4.446620e+00	1.020460e+00
1858000	-1.540236e+03	2.681664e+01	4.446964e+00	1.127798e+00
1860000	-1.544952e+03	2.416101e+01	4.531673e+00	1.963480e+00
1862000	-1.549539e+03	4.243935e+01	3.787821e+00	9.723468e-01
1864000	-1.544520e+03	3.565974e+01	4.081397e+00	5.563573e-01
1866000	-1.544775e+03	3.549230e+01	4.083669e+00	6.701335e-01
1868000	-1.535048e+03	8.628289e+00	5.308039e+00	2.237946e+00
1870000	-1.550275e+03	4.391217e+01	3.730416e+00	9.712787e-01
1872000	-1.524980e+03	6.514297e+01	3.006446e+00	5.259616e-01
1874000	-1.541554e+03	5.757764e+01	3.251046e+00	5.578980e-01
1876000	-1.565476e+03	1.917116e+01	4.808384e+00	1.235741e+00
1878000	-1.549549e+03	-6.619342e-02	5.855537e+00	1.453820e+00
1880000	-1.546920e+03	2.337616e+01	4.611372e+00	1.066658e+00
1882000	-1.549192e+03	1.761029e+01	4.855526e+00	1.855291e+00
1884000	-1.548300e+03	4.288400e+01	3.768904e+00	1.010220e+00
1886000	-1.547023e+03	1.975001e+01	4.780754e+00	1.212891e+00
1888000	-1.542525e+03	2.615018e+01	4.462851e+00	1.450309e+00
1890000	-1.548116e+03	3.070682e+01	4.247539e+00	1.662221e+00
1892000	-1.541501e+03	2.104877e+01	4.724034e+00	1.065582e+00
1894000	-1.557666e+03	4.737093e+00	5.576017e+00	1.374143e+00
1896000	-1.540606e+03	1.650878e+01	4.953297e+00	1.033167e+00
1898000	-1.555064e+03	1.914462e+01	4.775093e+00	1.932581e+00
1900000	-1.544739e+03	2.464189e+01	4.547790e+00	1.140156e+00
1902000	-1.552847e+03	1.840343e+01	4.861072e+00	9.519973e-01
1904000	-1.537074e+03	8.135230e+01	2.546958e+00	2.850354e-01
1906000	-1.544104e+03	9.600014e+01	2.187657e+00	2.716999e-01
1908000	-1.541272e+03	6.410365e+01	3.045585e+00	3.196807e-01
1910000	-1.551022e+03	1.989093e+01	4.784263e+00	1.001163e+00
1912000	-1.542768e+03	6.186518e+01	3.111970e+00	4.814613e-01
1914000	-1.545002e+03	1.195616e+01	5.175138e+00	1.357584e+00
1916000	-1.541924e+03	2.772512e+01	4.398221e+00	1.282243e+00
1918000	-1.545319e+03	1.460758e+01	5.037975e+00	1.298632e+00
1920000	-1.562526e+03	5.539645e+01	3.329466e+00	4.430578e-01
1922000	-1.543884e+03	3.625431e+01	4.045504e+00	8.133435e-01
1924000	-1.542624e+03	5.195354e+01	3.442892e+00	6.586425e-01
1926000	-1.542186e+03	2.185747e+01	4.691366e+00	9.263089e-01
1928000	-1.542160e+03	4.971929e+01	3.524538e+00	6.347257e-01
1930000	-1.533024e+03	7.470734e+01	2.726481e+00	3.732841e-01
1932000	-1.549114e+03	9.059129e+01	2.313706e+00	2.900934e-01
1934000	-1.546418e+03	2.982871e+01	4.318046e+00	9.528043e-01
1936000	-1.545552e+03	1.942069e+01	4.799479e+00	1.165058e+00
1938000	-1.552652e+03	4.057198e+01	3.874940e+00	6.480415e-01
1940000	-1.529167e+03	3.788285e+01	3.971114e+00	9.739672e-01
1942000	-1.548014e+03	1.182824e+01	5.209804e+00	8.411281e-01
1944000	-1.544573e+03	2.035957e+01	4.760851e+00	1.005810e+00
1946000	-1.544767e+03	6.143860e+01	3.127435e+00	4.305898e-01
1948000	-1.538463e+03	2.875733e+01	4.365586e+00	9.682906e-01
1950000	-1.556407e+03	3.506820e+01	4.101761e+00	6.680536e-01
1952000	-1.553493e+03	1.467517e+01	5.016616e+00	1.641035e+00
1954000	-1.542126e+03	1.822832e+01	4.845217e+00	1.442339e+00
1956000	-1.540827e+03	2.404857e+01	4.592766e+00	7.842529e-01
1958000	-1.547277e+03	2.191036e+01	4.638736e+00	1.961756e+00
1960000	-1.550906e+03	3.333970e+01	4.169846e+00	8.093132e-01
1962000	-1.551367e+03	4.000078e+01	3.895617e+00	7.062574e-01
1964000	-1.544919e+03	2.103582e+01	4.746521e+00	6.203828e-01
1966000	-1.536778e+03	2.582457e+01	4.494478e+00	1.094826e+00
1968000	-1.559991e+03	4.440640e+01	3.717212e+00	8.187838e-01
1970000	-1.551031e+03	4.685193e+00	5.585888e+00	1.255245e+00
1972000	-1.537073e+03	8.610715e+00	5.358423e+00	1.343547e+00
1974000	-1.535515e+03	2.691214e+01	4.446467e+00	1.043077e+00
1976000	-1.542127e+03	3.370480e+01	4.163690e+00	5.866692e-01
1978000	-1.554253e+03	1.142655e+01	5.219501e+00	1.063324e+00
1980000	-1.538186e+03	2.171038e+01	4.673977e+00	1.431631e+00
1982000	-1.544189e+03	3.334622e+01	4.162463e+00	9.736630e-01
1984000	-1.533257e+03	2.401842e+01	4.590904e+00	8.535014e-01
1986000	-1.537257e+03	1.883817e+01	4.784846e+00	2.042170e+00
1988000	-1.550630e+03	3.958287e+01	3.913349e+00	6.864051e-01
1990000	-1.552454e+03	1.019976e+01	5.229200e+00	2.110930e+00
1992000	-1.557272e+03	3.790028e+01	3.970658e+00	9.676096e-01
1994000	-1.551781e+03	7.810058e+00	5.409208e+00	1.233561e+00
1996000	-1.556334e+03	2.007876e+01	4.768095e+00	1.139930e+00
1998000	-1.540740e+03	3.631864e+01	4.026722e+00	1.197646e+00
2000000	-1.540426e+03	1.952407e+01	4.791683e+00	1.218526e+00
2002000	-1.555945e+03	3.348822e+01	4.156902e+00	9.605716e-01
2004000	-1.537445e+03	2.349307e+00	5.704949e+00	1.554533e+00
2006000	-1.546316e+03	1.900137e+01	4.822561e+00	1.121482e+00
2008000	-1.538283e+03	1.848706e+01	4.859013e+00	9.092526e-01
2010000	-1.549441e+03	8.408539e+00	5.366609e+00	1.398373e+00
2012000	-1.560989e+03	4.747218e+00	5.597912e+00	9.855995e-01
2014000	-1.537538e+03	2.296549e+01	4.629350e+00	1.101992e+00
2016000	-1.539396e+03	2.167636e+01	4.690491e+00	1.125421e+00
2018000	-1.538374e+03	8.748062e+00	5.374654e+00	9.142322e-01
2020000	-1.533155e+03	1.320304e+01	5.118518e+00	1.172471e+00
2022000	-1.548265e+03	6.896507e+01	2.891666e+00	4.522062e-01
2024000	-1.541977e+03	2.619799e+01	4.470820e+00	1.230431e+00
2026000	-1.547365e+03	3.539431e+01	4.079150e+00	8.748615e-01
2028000	-1.550109e+03	2.913970e+01	4.334633e+00	1.272087e+00
2030000	-1.548760e+03	1.263748e+01	5.148875e+00	1.167329e+00
2032000	-1.542559e+03	2.802782e+01	4.393920e+00	1.073901e+00
2034000	-1.529052e+03	2.234264e+01	4.673542e+00	8.083568e-01
2036000	-1.548762e+03	-1.173654e+01	6.601108e+00	1.544024e+00
2038000	-1.542705e+03	2.927402e+01	4.350582e+00	7.836075e-01
2040000	-1.557318e+03	2.970176e+01	4.328496e+00	8.466714e-01
2042000	-1.535243e+03	7.039951e+00	5.442625e+00	1.409084e+00
2044000	-1.542757e+03	2.330680e+01	4.600975e+00	1.353746e+00
2046000	-1.546808e+03	1.946306e+01	4.805360e+00	1.004528e+00
2048000	-1.548550e+03	2.423061e+01	4.564319e+00	1.201504e+00
2050000	-1.546241e+03	3.417640e+01	4.137254e+00	7.291841e-01
2052000	-1.538621e+03	7.172240e+00	5.441072e+00	1.304342e+00
2054000	-1.537378e+03	2.220985e+01	4.674658e+00	9.181123e-01
2056000	-1.546153e+03	3.549626e+01	4.085354e+00	6.263952e-01
2058000	-1.543027e+03	1.774396e+01	4.834540e+00	2.139533e+00
2060000	-1.539157e+03	3.002734e+01	4.303641e+00	1.076399e+00
2062000	-1.542885e+03	2.820256e+01	4.390841e+00	9.667721e-01
2064000	-1.541297e+03	3.360179e+01	4.129267e+00	1.490104e+00
2066000	-1.537979e+03	3.903855e+01	3.931792e+00	7.775244e-01
2068000	-1.548006e+03	6.546184e+00	5.494815e+00	9.814683e-01
2070000	-1.539552e+03	3.097301e+01	4.253871e+00	1.252393e+00
2072000	-1.542992e+03	2.804584e+01	4.357603e+00	1.856279e+00
2074000	-1.545388e+03	8.137672e+00	5.366740e+00	1.666882e+00
2076000	-1.547301e+03	4.475966e+01	3.694563e+00	1.054505e+00
2078000	-1.538242e+03	2.932904e+01	4.332507e+00	1.130071e+00
2080000	-1.541160e+03	2.312569e+01	4.604261e+00	1.465987e+00
2082000	-1.547635e+03	1.139959e+01	5.201864e+00	1.416992e+00
2084000	-1.537258e+03	1.302306e+01	5.095015e+00	1.796632e+00
2086000	-1.545639e+03	1.703198e+01	4.917245e+00	1.214845e+00
2088000	-1.550137e+03	2.470182e+01	4.508080e+00	1.926128e+00
2090000	-1.541089e+03	1.498882e+01	5.021368e+00	1.236027e+00
2092000	-1.539126e+03	1.727299e+01	4.925779e+00	8.065184e-01
2094000	-1.547057e+03	1.447972e+01	5.051876e+00	1.160568e+00
2096000	-1.535476e+03	2.922727e+01	4.355556e+00	7.201563e-01
2098000	-1.539757e+03	4.429846e+01	3.726505e+00	6.861075e-01
2100000	-1.535691e+03	1.993212e+01	4.739921e+00	1.858322e+00
2102000	-1.549617e+03	1.324351e+01	5.085710e+00	1.752596e+00
2104000	-1.542414e+03	4.951882e+01	3.531995e+00	6.315625e-01
2106000	-1.541622e+03	1.863719e+01	4.830254e+00	1.331870e+00
2108000	-1.558765e+03	8.592984e+00	5.353322e+00	1.453234e+00
2110000	-1.553770e+03	1.229452e+01	5.147984e+00	1.526987e+00
2112000	-1.547979e+03	1.355344e+01	5.100092e+00	1.170132e+00
2114000	-1.545405e+03	3.910597e+01	3.926822e+00	8.320239e-01
2116000	-1.543884e+03	1.470591e+01	5.016816e+00	1.606444e+00
2118000	-1.536557e+03	3.738254e+01	3.985636e+00	1.122390e+00
2120000	-1.553761e+03	2.542184e+01	4.506630e+00	1.237122e+00
2122000	-1.541522e+03	3.340239e+01	4.160031e+00	9.738514e-01
2124000	-1.541689e+03	4.045350e+01	3.874335e+00	7.815627e-01
2126000	-1.537321e+03	7.425064e+01	2.740051e+00	3.520226e-01
2128000	-1.559700e+03	3.707391e+01	4.008304e+00	8.843113e-01
2130000	-1.537905e+03	3.706535e+01	4.001687e+00	1.052147e+00
2132000	-1.548048e+03	2.551842e+01	4.503017e+00	1.217910e+00
2134000	-1.529466e+03	1.921702e+01	4.815662e+00	1.043964e+00
2136000	-1.543713e+03	3.358190e+01	4.148595e+00	1.059752e+00
2138000	-1.536717e+03	4.686274e+00	5.545433e+00	1.956009e+00
2140000	-1.549439e+03	1.587527e+01	4.987613e+00	1.000451e+00
2142000	-1.548479e+03	3.957595e+01	3.908316e+00	8.173798e-01
2144000	-1.539567e+03	2.758536e+01	4.411191e+00	1.138024e+00
2146000	-1.541942e+03	7.404310e+00	5.430443e+00	1.261056e+00
2148000	-1.549898e+03	4.363009e+00	5.568930e+00	1.871024e+00
2150000	-1.552622e+03	1.458195e+01	5.021334e+00	1.643545e+00
2152000	-1.548062e+03	1.903482e+01	4.808825e+00	1.363242e+00
2154000	-1.543819e+03	3.061016e+01	4.278167e+00	1.066057e+00
2156000	-1.541798e+03	3.171226e+01	4.222922e+00	1.217220e+00
2158000	-1.554565e+03	1.401088e+01	5.082902e+00	1.038525e+00
2160000	-1.559197e+03	2.436291e+01	4.540265e+00	1.578874e+00
2162000	-1.549839e+03	1.954079e+01	4.804590e+00	9.422589e-01
2164000	-1.550756e+03	1.176014e+01	5.172625e+00	1.600499e+00
2166000	-1.549001e+03	1.228046e+01	5.170841e+00	1.113469e+00
2168000	-1.530424e+03	2.960593e+01	4.332400e+00	8.555545e-01
2170000	-1.548932e+03	4.561979e+00	5.575086e+00	1.565377e+00
2172000	-1.547155e+03	4.374399e+01	3.740030e+00	8.914285e-01
2174000	-1.561324e+03	3.018446e+01	4.300423e+00	9.914169e-01
2176000	-1.536355e+03	1.638973e+00	5.731647e+00	1.813980e+00
2178000	-1.537116e+03	4.052130e+01	3.869905e+00	8.240400e-01
2180000	-1.546408e+03	5.290579e+01	3.406880e+00	7.194337e-01
2182000	-1.547273e+03	2.082940e+01	4.720619e+00	1.354714e+00
2184000	-1.538389e+03	2.683465e+01	4.449569e+00	1.053302e+00
2186000	-1.546570e+03	5.980299e+01	3.179689e+00	4.702501e-01
2188000	-1.545006e+03	1.245252e+01	5.169462e+00	9.671532e-01
2190000	-1.543344e+03	2.053045e+01	4.723667e+00	1.591381e+00
2192000	-1.548078e+03	3.356855e+01	4.138026e+00	1.319043e+00
2194000	-1.556093e+03	-6.577359e-01	5.903069e+00	1.264485e+00
2196000	-1.560192e+03	2.257677e+01	4.666503e+00	7.196141e-01
2198000	-1.536218e+03	4.234848e+01	3.809933e+00	5.022173e-01
2200000	-1.554544e+03	5.305838e+01	3.408957e+00	5.081157e-01
2202000	-1.559740e+03	3.462698e+01	4.117288e+00	7.450000e-01
2204000	-1.551342e+03	3.263317e+01	4.195542e+00	9.235056e-01
2206000	-1.550008e+03	2.122938e+01	4.722608e+00	9.140798e-01
2208000	-1.554591e+03	2.823465e+01	4.383637e+00	1.093040e+00
2210000	-1.535993e+03	1.594418e+01	4.957872e+00	1.508685e+00
2212000	-1.547586e+03	3.833415e+01	3.948903e+00	1.063330e+00
2214000	-1.559978e+03	3.284018e+01	4.186179e+00	9.319091e-01
2216000	-1.551399e+03	3.537353e+01	4.089903e+00	6.418486e-01
2218000	-1.555167e+03	2.021040e+01	4.733020e+00	1.720609e+00
2220000	-1.550458e+03	2.844756e+01	4.377240e+00	1.020957e+00
2222000	-1.545194e+03	2.142279e+01	4.682700e+00	1.539356e+00
2224000	-1.552117e+03	2.554997e+01	4.461175e+00	2.086747e+00
2226000	-1.545158e+03	1.621004e+01	4.944299e+00	1.507349e+00
2228000	-1.551196e+03	1.948665e+01	4.782775e+00	1.435475e+00
2230000	-1.551140e+03	1.034637e+01	5.273876e+00	1.143154e+00
2232000	-1.559980e+03	3.551219e+01	4.074503e+00	8.668801e-01
2234000	-1.539064e+03	6.457228e+01	3.017401e+00	7.463668e-01
2236000	-1.547781e+03	1.614751e+01	4.960196e+00	1.260135e+00
2238000	-1.555138e+03	1.750548e+01	4.889721e+00	1.282962e+00
2240000	-1.538194e+03	4.632414e+01	3.645094e+00	7.890752e-01
2242000	-1.531283e+03	2.207577e+01	4.676571e+00	1.012732e+00
2244000	-1.529483e+03	3.793067e+01	3.967294e+00	1.018913e+00
2246000	-1.560882e+03	8.876485e+00	5.344604e+00	1.327054e+00
2248000	-1.539823e+03	9.809043e+00	5.289168e+00	1.400991e+00
2250000	-1.534169e+03	2.628174e+01	4.493830e+00	6.515689e-01
2252000	-1.559898e+03	3.103378e+01	4.253698e+00	1.195533e+00
2254000	-1.551244e+03	2.583885e+01	4.507916e+00	7.926143e-01
2256000	-1.544924e+03	2.164411e+01	4.683598e+00	1.299533e+00
2258000	-1.546901e+03	2.715835e+01	4.411551e+00	1.557173e+00
2260000	-1.546506e+03	2.285910e+01	4.624251e+00	1.314703e+00
2262000	-1.557212e+03	3.391107e+01	4.134478e+00	1.059231e+00
2264000	-1.542502e+03	3.042068e+01	4.290711e+00	9.732115e-01
2266000	-1.543212e+03	3.741647e+01	3.997020e+00	8.135176e-01
2268000	-1.542047e+03	2.202008e+01	4.669438e+00	1.215661e+00
2270000	-1.539471e+03	6.078263e+01	3.146110e+00	5.131662e-01
2272000	-1.552424e+03	4.679145e+01	3.621737e+00	9.412144e-01
2274000	-1.542567e+03	1.782252e+01	4.868680e+00	1.382025e+00
2276000	-1.544481e+03	3.250326e+01	4.195719e+00	1.049355e+00
2278000	-1.546622e+03	5.970256e+01	3.185722e+00	3.880838e-01
2280000	-1.552121e+03	5.914548e+01	3.196664e+00	6.149046e-01
2282000	-1.556093e+03	2.821687e+01	4.370104e+00	1.408992e+00
2284000	-1.538573e+03	3.320276e+01	4.159366e+00	1.188881e+00
2286000	-1.548803e+03	1.231702e+01	5.124167e+00	1.952046e+00
2288000	-1.545904e+03	3.031703e+01	4.289538e+00	1.103229e+00
2290000	-1.538782e+03	2.677544e+01	4.466659e+00	7.427811e-01
2292000	-1.543336e+03	2.329317e+01	4.595599e+00	1.480161e+00
2294000	-1.559078e+03	2.396042e+01	4.555561e+00	1.656968e+00
2296000	-1.548903e+03	9.094197e+00	5.326834e+00	1.430849e+00
2298000	-1.553720e+03	2.342243e+01	4.609089e+00	1.068152e+00
2300000	-1.543598e+03	4.453186e+01	3.722800e+00	5.485584e-01
2302000	-1.555081e+03	2.990897e+01	4.294082e+00	1.409190e+00
2304000	-1.538957e+03	2.590058e+01	4.492970e+00	1.051195e+00
2306000	-1.560033e+03	6.029824e+01	3.153236e+00	7.796442e-01
2308000	-1.548015e+03	1.040979e+01	5.259204e+00	1.348636e+00
2310000	-1.551036e+03	1.751599e+00	5.663362e+00	2.858764e+00
2312000	-1.552634e+03	9.740938e+00	5.285090e+00	1.543543e+00
2314000	-1.543107e+03	1.766751e+01	4.898063e+00	9.564625e-01
2316000	-1.541018e+03	2.336158e+01	4.554654e+00	2.275008e+00
2318000	-1.544146e+03	3.597977e+01	4.064597e+00	6.339761e-01
2320000	-1.549314e+03	2.265907e+01	4.652844e+00	9.201052e-01
2322000	-1.547369e+03	3.158149e+01	4.256691e+00	5.799984e-01
2324000	-1.546349e+03	1.313856e+00	5.794924e+00	1.078745e+00
2326000	-1.536219e+03	1.891424e+01	4.820462e+00	1.250614e+00
2328000	-1.537816e+03	1.447371e+01	5.034640e+00	1.496404e+00
2330000	-1.538114e+03	1.723539e+01	4.926246e+00	8.349666e-01
2332000	-1.537296e+03	2.429025e+01	4.564150e+00	1.145432e+00
2334000	-1.559814e+03	7.399851e+01	2.741244e+00	5.622285e-01
2336000	-1.550377e+03	8.751155e+00	5.316378e+00	1.963555e+00
2338000	-1.554004e+03	2.737391e+01	4.424444e+00	1.060164e+00
2340000	-1.544830e+03	1.076802e+01	5.254413e+00	1.078387e+00
2342000	-1.544336e+03	3.091501e+01	4.276924e+00	7.892342e-01
2344000	-1.541876e+03	2.262952e+01	4.632277e+00	1.376998e+00
2346000	-1.540157e+03	-4.798163e+00	6.165486e+00	1.203197e+00
2348000	-1.543632e+03	-2.379253e+00	6.014232e+00	1.183883e+00
2350000	-1.537454e+03	4.090261e+01	3.850944e+00	9.161539e-01
2352000	-1.542678e+03	2.308700e+01	4.617628e+00	1.225042e+00
2354000	-1.545419e+03	1.250158e+01	5.147759e+00	1.324155e+00
2356000	-1.549201e+03	2.411397e+01	4.573380e+00	1.126853e+00
2358000	-1.555068e+03	-1.227756e-01	5.858429e+00	1.462720e+00
2360000	-1.540547e+03	2.083892e+01	4.677760e+00	2.225046e+00
2362000	-1.548069e+03	2.185037e+01	4.658734e+00	1.606766e+00
2364000	-1.554706e+03	9.564139e+00	5.337449e+00	7.687244e-01
2366000	-1.541632e+03	2.821293e+01	4.394322e+00	8.799687e-01
2368000	-1.550436e+03	8.610806e+00	5.347238e+00	1.545182e+00
2370000	-1.541341e+03	2.611295e+01	4.487329e+00	9.599957e-01
2372000	-1.540659e+03	5.453920e+00	5.531081e+00	1.438589e+00
2374000	-1.533771e+03	2.963277e+01	4.319980e+00	1.105566e+00
2376000	-1.538731e+03	4.352154e+01	3.761325e+00	5.666958e-01
2378000	-1.543340e+03	4.034273e+01	3.876513e+00	8.381573e-01
2380000	-1.546156e+03	3.897972e+01	3.928559e+00	9.156563e-01
2382000	-1.553557e+03	2.972418e+01	4.308980e+00	1.260009e+00
2384000	-1.543799e+03	3.629094e+01	4.050035e+00	6.688007e-01
2386000	-1.558038e+03	3.826192e+01	3.945763e+00	1.212251e+00
2388000	-1.545704e+03	3.515540e+01	4.072349e+00	1.274652e+00
2390000	-1.536186e+03	1.000825e+01	5.285098e+00	1.276096e+00
2392000	-1.543933e+03	6.216175e+01	3.099169e+00	5.818736e-01
2394000	-1.541216e+03	2.056083e+01	4.751629e+00	9.916141e-01
2396000	-1.545439e+03	3.305734e+01	4.170377e+00	1.079406e+00
2398000	-1.552726e+03	2.586756e+01	4.506290e+00	7.987028e-01
2400000	-1.547301e+03	1.669011e+01	4.942394e+00	1.064470e+00
2402000	-1.557778e+03	2.646403e+01	4.464281e+00	1.105566e+00
2404000	-1.550379e+03	3.249416e+01	4.216260e+00	5.875614e-01
2406000	-1.542697e+03	2.501312e+01	4.518982e+00	1.381865e+00
2408000	-1.555701e+03	2.715214e+01	4.431655e+00	1.124885e+00
2410000	-1.546269e+03	1.883375e+01	4.822083e+00	1.298668e+00
2412000	-1.555346e+03	1.163107e+01	5.188551e+00	1.432848e+00
2414000	-1.559804e+03	1.429538e+01	5.028666e+00	1.789308e+00
2416000	-1.549534e+03	1.614913e+00	5.759694e+00	1.366620e+00
2418000	-1.546942e+03	5.977150e-01	5.802235e+00	1.673120e+00
2420000	-1.549837e+03	6.995302e+00	5.471046e+00	9.508888e-01
2422000	-1.550052e+03	4.990089e+01	3.505363e+00	9.787527e-01
2424000	-1.568658e+03	3.778950e+01	3.962972e+00	1.265164e+00
2426000	-1.544641e+03	1.636248e+01	4.963867e+00	9.737677e-01
2428000	-1.540918e+03	8.341485e+00	5.397564e+00	9.101814e-01
2430000	-1.530642e+03	1.334849e+01	5.037074e+00	2.574968e+00
2432000	-1.537294e+03	2.662820e+01	4.434867e+00	1.578949e+00
2434000	-1.553534e+03	5.308897e+00	5.568127e+00	9.390632e-01
2436000	-1.542721e+03	2.209265e+01	4.675532e+00	1.017281e+00
2438000	-1.539726e+03	1.451313e+01	5.045325e+00	1.252374e+00
2440000	-1.540887e+03	5.362353e+01	3.383539e+00	6.640006e-01
2442000	-1.562023e+03	2.657808e+01	4.420660e+00	1.938525e+00
2444000	-1.543795e+03	2.109845e+01	4.719405e+00	1.110459e+00
2446000	-1.547828e+03	3.720517e+01	4.006985e+00	7.847724e-01
2448000	-1.546693e+03	1.988723e+01	4.792043e+00	8.481073e-01
2450000	-1.543305e+03	7.312686e+01	2.770209e+00	4.219215e-01
2452000	-1.539810e+03	4.526126e+01	3.681844e+00	8.852416e-01
2454000	-1.540521e+03	2.046656e+01	4.757842e+00	9.598148e-01
2456000	-1.544779e+03	2.139914e+01	4.695729e+00	1.294979e+00
2458000	-1.560270e+03	2.654496e+01	4.459490e+00	1.128180e+00
2460000	-1.540951e+03	4.075683e+01	3.835257e+00	1.455350e+00
2462000	-1.550284e+03	3.422391e+01	4.117472e+00	1.143763e+00
2464000	-1.558295e+03	2.872786e+01	4.333524e+00	1.708610e+00
2466000	-1.545192e+03	2.454321e+01	4.561399e+00	9.506363e-01
2468000	-1.540043e+03	2.313965e+01	4.605077e+00	1.434944e+00
2470000	-1.540372e+03	1.349550e+01	5.100333e+00	1.223502e+00
2472000	-1.549336e+03	1.615686e+01	4.944726e+00	1.552188e+00
2474000	-1.550032e+03	2.493279e+01	4.545992e+00	8.874126e-01
2476000	-1.550047e+03	3.028129e+01	4.278473e+00	1.388038e+00
2478000	-1.541389e+03	4.129231e+01	3.837813e+00	8.556586e-01
2480000	-1.556532e+03	2.331779e+01	4.620215e+00	9.402466e-01
2482000	-1.538117e+03	2.288955e+01	4.603212e+00	1.724117e+00
2484000	-1.544093e+03	3.899033e+01	3.935217e+00	7.418160e-01
2486000	-1.539152e+03	1.549226e+01	4.975077e+00	1.626304e+00
2488000	-1.549072e+03	3.718622e+01	4.013324e+00	6.513430e-01
2490000	-1.546526e+03	3.891375e+01	3.940095e+00	6.989714e-01
2492000	-1.540622e+03	1.984340e+01	4.772290e+00	1.290440e+00
2494000	-1.550202e+03	2.241652e+01	4.662081e+00	9.713364e-01
2496000	-1.542896e+03	3.132661e+01	4.250614e+00	9.726524e-01
2498000	-1.540036e+03	1.809801e+01	4.872475e+00	1.031356e+00
2500000	-1.546734e+03	2.593532e+01	4.490184e+00	1.076265e+00
2502000	-1.535363e+03	1.474357e+01	5.041806e+00	1.089270e+00
2504000	-1.549923e+03	3.714153e+01	4.017760e+00	5.895389e-01
2506000	-1.545168e+03	3.763504e+01	3.976978e+00	1.079533e+00
2508000	-1.534282e+03	2.475051e+01	4.539382e+00	1.210044e+00
2510000	-1.538090e+03	1.639170e+01	4.953734e+00	1.141745e+00
2512000	-1.548870e+03	3.020889e+01	4.304144e+00	8.835780e-01
2514000	-1.536583e+03	4.863747e+01	3.566224e+00	5.836122e-01
2516000	-1.552087e+03	1.262089e+01	5.135898e+00	1.427463e+00
2518000	-1.547951e+03	2.535819e+01	4.523830e+00	9.333586e-01
2520000	-1.544991e+03	4.898648e+01	3.537474e+00	1.014535e+00
2522000	-1.554578e+03	-7.277151e-02	5.869408e+00	1.231865e+00
2524000	-1.546847e+03	4.917938e+00	5.557575e+00	1.513174e+00
2526000	-1.542361e+03	2.228050e+01	4.629074e+00	1.792747e+00
2528000	-1.538138e+03	2.618041e+01	4.483345e+00	9.782075e-01
2530000	-1.550391e+03	4.726040e+01	3.614605e+00	6.622085e-01
2532000	-1.550521e+03	2.953023e+01	4.316983e+00	1.275028e+00
2534000	-1.549343e+03	2.967997e+01	4.326364e+00	9.159581e-01
2536000	-1.545483e+03	5.448869e+01	3.352183e+00	6.957787e-01
2538000	-1.545317e+03	2.368608e+01	4.601713e+00	9.589936e-01
2540000	-1.551830e+03	3.846295e+01	3.940756e+00	1.133619e+00
2542000	-1.545884e+03	2.607952e+00	5.698726e+00	1.401278e+00
2544000	-1.548856e+03	3.596300e+01	4.042840e+00	1.168163e+00
2546000	-1.556766e+03	3.755705e+01	3.980998e+00	1.060116e+00
2548000	-1.544413e+03	2.151131e+01	4.690816e+00	1.283793e+00
2550000	-1.553790e+03	1.622195e+01	4.969765e+00	9.997109e-01
2552000	-1.539411e+03	1.698061e+01	4.874989e+00	2.098983e+00
2554000	-1.550444e+03	3.839140e+01	3.933509e+00	1.382595e+00
2556000	-1.549882e+03	1.170631e+01	5.173434e+00	1.639220e+00
2558000	-1.542927e+03	3.664586e+01	4.033182e+00	7.158779e-01
2560000	-1.546066e+03	-7.429041e+00	6.354252e+00	9.200968e-01
2562000	-1.567854e+03	3.106284e+01	4.258201e+00	1.064452e+00
2564000	-1.558715e+03	2.141309e+01	4.698544e+00	1.223194e+00
2566000	-1.532644e+03	2.710438e+01	4.434250e+00	1.116191e+00
2568000	-1.537588e+03	2.506869e+01	4.518194e+00	1.343112e+00
2570000	-1.543578e+03	4.312011e+00	5.615472e+00	1.118375e+00
2572000	-1.540708e+03	3.541003e+01	4.027064e+00	2.098061e+00
2574000	-1.546151e+03	1.710311e+01	4.930823e+00	8.776483e-01
2576000	-1.553699e+03	3.907296e+01	3.923899e+00	9.368155e-01
2578000	-1.558302e+03	3.551370e+01	4.078327e+00	7.749220e-01
2580000	-1.556301e+03	2.326729e+01	4.630368e+00	7.789806e-01
2582000	-1.549771e+03	1.161377e+01	5.203821e+00	1.166513e+00
2584000	-1.538425e+03	1.504596e+01	5.037464e+00	8.700377e-01
2586000	-1.551466e+03	2.433480e+01	4.572788e+00	9.185107e-01
2588000	-1.546678e+03	1.821966e+01	4.861259e+00	1.132071e+00
2590000	-1.555708e+03	8.852940e+00	5.285977e+00	2.415341e+00
2592000	-1.550471e+03	4.506582e+01	3.679983e+00	1.129405e+00
2594000	-1.549785e+03	3.192715e+01	4.233621e+00	7.583511e-01
2596000	-1.552400e+03	2.182854e+01	4.641650e+00	1.982983e+00
2598000	-1.534490e+03	2.361083e+00	5.736845e+00	1.004341e+00
2600000	-1.550212e+03	3.305878e+01	4.183847e+00	7.670619e-01
2602000	-1.550652e+03	1.896152e+01	4.800723e+00	1.599215e+00
2604000	-1.549153e+03	7.793509e+01	2.635800e+00	4.017977e-01
2606000	-1.540745e+03	1.781237e+01	4.892252e+00	9.261370e-01
2608000	-1.549576e+03	3.924766e+00	5.628189e+00	1.287201e+00
2610000	-1.550892e+03	1.105887e+01	5.218155e+00	1.455906e+00
2612000	-1.542148e+03	2.594785e+01	4.450358e+00	1.923008e+00
2614000	-1.536336e+03	1.112532e+01	5.240576e+00	9.756036e-01
2616000	-1.557158e+03	-2.308684e+00	6.016248e+00	1.080938e+00
2618000	-1.544804e+03	3.504231e+01	4.058519e+00	1.715691e+00
2620000	-1.534543e+03	1.300505e+01	5.143913e+00	8.928090e-01
2622000	-1.546343e+03	1.737647e+01	4.919818e+00	8.198852e-01
2624000	-1.558109e+03	1.980219e+01	4.774054e+00	1.296001e+00
2626000	-1.542738e+03	2.910430e+01	4.321099e+00	1.609065e+00
2628000	-1.539170e+03	3.643171e+01	4.046364e+00	6.154584e-01
2630000	-1.546526e+03	1.480452e+01	5.004356e+00	1.747806e+00
2632000	-1.537485e+03	1.560450e+01	4.962784e+00	1.752806e+00
2634000	-1.544106e+03	1.545115e+01	4.983201e+00	1.509973e+00
2636000	-1.557096e+03	2.496837e+01	4.534748e+00	1.090679e+00
2638000	-1.545809e+03	2.484514e+01	4.537527e+00	1.154827e+00
2640000	-1.535335e+03	3.687488e+01	4.011719e+00	1.001262e+00
2642000	-1.547527e+03	2.332766e+01	4.619745e+00	9.401878e-01
2644000	-1.534221e+03	2.082719e+01	4.738877e+00	9.845103e-01
2646000	-1.539039e+03	1.704265e+01	4.888069e+00	1.778403e+00
2648000	-1.560117e+03	4.248883e+00	5.576877e+00	1.847458e+00
2650000	-1.540554e+03	5.536911e+00	5.524043e+00	1.478532e+00
2652000	-1.539679e+03	1.909349e+01	4.798722e+00	1.507483e+00
2654000	-1.546118e+03	3.583886e+01	4.013620e+00	1.991592e+00
2656000	-1.548441e+03	1.198030e+01	5.166431e+00	1.495979e+00
2658000	-1.545058e+03	2.633070e+01	4.465304e+00	1.216782e+00
2660000	-1.542121e+03	8.384765e+00	5.349360e+00	1.732913e+00
2662000	-1.543065e+03	9.469024e+00	5.318585e+00	1.205628e+00
2664000	-1.556254e+03	2.745699e+01	4.415283e+00	1.176993e+00
2666000	-1.546527e+03	3.452954e+01	4.116818e+00	8.534417e-01
2668000	-1.564809e+03	1.288726e+01	5.144829e+00	9.934259e-01
2670000	-1.548001e+03	2.646592e+01	4.454404e+00	1.317289e+00
2672000	-1.535250e+03	4.222376e+01	3.801582e+00	8.384300e-01
2674000	-1.550805e+03	3.605018e+01	4.046761e+00	9.875386e-01
2676000	-1.528321e+03	4.727432e+01	3.618796e+00	5.366397e-01
2678000	-1.556660e+03	3.661065e+01	4.019007e+00	1.090506e+00
2680000	-1.538140e+03	1.723497e+01	4.901484e+00	1.321625e+00
2682000	-1.543294e+03	2.336321e+01	4.612594e+00	1.054051e+00
2684000	-1.537965e+03	3.539936e+01	4.059532e+00	1.334582e+00
2686000	-1.562729e+03	3.922316e+01	3.921120e+00	8.548996e-01
2688000	-1.550394e+03	1.572817e+01	4.953548e+00	1.808889e+00
2690000	-1.556702e+03	3.515492e+01	4.074786e+00	1.217448e+00
2692000	-1.551650e+03	5.474353e+01	3.344695e+00	6.563545e-01
2694000	-1.549301e+03	4.071253e+01	3.859059e+00	9.033140e-01
2696000	-1.541537e+03	1.797811e+01	4.863901e+00	1.321174e+00
2698000	-1.550601e+03	3.418334e+01	4.111102e+00	1.333614e+00
2700000	-1.540182e+03	3.748088e+01	3.996099e+00	7.713146e-01
2702000	-1.536914e+03	8.868658e+00	5.328653e+00	1.623426e+00
2704000	-1.547682e+03	1.867660e+01	4.838761e+00	1.122686e+00
2706000	-1.542377e+03	1.902680e+01	4.807091e+00	1.406050e+00
2708000	-1.542925e+03	2.555608e+01	4.479966e+00	1.675254e+00
2710000	-1.551684e+03	3.578739e+01	4.066567e+00	7.796410e-01
2712000	-1.543545e+03	3.372638e+01	4.143908e+00	1.024272e+00
2714000	-1.544828e+03	9.019388e+00	5.303543e+00	1.928652e+00
2716000	-1.549549e+03	-7.976560e+00	6.380384e+00	1.071013e+00
2718000	-1.542939e+03	1.580049e+01	4.987302e+00	1.081248e+00
2720000	-1.538511e+03	4.993808e+01	3.517547e+00	6.072289e-01
2722000	-1.530598e+03	1.699783e+01	4.934704e+00	9.069953e-01
2724000	-1.546346e+03	2.360773e+01	4.610356e+00	8.563408e-01
2726000	-1.550724e+03	3.503343e+01	4.103581e+00	6.600639e-01
2728000	-1.542814e+03	3.163914e+01	4.228191e+00	1.170116e+00
2730000	-1.537414e+03	6.366327e+00	5.454768e+00	1.867551e+00
2732000	-1.542642e+03	2.352828e+01	4.605097e+00	1.045903e+00
2734000	-1.561943e+03	1.758146e+01	4.905586e+00	8.944242e-01
2736000	-1.537467e+03	1.136918e+01	5.205897e+00	1.372598e+00
2738000	-1.536320e+03	3.900829e+01	3.933928e+00	7.554372e-01
2740000	-1.561082e+03	3.070445e+01	4.269961e+00	1.156911e+00
2742000	-1.533852e+03	7.491309e+01	2.721922e+00	3.286478e-01
2744000	-1.545644e+03	5.101327e+01	3.473894e+00	7.352350e-01
2746000	-1.543292e+03	2.020847e+01	4.779507e+00	7.796063e-01
2748000	-1.551996e+03	1.328218e+01	5.129057e+00	8.948267e-01
2750000	-1.556007e+03	1.037408e+01	5.275052e+00	1.093909e+00
2752000	-1.545606e+03	1.014300e+01	5.274957e+00	1.326732e+00
2754000	-1.554176e+03	2.064343e+01	4.746683e+00	1.009485e+00
2756000	-1.549562e+03	1.391877e+01	5.061264e+00	1.542356e+00
2758000	-1.562188e+03	1.673252e+01	4.962125e+00	6.375874e-01
2760000	-1.541463e+03	2.163379e+01	4.695961e+00	1.055556e+00
2762000	-1.551202e+03	5.358258e+01	3.388012e+00	5.776509e-01
2764000	-1.534327e+03	5.474154e+01	3.351011e+00	4.765964e-01
2766000	-1.550980e+03	2.855335e+01	4.385299e+00	7.377793e-01
2768000	-1.530636e+03	3.637648e+01	4.027287e+00	1.126274e+00
2770000	-1.541661e+03	1.973086e+01	4.777205e+00	1.303680e+00
2772000	-1.535670e+03	1.264639e+01	5.138262e+00	1.357554e+00
2774000	-1.547464e+03	1.465625e+01	5.031423e+00	1.375525e+00
2776000	-1.547466e+03	3.027120e+01	4.259789e+00	1.820151e+00
2778000	-1.544237e+03	1.817888e+01	4.854604e+00	1.305024e+00
2780000	-1.544555e+03	2.908647e+01	4.346428e+00	1.063274e+00
2782000	-1.552439e+03	6.549084e+00	5.473768e+00	1.349096e+00
2784000	-1.560422e+03	5.349885e+00	5.521005e+00	1.718671e+00
2786000	-1.547265e+03	5.182056e+01	3.454474e+00	4.680531e-01
2788000	-1.565162e+03	2.322521e+01	4.619630e+00	1.045029e+00
2790000	-1.540523e+03	4.432223e+01	3.720253e+00	8.241538e-01
2792000	-1.544484e+03	4.686086e+01	3.636165e+00	4.886892e-01
2794000	-1.545471e+03	3.863193e+01	3.950493e+00	7.267562e-01
2796000	-1.549368e+03	1.808715e+01	4.881705e+00	8.596168e-01
2798000	-1.545004e+03	3.211816e+01	4.211438e+00	1.073894e+00
2800000	-1.549753e+03	6.096056e+00	5.460033e+00	2.044681e+00
2802000	-1.535685e+03	2.327302e+01	4.596481e+00	1.481787e+00
2804000	-1.539304e+03	4.142289e+01	3.839488e+00	6.830220e-01
2806000	-1.552514e+03	3.025616e+01	4.284034e+00	1.287909e+00
2808000	-1.563241e+03	2.638816e+01	4.482340e+00	7.920521e-01
2810000	-1.549264e+03	4.549024e+01	3.673704e+00	8.695492e-01
2812000	-1.558658e+03	4.321115e+01	3.764464e+00	7.966686e-01
2814000	-1.538545e+03	3.274087e+01	4.185494e+00	1.047015e+00
2816000	-1.564819e+03	3.096462e+01	4.234489e+00	1.701134e+00
2818000	-1.545220e+03	4.216402e+01	3.813090e+00	6.068468e-01
2820000	-1.559325e+03	2.550334e+01	4.525298e+00	7.569251e-01
2822000	-1.552423e+03	1.193502e+01	5.165649e+00	1.555864e+00
2824000	-1.549740e+03	1.214799e+01	5.157306e+00	1.498914e+00
2826000	-1.559939e+03	1.244488e+01	5.113416e+00	2.026884e+00
2828000	-1.546342e+03	4.053703e+01	3.866248e+00	8.994198e-01
2830000	-1.542243e+03	3.581664e+01	4.075554e+00	5.375566e-01
2832000	-1.542384e+03	3.367652e+01	4.152581e+00	8.725390e-01
2834000	-1.550003e+03	9.016274e+01	2.323723e+00	3.029107e-01
2836000	-1.555765e+03	5.962753e+01	3.187832e+00	3.993459e-01
2838000	-1.543736e+03	2.402934e+01	4.584338e+00	9.806398e-01
2840000	-1.560579e+03	4.027586e+01	3.885770e+00	6.751243e-01
2842000	-1.540544e+03	3.903756e+01	3.932650e+00	7.574737e-01
2844000	-1.545005e+03	2.236160e+01	4.640760e+00	1.468434e+00
2846000	-1.557749e+03	5.021226e+00	5.538325e+00	1.744907e+00
2848000	-1.556556e+03	2.011332e+01	4.756203e+00	1.346305e+00
2850000	-1.554857e+03	6.959230e+01	2.871370e+00	5.031973e-01
2852000	-1.550416e+03	1.020056e+01	5.297780e+00	8.524171e-01
2854000	-1.539150e+03	3.196621e+01	4.235940e+00	6.664909e-01
2856000	-1.549863e+03	2.710635e+01	4.446974e+00	8.378601e-01
2858000	-1.560447e+03	1.850155e+01	4.836469e+00	1.343459e+00
2860000	-1.545314e+03	2.121267e+01	4.696231e+00	1.471111e+00
2862000	-1.557988e+03	2.398333e+00	5.710901e+00	1.404804e+00
2864000	-1.561102e+03	2.814189e+01	4.367246e+00	1.547063e+00
2866000	-1.548948e+03	1.238587e+01	5.165230e+00	1.112841e+00
2868000	-1.559824e+03	3.903081e+00	5.632014e+00	1.243287e+00
2870000	-1.542106e+03	3.689145e+01	3.993729e+00	1.417946e+00
2872000	-1.544215e+03	1.459795e+01	5.029101e+00	1.478387e+00
2874000	-1.549810e+03	2.557162e+01	4.488987e+00	1.465682e+00
2876000	-1.536531e+03	2.596487e+01	4.453238e+00	1.843600e+00
2878000	-1.551396e+03	2.060672e+01	4.744174e+00	1.097202e+00
2880000	-1.554483e+03	1.380869e+01	5.041411e+00	2.031704e+00
2882000	-1.552086e+03	2.291772e+01	4.609337e+00	1.567676e+00
2884000	-1.552072e+03	1.920239e+01	4.831345e+00	7.448882e-01
2886000	-1.553660e+03	2.457350e+00	5.756093e+00	5.845834e-01
2888000	-1.546011e+03	2.629648e+01	4.484546e+00	8.362857e-01
2890000	-1.531530e+03	1.559121e+01	4.980947e+00	1.413569e+00
2892000	-1.525674e+03	1.801338e+00	5.765045e+00	1.090514e+00
2894000	-1.552520e+03	5.648837e+00	5.531427e+00	1.237631e+00
2896000	-1.536565e+03	1.241950e+01	5.153491e+00	1.298822e+00
2898000	-1.556820e+03	4.192603e+00	5.567449e+00	2.067113e+00
2900000	-1.551826e+03	9.625842e+00	5.289085e+00	1.585707e+00
2902000	-1.547026e+03	4.920422e+01	3.537224e+00	8.036152e-01
2904000	-1.545010e+03	-8.245476e+00	6.361000e+00	1.633968e+00
2906000	-1.559532e+03	2.102622e+01	4.707280e+00	1.430867e+00
2908000	-1.538961e+03	4.616009e+01	3.654483e+00	7.052329e-01
2910000	-1.550570e+03	5.072281e+01	3.481462e+00	8.160135e-01
2912000	-1.556131e+03	1.652512e+01	4.952763e+00	1.027227e+00
2914000	-1.552746e+03	4.859227e+01	3.571525e+00	4.856710e-01
2916000	-1.540261e+03	1.829978e+01	4.827103e+00	1.732259e+00
2918000	-1.541879e+03	3.427133e+01	4.113555e+00	1.188095e+00
2920000	-1.548712e+03	1.737521e+01	4.911703e+00	9.804256e-01
2922000	-1.552854e+03	7.828487e+00	5.393005e+00	1.504758e+00
2924000	-1.545127e+03	1.456776e+01	5.029224e+00	1.506208e+00
2926000	-1.562873e+03	3.299876e+01	4.185743e+00	7.833776e-01
2928000	-1.561924e+03	1.372174e+01	5.107425e+00	8.631759e-01
2930000	-1.549347e+03	4.225170e+01	3.803058e+00	7.730788e-01
2932000	-1.544385e+03	3.902846e+01	3.931317e+00	7.992605e-01
2934000	-1.547048e+03	3.028638e+01	4.286119e+00	1.210780e+00
2936000	-1.556752e+03	1.101593e+01	5.215648e+00	1.545230e+00
2938000	-1.548651e+03	2.026970e+01	4.740270e+00	1.513638e+00
2940000	-1.539440e+03	1.385339e+01	5.084591e+00	1.163950e+00
2942000	-1.562710e+03	2.096906e+01	4.746247e+00	6.927015e-01
2944000	-1.549704e+03	1.081912e+01	5.252227e+00	1.067450e+00
2946000	-1.533349e+03	2.932251e+01	4.323401e+00	1.339495e+00
2948000	-1.540890e+03	6.784951e+00	5.444277e+00	1.634791e+00
2950000	-1.539641e+03	4.070361e+00	5.628702e+00	1.132796e+00
2952000	-1.545745e+03	-6.631449e+00	6.291845e+00	1.076251e+00
2954000	-1.556729e+03	2.361786e+01	4.589298e+00	1.287810e+00
2956000	-1.544884e+03	3.146776e+01	4.252998e+00	7.774209e-01
2958000	-1.544571e+03	1.543154e+01	5.013161e+00	9.511479e-01
2960000	-1.554377e+03	2.265287e+01	4.618862e+00	1.633394e+00
2962000	-1.547283e+03	2.510012e+01	4.535219e+00	9.489222e-01
2964000	-1.540357e+03	2.721380e+01	4.434009e+00	1.012010e+00
2966000	-1.542128e+03	2.402880e+01	4.573630e+00	1.206739e+00
2968000	-1.547572e+03	2.449159e+01	4.551379e+00	1.214358e+00
2970000	-1.542720e+03	1.527693e+01	4.966121e+00	2.015507e+00
2972000	-1.551198e+03	5.135906e+01	3.471118e+00	4.664677e-01
2974000	-1.542016e+03	3.647530e+01	4.015794e+00	1.302945e+00
2976000	-1.541028e+03	2.729735e+01	4.439395e+00	8.113711e-01
2978000	-1.542178e+03	2.446083e+01	4.555078e+00	1.166772e+00
2980000	-1.534104e+03	1.163363e+01	5.231193e+00	6.402683e-01
2982000	-1.541519e+03	6.824937e+01	2.914847e+00	3.990855e-01
2984000	-1.557391e+03	2.381842e+01	4.574657e+00	1.395472e+00
2986000	-1.542667e+03	3.761657e+01	3.983923e+00	9.298125e-01
2988000	-1.554840e+03	3.634980e+01	4.032800e+00	1.021076e+00
2990000	-1.534960e+03	3.202785e+01	4.216990e+00	1.037169e+00
2992000	-1.541347e+03	2.911344e+01	4.339032e+00	1.200539e+00
2994000	-1.543827e+03	1.050191e+01	5.250918e+00	1.408714e+00
2996000	-1.552363e+03	1.743740e+01	4.910667e+00	9.386059e-01
2998000	-1.540270e+03	1.452134e+01	5.005490e+00	2.009125e+00
3000000	-1.543127e+03	-7.880499e+00	6.317961e+00	1.925043e+00
3002000	-1.539768e+03	2.102323e+01	4.707980e+00	1.419515e+00
3004000	-1.551494e+03	7.666308e+00	5.412795e+00	1.313311e+00
3006000	-1.540496e+03	3.188208e+01	4.218327e+00	1.152370e+00
3008000	-1.542828e+03	9.626763e+00	5.310726e+00	1.190626e+00
3010000	-1.556378e+03	3.182919e+01	4.231419e+00	9.064734e-01
3012000	-1.541706e+03	4.785637e+01	3.593929e+00	6.190099e-01
3014000	-1.543708e+03	6.866119e+00	5.441017e+00	1.611439e+00
3016000	-1.562185e+03	1.199472e+01	5.171355e+00	1.389610e+00
3018000	-1.554689e+03	2.510606e+01	4.529528e+00	1.064084e+00
3020000	-1.545703e+03	2.725424e+01	4.438417e+00	8.757299e-01
3022000	-1.552043e+03	-7.876120e+00	6.354418e+00	1.364659e+00
3024000	-1.538974e+03	8.322272e+00	5.304986e+00	2.599512e+00
3026000	-1.542166e+03	2.031854e+01	4.767766e+00	9.068147e-01
3028000	-1.546830e+03	1.020855e+01	5.232887e+00	2.034111e+00
3030000	-1.553684e+03	4.561487e+01	3.677088e+00	6.561913e-01
3032000	-1.535079e+03	2.372197e+01	4.587784e+00	1.215529e+00
3034000	-1.557157e+03	2.219252e+01	4.647316e+00	1.501326e+00
3036000	-1.547170e+03	2.712475e+01	4.440772e+00	9.540751e-01
3038000	-1.562793e+03	1.202241e+01	5.159566e+00	1.582210e+00
3040000	-1.550564e+03	4.919268e+00	5.571751e+00	1.265854e+00
3042000	-1.533902e+03	2.527205e+01	4.528622e+00	9.173957e-01
3044000	-1.543451e+03	2.563976e+01	4.484930e+00	1.484752e+00
3046000	-1.537789e+03	3.639350e+00	5.632679e+00	1.495605e+00
3048000	-1.548298e+03	3.609722e+01	4.055183e+00	7.400798e-01
3050000	-1.556152e+03	1.263764e+01	5.109295e+00	1.911950e+00
3052000	-1.555161e+03	1.347730e+01	5.088585e+00	1.464268e+00
3054000	-1.559306e+03	2.519306e+01	4.483253e+00	1.967522e+00
3056000	-1.541370e+03	3.326241e+01	4.171866e+00	8.399151e-01
3058000	-1.542681e+03	4.653363e+01	3.640763e+00	6.941461e-01
3060000	-1.557008e+03	1.139327e+01	5.221759e+00	1.054868e+00
3062000	-1.539617e+03	3.513405e+01	4.096393e+00	7.284466e-01
3064000	-1.542496e+03	2.445675e+01	4.576110e+00	7.265133e-01
3066000	-1.549324e+03	1.626320e+01	4.948144e+00	1.379171e+00
3068000	-1.545253e+03	4.038641e+01	3.863151e+00	1.127284e+00
3070000	-1.530409e+03	3.831399e+01	3.953811e+00	9.637705e-01
3072000	-1.534229e+03	1.715844e+01	4.919830e+00	1.037681e+00
3074000	-1.544509e+03	3.847307e+01	3.964001e+00	5.565665e-01
3076000	-1.548078e+03	7.498327e+01	2.719724e+00	3.362220e-01
3078000	-1.564445e+03	3.749771e+01	3.993088e+00	8.271486e-01
3080000	-1.532533e+03	7.978636e+00	5.374567e+00	1.685221e+00
3082000	-1.549401e+03	2.824549e+01	4.375374e+00	1.264143e+00
3084000	-1.540248e+03	4.566778e+01	3.675746e+00	6.384684e-01
3086000	-1.557838e+03	-1.305193e+01	6.717981e+00	1.162914e+00
3088000	-1.537641e+03	2.937251e+01	4.325198e+00	1.249400e+00
3090000	-1.550674e+03	4.279623e+01	3.773755e+00	9.740297e-01
3092000	-1.527745e+03	2.697271e+01	4.450605e+00	8.927989e-01
3094000	-1.539189e+03	5.035796e+01	3.503949e+00	5.605448e-01
3096000	-1.545916e+03	3.633584e+01	4.042272e+00	8.088741e-01
3098000	-1.545101e+03	2.816561e+01	4.378370e+00	1.278009e+00
3100000	-1.546882e+03	2.787979e+01	4.409357e+00	8.837095e-01
3102000	-1.547415e+03	4.597459e+00	5.579337e+00	1.456301e+00
3104000	-1.544919e+03	4.157773e+01	3.808682e+00	1.304606e+00
3106000	-1.538154e+03	6.897291e+01	2.895429e+00	3.191619e-01
3108000	-1.540306e+03	1.131504e+01	5.234920e+00	8.901251e-01
3110000	-1.535274e+03	4.374049e+01	3.741591e+00	8.547000e-01
3112000	-1.541195e+03	4.242003e+01	3.787016e+00	1.012153e+00
3114000	-1.558993e+03	1.740564e+01	4.890749e+00	1.362526e+00
3116000	-1.546800e+03	9.954894e+00	5.300108e+00	1.055688e+00
3118000	-1.542439e+03	4.479328e+01	3.706264e+00	7.161519e-01
3120000	-1.545114e+03	9.967976e+00	5.260098e+00	1.774054e+00
3122000	-1.536788e+03	2.571617e+01	4.499672e+00	1.091844e+00
3124000	-1.537950e+03	3.293641e+01	4.162948e+00	1.372243e+00
3126000	-1.542252e+03	2.558492e+01	4.514850e+00	8.982852e-01
3128000	-1.539924e+03	2.209132e+01	4.679365e+00	9.395590e-01
3130000	-1.541624e+03	2.960244e+01	4.315677e+00	1.231981e+00
3132000	-1.537034e+03	2.734046e+01	4.438166e+00	7.949749e-01
3134000	-1.559214e+03	4.098664e+00	5.623537e+00	1.193140e+00
3136000	-1.549384e+03	6.564652e+00	5.459140e+00	1.591884e+00
3138000	-1.543866e+03	2.634367e+01	4.466432e+00	1.179466e+00
3140000	-1.545541e+03	4.486087e+01	3.699635e+00	8.211025e-01
3142000	-1.534748e+03	2.438208e+01	4.565214e+00	1.031114e+00
3144000	-1.553576e+03	-3.944785e+00	6.088549e+00	1.563000e+00
3146000	-1.543212e+03	2.894029e+01	4.347424e+00	1.187364e+00
3148000	-1.546666e+03	5.304582e+01	3.407892e+00	5.507672e-01
3150000	-1.554771e+03	3.894111e+01	3.934825e+00	8.006306e-01
3152000	-1.544318e+03	1.184735e+01	5.169125e+00	1.578613e+00
3154000	-1.549426e+03	3.661287e+01	4.033151e+00	7.496161e-01
3156000	-1.542524e+03	3.962837e+00	5.633008e+00	1.166481e+00
3158000	-1.548430e+03	1.567261e+01	4.974136e+00	1.464228e+00
3160000	-1.546377e+03	4.285470e-02	5.858021e+00	1.303811e+00
3162000	-1.541802e+03	8.428695e+00	5.339602e+00	1.865240e+00
3164000	-1.552923e+03	4.409805e+01	3.725529e+00	9.117450e-01
3166000	-1.547929e+03	6.175440e+00	5.501807e+00	1.229436e+00
3168000	-1.538400e+03	3.455893e+01	4.110793e+00	9.652541e-01
3170000	-1.549305e+03	4.245586e+01	3.785876e+00	1.005330e+00
3172000	-1.543304e+03	1.626206e+01	4.964621e+00	1.059536e+00
3174000	-1.554811e+03	1.523769e+01	4.969873e+00	1.981867e+00
3176000	-1.543975e+03	3.129620e+01	4.257510e+00	8.467396e-01
3178000	-1.543467e+03	3.341554e+01	4.144272e+00	1.326633e+00
3180000	-1.552291e+03	5.798364e+01	3.242481e+00	4.059909e-01
3182000	-1.542362e+03	1.884284e+01	4.833860e+00	1.054224e+00
3184000	-1.546456e+03	5.819430e+01	3.226456e+00	6.725636e-01
3186000	-1.555619e+03	2.188291e+01	4.667926e+00	1.384070e+00
3188000	-1.537715e+03	1.944508e+01	4.808246e+00	9.645885e-01
3190000	-1.538635e+03	2.971359e+01	4.326299e+00	8.837819e-01
3192000	-1.543258e+03	2.674952e+01	4.460111e+00	9.102100e-01
3194000	-1.535513e+03	1.772544e+01	4.875818e+00	1.337734e+00
3196000	-1.543797e+03	2.539135e+01	4.527233e+00	8.276707e-01
3198000	-1.532592e+03	3.710178e+01	4.005762e+00	9.176046e-01
3200000	-1.540641e+03	2.763696e+01	4.412460e+00	1.058697e+00
3202000	-1.554339e+03	8.573885e+00	5.390681e+00	8.009692e-01
3204000	-1.541319e+03	2.111865e+01	4.728955e+00	8.952457e-01
3206000	-1.553831e+03	1.491984e+01	5.025497e+00	1.225685e+00
3208000	-1.541683e+03	2.921053e+01	4.351108e+00	8.354260e-01
3210000	-1.549982e+03	1.685074e+01	4.935462e+00	1.039263e+00
3212000	-1.543629e+03	3.375106e+01	4.153761e+00	7.706116e-01
3214000	-1.537836e+03	1.097722e+01	5.226333e+00	1.386399e+00
3216000	-1.535914e+03	2.693550e+01	4.423315e+00	1.523183e+00
3218000	-1.537841e+03	2.272053e+01	4.636742e+00	1.193057e+00
3220000	-1.540826e+03	2.770617e+01	4.393355e+00	1.407957e+00
3222000	-1.530953e+03	5.767903e-01	5.776786e+00	2.118581e+00
3224000	-1.549305e+03	6.154044e+01	3.117957e+00	6.210808e-01
3226000	-1.554875e+03	3.466502e+01	4.101522e+00	1.076859e+00
3228000	-1.547526e+03	3.261289e+01	4.198230e+00	8.820468e-01
3230000	-1.546596e+03	3.105545e+01	4.266169e+00	8.915733e-01
3232000	-1.538675e+03	3.262751e+01	4.202246e+00	7.752411e-01
3234000	-1.537139e+03	1.177027e+01	5.206053e+00	9.686178e-01
3236000	-1.559579e+03	-6.222210e+00	6.283360e+00	7.974095e-01
3238000	-1.546809e+03	1.112616e+01	5.226295e+00	1.238169e+00
3240000	-1.542604e+03	2.384150e+01	4.601955e+00	7.985172e-01
3242000	-1.565362e+03	1.767066e+00	5.756573e+00	1.266814e+00
3244000	-1.552151e+03	3.140286e+01	4.251772e+00	8.701149e-01
3246000	-1.548483e+03	2.273855e+01	4.644555e+00	1.012620e+00
3248000	-1.542959e+03	4.286253e+01	3.785497e+00	6.083219e-01
3250000	-1.540364e+03	3.959756e+01	3.893229e+00	1.168582e+00
3252000	-1.546242e+03	2.289594e+01	4.629201e+00	1.174641e+00
3254000	-1.544913e+03	1.148720e+01	5.169834e+00	1.925522e+00
3256000	-1.541221e+03	2.590526e+01	4.498409e+00	9.298281e-01
3258000	-1.540634e+03	3.473452e+01	4.100584e+00	1.029396e+00
3260000	-1.542456e+03	3.446548e+01	4.121113e+00	8.169699e-01
3262000	-1.542683e+03	2.746544e+01	4.421026e+00	1.043180e+00
3264000	-1.562771e+03	5.148122e+01	3.453456e+00	8.357966e-01
3266000	-1.541825e+03	4.614181e+01	3.659018e+00	6.039917e-01
3268000	-1.572228e+03	2.595440e+01	4.506475e+00	7.078871e-01
3270000	-1.542539e+03	4.659127e+01	3.644986e+00	5.247894e-01
3272000	-1.558112e+03	2.635226e+01	4.449599e+00	1.535038e+00
3274000	-1.546209e+03	1.372069e+01	5.070182e+00	1.570533e+00
3276000	-1.543406e+03	5.681584e+01	3.273985e+00	6.424091e-01
3278000	-1.537570e+03	2.960978e+01	4.326199e+00	9.898308e-01
3280000	-1.560122e+03	4.180129e+01	3.800249e+00	1.294705e+00
3282000	-1.556329e+03	3.327669e+01	4.179749e+00	6.436144e-01
3284000	-1.543019e+03	3.773718e+01	3.974202e+00	1.044708e+00
3286000	-1.555306e+03	3.050019e+01	4.266070e+00	1.449088e+00
3288000	-1.559153e+03	9.967685e+00	5.308914e+00	8.826554e-01
3290000	-1.544944e+03	4.035962e+01	3.880247e+00	7.284728e-01
3292000	-1.553741e+03	2.987509e+01	4.329887e+00	6.423512e-01
3294000	-1.543315e+03	3.140903e+01	4.248505e+00	9.380730e-01
3296000	-1.552894e+03	1.028090e+01	5.266915e+00	1.336110e+00
3298000	-1.537246e+03	1.340888e+01	5.102020e+00	1.278223e+00
3300000	-1.549503e+03	1.721212e+01	4.910933e+00	1.158651e+00
3302000	-1.541531e+03	1.213424e+01	5.191807e+00	8.691320e-01
3304000	-1.538662e+03	3.106810e+01	4.260883e+00	9.984815e-01
3306000	-1.551737e+03	1.047110e+01	5.239365e+00	1.652136e+00
3308000	-1.549831e+03	1.458746e+01	5.051546e+00	1.059126e+00
3310000	-1.532052e+03	2.477353e+01	4.519106e+00	1.618792e+00
3312000	-1.536373e+03	1.189474e+01	5.195397e+00	1.041898e+00
3314000	-1.550635e+03	1.731284e+01	4.901348e+00	1.246447e+00
3316000	-1.551061e+03	3.961068e+01	3.916927e+00	5.705254e-01
3318000	-1.537029e+03	2.361187e+01	4.598694e+00	1.096513e+00
3320000	-1.557611e+03	4.262104e+01	3.799259e+00	5.000586e-01
3322000	-1.535592e+03	3.538464e+01	4.061282e+00	1.307761e+00
3324000	-1.546617e+03	1.606015e+01	4.940862e+00	1.724352e+00
3326000	-1.533279e+03	5.847846e+01	3.218314e+00	6.317886e-01
3328000	-1.557318e+03	-3.687653e-02	5.875135e+00	1.101782e+00
3330000	-1.544726e+03	2.781614e+01	4.404579e+00	1.051906e+00
3332000	-1.546413e+03	3.788669e+01	3.980460e+00	7.435124e-01
3334000	-1.556052e+03	3.042738e+01	4.289793e+00	9.871561e-01
3336000	-1.547613e+03	1.421796e+01	5.030089e+00	1.839422e+00
3338000	-1.539447e+03	1.655635e+00	5.757627e+00	1.360572e+00
3340000	-1.557063e+03	3.193715e+01	4.224533e+00	9.555479e-01
3342000	-1.551274e+03	4.248614e+00	5.612952e+00	1.225129e+00
3344000	-1.542380e+03	7.285664e+01	2.775621e+00	5.042399e-01
3346000	-1.547897e+03	3.545584e+01	4.071822e+00	9.866890e-01
3348000	-1.554017e+03	6.765526e+00	5.472287e+00	1.158763e+00
3350000	-1.542597e+03	2.506745e+01	4.514977e+00	1.413053e+00
3352000	-1.546240e+03	2.102049e+01	4.694330e+00	1.702358e+00
3354000	-1.546702e+03	2.670997e+01	4.440938e+00	1.365233e+00
3356000	-1.532541e+03	3.736508e+01	3.998759e+00	8.229801e-01
3358000	-1.544811e+03	1.958744e+01	4.782446e+00	1.341317e+00
3360000	-1.540529e+03	3.163280e+01	4.208523e+00	1.626009e+00
3362000	-1.550546e+03	1.265034e+01	5.150137e+00	1.130816e+00
3364000	-1.547086e+03	1.255965e+01	5.138546e+00	1.438976e+00
3366000	-1.560559e+03	1.897131e+01	4.814015e+00	1.322665e+00
3368000	-1.547426e+03	4.898933e+01	3.555101e+00	5.327506e-01
3370000	-1.542479e+03	2.898261e+01	4.346621e+00	1.162848e+00
3372000	-1.554806e+03	2.560906e+01	4.502071e+00	1.147547e+00
3374000	-1.533794e+03	1.411349e+01	5.081753e+00	9.577333e-01
3376000	-1.547284e+03	3.416534e+01	4.122359e+00	1.087977e+00
3378000	-1.542008e+03	9.936634e+00	5.240416e+00	2.167238e+00
3380000	-1.529773e+03	2.189665e+01	4.672695e+00	1.271835e+00
3382000	-1.551322e+03	3.646191e+01	4.021536e+00	1.178592e+00
3384000	-1.551602e+03	3.866486e+01	3.945491e+00	8.159590e-01
3386000	-1.547566e+03	8.991120e+00	5.333372e+00	1.415514e+00
3388000	-1.540772e+03	4.044149e+01	3.867957e+00	9.523608e-01
3390000	-1.552096e+03	-2.475672e+00	6.001255e+00	1.488956e+00
3392000	-1.535939e+03	2.540067e+01	4.515220e+00	1.074638e+00
3394000	-1.536982e+03	1.737882e+01	4.905144e+00	1.105768e+00
3396000	-1.553258e+03	1.519854e+01	5.010129e+00	1.242532e+00
3398000	-1.556206e+03	2.551915e+01	4.510243e+00	1.062524e+00
3400000	-1.540616e+03	2.343989e+01	4.565029e+00	1.977221e+00
3402000	-1.540243e+03	2.420989e+01	4.569809e+00	1.106277e+00
3404000	-1.539313e+03	2.948288e+01	4.331027e+00	1.009163e+00
3406000	-1.539023e+03	1.707538e+01	4.891511e+00	1.677757e+00
3408000	-1.565994e+03	1.983454e+01	4.771475e+00	1.315794e+00
3410000	-1.544330e+03	1.766869e+01	4.890312e+00	1.108104e+00
3412000	-1.545325e+03	2.909974e+01	4.354664e+00	8.674456e-01
3414000	-1.547014e+03	3.488410e+01	4.099833e+00	8.974850e-01
3416000	-1.545029e+03	6.085355e+01	3.145849e+00	4.502336e-01
3418000	-1.543907e+03	1.376794e+01	5.098810e+00	9.798837e-01
3420000	-1.539922e+03	2.073097e+01	4.721006e+00	1.445239e+00
3422000	-1.538851e+03	3.559062e+01	4.076738e+00	7.355771e-01
3424000	-1.543628e+03	1.920494e+01	4.790777e+00	1.555895e+00
3426000	-1.554616e+03	2.424811e+01	4.569875e+00	1.066676e+00
3428000	-1.541026e+03	4.362054e+00	5.534542e+00	2.470046e+00
3430000	-1.522487e+03	3.671013e+01	3.993177e+00	1.612593e+00
3432000	-1.546987e+03	1.639069e+01	4.885471e+00	2.481654e+00
3434000	-1.547267e+03	4.310016e+01	3.775889e+00	6.156052e-01
3436000	-1.538247e+03	1.805355e+01	4.835531e+00	1.810158e+00
3438000	-1.541470e+03	3.240113e+01	4.213848e+00	7.357698e-01
3440000	-1.536393e+03	3.557300e+01	4.065203e+00	1.026365e+00
3442000	-1.550665e+03	6.765100e+00	5.472012e+00	1.164058e+00
3444000	-1.543444e+03	1.233532e+01	5.146300e+00	1.517758e+00
3446000	-1.563176e+03	3.049811e+01	4.282316e+00	1.084639e+00
3448000	-1.546981e+03	1.520144e+01	5.004999e+00	1.338493e+00
3450000	-1.540891e+03	7.357609e+01	2.759830e+00	3.341039e-01
3452000	-1.552310e+03	3.274137e+01	4.181083e+00	1.148180e+00
3454000	-1.541348e+03	4.619513e+01	3.641899e+00	1.002565e+00
3456000	-1.542479e+03	2.550451e+01	4.488621e+00	1.540655e+00
3458000	-1.536617e+03	3.353464e+01	4.154681e+00	9.656594e-01
3460000	-1.539813e+03	1.609264e+01	4.948480e+00	1.543193e+00
3462000	-1.535273e+03	4.153350e+01	3.830339e+00	8.023462e-01
3464000	-1.534793e+03	4.273274e+01	3.778370e+00	9.197182e-01
3466000	-1.534540e+03	3.368868e+01	4.141522e+00	1.117484e+00
3468000	-1.559590e+03	1.422661e+01	5.046538e+00	1.515704e+00
3470000	-1.537793e+03	1.567377e+01	4.974611e+00	1.453849e+00
3472000	-1.552494e+03	2.275779e+01	4.624840e+00	1.403718e+00
3474000	-1.547788e+03	8.236910e+00	5.376036e+00	1.400567e+00
3476000	-1.556062e+03	2.205070e+01	4.678329e+00	1.001542e+00
3478000	-1.550049e+03	4.006279e+01	3.888087e+00	8.307579e-01
3480000	-1.552304e+03	1.745634e+01	4.876416e+00	1.595007e+00
3482000	-1.556917e+03	1.791766e+00	5.736389e+00	1.581326e+00
3484000	-1.544792e+03	6.154232e+01	3.119295e+00	5.778858e-01
3486000	-1.549974e+03	3.623509e+01	4.045004e+00	8.444967e-01
3488000	-1.532496e+03	2.237997e+01	4.664204e+00	9.639625e-01
3490000	-1.545189e+03	2.282769e+01	4.626495e+00	1.299294e+00
3492000	-1.547366e+03	1.394816e+01	5.046095e+00	1.802631e+00
3494000	-1.540002e+03	1.711708e+01	4.875259e+00	1.957160e+00
3496000	-1.553824e+03	2.505035e+01	4.524835e+00	1.219774e+00
3498000	-1.548962e+03	3.233471e+01	4.218339e+00	6.994698e-01
3500000	-1.540928e+03	2.378188e+01	4.588676e+00	1.136863e+00
3502000	-1.545023e+03	4.440528e+01	3.719534e+00	7.597296e-01
3504000	-1.540322e+03	1.755052e+01	4.894529e+00	1.143098e+00
3506000	-1.541318e+03	3.347178e+01	4.161648e+00	8.669870e-01
3508000	-1.547827e+03	1.181788e+01	5.169546e+00	1.600221e+00
3510000	-1.546328e+03	1.628200e+01	4.951597e+00	1.293069e+00
3512000	-1.530943e+03	3.913324e+00	5.606677e+00	1.668432e+00
3514000	-1.546823e+03	4.312513e+01	3.776062e+00	5.862301e-01
3516000	-1.538895e+03	2.560629e+01	4.452226e+00	2.224089e+00
3518000	-1.543079e+03	2.482728e+00	5.708588e+00	1.359536e+00
3520000	-1.540908e+03	2.271539e+01	4.637590e+00	1.180544e+00
3522000	-1.544862e+03	4.425834e+01	3.715564e+00	1.009582e+00
3524000	-1.547368e+03	4.081292e+01	3.856689e+00	8.621466e-01
3526000	-1.544479e+03	2.654581e+01	4.477686e+00	7.346018e-01
3528000	-1.544375e+03	1.864095e+01	4.845935e+00	1.015406e+00
3530000	-1.555820e+03	3.589579e+01	4.051351e+00	1.032647e+00
3532000	-1.545352e+03	2.479235e+01	4.536383e+00	1.231929e+00
3534000	-1.542467e+03	3.046286e+00	5.654289e+00	1.718912e+00
3536000	-1.532487e+03	2.484550e+01	4.548682e+00	9.176395e-01
3538000	-1.539892e+03	-2.022109e+00	6.003222e+00	1.003742e+00
3540000	-1.537632e+03	1.941494e+01	4.783939e+00	1.483696e+00
3542000	-1.533628e+03	1.539838e+01	4.998283e+00	1.271120e+00
3544000	-1.539991e+03	1.304360e+01	5.138716e+00	9.518150e-01
3546000	-1.541634e+03	3.226159e+01	4.225480e+00	6.095058e-01
3548000	-1.535789e+03	1.907209e+01	4.813025e+00	1.241728e+00
3550000	-1.530673e+03	2.875488e+01	4.360712e+00	1.078456e+00
3552000	-1.542116e+03	3.999165e+01	3.892330e+00	7.967583e-01
3554000	-1.539076e+03	3.833736e+01	3.942350e+00	1.220225e+00
3556000	-1.552665e+03	2.827873e+01	4.405207e+00	5.755741e-01
3558000	-1.556811e+03	2.304482e+01	4.620414e+00	1.209056e+00
3560000	-1.537922e+03	2.082927e+01	4.722113e+00	1.324308e+00
3562000	-1.549838e+03	1.189122e+01	5.122163e+00	2.415586e+00
3564000	-1.534371e+03	1.081365e+01	5.215343e+00	1.753165e+00
3566000	-1.537422e+03	3.593931e+01	4.059957e+00	7.845420e-01
3568000	-1.539781e+03	2.766056e+01	4.409443e+00	1.101069e+00
3570000	-1.558582e+03	-4.557316e+00	6.103899e+00	1.932266e+00
3572000	-1.547952e+03	2.372929e+01	4.602848e+00	8.919935e-01
3574000	-1.541231e+03	1.713843e+01	4.812655e+00	3.182805e+00
3576000	-1.547202e+03	1.639264e+01	4.916769e+00	1.863536e+00
3578000	-1.539172e+03	3.640364e+01	4.037701e+00	8.501451e-01
3580000	-1.556089e+03	4.707285e+01	3.617476e+00	7.732620e-01
3582000	-1.550235e+03	1.249500e+01	5.127459e+00	1.712075e+00
3584000	-1.544960e+03	1.721171e+01	4.911040e+00	1.156948e+00
3586000	-1.540167e+03	4.865133e+01	3.571739e+00	4.208609e-01
3588000	-1.543375e+03	2.447978e+01	4.565655e+00	9.241129e-01
3590000	-1.552306e+03	3.201974e+01	4.232469e+00	6.920071e-01
3592000	-1.558313e+03	1.818984e+01	4.861609e+00	1.154921e+00
3594000	-1.536792e+03	4.265049e+01	3.774179e+00	1.108945e+00
3596000	-1.536485e+03	3.851190e+01	3.946560e+00	9.427898e-01
3598000	-1.538014e+03	1.740749e+01	4.893849e+00	1.299539e+00
3600000	-1.546710e+03	3.226945e+01	4.227740e+00	5.500825e-01
3602000	-1.548728e+03	3.783613e+01	3.956301e+00	1.380924e+00
3604000	-1.544176e+03	3.682098e+01	4.014142e+00	9.969494e-01
3606000	-1.555035e+03	5.144440e+01	3.460489e+00	6.765968e-01
3608000	-1.539749e+03	1.242946e+01	5.174560e+00	8.950779e-01
3610000	-1.526885e+03	1.989174e+01	4.784962e+00	9.862639e-01
3612000	-1.555607e+03	2.358206e+01	4.607276e+00	9.464865e-01
3614000	-1.535726e+03	3.149194e+01	4.231329e+00	1.245778e+00
3616000	-1.545043e+03	4.037265e+01	3.877114e+00	7.932988e-01
3618000	-1.552728e+03	6.637339e+00	5.480703e+00	1.138582e+00
3620000	-1.523651e+03	4.939217e+01	3.532723e+00	7.383376e-01
3622000	-1.539063e+03	5.321487e+01	3.401633e+00	5.588420e-01
3624000	-1.565659e+03	3.619430e+01	4.033923e+00	1.149729e+00
3626000	-1.551729e+03	1.668019e+01	4.939165e+00	1.137450e+00
3628000	-1.546296e+03	2.580199e+01	4.491581e+00	1.179603e+00
3630000	-1.544236e+03	3.090643e+01	4.261064e+00	1.156048e+00
3632000	-1.541047e+03	1.542149e+01	5.003193e+00	1.153274e+00
3634000	-1.541292e+03	2.789857e+01	4.410407e+00	8.419724e-01
3636000	-1.543647e+03	4.152704e+01	3.832228e+00	7.612800e-01
3638000	-1.552961e+03	2.197218e+01	4.689021e+00	8.598267e-01
3640000	-1.542000e+03	4.072295e+01	3.843864e+00	1.273162e+00
3642000	-1.548961e+03	2.978405e+01	4.328868e+00	7.560883e-01
3644000	-1.544139e+03	5.366822e+01	3.389248e+00	4.568797e-01
3646000	-1.542990e+03	3.840742e+01	3.944865e+00	1.088677e+00
3648000	-1.544657e+03	4.444899e+01	3.724315e+00	5.922188e-01
3650000	-1.549484e+03	5.563562e+01	3.317838e+00	5.409166e-01
3652000	-1.542752e+03	2.919717e+01	4.327184e+00	1.380491e+00
3654000	-1.544870e+03	6.535959e+01	3.000530e+00	4.990199e-01
3656000	-1.551316e+03	1.719536e+01	4.927886e+00	8.428804e-01
3658000	-1.544860e+03	3.875285e+01	3.939215e+00	8.814105e-01
3660000	-1.542905e+03	3.850772e+01	3.952839e+00	7.937288e-01
3662000	-1.575694e+03	1.394736e+01	5.039234e+00	1.934720e+00
3664000	-1.546004e+03	3.503634e+01	4.099222e+00	7.596037e-01
3666000	-1.539081e+03	8.754390e+00	5.371174e+00	9.704295e-01
3668000	-1.549041e+03	1.652337e+01	4.953123e+00	1.021971e+00
3670000	-1.550199e+03	2.846983e+01	4.348205e+00	1.640497e+00
3672000	-1.548775e+03	3.289715e+01	4.177955e+00	1.064556e+00
3674000	-1.543261e+03	3.227855e+01	4.224138e+00	6.231792e-01
3676000	-1.561632e+03	3.208162e+01	4.219485e+00	9.263711e-01
3678000	-1.541125e+03	3.700087e+01	4.014089e+00	8.183110e-01
3680000	-1.547409e+03	3.223340e+01	4.214151e+00	8.965682e-01
3682000	-1.542120e+03	3.403773e+01	4.127163e+00	1.103290e+00
3684000	-1.536323e+03	3.224859e+01	4.220337e+00	7.399375e-01
3686000	-1.538303e+03	3.476333e+01	4.115308e+00	6.550141e-01
3688000	-1.564602e+03	-9.846579e+00	6.478609e+00	1.464559e+00
3690000	-1.543586e+03	4.231544e+01	3.794723e+00	9.207915e-01
3692000	-1.539942e+03	3.806744e+01	3.965265e+00	9.314674e-01
3694000	-1.557550e+03	5.877551e+01	3.208707e+00	6.226844e-01
3696000	-1.538291e+03	3.525857e+01	4.083197e+00	9.150185e-01
3698000	-1.553216e+03	-1.178748e+01	6.597866e+00	1.642448e+00
3700000	-1.545849e+03	2.195653e+01	4.669075e+00	1.286707e+00
3702000	-1.540964e+03	3.098816e+01	4.255911e+00	1.190996e+00
3704000	-1.545540e+03	3.519774e+01	4.078366e+00	1.089956e+00
3706000	-1.546725e+03	1.079116e+01	5.267500e+00	8.151205e-01
3708000	-1.552526e+03	-1.086673e+00	5.927829e+00	1.289118e+00
3710000	-1.547457e+03	3.660687e+01	4.017766e+00	1.124052e+00
3712000	-1.546665e+03	2.075093e+01	4.727047e+00	1.301893e+00
3714000	-1.531698e+03	1.558992e+01	5.000539e+00	1.036053e+00
3716000	-1.548927e+03	2.409871e+01	4.589688e+00	7.987723e-01
3718000	-1.558541e+03	2.378432e+01	4.596694e+00	9.660239e-01
3720000	-1.554514e+03	1.144327e+01	5.221916e+00	1.001950e+00
3722000	-1.545346e+03	8.156934e+00	5.356641e+00	1.829444e+00
3724000	-1.541046e+03	2.103670e+01	4.734143e+00	8.714184e-01
3726000	-1.551451e+03	2.537875e+01	4.527567e+00	8.331634e-01
3728000	-1.548480e+03	1.012112e+02	2.072018e+00	2.858395e-01
3730000	-1.546123e+03	3.110533e-01	5.836665e+00	1.388361e+00
3732000	-1.541780e+03	5.062719e+01	3.494342e+00	5.558450e-01
3734000	-1.543083e+03	2.978545e+01	4.302650e+00	1.340497e+00
3736000	-1.548150e+03	3.907864e+01	3.901020e+00	1.494806e+00
3738000	-1.535695e+03	3.910342e+01	3.934486e+00	6.466205e-01
3740000	-1.558006e+03	5.066313e+01	3.487330e+00	7.134598e-01
3742000	-1.543952e+03	1.031565e+01	5.284009e+00	9.885786e-01
3744000	-1.540643e+03	4.340368e+01	3.759369e+00	7.346721e-01
3746000	-1.545532e+03	3.055222e+01	4.290414e+00	8.483441e-01
3748000	-1.543359e+03	1.097802e+01	5.221803e+00	1.469292e+00
3750000	-1.558809e+03	2.314184e+01	4.619981e+00	1.121075e+00
3752000	-1.543219e+03	3.883620e+01	3.928951e+00	1.049552e+00
3754000	-1.560820e+03	3.859553e+01	3.949927e+00	7.769586e-01
3756000	-1.541392e+03	3.116279e+01	4.263475e+00	8.451595e-01
3758000	-1.554818e+03	1.955427e+01	4.762470e+00	1.778305e+00
3760000	-1.551981e+03	3.016196e+01	4.279261e+00	1.489614e+00
3762000	-1.553936e+03	2.828875e+01	4.346990e+00	1.848535e+00
3764000	-1.535148e+03	-1.964833e+00	5.976553e+00	1.376552e+00
3766000	-1.547360e+03	2.859750e+01	4.371666e+00	9.938852e-01
3768000	-1.558553e+03	5.444177e+01	3.348091e+00	8.603467e-01
3770000	-1.539276e+03	8.506806e+00	5.386729e+00	9.388423e-01
3772000	-1.562780e+03	3.417255e+01	4.112988e+00	1.300181e+00
3774000	-1.546428e+03	9.104176e+00	5.329010e+00	1.381448e+00
3776000	-1.548701e+03	2.714804e+01	4.437711e+00	9.972788e-01
3778000	-1.538938e+03	2.320497e+01	4.641165e+00	6.166441e-01
3780000	-1.542229e+03	2.731432e+01	4.431688e+00	9.619739e-01
3782000	-1.538737e+03	2.766011e+01	4.406873e+00	1.157722e+00
3784000	-1.545240e+03	1.004061e+02	2.089981e+00	2.604135e-01
3786000	-1.541601e+03	8.176950e+01	2.534272e+00	3.484753e-01
3788000	-1.539994e+03	3.104455e+01	4.234194e+00	1.627896e+00
3790000	-1.550042e+03	3.050504e+01	4.277623e+00	1.183451e+00
3792000	-1.537292e+03	2.261373e+01	4.624849e+00	1.547591e+00
3794000	-1.549642e+03	1.326418e+01	5.107982e+00	1.310192e+00
3796000	-1.546585e+03	1.847576e+01	4.853478e+00	1.030528e+00
3798000	-1.552643e+03	-1.063435e+01	6.542417e+00	1.305069e+00
3800000	-1.536706e+03	2.653421e+01	4.484797e+00	5.931594e-01
3802000	-1.541718e+03	4.358374e+00	5.610939e+00	1.149993e+00
3804000	-1.541540e+03	1.908995e+01	4.827280e+00	9.385352e-01
3806000	-1.539695e+03	1.018693e+01	5.289224e+00	1.022073e+00
3808000	-1.551413e+03	2.449360e+00	5.689455e+00	1.717112e+00
3810000	-1.541868e+03	1.796018e+01	4.853149e+00	1.552631e+00
3812000	-1.551541e+03	1.644637e+01	4.955689e+00	1.048993e+00
3814000	-1.551201e+03	3.222583e+01	4.208058e+00	1.043639e+00
3816000	-1.552521e+03	2.180566e+01	4.707660e+00	6.436402e-01
3818000	-1.548108e+03	2.214543e+01	4.668196e+00	1.115982e+00
3820000	-1.527919e+03	2.530897e+01	4.516949e+00	1.129398e+00
3822000	-1.541795e+03	2.700363e+01	4.438904e+00	1.115757e+00
3824000	-1.546111e+03	3.979558e+01	3.892397e+00	9.911623e-01
3826000	-1.540609e+03	3.532666e+01	4.060646e+00	1.380839e+00
3828000	-1.551042e+03	4.523441e+01	3.679657e+00	9.693480e-01
3830000	-1.555950e+03	-4.663177e-01	5.884062e+00	1.384571e+00
3832000	-1.553098e+03	1.374533e+01	5.057665e+00	1.784434e+00
3834000	-1.544212e+03	2.904593e+01	4.358789e+00	8.299566e-01
3836000	-1.562094e+03	2.115048e+01	4.722804e+00	9.889923e-01
3838000	-1.547489e+03	4.500829e+01	3.704815e+00	5.388214e-01
3840000	-1.543433e+03	1.362663e+01	5.099567e+00	1.106865e+00
3842000	-1.539348e+03	2.956137e+01	4.324545e+00	1.075118e+00
3844000	-1.549724e+03	2.424823e+01	4.529789e+00	1.916371e+00
3846000	-1.569160e+03	1.079198e+01	5.236852e+00	1.377565e+00
3848000	-1.531279e+03	2.183830e+01	4.697208e+00	8.254202e-01
3850000	-1.551839e+03	1.681460e+01	4.937335e+00	1.038804e+00
3852000	-1.533248e+03	4.077091e+01	3.865014e+00	6.963140e-01
3854000	-1.543254e+03	1.493500e+01	5.019975e+00	1.316614e+00
3856000	-1.551848e+03	1.518112e+01	5.021569e+00	1.039842e+00
3858000	-1.539774e+03	7.183096e+01	2.809345e+00	3.671681e-01
3860000	-1.542276e+03	3.975418e+01	3.901066e+00	8.181415e-01
3862000	-1.542179e+03	2.118196e+01	4.678509e+00	1.866567e+00
3864000	-1.546050e+03	2.072150e+01	4.746572e+00	9.336758e-01
3866000	-1.549897e+03	2.729529e+01	4.435791e+00	8.917708e-01
3868000	-1.540023e+03	4.243128e+01	3.800672e+00	6.539625e-01
3870000	-1.536119e+03	3.143092e+01	4.244401e+00	1.009382e+00
3872000	-1.548596e+03	3.491918e+01	4.097596e+00	9.150227e-01
3874000	-1.548159e+03	5.572610e+01	3.309214e+00	7.011541e-01
3876000	-1.537909e+03	1.199690e+01	5.161895e+00	1.564147e+00
3878000	-1.546997e+03	2.484009e+01	4.492438e+00	2.123096e+00
3880000	-1.533207e+03	5.394938e+01	3.372078e+00	6.650234e-01
3882000	-1.554976e+03	9.492053e+00	5.288057e+00	1.738260e+00
3884000	-1.541565e+03	1.894740e+01	4.806230e+00	1.502723e+00
3886000	-1.536841e+03	3.851683e+01	3.956027e+00	7.069010e-01
3888000	-1.548523e+03	4.117007e+01	3.855845e+00	5.261031e-01
3890000	-1.548076e+03	3.688855e+01	4.008939e+00	1.054406e+00
3892000	-1.546624e+03	4.323061e+01	3.766371e+00	7.284044e-01
3894000	-1.545999e+03	2.044378e+01	4.769162e+00	7.533253e-01
3896000	-1.550300e+03	1.450250e+01	5.044692e+00	1.275125e+00
3898000	-1.552310e+03	5.899029e+01	3.196798e+00	7.660645e-01
3900000	-1.549853e+03	1.322580e+01	5.077394e+00	1.928251e+00
3902000	-1.562257e+03	1.963430e+01	4.780908e+00	1.325485e+00
3904000	-1.546920e+03	2.660952e+01	4.461545e+00	1.019198e+00
3906000	-1.547519e+03	2.405768e+01	4.590952e+00	8.132402e-01
3908000	-1.552603e+03	4.252204e+01	3.786967e+00	9.113936e-01
3910000	-1.544565e+03	1.887220e+01	4.836388e+00	9.744178e-01
3912000	-1.537077e+03	2.874641e+01	4.358757e+00	1.130176e+00
3914000	-1.553674e+03	7.604744e+01	2.689757e+00	3.387048e-01
3916000	-1.549845e+03	3.105650e+01	4.249504e+00	1.267934e+00
3918000	-1.548586e+03	1.534405e+01	4.996866e+00	1.352816e+00
3920000	-1.536308e+03	1.751686e+01	4.906947e+00	9.322508e-01
3922000	-1.546947e+03	3.167861e+01	4.235348e+00	9.675670e-01
3924000	-1.547883e+03	3.806566e+01	3.972278e+00	7.629009e-01
3926000	-1.549918e+03	2.891766e+01	4.354447e+00	1.054338e+00
3928000	-1.548027e+03	7.748715e+01	2.648617e+00	3.827737e-01
3930000	-1.545860e+03	3.063067e+01	4.247844e+00	1.731428e+00
3932000	-1.544501e+03	2.301421e+01	4.621751e+00	1.211756e+00
3934000	-1.550244e+03	2.661389e+01	4.452442e+00	1.211802e+00
3936000	-1.544505e+03	1.097532e+01	5.219160e+00	1.520865e+00
3938000	-1.532428e+03	8.581901e+00	5.365142e+00	1.251394e+00
3940000	-1.542204e+03	3.299753e+01	4.191159e+00	6.599267e-01
3942000	-1.551049e+03	3.506553e+01	4.100089e+00	7.100442e-01
3944000	-1.539003e+03	4.798964e+00	5.553807e+00	1.697636e+00
3946000	-1.533948e+03	9.219569e+00	5.327086e+00	1.300912e+00
3948000	-1.546968e+03	2.892464e+01	4.340192e+00	1.363550e+00
3950000	-1.564888e+03	3.025439e+01	4.291595e+00	1.119636e+00
3952000	-1.542591e+03	1.150746e+01	5.177190e+00	1.768040e+00
3954000	-1.551523e+03	2.311778e+01	4.596282e+00	1.641208e+00
3956000	-1.547112e+03	3.467365e+01	4.114532e+00	7.628804e-01
3958000	-1.523281e+03	2.548152e+01	4.510949e+00	1.085066e+00
3960000	-1.556167e+03	1.800925e+01	4.876948e+00	1.031575e+00
3962000	-1.552656e+03	4.994652e+01	3.511422e+00	7.667073e-01
3964000	-1.555400e+03	2.187839e+01	4.668082e+00	1.385371e+00
3966000	-1.552751e+03	3.491409e+01	4.100524e+00	8.512295e-01
3968000	-1.559985e+03	2.651761e+01	4.482275e+00	6.640122e-01
3970000	-1.561885e+03	2.608225e+01	4.485410e+00	1.031933e+00
3972000	-1.543798e+03	2.420600e+01	4.580787e+00	8.787169e-01
3974000	-1.539778e+03	5.791840e+00	5.532266e+00	1.079977e+00
3976000	-1.553471e+03	4.265760e+01	3.783508e+00	8.638946e-01
3978000	-1.539007e+03	2.985580e+01	4.320137e+00	8.790263e-01
3980000	-1.543023e+03	1.713220e+01	4.907890e+00	1.298368e+00
3982000	-1.536040e+03	2.173900e+01	4.693414e+00	1.002668e+00
3984000	-1.538300e+03	2.294746e+01	4.612353e+00	1.474854e+00
3986000	-1.538589e+03	2.579094e+01	4.505579e+00	8.905279e-01
3988000	-1.556134e+03	2.728918e+01	4.403103e+00	1.611194e+00
3990000	-1.547350e+03	1.055560e+01	5.240626e+00	1.544408e+00
3992000	-1.548698e+03	6.642234e+01	2.973215e+00	3.169286e-01
3994000	-1.539151e+03	1.048758e+02	1.996622e+00	1.870683e-01
[truncated: 3,003 more rows]
