# Supplementary material for: Systematics of giant neotropical fireflies and their kin (Lampyridae: Lampyrinae)
Source: PLoS One. 2026 Aug 3;21(8):e0354465. doi: 10.1371/journal.pone.0354465 (PMC13432145; doi:10.1371/journal.pone.0354465)
Supplement: S7 File — (ZIP) [file pone.0354465.s007.zip › S7/CratoBayes_not-partitioned.txt.lstat]

[ID: 2853170286]
run	arithmetic_mean	harmonic_mean	values_discarded
1	-1.527921e+03	-1.566144e+03	no
2	-1.529703e+03	-1.569590e+03	no
3	-1.529762e+03	-1.569664e+03	no
4	-1.526097e+03	-1.570046e+03	no
all	-1.527289e+03	-1.569508e+03	no
