# Supplementary material for: Systematics of giant neotropical fireflies and their kin (Lampyridae: Lampyrinae)
Source: PLoS One. 2026 Aug 3;21(8):e0354465. doi: 10.1371/journal.pone.0354465 (PMC13432145; doi:10.1371/journal.pone.0354465)
Supplement: S7 File — (ZIP) [file pone.0354465.s007.zip › S7/CratoBayes_not-partitioned.txt.run2.t]

#NEXUS
[ID: 2853170286]
[Param: tree]
begin trees;
   translate
       1 Cladodes_flabellatus,
       2 Photinus_pyralis,
       3 Photinus_corruscus,
       4 Aspisoma_lineatum,
       5 Aspisoma_laetum,
       6 Aspisoma_sticticum,
       7 Aspisoma_maculatum,
       8 Aspisoma_physonotum,
       9 Aspisoma_buyssoni,
      10 Aspisoma_ignitum,
      11 Pyractomena_lucifera,
      12 Pyractomena_cf_ecostata,
      13 Pyractomena_borealis,
      14 Aspisomoides_bilineatum,
      15 Aspisomoides_costatum,
      16 Aspisoma_pulchellum,
      17 Aspisoma_gentile,
      18 Aspisoma_lepidum,
      19 Aspisoma_aelianum,
      20 Aspisoma_nigrum,
      21 Micronaspis_floridana,
      22 Micronaspis_gabrielae,
      23 Tenaspis_angularis,
      24 Tenaspis_sinuosa,
      25 Tenaspis_chamelensis,
      26 Lampyris_noctiluca,
      27 Pleotomus_pallens,
      28 Microphotus_octhartus,
      29 Pleotomodes_knulli,
      30 Bituca_beskei,
      31 Bituca_miltoni,
      32 Lucernuta_savignii,
      33 Lychnacris_flabellata,
      34 Lucio_pictum,
      35 Lamprocera_diluta,
      36 Nyctocera_fuscipennis,
      37 Nyctocera_fasciata,
      38 Nyctocera_discorufa,
      39 Nyctocera_blattina,
      40 Cratomorphus_picipennis,
      41 Cratomorphus_distinctus,
      42 Cratomorphus_leoneli,
      43 Cratomorphus_splendidus,
      44 Cratomorphus_diaphanus,
      45 Cratomorphus_albomarginatus,
      46 Cratomorphus_bifenestratus,
      47 Cratomorphus_cossyphinus,
      48 Cratomorphus_signativentris,
      49 Cratomorphus_dorsalis,
      50 Erythrolychnia_bipartita;
   tree gen.0 = [&U] (13:2.000000e-02,(15:2.000000e-02,(37:2.000000e-02,((18:2.000000e-02,(16:2.000000e-02,((44:2.000000e-02,21:2.000000e-02):2.000000e-02,((45:2.000000e-02,(49:2.000000e-02,39:2.000000e-02):2.000000e-02):2.000000e-02,10:2.000000e-02):2.000000e-02):2.000000e-02):2.000000e-02):2.000000e-02,(24:2.000000e-02,(6:2.000000e-02,(((38:2.000000e-02,(40:2.000000e-02,34:2.000000e-02):2.000000e-02):2.000000e-02,7:2.000000e-02):2.000000e-02,(50:2.000000e-02,((32:2.000000e-02,(8:2.000000e-02,(14:2.000000e-02,(42:2.000000e-02,(33:2.000000e-02,(46:2.000000e-02,2:2.000000e-02):2.000000e-02):2.000000e-02):2.000000e-02):2.000000e-02):2.000000e-02):2.000000e-02,((43:2.000000e-02,36:2.000000e-02):2.000000e-02,(28:2.000000e-02,(25:2.000000e-02,((31:2.000000e-02,(20:2.000000e-02,(12:2.000000e-02,(22:2.000000e-02,((29:2.000000e-02,11:2.000000e-02):2.000000e-02,5:2.000000e-02):2.000000e-02):2.000000e-02):2.000000e-02):2.000000e-02):2.000000e-02,((26:2.000000e-02,23:2.000000e-02):2.000000e-02,(((47:2.000000e-02,41:2.000000e-02):2.000000e-02,4:2.000000e-02):2.000000e-02,(48:2.000000e-02,((27:2.000000e-02,((35:2.000000e-02,17:2.000000e-02):2.000000e-02,9:2.000000e-02):2.000000e-02):2.000000e-02,(19:2.000000e-02,(30:2.000000e-02,3:2.000000e-02):2.000000e-02):2.000000e-02):2.000000e-02):2.000000e-02):2.000000e-02):2.000000e-02):2.000000e-02):2.000000e-02):2.000000e-02):2.000000e-02):2.000000e-02):2.000000e-02):2.000000e-02):2.000000e-02):2.000000e-02):2.000000e-02):2.000000e-02):2.000000e-02,1:2.000000e-02);
   tree gen.2000 = [&U] ((3:4.067051e-02,2:1.920808e-02):8.124997e-02,((((((26:1.460796e-02,(27:1.850952e-01,28:1.032113e-01):3.350188e-02):7.685779e-02,29:8.304280e-02):2.032555e-01,((32:1.027884e-02,(((((39:8.259179e-03,38:4.637208e-02):2.382024e-02,(36:4.661711e-02,37:5.050294e-03):1.847390e-02):6.340911e-02,35:3.412758e-02):4.179673e-02,34:4.239892e-02):1.205404e-01,33:2.557767e-02):1.888427e-01):9.849138e-02,(40:2.223921e-02,((((43:5.530262e-02,45:1.066894e-02):1.718134e-02,44:5.543614e-03):5.978553e-02,(46:2.528450e-02,(((49:3.513452e-02,48:4.836691e-02):2.005875e-02,50:2.301853e-01):2.624615e-02,47:2.017070e-02):3.888091e-02):1.404048e-02):5.395650e-02,(41:7.471634e-03,42:5.589268e-02):1.824337e-02):6.592891e-02):1.402817e-01):7.881557e-02):6.403585e-02,(30:2.543428e-02,31:2.621909e-02):8.273118e-02):2.163422e-02,((25:4.630204e-02,24:6.871730e-02):4.469655e-02,23:4.094057e-02):2.155155e-01):1.337659e-01,(((19:1.043515e-02,(16:1.683258e-02,20:1.194209e-02):4.131708e-02):3.389434e-02,(17:5.576248e-02,(((10:4.344749e-03,(8:3.673372e-02,((4:1.918110e-02,((7:4.646952e-02,6:2.443956e-03):2.705790e-02,5:1.066583e-02):2.435357e-02):5.203611e-02,9:1.576095e-02):6.523465e-03):2.132315e-02):2.994495e-02,(((11:3.319046e-02,12:3.012543e-02):2.874678e-02,13:2.404624e-02):1.270808e-01,(15:2.355353e-02,14:4.099597e-02):7.558008e-02):1.818607e-01):2.001360e-02,18:3.569080e-02):1.948728e-02):2.291251e-02):1.327514e-01,(22:9.299358e-03,21:2.682852e-02):9.361347e-02):2.254749e-01):3.357012e-02,1:2.036426e-01);
   tree gen.4000 = [&U] ((((40:2.132540e-02,((42:2.567570e-02,41:2.118487e-02):2.655585e-02,((46:6.425203e-03,(44:3.855741e-03,(43:7.019358e-03,45:2.120332e-02):4.717671e-03):3.904870e-02):1.495647e-02,(50:1.440514e-01,(47:1.801737e-03,(48:4.603029e-02,49:3.122061e-02):2.087602e-02):2.083340e-02):2.827064e-02):4.054443e-02):3.557648e-03):9.818454e-02,(29:5.707554e-02,(26:8.456003e-03,(27:4.666288e-02,28:4.212753e-02):1.406726e-02):3.350206e-02):7.571524e-02):4.070597e-02,((32:9.568992e-03,((((((36:4.088614e-03,37:5.553957e-03):6.029889e-03,(39:2.138139e-03,38:2.100180e-02):2.553963e-02):6.951354e-02,35:2.401867e-03):3.458699e-02,34:1.768395e-02):6.460544e-02,33:5.772652e-03):4.151813e-02,((24:3.325943e-03,25:1.849056e-02):1.035701e-02,23:4.862360e-02):1.989713e-01):9.428377e-02):1.061837e-01,(30:1.975456e-02,31:1.756200e-02):5.907304e-02):3.339985e-02):8.760225e-02,(((16:1.326928e-02,(((((9:3.323231e-02,(((4:1.771600e-02,(7:9.220088e-03,6:5.529254e-03):6.036484e-03):5.022248e-03,5:1.437827e-02):2.201623e-02,8:6.273879e-03):3.238894e-02):2.500043e-02,((12:1.149360e-02,(13:5.485367e-02,11:6.905822e-03):2.937595e-03):7.008184e-02,(15:1.348508e-02,14:5.832427e-03):7.430323e-02):7.029901e-02):1.128627e-02,10:2.460179e-03):2.945423e-02,((17:5.111508e-02,18:7.717626e-03):1.543472e-02,19:1.888145e-02):3.038706e-02):3.313848e-02,20:5.915552e-03):4.400838e-02):2.105292e-01,(22:1.561956e-03,21:2.188170e-02):2.914137e-02):1.135110e-01,(3:2.006558e-02,2:7.647875e-03):4.588734e-02):6.341318e-02,1:1.170684e-01);
   tree gen.6000 = [&U] ((((30:2.106813e-03,31:1.378447e-02):1.417548e-01,((29:3.715631e-02,(26:1.722939e-02,(27:1.151714e-01,28:3.582298e-02):3.292668e-02):2.078091e-02):1.414662e-01,((32:4.346324e-02,(((34:3.820496e-02,((((39:3.013800e-02,38:1.740582e-02):3.866359e-02,36:1.046253e-02):5.095364e-02,37:1.839786e-02):1.445797e-01,35:3.615492e-03):9.560285e-03):1.286117e-01,33:6.653233e-02):7.046906e-02,((24:1.944599e-02,25:1.750452e-02):2.828668e-02,23:9.862154e-03):1.878392e-01):4.391119e-02):6.621550e-02,((40:2.836373e-02,(((47:7.873737e-03,(48:4.604164e-02,49:7.759204e-02):2.824670e-02):1.884822e-02,(((45:2.322971e-02,44:5.025058e-02):2.276661e-03,43:1.471473e-02):4.324337e-02,46:1.801629e-02):7.836424e-03):9.269668e-02,(42:2.694733e-02,41:3.613052e-02):7.334434e-02):2.688940e-03):7.232778e-02,50:4.732452e-02):3.650694e-01):3.556774e-02):8.642516e-03):2.316559e-01,((21:1.886378e-02,22:5.124978e-03):4.272950e-02,((((18:4.729829e-03,((((11:6.134488e-03,13:4.005831e-02):1.751224e-02,12:2.110191e-02):1.567987e-01,(15:8.039124e-03,14:8.464791e-03):8.927908e-02):2.599030e-01,(((((4:9.120016e-03,(7:8.200919e-03,6:3.638748e-03):3.859633e-03):7.002089e-02,5:8.160890e-03):3.611240e-02,8:1.923829e-02):4.254281e-02,9:6.397900e-02):2.285468e-02,10:9.971405e-03):2.177980e-02):7.958595e-02):3.381168e-02,17:1.476775e-02):5.630209e-02,19:1.747013e-02):6.066395e-02,(16:1.803954e-02,20:6.366775e-03):1.192794e-03):2.550008e-01):1.358526e-01):3.274127e-01,(3:2.525733e-02,2:1.936851e-02):7.255826e-02,1:1.248106e-01);
   tree gen.8000 = [&U] ((3:2.099745e-02,2:1.187869e-03):8.665164e-02,((((21:1.066100e-02,22:1.172469e-02):9.126098e-02,(((12:8.326959e-03,11:4.169981e-02):4.799594e-02,13:6.150405e-02):4.772832e-02,(15:8.220538e-04,14:2.106439e-03):6.591604e-02):9.201555e-02):2.334838e-02,((20:6.226687e-03,(16:3.410030e-03,(((((6:3.776665e-03,((9:6.808506e-02,7:4.871142e-03):3.510825e-04,4:7.635993e-03):2.725720e-02):2.299421e-02,5:1.366027e-02):1.040721e-02,8:2.293770e-02):3.692636e-02,10:1.900356e-02):3.655684e-02,(18:3.068433e-02,17:6.895507e-02):3.982515e-02):5.110461e-02):1.983585e-02):6.353637e-02,19:2.162462e-02):2.638211e-01):7.913645e-02,((31:5.144461e-04,30:4.395641e-02):8.725293e-02,(((((41:2.327726e-02,42:4.034837e-02):4.664958e-02,(((48:9.949695e-02,49:5.427869e-02):3.362878e-02,47:4.718582e-03):1.711128e-02,(46:4.922908e-02,((43:2.763145e-03,45:5.379819e-03):1.879252e-03,44:3.850322e-02):1.009823e-01):3.654217e-02):1.078815e-01):2.886487e-03,40:1.429824e-02):1.309597e-01,50:5.147763e-02):2.553102e-01,((29:8.050802e-02,(26:2.355959e-02,(28:5.308964e-02,27:1.205904e-01):3.179765e-02):1.064747e-01):1.845023e-01,(32:7.894393e-03,(33:3.870790e-02,(((25:2.718957e-02,24:1.306197e-02):4.076882e-02,23:3.777598e-02):1.735717e-01,((35:1.480054e-04,34:5.867965e-02):1.669786e-02,(37:3.278402e-03,(36:6.918763e-03,(38:6.165185e-03,39:2.558485e-02):2.790290e-02):2.836820e-02):1.957436e-01):1.618128e-01):3.837244e-02):1.814421e-01):1.328127e-01):8.122645e-02):2.516693e-02):1.884670e-01):8.255949e-02,1:2.323999e-01);
   tree gen.10000 = [&U] ((2:3.886346e-03,((((((45:7.901414e-03,(43:1.674075e-02,44:1.828594e-02):2.300127e-03):7.811838e-02,(46:5.562653e-02,((41:1.395699e-03,42:6.665742e-02):2.565440e-02,40:7.049335e-02):5.044419e-02):7.618970e-03):3.498928e-02,(47:9.272521e-03,(48:5.897820e-02,49:4.431188e-02):4.164488e-02):4.955135e-03):1.682621e-01,50:3.319646e-02):1.230434e-01,((30:1.126258e-02,31:1.155681e-02):1.144187e-01,(((33:5.225330e-03,((((36:1.435949e-02,(38:3.548457e-02,39:2.131085e-02):3.826057e-02):5.941111e-03,37:2.044180e-02):1.190976e-01,(35:1.542365e-03,34:2.857733e-02):8.202513e-03):1.141514e-01,(23:1.134670e-02,(24:2.252161e-02,25:5.063422e-03):3.250810e-02):2.515969e-01):3.443883e-02):1.410990e-01,32:4.521072e-03):7.010861e-02,(26:1.432877e-02,(29:1.069188e-01,(27:1.031034e-01,28:4.989271e-02):4.986902e-02):2.411546e-02):1.628085e-01):7.075458e-02):2.326581e-02):1.038248e-01,(((((13:1.284114e-02,(12:7.435861e-03,11:1.688140e-02):2.597385e-02):7.320982e-02,(15:3.292155e-03,14:5.729277e-04):5.305165e-02):7.194437e-02,((((18:6.225065e-03,(10:1.235977e-02,((8:3.746541e-03,(((7:8.767614e-03,6:1.232661e-02):2.619725e-02,4:6.531389e-03):1.948076e-03,5:1.032932e-02):5.455053e-02):3.989281e-02,9:6.644981e-03):2.436956e-02):5.028265e-02):2.634551e-02,(16:6.795778e-03,20:2.132824e-02):1.976375e-02):4.757896e-02,17:1.656667e-02):3.327299e-03,19:2.235418e-02):1.065920e-01):7.838231e-02,22:3.546936e-03):4.264210e-03,21:2.416611e-02):1.280346e-01):1.162196e-01):1.798822e-02,3:3.104581e-02,1:1.732181e-01);
   tree gen.12000 = [&U] ((3:4.959950e-02,2:5.773609e-03):4.961918e-02,(((21:2.342035e-02,22:3.249889e-02):3.675006e-02,((((11:1.728888e-02,12:2.357459e-02):4.050943e-02,13:4.564550e-03):1.086515e-01,(15:9.910862e-03,14:5.175969e-03):5.040843e-02):1.001343e-01,((((17:2.214055e-02,(18:5.539359e-02,((9:2.720071e-02,(((6:2.571492e-03,(7:1.275660e-02,4:6.543236e-03):1.216882e-02):8.959018e-03,5:3.539572e-03):4.492821e-03,8:1.335176e-02):3.778463e-02):5.750761e-02,10:4.299499e-02):4.669729e-02):1.827402e-02):2.762035e-02,19:1.160910e-02):1.090609e-01,16:9.902308e-03):7.822785e-03,20:1.187959e-02):4.616607e-02):4.949288e-02):9.872274e-02,((((31:4.393211e-03,30:4.037328e-02):1.089811e-01,((49:4.505364e-02,(48:4.045580e-02,(47:5.055713e-03,((((41:7.152190e-03,42:9.184249e-02):4.295837e-02,40:4.509874e-02):1.618538e-02,((45:4.919150e-03,44:8.341210e-03):2.523082e-03,43:5.334542e-03):9.502767e-02):3.137061e-02,46:5.465546e-02):3.266409e-02):5.180008e-02):9.303026e-03):3.818609e-02,50:1.175510e-01):3.475366e-01):4.299312e-02,((((25:8.339719e-03,24:3.573052e-02):3.029460e-02,23:1.356133e-02):1.199135e-01,(((35:6.830227e-03,34:3.894282e-02):2.808839e-02,(37:1.752742e-03,(36:1.355031e-02,(38:1.350762e-02,39:1.970797e-03):2.880141e-02):2.005448e-02):9.628257e-02):1.397708e-01,33:1.204796e-02):4.336274e-02):1.595859e-01,32:3.195442e-03):1.930949e-01):2.893992e-02,(((27:5.099233e-02,28:7.625089e-02):6.706181e-02,29:1.019393e-01):1.562244e-02,26:2.544013e-02):2.273638e-01):7.514465e-02):9.642574e-02,1:9.969521e-02);
   tree gen.14000 = [&U] (((((29:7.413024e-02,(26:1.364308e-02,(28:9.399386e-02,27:7.616773e-02):6.698493e-02):1.844338e-02):1.253824e-01,(((((48:3.518036e-02,49:6.792616e-02):3.624952e-02,47:2.721067e-02):1.352163e-02,(((40:5.211892e-02,42:3.335699e-02):5.216512e-03,41:1.402169e-02):4.768459e-02,46:4.517721e-02):1.940924e-02):8.774476e-03,((45:2.552282e-03,44:1.054730e-02):4.688566e-03,43:1.341780e-03):7.777519e-02):1.375313e-01,50:6.187476e-02):1.309427e-01):4.455906e-03,(((33:3.323931e-02,((37:2.333799e-02,((38:5.080316e-03,39:1.247687e-02):6.740964e-02,36:2.109467e-02):3.730114e-02):1.331879e-01,(35:9.528151e-03,34:1.248963e-02):3.016699e-02):9.578155e-02):9.924263e-02,32:2.409723e-03):1.224344e-01,(((24:1.524818e-02,(25:8.508072e-03,23:3.248302e-02):5.997391e-03):2.346024e-01,30:1.731308e-02):2.462021e-03,31:2.805284e-02):4.619375e-02):3.403753e-02):2.117611e-01,((21:2.500939e-02,22:2.615821e-02):4.587329e-02,(((13:1.592825e-02,(12:3.410891e-03,11:7.814614e-03):1.787821e-02):9.130794e-02,(15:6.943018e-03,14:4.143391e-03):6.536547e-02):4.265873e-02,((((18:1.167072e-02,(10:3.365420e-03,(9:2.345161e-02,(((5:1.096349e-02,8:1.093166e-02):1.275361e-02,6:1.146740e-02):4.501249e-03,(7:1.097567e-02,4:3.970626e-03):6.435030e-03):1.342630e-02):4.275262e-02):5.345864e-02):1.672718e-02,17:3.108245e-02):7.043335e-03,19:2.239653e-02):2.402206e-02,(20:1.500280e-02,16:2.231408e-02):1.329300e-02):8.810160e-02):5.141370e-02):1.503577e-01):8.195507e-02,(3:5.357283e-02,2:1.087771e-02):3.964938e-02,1:1.535241e-01);
   tree gen.16000 = [&U] (((((((((41:1.492165e-02,42:2.608783e-02):3.738420e-02,40:2.716775e-02):6.084798e-03,((((48:5.251143e-02,49:3.922820e-02):1.772361e-02,47:1.834598e-02):2.677727e-02,46:2.055084e-02):6.464181e-02,((44:2.195064e-02,45:1.486617e-02):7.082163e-03,43:8.072117e-04):7.074176e-02):3.592143e-02):9.191101e-02,50:5.982317e-02):2.255067e-01,((33:3.480468e-02,(34:3.230987e-03,(((39:3.316536e-03,38:1.368763e-02):7.430686e-02,(36:2.171459e-02,37:7.992060e-03):9.032934e-03):1.106239e-01,35:5.517775e-04):2.124887e-02):9.144338e-02):1.857578e-01,32:9.275670e-03):5.823189e-02):1.352926e-01,(((29:1.590058e-01,28:1.322507e-01):1.020143e-01,27:8.645614e-02):6.949484e-03,26:6.411903e-03):1.492912e-01):4.505954e-02,((24:1.923695e-02,(25:1.062083e-02,23:9.593465e-02):1.601144e-03):2.554715e-01,(30:5.644395e-03,31:6.653038e-02):4.990087e-02):7.845317e-02):5.625574e-02,((21:1.423061e-02,22:3.545880e-02):4.838833e-02,(((13:1.901895e-02,(11:2.714492e-02,12:2.183684e-03):9.435763e-03):1.203974e-01,(15:2.623649e-02,14:8.580806e-03):6.920199e-02):6.358081e-02,(((19:1.981015e-03,(20:9.238220e-03,16:4.503265e-03):2.255927e-02):1.058706e-02,(18:8.493645e-05,(10:6.977074e-03,(9:5.053121e-02,((7:4.751589e-03,((5:1.727025e-02,8:6.005599e-03):1.567066e-02,6:2.454654e-04):4.163034e-02):3.054796e-03,4:2.211863e-02):4.214572e-02):5.716954e-02):6.316197e-02):1.767822e-02):1.397292e-02,17:1.841146e-02):9.921629e-02):2.694395e-02):8.150816e-02):7.393385e-02,(3:2.034928e-02,2:1.205978e-02):5.505515e-02,1:2.066237e-01);
   tree gen.18000 = [&U] (((((31:2.652759e-02,30:2.048952e-02):5.485040e-02,(25:1.953647e-03,(23:7.457519e-02,24:8.391037e-02):4.459191e-03):2.684176e-01):9.791748e-02,((((27:1.104535e-01,28:3.615812e-02):3.685728e-02,26:6.074713e-03):4.846354e-02,29:2.918716e-02):2.374940e-01,((32:8.608768e-03,(33:3.087512e-02,(((36:3.012978e-02,37:3.137236e-02):9.123738e-03,(39:3.863942e-03,38:8.017796e-03):7.908594e-02):1.144062e-01,(35:2.039527e-02,34:9.067366e-03):7.448768e-02):1.622893e-01):1.001659e-01):1.038241e-01,((((47:2.032546e-02,(48:2.292051e-02,49:5.418734e-02):6.633409e-02):3.096682e-02,(((43:2.423348e-03,45:4.328946e-03):7.330461e-03,44:2.114390e-02):7.554195e-02,46:3.061859e-02):5.291018e-02):3.660868e-02,((42:5.011493e-02,41:1.708868e-02):1.800908e-02,40:4.140936e-02):4.527944e-02):6.765433e-02,50:1.363744e-01):1.851419e-01):1.377312e-01):1.028831e-01):2.041134e-01,((21:4.538443e-02,22:2.892006e-02):1.947760e-02,(((13:1.419844e-02,(11:3.564719e-02,12:2.807174e-02):2.614826e-02):1.124511e-01,(15:1.669009e-02,14:2.144970e-02):9.174271e-02):1.019011e-01,(((17:4.287510e-02,(18:4.822565e-04,(10:5.426319e-03,(9:1.131225e-02,((5:4.959507e-03,(4:1.465903e-02,(6:5.159040e-02,7:6.106335e-04):7.147592e-03):2.115369e-02):7.414327e-03,8:3.726861e-02):1.948445e-02):6.818179e-02):8.164752e-02):1.177762e-02):2.786658e-02,19:4.864958e-02):2.516775e-02,(16:4.448652e-02,20:3.130043e-02):2.387260e-02):6.703559e-02):1.350765e-01):1.150401e-01):8.089097e-02,(3:3.242313e-02,2:2.687590e-03):1.202273e-01,1:2.601307e-01);
   tree gen.20000 = [&U] ((((((((41:2.624742e-02,42:4.277350e-02):2.051424e-02,40:3.762199e-02):6.211715e-02,((((48:5.667379e-02,47:4.047291e-02):1.533318e-02,49:3.908130e-02):5.783865e-02,46:1.827795e-02):4.590544e-02,(43:1.955667e-02,(44:3.824165e-02,45:3.355087e-03):8.605024e-03):4.814018e-02):2.907210e-02):1.320975e-01,50:2.377957e-02):1.396466e-01,((26:1.765415e-03,(29:6.033938e-02,27:1.055469e-01):1.318410e-01):1.413375e-02,28:8.548392e-02):2.087364e-01):6.659689e-02,((30:2.203317e-02,31:2.896939e-02):1.194561e-01,(((((((36:5.977107e-03,37:3.283015e-03):2.965634e-02,(39:1.193369e-02,38:1.036535e-02):5.010702e-03):1.188022e-01,35:5.334752e-03):1.525454e-02,34:2.668365e-02):8.116154e-02,33:5.148619e-02):3.718299e-03,(23:4.319481e-03,(24:3.692566e-03,25:1.580618e-03):3.168845e-02):1.859587e-01):1.180756e-01,32:2.217004e-02):1.934782e-01):4.638913e-02):1.212720e-01,((((15:3.431832e-02,14:6.936054e-03):1.494885e-01,((12:6.871543e-03,11:1.316953e-02):6.813737e-02,13:8.535162e-04):1.537521e-01):1.038735e-01,(17:3.949192e-02,((18:5.809098e-03,(19:3.293774e-03,(16:3.026196e-02,20:3.927718e-02):5.001725e-02):2.929180e-02):8.252631e-03,((9:5.173124e-02,((7:3.582598e-02,((5:1.248763e-03,8:1.256928e-02):3.241956e-03,6:9.271259e-03):5.826792e-03):5.473205e-03,4:7.229267e-03):4.984971e-02):4.944392e-02,10:9.994064e-03):1.016625e-01):5.876798e-02):6.306938e-02):1.032766e-01,(21:2.264014e-02,22:2.169389e-02):1.084449e-02):8.306516e-02):1.581459e-01,(3:3.753375e-02,2:2.571789e-02):1.127017e-01,1:2.366207e-01);
   tree gen.22000 = [&U] ((((30:5.400530e-03,31:6.686940e-03):4.588357e-02,((((((37:2.170935e-03,36:5.803579e-03):1.180757e-02,(39:1.030916e-03,38:1.290899e-02):4.548302e-02):7.968286e-02,(35:1.164871e-03,34:1.037885e-02):1.381423e-02):7.854496e-02,((23:2.267067e-02,(24:1.934731e-02,25:2.570512e-04):3.108649e-02):1.026512e-01,33:9.061612e-03):1.084086e-03):7.380760e-02,32:1.177657e-03):7.459583e-02,(((((((48:2.376248e-02,49:1.279133e-02):1.940253e-02,47:1.727744e-02):1.588291e-02,46:2.410682e-02):2.655948e-02,((44:1.706919e-02,45:7.627147e-03):4.722378e-05,43:7.629669e-03):3.901477e-02):2.350378e-02,((41:2.033021e-02,42:6.538141e-03):3.709711e-02,40:1.141760e-02):1.325084e-02):3.000397e-02,50:6.570182e-02):7.513056e-02,((26:2.172195e-05,(29:5.600585e-02,28:3.948880e-02):1.712356e-03):2.124290e-02,27:4.484758e-02):1.280838e-01):3.819214e-02):4.487700e-02):8.046134e-02,((((15:4.844359e-03,14:6.007992e-03):9.069886e-02,((12:5.367524e-03,11:1.083893e-02):6.850032e-03,13:1.034352e-02):7.962260e-02):8.690778e-02,(17:1.016386e-02,((18:2.521473e-03,((9:1.772970e-02,((4:5.379848e-03,(8:1.924686e-02,5:6.790307e-03):1.748482e-02):3.215306e-03,(7:7.577583e-03,6:1.174203e-02):7.348465e-03):3.969137e-03):2.751931e-02,10:2.775976e-03):2.968136e-02):2.400739e-02,(19:8.986857e-03,(16:1.429325e-02,20:1.341371e-02):4.009500e-02):2.598622e-02):8.516643e-04):4.470821e-02):4.758380e-02,(21:1.988030e-02,22:2.002798e-02):5.165633e-02):2.496026e-02):9.365577e-02,(3:1.207871e-02,2:1.552634e-02):1.181426e-02,1:9.035312e-02);
   tree gen.24000 = [&U] ((3:8.469524e-02,2:1.654964e-02):7.810405e-02,((((((23:1.175301e-02,(24:9.002949e-03,25:1.606029e-02):1.556205e-01):1.666422e-01,(((34:3.547954e-02,35:4.391810e-03):4.986009e-03,((39:2.709636e-04,38:5.987741e-03):2.996169e-02,(36:5.048648e-02,37:2.799319e-02):1.757246e-02):1.090705e-01):1.615958e-01,33:1.631211e-02):4.417824e-02):2.083113e-01,32:3.219009e-02):3.995345e-02,((29:6.910390e-02,(28:6.659767e-02,27:9.241392e-02):7.146266e-02):3.872242e-02,26:2.118537e-03):1.882326e-01):1.633005e-01,((40:1.133934e-02,((((44:7.316966e-03,(43:1.000378e-03,45:3.286802e-03):1.551022e-03):5.161193e-02,(50:1.847286e-01,((48:8.321325e-02,49:3.896094e-02):2.102576e-02,47:9.333857e-06):4.568600e-02):1.286933e-02):2.743725e-02,46:3.824398e-02):8.532480e-02,(42:6.967821e-02,41:1.529717e-02):2.644910e-02):3.134658e-02):1.770234e-01,(30:1.624033e-02,31:2.284495e-02):7.144361e-02):4.344534e-02):8.089132e-02,(22:5.743696e-04,((((20:5.154858e-02,(19:8.542353e-03,((18:1.488227e-03,(10:5.928744e-03,((8:5.912666e-03,((4:1.361403e-02,(7:8.139587e-03,6:5.260114e-03):2.220929e-02):2.216795e-02,5:6.485464e-03):1.433993e-02):4.971651e-02,9:2.963851e-02):3.807788e-02):7.902158e-02):1.594856e-02,17:1.604230e-02):1.813559e-02):2.686031e-02):2.952795e-02,16:3.763807e-02):5.218423e-02,((13:2.977816e-03,(12:5.086581e-02,11:4.799742e-02):2.899147e-02):1.096071e-01,(15:9.997415e-03,14:9.353780e-03):6.855746e-02):1.023601e-01):1.524891e-01,21:6.463954e-03):2.095691e-02):7.105577e-02):1.109156e-01,1:1.694431e-01);
   tree gen.26000 = [&U] (((((33:2.841770e-02,(35:3.226390e-02,(34:1.645305e-03,((37:4.896482e-03,36:6.593292e-03):4.845098e-03,(39:6.920759e-03,38:1.964351e-02):3.218320e-02):8.763879e-02):6.071488e-04):7.329025e-02):1.182295e-01,32:5.978257e-03):5.484319e-02,((30:5.736286e-03,(31:1.837876e-02,((24:1.468341e-02,23:5.470850e-02):7.208771e-03,25:1.387814e-03):2.339684e-01):1.070268e-02):6.676458e-02,((27:2.991064e-02,(28:6.427770e-02,(26:1.061318e-02,29:3.821533e-02):1.156881e-02):1.224442e-02):1.891013e-01,((((47:9.997474e-03,((((41:1.471963e-02,42:3.088804e-02):2.635599e-02,40:3.527865e-02):3.579024e-02,(43:7.838008e-03,(44:4.070417e-03,45:2.030054e-03):1.193162e-02):4.813048e-02):3.847428e-02,46:2.748550e-02):2.077922e-02):2.894247e-02,48:2.707122e-02):1.711716e-02,49:1.489598e-02):1.355770e-01,50:5.802065e-03):1.954174e-01):4.806161e-02):7.397574e-02):1.313478e-01,((22:1.734472e-02,21:1.011074e-02):6.284428e-02,((((12:4.156305e-03,11:2.500945e-02):1.030692e-02,13:3.329634e-02):1.010383e-01,(15:7.062493e-03,14:1.738980e-02):5.886799e-02):4.795903e-02,(20:8.169698e-03,((19:6.228117e-03,(17:1.041113e-02,(18:8.855363e-03,(10:1.094555e-02,(9:1.681026e-02,(((4:6.882417e-03,7:4.322966e-03):1.457037e-02,6:1.462740e-02):1.547041e-02,(5:2.904237e-03,8:2.914923e-02):6.727959e-04):2.225525e-02):2.189691e-02):4.987062e-02):7.793116e-03):3.103668e-02):3.801217e-02,16:1.740185e-02):9.553044e-03):5.924111e-02):4.707384e-02):1.566383e-02):7.154474e-02,(3:4.420051e-03,2:4.798313e-03):7.360083e-02,1:7.288129e-02);
   tree gen.28000 = [&U] (((((((((45:3.160733e-03,(43:1.436083e-03,44:1.768566e-02):1.298557e-02):2.754959e-02,((41:2.919982e-02,42:3.717361e-02):1.003889e-02,40:1.415860e-02):9.932999e-02):1.430267e-02,46:4.885654e-02):1.548782e-02,(47:9.989958e-03,(49:2.969525e-02,48:4.235981e-02):7.206331e-03):1.639992e-02):2.439220e-01,50:6.807910e-02):3.727963e-01,(27:6.063446e-02,(29:1.285587e-01,(26:9.474333e-03,28:5.422223e-02):1.401616e-02):4.081918e-02):1.505496e-01):7.419900e-03,(((33:1.478471e-02,(34:1.683018e-02,((37:7.481955e-03,((39:2.083525e-02,38:1.556224e-02):4.691670e-02,36:2.842372e-02):3.215702e-02):1.476282e-01,35:1.136272e-02):7.197519e-02):3.646996e-02):2.058003e-01,32:6.208507e-04):1.045853e-01,((30:2.795892e-02,31:1.596381e-02):7.662293e-02,(24:1.528986e-02,(25:2.293635e-03,23:6.064097e-02):1.631291e-02):2.116974e-01):1.063598e-01):9.423927e-02):6.400950e-02,((22:4.475547e-03,21:1.258152e-02):8.029427e-02,((((11:2.081928e-02,12:6.865006e-03):8.316442e-03,13:4.659665e-02):7.176033e-02,(15:6.657710e-04,14:6.714881e-03):8.919580e-02):8.016190e-02,((20:5.208793e-02,16:8.360228e-03):3.507974e-02,(19:1.578498e-02,(((10:1.257694e-02,(9:8.633894e-03,(7:1.522150e-02,(6:1.966435e-03,(4:1.773171e-03,(5:2.773365e-03,8:4.615072e-02):2.794602e-02):9.948318e-03):1.360836e-02):6.584512e-02):3.755586e-02):7.199068e-02,18:3.717182e-02):3.942798e-02,17:4.969452e-02):2.731836e-02):1.236200e-02):1.138635e-01):6.444811e-02):6.191306e-02):1.191427e-01,(3:1.607082e-02,2:8.135790e-04):5.235355e-02,1:1.389405e-01);
   tree gen.30000 = [&U] ((((((23:1.235968e-02,(24:4.929925e-02,25:1.724187e-03):4.448089e-02):1.027143e-01,(((35:6.771238e-03,34:1.144142e-02):4.319239e-03,((36:5.566894e-03,(39:2.944226e-02,38:2.142987e-04):2.841935e-02):8.048452e-03,37:9.479642e-03):1.224380e-01):1.542482e-01,33:1.766060e-02):1.818086e-02):1.225963e-01,32:4.823429e-02):1.293516e-01,((30:1.645285e-02,31:2.067471e-03):6.170493e-02,(((42:4.725511e-02,(41:1.259697e-02,((((49:7.615359e-02,48:3.399289e-02):2.418177e-02,47:1.618159e-03):1.924930e-02,50:1.254292e-01):2.586065e-02,((44:1.318802e-03,(43:7.638919e-03,45:6.181206e-04):1.712361e-02):5.759283e-02,46:2.582262e-02):2.250053e-02):7.999893e-02):2.911757e-03):5.289680e-02,40:1.538745e-02):1.485698e-01,(26:2.254647e-02,((28:5.235572e-02,27:4.102135e-02):3.347444e-02,29:5.040189e-02):4.393300e-02):2.247638e-01):3.329365e-02):5.627548e-03):2.177576e-01,(22:7.921935e-04,(((((12:2.698312e-02,11:1.288862e-02):1.138411e-02,13:3.804588e-03):1.108486e-01,(15:1.132508e-04,14:1.513429e-02):1.559972e-01):1.597122e-01,((20:2.269897e-02,((17:9.366034e-03,(18:7.535100e-03,((9:1.383815e-02,(8:1.026031e-02,(((7:5.877928e-03,4:2.821415e-02):8.782296e-03,6:1.704884e-02):2.597183e-02,5:6.990374e-03):3.888834e-03):3.951062e-02):4.380662e-02,10:3.282289e-03):5.264452e-02):2.224604e-02):4.829144e-02,19:1.868190e-02):9.255511e-02):1.504742e-02,16:3.920692e-02):1.122733e-01):7.838195e-02,21:3.233835e-02):1.119126e-02):6.380037e-02):1.766848e-01,(2:6.426701e-03,3:5.582796e-02):3.392173e-02,1:2.028240e-01);
   tree gen.32000 = [&U] (((((((33:1.777213e-02,(34:1.765632e-02,(((38:1.727058e-03,39:2.078864e-02):7.929263e-02,(36:9.716904e-03,37:1.490141e-02):2.328454e-04):2.317705e-01,35:3.367392e-03):5.298404e-02):1.014567e-01):1.475693e-01,32:5.816224e-03):2.672597e-02,((29:8.165538e-02,(26:1.310843e-02,(28:1.126204e-01,27:5.448848e-02):3.884106e-02):4.715060e-02):1.959012e-01,(((46:5.165977e-02,(((45:1.649355e-03,43:1.933682e-03):1.974955e-03,44:2.374340e-02):5.666956e-02,((41:1.389341e-02,42:5.829204e-02):4.804375e-02,40:3.767776e-02):2.859095e-02):1.347536e-02):2.705663e-02,((48:6.565972e-02,49:5.518018e-02):2.035182e-02,47:2.068433e-03):1.874249e-02):2.134002e-01,50:6.095408e-02):1.470591e-01):3.125664e-02):5.535245e-02,((24:5.591663e-02,25:2.081296e-02):1.824338e-02,23:8.002030e-02):1.780642e-01):5.699698e-02,(30:1.092770e-02,31:2.983106e-02):5.925939e-02):1.739575e-01,((21:1.105704e-02,22:3.549498e-04):1.560457e-02,(((13:5.340781e-02,(12:2.585488e-02,11:6.402532e-02):2.043126e-02):1.124388e-01,(15:1.250745e-03,14:2.527216e-02):7.800043e-02):1.416602e-01,((17:1.299199e-02,(18:9.937893e-03,(10:4.532948e-03,(((((4:3.766471e-02,7:1.657150e-03):7.004872e-03,6:1.619080e-03):2.230099e-02,5:3.010753e-02):1.685918e-02,8:1.519608e-02):2.952883e-02,9:1.172774e-02):4.920796e-02):2.201946e-02):4.663289e-02):3.187990e-02,(19:6.082693e-03,(20:2.434719e-02,16:3.185046e-02):5.688468e-02):4.701774e-03):7.955001e-02):4.314029e-02):6.319549e-02):8.629520e-02,(3:1.535750e-02,2:8.960623e-04):4.671112e-02,1:1.433232e-01);
   tree gen.34000 = [&U] ((2:4.610646e-03,(((((((42:4.500903e-02,41:1.900730e-02):1.107968e-02,(46:3.477911e-02,((43:2.398663e-03,(44:1.440156e-02,45:9.342208e-05):9.765626e-05):8.716361e-02,(47:1.874997e-02,(48:5.596187e-02,(50:2.416491e-01,49:2.246041e-02):3.722383e-02):3.336035e-02):4.338695e-02):4.401838e-02):5.826783e-02):3.418871e-02,40:5.411741e-03):1.381728e-01,(30:5.352121e-03,31:2.791676e-02):1.164244e-01):1.825362e-02,(((33:2.370483e-02,(23:1.084312e-02,(24:3.943521e-02,25:2.141101e-03):1.185536e-01):2.399199e-01):2.153269e-03,((((39:5.859380e-03,38:1.083718e-02):1.353299e-02,(36:1.963852e-02,37:1.120784e-02):5.394022e-02):1.031048e-01,35:1.861688e-02):1.436371e-02,34:8.351523e-02):5.639864e-02):3.052477e-01,32:3.181526e-02):9.939024e-02):1.688072e-02,((28:4.428982e-02,(29:1.679112e-01,27:8.178710e-02):2.995553e-02):5.264173e-02,26:1.197278e-02):2.083038e-01):1.966478e-01,(((((13:9.572685e-03,(11:4.642419e-02,12:2.750990e-02):1.550394e-02):1.514366e-01,(14:1.516722e-02,15:1.152691e-02):8.376974e-02):2.335171e-01,(20:1.321463e-02,((19:4.180486e-02,((18:3.490942e-03,((9:9.179168e-03,(8:2.112210e-02,(5:3.619818e-03,((7:4.003824e-02,6:8.651511e-03):1.450959e-02,4:1.671295e-02):9.784369e-03):4.136397e-03):5.836930e-02):4.364444e-02,10:7.790384e-03):5.189886e-02):5.683430e-02,17:7.733567e-02):1.659566e-02):6.706508e-02,16:5.821565e-02):5.245989e-03):9.382238e-02):1.194758e-01,21:1.801230e-02):2.342583e-02,22:2.147257e-02):1.620643e-01):1.295312e-01):1.470149e-02,3:2.248186e-02,1:2.481450e-01);
   tree gen.36000 = [&U] ((((21:2.452340e-02,(22:1.573383e-02,((((13:7.094557e-02,11:4.961687e-02):1.135927e-02,12:1.645780e-02):1.291518e-01,(14:5.928122e-03,15:5.646865e-03):6.620373e-02):7.129095e-02,(16:1.674038e-02,(20:1.089254e-02,(19:3.150764e-02,((18:2.563755e-02,((9:3.229872e-02,((5:1.165742e-03,((7:8.505582e-03,6:3.374097e-03):3.994179e-02,4:1.147808e-02):1.005985e-02):2.184187e-02,8:1.515366e-02):5.061017e-02):4.392268e-02,10:1.453912e-02):6.107558e-02):1.291363e-02,17:2.331669e-02):5.714561e-02):2.638932e-02):1.035524e-02):9.358246e-02):1.209299e-01):7.527043e-03):1.149098e-01,(((30:4.297913e-04,31:3.656322e-02):1.391465e-01,(((((47:2.762622e-02,((48:6.027043e-02,50:2.257820e-01):4.819849e-04,49:4.093689e-02):2.055680e-02):3.777564e-02,(44:8.018170e-03,(45:3.089808e-03,43:1.000361e-03):2.292277e-02):6.362137e-02):2.425685e-02,46:1.865497e-02):8.985837e-02,(42:2.217861e-02,41:2.294122e-02):3.798639e-02):4.469407e-02,40:2.205865e-03):1.412119e-01):4.174256e-02,((((23:2.375353e-02,(24:3.646677e-02,25:4.032957e-02):3.330824e-02):2.346891e-01,(33:2.628002e-02,((35:2.097946e-02,((36:8.606447e-03,37:3.514104e-03):5.247038e-02,(39:3.775416e-03,38:1.479367e-03):3.712760e-02):1.306890e-01):7.301255e-03,34:8.855522e-03):1.036769e-01):1.433413e-01):2.069282e-01,32:3.980573e-02):1.541485e-01,(((27:1.028149e-01,28:1.423341e-01):2.803822e-02,26:8.259887e-03):7.629506e-03,29:1.703080e-01):1.448100e-01):6.780705e-02):9.787453e-02):2.137545e-01,2:6.605996e-03):7.026215e-02,3:1.555013e-02,1:2.509733e-01);
   tree gen.38000 = [&U] ((((21:3.157263e-02,22:1.983570e-03):6.627040e-02,((((11:2.111268e-03,12:1.425845e-02):7.613694e-03,13:1.875248e-02):7.214556e-02,(15:5.445396e-03,14:7.474103e-04):7.630133e-02):1.221477e-01,((16:2.267456e-02,20:6.481817e-03):2.258555e-02,(19:2.640411e-02,(((10:4.607990e-03,((9:2.398218e-02,(8:5.832975e-02,5:1.013485e-02):4.554244e-02):6.222100e-03,((6:7.189809e-03,7:1.113321e-03):2.763492e-02,4:2.133747e-02):3.644231e-02):4.968382e-02):6.570503e-02,18:3.232321e-03):8.644419e-03,17:7.435109e-02):5.638860e-02):6.384308e-02):1.662745e-01):6.981385e-02):1.654673e-02,((((33:2.338702e-02,((35:1.423755e-02,34:2.752648e-02):1.646768e-02,((38:3.371651e-03,39:1.579557e-02):5.671541e-02,(37:7.009132e-06,36:1.348354e-02):2.662381e-02):2.173396e-01):1.374824e-01):1.694351e-01,32:1.317502e-02):6.246662e-02,((23:1.263755e-01,(25:1.203179e-02,24:2.481181e-02):8.715561e-03):2.303800e-01,(30:1.469521e-02,31:7.981760e-02):9.360201e-02):6.747059e-02):3.921978e-02,(((((41:2.139027e-02,42:5.268055e-02):4.033248e-02,((((48:7.224659e-03,49:5.485238e-02):2.751827e-02,47:4.248712e-03):3.566404e-03,46:2.922997e-02):2.240385e-02,(44:3.828392e-02,(45:9.118064e-03,43:2.711202e-03):3.981446e-03):4.544111e-02):3.334993e-02):2.604949e-02,40:1.205020e-02):2.551149e-01,50:4.418152e-02):2.010288e-01,(((27:8.950094e-02,28:4.820233e-02):9.735104e-02,26:1.591552e-02):5.592471e-02,29:6.891107e-02):1.822442e-01):1.044161e-01):1.896908e-01):1.505694e-01,(3:2.111176e-02,2:4.003181e-02):3.384289e-02,1:3.497392e-01);
   tree gen.40000 = [&U] (3:6.606235e-03,(2:1.802007e-02,((((50:2.252752e-01,(((41:2.096050e-02,42:8.197182e-02):5.317549e-02,40:1.272483e-02):2.571686e-02,((47:8.529506e-03,(49:1.962040e-02,48:3.338989e-02):5.898030e-02):4.284207e-02,(46:2.522047e-02,((43:1.641372e-02,45:3.756371e-04):2.070805e-02,44:1.041216e-02):5.848170e-02):2.581856e-02):5.447154e-02):8.122218e-02):1.658862e-01,(30:8.498584e-04,31:8.845809e-02):1.067027e-01):4.676002e-02,((32:2.994011e-02,(33:9.996638e-03,((35:1.718535e-02,(34:3.015352e-02,((36:2.735286e-03,(38:9.771072e-03,39:2.461660e-02):7.952642e-02):2.120303e-02,37:2.740521e-02):6.705394e-02):4.464425e-03):9.226775e-02,(23:7.288002e-03,(24:2.933388e-02,25:1.731989e-04):7.410376e-02):1.976012e-01):5.125243e-02):2.112943e-01):8.472035e-02,(27:3.591425e-02,(28:6.235417e-02,(26:2.961876e-02,29:9.996421e-02):1.564017e-02):1.239365e-01):3.592734e-01):1.878389e-02):1.679183e-01,((((13:2.319802e-02,(12:2.457413e-04,11:3.626928e-02):9.948009e-03):1.206853e-01,(15:1.861581e-03,14:2.170534e-02):9.465501e-02):4.971200e-02,(16:5.281037e-02,((((17:1.272356e-01,((9:8.424433e-03,(8:3.753732e-04,(((7:2.203410e-02,6:1.442063e-03):4.130409e-03,4:1.118334e-02):4.109077e-03,5:3.561977e-02):1.851778e-02):6.990437e-02):6.411815e-02,10:3.124394e-02):8.578801e-02):1.798618e-02,18:4.473438e-03):5.622465e-02,19:4.506875e-03):1.524995e-02,20:2.056787e-02):2.362340e-02):1.279660e-01):8.962538e-02,(22:1.064821e-02,21:1.710751e-02):9.238739e-02):8.277528e-02):2.583005e-01):3.408581e-02,1:3.584404e-01);
   tree gen.42000 = [&U] ((2:1.067701e-02,3:5.778103e-02):3.990433e-02,(((((32:1.400748e-02,((33:9.330939e-03,((35:5.500105e-03,34:2.507289e-02):4.011503e-04,(37:5.639121e-05,(36:2.197527e-02,(38:7.411606e-03,39:6.325526e-03):1.848388e-02):9.606772e-03):1.490929e-01):1.646552e-01):8.392088e-02,(23:5.039207e-03,(24:1.195918e-02,25:1.868276e-02):4.394879e-02):1.525265e-01):9.563191e-02):4.841193e-02,(29:9.939838e-02,(26:1.127350e-02,(27:4.803327e-02,28:6.204430e-02):1.714096e-02):1.772167e-02):1.159510e-01):4.143455e-02,(30:2.858704e-04,31:2.594857e-02):8.808514e-02):2.409139e-02,(50:1.134353e-01,(((44:1.325596e-03,(43:1.179971e-02,45:1.748004e-02):1.328758e-02):8.189133e-02,((47:1.810848e-02,(48:6.161272e-02,49:9.828388e-03):3.876778e-02):2.625184e-02,46:4.068433e-02):8.502138e-05):5.644339e-02,((41:3.991523e-02,42:3.464199e-02):5.999043e-02,40:2.562623e-02):5.676307e-02):1.183761e-01):1.043131e-01):8.253920e-02,(((((12:2.993665e-02,11:2.500887e-02):7.808967e-03,13:2.475357e-02):5.398913e-02,(15:1.144048e-02,14:1.226660e-03):7.097006e-02):5.281101e-02,(20:2.428873e-02,(((17:6.137403e-02,(18:1.984566e-04,((9:1.714182e-02,(((8:4.036432e-02,5:1.116636e-02):1.014413e-02,4:2.770512e-03):4.723893e-03,(6:1.293061e-02,7:9.848196e-03):8.956396e-04):3.651954e-02):3.453752e-02,10:1.940151e-02):5.957372e-02):2.300963e-02):6.544736e-02,19:3.600364e-03):4.390104e-02,16:1.518403e-02):3.326460e-05):1.061521e-01):6.446111e-02,(21:1.603969e-02,22:2.475965e-03):2.287061e-02):3.478834e-02):6.710844e-02,1:1.305416e-01);
   tree gen.44000 = [&U] ((2:3.187638e-03,3:5.026896e-02):1.306043e-02,(((30:2.262782e-02,31:1.282986e-02):9.461246e-02,(((27:2.601738e-02,(28:6.742997e-02,(26:2.195970e-02,29:1.170385e-01):2.114096e-02):2.752853e-02):2.690116e-01,(50:9.649146e-02,(((((48:3.613257e-02,49:3.464761e-02):3.361312e-02,47:5.565172e-03):2.161992e-02,(((45:1.798872e-03,44:2.089022e-02):8.312569e-03,43:1.302448e-03):2.741343e-02,46:4.615898e-02):5.237257e-02):5.698089e-02,40:4.336788e-02):3.465508e-02,(41:6.402843e-03,42:5.633135e-02):1.960253e-02):1.185873e-01):1.618060e-01):1.522136e-02,(32:3.714386e-02,((33:1.023493e-02,((35:1.392705e-02,34:2.932376e-02):1.042908e-02,(37:8.448999e-04,((38:1.455596e-02,39:1.707486e-04):1.772651e-02,36:1.694062e-02):1.720083e-02):1.216414e-01):6.477011e-02):3.012756e-02,(23:4.970235e-02,(25:2.339900e-02,24:3.015693e-02):3.466941e-02):2.254380e-01):9.057134e-02):5.635803e-02):9.040779e-02):8.530500e-02,((21:1.597373e-02,22:1.481524e-02):6.030227e-02,((((12:1.002846e-02,11:3.333734e-02):3.439224e-02,13:2.160170e-02):7.985659e-02,(15:3.633424e-02,14:1.985615e-02):1.235487e-02):3.898988e-02,(20:1.395990e-02,(16:1.492322e-02,(((18:1.743095e-04,((9:3.538234e-02,((5:2.837308e-04,((4:6.583008e-03,7:1.719619e-03):5.276574e-02,6:2.280975e-02):3.381256e-03):2.014663e-02,8:1.426148e-02):4.913523e-02):3.030297e-02,10:5.060708e-03):4.907973e-02):1.783429e-02,17:1.794289e-02):3.185577e-02,19:1.912253e-03):5.446792e-02):7.849050e-03):1.052226e-01):1.145778e-01):1.854130e-02):1.250165e-01,1:1.526737e-01);
   tree gen.46000 = [&U] (3:5.829527e-03,(2:1.049066e-02,((22:1.291253e-02,((((10:2.971458e-02,(17:4.612836e-02,(18:3.167823e-03,(19:3.280093e-02,(16:1.360410e-02,20:1.908126e-02):3.305975e-02):3.777501e-02):1.044231e-03):4.246395e-02):2.297503e-02,((8:3.171163e-03,9:6.307939e-02):1.840368e-02,((6:1.792090e-02,(4:4.948714e-03,7:5.299351e-03):3.965794e-03):3.768939e-02,5:1.610407e-03):2.386538e-02):4.170373e-02):7.239962e-02,((14:2.678526e-04,15:1.162575e-02):5.990055e-02,(13:1.204280e-02,(12:3.616227e-03,11:4.998697e-02):1.219656e-02):9.795300e-02):1.799081e-01):2.260284e-01,21:7.195662e-03):8.827485e-03):8.378160e-02,((((24:1.893882e-02,(23:2.174769e-02,25:1.274870e-02):3.957330e-04):1.667395e-01,(30:3.386968e-02,31:1.090490e-02):5.298584e-02):6.348981e-02,(((28:5.314231e-02,(27:9.268494e-02,26:3.586938e-02):1.358012e-03):8.661939e-02,29:4.449289e-02):3.739810e-01,(40:3.018621e-03,(42:4.637739e-02,((((45:3.052871e-03,44:4.506958e-02):2.503887e-02,43:1.329479e-03):1.190547e-01,(46:1.571996e-02,((48:5.091957e-02,(49:1.112470e-02,50:1.627899e-01):2.520680e-02):3.011168e-02,47:3.723659e-04):2.455914e-02):2.026186e-02):5.302419e-02,41:7.455875e-03):1.157063e-02):7.343219e-02):1.604094e-01):1.935381e-02):2.420193e-02,((33:4.704743e-02,(((37:6.846582e-03,((38:3.759005e-03,39:5.448843e-02):7.052726e-02,36:4.220855e-02):1.593856e-02):2.232993e-01,35:2.287751e-02):1.337755e-02,34:4.476861e-03):6.719019e-02):3.579897e-01,32:3.983543e-02):2.016053e-01):1.838991e-01):2.331808e-01):4.496184e-02,1:3.344648e-01);
   tree gen.48000 = [&U] ((3:3.973795e-02,2:6.046365e-03):2.359619e-02,((21:1.324488e-02,((((13:2.588104e-03,(12:2.213550e-02,11:2.587902e-02):3.922892e-02):1.002833e-01,(15:3.942530e-03,14:5.502463e-03):5.624460e-02):1.380706e-01,((20:6.863832e-03,16:2.247652e-02):1.300887e-03,(19:1.622050e-02,(17:4.449352e-02,((10:1.775869e-02,(8:6.408280e-03,(5:2.199002e-03,(((7:1.059663e-02,9:2.817573e-02):1.299034e-02,4:1.604673e-02):3.368286e-03,6:1.834485e-02):1.765912e-02):2.648740e-02):2.899945e-02):6.350472e-02,18:3.481129e-03):8.889436e-03):1.795446e-02):1.241657e-02):5.427643e-02):7.454533e-02,22:1.406768e-03):1.688946e-02):1.059721e-01,((40:1.579392e-02,(42:2.993531e-02,(41:1.115588e-02,((46:1.137576e-02,(44:1.911681e-02,(45:1.461675e-03,43:5.089280e-04):9.130694e-03):4.512489e-02):3.339577e-02,((48:4.202397e-02,(50:1.376447e-01,49:3.009155e-03):4.279973e-02):3.617881e-02,47:2.767778e-04):3.859852e-02):4.212524e-02):1.319736e-02):3.720080e-02):1.578906e-01,((32:9.050218e-03,(((25:3.572085e-03,24:1.199182e-02):2.362044e-02,23:2.996557e-02):1.157973e-01,((34:1.498062e-02,(((38:7.362897e-03,39:1.606147e-02):2.733421e-02,(36:4.292849e-02,37:6.799594e-03):8.635008e-03):9.603467e-02,35:1.759241e-02):3.954163e-04):6.612596e-02,33:1.626022e-02):4.040907e-03):8.434086e-02):1.123830e-01,((31:4.547612e-03,30:6.352940e-03):1.612267e-01,(29:4.313279e-02,((28:5.385653e-02,26:1.959621e-02):3.661549e-02,27:7.606733e-02):4.924402e-02):1.756302e-01):6.223156e-03):6.755230e-02):1.518419e-01):8.497347e-02,1:1.679315e-01);
   tree gen.50000 = [&U] ((3:3.521858e-02,2:1.206153e-02):1.403415e-02,(((21:1.715667e-02,22:2.309414e-02):6.256029e-02,((20:2.390233e-02,((17:4.429587e-02,((((8:3.431508e-03,(5:5.925503e-03,(4:3.297133e-04,((7:5.588629e-03,6:1.743819e-02):1.508294e-02,9:2.687773e-02):9.794095e-03):2.454480e-02):4.455136e-02):2.733309e-02,((15:1.245773e-03,14:5.768015e-03):7.418076e-02,(13:2.354433e-02,(11:2.381551e-02,12:1.577935e-02):4.699351e-03):6.701878e-02):1.045216e-01):1.484067e-02,10:4.513868e-03):4.044529e-02,18:1.086102e-02):2.670063e-02):1.716454e-02,19:4.798919e-03):2.837712e-02):1.738576e-02,16:1.284035e-02):9.732276e-02):1.216927e-01,(30:2.083816e-02,(((40:2.666108e-03,((42:3.248865e-02,41:1.019233e-02):3.504598e-02,(((43:2.517817e-04,(45:4.781848e-03,44:1.566174e-02):1.304105e-02):5.856949e-02,50:1.075624e-01):1.112440e-02,(46:3.964426e-02,((49:6.537183e-02,48:1.848857e-02):2.810819e-02,47:1.004893e-02):1.951043e-02):1.419966e-03):8.405820e-02):2.985191e-02):2.746530e-01,(((((34:8.450302e-03,((((38:2.187151e-02,39:1.386694e-02):1.859556e-02,36:3.406988e-03):4.064258e-02,37:1.453648e-02):3.914963e-02,35:1.097942e-03):2.737414e-02):8.319373e-02,33:1.838899e-02):4.468614e-02,(23:4.399658e-02,(24:2.595002e-02,25:3.107326e-03):1.561567e-02):1.450658e-01):5.110824e-02,32:1.024792e-02):3.200604e-02,((27:9.495843e-02,(28:1.308831e-01,26:7.807783e-03):1.482148e-02):8.381244e-02,29:7.213608e-03):1.907686e-01):3.172458e-02):4.860030e-02,31:3.322711e-02):1.188685e-04):1.174404e-01):7.434155e-02,1:1.443100e-01);
   tree gen.52000 = [&U] ((((29:9.041454e-02,((27:1.178345e-01,28:7.695638e-02):6.735012e-02,26:1.168231e-03):4.766780e-02):1.308516e-01,((((41:1.767809e-02,(40:2.431414e-02,((46:2.631601e-02,(((49:5.508365e-02,50:2.138232e-01):1.174974e-02,48:5.769217e-02):1.697314e-02,47:1.409125e-03):3.202657e-02):1.352860e-02,(44:2.594042e-02,(43:2.040807e-02,45:3.118304e-03):2.147186e-02):5.967429e-02):3.237972e-02):2.250335e-02):4.267283e-02,42:3.251108e-02):2.334740e-01,(32:1.009498e-02,((23:3.052205e-02,(24:2.377049e-02,25:1.386419e-02):4.062932e-02):1.074421e-01,(((34:2.886058e-02,35:7.229379e-03):2.880310e-02,((36:3.619414e-02,37:5.637084e-03):1.350101e-02,(38:2.073735e-02,39:5.515955e-03):2.518057e-02):1.425898e-01):8.063204e-02,33:6.133671e-02):1.346733e-02):1.394133e-01):7.183348e-02):2.653542e-04,(30:1.057858e-02,31:2.132626e-02):1.920652e-01):2.505932e-02):9.182265e-02,((21:2.649982e-02,22:2.660079e-02):2.280896e-02,((((12:1.037895e-02,11:3.574856e-02):1.780225e-02,13:3.955669e-02):8.190063e-02,(14:6.250218e-03,15:1.066554e-02):2.473886e-02):7.486627e-02,(((19:1.198565e-02,(17:1.290460e-02,(18:1.428327e-03,(((((4:3.987150e-02,(7:1.195515e-02,6:3.668689e-02):3.752726e-02):5.218354e-02,5:3.421558e-02):1.033738e-02,8:5.133377e-03):1.261841e-02,9:3.954832e-02):5.704907e-02,10:8.899486e-03):6.138658e-02):1.213292e-02):2.266731e-02):5.971720e-02,20:1.756473e-02):1.272848e-02,16:3.381023e-02):1.178591e-01):2.599731e-02):9.745643e-02):6.543598e-02,(2:2.973708e-02,3:3.408451e-02):4.427343e-02,1:1.604149e-01);
   tree gen.54000 = [&U] ((((30:1.951268e-02,31:2.412093e-02):7.656118e-02,((((41:3.976442e-03,42:3.677145e-02):3.659434e-02,((44:9.331261e-03,(43:8.061447e-03,45:2.904996e-04):1.596063e-02):9.014560e-02,((((50:1.596854e-01,48:7.775994e-02):1.666445e-02,49:3.743001e-02):3.044012e-02,47:1.401057e-02):2.863744e-02,46:4.697547e-02):2.109577e-02):2.584668e-02):1.393655e-02,40:1.275099e-02):2.511130e-01,((29:7.305851e-02,((27:5.598409e-02,28:1.031761e-01):2.035953e-02,26:8.307640e-03):1.319171e-02):1.833785e-01,(32:1.350762e-02,((((35:2.088502e-02,34:1.298464e-02):2.544740e-02,(37:7.637730e-03,((38:3.979406e-02,39:3.649505e-03):3.025267e-02,36:6.979957e-03):9.627841e-03):1.567179e-01):8.379759e-02,(23:3.373935e-03,(24:6.199983e-02,25:2.398403e-02):7.205347e-02):1.126297e-01):1.025836e-01,33:2.195486e-02):1.413492e-01):9.303514e-02):5.975124e-02):3.318631e-02):1.373175e-01,((21:4.727961e-03,22:4.290099e-03):5.333121e-02,(((13:2.036269e-02,(11:3.428660e-02,12:1.999336e-02):2.000722e-02):1.413073e-01,(14:2.516779e-02,15:1.474857e-02):5.475694e-02):1.687990e-01,(16:4.481755e-02,(20:1.076313e-02,(19:1.422241e-03,((17:3.585854e-02,((9:5.243397e-02,(((6:1.235819e-02,7:4.024546e-03):1.707329e-02,(5:4.671435e-02,4:2.144453e-03):4.177678e-03):3.115981e-02,8:3.095993e-02):3.496907e-02):2.847043e-02,10:9.909937e-03):5.437160e-02):1.278174e-03,18:6.485779e-03):4.850969e-02):8.469156e-02):7.547785e-03):1.112826e-01):4.964345e-02):9.440118e-02):6.117134e-02,(2:2.867911e-04,3:5.792443e-02):4.018912e-02,1:2.431323e-01);
   tree gen.56000 = [&U] (((22:1.434162e-02,(21:7.563549e-02,(16:2.146549e-02,((19:3.838379e-03,((17:1.880015e-02,(((15:2.219533e-03,14:9.576884e-03):2.385162e-02,((12:1.677416e-02,11:5.953462e-03):4.342498e-02,13:1.207959e-02):1.069898e-01):1.626158e-01,(10:1.462030e-02,((5:7.682626e-03,(6:9.088513e-04,((4:2.658480e-02,9:1.945391e-02):9.177701e-04,7:1.821165e-03):6.818486e-03):3.126155e-02):2.095735e-02,8:6.048675e-03):3.179520e-02):4.203306e-02):5.370091e-02):3.300147e-02,18:1.606070e-02):1.499691e-02):2.829140e-02,20:2.114876e-02):1.630518e-02):2.478200e-01):5.024991e-03):5.610914e-02,(((32:2.355970e-02,((23:3.328009e-02,(25:1.985770e-02,24:4.253649e-02):3.317249e-03):1.857563e-01,(((34:2.592165e-02,(((38:5.857418e-03,39:1.407943e-02):8.381170e-02,36:1.188858e-03):3.577280e-02,37:1.321727e-02):1.081424e-01):5.187543e-03,35:1.256818e-02):1.196364e-01,33:3.189914e-03):2.333885e-02):1.001453e-01):1.400145e-01,((30:6.212378e-03,31:2.555297e-02):7.520332e-02,(((((50:1.663885e-01,(49:1.571527e-02,48:7.104225e-02):3.999054e-04):7.976530e-02,47:5.605482e-03):4.087686e-02,(46:6.792165e-02,((45:4.793532e-03,43:7.916434e-03):9.909254e-03,44:8.330926e-03):4.357996e-02):2.697889e-02):7.821780e-02,(41:2.166483e-02,42:3.227078e-02):1.427212e-02):2.732678e-02,40:4.094923e-02):2.461069e-01):3.919071e-02):1.221759e-02,(((27:6.884195e-02,28:4.239875e-02):2.207686e-02,26:4.126015e-02):3.312286e-02,29:5.330953e-02):1.309449e-01):2.599204e-01):9.709598e-02,(3:2.696860e-02,2:3.167915e-02):6.823568e-02,1:1.924477e-01);
   tree gen.58000 = [&U] ((2:6.708056e-02,3:2.902756e-02):1.113382e-01,((21:1.920132e-02,(((((12:1.178960e-02,11:3.915168e-02):1.024730e-02,13:1.958220e-02):8.615197e-02,(15:1.473436e-03,14:1.245605e-02):9.384800e-02):1.888907e-01,((19:2.678707e-03,((18:2.494533e-02,(10:3.933843e-03,((9:4.653916e-02,((6:1.684514e-02,7:1.364812e-02):4.160900e-02,4:1.490364e-02):2.194395e-02):9.848801e-05,(8:3.522183e-02,5:4.133268e-03):9.899704e-03):5.598247e-02):4.872129e-02):6.417715e-02,17:7.632093e-02):1.963796e-02):5.486619e-02,(16:5.901188e-02,20:3.755698e-02):4.639220e-02):4.608867e-02):1.544203e-01,22:1.828946e-02):7.369389e-03):1.628042e-01,(((32:1.431891e-02,(((34:2.402583e-02,(35:3.025586e-02,(37:2.521815e-02,((38:6.799628e-05,39:3.421762e-02):6.794190e-02,36:2.845308e-02):1.737010e-02):1.846376e-01):1.131628e-02):6.515095e-02,((25:1.181156e-03,24:2.161741e-02):2.301163e-02,23:2.710209e-02):2.118919e-01):4.640854e-02,33:1.801553e-02):1.225063e-01):1.483383e-01,(40:2.767752e-02,((((((48:1.161329e-02,49:1.087066e-01):1.199741e-02,47:4.921364e-02):4.376900e-02,((43:3.926311e-03,45:6.316826e-04):2.438608e-02,44:5.656991e-03):4.544048e-02):3.171694e-02,46:9.812686e-03):9.437418e-03,50:2.534285e-01):6.216883e-02,(41:1.124912e-02,42:4.026837e-02):2.929668e-02):9.495699e-02):2.120077e-01):3.781118e-02,(((28:9.809920e-02,(26:2.538173e-02,27:8.448743e-02):1.575084e-02):3.403691e-02,29:1.244406e-01):4.459651e-01,(31:1.707067e-02,30:1.456095e-02):1.362358e-01):5.385716e-02):1.317533e-01):1.310721e-01,1:1.213434e-01);
   tree gen.60000 = [&U] ((2:4.759507e-03,3:6.050837e-02):1.941560e-02,((((32:6.823707e-03,((23:5.146220e-03,(24:2.685975e-03,25:1.393889e-04):7.045752e-02):2.505679e-01,(((((36:4.336162e-02,37:5.715306e-03):1.967753e-02,(38:2.032255e-02,39:1.925390e-03):5.578650e-02):9.410627e-02,34:1.895508e-02):2.933859e-03,35:4.997778e-03):1.017983e-01,33:6.562889e-03):6.236065e-02):2.587054e-01):9.412988e-02,(30:1.442586e-02,31:2.348705e-02):2.356690e-01):9.071214e-03,((27:5.898760e-02,(26:2.716522e-02,(29:9.598909e-02,28:6.870880e-02):1.805853e-02):4.014436e-02):2.316863e-01,(40:8.730815e-03,(((50:2.674130e-01,((45:8.573412e-03,(43:1.956140e-03,44:3.749277e-02):6.911500e-03):9.031923e-02,(46:5.000106e-02,(47:2.855575e-04,(48:3.053805e-02,49:3.169225e-02):2.901196e-02):2.543918e-02):8.404006e-03):1.377266e-02):1.937443e-02,41:5.310587e-02):1.867340e-02,42:5.868789e-02):2.443416e-02):1.810348e-01):4.223435e-02):1.375572e-01,((21:2.572442e-02,(((13:4.101166e-02,(11:3.394542e-02,12:2.133801e-02):1.234680e-02):6.091918e-02,(14:3.160701e-03,15:3.911569e-03):5.074004e-02):1.377904e-01,((20:5.438079e-03,16:4.279776e-02):1.429205e-02,(19:1.665113e-02,(17:2.850054e-02,(18:1.423406e-03,((8:1.150234e-03,((5:1.621920e-03,((7:3.308061e-02,6:1.509215e-02):2.617421e-02,4:2.218919e-02):7.262332e-05):2.171221e-02,9:2.676384e-02):1.846538e-03):5.679052e-02,10:7.648650e-03):6.765990e-02):1.064672e-02):5.388971e-02):9.203346e-02):1.032008e-01):2.115289e-01):2.174163e-02,22:1.862061e-03):9.383113e-02):2.019180e-01,1:2.444841e-01);
   tree gen.62000 = [&U] ((((30:2.493162e-02,31:2.688144e-02):1.884637e-01,(((40:7.940237e-02,(((46:1.958008e-02,(47:3.223301e-03,((48:1.233332e-02,49:4.250213e-02):7.125128e-02,50:1.008369e-01):4.356653e-03):3.223341e-02):2.721793e-03,(45:6.120444e-03,(44:2.836368e-02,43:6.184248e-03):3.500097e-02):8.289152e-02):4.953854e-02,(41:2.017441e-02,42:5.731391e-02):2.570051e-02):5.064928e-02):1.937404e-01,(29:8.806852e-02,(26:1.459894e-02,(27:1.882434e-01,28:6.723418e-02):6.338647e-02):3.612379e-02):1.855671e-01):3.107202e-02,(32:4.697333e-02,((23:1.941435e-02,(24:2.717989e-02,25:2.932228e-03):4.413825e-02):1.888700e-01,(33:3.533027e-03,((35:3.465913e-03,34:1.853631e-02):1.824424e-02,((38:5.001846e-03,39:2.775560e-02):4.149582e-02,(37:4.673202e-02,36:1.188708e-02):5.901067e-03):1.127121e-01):9.195823e-02):4.393171e-02):1.830262e-01):1.348016e-01):1.644185e-02):1.029339e-01,(((((12:2.508289e-03,11:3.879175e-02):7.173961e-03,13:4.043021e-02):4.755055e-02,(14:2.876521e-03,15:1.676693e-03):5.960332e-02):1.451925e-01,(((18:1.336452e-02,(19:7.275976e-03,(20:8.985184e-03,16:1.163469e-02):4.818277e-02):2.631306e-02):4.774453e-02,17:3.126775e-02):6.004439e-02,(10:4.534879e-03,(((4:7.703196e-03,(6:7.752187e-03,7:1.896375e-02):6.159502e-02):2.076892e-02,(8:2.819446e-02,5:3.693424e-03):1.832531e-02):1.304140e-02,9:4.501569e-02):1.952620e-02):6.570100e-02):1.456354e-01):1.042555e-01,(21:2.661980e-02,22:7.761856e-03):6.161886e-02):7.679867e-02):1.150512e-01,(2:5.253825e-03,3:1.193966e-02):7.180990e-02,1:1.204870e-01);
   tree gen.64000 = [&U] (2:4.013683e-02,(((22:5.960817e-03,(((16:2.103116e-02,(((((10:2.000166e-03,((4:3.882307e-03,((6:2.558510e-02,7:3.012655e-02):3.257293e-02,(5:2.627869e-04,8:2.903129e-02):3.311816e-02):2.464848e-03):4.083845e-02,9:2.887790e-02):4.137988e-02):7.972005e-02,18:2.264419e-03):1.265980e-02,17:3.118981e-02):5.422188e-02,19:2.858465e-05):1.606511e-02,20:1.226185e-03):3.539282e-02):9.122395e-02,((13:1.298107e-03,(12:8.908169e-03,11:3.893329e-02):8.737212e-02):6.112267e-02,(14:3.250486e-03,15:3.006678e-02):1.196450e-01):1.157810e-01):1.108444e-01,21:1.821648e-02):3.791211e-04):8.727668e-02,((((30:2.724214e-02,31:3.801065e-03):1.391652e-01,(32:4.428680e-02,(((34:3.583541e-02,(35:1.023611e-02,(((39:2.056734e-02,38:9.296135e-03):9.212928e-02,36:2.897646e-03):7.410129e-03,37:4.165886e-03):1.832148e-01):1.630301e-02):8.628551e-02,(23:5.732310e-02,(25:1.432608e-02,24:4.087075e-02):9.640940e-02):1.747448e-01):2.757934e-02,33:7.490487e-03):2.096769e-01):1.877181e-01):4.463349e-02,(((40:6.828257e-02,(46:5.008256e-02,(((48:4.427943e-02,(50:2.372079e-01,49:6.329802e-02):7.876639e-04):4.924743e-02,47:1.762477e-02):6.608573e-02,(44:9.744790e-03,(45:1.342056e-02,43:8.207054e-03):1.897920e-02):7.074666e-02):1.546867e-02):1.088830e-01):1.615826e-03,41:3.641915e-03):7.398514e-02,42:1.884048e-02):2.177769e-01):3.589710e-02,(26:1.332406e-02,((28:1.169121e-01,27:3.047998e-02):4.230451e-02,29:1.069634e-01):2.570531e-02):1.657043e-01):1.368328e-01):2.942161e-01,3:3.873888e-02):8.867226e-03,1:2.754204e-01);
   tree gen.66000 = [&U] ((((((19:1.057136e-02,((17:8.077181e-03,(((9:1.281457e-04,(8:1.390718e-02,(((4:5.385990e-04,7:4.234491e-02):1.325732e-02,6:1.077569e-02):2.180775e-02,5:7.937245e-03):6.218921e-03):5.609637e-02):8.987675e-02,((15:1.022152e-03,14:7.491778e-03):1.375568e-01,((12:1.230437e-02,13:9.694900e-02):3.976047e-03,11:4.806995e-02):7.996054e-02):1.308219e-01):3.273348e-02,10:3.288106e-02):9.682223e-02):4.428062e-02,18:2.438766e-02):7.769734e-02):6.418364e-02,20:1.407054e-02):2.479395e-02,16:1.604381e-02):1.327849e-01,(22:1.365505e-02,21:2.113996e-02):5.454195e-04):7.997823e-02,((((27:9.355449e-02,28:8.725682e-02):4.685536e-02,29:8.399647e-02):2.924195e-02,26:1.681093e-03):2.561019e-01,((40:2.862687e-02,((41:1.214078e-02,((50:2.741144e-01,((44:3.544222e-02,(43:2.735640e-02,45:1.592630e-02):7.619803e-03):4.374768e-02,46:4.509004e-02):3.095463e-02):2.594168e-02,((48:3.395476e-02,49:4.352743e-02):2.029759e-02,47:1.539134e-02):3.979212e-02):8.965979e-02):3.387074e-02,42:4.349057e-02):4.068696e-02):1.868005e-01,((((25:5.104287e-02,(24:2.799834e-02,23:4.430503e-02):1.035078e-03):2.182944e-01,(33:2.261390e-02,(34:9.499348e-03,((37:1.755292e-02,(36:4.100585e-02,(38:1.956567e-02,39:2.058096e-03):2.335032e-02):1.719139e-02):1.019077e-01,35:6.932684e-04):1.581891e-02):9.615787e-02):9.340655e-02):9.451288e-02,32:4.478419e-02):7.766735e-02,(30:7.999412e-04,31:4.691592e-02):1.648946e-01):7.664043e-02):6.661363e-02):2.171450e-01):1.290257e-01,(2:2.168698e-02,3:3.391294e-02):9.926148e-02,1:2.274168e-01);
   tree gen.68000 = [&U] ((2:8.440560e-03,3:7.440654e-02):2.824552e-02,(((21:3.511005e-02,22:1.489935e-02):9.191408e-02,((16:5.556841e-03,(20:7.350985e-03,(((((((((4:2.819731e-02,7:5.937289e-03):2.594346e-02,6:7.214223e-03):4.860066e-02,5:3.657579e-02):4.102997e-02,8:5.836591e-03):2.196730e-02,9:3.789863e-02):5.451919e-02,10:3.666467e-02):7.569820e-02,18:1.982772e-02):1.619320e-02,17:5.899121e-02):7.689705e-02,19:6.161850e-03):5.037630e-02):1.375983e-02):1.300889e-01,((13:1.773346e-02,(12:1.622635e-02,11:2.611235e-02):2.378466e-02):1.315992e-01,(15:3.666951e-03,14:1.165297e-02):7.293905e-02):1.964499e-01):8.201349e-02):1.091199e-01,(((((33:7.540031e-02,((23:1.460200e-02,(25:6.751026e-03,24:2.785580e-02):1.065014e-01):3.988571e-01,(((38:5.933108e-02,39:2.205691e-04):6.426331e-02,(37:1.830371e-02,36:1.081366e-02):2.887027e-02):1.281108e-01,(35:2.016810e-02,34:3.216783e-02):1.953430e-02):1.139124e-01):2.911627e-02):1.004078e-01,32:4.676661e-03):9.084700e-02,((26:1.759496e-02,(28:1.128912e-01,29:1.509585e-01):5.937056e-02):1.051201e-01,27:3.122409e-02):3.503785e-01):1.603790e-01,(50:2.755703e-01,(((42:2.806326e-02,41:3.486469e-02):2.655298e-02,((46:7.129426e-02,((45:3.852145e-04,43:4.912177e-03):1.980219e-02,44:7.176070e-03):4.035965e-02):1.221824e-02,((49:5.525305e-02,48:7.491310e-02):2.941300e-02,47:1.649161e-02):7.151265e-02):5.235697e-02):1.649533e-02,40:5.545962e-02):4.135739e-02):2.209340e-01):4.003335e-03,(31:6.935309e-02,30:3.762337e-03):2.329811e-01):2.784704e-01):1.408411e-01,1:3.316878e-01);
   tree gen.70000 = [&U] ((((((30:1.946956e-02,31:1.106813e-02):9.342959e-02,(((33:1.419761e-02,((37:3.266318e-04,(36:3.961679e-03,(38:5.549791e-03,39:2.457951e-02):2.213070e-02):1.455994e-02):7.121225e-02,(35:1.133076e-03,34:1.851053e-02):1.912699e-02):5.335056e-02):2.914599e-02,(23:8.570907e-03,(24:9.779033e-03,25:1.618258e-02):3.039705e-02):1.264760e-01):8.077999e-02,32:3.908416e-03):7.956126e-02):2.089229e-02,((29:8.984960e-02,(27:4.359373e-02,28:6.529999e-02):3.268974e-03):1.715856e-02,26:1.010128e-03):8.001406e-02):5.642833e-03,(40:3.477879e-02,((((43:2.813474e-03,(44:1.669866e-02,45:1.446172e-03):6.157376e-03):3.710965e-02,46:1.986986e-02):4.824243e-02,((49:3.280576e-02,48:2.132375e-02):1.991623e-02,(47:1.924285e-02,50:1.238912e-01):4.513692e-04):3.765285e-02):1.803252e-02,(42:2.180131e-02,41:3.447657e-03):7.126305e-03):4.702630e-03):1.671843e-01):1.076892e-01,(((((20:1.173588e-02,16:1.394658e-02):2.591678e-02,19:1.056271e-02):6.724117e-02,((18:2.159185e-03,(((9:4.682167e-02,8:1.788311e-02):2.388870e-04,(4:6.690755e-03,((6:7.792778e-03,5:1.575928e-02):6.913253e-03,7:1.708998e-02):7.152286e-03):2.931484e-02):2.734931e-02,10:6.808385e-03):2.142522e-02):3.397448e-02,17:1.498176e-02):1.197381e-02):4.960182e-02,((13:2.964097e-02,(12:2.121138e-02,11:2.605932e-02):7.504398e-03):6.333371e-02,(14:3.814711e-04,15:4.879236e-03):4.476292e-02):4.554687e-02):8.398425e-02,(22:4.107128e-03,21:6.820698e-03):6.327105e-03):6.880515e-02):1.152495e-01,(2:2.588076e-03,3:6.368599e-03):5.471637e-02,1:9.734440e-02);
   tree gen.72000 = [&U] (((((((((35:2.004040e-03,34:9.305877e-03):2.654187e-02,((37:2.392186e-02,36:1.149694e-02):1.980292e-02,(38:1.579847e-02,39:3.097310e-02):5.312279e-02):9.770091e-02):6.774968e-02,33:2.775065e-02):7.910483e-02,(23:2.020919e-02,(24:9.081347e-03,25:2.238426e-03):5.352873e-02):1.552744e-01):1.016051e-01,32:1.022396e-02):7.727505e-02,((((27:3.506015e-02,28:4.379332e-02):1.533885e-02,29:5.329536e-02):8.950742e-02,26:3.475855e-02):8.731959e-02,(30:9.780384e-05,31:2.303654e-02):1.473804e-01):7.741919e-03):3.765257e-02,((40:4.469914e-02,(42:5.591361e-02,41:7.059255e-03):3.497188e-02):2.655070e-02,((((50:1.558500e-01,(48:4.134420e-02,49:2.449661e-02):3.538940e-03):1.758419e-02,47:2.037945e-02):2.787938e-02,46:4.005866e-02):2.331306e-03,((45:1.117173e-03,44:2.629726e-02):1.142314e-02,43:1.531486e-02):2.354956e-02):3.761156e-02):1.798384e-01):1.128727e-01,((21:6.322840e-03,(((16:2.853041e-02,20:2.140113e-03):3.746158e-02,((((((4:1.324713e-02,7:5.763888e-04):1.294939e-02,(6:7.181386e-03,(5:1.289145e-02,8:7.505966e-03):1.475167e-02):4.721693e-03):4.920239e-02,9:1.231351e-02):5.820561e-02,10:8.943224e-03):5.203651e-02,(17:4.099210e-02,18:1.475684e-02):3.101675e-04):8.438676e-02,19:5.259970e-03):2.277150e-02):3.029422e-02,((13:6.235289e-03,(11:1.377890e-02,12:1.379801e-02):2.188286e-02):1.100433e-01,(14:1.882599e-02,15:6.137878e-03):4.192705e-02):1.377678e-01):9.711308e-02):8.599632e-03,22:1.671347e-03):2.588931e-02):1.705222e-01,(2:4.816819e-03,3:5.435088e-02):1.733249e-01,1:1.955804e-01);
   tree gen.74000 = [&U] ((2:1.110147e-02,3:1.389082e-02):3.737602e-02,(((22:2.730506e-03,((17:9.416146e-04,(18:4.635221e-03,(((20:2.093542e-02,16:4.729483e-02):3.235967e-02,19:2.859207e-03):5.144478e-02,(10:1.039907e-02,(9:1.983192e-02,(((6:1.159806e-02,7:1.353267e-02):8.262613e-03,(4:5.171498e-03,5:6.617790e-03):2.148258e-03):5.690164e-02,8:1.622069e-02):3.712705e-02):3.866180e-02):8.991027e-02):1.436901e-03):4.077373e-02):8.301833e-02,((14:3.876397e-03,15:9.887399e-03):8.596186e-02,(13:5.672421e-02,(11:1.471178e-02,12:1.568874e-02):3.325818e-02):6.992993e-02):5.555734e-02):1.173260e-01):1.643725e-02,21:8.071193e-03):6.636848e-02,(((((33:5.336619e-02,((24:1.260664e-02,25:5.232994e-04):6.176249e-02,23:6.642885e-03):1.575675e-01):7.522284e-03,((35:5.255038e-03,((37:2.666285e-02,36:2.638008e-03):8.482003e-03,(39:2.915933e-03,38:2.159266e-02):3.733050e-02):1.896764e-01):1.365829e-02,34:1.081019e-02):8.358894e-02):7.847928e-02,32:2.589071e-03):6.425796e-02,((30:4.919989e-03,31:2.516309e-02):1.260547e-01,(((27:6.016398e-02,28:4.767336e-02):8.342834e-02,26:1.133803e-02):4.961545e-03,29:8.027255e-02):3.324722e-01):1.522908e-03):5.909307e-02,((40:8.307599e-03,((46:1.097440e-03,((44:2.040705e-02,(45:2.002155e-03,43:2.415813e-02):3.512735e-02):6.888819e-02,(47:3.331059e-02,(48:9.936914e-02,49:3.170654e-02):4.558351e-02):2.542529e-02):2.922006e-02):9.937241e-02,(42:6.516750e-02,41:1.794035e-02):1.735024e-03):5.562490e-02):4.176133e-02,50:1.603913e-01):1.612630e-01):1.832033e-01):1.254173e-01,1:1.721988e-01);
   tree gen.76000 = [&U] (((((17:9.261074e-03,((((((4:5.417952e-03,(6:1.638936e-02,7:1.947243e-03):3.471696e-02):2.080278e-02,5:3.100749e-02):3.353929e-02,(9:1.376640e-02,8:1.194239e-02):6.182029e-03):3.062572e-02,10:1.174408e-02):5.363415e-02,18:7.340156e-03):2.444035e-02,(19:2.014702e-02,(20:1.137567e-02,16:1.466180e-02):7.549512e-02):3.286080e-02):3.897904e-02):4.592134e-02,((13:1.164924e-02,(11:6.416844e-03,12:2.822018e-02):1.538532e-02):1.047070e-01,(14:7.650906e-03,15:4.127562e-03):7.949067e-02):2.074359e-01):8.968798e-02,(21:2.181260e-02,22:5.386490e-04):3.679557e-02):9.921175e-02,(((((29:1.091306e-01,28:7.324022e-02):3.166029e-03,26:4.927329e-03):1.820886e-02,27:7.655507e-02):2.855660e-01,((32:5.579434e-03,((33:1.876625e-03,(((36:1.188067e-02,37:1.287391e-02):5.821830e-03,(39:6.639473e-03,38:4.035009e-03):2.440974e-02):1.436582e-01,(35:2.203543e-03,34:2.696181e-02):7.768433e-04):1.133587e-01):1.292454e-02,(23:8.867158e-03,(24:1.657133e-02,25:7.008119e-03):4.408291e-02):2.578550e-01):9.798047e-02):7.792282e-02,(40:2.182006e-02,(42:7.464858e-02,(41:1.451752e-02,((46:8.676686e-02,((43:6.422350e-03,45:3.176822e-03):4.855168e-03,44:3.094159e-02):4.255104e-02):1.714156e-02,(50:2.149737e-01,((49:1.450528e-02,48:4.412976e-02):1.742996e-02,47:1.233200e-02):3.896605e-02):1.407582e-02):4.516777e-02):9.949524e-04):2.549108e-02):2.177598e-01):1.286108e-02):5.518844e-02,(30:5.360688e-02,31:1.019241e-02):1.180596e-01):8.102989e-02):9.147538e-02,(2:3.104695e-02,3:2.426909e-02):6.651793e-02,1:1.489173e-01);
   tree gen.78000 = [&U] ((2:4.425747e-02,3:1.258973e-02):6.713368e-02,(((22:2.915144e-03,21:1.888842e-02):3.784146e-02,((20:1.806562e-03,(((17:2.011700e-02,(18:2.791944e-03,(10:1.594474e-03,(9:2.385655e-02,(((4:2.729356e-02,(6:1.596488e-05,7:1.730977e-02):1.303508e-02):2.149155e-02,5:4.203960e-02):6.552951e-02,8:7.456321e-03):2.643878e-02):2.470889e-02):5.946406e-02):3.149782e-02):4.306109e-02,19:2.623345e-03):4.450650e-02,16:1.504009e-02):1.913816e-03):4.797261e-02,((14:3.185894e-03,15:1.860717e-02):1.370297e-01,(11:1.109286e-02,(13:2.346113e-02,12:1.637576e-02):3.560856e-02):9.860465e-02):6.271347e-02):1.251144e-01):5.475895e-02,(((30:2.114605e-03,31:2.901530e-02):1.234836e-01,((26:1.081857e-02,((27:5.941554e-02,28:9.966397e-02):1.682421e-02,29:8.536472e-02):9.061406e-02):1.377244e-01,((((24:2.813027e-02,25:3.222964e-03):2.043699e-02,23:2.847875e-02):1.361241e-01,((((37:1.162495e-02,36:8.948007e-03):3.071445e-02,(39:2.100520e-02,38:4.025127e-02):5.518358e-02):1.957286e-01,(35:1.540782e-02,34:4.994163e-02):2.184761e-02):9.168379e-02,33:1.817329e-02):3.442812e-02):8.510042e-02,32:6.869307e-03):8.812458e-02):6.770736e-02):5.113822e-02,(40:6.336401e-03,(((((45:1.572583e-03,43:1.352652e-02):2.806575e-03,44:2.957294e-02):3.176820e-02,(((48:7.539346e-02,(49:1.789197e-02,50:2.174981e-01):2.090895e-02):7.856843e-02,47:1.952080e-03):4.759329e-02,46:3.101671e-02):2.745763e-02):1.786355e-01,42:3.534135e-02):1.235247e-02,41:7.945064e-03):6.539479e-02):1.835494e-01):3.587738e-01):1.756402e-01,1:1.057707e-01);
   tree gen.80000 = [&U] ((2:4.276956e-02,3:1.077498e-01):4.317251e-03,(((22:1.198713e-03,21:2.428521e-02):3.065668e-02,(16:3.718259e-02,(20:4.822976e-03,((17:5.389069e-02,((((9:3.296426e-02,((5:6.768854e-03,(4:6.092914e-03,(6:1.961803e-02,7:6.188214e-03):9.657330e-03):3.209953e-02):3.830972e-02,8:2.526750e-02):4.232493e-02):4.302857e-02,((15:8.932010e-03,14:3.848987e-03):8.452902e-02,(13:5.551851e-03,(12:9.752245e-03,11:4.664547e-02):4.461258e-02):1.884796e-01):2.206780e-01):5.207684e-02,10:5.958107e-03):6.090462e-02,18:2.374937e-03):5.297493e-03):5.118886e-02,19:1.026203e-02):9.293765e-02):1.917307e-02):1.626093e-01):1.076184e-01,((32:1.684872e-04,(((35:7.985197e-03,(34:1.378774e-02,((36:2.015331e-02,(39:2.244638e-04,38:3.275551e-02):1.149108e-01):9.370496e-03,37:2.848375e-03):1.789933e-01):3.383372e-02):1.195426e-01,33:3.902235e-02):2.495409e-02,((25:2.357860e-02,24:4.058138e-02):2.412062e-02,23:7.747950e-03):2.216019e-01):1.187404e-01):9.323000e-02,((((28:1.062615e-01,27:6.167832e-02):2.191448e-02,26:3.072348e-03):4.092541e-02,29:1.145085e-01):2.612441e-01,((30:2.458286e-02,31:4.502120e-02):7.362850e-02,((50:2.316677e-01,((((49:5.355381e-02,47:2.834306e-02):7.496795e-03,48:8.392692e-02):6.435622e-02,((43:7.964366e-03,44:7.495620e-02):5.190681e-03,45:1.158225e-02):9.771797e-02):5.183931e-03,46:3.074806e-02):3.185523e-02):6.913367e-02,(40:1.807362e-02,(41:4.159716e-02,42:7.594143e-02):1.069101e-02):1.826761e-02):2.435466e-01):2.909850e-02):3.555615e-02):1.979360e-01):1.733463e-01,1:2.697729e-01);
   tree gen.82000 = [&U] ((2:1.622543e-02,3:3.570108e-02):9.330689e-02,(((22:7.117546e-03,21:2.928548e-03):3.569632e-02,((20:4.808276e-02,16:5.176958e-02):5.798670e-03,((((10:9.135147e-03,(((15:1.503805e-02,14:1.432873e-03):7.035915e-02,((12:9.140727e-03,13:5.148976e-02):9.350245e-03,11:2.481609e-02):1.224722e-01):1.732053e-01,(9:4.530504e-02,((5:1.288791e-03,((7:1.442715e-02,6:8.542905e-03):1.489980e-02,4:1.365378e-02):3.892105e-02):5.657485e-02,8:1.016737e-02):1.442791e-02):3.090981e-02):2.396770e-03):6.867038e-02,18:8.930209e-03):1.517433e-02,17:1.821581e-02):7.074512e-02,19:3.730159e-03):2.846905e-02):1.258201e-01):1.144001e-01,((30:1.121601e-02,31:7.591748e-03):5.286415e-02,(((27:5.077874e-02,(29:7.011748e-02,(28:9.846122e-02,26:1.303999e-03):4.153948e-02):7.056804e-02):2.166054e-01,(32:9.765053e-04,(33:3.193727e-02,(((35:1.566824e-02,34:9.760173e-03):5.781090e-02,(((39:3.285418e-03,38:2.867380e-03):1.281370e-02,36:1.156166e-03):5.260311e-02,37:1.134633e-02):6.228789e-02):7.608087e-02,((23:9.577672e-02,24:2.672461e-02):2.925804e-02,25:2.167671e-02):1.936884e-01):4.750719e-02):9.307733e-02):1.635450e-02):4.705962e-02,(40:1.072313e-02,(42:4.690629e-02,(41:1.641330e-02,((46:4.792683e-02,((45:6.703792e-03,43:5.808002e-03):3.195894e-04,44:2.576710e-02):6.060527e-02):8.314612e-03,(50:1.742609e-01,((49:6.665388e-02,48:2.236896e-02):5.216546e-02,47:3.554043e-04):5.339393e-04):8.442142e-02):4.935122e-02):9.173581e-03):5.247762e-02):2.026945e-01):2.405504e-02):1.253282e-01):1.574601e-01,1:2.649362e-01);
   tree gen.84000 = [&U] (((((32:4.196066e-03,((((35:1.843716e-04,(37:1.100841e-02,(36:1.411128e-03,(39:4.098580e-03,38:3.595255e-03):8.016541e-02):1.314901e-02):1.076581e-01):9.665403e-03,34:3.815408e-02):1.150563e-01,33:7.730213e-03):4.767026e-02,((25:7.152748e-04,24:5.334948e-02):3.852552e-02,23:5.706150e-02):2.940727e-01):1.010790e-01):8.137937e-02,(26:1.186583e-02,((29:1.588974e-01,27:1.225885e-01):1.544581e-02,28:8.362042e-02):4.213681e-02):2.891869e-01):2.253107e-02,((30:8.663348e-03,31:5.889483e-02):1.666630e-01,(40:1.776767e-03,(((((49:5.504430e-02,50:2.616216e-01):3.623811e-02,48:1.022479e-01):2.127555e-02,47:1.626976e-02):6.962491e-03,(((43:8.309435e-04,45:1.696362e-02):7.638773e-03,44:6.201171e-04):7.830495e-02,46:2.173751e-02):6.628559e-02):8.242113e-02,(42:3.069277e-02,41:4.414456e-02):5.346494e-02):1.363335e-02):1.150526e-01):1.657489e-01):2.077738e-01,(((20:5.035704e-02,((((((9:8.012866e-03,(8:4.947918e-03,(5:3.878157e-03,((6:6.247722e-03,7:2.602883e-03):1.483461e-02,4:6.798875e-03):1.822223e-02):2.010384e-02):2.573642e-02):4.038918e-02,10:1.979801e-02):3.697926e-02,18:3.716438e-02):5.933998e-02,17:2.314613e-02):3.993594e-02,19:1.453208e-02):6.564666e-02,16:2.883379e-02):2.985756e-03):1.357315e-01,((13:8.826872e-03,(12:5.971303e-03,11:5.919749e-02):2.192491e-02):1.366405e-01,(14:2.964674e-02,15:1.869826e-04):1.456741e-01):6.593212e-02):1.340564e-01,(22:2.369997e-03,21:4.716139e-02):1.252839e-02):1.275795e-01):1.869451e-01,(2:6.308054e-04,3:8.329475e-02):7.631957e-02,1:2.420282e-01);
   tree gen.86000 = [&U] ((((27:7.160789e-02,((28:6.753519e-02,26:8.328757e-03):2.590513e-02,29:5.396218e-02):7.349521e-02):1.317644e-01,(((30:1.581918e-03,31:4.450344e-02):7.390280e-02,(40:4.061966e-02,(((46:5.652890e-02,(50:3.095476e-01,((48:5.707364e-02,49:4.734550e-02):4.409396e-02,47:3.832618e-03):9.593632e-03):9.599126e-03):4.579524e-02,(44:4.578986e-02,(45:5.531516e-03,43:9.356835e-03):1.369684e-02):8.386724e-02):5.045702e-02,(42:4.999294e-02,41:2.527757e-02):2.508044e-02):4.200463e-02):1.530401e-01):6.713167e-02,(32:1.609335e-02,((((25:2.711026e-04,24:5.866184e-02):7.619111e-02,23:5.241399e-02):2.218134e-01,33:3.461922e-02):2.079329e-02,((35:8.420487e-03,((37:1.729477e-02,36:1.305162e-01):5.073438e-02,(39:2.115295e-02,38:3.515072e-03):1.036264e-01):1.076446e-01):1.711821e-02,34:3.178298e-02):1.323908e-01):1.577174e-01):2.066563e-01):1.108736e-01):1.972392e-01,((21:4.200727e-02,22:1.899277e-02):5.168491e-02,(((13:8.691651e-03,(12:5.855005e-03,11:2.485878e-02):3.641065e-02):6.821893e-02,(14:6.653692e-03,15:8.392223e-03):2.837988e-02):2.028271e-01,((19:8.059047e-03,(16:2.303413e-02,20:1.461036e-02):6.574086e-02):7.229516e-02,(17:3.419121e-02,(18:5.053143e-03,(10:8.860482e-03,((((6:6.029927e-03,(4:2.246181e-02,7:3.924399e-03):2.152240e-02):3.062612e-02,5:1.661606e-02):2.193282e-02,8:2.459433e-02):2.271223e-02,9:4.660878e-02):3.135483e-02):6.012824e-02):4.033805e-02):2.090400e-04):9.311570e-02):1.073936e-01):1.520637e-01):3.138513e-01,(2:2.033398e-02,3:8.560907e-02):9.156090e-02,1:1.183970e-01);
   tree gen.88000 = [&U] (((((32:8.546511e-03,(((35:3.360713e-03,(34:2.089239e-02,(((38:1.615344e-02,39:2.646217e-05):2.563380e-02,37:2.444947e-03):4.570414e-03,36:4.600751e-02):5.815556e-02):4.578937e-03):9.273718e-02,33:8.125533e-03):2.296938e-02,(23:1.970684e-02,(25:1.659937e-03,24:3.029721e-02):3.448930e-02):1.018426e-01):4.931364e-02):9.495498e-02,((40:3.288854e-02,((41:1.608762e-02,((((49:4.432102e-02,48:2.216877e-02):1.449978e-02,50:2.328937e-01):1.328309e-02,47:9.288661e-03):3.056434e-02,(((45:2.088332e-03,43:1.904538e-03):1.253493e-02,44:1.349291e-02):3.791132e-02,46:2.424691e-02):2.988855e-03):5.878440e-02):5.307231e-02,42:8.581078e-03):4.421316e-02):9.668254e-02,(27:2.991139e-02,(28:4.334024e-02,(29:7.201130e-02,26:2.340905e-02):2.596284e-02):4.304566e-02):7.563919e-02):2.715860e-02):4.729291e-02,(30:1.646246e-02,31:2.147785e-02):4.643592e-02):1.081224e-01,((((16:3.704781e-02,(19:5.532329e-03,(17:1.884162e-02,((10:4.315802e-02,((9:1.802261e-02,(5:3.315498e-03,(4:2.078022e-03,(6:2.043626e-02,7:5.772435e-03):1.489199e-02):3.368278e-03):1.133695e-02):9.627267e-03,8:1.573679e-02):2.445747e-02):4.546838e-02,18:8.152386e-03):2.865405e-02):1.889241e-02):3.357837e-02):6.681317e-03,20:6.481426e-04):5.271267e-02,((14:1.246300e-03,15:1.244534e-03):6.094069e-02,((12:6.083424e-03,11:1.727789e-02):2.299780e-02,13:7.673535e-03):7.395314e-02):5.167930e-02):2.518179e-02,(21:7.296058e-03,22:3.953246e-03):7.190248e-02):5.225784e-02):3.649810e-02,(2:4.076498e-04,3:3.698747e-02):2.952169e-02,1:1.239606e-01);
   tree gen.90000 = [&U] ((((22:2.198519e-02,21:9.609212e-03):2.680953e-02,((20:1.208684e-02,16:2.000211e-02):1.310506e-02,((17:2.732605e-02,(18:8.856480e-03,(10:9.582864e-03,(((15:1.796513e-04,14:1.488765e-02):1.052586e-01,(11:3.296772e-02,(13:2.949625e-02,12:1.273031e-02):2.365716e-03):8.783076e-02):2.176113e-01,(9:2.422323e-02,((5:3.456443e-03,(4:1.557683e-03,(6:1.539163e-02,7:8.014808e-03):4.006112e-03):1.391800e-02):9.256978e-03,8:2.170463e-02):3.798358e-02):7.358181e-02):3.202775e-02):5.158069e-02):3.958084e-02):2.331664e-02,19:1.233699e-02):6.476801e-02):1.074535e-01):1.169305e-01,(((((25:2.032161e-03,24:4.251905e-02):8.310752e-02,23:7.447644e-03):2.631240e-01,(((((38:2.982176e-02,39:1.563970e-02):2.802638e-02,(36:4.573618e-02,37:1.384042e-02):6.132800e-03):1.426999e-01,35:9.830300e-03):3.749594e-02,34:5.305406e-03):1.024887e-01,33:1.958697e-02):4.055549e-02):1.044595e-01,32:2.823732e-02):1.003494e-01,((30:4.649704e-03,31:5.307087e-02):1.462435e-01,((((41:2.132917e-02,42:4.494950e-02):7.021922e-04,((44:1.041132e-02,(43:5.076537e-03,45:1.654127e-02):3.382505e-03):8.796852e-02,(46:3.409998e-02,((48:1.129074e-01,49:2.346943e-02):2.537737e-02,(47:1.039112e-03,50:2.375454e-01):1.262867e-02):2.707872e-02):1.180318e-02):8.690397e-02):7.029410e-02,40:7.220918e-03):1.518527e-01,(27:5.643091e-02,(26:2.981385e-02,(28:1.083461e-01,29:1.395072e-01):3.333550e-03):5.416760e-02):1.047943e-01):3.906451e-02):1.103895e-01):2.551578e-01):9.652242e-02,(2:1.262838e-02,3:5.715518e-02):4.281361e-02,1:1.371258e-01);
   tree gen.92000 = [&U] ((((21:5.048528e-02,22:5.630105e-03):1.703982e-02,((16:1.712028e-02,20:1.238661e-02):2.026840e-02,((17:6.883777e-02,((10:5.650945e-03,(((((4:3.516975e-03,5:1.367153e-02):1.081665e-02,(6:1.679950e-02,7:6.810856e-03):9.171255e-03):2.843569e-02,8:9.606924e-03):4.776722e-02,9:2.989084e-03):1.531594e-02,((15:3.291397e-03,14:9.232962e-03):8.915288e-02,((12:6.965938e-03,11:1.920497e-02):2.121878e-02,13:4.596665e-02):1.091749e-01):1.130607e-01):2.375540e-02):7.119845e-02,18:1.237953e-02):6.217312e-03):3.088307e-02,19:4.194688e-03):1.410086e-02):9.304095e-02):3.883610e-02,(((30:2.990670e-03,31:3.174046e-02):6.267500e-02,(((((25:3.417821e-03,24:1.175709e-02):1.082888e-01,23:1.980432e-02):1.575682e-01,((35:2.233238e-02,(37:2.345740e-03,((38:4.549294e-03,39:3.382810e-03):3.267198e-02,36:1.709130e-02):1.349260e-02):7.749209e-02):1.417494e-02,34:1.404787e-02):9.951372e-02):3.075253e-02,33:4.064400e-02):9.082046e-02,32:2.048769e-03):1.684818e-01):8.107702e-03,((27:3.034013e-02,(26:2.703712e-02,(28:3.775623e-02,29:6.279498e-02):6.129252e-03):4.311985e-02):1.899257e-01,(((41:2.309808e-02,42:4.029644e-02):2.066929e-02,((44:1.360320e-02,(45:4.484900e-03,43:1.157126e-02):5.123391e-03):5.331581e-02,((47:7.139647e-03,((50:2.157867e-01,49:2.999593e-02):9.510506e-03,48:1.511598e-02):3.664899e-02):4.619491e-02,46:2.998685e-02):2.390874e-02):3.748779e-02):2.536426e-02,40:4.170866e-02):1.544704e-01):4.084115e-02):8.451474e-02):9.280834e-02,(2:1.058520e-02,3:1.109522e-02):7.535033e-02,1:1.534666e-01);
   tree gen.94000 = [&U] (((((32:8.979220e-03,(33:5.162837e-02,((23:4.502367e-02,(25:7.937476e-03,24:2.641906e-02):5.647289e-02):1.864749e-01,(((37:1.364923e-03,((38:2.048519e-03,39:1.317954e-02):1.309285e-02,36:7.841370e-04):2.811022e-02):1.115979e-01,35:2.806259e-02):1.692906e-02,34:3.569100e-02):1.327993e-01):1.822940e-02):1.172527e-01):1.017561e-01,((27:7.804123e-02,((29:9.661318e-02,26:1.641724e-03):2.407306e-02,28:8.888044e-02):5.851487e-02):2.073641e-01,((40:8.183430e-03,((41:8.244799e-04,((43:1.374452e-03,(44:2.087672e-02,45:5.705103e-03):6.379534e-04):8.749912e-02,(46:3.430450e-02,(47:3.267708e-03,(48:3.390052e-02,49:3.872340e-02):5.719711e-02):8.740600e-02):1.374181e-02):6.743897e-02):1.217460e-02,42:5.339883e-02):4.011904e-02):4.315364e-02,50:2.256605e-01):6.339952e-02):3.027725e-02):7.109220e-02,(30:1.231580e-02,31:1.095205e-02):7.135543e-02):9.901304e-02,((21:7.461517e-02,22:3.230455e-02):1.055455e-02,(((16:1.515414e-02,20:1.463177e-02):5.474052e-02,(19:1.093637e-02,((18:1.578647e-02,(10:1.649347e-02,(8:8.825383e-03,(9:3.526831e-02,(5:3.225521e-02,((7:1.179554e-02,6:1.389826e-03):2.202971e-02,4:1.264689e-02):2.052852e-02):2.603488e-03):5.237159e-03):1.717528e-02):2.374613e-02):1.622753e-02,17:2.531917e-02):1.138588e-02):5.627753e-03):3.647970e-02,((14:9.821348e-03,15:9.977031e-03):7.935401e-02,((11:6.524415e-02,12:1.265604e-02):5.496742e-03,13:5.952874e-03):1.282829e-01):7.814949e-02):7.170619e-02):6.015303e-02):8.856793e-02,(2:1.583220e-02,3:7.486524e-02):2.665158e-02,1:1.564424e-01);
   tree gen.96000 = [&U] ((((((26:1.953878e-02,(29:1.443028e-01,28:9.259477e-02):3.687008e-02):4.144735e-02,27:5.695451e-02):2.658712e-01,((32:4.850246e-03,(((24:1.717051e-02,25:4.495324e-03):9.240919e-02,23:1.060726e-02):1.608679e-01,(((((37:1.251169e-02,36:3.784105e-03):3.601983e-02,(38:2.158087e-02,39:4.613254e-03):5.505271e-02):1.321575e-01,34:3.112812e-02):1.111803e-02,35:1.879081e-02):1.831230e-01,33:4.697027e-02):1.141434e-02):2.346167e-01):5.920013e-02,(((((45:8.372078e-03,(43:3.033816e-03,44:6.390700e-03):2.160117e-02):6.894301e-02,(46:4.329634e-02,((48:1.820684e-02,49:4.693932e-02):7.109363e-02,47:1.478716e-02):6.396440e-02):2.872452e-02):3.971801e-02,50:2.395617e-01):3.669252e-02,(41:2.072264e-02,42:6.520695e-02):4.627212e-02):3.057473e-02,40:2.335729e-04):2.158959e-01):4.294865e-02):5.026320e-02,(31:1.404748e-02,30:1.059840e-03):2.550799e-01):1.238730e-01,(((15:1.803290e-02,14:5.076030e-03):1.572774e-01,((11:2.324652e-02,12:1.103093e-02):5.365908e-02,13:7.264441e-04):7.047028e-02):1.583040e-01,((22:9.494384e-03,21:2.934191e-02):1.617546e-02,(16:4.481710e-03,((19:4.697654e-03,(17:3.449937e-02,((10:1.082676e-02,(((5:2.363812e-02,(4:9.455324e-04,(6:1.979658e-02,7:2.172740e-04):1.655395e-02):4.385260e-02):3.192591e-02,8:2.305756e-02):8.377369e-02,9:3.068192e-02):3.913092e-02):8.666151e-02,18:1.835142e-03):7.817771e-03):4.827298e-02):3.206076e-02,20:1.670739e-02):3.421272e-02):1.559434e-01):2.201729e-02):7.571600e-02):1.936514e-01,(2:3.584098e-02,3:4.499631e-02):3.269618e-02,1:1.113813e-01);
   tree gen.98000 = [&U] (((((27:4.191797e-02,(29:1.426413e-01,(28:1.251415e-01,26:1.594932e-02):2.534163e-02):7.950763e-02):2.426307e-01,(((46:2.967202e-02,(((43:8.112292e-04,45:1.765320e-03):1.125698e-02,44:2.868085e-02):9.967139e-02,(47:2.966221e-02,((48:3.419430e-02,50:2.030498e-01):2.920609e-03,49:1.239798e-02):8.295406e-02):3.018888e-02):2.928956e-02):8.235400e-02,(41:1.974436e-02,42:3.684389e-02):2.276003e-02):4.717228e-02,40:4.242935e-02):1.612784e-01):4.430808e-02,((32:2.162985e-02,(((24:2.021074e-02,25:1.076577e-03):1.068040e-01,23:1.497984e-02):3.003134e-01,(33:3.444327e-03,(((38:1.314591e-02,39:1.515032e-02):2.370330e-02,(37:2.565837e-02,36:8.514333e-03):3.853369e-04):1.543225e-01,(35:1.098352e-02,34:1.098833e-02):2.716593e-02):1.529680e-01):8.322732e-02):9.752095e-02):9.360207e-02,(31:2.453063e-02,30:2.634007e-02):1.095402e-01):1.373411e-02):1.883778e-01,(21:2.608673e-03,((((15:2.033922e-03,14:4.287070e-03):1.171502e-01,(11:3.794869e-02,(13:4.074364e-03,12:6.487802e-02):3.109149e-03):9.861933e-02):3.630859e-02,(((8:2.836900e-02,(5:2.508478e-02,(9:3.499112e-02,((4:4.070970e-02,7:3.772654e-03):2.061513e-02,6:1.203146e-02):2.233301e-02):1.391794e-02):6.645695e-02):6.254852e-02,10:2.361699e-02):4.203012e-02,((17:2.029125e-02,(19:1.160560e-02,(20:2.552477e-02,16:2.011040e-02):2.967837e-02):1.175414e-02):4.330357e-03,18:1.086642e-03):3.667817e-02):7.426450e-02):2.018953e-01,22:6.901758e-03):2.653394e-02):2.352033e-01):1.415758e-01,(2:4.393032e-02,3:1.311212e-02):1.306941e-01,1:1.953246e-01);
   tree gen.100000 = [&U] (((((27:1.665235e-01,(26:4.090602e-04,29:7.524724e-02):8.342134e-04):2.101508e-02,28:7.367649e-02):7.775859e-02,((32:2.747348e-04,(33:4.165841e-02,((34:5.243199e-02,(((39:1.899353e-04,38:1.188456e-03):1.705875e-02,(36:1.282675e-02,37:1.898488e-03):3.334185e-02):1.337742e-01,35:6.333306e-03):1.889067e-02):1.352150e-01,(23:4.590017e-03,(25:9.258656e-03,24:4.247334e-02):8.931316e-02):3.464861e-01):4.064552e-03):2.027109e-01):1.067844e-01,(((((46:3.034402e-02,(((49:4.275730e-02,48:4.625836e-02):1.048241e-02,50:2.114464e-01):3.699945e-04,47:3.047041e-02):2.937451e-02):7.105162e-02,(44:1.249456e-02,(43:1.023107e-02,45:4.214796e-04):7.361263e-03):4.185356e-02):3.605584e-02,40:4.253670e-02):3.685809e-02,(41:2.850275e-02,42:5.939422e-02):3.713810e-02):2.230606e-01,(31:1.957399e-03,30:8.768159e-03):1.749075e-01):1.468405e-02):7.611284e-02):9.778187e-02,((21:4.794236e-02,22:2.327136e-03):6.800658e-02,(((16:1.731351e-02,20:3.241948e-03):2.940065e-02,(((18:6.250756e-03,(10:7.105985e-03,(8:5.395255e-02,((5:9.245379e-03,((6:5.346638e-02,7:1.589301e-02):1.112331e-02,4:1.263216e-02):4.268160e-03):2.080226e-02,9:2.472508e-02):1.919833e-02):6.477217e-02):3.456787e-02):1.070763e-02,17:2.651666e-02):2.860341e-02,19:1.468578e-02):1.134422e-01):1.549337e-01,((13:1.412837e-02,(12:9.482709e-03,11:5.902818e-02):2.521429e-02):1.438040e-01,(14:1.469562e-02,15:3.781000e-03):7.870421e-02):4.049592e-02):5.399985e-02):8.272492e-02):1.609408e-01,(2:1.810385e-02,3:3.329424e-02):1.126548e-01,1:1.070885e-01);
   tree gen.102000 = [&U] ((2:2.520912e-03,3:4.071926e-02):4.516794e-02,(((((17:2.413828e-02,(18:1.567200e-02,(10:1.730246e-02,(((5:1.057724e-02,((6:1.609388e-02,7:3.523947e-03):1.467087e-02,4:6.655966e-03):4.687007e-02):1.486200e-02,8:4.506600e-03):1.431438e-02,9:1.256260e-02):8.325586e-02):1.507587e-01):1.630222e-02):6.547105e-03,((16:6.121100e-03,20:1.120976e-02):3.009780e-02,19:7.246584e-03):2.797958e-02):1.507920e-01,(14:5.305469e-03,(15:1.861668e-03,(13:2.709302e-03,(12:1.734133e-02,11:3.950278e-03):1.623556e-02):1.446788e-01):2.819175e-02):1.063333e-01):3.082255e-02,(22:1.541400e-02,21:6.510925e-03):2.375060e-02):1.944279e-01,(((25:7.169695e-04,23:6.103277e-02):2.266712e-02,24:3.099620e-02):9.895416e-02,((30:7.624127e-03,31:3.507026e-02):3.630711e-02,(((40:2.756776e-02,(42:1.916796e-02,(41:1.998704e-02,((46:7.538325e-03,(43:4.215605e-03,(44:1.394881e-02,45:5.724054e-03):5.701106e-03):8.668477e-02):6.971104e-02,(((49:7.602153e-02,48:2.126447e-02):1.328763e-02,50:1.479449e-01):8.955274e-03,47:2.017331e-02):5.611299e-02):8.682756e-02):9.187888e-03):4.244484e-02):2.790393e-01,((26:3.054170e-02,(29:4.397593e-02,28:5.339215e-02):4.219638e-03):2.619817e-02,27:3.244838e-03):2.137262e-01):1.027389e-01,((((35:3.426136e-03,((37:2.739154e-03,36:4.502788e-02):1.606498e-02,(38:2.031604e-02,39:1.732417e-02):2.272032e-02):8.080413e-02):4.151453e-02,34:2.146019e-02):1.644079e-01,33:1.787205e-02):1.006032e-01,32:2.765566e-02):7.619375e-02):8.336781e-02):7.608943e-02):2.069495e-01):7.338591e-02,1:1.327363e-01);
   tree gen.104000 = [&U] ((2:4.803326e-03,3:2.088373e-02):2.391048e-02,(((((((33:2.116099e-02,(((36:2.511960e-02,37:8.114901e-03):1.035403e-02,(39:2.111679e-02,38:1.499098e-02):1.765212e-02):2.222897e-01,(35:7.081904e-03,34:2.144306e-02):3.156747e-02):1.091664e-01):7.890540e-03,(23:3.146216e-02,(25:1.599757e-02,24:1.270689e-02):8.127208e-02):2.192299e-01):1.497345e-01,32:4.511053e-02):7.382002e-02,(50:7.291879e-02,((40:5.721352e-03,(42:1.858326e-02,41:1.760536e-02):4.871886e-02):1.851041e-02,((47:1.147269e-03,(48:7.780178e-02,49:2.428884e-02):3.856429e-02):1.772548e-02,(46:2.639425e-02,(43:4.123695e-03,(45:1.415296e-02,44:2.027390e-02):1.488096e-02):9.981044e-02):5.333332e-02):3.172154e-02):8.059964e-02):1.913101e-01):3.579653e-02,(29:1.974811e-02,((28:6.150812e-02,27:1.031896e-01):4.360954e-02,26:6.627199e-03):1.473367e-01):2.399987e-01):2.317912e-01,(31:3.475563e-02,30:5.789864e-03):1.378104e-01):1.408122e-01,((((13:2.915942e-02,(12:7.810297e-03,11:2.241394e-02):6.737885e-03):9.072771e-02,(14:2.324655e-03,15:7.088253e-03):7.972560e-02):1.271516e-01,((16:1.111605e-02,20:2.777119e-03):2.325786e-02,((((10:4.536840e-03,((8:2.249008e-02,(5:2.705228e-03,(6:7.441038e-03,(4:8.920155e-03,7:6.036295e-03):1.361885e-02):3.397607e-02):2.721677e-02):7.266457e-02,9:3.320222e-02):7.124814e-02):1.111847e-01,18:8.948890e-03):3.081718e-02,17:3.852723e-02):3.272097e-02,19:5.277104e-03):4.341672e-02):1.315027e-01):7.982176e-02,(22:3.047812e-03,21:1.114962e-02):1.072275e-01):6.902530e-02):7.841154e-02,1:2.215629e-01);
   tree gen.106000 = [&U] ((2:3.469317e-03,3:1.305065e-02):8.361391e-02,(((((20:1.101879e-02,16:2.927298e-02):3.120139e-02,(19:3.352833e-03,(17:3.780533e-02,(18:2.124581e-02,(10:1.532676e-02,((((4:5.522081e-03,(7:3.839209e-03,6:2.567447e-02):8.325036e-03):7.572090e-03,5:9.313369e-03):2.760787e-02,9:1.884118e-02):2.679060e-02,8:1.923568e-02):5.411715e-02):4.531063e-02):8.527800e-03):2.360888e-02):3.486981e-02):8.349958e-02,(((11:4.940401e-02,12:3.616491e-02):3.949950e-03,13:1.298467e-02):9.757764e-02,(15:5.386668e-03,14:2.512914e-03):1.055654e-01):1.005511e-01):8.027213e-02,(21:1.968374e-02,22:3.262913e-03):9.970061e-04):1.346654e-01,((31:1.738392e-02,((25:3.727585e-03,(23:4.972633e-02,24:3.097034e-02):4.218723e-03):2.321364e-01,30:3.738294e-03):9.033353e-03):9.563836e-02,((32:5.860540e-03,((35:3.783871e-03,(34:2.416049e-02,((36:5.103543e-04,(38:2.573107e-02,39:1.042500e-02):2.245914e-02):1.796061e-02,37:1.739630e-02):1.312433e-01):1.037534e-03):2.352845e-01,33:8.047988e-03):1.357354e-01):4.487069e-02,((26:1.431037e-02,(29:7.596873e-02,(28:6.627483e-02,27:1.283950e-01):2.100488e-02):5.149434e-02):1.659828e-01,(40:6.690780e-03,((((48:3.674935e-02,(50:1.603264e-01,49:8.434976e-03):1.894269e-02):2.639639e-02,47:6.126707e-03):1.007211e-02,(((43:3.931779e-03,45:8.417072e-03):4.990297e-04,44:2.284321e-02):8.492137e-02,46:9.868361e-03):2.150204e-02):7.132365e-02,(42:9.185697e-02,41:7.016054e-03):5.149861e-03):2.449731e-02):2.613796e-01):1.284840e-01):3.033193e-02):1.617791e-01):7.173707e-02,1:1.936942e-01);
   tree gen.108000 = [&U] ((((50:1.085240e-01,((40:2.881448e-02,((47:6.504523e-04,(49:1.791090e-02,48:7.401019e-02):8.065393e-03):4.609367e-02,(46:4.096821e-02,(45:3.333271e-03,(43:2.636372e-03,44:1.732085e-02):4.555286e-03):5.738754e-02):2.114864e-03):8.351878e-02):5.330988e-04,(41:2.015046e-02,42:3.172887e-02):1.794415e-02):9.530293e-02):7.329361e-02,(((32:2.327983e-02,((((37:5.937466e-04,(36:4.392066e-03,(38:9.412619e-03,39:1.709374e-02):2.513026e-02):1.501594e-02):1.135857e-01,(34:1.254275e-02,35:3.626244e-03):3.204861e-02):7.115033e-02,(23:2.115396e-02,(24:1.819702e-02,25:1.842437e-03):1.787986e-02):3.010784e-01):4.079519e-02,33:4.520376e-02):1.099720e-01):9.964134e-02,(31:9.677812e-03,30:1.086265e-02):4.744891e-02):7.891795e-02,(26:2.335995e-02,(28:8.282660e-02,(29:1.259677e-01,27:7.690763e-02):2.370877e-02):2.731348e-02):1.792494e-01):2.828925e-02):1.035412e-01,(((((18:1.189849e-02,17:3.664485e-02):1.666403e-02,(10:1.443184e-02,(9:7.148017e-02,(8:9.283072e-03,(5:2.610203e-03,((4:1.396207e-02,7:4.309488e-03):7.885312e-03,6:1.997784e-02):1.575294e-02):1.654432e-02):2.810064e-02):5.216167e-02):2.160826e-02):4.239593e-03,(16:3.607027e-02,(20:4.101751e-03,19:4.172487e-02):1.190509e-02):3.593043e-02):9.517927e-02,((14:6.180288e-04,15:7.085276e-03):3.615230e-02,((11:1.076357e-02,12:1.502582e-02):1.615732e-02,13:2.893815e-03):1.357983e-01):8.144509e-02):7.092360e-02,(21:2.004472e-02,22:1.342050e-02):8.202882e-02):5.984274e-02):7.814468e-02,(2:1.534663e-03,3:3.727403e-02):3.594854e-02,1:1.174926e-01);
   tree gen.110000 = [&U] (((((23:9.536482e-02,(25:1.767289e-02,24:2.432089e-02):1.969880e-03):3.215034e-01,(31:2.264692e-02,30:1.597361e-02):3.770228e-02):7.620657e-02,(((32:1.065054e-02,(((34:2.155193e-02,((36:6.427455e-03,(38:2.427735e-04,39:2.739266e-02):4.236661e-02):1.963904e-02,37:9.751146e-04):2.370744e-01):5.039407e-03,35:2.454004e-02):1.260053e-01,33:5.359346e-02):1.638201e-01):7.269672e-02,(40:2.108976e-02,((41:1.575717e-02,42:3.753467e-02):3.031937e-02,(50:2.042359e-01,((47:3.341119e-03,(48:3.773835e-02,49:6.259526e-02):2.514576e-02):3.738916e-02,(46:3.598268e-02,(45:1.096715e-02,(43:1.499920e-02,44:1.934783e-02):7.589546e-03):1.087258e-01):4.660799e-03):2.593281e-02):4.009836e-02):1.920534e-02):1.369525e-01):7.941853e-02,(29:1.127470e-01,((28:9.744979e-02,27:1.051724e-01):9.514810e-02,26:2.064108e-03):1.424702e-02):1.353723e-01):2.669306e-02):2.532894e-01,(((20:2.867934e-02,((19:2.878385e-03,((18:2.328089e-02,(10:3.949838e-03,(((8:2.787478e-02,5:1.126276e-02):1.338247e-02,((7:4.580000e-03,6:2.688408e-02):6.663933e-03,4:7.989000e-03):1.916040e-02):2.580259e-02,9:4.709344e-03):9.817718e-02):1.444602e-01):1.638401e-02,17:2.079702e-02):2.781338e-02):8.250226e-02,16:1.959448e-02):6.973325e-03):7.131383e-02,((13:5.235825e-02,(12:1.387914e-02,11:1.828634e-02):6.893800e-04):6.108344e-02,(15:1.552017e-02,14:2.387368e-02):9.313107e-02):1.189246e-01):8.163278e-02,(21:1.565283e-02,22:2.294965e-02):3.486448e-02):5.372504e-02):7.147623e-02,(2:1.636084e-03,3:2.792181e-02):9.799594e-02,1:1.789148e-01);
   tree gen.112000 = [&U] ((((((31:1.466425e-02,30:2.186620e-02):1.035359e-01,(((42:2.356977e-02,(((45:1.584870e-02,43:4.043174e-02):2.144487e-02,44:7.123955e-04):7.234552e-02,(46:4.299030e-02,(47:1.112578e-02,(48:5.165832e-02,(49:2.313223e-02,50:1.807107e-01):1.662055e-02):4.871408e-02):2.586840e-02):6.745487e-03):2.441133e-02):1.521547e-02,41:1.656107e-02):6.836980e-02,40:1.148037e-03):1.601972e-01):1.326843e-02,(((((23:2.821500e-02,(24:3.405228e-02,25:2.473924e-03):4.357246e-02):1.837410e-01,33:2.471741e-02):2.120883e-03,(35:4.272011e-03,(34:1.285775e-02,((38:1.374973e-02,39:2.603149e-02):8.866169e-02,(37:2.487950e-02,36:3.552072e-03):2.325600e-02):1.035514e-01):3.807810e-03):9.546244e-02):1.529110e-01,32:7.674108e-03):5.751791e-02,(((28:4.833070e-02,27:4.619933e-02):4.853775e-02,26:1.452049e-02):9.053634e-02,29:8.984080e-03):2.084562e-01):3.069946e-02):1.904935e-01,(21:3.356919e-03,22:2.138249e-03):5.229277e-02):3.870007e-02,((((12:1.963927e-02,11:1.638666e-02):2.080175e-02,13:3.778131e-02):7.652386e-02,(15:2.678135e-03,14:3.870318e-03):7.247189e-02):1.113089e-01,(((8:1.083304e-03,((((7:1.586071e-03,9:6.372825e-02):1.916103e-02,4:4.931586e-03):1.374358e-02,6:1.050406e-02):3.148225e-02,5:9.260100e-03):2.185822e-02):5.228500e-02,(18:4.897319e-03,(17:4.983780e-02,(19:1.675029e-02,(20:2.830979e-03,16:3.502987e-02):4.873619e-02):2.323717e-02):1.224904e-02):3.484681e-02):8.034837e-03,10:2.451219e-02):8.030924e-02):5.757450e-02):1.720628e-01,(3:2.504065e-02,2:2.578312e-02):2.523898e-02,1:1.475022e-01);
   tree gen.114000 = [&U] ((3:5.172860e-02,2:1.346196e-03):2.947549e-02,(((21:5.975537e-05,(((((20:6.556650e-03,16:1.705592e-02):4.903173e-02,19:7.357051e-04):3.107897e-02,(18:1.501174e-03,(10:9.347762e-03,(((((5:8.562258e-05,8:1.878273e-02):2.574732e-02,6:2.000061e-02):2.626467e-02,4:2.620574e-03):8.781026e-03,7:3.762399e-03):4.939741e-02,9:6.000804e-03):2.929325e-02):5.586528e-02):8.873470e-03):1.081507e-02,17:2.301088e-02):1.000615e-01,((14:4.900783e-04,15:7.366198e-04):7.730447e-02,((11:4.125064e-02,13:8.582491e-03):6.027006e-03,12:6.216107e-03):6.764198e-02):1.343189e-01):7.557309e-02):4.221275e-03,22:1.312425e-02):2.331433e-01,(((23:4.632728e-02,(24:2.058701e-02,25:5.353421e-03):2.947582e-02):1.250074e-01,(31:1.813435e-02,30:2.079772e-03):6.947489e-02):2.338451e-02,(((50:7.008039e-03,(((46:3.018792e-02,(44:3.499536e-03,(43:8.320022e-03,45:7.299688e-03):3.607109e-03):5.898072e-02):2.096951e-02,(47:4.830233e-03,(49:3.892641e-02,48:3.398201e-02):1.720176e-02):1.841728e-02):2.624115e-02,((42:2.113253e-02,41:6.374725e-03):5.902874e-03,40:3.068122e-02):6.001518e-02):2.203638e-01):1.822730e-01,(29:1.572918e-02,((28:6.949323e-02,27:1.143336e-01):3.849283e-02,26:6.252568e-02):4.530822e-02):1.330849e-01):1.105040e-01,(((35:6.484831e-04,((((39:1.143281e-02,38:1.341753e-02):1.788510e-02,36:4.497810e-03):2.850866e-02,37:3.730975e-02):1.333955e-01,34:1.502009e-02):7.432628e-03):1.132662e-01,33:5.974671e-03):8.572645e-02,32:2.561641e-02):5.704488e-02):2.183266e-02):1.482356e-01):7.224112e-02,1:2.029474e-01);
   tree gen.116000 = [&U] ((((((26:5.377060e-03,28:9.179366e-02):4.219024e-02,29:1.146875e-01):4.614288e-02,27:6.857793e-02):1.604429e-01,((31:2.621619e-02,30:8.744457e-03):9.115429e-02,((((23:1.195696e-02,(24:3.604792e-02,25:7.262953e-05):8.817481e-02):3.397738e-01,(((35:8.723576e-03,((36:3.012380e-03,37:1.521379e-02):4.133986e-02,(38:1.198327e-02,39:1.634381e-03):3.056174e-02):1.492317e-01):2.704127e-02,34:1.178954e-02):1.095288e-01,33:3.894969e-02):1.297938e-02):1.159765e-01,32:2.008802e-02):1.897685e-01,(((42:3.616289e-02,41:1.118679e-02):7.925312e-03,((((45:2.698259e-02,43:6.211788e-03):5.651669e-03,44:1.111898e-02):6.262379e-02,((48:3.523298e-02,(49:5.039421e-02,50:1.912451e-01):2.448099e-03):6.025114e-02,47:1.277557e-02):5.106020e-02):8.647341e-03,46:3.162089e-02):9.191366e-02):5.577579e-02,40:1.610607e-02):1.998509e-01):5.575641e-02):3.914479e-02):1.285448e-01,(((((11:3.845120e-02,12:1.660283e-02):3.015344e-04,13:2.428872e-02):1.091163e-01,(15:7.464636e-03,14:2.955523e-03):7.513556e-02):1.014284e-01,((((10:1.079151e-02,(9:2.351136e-02,((((4:4.505990e-03,7:1.886694e-02):1.104304e-02,6:1.631177e-02):2.014740e-02,5:4.415409e-03):2.523988e-02,8:2.867744e-02):4.360059e-02):3.373367e-02):1.198562e-01,16:1.569877e-02):5.389465e-02,20:4.714982e-03):4.286718e-02,(19:2.940144e-02,(18:6.616750e-02,17:8.367350e-03):1.256459e-02):2.341533e-02):2.188888e-01):3.481729e-02,(21:1.989011e-02,22:4.338965e-03):8.831556e-02):7.770052e-02):8.912928e-02,(2:1.113970e-03,3:1.123511e-01):6.172462e-02,1:1.826567e-01);
   tree gen.118000 = [&U] ((3:2.203460e-02,2:2.948494e-03):6.129090e-02,((22:7.923568e-04,((((19:1.305225e-02,(17:2.038445e-02,(18:1.446948e-02,(10:2.008932e-02,(((6:8.969975e-03,7:5.713332e-04):1.689051e-02,(4:2.790438e-03,(5:7.005654e-03,8:1.322857e-02):1.280183e-02):1.187238e-02):5.917218e-02,9:4.815824e-03):5.631085e-02):3.628748e-02):3.279070e-02):3.866689e-02):3.026260e-02,(16:1.144216e-02,20:5.804360e-03):2.527106e-03):7.289772e-02,((14:1.564967e-03,15:1.617590e-03):5.342132e-02,((11:2.576476e-02,12:1.212968e-02):1.475856e-02,13:5.718460e-03):7.099678e-02):5.915723e-02):1.134945e-01,21:3.942696e-03):8.935670e-03):1.267136e-01,((50:2.129827e-02,((47:1.808026e-02,(49:4.865375e-02,48:2.267707e-02):2.564599e-02):3.026978e-02,(((40:4.042661e-02,42:4.663855e-02):4.869254e-03,41:1.449028e-02):4.787778e-02,(46:2.184201e-02,(44:9.739549e-03,(45:1.217499e-02,43:5.985629e-04):6.647870e-03):8.679891e-02):1.351628e-02):1.803342e-02):1.167235e-01):1.252461e-01,((27:9.335227e-03,(28:7.471410e-02,(29:5.390136e-02,26:3.509436e-03):3.199106e-03):5.293440e-02):1.537425e-01,(((((24:1.559988e-02,25:7.090214e-03):2.950605e-02,23:2.479971e-02):1.250148e-01,(33:1.995569e-02,(34:5.344073e-02,(((39:6.372731e-03,38:1.307595e-02):2.439375e-02,(36:9.753082e-03,37:5.139619e-03):1.451464e-02):1.213464e-01,35:8.574758e-03):7.091542e-03):1.391285e-01):1.777897e-03):1.859709e-01,32:4.732674e-02):4.772800e-02,(31:1.756077e-02,30:2.651232e-02):1.097169e-01):1.204043e-01):4.241154e-02):1.081187e-01):3.390403e-02,1:6.814055e-02);
   tree gen.120000 = [&U] ((3:3.907719e-02,2:6.433705e-02):5.453622e-02,((22:3.206701e-03,(21:7.576416e-03,((((16:2.165597e-02,20:7.438680e-03):5.628797e-02,19:2.578686e-03):3.925561e-02,(17:4.455159e-02,(18:3.656016e-03,(10:2.071429e-02,((9:2.404158e-02,(((6:1.646818e-02,4:3.339304e-03):3.211829e-03,7:8.788189e-03):1.192791e-02,5:4.950037e-03):1.927515e-02):1.986857e-02,8:3.539648e-03):6.707022e-02):4.677082e-02):5.291797e-02):7.976052e-02):7.466281e-02,((14:1.081596e-02,15:1.057155e-02):1.339911e-01,(11:2.196844e-02,(12:1.856197e-02,13:2.717995e-02):3.701388e-03):1.073164e-01):2.885503e-02):1.888132e-01):1.510379e-02):2.332622e-01,((((28:1.528848e-01,(26:4.568730e-03,29:1.883440e-01):1.291717e-02):1.038957e-01,27:5.949509e-02):1.436690e-01,(50:6.236157e-02,((47:3.453102e-02,(49:1.083182e-01,48:8.412788e-02):1.260696e-02):1.527220e-03,(((42:1.925509e-02,40:5.479658e-02):2.636559e-02,41:1.081105e-02):6.382867e-02,(((45:8.461814e-03,43:7.373111e-03):1.928243e-02,44:1.929892e-02):7.091859e-02,46:1.886631e-02):4.761352e-02):1.211884e-02):3.059383e-01):1.977727e-01):4.630709e-02,((31:3.781406e-02,30:4.138628e-03):1.483743e-01,(((((35:1.248843e-02,((37:2.798585e-02,36:1.329918e-02):7.016419e-02,(39:2.744294e-02,38:9.972436e-03):5.244575e-03):9.301149e-02):2.660483e-02,34:1.201202e-02):1.472426e-01,(25:6.594419e-03,(24:2.119082e-02,23:6.391940e-02):1.091831e-03):2.880369e-01):1.520080e-02,33:7.772845e-03):1.341379e-01,32:5.265504e-03):7.272470e-02):4.323859e-02):2.574188e-01):4.181382e-02,1:8.697738e-02);
   tree gen.122000 = [&U] (((((((((34:4.080240e-02,35:1.379496e-02):8.816758e-02,((38:2.641022e-03,39:2.004962e-02):1.971291e-02,(36:1.300432e-02,37:1.526185e-03):1.208147e-02):1.352268e-01):5.164486e-02,(23:7.412656e-02,(24:2.168577e-02,25:5.020491e-04):1.506988e-03):2.472598e-01):4.051803e-02,33:8.517416e-03):2.778906e-01,32:5.366809e-02):1.606531e-01,(((28:9.295994e-02,(26:1.512971e-02,29:1.010889e-01):1.696923e-02):2.203693e-02,27:5.131224e-02):7.112684e-02,((40:2.625291e-02,(42:5.395695e-02,((((48:2.658490e-02,(50:2.662041e-01,49:1.846011e-02):4.556204e-02):3.470347e-02,47:4.551230e-03):2.886695e-02,(46:9.849002e-03,(44:2.643855e-02,(43:5.156093e-03,45:4.162308e-03):3.005790e-03):6.784587e-02):1.601448e-02):2.675535e-02,41:3.427081e-03):7.959829e-03):4.152342e-02):9.648274e-02,(31:7.709810e-02,30:9.336837e-03):6.776066e-02):5.905913e-02):6.140368e-03):6.585076e-02,((21:1.191725e-02,22:8.618941e-03):3.877991e-02,(((20:6.884542e-03,16:1.518142e-02):4.443473e-03,(19:6.123324e-05,(17:3.028705e-02,((10:1.667832e-02,(((5:1.106299e-02,((6:1.700508e-03,7:1.024301e-02):5.166875e-03,4:1.581719e-02):2.399811e-02):2.045792e-02,8:4.169140e-03):1.480154e-02,9:7.783359e-03):2.892087e-02):6.739823e-02,18:5.455739e-03):4.055395e-02):3.122336e-02):9.022216e-02):4.798887e-02,(((13:4.223248e-02,(12:1.634092e-02,11:1.711866e-02):8.523215e-03):2.271087e-01,15:1.027135e-02):1.763622e-03,14:2.985579e-03):3.076057e-01):5.431589e-02):6.886199e-02):2.325281e-01,2:6.210576e-04):2.264667e-02,3:3.613577e-03,1:1.850044e-01);
   tree gen.124000 = [&U] (3:6.028128e-03,(((((31:6.158700e-02,30:2.905213e-02):1.281827e-01,((((33:1.775064e-02,(34:1.528550e-02,((((38:6.119459e-03,39:2.879654e-02):3.573762e-02,36:5.132527e-03):1.769891e-02,37:1.252785e-02):9.072231e-02,35:9.441013e-03):3.246508e-02):9.952073e-02):2.463743e-02,((25:5.646163e-03,24:1.903951e-02):3.661854e-02,23:2.052672e-02):1.762673e-01):8.093604e-02,32:2.912875e-03):1.227606e-01,(40:3.597959e-02,((46:2.921490e-02,(((48:5.629574e-02,(50:1.949478e-01,49:1.751520e-02):1.166196e-02):2.259705e-02,47:1.379450e-02):3.823664e-02,(43:6.683421e-03,(45:7.549286e-05,44:5.998497e-03):4.506151e-03):1.000299e-01):1.516683e-03):3.863755e-02,(41:5.572785e-03,42:3.210401e-02):2.460688e-02):1.206439e-02):1.283558e-01):9.498082e-02):1.791822e-02,(((26:2.737562e-02,28:7.089624e-02):4.776262e-03,29:9.988662e-02):3.165196e-02,27:2.509428e-02):3.396559e-01):4.273950e-02,(((21:1.057243e-02,((19:9.893290e-03,(17:5.250214e-02,((10:5.557774e-03,((((4:2.589204e-02,5:5.002844e-03):1.858090e-02,(7:1.122969e-03,6:3.942089e-02):2.067554e-02):1.503166e-02,8:9.614657e-03):4.541175e-02,9:2.208020e-02):4.539918e-02):5.187930e-02,18:7.211541e-04):1.257722e-02):2.729357e-02):4.186794e-02,(20:1.336301e-02,16:8.462365e-03):5.906055e-04):1.370218e-01):3.827999e-02,22:2.386471e-04):5.872597e-02,(((12:5.240357e-03,11:1.729158e-02):1.249263e-02,13:1.345685e-02):1.516026e-01,(14:1.951075e-02,15:1.730963e-03):1.222731e-01):1.530112e-01):7.349626e-02):1.649500e-01,2:1.260041e-03):5.071145e-02,1:1.422232e-01);
   tree gen.126000 = [&U] ((((((14:7.479200e-03,15:2.821037e-03):3.900789e-02,((12:6.929125e-03,11:6.429810e-03):5.693575e-03,13:2.422727e-02):7.732606e-02):2.443381e-02,((19:8.689702e-03,(17:2.968360e-02,(18:5.363649e-03,(10:3.246458e-03,(((4:4.177906e-03,(6:1.248843e-02,7:6.301188e-03):1.983663e-04):6.997888e-03,(5:3.567536e-03,8:5.131160e-02):4.677252e-02):2.298853e-02,9:4.337493e-03):3.526069e-02):1.741702e-02):6.184384e-03):3.264743e-02):2.589422e-02,(20:1.784204e-02,16:2.024061e-02):7.687287e-03):3.474929e-02):2.565163e-02,(21:3.223744e-02,22:6.113030e-03):1.902133e-02):4.064776e-02,(((31:6.622525e-03,30:1.207418e-02):1.323547e-01,((29:1.964236e-02,((27:7.391192e-02,28:6.253308e-02):1.730692e-02,26:5.683278e-03):3.113700e-02):1.121349e-01,(50:1.153684e-02,(((47:9.683603e-05,(48:2.610197e-02,49:1.735276e-02):4.130979e-02):3.921321e-02,46:3.676333e-02):6.561819e-03,((40:6.994966e-02,(42:2.703595e-02,41:5.445467e-03):6.335061e-03):2.119181e-02,((44:5.842049e-03,45:2.221942e-05):3.414240e-03,43:2.112099e-03):6.073574e-02):1.179047e-02):1.395138e-01):1.090307e-01):5.051861e-02):4.743292e-03,((33:2.470840e-03,(((35:1.169998e-02,34:1.231988e-02):1.265570e-02,((39:1.698201e-02,38:4.010931e-03):2.277095e-02,(36:1.719189e-02,37:1.645034e-03):2.904963e-02):4.865734e-02):5.624587e-02,(23:4.633499e-02,(24:1.303074e-02,25:4.733322e-03):1.320389e-02):1.532208e-01):2.359422e-02):1.022926e-01,32:5.073246e-02):1.334856e-01):6.469306e-02):7.117983e-02,(3:1.384489e-02,2:1.307263e-02):4.756524e-02,1:1.228451e-01);
   tree gen.128000 = [&U] (((((14:2.944001e-02,15:5.506450e-03):3.193507e-02,((12:1.281950e-02,11:1.299596e-02):1.307272e-02,13:3.661748e-02):4.478380e-02):8.587427e-02,(((16:2.827225e-02,20:6.339188e-03):3.583879e-03,(19:4.918342e-03,(17:2.512824e-02,(18:5.833711e-03,(10:7.764697e-03,(((5:5.113314e-02,((7:2.257697e-02,4:2.574026e-03):4.152537e-02,6:9.782192e-03):3.211443e-03):1.236699e-02,8:1.624870e-02):1.223392e-02,9:1.267485e-02):3.801486e-02):4.157274e-02):1.093362e-02):2.536130e-02):5.791805e-02):1.518140e-01,(21:1.122758e-02,22:9.023709e-03):9.705074e-02):3.736283e-02):1.134359e-01,(((((29:5.469144e-02,(28:8.840759e-02,26:5.501865e-03):7.521150e-03):3.373219e-02,27:8.686969e-02):1.277956e-01,(50:3.732972e-02,((46:1.730626e-02,((40:2.985148e-02,(42:7.925336e-02,41:1.756065e-02):5.763353e-02):5.176930e-02,(45:5.434907e-03,(43:1.039709e-02,44:1.856277e-02):2.087097e-02):6.512529e-02):7.064578e-03):2.936525e-02,((48:4.383835e-02,49:2.415280e-02):5.598375e-02,47:9.275845e-04):3.441105e-02):2.011482e-01):1.233607e-01):6.862527e-02,(((((35:6.833337e-03,34:3.276063e-02):2.780654e-02,(36:2.390766e-02,(37:1.509888e-02,(39:2.963111e-03,38:3.338163e-02):2.610866e-02):2.371914e-02):6.524917e-02):7.667688e-02,33:2.960699e-02):2.503930e-02,(23:5.084516e-02,(24:2.210861e-02,25:2.268024e-03):1.699352e-02):1.230299e-01):7.232448e-02,32:3.263191e-02):8.438334e-02):1.432981e-01,(31:3.655657e-02,30:1.333988e-02):3.326233e-02):1.143649e-01):1.169748e-01,(3:5.066033e-02,2:2.282362e-02):6.650031e-02,1:1.071952e-01);
   tree gen.130000 = [&U] ((2:5.329447e-03,3:3.632287e-02):4.642511e-02,(((22:9.663073e-03,21:5.304004e-03):6.933553e-02,((((12:1.022525e-02,11:1.507599e-03):8.587199e-03,13:2.758213e-03):1.320287e-01,(14:1.722188e-04,15:1.433697e-02):3.884562e-02):1.198374e-01,(20:1.966792e-03,(19:3.841075e-02,((((10:3.221008e-02,((5:1.196939e-02,(6:2.470039e-03,((4:1.829453e-02,7:1.271018e-03):6.543019e-03,9:7.730070e-02):2.357593e-02):2.422086e-02):3.884116e-02,8:9.943277e-03):3.856690e-02):7.273459e-02,17:3.611510e-02):1.111840e-02,18:1.489781e-02):7.797419e-02,16:4.850069e-03):9.643555e-03):6.176920e-03):9.048649e-02):3.243114e-02):7.356208e-02,(((((33:5.576431e-02,((25:1.730079e-03,24:2.778787e-02):7.374595e-02,23:6.243379e-03):1.088956e-01):1.143599e-02,((34:1.187847e-02,35:5.413429e-02):3.728784e-02,(37:2.947275e-02,((38:3.679556e-03,39:1.221108e-02):6.500086e-02,36:2.538164e-03):2.409210e-02):9.610801e-02):6.534342e-02):1.224365e-01,32:2.144948e-02):1.068416e-01,((28:1.074836e-01,(26:2.041101e-02,(27:8.455247e-02,29:4.656408e-02):1.583977e-02):2.689551e-03):1.076757e-01,(40:1.271058e-02,(((50:1.668954e-01,((49:6.643903e-02,48:5.571643e-02):1.932966e-03,47:4.744302e-02):2.000082e-03):2.225131e-02,(46:3.465782e-02,((44:9.634125e-03,43:1.785261e-03):1.170807e-03,45:1.742712e-02):7.670622e-02):5.479880e-02):5.359593e-02,(42:3.801324e-02,41:4.093073e-02):3.170218e-02):2.205229e-02):1.422359e-01):1.656231e-02):5.085326e-02,(30:9.656807e-03,31:1.740244e-02):2.970529e-02):1.410702e-01):1.500425e-01,1:1.312417e-01);
   tree gen.132000 = [&U] ((((22:8.835391e-03,21:3.368382e-02):1.320429e-01,(((14:1.558650e-03,15:8.912549e-03):1.016562e-01,(13:5.696632e-03,(12:1.361505e-03,11:1.431981e-02):4.160883e-02):8.240979e-02):4.608288e-02,(17:1.849284e-02,(((20:1.341572e-02,16:5.685597e-03):3.803443e-02,19:3.524215e-02):2.674674e-02,(18:1.963211e-02,(10:8.757178e-03,(((5:3.972916e-04,(4:2.713860e-03,(7:9.307441e-04,6:3.812045e-02):8.368705e-03):3.811995e-02):2.709574e-02,8:8.645867e-02):1.121427e-02,9:4.883470e-02):3.750427e-02):4.099834e-02):4.442902e-02):2.959323e-02):2.029343e-01):7.737742e-02):3.591375e-02,((50:4.516343e-02,((49:2.491404e-03,48:3.772444e-02):8.476638e-02,((46:2.869510e-02,(((44:3.115079e-02,45:6.745047e-03):2.109553e-03,43:5.969884e-03):4.453381e-02,(40:4.092582e-02,(42:1.065137e-01,41:1.643790e-02):8.682671e-02):5.101014e-02):1.279855e-02):1.863363e-02,47:1.526400e-03):2.862137e-02):2.138183e-01):2.575397e-01,(((((27:8.582769e-02,28:1.670965e-01):6.193331e-02,29:7.804446e-02):3.027831e-02,26:4.112061e-03):2.633601e-01,(32:2.325677e-03,((23:2.459791e-02,(24:3.712445e-02,25:3.298182e-03):1.971701e-01):2.197378e-01,(33:1.696337e-02,(((36:2.835246e-02,(39:9.647822e-03,38:4.015664e-03):6.430521e-02):7.837712e-02,37:1.189753e-02):1.406364e-01,(34:1.974039e-02,35:8.670283e-03):2.179561e-02):9.307695e-02):6.495278e-02):7.678895e-02):1.025780e-01):1.583546e-02,(31:3.499812e-02,30:4.450884e-03):1.899148e-01):1.448823e-01):1.181286e-01):1.384324e-01,(3:1.102572e-01,2:1.366359e-02):1.354950e-01,1:2.836867e-01);
   tree gen.134000 = [&U] ((((21:3.134377e-03,22:1.974431e-02):5.154013e-02,(((14:3.337741e-03,15:8.256301e-04):5.821868e-02,(13:6.014842e-03,(12:1.139848e-03,11:2.355239e-02):3.897658e-02):4.305124e-02):9.456874e-02,((20:6.172594e-03,16:3.000619e-02):1.238153e-02,(((18:6.384907e-03,(10:2.123102e-02,(((5:4.459656e-03,((7:1.125280e-02,6:2.069501e-03):3.860214e-02,4:6.370097e-03):2.479452e-02):2.876307e-02,8:4.136399e-03):1.334735e-02,9:5.824465e-03):6.022980e-02):7.455234e-02):5.675454e-02,17:1.452657e-02):2.173002e-02,19:1.741353e-02):2.292136e-02):4.354004e-02):3.207646e-02):1.310583e-01,(((31:1.829828e-02,30:7.032228e-03):1.434508e-01,((32:1.638669e-02,(33:1.121724e-02,((23:5.257275e-02,(24:2.098097e-02,25:1.939689e-03):1.563627e-02):1.115270e-01,((35:1.431320e-02,34:1.583480e-02):6.466704e-03,((36:6.509661e-03,(39:2.031086e-02,38:2.892704e-03):6.215128e-02):1.637202e-02,37:6.735606e-03):9.168028e-02):4.303113e-02):2.265467e-02):1.153186e-01):6.175543e-02,(50:3.756343e-02,(47:2.876922e-03,((((44:1.452840e-02,(43:2.043600e-04,45:6.300825e-03):2.885800e-02):5.042277e-02,46:2.985363e-02):3.096535e-02,(49:2.915390e-02,48:4.262005e-02):6.465939e-02):2.213195e-02,(42:6.189611e-02,(41:1.522354e-02,40:6.770972e-02):8.106840e-03):8.296791e-02):5.092795e-04):1.421549e-01):1.887981e-01):7.616376e-02):1.205625e-02,((26:3.544471e-02,(28:1.270087e-01,29:8.376453e-02):2.110083e-02):1.319565e-02,27:5.878575e-02):7.377385e-02):1.540911e-01):6.164649e-02,(3:3.267075e-02,2:8.058265e-02):3.570992e-02,1:8.374936e-02);
   tree gen.136000 = [&U] ((((31:2.981356e-02,30:7.917607e-03):5.821889e-02,(((29:2.759721e-02,(26:1.828790e-03,(28:7.383364e-02,27:4.617768e-02):2.033982e-02):7.448661e-02):4.907151e-02,(50:3.225696e-03,((47:4.158428e-03,((((45:1.050811e-03,44:7.579023e-03):1.312134e-03,43:1.774929e-03):4.668126e-02,((41:2.518742e-02,42:2.975618e-02):2.658413e-02,40:4.123729e-02):4.030582e-02):4.355949e-02,46:3.334320e-02):2.064198e-02):1.206474e-02,(48:3.379801e-02,49:5.641765e-02):1.919017e-02):2.337323e-01):2.534502e-01):5.372305e-02,(((33:2.530895e-02,((((36:8.457518e-03,(39:9.329079e-03,38:2.810648e-03):2.607176e-02):2.129393e-02,37:4.813792e-04):1.001062e-01,35:1.285892e-03):1.973368e-02,34:4.059068e-03):1.642379e-01):2.622251e-03,(23:8.731290e-04,(24:9.529997e-03,25:1.081152e-02):6.328295e-02):2.284321e-01):1.065039e-01,32:2.200261e-02):4.347926e-02):1.184699e-01):1.116021e-01,((22:1.267703e-02,21:4.541936e-03):3.777674e-02,((((18:5.580504e-03,(10:2.093538e-03,((((8:2.056826e-02,5:5.938700e-03):3.662591e-03,(6:2.670444e-03,7:2.833083e-02):1.068437e-02):1.751045e-02,4:3.101098e-03):3.187540e-02,9:1.017664e-02):5.061236e-02):5.802908e-02):7.190872e-03,((16:2.303676e-02,20:5.372683e-03):1.861530e-02,19:2.319488e-03):2.717215e-02):7.318138e-03,17:2.692682e-02):1.074888e-01,((15:4.293764e-03,14:1.320210e-04):8.064159e-02,(13:1.318508e-02,(12:6.053578e-03,11:2.221271e-02):2.600400e-02):5.273745e-02):7.663637e-02):9.822372e-02):3.575900e-02):2.344745e-01,(3:2.677928e-02,2:1.152793e-02):2.941069e-02,1:1.636447e-01);
   tree gen.138000 = [&U] ((((21:1.492850e-02,22:1.217321e-02):4.410195e-02,(((16:8.953138e-03,20:7.529579e-04):3.081990e-02,(19:1.541756e-02,((18:8.013530e-03,(10:4.908464e-03,(9:1.787123e-02,((7:4.504367e-03,6:1.169176e-02):9.963365e-03,(4:5.394958e-03,(8:4.926245e-02,5:2.816089e-02):3.845158e-02):1.235813e-02):2.319657e-02):5.889692e-02):4.495010e-02):1.078085e-03,17:5.167266e-02):3.750247e-02):3.492903e-02):5.470081e-02,(((12:2.722189e-03,11:1.347054e-02):3.771363e-02,13:1.303790e-02):4.356526e-02,(15:7.041391e-03,14:1.517958e-02):1.305653e-01):1.033027e-01):7.465567e-02):6.348016e-02,((30:2.089679e-02,31:3.197951e-03):2.518997e-02,((40:6.618372e-04,((42:7.157784e-02,41:1.302607e-02):1.170448e-02,((44:1.063842e-02,(45:1.128163e-02,43:3.227697e-03):1.527437e-02):8.854292e-02,(46:3.962129e-02,(47:4.253418e-03,(48:3.667977e-02,(49:6.047393e-03,50:1.612648e-01):1.195714e-02):3.374011e-02):3.122858e-02):8.572324e-03):6.711052e-02):2.859108e-02):2.445667e-01,((32:1.024214e-02,(((23:4.875456e-02,(24:2.671684e-02,25:2.289738e-03):1.648439e-02):1.514014e-01,((35:6.711740e-03,34:4.439244e-02):4.694216e-02,((37:4.829819e-02,36:3.672409e-03):2.438590e-02,(38:7.041215e-04,39:1.576780e-02):1.508090e-02):9.911867e-02):9.297934e-02):3.951046e-02,33:1.674672e-02):1.475230e-01):4.433132e-02,(((26:2.497458e-02,28:5.035601e-02):6.376547e-03,27:1.202127e-01):7.452141e-03,29:9.988014e-02):1.737204e-01):1.298732e-01):8.143758e-03):1.798255e-01):1.188282e-01,(3:5.555037e-02,2:6.681317e-03):2.485692e-02,1:1.768248e-01);
   tree gen.140000 = [&U] (((((21:2.213909e-02,22:6.944541e-04):2.307391e-02,(((20:1.108457e-02,(19:1.925509e-03,((17:4.815500e-02,(10:1.027503e-02,(9:3.557596e-02,(((6:1.142092e-02,7:6.580676e-03):1.453450e-02,4:5.979093e-03):2.078056e-02,(5:1.379696e-02,8:5.434731e-02):3.783501e-03):3.849459e-02):2.754809e-02):5.951419e-02):1.342782e-02,18:3.732597e-03):6.504414e-02):6.359999e-02):3.214002e-03,16:2.517340e-02):6.668925e-02,(((11:1.625300e-02,12:7.733546e-03):2.269594e-02,13:3.251383e-02):6.983957e-02,(15:4.046601e-03,14:4.395322e-03):6.040507e-02):9.413549e-02):9.230206e-02):1.018813e-01,((((((27:5.185486e-02,29:6.416281e-02):3.374352e-03,28:5.165018e-02):3.514881e-02,26:3.780533e-03):1.485882e-01,(32:4.739038e-03,((((((39:1.688903e-02,38:1.104135e-02):1.445774e-02,(37:6.053170e-03,36:3.508671e-02):1.723945e-02):1.044876e-01,34:2.640910e-02):6.360646e-03,35:9.200872e-04):1.155523e-01,(23:1.220425e-03,(25:1.098689e-02,24:1.115967e-02):6.238851e-02):3.338768e-01):3.673835e-02,33:3.068493e-02):1.071547e-01):1.459995e-01):2.759512e-03,(30:4.884884e-03,31:1.788625e-02):9.805450e-02):7.741694e-03,(((42:2.547691e-02,41:1.029261e-02):3.245168e-03,40:5.691266e-02):9.063148e-03,((47:1.767543e-02,(48:8.536766e-02,(49:4.423904e-03,50:1.711433e-01):1.722254e-02):4.434088e-02):8.238954e-03,(46:2.036111e-02,((45:1.790137e-02,43:4.349546e-03):1.669573e-03,44:1.617862e-02):6.737055e-02):3.354337e-02):5.426823e-02):1.689062e-01):1.571429e-01):9.210929e-02,2:2.013499e-03):3.698779e-02,3:4.367945e-02,1:1.866559e-01);
   tree gen.142000 = [&U] ((((21:4.364555e-03,(((20:2.324246e-02,(((17:4.753836e-02,(10:3.345491e-03,(9:4.359417e-03,((4:4.507941e-02,7:4.300617e-03):2.901938e-04,(6:4.734591e-03,(8:1.433020e-02,5:8.943274e-03):2.150236e-02):2.072316e-02):5.454070e-02):5.994591e-02):7.779305e-02):2.215741e-03,18:1.969808e-03):2.693509e-02,19:1.432183e-03):2.299534e-02):1.188849e-02,16:3.421885e-04):8.178740e-02,((14:4.377842e-04,15:2.049239e-03):4.571920e-02,((12:1.623688e-02,11:8.036127e-03):9.410969e-03,13:5.046118e-03):4.434437e-02):9.168919e-02):1.079414e-01):1.213432e-02,22:1.266423e-03):5.803195e-02,(((32:2.028395e-03,((((37:2.523398e-05,(36:8.970073e-03,(39:4.126919e-03,38:2.023206e-02):1.923423e-02):6.562891e-03):7.180456e-02,(34:1.876109e-02,35:1.241113e-02):2.244229e-02):5.215907e-02,33:4.092383e-02):1.013945e-01,((25:3.582037e-03,24:2.342481e-02):3.085105e-02,23:3.627251e-03):1.720258e-01):1.089455e-01):6.492002e-02,(31:8.122204e-03,30:2.768693e-02):7.327452e-02):3.517639e-02,((40:3.026358e-02,((41:4.441019e-03,42:1.059810e-01):2.306393e-02,((((43:9.699318e-03,44:2.187991e-02):5.881534e-03,45:3.954648e-04):8.722722e-02,46:2.194798e-03):5.189798e-02,(((48:8.523347e-02,50:1.415023e-01):6.790098e-04,49:2.467036e-02):1.631291e-02,47:1.642847e-03):2.213636e-02):4.930485e-02):6.908887e-02):1.881482e-01,(26:9.435438e-04,((27:6.685948e-02,28:1.885373e-02):2.173059e-02,29:6.641606e-02):3.182378e-02):9.797422e-02):1.029833e-01):6.714130e-02):8.034191e-02,(3:1.199011e-02,2:1.024479e-02):1.578111e-01,1:1.216319e-01);
   tree gen.144000 = [&U] ((((((17:5.160596e-03,(18:2.335860e-02,(19:1.480639e-03,(20:2.507540e-02,16:4.275562e-02):1.658952e-02):2.660148e-02):1.361651e-02):1.495304e-02,(10:7.143728e-03,(9:9.317334e-03,((6:1.904970e-02,(8:1.294090e-02,5:6.483407e-03):3.502337e-02):1.329408e-02,(4:2.063298e-02,7:4.393321e-03):2.122558e-03):4.932990e-02):6.207037e-02):4.423653e-02):9.484365e-02,((14:4.578803e-03,15:2.534211e-02):6.472603e-02,((12:1.626258e-03,11:2.379067e-02):1.224139e-02,13:2.160378e-02):8.796046e-02):9.166639e-02):6.806656e-02,(22:2.639455e-03,21:2.040558e-02):4.403782e-02):2.063317e-01,((((32:1.240586e-02,((((37:3.056417e-02,(39:4.376219e-03,38:3.078212e-03):3.606203e-02):8.934318e-03,36:4.895334e-03):1.063323e-01,(34:6.067912e-03,35:4.354014e-02):7.080745e-02):4.494976e-02,(((25:4.594398e-02,24:1.646651e-02):6.775149e-02,23:4.032971e-03):2.011731e-01,33:1.541885e-02):1.107446e-02):1.304597e-01):7.082395e-02,(27:9.045849e-02,(29:1.432867e-01,(26:6.569412e-02,28:3.581029e-02):2.487404e-02):3.813470e-02):2.385585e-01):2.445712e-03,(40:1.804461e-02,((41:2.324049e-02,42:3.881580e-02):1.353870e-02,((45:2.651464e-03,(44:7.807842e-03,43:1.595859e-03):4.194166e-04):6.112190e-02,(46:5.432355e-02,(47:3.321139e-03,((49:2.334969e-02,48:4.985615e-02):4.600481e-02,50:1.750339e-01):1.469829e-02):1.630219e-02):1.317049e-02):4.764091e-02):2.929115e-02):2.612485e-01):7.297176e-02,(31:1.268567e-02,30:4.219354e-02):7.833053e-02):9.956712e-02):7.795935e-02,(3:7.046133e-02,2:7.457201e-03):4.385603e-02,1:1.384540e-01);
   tree gen.146000 = [&U] ((((((20:1.800704e-03,(19:1.497389e-02,(((((((12:1.460125e-02,11:6.558733e-03):1.359626e-02,13:2.434192e-03):7.947768e-02,(14:7.741943e-03,15:1.834239e-03):8.170883e-02):1.797345e-01,10:7.567014e-03):8.624351e-03,((((4:4.776933e-03,(7:1.409249e-02,6:3.551611e-02):2.530495e-02):5.104949e-03,5:1.954787e-03):1.723956e-02,8:1.750549e-02):2.195729e-02,9:7.858049e-03):5.373598e-02):4.677545e-02,18:8.758038e-04):1.453013e-02,17:2.737176e-02):5.560985e-02):5.957009e-02):8.350744e-03,16:2.145430e-02):1.054246e-01,21:1.227353e-02):2.263029e-03,22:3.495078e-03):1.304845e-01,((40:6.807824e-03,((41:8.591099e-03,42:3.604775e-02):1.177715e-02,(((47:4.574655e-04,((49:2.024192e-02,50:9.423845e-02):1.508036e-03,48:4.425205e-02):3.449986e-02):2.479747e-02,46:2.282247e-02):4.227438e-03,(43:9.036438e-03,(44:2.541158e-02,45:9.710273e-03):1.311289e-03):1.004169e-01):3.630899e-02):3.000788e-02):8.323538e-02,((30:4.658140e-03,31:2.714248e-02):6.090973e-02,((32:1.387711e-03,((23:2.559243e-03,(25:1.221962e-03,24:6.325099e-03):3.254163e-02):1.216189e-01,(33:1.619322e-02,(((37:2.249663e-03,(36:1.442610e-02,(38:8.444060e-03,39:2.093359e-03):5.785439e-02):2.874288e-02):8.641384e-02,34:6.844106e-03):2.053144e-02,35:1.786545e-02):5.556648e-02):2.919109e-02):9.653901e-02):7.839351e-02,((27:4.649038e-02,28:7.612550e-02):2.385068e-02,(29:1.721690e-01,26:1.910425e-02):3.164847e-03):1.320060e-01):1.419498e-02):6.029425e-02):1.256409e-01):1.543261e-01,(3:4.141998e-02,2:5.850644e-03):1.873941e-02,1:1.418167e-01);
   tree gen.148000 = [&U] ((((19:2.982489e-02,((((((((((4:1.153661e-02,7:2.657824e-02):4.371556e-03,6:9.606030e-03):1.005481e-02,5:2.974616e-03):6.076645e-03,8:3.613947e-02):6.046086e-02,9:2.850125e-02):3.616927e-02,10:4.302191e-03):2.519799e-02,(((12:1.975420e-02,11:8.730800e-03):3.622062e-02,13:3.501452e-02):9.396889e-02,(14:4.857065e-03,15:8.450991e-03):1.317376e-01):1.734170e-01):9.597527e-02,18:1.579590e-03):4.675129e-02,17:1.940844e-02):6.608232e-02,(20:1.064803e-02,16:5.226654e-02):2.032914e-02):2.917180e-02):1.641978e-01,(22:2.665858e-02,21:9.882098e-03):6.775870e-03):1.993924e-01,((((30:3.296844e-02,31:1.074161e-02):1.850230e-01,(32:5.080662e-02,((((34:1.769696e-02,((36:1.952574e-02,(38:2.675823e-02,39:3.018387e-04):5.956141e-02):6.349169e-03,37:9.193272e-03):1.083165e-01):4.743099e-03,35:5.706813e-03):1.257933e-01,33:2.085717e-02):4.515239e-02,(23:2.042004e-02,(25:4.701265e-03,24:2.021224e-02):6.262802e-02):1.836742e-01):1.529796e-01):1.460639e-02):6.065362e-02,(((46:6.279499e-02,((43:2.098827e-03,(44:1.264917e-02,45:1.257504e-03):6.858031e-04):7.067843e-02,(47:5.907466e-03,((49:5.095191e-02,50:1.933840e-01):4.714928e-02,48:1.281687e-01):2.360779e-02):6.380966e-02):8.036352e-03):1.378604e-01,(42:5.243755e-02,41:7.242010e-03):3.387157e-02):4.997233e-03,40:4.711327e-02):1.940141e-01):1.209411e-01,(((27:6.539612e-02,28:5.561282e-02):2.234410e-02,29:1.520799e-01):2.695602e-02,26:1.508998e-02):1.600069e-01):6.390198e-02):3.410753e-01,(3:5.296825e-02,2:5.752618e-03):1.501380e-02,1:2.835152e-01);
   tree gen.150000 = [&U] ((2:2.610814e-02,3:4.008857e-02):6.753548e-02,(((29:1.048845e-01,((28:8.496668e-02,27:1.392404e-01):2.542341e-02,26:6.481561e-02):5.571956e-03):2.135853e-01,((((42:2.484566e-02,(41:1.457318e-02,((46:1.032173e-01,(45:5.766626e-04,(43:1.060020e-02,44:2.648784e-02):2.886979e-02):1.237079e-01):1.201246e-02,(47:2.042377e-02,(48:6.430926e-02,49:5.128488e-02):3.682503e-02):1.146086e-01):5.645217e-02):2.493167e-02):4.348557e-02,40:1.597389e-02):1.121266e-01,50:1.303280e-01):2.136089e-01,((32:2.227192e-02,((23:1.033318e-01,(25:9.615916e-03,24:4.309138e-03):2.318565e-02):1.739538e-01,(((35:4.379433e-04,((36:9.264287e-03,37:5.425634e-02):9.404428e-03,(38:2.879739e-02,39:1.167189e-02):1.989621e-02):1.223375e-01):1.823389e-02,34:6.038370e-02):1.657559e-01,33:4.308687e-02):3.094920e-02):8.088856e-02):9.285399e-02,(31:3.636783e-02,30:5.417057e-03):1.329231e-01):3.226809e-02):2.806621e-02):8.694091e-02,((16:6.383503e-03,(20:1.807818e-02,((((10:8.371948e-03,((9:2.690090e-02,(8:1.922280e-03,(5:3.398392e-03,(6:2.028707e-03,(7:1.552556e-02,4:1.015305e-02):1.279154e-02):1.174249e-02):2.086906e-02):4.413387e-02):3.214778e-02,((14:4.728161e-02,15:4.689011e-03):3.471489e-02,(13:6.386440e-03,(12:1.654349e-03,11:5.324396e-02):2.120649e-02):7.845891e-02):1.367913e-01):2.789265e-02):3.558451e-02,18:2.669169e-03):3.390183e-02,17:4.405959e-02):2.162608e-02,19:4.174189e-02):5.331437e-02):6.160869e-03):1.780489e-01,(22:2.304076e-02,21:3.267307e-02):1.963090e-02):8.948379e-02):1.720537e-01,1:1.836684e-01);
   tree gen.152000 = [&U] ((((((42:2.430570e-02,(41:1.248381e-02,((46:4.641720e-02,(((49:1.458130e-02,50:1.113736e-01):2.059944e-02,48:7.680775e-02):2.688587e-02,47:1.197744e-03):4.972616e-02):1.422200e-02,((44:3.438034e-02,45:3.131572e-03):9.323841e-03,43:3.911198e-03):3.830485e-02):9.279935e-02):3.895641e-02):9.782493e-02,40:3.300580e-03):1.891624e-01,((((23:2.309121e-03,(25:1.497120e-02,24:8.355716e-03):4.671408e-02):2.039245e-01,(((35:3.374828e-02,34:6.815047e-02):2.698014e-02,((36:1.453771e-02,(38:1.732204e-04,39:3.484673e-04):2.329072e-02):1.774994e-03,37:2.224747e-02):1.563490e-01):1.025216e-01,33:2.332946e-02):2.552049e-02):1.636681e-01,32:1.702900e-02):1.082915e-01,(((28:5.156870e-02,27:1.169833e-01):8.618601e-04,26:1.459372e-02):5.884732e-02,29:5.601091e-02):1.160571e-01):1.119087e-02):8.198261e-02,(31:7.421925e-03,30:1.210150e-02):1.301006e-01):2.076767e-01,((((20:2.923058e-02,16:2.968280e-02):2.251123e-03,((17:1.639853e-02,(18:1.696871e-02,(10:1.419790e-03,(9:1.252176e-02,((6:8.332651e-03,(7:2.109610e-02,4:7.140937e-03):1.752659e-02):4.831232e-03,(5:5.747969e-03,8:5.387354e-03):2.599857e-02):2.394849e-02):6.985344e-02):6.285856e-02):2.551807e-02):5.608361e-02,19:1.727537e-03):5.476872e-02):1.274525e-01,((14:1.978023e-03,15:1.495787e-02):8.857434e-02,((13:1.971142e-02,12:4.213013e-02):1.986022e-02,11:5.923740e-02):8.766184e-02):1.061079e-01):9.985842e-03,(22:3.935564e-03,21:3.086997e-02):7.224133e-02):1.188799e-01):7.882318e-02,(2:7.828167e-03,3:3.604618e-02):1.840795e-02,1:1.465076e-01);
   tree gen.154000 = [&U] ((((31:3.622173e-02,30:1.189452e-02):6.163831e-02,((((46:4.938153e-02,((44:3.599361e-02,(45:2.550969e-03,43:7.658649e-03):2.014007e-02):2.242882e-02,(((49:1.590839e-02,50:1.205099e-01):2.244896e-02,48:3.303186e-02):1.818554e-02,47:5.975533e-03):1.548155e-02):2.666326e-02):7.249341e-02,(41:1.322074e-02,42:6.632846e-02):2.493463e-02):8.517258e-02,40:1.066928e-02):2.169197e-01,((27:5.810717e-02,(29:1.528651e-01,(28:6.823530e-02,26:4.339793e-02):5.464406e-02):1.710382e-02):2.080334e-01,((33:1.990178e-02,((34:7.648052e-02,(35:9.800881e-03,(36:2.033532e-02,(37:7.167324e-03,(38:7.573093e-03,39:1.439631e-02):1.206907e-01):1.172684e-02):1.410330e-01):3.085450e-02):7.659879e-02,(23:1.268032e-01,(25:4.701016e-03,24:5.558490e-02):1.074671e-02):2.860418e-01):3.846934e-02):1.912693e-01,32:3.920476e-02):1.040594e-01):3.262042e-02):9.180393e-02):1.033824e-01,(((20:2.213638e-02,(16:1.231732e-02,((17:9.003664e-03,(18:5.533740e-03,(10:1.913605e-03,(9:5.770338e-03,((((8:4.686441e-02,5:2.419778e-04):1.692771e-02,7:1.404069e-02):4.164051e-04,6:1.291164e-02):8.343315e-03,4:1.716889e-02):3.926006e-02):4.644065e-02):3.707803e-02):1.605674e-02):5.668952e-02,19:4.175095e-03):5.830704e-02):3.029702e-04):1.861173e-01,((14:1.290466e-03,15:2.794465e-02):1.176141e-01,(13:5.333155e-02,(11:4.646115e-02,12:9.445612e-03):4.023654e-02):1.145628e-01):1.115962e-01):1.560592e-01,(21:1.502839e-02,22:1.043433e-02):8.911051e-02):1.280538e-01):7.095323e-02,(2:2.406176e-02,3:4.027999e-02):3.327737e-02,1:1.425776e-01);
   tree gen.156000 = [&U] ((((27:7.925300e-02,((28:9.624072e-02,29:1.444485e-01):1.350083e-02,26:3.398037e-03):7.856819e-02):9.420070e-02,(((50:2.650518e-01,(((42:5.252794e-02,41:3.235626e-02):1.016059e-02,((46:1.406030e-02,((44:1.229285e-02,45:5.243866e-03):1.234548e-02,43:7.505438e-03):2.788563e-02):2.438021e-02,((49:2.148533e-02,48:3.770918e-02):4.380044e-02,47:1.737751e-02):2.459182e-02):5.974773e-02):1.657002e-02,40:3.837265e-02):7.132655e-02):2.960525e-01,((33:1.561460e-02,(((37:1.670769e-03,(36:1.133879e-02,(38:5.638362e-03,39:2.093606e-02):2.811246e-02):9.322780e-03):8.515127e-02,(34:1.227196e-02,35:2.607970e-02):2.669856e-02):1.041217e-01,(23:2.374632e-03,(25:1.493682e-02,24:2.002854e-02):5.327949e-02):2.767822e-01):4.183928e-02):1.735640e-01,32:1.296792e-02):1.796414e-01):2.241896e-04,(31:1.521274e-02,30:1.781859e-02):5.125032e-02):1.316203e-01):8.361517e-02,((21:4.216674e-03,22:7.774060e-03):1.462486e-01,((((17:3.494684e-02,(18:3.139672e-03,(10:1.512817e-03,(9:4.546115e-03,(((8:1.619179e-02,6:2.113718e-02):9.262455e-06,5:4.007100e-03):2.194942e-02,(7:2.901162e-03,4:2.323266e-02):1.510451e-02):1.834746e-02):4.939065e-02):4.268342e-02):1.362039e-02):4.647147e-02,19:4.784964e-03):3.822485e-02,(20:1.759007e-02,16:1.835069e-02):4.419608e-02):7.701091e-02,((14:1.180830e-03,15:4.442249e-03):9.052129e-02,((11:2.129426e-02,12:1.343084e-02):2.355270e-02,13:4.375579e-02):7.577959e-02):7.913746e-02):1.644779e-03):1.142855e-01):5.566871e-02,(2:2.631150e-02,3:3.089838e-02):5.268549e-02,1:9.816578e-02);
   tree gen.158000 = [&U] ((((22:2.671265e-02,21:1.545840e-02):7.137273e-02,(((19:4.267946e-02,((((((5:2.798097e-02,(6:2.887553e-03,(7:8.680175e-03,4:1.732371e-02):1.265910e-02):1.766388e-02):6.238341e-03,8:9.564535e-03):3.309718e-02,9:1.071426e-02):5.172505e-02,10:9.605578e-03):6.804293e-02,18:7.895270e-03):1.256667e-02,17:3.823136e-02):8.862042e-02):4.353575e-02,(20:2.363968e-02,16:9.159675e-03):1.796255e-03):5.932262e-02,((13:3.652925e-02,(12:5.178638e-03,11:3.467568e-02):4.499977e-02):6.153211e-02,(14:4.059932e-03,15:1.962664e-03):1.007900e-01):1.060855e-01):1.263089e-02):6.518433e-02,((30:4.555768e-02,31:2.176297e-02):1.273998e-02,((((26:7.417433e-04,(27:1.346378e-01,28:3.680506e-02):9.341888e-02):6.406115e-02,29:7.200451e-02):1.556971e-01,(((25:2.174846e-02,(23:5.331192e-02,24:1.191396e-02):1.949825e-02):1.926812e-01,(((37:2.753950e-02,(36:1.048961e-02,(38:1.305212e-02,39:1.147407e-02):6.957523e-02):1.655386e-02):7.201671e-02,(35:1.982964e-02,34:4.169319e-02):5.117414e-02):1.354779e-01,33:3.151971e-02):3.046364e-02):7.910359e-02,32:1.975413e-02):6.346235e-02):2.339229e-02,(40:6.570467e-03,((((((44:1.476816e-02,43:4.575476e-03):9.122388e-04,45:9.891743e-03):5.668429e-02,46:1.766721e-02):2.139325e-02,(47:7.722590e-03,((50:2.312348e-01,49:7.212024e-04):4.849534e-02,48:4.876868e-02):2.317395e-02):2.572645e-02):8.040711e-02,41:4.835958e-03):4.124805e-03,42:7.904355e-02):6.265413e-02):3.220121e-01):1.160664e-01):1.137898e-01):1.422025e-01,(3:3.109851e-02,2:5.831273e-02):6.558691e-02,1:1.095639e-01);
   tree gen.160000 = [&U] ((((30:2.131318e-02,31:1.025548e-02):9.561018e-02,((40:3.116916e-02,((42:1.444732e-02,41:8.678206e-03):7.839985e-03,((46:1.389364e-02,((43:1.740828e-02,45:3.860941e-03):2.319728e-03,44:1.898220e-02):4.118815e-02):2.562240e-02,(47:9.566847e-03,((50:8.760202e-02,49:2.017639e-03):4.729841e-02,48:3.516691e-02):5.404134e-02):2.107768e-02):2.961913e-02):1.499280e-02):1.602981e-01,(((((27:6.301418e-02,28:3.321990e-02):1.177489e-02,29:3.917725e-02):1.323100e-03,26:1.301062e-02):1.520079e-01,((23:3.669086e-02,(24:4.326293e-03,25:2.839506e-03):1.137737e-02):5.719242e-02,((34:7.309440e-03,(35:6.263610e-03,((37:1.113206e-02,(38:2.239797e-02,39:2.183989e-03):2.031313e-02):3.321877e-03,36:4.241581e-03):7.443378e-02):1.075603e-02):2.871197e-02,33:2.620011e-02):1.726380e-02):8.564748e-02):1.601894e-02,32:2.420781e-02):3.526366e-02):1.378977e-02):5.826079e-02,((21:2.824303e-03,((((19:1.583402e-03,(17:1.869172e-02,(18:1.878266e-03,(10:5.764204e-03,((8:3.028463e-02,(((4:7.818109e-03,7:1.143696e-02):3.765430e-03,6:2.599787e-03):9.668008e-03,5:6.094071e-04):2.817049e-02):1.221208e-02,9:1.370584e-02):1.259134e-02):2.575178e-02):2.366090e-02):2.259239e-02):4.023646e-02,20:4.512244e-03):7.085141e-04,16:2.989890e-02):9.267831e-02,((14:1.836956e-03,15:2.425105e-02):3.631863e-02,(13:1.872645e-02,(12:7.455131e-03,11:3.541872e-03):2.713529e-03):2.324753e-02):4.967285e-02):7.429463e-02):1.249181e-02,22:6.971258e-03):1.197545e-01):4.614449e-02,(2:3.458165e-02,3:1.187511e-02):4.963540e-02,1:1.052927e-01);
   tree gen.162000 = [&U] (((((((11:3.865392e-02,12:1.551105e-02):7.227002e-03,13:1.695508e-02):8.446016e-02,(15:7.017900e-03,14:5.291775e-03):3.849652e-02):1.089388e-01,(16:1.499133e-03,(20:2.128007e-02,(19:8.330688e-03,((10:7.471731e-03,((8:3.881647e-03,(5:1.132205e-02,((6:2.939923e-02,7:4.695489e-03):4.112941e-02,4:7.244645e-04):1.445020e-02):6.009808e-02):3.290946e-02,9:3.036179e-02):2.924945e-02):3.470917e-02,(18:2.709240e-03,17:4.115582e-02):1.108328e-02):2.654641e-02):2.151855e-02):1.265092e-02):9.820439e-02):6.798650e-02,(21:1.597837e-02,22:1.712960e-03):1.478025e-02):1.395790e-01,((((28:1.857713e-01,26:2.155324e-03):4.213338e-02,29:2.760432e-02):4.119534e-02,27:7.403423e-02):1.519376e-01,((31:5.437733e-02,30:1.674312e-02):1.322830e-01,(((((25:1.430644e-03,24:1.088879e-02):3.843508e-02,23:7.256565e-02):2.221129e-01,((((36:1.944393e-02,37:3.004408e-02):1.718768e-02,(39:7.472064e-03,38:4.522104e-03):3.004408e-02):9.040979e-02,(34:4.341521e-02,35:7.329691e-04):3.696866e-03):5.029745e-02,33:5.027075e-02):5.186293e-03):1.053146e-01,32:1.511578e-02):8.120713e-02,(40:4.635472e-03,((46:5.662055e-02,(((48:3.122965e-02,(50:1.067018e-01,49:2.146479e-02):1.257975e-02):4.719507e-02,47:6.420052e-03):3.147942e-02,(43:2.818395e-03,(45:7.061271e-03,44:1.881675e-02):3.232816e-03):3.655956e-02):2.684188e-02):8.190214e-02,(42:4.636729e-02,41:5.307723e-03):1.260703e-02):6.653512e-02):1.297096e-01):2.836350e-02):3.081130e-03):1.841596e-01):7.013472e-02,(2:6.071746e-03,3:6.384542e-02):8.546082e-02,1:1.490129e-01);
   tree gen.164000 = [&U] ((2:2.455659e-02,3:6.538556e-02):3.249276e-02,(((30:5.482340e-03,31:1.750539e-02):9.486362e-02,((40:7.186782e-03,((50:1.949407e-01,((47:5.236648e-03,(48:1.251874e-01,49:1.266855e-02):6.658781e-02):5.231805e-02,(((43:1.843643e-02,45:1.438651e-03):1.262576e-02,44:2.175610e-02):8.544671e-02,46:2.751228e-02):6.962742e-03):6.404893e-02):8.686142e-02,(41:1.297709e-02,42:4.296813e-02):2.865235e-02):3.008979e-02):1.962025e-01,((29:6.167229e-02,((27:1.035065e-01,28:9.232253e-02):4.283569e-02,26:3.422559e-02):5.515055e-02):2.160372e-01,(32:1.479738e-02,((((34:6.459156e-02,35:1.443319e-02):7.606015e-02,((39:6.178369e-03,38:6.763673e-03):6.543463e-02,(37:2.194715e-03,36:2.245628e-02):5.951064e-03):8.831225e-02):6.714039e-02,33:2.120151e-02):7.414707e-02,(23:1.120880e-02,(24:2.212767e-02,25:2.327389e-02):6.101358e-02):1.269967e-01):1.589224e-01):1.377833e-01):1.078752e-01):1.473904e-01):1.710748e-01,((22:1.146086e-02,21:8.105195e-03):6.436049e-02,(((10:1.645361e-02,(((4:1.454002e-02,(7:3.869368e-03,6:1.372360e-02):5.237014e-04):4.317542e-02,(5:2.472739e-03,8:3.186347e-02):1.973019e-02):3.128729e-02,9:5.169013e-03):6.975563e-02):6.180581e-02,((18:1.173705e-02,17:5.937781e-02):5.005273e-03,(19:1.805585e-04,(16:2.097977e-02,20:2.027924e-02):3.760361e-02):6.994043e-02):4.544430e-02):1.178706e-01,((14:8.364633e-06,15:9.628678e-04):4.226093e-02,((12:7.077367e-03,11:5.496056e-02):1.306332e-02,13:1.373456e-02):1.745346e-01):6.025661e-02):1.946363e-01):1.089094e-01):6.570710e-02,1:2.391240e-01);
   tree gen.166000 = [&U] ((((((29:4.557479e-02,((28:4.546884e-02,27:1.032441e-01):1.855599e-02,26:3.012391e-02):2.866263e-02):1.977134e-01,(30:7.390477e-03,31:3.435576e-02):2.460331e-02):5.985612e-02,((40:5.310912e-03,((50:2.331899e-01,((46:3.438053e-02,(44:7.819876e-03,(45:1.157416e-03,43:2.554438e-04):3.578285e-02):4.922000e-02):1.326622e-02,(47:1.960682e-03,(49:4.339098e-02,48:9.146199e-02):3.917185e-02):1.241277e-02):7.571020e-03):5.017782e-02,(42:9.908170e-02,41:1.632687e-02):6.246349e-03):3.543647e-02):1.754576e-01,(((((34:1.750155e-02,(37:2.065637e-02,((39:4.426390e-03,38:5.783244e-03):5.480503e-02,36:1.755148e-02):1.361820e-02):6.702831e-02):4.443634e-03,35:2.436106e-03):8.089399e-02,33:4.589652e-02):6.905887e-02,(23:2.332504e-02,(24:2.707420e-02,25:1.522821e-02):2.944173e-02):2.305362e-01):1.023839e-01,32:1.005484e-02):5.053292e-02):2.997975e-02):1.051355e-01,((22:3.561220e-03,21:4.955724e-02):4.955943e-02,(((((((4:1.185650e-02,5:2.468486e-02):3.210765e-03,(6:7.645280e-03,7:2.033836e-03):1.025135e-02):5.305545e-02,9:6.005357e-03):2.302616e-02,8:2.207067e-02):6.835705e-02,10:1.738081e-02):1.448233e-02,(17:1.626510e-02,(18:1.782870e-02,(19:1.500157e-02,(16:1.291725e-02,20:8.976836e-03):2.695737e-02):3.006765e-02):7.093088e-03):7.941445e-02):1.744110e-01,(((11:3.575983e-02,12:1.719479e-02):1.501316e-02,13:3.371523e-02):5.630032e-02,(14:3.737699e-03,15:7.676372e-04):2.929565e-02):3.628659e-03):1.221003e-01):7.061959e-02):1.560983e-01,2:3.495350e-03):1.614608e-02,3:1.471676e-02,1:1.996605e-01);
   tree gen.168000 = [&U] ((2:2.702736e-03,3:6.222346e-02):8.903015e-02,(((((((((34:2.980283e-02,35:2.457633e-02):4.079356e-02,((36:3.591845e-03,(39:1.329144e-02,38:1.893055e-02):2.141854e-02):4.037246e-03,37:2.039204e-02):1.021440e-01):7.100531e-02,(23:2.374651e-02,(24:9.829273e-03,25:8.610020e-04):2.599273e-02):2.374047e-01):3.052370e-02,33:1.418854e-02):1.114999e-01,32:1.678550e-02):9.088962e-02,(((28:1.427328e-01,27:6.794883e-02):5.647501e-02,29:4.983925e-02):7.215821e-02,26:6.064428e-03):1.802773e-01):3.861218e-02,(40:2.028382e-02,(42:3.211510e-02,(41:5.773746e-03,(((47:1.137196e-02,(50:2.484813e-01,(48:6.841072e-02,49:3.670043e-02):1.315906e-02):1.779070e-02):3.108146e-02,46:2.228027e-02):2.296915e-02,((45:3.985638e-02,43:1.136538e-02):8.108225e-03,44:8.374611e-03):6.053952e-02):7.266068e-02):2.345916e-02):3.837984e-02):2.757074e-01):1.142173e-02,(30:8.629368e-03,31:5.235176e-02):1.507286e-01):2.001383e-01,((22:1.656499e-02,21:9.347767e-03):1.051931e-02,((((9:4.135175e-03,(4:3.787951e-04,((7:1.066254e-02,6:6.122658e-03):1.536860e-02,(8:3.514419e-02,5:2.990333e-03):1.824084e-02):2.757125e-03):3.295250e-02):2.082047e-02,10:1.367011e-02):5.097668e-02,((19:1.888574e-02,(18:3.647958e-02,17:2.988267e-02):3.144718e-02):1.537216e-02,(16:7.934890e-03,20:2.067047e-02):7.839622e-03):6.241109e-02):5.780429e-02,((11:1.172368e-02,(13:4.283628e-02,12:1.703823e-02):1.092442e-02):1.000711e-01,(14:3.458877e-02,15:9.905845e-03):1.182697e-01):1.316844e-01):1.464203e-01):1.592936e-01):9.073711e-02,1:1.751570e-01);
   tree gen.170000 = [&U] (((((30:5.679439e-04,31:7.474750e-03):1.116682e-01,((((((((39:1.048960e-02,38:5.032153e-03):6.151316e-02,36:7.834192e-03):1.292340e-02,37:3.879110e-03):8.239844e-02,(34:5.911281e-02,35:1.213821e-02):2.403723e-02):1.069366e-01,((25:1.095797e-02,24:7.931639e-03):1.005718e-01,23:9.230125e-03):3.293070e-01):4.154426e-04,33:2.664358e-02):9.217080e-02,32:1.437533e-02):6.747367e-02,((26:2.495047e-02,(29:6.026161e-02,28:5.719702e-02):3.951018e-02):1.773936e-02,27:4.584646e-02):1.205650e-01):1.862793e-02):5.201290e-02,(50:7.734841e-02,((46:2.553504e-02,(((44:3.818400e-02,43:1.209785e-04):7.332348e-03,45:5.662979e-03):3.917064e-02,(47:9.934029e-03,(49:3.284007e-02,48:1.899438e-02):3.120137e-02):5.009199e-02):2.358806e-02):6.242010e-02,((42:9.680788e-03,41:8.229790e-03):3.227791e-02,40:2.985049e-02):2.191021e-02):1.215190e-01):2.229011e-01):8.771864e-02,((((16:3.360772e-02,(19:2.751406e-02,(17:8.042740e-03,(18:1.866835e-02,(10:1.258480e-02,(8:5.339997e-03,(((9:6.769516e-02,(4:3.385117e-02,7:2.256407e-03):3.341101e-03):2.154345e-02,6:1.186620e-03):2.142928e-02,5:1.410965e-02):1.903282e-02):3.873252e-02):4.306967e-02):2.369578e-02):1.141610e-01):3.281468e-02):2.978350e-02,20:1.234525e-02):1.327701e-01,((13:1.872215e-02,(12:1.346628e-02,11:3.199926e-02):3.704480e-02):1.481921e-01,(15:4.648360e-03,14:1.049454e-02):1.008203e-01):5.143786e-02):4.407155e-02,(21:4.739175e-02,22:9.310581e-03):6.242251e-02):2.613278e-02):2.197897e-01,(2:2.595068e-02,3:1.195186e-02):6.254315e-02,1:1.762514e-01);
   tree gen.172000 = [&U] ((2:1.721463e-02,3:7.441043e-02):1.794834e-01,(((30:7.809201e-03,31:1.668612e-02):1.106898e-01,((((33:6.368559e-03,(((37:3.859896e-02,36:2.840766e-03):5.469922e-03,(39:1.299506e-02,38:1.929837e-03):5.878816e-02):1.459395e-01,(35:2.332919e-02,34:1.284767e-02):2.188216e-02):1.146155e-01):1.089761e-01,(24:3.887318e-02,(25:1.017745e-02,23:4.634467e-02):6.091293e-03):1.643002e-01):9.235904e-02,32:1.026817e-02):9.185495e-03,((((41:2.078485e-02,42:4.555152e-02):2.891847e-02,((47:1.715350e-03,(48:3.580902e-02,(50:1.833878e-01,49:1.598419e-02):1.287376e-02):2.517834e-02):3.104282e-02,(46:2.341631e-02,((45:3.154689e-02,44:1.009753e-02):2.067817e-03,43:1.358140e-02):2.694054e-02):2.339921e-02):6.255622e-02):3.508726e-02,40:5.905989e-03):2.086095e-01,((26:1.014866e-02,(27:9.983753e-02,28:5.354662e-02):2.866205e-02):6.948213e-03,29:8.258937e-02):8.753376e-02):1.142388e-01):8.848049e-02):1.354551e-01,(((((16:1.216514e-02,20:4.770211e-03):3.913124e-03,19:2.888270e-02):2.191213e-02,(18:9.465607e-03,((10:2.993353e-02,(((((7:9.253685e-03,9:4.561631e-02):1.136050e-02,4:1.692911e-02):7.121894e-03,6:1.090371e-03):1.966468e-02,5:5.122426e-04):2.515340e-02,8:1.228371e-02):2.121112e-02):2.389135e-02,17:3.803776e-02):2.275590e-04):3.925700e-02):1.010818e-01,((13:2.081629e-02,(11:5.406677e-03,12:6.127720e-03):1.292730e-02):6.829299e-02,(14:1.711822e-02,15:3.117765e-03):4.960761e-02):7.646003e-02):4.824727e-02,(21:1.091656e-02,22:1.549315e-02):7.207896e-02):1.428891e-01):9.774197e-02,1:8.713986e-02);
   tree gen.174000 = [&U] ((2:7.193965e-03,3:4.982448e-02):1.907550e-03,((21:1.600408e-02,(22:3.427870e-04,((((17:2.905595e-02,((20:3.112167e-02,16:2.989316e-02):4.971709e-02,19:6.158544e-03):6.739867e-02):6.118232e-02,18:9.787106e-03):4.015998e-02,(10:3.436785e-02,((((7:2.063969e-03,4:1.646163e-02):3.033345e-02,6:2.182298e-02):1.565439e-02,5:1.763373e-02):2.601309e-02,(9:7.413131e-02,8:1.319931e-02):1.140615e-02):5.908910e-02):4.107760e-03):7.279393e-02,((13:1.792461e-02,(11:1.945651e-02,12:1.151466e-02):2.218891e-02):5.083556e-02,(14:2.847756e-02,15:3.996857e-03):1.123150e-01):5.419610e-02):1.386066e-01):9.202273e-03):1.644223e-01,((27:1.066796e-01,(29:6.554962e-02,(28:5.538463e-02,26:2.651914e-02):1.056302e-01):2.470730e-02):2.835418e-01,((40:6.831377e-03,((((((49:4.418016e-02,48:2.362309e-02):3.557151e-02,50:2.255974e-01):1.804714e-02,47:1.313220e-02):3.700547e-02,46:7.758165e-02):1.062416e-02,(45:2.420338e-03,(44:1.340394e-02,43:2.090148e-03):2.416124e-02):5.836665e-02):3.811345e-02,(41:5.240542e-03,42:3.256525e-02):2.446980e-02):6.993636e-02):2.041174e-01,((((((36:7.428362e-03,(38:1.186788e-02,39:2.651908e-02):7.644125e-03):2.492295e-02,37:2.446087e-02):7.138243e-02,(34:1.185497e-02,35:3.232254e-02):8.508833e-02):1.003155e-01,33:1.140001e-02):1.746690e-01,32:9.033751e-03):1.281578e-01,((24:2.524851e-02,(25:5.850122e-03,23:1.156111e-01):4.425290e-03):2.137659e-01,(31:1.443460e-02,30:4.398305e-02):8.271817e-02):1.585909e-01):2.902564e-02):3.310345e-02):1.726453e-01):1.569646e-01,1:2.867421e-01);
   tree gen.176000 = [&U] ((3:3.650370e-02,2:2.211627e-02):9.460969e-02,((22:1.455766e-03,((((14:2.377909e-02,15:1.632311e-02):5.882923e-02,((11:7.417726e-03,12:2.110208e-02):2.528393e-02,13:1.756345e-02):1.341531e-01):9.076796e-02,((19:5.467021e-02,((((((6:2.820537e-02,5:7.924017e-03):2.639666e-03,((7:1.713754e-02,4:6.229274e-03):3.463446e-02,9:2.365983e-02):1.462906e-02):4.487422e-02,8:8.786056e-03):8.115795e-02,10:6.550070e-03):3.581985e-02,18:2.981685e-02):1.608154e-02,17:1.464247e-02):7.691081e-02):2.286525e-02,(20:3.436075e-02,16:2.596158e-02):2.093486e-02):1.145064e-01):1.111420e-01,21:1.248118e-02):1.952903e-02):1.749344e-01,((31:2.106413e-02,30:1.396216e-02):1.129846e-01,(((32:9.553207e-03,((((35:2.442468e-04,34:2.320437e-02):5.941453e-02,((36:2.539578e-02,37:1.160298e-02):3.371570e-02,(38:4.309083e-02,39:1.035985e-02):2.854178e-02):9.234656e-02):1.255171e-01,((24:3.037631e-02,25:1.107784e-02):3.956385e-02,23:3.465326e-02):2.773532e-01):6.560949e-02,33:3.257215e-02):2.041289e-01):1.672588e-01,(((27:9.700242e-02,28:3.758683e-02):6.285836e-02,26:9.073772e-03):1.080709e-01,29:7.974214e-02):2.241835e-01):6.364694e-02,(40:1.445010e-02,(42:2.970209e-02,(((46:4.546276e-02,(44:1.851187e-02,(43:4.205063e-03,45:1.031878e-02):7.933181e-03):5.521515e-02):1.467392e-02,(((48:7.087806e-02,49:6.129075e-02):5.302067e-02,47:2.901338e-03):1.058129e-02,50:1.390836e-01):2.694794e-02):1.172346e-01,41:8.870424e-03):2.861282e-02):7.840787e-02):2.673334e-01):5.103935e-02):8.783846e-02):2.257714e-01,1:2.824894e-01);
   tree gen.178000 = [&U] ((2:5.064650e-03,3:3.494003e-02):9.950839e-02,((((((10:1.101550e-03,((8:1.189559e-02,(((7:3.904793e-03,6:9.464970e-03):9.992286e-03,4:4.507412e-03):2.861434e-03,5:1.482651e-02):1.545722e-02):9.762030e-03,9:9.754329e-03):6.105183e-02):2.861588e-02,(17:4.842213e-02,18:1.746996e-02):4.669630e-02):2.600091e-02,((16:4.952741e-02,20:3.659840e-03):3.503772e-02,19:1.601583e-02):1.725872e-02):1.364818e-01,(((11:7.970633e-02,12:7.663888e-03):5.977877e-03,13:1.067884e-02):4.053634e-02,(15:9.379175e-03,14:5.282005e-03):1.161574e-01):8.985519e-02):4.897738e-02,(21:2.129854e-02,22:4.185008e-03):3.334032e-02):5.801057e-02,(((((((36:2.299870e-02,(39:4.066878e-03,38:2.410089e-02):2.999635e-02):5.280613e-03,37:6.489675e-03):9.019901e-02,(34:1.223161e-02,35:7.936283e-03):2.372778e-02):5.596687e-02,(24:2.535773e-02,(23:3.174603e-02,25:1.452969e-02):6.353568e-03):1.835167e-01):2.635057e-02,33:2.327726e-02):1.671491e-01,32:2.780596e-02):6.690596e-02,(((27:6.066089e-02,((29:1.599282e-01,26:3.843455e-02):2.944468e-02,28:9.985691e-02):4.330905e-02):1.687735e-01,(50:1.357218e-02,((((41:3.577004e-02,42:5.248540e-02):1.982597e-02,40:6.644684e-02):9.353665e-02,((44:8.672416e-03,(43:3.881083e-03,45:1.067265e-02):1.898092e-02):7.410822e-02,46:5.818760e-02):1.296194e-02):3.737880e-02,(47:2.200183e-02,(49:1.914949e-02,48:4.744973e-02):1.145198e-02):4.429576e-02):1.801108e-01):2.086002e-01):9.809598e-02,(30:1.125564e-02,31:4.551290e-02):9.962739e-02):1.921468e-03):2.480500e-01):1.122509e-01,1:1.304380e-01);
   tree gen.180000 = [&U] ((2:1.786639e-02,3:3.420423e-02):1.044383e-01,(((21:4.998130e-03,22:7.172004e-03):7.030072e-02,((17:9.908715e-03,(((10:2.000065e-02,(9:3.366147e-02,(8:1.590907e-02,(5:1.392664e-02,((7:1.727253e-04,4:3.848915e-03):6.912967e-03,6:1.186518e-02):1.345905e-02):1.790032e-02):2.411203e-02):8.164220e-02):5.752043e-02,18:7.704233e-03):3.941253e-02,((16:4.078200e-03,20:1.571675e-03):5.551557e-02,19:2.292048e-02):1.304385e-02):3.475690e-02):6.416007e-02,(((11:3.190926e-02,12:8.055916e-03):1.594251e-02,13:2.672306e-02):6.805906e-02,(15:6.867073e-03,14:9.712927e-03):3.242785e-02):7.300036e-02):6.521583e-02):1.330531e-01,((((((34:4.753462e-02,(((39:3.015269e-03,38:4.756909e-02):4.764297e-02,(36:3.730980e-02,37:1.302932e-02):1.957410e-02):1.383124e-01,35:4.658076e-03):8.038419e-03):6.803365e-02,33:4.650300e-02):1.635497e-02,((25:5.458122e-03,23:2.690390e-02):4.485526e-03,24:1.725906e-02):1.384395e-01):1.126740e-01,32:2.035846e-02):1.929825e-01,(30:2.916551e-02,31:5.443887e-03):1.265398e-02):9.834525e-02,((50:1.014950e-02,(((44:3.035541e-02,(43:6.099584e-04,45:1.297685e-03):1.144705e-02):4.969339e-02,(46:9.046997e-03,((49:1.361091e-02,48:2.590985e-02):1.967057e-02,47:6.556528e-03):2.128169e-02):3.131009e-02):3.280873e-02,((41:3.667245e-03,42:2.823388e-02):6.719354e-02,40:1.154707e-02):2.585150e-02):1.047895e-01):8.891721e-02,(27:6.233437e-02,(26:3.104775e-02,(29:7.612585e-02,28:7.278760e-02):2.258828e-02):4.365047e-03):1.225210e-01):3.433448e-02):8.010680e-02):1.470094e-01,1:1.574554e-01);
   tree gen.182000 = [&U] ((2:2.639786e-02,3:3.939275e-03):7.408454e-02,((((((11:3.138918e-02,12:1.032104e-02):4.714855e-03,13:7.400071e-03):1.376291e-01,(15:1.765312e-03,14:3.691074e-03):1.020312e-01):3.663122e-02,(17:2.444036e-02,(((10:6.508834e-03,(9:2.062519e-02,(7:7.386371e-03,(4:1.185726e-02,((5:7.988004e-03,8:1.758619e-02):1.777262e-02,6:2.009648e-02):1.765409e-02):1.343760e-02):9.675077e-02):8.885841e-02):4.161096e-02,18:1.149163e-04):1.515790e-02,((16:1.903946e-02,20:4.097259e-02):5.152896e-02,19:2.004757e-02):3.032781e-02):3.865501e-02):1.527656e-01):9.160226e-02,(21:1.712901e-02,22:4.072093e-02):4.025760e-02):9.708467e-02,((50:4.780140e-02,((((46:4.337026e-02,(49:2.266479e-02,(48:5.471988e-02,47:9.740154e-03):2.172358e-02):3.445971e-02):1.052837e-02,((45:1.045585e-02,43:2.089357e-03):5.748194e-02,44:2.959909e-02):6.163094e-02):8.648430e-02,40:6.826685e-02):1.884529e-03,(42:3.638224e-02,41:1.156413e-02):5.956137e-02):9.684774e-02):1.402465e-01,(((33:6.407159e-03,(((37:1.955933e-02,(36:5.233544e-03,(39:1.477616e-02,38:9.857959e-04):1.000699e-01):7.921245e-03):2.111946e-01,(35:1.333477e-02,34:3.140748e-02):2.248509e-02):8.728163e-02,((25:5.774335e-04,24:4.619671e-03):3.044359e-02,23:2.780597e-02):2.278249e-01):4.118057e-02):2.649524e-01,32:2.013890e-02):1.699572e-01,(((26:1.085843e-01,(27:8.932456e-02,28:8.861731e-02):9.300385e-03):1.784279e-02,29:9.651594e-02):1.593822e-01,(30:3.775664e-02,31:2.143262e-03):8.357483e-02):3.973236e-02):1.828582e-02):3.337430e-02):8.611004e-02,1:9.435021e-02);
   tree gen.184000 = [&U] ((2:5.412383e-03,3:6.019425e-02):3.982071e-02,(((((((((((9:3.940951e-02,((6:3.335015e-02,(4:7.485700e-03,7:1.217460e-02):1.382293e-02):1.332401e-03,5:6.902194e-03):2.701290e-02):2.869223e-02,8:1.554753e-02):2.908742e-02,10:1.292111e-02):6.561740e-02,18:2.228174e-02):1.980932e-02,17:1.858842e-02):4.467449e-02,19:1.250937e-02):7.225091e-02,16:2.914090e-02):6.628771e-03,20:1.858394e-02):1.100341e-01,((14:2.640517e-04,15:1.543788e-02):4.432886e-02,((11:7.301307e-03,12:9.222654e-03):1.947077e-02,13:4.122878e-02):1.559308e-01):1.418093e-01):9.672148e-02,(21:1.800722e-02,22:1.187945e-02):2.409811e-03):7.710173e-02,((31:2.799637e-02,30:7.857439e-03):2.380485e-02,(((41:1.317426e-02,42:3.784690e-02):5.058424e-02,(40:3.772926e-02,(46:1.674953e-01,(((43:3.328837e-03,45:9.889236e-03):8.599264e-03,44:3.997565e-02):1.398044e-01,(47:8.609967e-03,((49:3.235412e-02,50:2.824126e-01):8.721409e-03,48:3.608921e-02):3.495640e-02):9.042405e-03):4.315828e-03):8.032917e-02):2.843381e-02):1.958831e-01,((((((35:9.220957e-03,34:2.655239e-02):7.732763e-02,(((38:5.906105e-03,39:2.719717e-03):6.131333e-02,36:8.178026e-03):3.326698e-02,37:3.553928e-03):1.402318e-01):1.346051e-01,33:4.727871e-02):6.858421e-02,((25:4.000712e-04,24:1.511907e-02):4.334556e-02,23:1.942696e-02):1.715472e-01):1.021065e-01,32:3.592811e-02):4.589673e-02,((26:1.638482e-02,(28:8.706783e-02,27:7.121523e-02):5.632910e-02):4.695431e-02,29:1.205129e-01):2.097202e-01):2.377490e-02):1.274273e-01):2.013544e-01):1.924791e-01,1:3.555120e-01);
   tree gen.186000 = [&U] ((2:1.289266e-02,3:8.878242e-02):1.578360e-01,(((((16:1.716443e-02,20:8.083612e-03):7.266865e-03,((17:2.127612e-02,((10:4.952026e-04,(9:3.471671e-03,(4:8.251669e-03,(7:4.717314e-04,(6:6.831047e-03,(5:6.048002e-03,8:3.758930e-02):1.422511e-02):6.579681e-03):7.241461e-03):5.411662e-02):9.091691e-02):7.801772e-02,18:4.084814e-03):3.385747e-02):6.400483e-02,19:2.049062e-02):7.503161e-02):5.812346e-02,((13:2.782870e-03,(11:2.387470e-02,12:7.422090e-03):4.762186e-03):7.206824e-02,(15:3.894299e-03,14:1.851393e-03):1.899254e-01):1.053891e-01):3.789399e-02,(22:4.862242e-02,21:7.737660e-03):3.611631e-02):1.068228e-01,(((50:1.016491e-01,((((44:1.027963e-02,(45:1.436201e-02,43:1.617734e-02):1.285002e-02):5.637495e-02,46:2.011176e-02):1.939169e-03,((48:2.554953e-02,49:3.904298e-02):3.923662e-02,47:1.303805e-02):1.450291e-02):1.827541e-02,((42:2.509774e-02,41:3.505063e-03):1.086636e-02,40:2.768107e-02):3.003646e-02):8.608632e-02):2.289639e-01,((26:3.124435e-02,(29:1.321480e-01,(27:7.081573e-02,28:4.631016e-02):1.674160e-02):2.226629e-02):2.735399e-01,(((23:3.792360e-02,(24:2.322209e-02,25:6.838795e-03):6.140860e-02):2.859754e-01,(((37:9.959902e-03,(36:5.235883e-03,(39:2.686300e-03,38:5.608519e-02):5.680484e-02):1.472823e-02):1.136211e-01,(35:2.941589e-03,34:4.629363e-02):1.857231e-02):1.166588e-01,33:1.961978e-02):2.778571e-02):1.482820e-01,32:1.448219e-02):8.499452e-02):9.103334e-02):4.710596e-03,(30:1.618986e-02,31:1.372313e-02):8.694253e-02):1.683384e-01):1.073299e-01,1:1.625750e-01);
   tree gen.188000 = [&U] ((2:2.294177e-02,3:4.159111e-02):9.558144e-02,((((((19:9.043676e-03,(20:1.106123e-02,16:2.148419e-02):1.721616e-02):6.912060e-02,((10:1.250306e-03,(9:2.101767e-02,(((4:2.072447e-02,(6:3.773317e-02,7:2.380289e-03):1.895296e-02):2.172847e-02,5:1.287102e-02):4.916550e-02,8:1.616146e-02):2.223615e-02):1.027925e-01):8.710125e-02,18:2.197735e-03):2.949360e-02):1.865866e-02,17:2.747506e-03):6.079650e-02,((14:2.424652e-04,15:8.580333e-03):9.240329e-02,(11:2.516068e-02,(12:3.043130e-02,13:1.363073e-02):3.940737e-03):1.132140e-01):6.345937e-02):2.040920e-01,(21:4.533040e-02,22:1.620557e-02):3.954542e-03):1.581435e-01,((31:1.163940e-02,30:1.165230e-02):1.301509e-01,(((((33:5.112691e-02,(((38:6.034269e-03,39:3.183982e-02):4.312002e-02,(37:1.202863e-02,36:1.270829e-02):2.960012e-02):1.172051e-01,(34:2.705213e-02,35:1.498527e-03):1.216283e-02):6.075400e-02):2.632921e-02,((25:3.128579e-02,24:1.175858e-02):3.094802e-02,23:3.769834e-02):2.544211e-01):1.760782e-01,32:2.217147e-02):7.583551e-02,(27:6.241470e-02,((26:1.177352e-02,29:8.472561e-02):2.684424e-02,28:7.783676e-02):6.056978e-03):2.826728e-01):2.485799e-03,(40:1.362050e-02,((((44:4.573312e-03,(45:2.264576e-03,43:5.134308e-03):1.118206e-02):5.428899e-02,(50:3.066981e-01,46:6.103411e-02):3.483938e-02):2.381369e-02,(47:5.369084e-03,(49:2.596251e-02,48:3.073809e-02):4.378431e-02):3.076322e-03):3.705830e-02,(42:4.081717e-02,41:3.596678e-02):1.864375e-02):2.322476e-02):3.341160e-01):5.919453e-02):6.677276e-02):7.721465e-02,1:1.608799e-01);
   tree gen.190000 = [&U] ((2:2.082547e-02,3:2.617605e-02):5.910732e-02,((((((18:5.887594e-03,(10:5.024189e-03,((8:6.704377e-03,(((7:6.086394e-03,6:6.298710e-03):2.311615e-02,4:1.135534e-02):1.016283e-02,5:1.118408e-02):4.380106e-02):1.627104e-02,9:3.395867e-02):3.437641e-02):3.178705e-02):2.394292e-02,(19:4.216502e-03,(20:9.787620e-03,16:3.288859e-03):5.761040e-02):2.564997e-02):1.216074e-02,17:1.136734e-02):1.438440e-01,((14:5.091521e-03,15:1.192305e-03):4.451429e-02,((12:3.478511e-02,11:4.031893e-02):2.351187e-02,13:4.494268e-04):7.807382e-02):4.026885e-02):7.442742e-02,(21:5.687822e-03,22:3.860106e-03):5.120643e-02):6.581750e-02,(((24:9.612425e-03,(25:1.840538e-02,23:2.455752e-02):5.047742e-03):2.069004e-01,(((33:1.460041e-02,((35:2.354525e-02,34:1.382758e-02):3.043276e-02,((36:3.231244e-02,37:2.334067e-03):4.465414e-02,(38:2.707659e-02,39:4.746826e-03):1.965094e-02):8.598958e-02):5.329267e-02):1.328646e-01,32:1.214051e-02):1.556301e-02,(27:5.458617e-02,((26:1.276872e-02,28:5.576399e-02):5.122873e-02,29:6.482794e-02):2.725944e-02):1.997147e-01):1.045188e-01):7.667791e-02,((40:4.045641e-03,(((47:5.726095e-05,(49:4.129578e-02,(50:2.239968e-01,48:2.402588e-02):3.311324e-03):3.089279e-02):5.442914e-02,((45:1.102406e-02,(44:2.271082e-02,43:7.087676e-03):3.265060e-03):2.434738e-02,46:3.457801e-02):4.013864e-02):3.597728e-02,(42:2.981080e-02,41:1.237982e-02):2.951899e-02):1.809246e-02):2.338079e-01,(31:5.434278e-03,30:1.035663e-02):4.526279e-02):5.116117e-02):1.485886e-01):1.554948e-02,1:1.025851e-01);
   tree gen.192000 = [&U] ((((50:1.312007e-02,(((48:1.719279e-02,49:1.448429e-02):6.134522e-03,47:2.434481e-02):4.577959e-02,(((42:4.029190e-02,41:3.838953e-03):3.466944e-02,40:1.951534e-02):3.641801e-02,((45:1.939373e-02,(43:2.070589e-04,44:1.794565e-02):2.035757e-02):7.165339e-02,46:5.274375e-02):9.842781e-03):1.715442e-02):1.346892e-01):3.129729e-01,(((32:3.379534e-02,((23:2.061755e-02,(24:1.614479e-02,25:9.820818e-05):1.747891e-02):1.420939e-01,((((36:1.906849e-03,(39:1.358007e-02,38:1.367035e-03):4.730499e-02):4.160770e-03,37:3.713149e-03):1.237370e-01,(35:1.775388e-02,34:4.173191e-02):6.098106e-02):6.823012e-02,33:9.125582e-03):3.847332e-02):1.262811e-01):2.362824e-02,(((27:4.869982e-02,28:6.553369e-02):1.489654e-02,29:5.985228e-02):2.970669e-02,26:5.335670e-03):2.434903e-01):4.906411e-02,(31:2.565901e-02,30:1.948206e-02):1.868853e-01):3.946022e-03):1.001100e-01,((22:1.833246e-03,21:3.156357e-02):5.914673e-02,(((13:1.277191e-02,(11:1.262724e-02,12:7.620070e-03):9.732279e-04):1.192373e-01,(15:8.433937e-04,14:6.230635e-03):2.080640e-02):4.758138e-02,(((((10:6.552883e-03,((((7:1.984318e-02,6:9.390646e-03):6.323244e-03,(4:2.779772e-02,5:7.573092e-03):2.383616e-02):2.142687e-02,8:2.710592e-02):1.009785e-02,9:2.986054e-02):7.107003e-02):5.082910e-02,18:1.327234e-02):1.134504e-02,17:2.675813e-02):5.998339e-02,19:5.889469e-03):1.411905e-02,(20:8.517950e-03,16:2.896311e-02):2.713526e-03):7.889015e-02):2.015633e-02):1.945939e-02):6.952567e-02,(2:1.027601e-03,3:2.040460e-02):3.653702e-02,1:1.726536e-01);
   tree gen.194000 = [&U] ((((((32:4.126043e-02,(((34:4.860027e-02,(35:7.160361e-03,((39:1.352187e-02,38:9.670609e-03):2.331526e-02,(36:1.043095e-02,37:3.567005e-02):5.215152e-03):2.164607e-01):1.463172e-02):1.127336e-01,33:1.004383e-02):1.506864e-01,(23:4.675683e-02,(24:9.988194e-03,25:7.504051e-03):8.734736e-03):2.791351e-01):1.748323e-02):2.134792e-01,((26:1.937242e-03,28:1.172017e-01):2.637008e-02,(29:6.204208e-02,27:1.295456e-01):2.215270e-02):1.900087e-01):1.860925e-02,(31:3.415713e-02,30:1.367949e-02):2.070081e-01):3.862849e-02,(50:6.665713e-02,(((42:4.691094e-02,41:2.397692e-02):3.923442e-02,40:8.101406e-02):5.036102e-02,(((48:2.858019e-02,49:9.533308e-02):1.893983e-02,47:1.190342e-02):1.266067e-02,(((44:4.296793e-02,43:2.876254e-02):3.017579e-03,45:8.684384e-03):6.316903e-02,46:6.066076e-02):5.524054e-02):5.230885e-02):5.918349e-02):4.236743e-01):1.776596e-01,((22:8.507175e-03,21:1.388205e-03):1.978861e-02,(((13:3.244946e-02,(11:1.074056e-02,12:1.149994e-02):1.101071e-02):8.228472e-02,(15:4.506255e-03,14:1.114299e-02):1.668585e-01):1.322269e-01,((((10:1.132446e-02,(((((7:7.227699e-03,4:4.022431e-03):1.951146e-02,6:4.761177e-03):1.445490e-02,5:5.623324e-03):4.959836e-02,8:7.103229e-03):3.115167e-02,9:1.104468e-02):3.582380e-02):8.586434e-02,18:1.134506e-03):1.775849e-02,17:5.537563e-02):2.736560e-02,(19:2.325957e-02,(16:5.223990e-03,20:2.756954e-02):4.926223e-02):2.482175e-02):1.223750e-01):5.653107e-02):1.482279e-01):8.579548e-02,(2:1.837782e-03,3:4.714338e-02):5.344035e-02,1:1.030166e-01);
   tree gen.196000 = [&U] ((2:2.130541e-02,3:4.999691e-02):1.069186e-01,(((21:3.471879e-02,22:5.670591e-03):6.495616e-02,(((14:6.556574e-03,15:7.858609e-03):5.106173e-02,(13:4.842434e-03,(11:2.911795e-02,12:1.475585e-02):3.436834e-02):4.752983e-02):8.498472e-02,(((18:6.526157e-03,(10:1.510207e-02,(9:1.173653e-03,(((6:9.618138e-03,(4:9.897411e-03,7:6.709891e-03):9.753132e-03):5.043416e-03,5:1.015949e-02):1.371680e-02,8:1.848135e-03):1.689230e-02):1.190902e-01):6.858520e-02):5.759265e-03,(19:1.284031e-02,(20:9.485514e-03,16:2.132723e-02):9.476756e-02):2.869297e-02):4.299313e-02,17:2.304400e-02):6.929568e-02):9.005074e-02):5.144895e-02,(((40:2.508550e-02,(((47:6.343939e-04,(48:2.971634e-02,(50:2.198203e-01,49:1.637650e-02):2.225029e-02):4.041595e-02):6.285715e-02,(46:6.418932e-02,((45:4.583542e-03,43:5.262130e-03):1.491420e-02,44:2.257794e-02):6.185147e-02):4.050755e-03):6.633955e-02,(41:1.530883e-02,42:1.144410e-02):4.588469e-02):4.937517e-02):1.890394e-01,((((((34:2.643064e-02,35:2.978634e-03):1.874886e-02,((36:2.572274e-03,37:1.596720e-02):1.362019e-02,(39:7.275482e-03,38:1.116887e-02):1.166229e-02):1.061900e-01):5.639696e-02,33:3.553866e-02):9.653252e-02,((24:1.266145e-02,25:1.355816e-02):2.893510e-02,23:3.135003e-02):1.459181e-01):3.147872e-02,32:2.180241e-02):1.449998e-01,(31:1.904415e-02,30:2.196593e-02):8.280376e-02):9.365208e-02):7.334553e-02,((29:6.784059e-02,(26:3.060459e-02,28:9.484988e-02):1.584106e-02):5.812592e-02,27:4.756215e-02):2.061051e-01):1.181840e-01):3.921351e-02,1:2.073847e-01);
   tree gen.198000 = [&U] ((2:6.183197e-04,3:4.301619e-02):1.404657e-01,((((((42:4.302808e-02,41:1.859713e-02):4.168934e-02,((47:4.984522e-03,((50:1.580866e-01,48:5.442220e-02):4.397017e-04,49:2.050276e-02):6.664578e-02):2.655651e-02,((43:2.292050e-03,(45:4.196611e-03,44:2.848783e-02):2.129205e-03):4.557166e-02,46:1.414590e-02):2.731453e-02):3.405531e-02):2.911459e-02,40:1.408008e-02):1.396199e-01,(((26:2.587791e-03,(28:3.335812e-02,27:7.991843e-02):4.810519e-02):6.038561e-02,29:3.132817e-02):1.515342e-01,(((((35:1.664695e-02,34:3.089195e-02):3.817329e-02,((36:1.322519e-02,37:1.550538e-04):4.375802e-02,(39:5.109346e-03,38:2.852633e-02):2.959658e-02):1.802445e-01):1.758148e-01,33:3.374174e-02):2.333156e-02,(23:1.165847e-02,(25:3.468140e-03,24:3.001491e-02):6.078059e-02):2.416763e-01):1.333856e-01,32:2.708589e-02):3.558925e-02):6.461794e-02):4.755678e-02,(30:1.856453e-02,31:1.374830e-02):8.463383e-02):1.408502e-01,((21:2.168200e-02,22:1.419597e-02):4.152014e-02,((20:3.297642e-03,(16:1.383841e-02,(19:1.658583e-02,((18:1.432527e-02,(10:1.820668e-02,(((5:6.116263e-03,((7:2.097015e-03,6:8.663380e-03):2.535275e-02,4:2.439540e-04):3.133555e-02):3.683760e-02,8:2.268454e-03):1.843943e-02,9:2.512167e-02):2.303009e-02):6.580874e-02):2.467658e-02,17:1.551093e-02):4.307054e-02):2.647875e-02):1.018252e-03):1.480644e-01,(((12:1.828695e-02,11:1.672740e-02):2.573023e-02,13:4.271819e-03):8.252548e-02,(14:2.629647e-02,15:7.942719e-03):1.074743e-01):6.740856e-02):9.888900e-02):1.270442e-01):8.466885e-02,1:1.400482e-01);
   tree gen.200000 = [&U] (((((((29:5.151832e-02,26:1.685443e-02):2.523141e-02,28:5.696748e-02):4.323472e-02,27:5.694903e-02):4.669231e-02,(((33:1.078053e-02,((23:4.313840e-02,(25:1.407858e-02,24:4.897426e-02):1.595960e-02):1.650481e-01,((34:3.637782e-02,35:4.025790e-03):1.854658e-03,(((38:1.992343e-02,39:1.612862e-03):4.725053e-03,36:3.097808e-03):1.247587e-02,37:9.242948e-04):6.760435e-02):9.782892e-02):7.010228e-03):1.092609e-01,32:5.078313e-03):7.368840e-02,(31:1.608639e-02,30:1.210058e-02):7.486256e-02):8.235641e-02):2.234531e-02,(40:8.902702e-03,((46:4.098849e-02,((43:1.789043e-02,(44:1.719355e-02,45:1.003151e-03):8.433078e-04):5.294393e-02,((48:8.233914e-02,(50:1.322530e-01,49:3.040613e-02):2.354937e-02):4.945282e-02,47:2.418719e-02):3.536366e-02):6.062329e-03):1.063701e-02,(42:7.567942e-02,41:6.756846e-03):1.801987e-02):4.555936e-02):1.902731e-01):2.028583e-01,(((((19:4.881609e-03,(((10:1.361345e-02,(9:4.323304e-02,((((6:4.437696e-04,7:4.409244e-02):1.338172e-02,4:6.520576e-03):5.294897e-03,5:1.105554e-02):9.395372e-03,8:1.339645e-02):9.459255e-03):9.735009e-03):1.696542e-02,18:4.080715e-03):1.304701e-02,17:7.904692e-03):3.357856e-02):1.817313e-02,16:3.090971e-02):6.134686e-03,20:3.607026e-03):1.455940e-01,((14:1.162155e-03,15:5.472548e-03):5.085807e-02,((11:2.382390e-02,12:1.461351e-03):1.337062e-02,13:1.769699e-02):6.858210e-02):6.081838e-02):4.973742e-02,(21:2.971538e-03,22:2.002687e-02):5.245421e-02):6.740081e-02):7.270747e-02,(2:5.975075e-03,3:4.467612e-02):3.634166e-02,1:1.638066e-01);
   tree gen.202000 = [&U] ((2:2.136811e-02,3:2.630738e-02):4.635080e-02,(((((16:2.603318e-02,20:2.296099e-02):4.822061e-02,(19:6.377640e-03,((18:2.900781e-02,(10:7.303704e-03,(((5:1.669489e-02,((7:7.587134e-03,4:5.708518e-03):6.606011e-03,6:1.053861e-03):2.464184e-02):2.271790e-02,8:1.748380e-02):7.402369e-02,9:1.926096e-03):7.514896e-02):1.155941e-01):1.828959e-02,17:4.504802e-02):1.268803e-01):4.286723e-02):9.241634e-02,(((11:2.121869e-02,12:7.792025e-04):3.816434e-02,13:6.121066e-02):8.254854e-02,(14:2.936899e-02,15:8.271620e-03):4.390981e-02):9.588401e-02):3.936544e-02,(21:1.669967e-02,22:4.488923e-03):8.071275e-02):7.970757e-02,((((((((45:2.209995e-02,43:3.143226e-03):1.319546e-02,44:4.563895e-02):9.248150e-02,(47:2.506673e-02,(50:1.778547e-01,(49:4.697537e-02,48:5.972026e-02):9.033965e-03):4.473668e-02):3.755972e-02):2.162226e-03,46:5.781514e-02):1.046296e-01,(42:3.014161e-02,41:1.942603e-02):2.099034e-02):2.266862e-02,40:1.524352e-02):2.547006e-01,((((27:1.004552e-01,28:4.210283e-02):7.800064e-03,26:4.434304e-02):5.522134e-02,29:9.585120e-02):1.278893e-01,((((34:2.668345e-02,(((39:5.836968e-03,38:4.654750e-02):2.326082e-02,(36:3.621443e-02,37:2.685992e-02):2.585160e-02):1.099991e-01,35:5.388711e-05):1.618696e-02):1.279363e-01,33:3.542327e-02):8.695088e-02,(23:4.000476e-02,(25:6.550219e-03,24:5.148255e-02):5.751847e-02):1.540180e-01):8.438491e-02,32:5.733495e-02):8.979684e-02):1.341396e-01):5.075382e-02,(30:5.483346e-03,31:3.140009e-02):1.214891e-01):1.223187e-01):1.419621e-01,1:2.662736e-01);
   tree gen.204000 = [&U] ((2:1.858320e-02,((22:2.995546e-02,(21:1.527248e-03,((((12:6.128496e-03,11:1.854668e-02):1.781297e-02,13:6.606297e-03):8.730964e-02,(15:1.352772e-03,14:7.170263e-03):5.262168e-02):6.605492e-02,((((10:1.690503e-02,(8:4.677488e-03,((6:4.237891e-03,((4:1.363536e-02,7:9.044764e-03):3.950043e-03,9:1.849649e-02):3.407908e-02):8.257773e-03,5:3.524571e-02):3.110815e-02):2.764783e-02):1.295418e-02,17:5.750024e-02):7.777345e-03,18:1.721886e-02):4.976205e-02,((20:7.873239e-03,16:1.245435e-02):6.544501e-03,19:3.166538e-02):9.004806e-02):1.503158e-01):1.289519e-01):1.313454e-02):1.105271e-01,((((((33:1.055144e-02,((35:1.336061e-02,34:1.515885e-02):3.507966e-03,((39:5.197699e-04,38:2.750698e-02):2.368979e-02,(36:2.379528e-02,37:2.441940e-02):2.611050e-02):1.492391e-01):8.812368e-02):8.669194e-03,(23:1.190472e-02,(24:3.531178e-02,25:9.797945e-03):7.968141e-02):1.821778e-01):8.987387e-02,32:3.857655e-02):7.079745e-02,(29:4.735975e-02,((28:3.351620e-02,27:4.679091e-02):2.198544e-02,26:2.968813e-02):2.719806e-02):1.719293e-01):5.012058e-02,(40:9.868790e-03,(42:3.529153e-02,(41:9.044087e-03,(((49:7.104991e-02,(48:2.412672e-02,50:2.030450e-01):3.852426e-02):3.888030e-02,47:1.333432e-03):9.866325e-03,(46:1.896495e-02,((43:2.208043e-03,44:1.099502e-02):7.637527e-04,45:7.314167e-03):6.494734e-02):2.330267e-02):1.019274e-01):8.879232e-03):2.985724e-02):1.323573e-01):7.481303e-02,(31:2.378342e-02,30:3.769800e-02):7.111822e-02):1.668448e-01):1.026712e-01):2.230807e-02,3:4.871117e-02,1:1.587867e-01);
   tree gen.206000 = [&U] ((((((((23:2.773537e-02,(25:2.372019e-02,24:2.532184e-02):1.973576e-02):1.138168e-01,(((((37:2.969192e-02,36:2.594069e-02):1.903355e-02,(38:7.538664e-03,39:1.555388e-02):2.729344e-02):2.173560e-01,35:1.569275e-03):4.821310e-02,34:3.838856e-02):2.768395e-01,33:7.469295e-03):7.610611e-02):1.077230e-01,32:7.342783e-02):9.800183e-02,(31:8.333797e-02,30:2.163640e-06):1.540980e-01):1.108468e-01,((29:9.133383e-02,(28:9.942250e-02,27:1.093187e-01):7.345743e-03):2.253937e-02,26:1.026194e-02):1.686440e-01):7.116127e-02,((42:8.890918e-02,(41:4.306353e-03,((46:2.396344e-02,((45:9.234118e-03,43:1.122566e-02):2.155609e-02,44:1.038189e-02):4.029121e-02):2.607382e-02,((48:8.390526e-02,(50:3.989226e-01,49:1.453329e-02):2.592327e-02):1.056731e-01,47:3.937891e-03):3.962157e-02):9.873958e-02):3.162452e-02):3.787932e-02,40:1.871313e-02):3.137812e-01):3.432229e-02,(((((19:1.442144e-02,(((10:1.140615e-03,(((5:1.405169e-03,(4:7.385571e-02,(7:5.623937e-03,6:1.063802e-02):9.161928e-03):1.285502e-02):1.385994e-02,8:7.523457e-02):3.840600e-02,9:4.121462e-02):1.245945e-01):8.095878e-02,18:2.288272e-02):1.593487e-02,17:8.827312e-03):3.945266e-02):2.989388e-02,16:3.723388e-02):1.172161e-02,20:1.787930e-02):9.099952e-02,((14:1.993521e-02,15:3.871890e-03):1.446515e-01,(11:8.294452e-03,(13:4.257151e-02,12:1.958901e-02):5.314547e-03):9.193398e-02):1.854580e-01):7.610772e-02,(21:2.553959e-02,22:3.385555e-03):4.729512e-02):8.599106e-02):1.268266e-01,(2:7.053868e-03,3:2.526259e-02):8.367793e-02,1:1.344565e-01);
   tree gen.208000 = [&U] ((3:5.169640e-02,2:7.823129e-03):2.772108e-02,(((21:3.364544e-04,((((17:5.352006e-02,((10:2.363292e-02,(((8:2.287313e-02,5:1.780136e-03):7.464761e-03,((7:1.402089e-03,6:8.935757e-03):1.274481e-02,4:4.329920e-03):9.951269e-03):2.591156e-02,9:2.313569e-02):1.853709e-02):4.797225e-02,18:4.915874e-04):3.386827e-02):3.428604e-02,19:2.358965e-03):4.226100e-02,(16:1.609671e-02,20:4.714645e-03):6.900541e-03):6.173639e-02,((13:4.544526e-03,(12:1.233407e-02,11:2.045320e-02):3.133017e-02):7.358434e-02,(14:1.772743e-02,15:2.695773e-03):4.482681e-02):1.120981e-01):5.831298e-02):8.934513e-03,22:7.046628e-03):1.134868e-01,(((29:7.854185e-02,(28:9.796444e-02,26:2.232478e-03):4.979147e-02):2.077290e-02,27:7.686155e-02):1.662673e-01,((30:3.900859e-03,31:2.604292e-02):5.468809e-02,((40:1.154770e-02,((((50:2.353260e-01,((49:4.421477e-02,48:3.363371e-02):1.655156e-02,47:5.709733e-05):2.593832e-02):1.653700e-02,46:1.698079e-02):9.327905e-03,(43:1.042450e-02,(44:2.608441e-02,45:1.708264e-03):2.560346e-04):7.634791e-02):1.579464e-02,(42:6.668825e-02,41:8.823389e-03):7.543635e-02):2.795214e-02):2.847932e-01,(32:2.564562e-02,(33:5.001333e-02,(((24:3.837527e-02,25:2.292290e-02):1.344288e-01,23:1.558446e-02):1.543672e-01,((34:3.780381e-02,35:2.238891e-03):1.828285e-03,((39:1.329732e-03,38:1.576166e-02):4.615625e-02,(36:1.501519e-02,37:1.140259e-02):3.409929e-02):1.225058e-01):7.539680e-02):2.894265e-02):1.654386e-01):8.970270e-02):5.407195e-02):8.287820e-02):9.288459e-02):1.904050e-01,1:2.094555e-01);
   tree gen.210000 = [&U] (((((22:4.225108e-03,21:7.047058e-03):1.267360e-02,(16:2.533484e-02,((((17:5.756740e-02,(10:3.081552e-03,(((7:9.650449e-03,((5:1.416493e-03,8:1.676431e-02):3.688930e-02,6:7.875930e-03):1.216867e-02):1.671741e-03,4:4.437194e-03):2.175876e-02,9:2.369992e-02):6.991099e-02):5.277911e-02):9.741724e-04,18:2.174735e-03):3.867514e-02,19:3.693462e-02):1.622923e-02,20:1.509530e-03):4.743862e-02):1.929317e-01):5.659474e-02,(((12:1.505101e-02,11:1.680635e-02):5.896687e-02,13:4.127439e-02):1.182278e-01,(14:1.643371e-03,15:8.453450e-03):1.084900e-01):1.083269e-01):4.688748e-02,((((32:8.532743e-03,(((((36:6.707149e-03,37:2.378279e-02):2.233503e-02,(39:1.759754e-02,38:1.739752e-02):3.250196e-02):1.144501e-01,(35:6.221760e-03,34:3.542687e-02):7.931944e-03):8.417365e-02,33:1.645726e-02):2.946414e-02,((24:7.647418e-03,25:1.141902e-03):2.201697e-02,23:8.539622e-02):2.745919e-01):1.812322e-01):1.885230e-01,((27:8.287311e-02,28:1.491276e-01):5.375314e-02,(26:8.561710e-02,29:8.059706e-02):1.005945e-02):3.209706e-01):2.562270e-03,(30:1.130133e-02,31:1.722910e-02):8.835315e-02):6.325956e-03,(40:3.018071e-02,(((((43:8.705359e-03,45:3.555607e-02):1.353526e-02,44:3.095323e-02):1.038312e-01,(46:3.905672e-02,((49:5.321912e-02,48:2.875076e-02):2.833321e-02,47:3.228299e-02):1.706113e-02):7.561015e-04):1.272267e-02,50:2.362315e-01):5.343600e-02,(42:4.726404e-02,41:2.588417e-02):4.271698e-02):1.876130e-02):3.233679e-01):1.072898e-01):1.320607e-01,(3:2.950473e-02,2:2.657518e-02):5.096157e-02,1:2.029428e-01);
   tree gen.212000 = [&U] ((2:1.403598e-04,3:1.923499e-02):7.306229e-02,(((((14:2.134387e-03,15:1.629660e-03):4.216817e-02,(13:1.174585e-02,(11:3.096512e-02,12:8.624899e-05):1.610708e-02):7.014099e-02):1.142038e-01,(((((10:6.338885e-04,(9:2.910333e-02,(((6:9.566171e-03,(7:1.047707e-03,4:3.297295e-02):5.791354e-03):2.594600e-02,5:2.638289e-02):2.879441e-02,8:2.307820e-03):2.193961e-02):4.949018e-02):2.656727e-02,18:1.026744e-03):1.804164e-02,17:5.267104e-03):2.212157e-02,19:3.799829e-02):1.785696e-02,(16:1.418862e-02,20:8.775540e-03):6.293508e-03):4.569179e-02):3.855380e-02,(21:1.262669e-02,22:1.175705e-02):7.647668e-03):1.184077e-01,((31:4.888965e-03,30:5.101658e-03):8.503583e-02,(((((23:1.348966e-02,(24:6.102209e-03,25:4.763884e-04):3.721464e-02):1.832035e-01,(((35:1.161974e-02,34:3.384797e-02):8.076435e-03,(37:1.438547e-03,((38:1.849066e-04,39:1.606733e-02):2.292782e-02,36:5.503879e-04):2.007363e-02):8.233102e-02):6.722361e-02,33:1.774202e-02):2.370786e-02):5.892348e-02,32:1.492291e-04):2.484455e-02,((((((49:2.393890e-02,48:3.682399e-02):1.709078e-02,47:1.765360e-02):1.078200e-02,50:1.807173e-01):1.102050e-02,((44:2.589204e-02,(43:6.911282e-04,45:3.623861e-03):6.269708e-03):8.815199e-02,46:2.883420e-02):1.689832e-02):4.311107e-02,(41:1.462155e-02,42:2.408280e-02):1.744087e-02):5.701047e-02,40:1.177523e-02):1.970602e-01):3.181366e-02,(29:9.070312e-02,(28:4.402825e-02,(26:2.682473e-02,27:5.722505e-02):4.433306e-03):2.375140e-02):1.374999e-01):6.251028e-02):3.738970e-02):1.085827e-01,1:1.561751e-01);
   tree gen.214000 = [&U] ((2:5.445152e-02,3:5.640645e-02):6.582515e-02,(((22:1.060141e-02,21:9.765975e-03):3.635671e-02,(((14:1.858263e-02,15:1.309177e-03):1.585808e-01,((11:3.991944e-02,13:2.452813e-02):1.399222e-02,12:3.276476e-02):1.085467e-01):9.965150e-02,(16:7.803756e-03,(20:1.472131e-02,((((10:1.017696e-02,(9:2.445484e-02,((((7:1.617427e-02,6:3.473256e-02):7.551088e-03,4:5.067907e-03):9.553498e-03,5:2.303979e-03):4.018672e-02,8:1.966890e-02):5.050462e-02):3.468876e-02):1.138495e-01,18:5.122319e-03):1.760604e-02,17:8.601574e-03):2.648603e-02,19:3.750180e-02):2.757145e-02):1.823514e-02):9.434723e-02):5.385315e-02):5.153718e-02,((((((25:9.064421e-03,24:2.158441e-02):4.984888e-02,23:3.125014e-02):2.875974e-01,(33:2.900164e-02,((35:6.868396e-03,(((38:1.152483e-02,39:1.371638e-02):3.891693e-02,36:1.340974e-03):7.958962e-03,37:6.565726e-03):1.646251e-01):5.808664e-02,34:9.360159e-03):9.948778e-02):7.250758e-02):1.062595e-01,32:9.778757e-03):9.363560e-02,(29:8.370962e-02,((28:9.915854e-02,27:8.990769e-02):2.752742e-02,26:2.291860e-02):2.320189e-02):1.855148e-01):3.612716e-02,((40:8.052177e-04,((41:2.719205e-02,42:3.764466e-02):1.201962e-02,((50:2.806066e-01,(47:3.717694e-03,(48:2.218648e-02,49:4.983209e-02):2.747181e-02):9.184424e-03):6.238130e-02,(46:6.067664e-02,(45:4.047621e-03,(44:7.330847e-03,43:1.723316e-02):6.266129e-03):2.472871e-02):7.630484e-02):8.568219e-02):4.667648e-02):2.857172e-01,(31:3.471203e-03,30:6.504963e-02):1.016388e-01):2.252270e-02):1.082828e-01):6.203664e-02,1:2.126996e-01);
   tree gen.216000 = [&U] ((((((31:3.026699e-02,30:1.225115e-02):9.819962e-02,(((((44:1.739190e-02,45:1.170391e-03):8.984893e-03,43:1.292192e-03):5.662539e-02,(47:2.498430e-02,(46:6.515508e-02,(48:5.301422e-02,(50:2.864832e-01,49:1.987740e-02):2.289374e-02):9.861200e-03):1.818259e-02):6.686709e-02):4.342212e-02,(42:5.175673e-02,41:1.992899e-02):1.245017e-02):3.260255e-02,40:1.220131e-02):2.709111e-01):5.623404e-02,(32:1.870970e-03,((((34:2.898830e-02,35:2.027421e-02):2.855718e-02,((38:3.759580e-03,39:1.031478e-02):3.035843e-02,(36:1.286489e-02,37:1.991927e-02):3.202633e-02):1.278767e-01):1.292951e-01,((25:2.281548e-02,24:4.378279e-02):5.950508e-02,23:7.058002e-03):1.319324e-01):8.646232e-03,33:3.114307e-02):1.731044e-01):1.851551e-01):1.021753e-01,(27:4.085292e-02,((26:3.740125e-02,29:8.828756e-02):2.657660e-02,28:9.204734e-02):4.549364e-02):2.521735e-01):3.514254e-02,((((19:7.488176e-02,(17:1.779240e-02,(18:1.351417e-03,(10:8.005060e-03,(8:2.542853e-02,((((9:5.045975e-02,4:6.705626e-03):8.868512e-03,7:1.269199e-02):3.740393e-02,6:7.441610e-04):1.118265e-02,5:3.331003e-02):2.770933e-02):1.005423e-01):6.328537e-02):2.576657e-02):7.542798e-03):1.611899e-02,(20:1.281285e-02,16:9.489450e-03):6.341179e-02):1.377059e-01,((14:1.223246e-02,15:5.523739e-03):1.389579e-01,((12:2.473458e-02,11:6.711985e-03):5.246125e-02,13:2.593464e-02):1.417764e-01):6.467258e-02):3.147143e-02,(22:2.141057e-02,21:9.661542e-03):1.097247e-01):1.017236e-01):9.725115e-02,(3:5.757003e-02,2:6.242945e-03):6.402368e-02,1:2.193320e-01);
   tree gen.218000 = [&U] ((2:7.707390e-03,3:2.271853e-02):2.185691e-02,(((22:2.818007e-04,21:2.167450e-02):1.939843e-02,(((14:2.013140e-02,15:6.260792e-04):5.307408e-02,((12:1.922087e-02,11:2.806237e-02):3.717867e-02,13:1.539647e-02):1.008069e-01):5.130323e-02,(16:5.314480e-03,(20:8.266476e-03,((((10:2.950086e-02,(((5:2.557803e-02,(6:6.125427e-04,(7:1.748180e-02,4:3.663012e-03):4.071877e-02):8.451485e-03):1.148751e-02,9:3.790395e-02):6.937552e-03,8:1.704563e-02):5.823452e-02):1.041124e-01,18:8.233908e-03):7.958008e-02,17:6.827737e-03):3.971622e-02,19:1.819186e-02):2.222721e-02):9.885687e-04):1.676575e-01):4.889914e-02):1.022561e-01,((((29:1.184540e-01,(28:4.947931e-02,27:2.802835e-02):9.587515e-03):1.694373e-02,26:2.962674e-03):1.974396e-01,((40:1.613657e-03,((50:1.753044e-01,((47:4.829371e-03,(48:4.696904e-02,49:3.894372e-02):3.750275e-02):3.499967e-02,(46:2.470223e-02,(43:3.140716e-03,(44:2.396265e-02,45:5.329933e-04):4.420495e-03):1.575530e-02):2.693347e-02):3.423448e-03):3.310353e-02,(41:1.993025e-02,42:2.083158e-02):3.935863e-02):7.975303e-02):1.928876e-01,(31:1.480999e-02,30:2.209651e-02):7.580409e-02):5.920166e-02):1.214828e-03,((((25:5.559148e-03,24:1.867062e-02):2.763451e-02,23:2.374547e-02):2.861411e-01,(33:9.059453e-03,((37:3.825192e-03,(36:1.352089e-03,(38:2.351406e-02,39:2.842234e-02):4.215980e-02):1.819660e-03):1.345211e-01,(35:5.141328e-02,34:1.384317e-02):2.210127e-02):8.131134e-02):6.388964e-02):1.299996e-01,32:2.446596e-03):1.120472e-01):2.903820e-02):1.693843e-01,1:2.842002e-01);
   tree gen.220000 = [&U] ((((((13:1.585921e-03,(12:5.863957e-03,11:2.357743e-02):2.344190e-02):9.512307e-02,(15:2.570590e-02,14:1.045853e-02):2.396302e-02):7.883713e-02,(((17:3.382613e-02,((10:2.122579e-02,(8:2.294337e-03,(((9:4.248385e-02,(4:2.443734e-02,7:2.643362e-03):9.657922e-03):8.490740e-03,6:2.741601e-03):3.415965e-02,5:6.461445e-03):1.796716e-02):4.142252e-02):5.289898e-02,18:7.486739e-03):1.489049e-02):6.614130e-02,19:1.019401e-02):1.628116e-02,(16:2.398929e-02,20:2.393402e-02):7.282587e-03):8.579258e-02):4.019879e-02,(22:5.895141e-02,21:2.148914e-02):3.111991e-02):1.321172e-01,(((30:2.369303e-02,31:1.467999e-02):1.508761e-02,(24:3.650351e-03,(25:3.267061e-03,23:4.673178e-02):7.630786e-04):2.175899e-01):4.555391e-02,(((40:2.162071e-02,(42:4.757300e-02,(41:1.209695e-02,(((((49:2.462454e-02,50:1.806901e-01):4.563612e-02,48:4.919863e-02):1.852360e-02,47:2.585716e-03):3.295327e-02,(45:6.205383e-03,(44:6.465213e-03,43:2.376264e-03):1.937261e-03):3.870723e-02):1.212723e-02,46:5.412027e-02):8.116969e-02):3.799605e-02):2.319491e-02):1.638424e-01,(27:1.268492e-01,(26:1.411200e-03,(29:4.846738e-02,28:3.342299e-02):4.163003e-02):3.102220e-02):1.127582e-01):4.393291e-02,(32:7.909878e-04,(((35:1.422328e-02,34:3.803770e-02):2.328440e-02,(37:7.800254e-03,((38:8.669792e-03,39:4.056133e-03):3.350582e-02,36:4.098387e-03):9.915863e-03):8.910775e-02):8.470830e-02,33:2.251782e-02):1.619128e-01):7.348122e-02):2.768182e-02):1.471464e-01):7.046646e-02,(3:1.840127e-02,2:1.787251e-02):8.808879e-02,1:1.838778e-01);
   tree gen.222000 = [&U] ((3:1.215596e-02,2:5.961156e-02):7.799238e-02,((((20:7.365692e-03,(16:7.884365e-02,(19:1.389133e-02,((((9:2.387835e-02,(8:1.783252e-02,(5:8.411687e-03,((7:2.960752e-03,6:7.189587e-03):2.067604e-02,4:6.551648e-03):1.613326e-02):5.005193e-02):2.069154e-02):2.849318e-02,10:1.900463e-02):1.025891e-01,18:1.651602e-02):1.582489e-02,17:3.188075e-02):7.154640e-02):5.724782e-02):3.825707e-03):1.693841e-01,((13:1.160138e-02,(12:7.288928e-03,11:1.208512e-02):3.367332e-02):9.708347e-02,(14:8.699969e-03,15:1.157710e-02):7.019049e-02):8.855555e-02):5.638421e-02,(21:3.723818e-02,22:4.296037e-03):6.381707e-02):1.034209e-01,((((((25:8.638582e-03,24:3.369751e-02):9.343872e-02,23:9.286826e-03):1.048022e-01,((((39:3.463126e-03,38:7.275463e-03):2.398289e-02,(36:1.385755e-02,37:1.138179e-02):3.019614e-02):1.015471e-01,(35:2.144080e-02,34:3.368929e-02):6.005082e-02):9.895059e-02,33:2.784890e-02):1.581991e-02):1.103488e-01,32:9.499156e-02):1.497994e-01,((26:4.398178e-02,(27:7.258329e-02,28:5.765247e-02):3.224711e-02):3.326918e-02,29:6.547456e-02):1.906790e-01):1.804567e-02,((((41:3.802049e-02,42:2.437274e-02):2.012028e-02,(((48:2.592333e-02,(49:1.487616e-02,50:2.760614e-01):3.551201e-02):1.439781e-02,47:1.045344e-03):2.328200e-02,(((44:3.725082e-02,45:1.549809e-02):7.713540e-03,43:9.827580e-03):2.855684e-02,46:2.057271e-02):1.755591e-02):4.468257e-02):5.138931e-02,40:8.996540e-03):3.360930e-01,(30:2.904748e-02,31:1.529995e-02):4.340093e-02):5.783099e-02):2.424659e-01):7.748980e-02,1:2.963728e-01);
   tree gen.224000 = [&U] (((((21:1.613043e-02,22:1.048691e-03):1.574732e-02,((16:6.475852e-03,((((10:1.725759e-02,((8:2.493855e-02,((4:9.633653e-04,(6:2.188482e-02,7:1.682864e-03):1.392919e-02):4.482514e-03,5:7.616533e-04):2.403875e-02):2.974122e-03,9:3.038856e-02):3.209004e-02):3.291610e-02,18:2.250562e-03):3.202851e-02,17:2.918817e-02):3.208288e-02,19:1.041566e-02):2.586473e-02):4.816333e-03,20:1.287662e-02):6.378094e-02):1.503380e-02,((13:9.875628e-03,(12:1.599319e-02,11:5.444042e-03):9.386013e-03):1.109122e-01,(15:4.728308e-03,14:4.594778e-03):2.537809e-02):1.036052e-01):7.811040e-02,(((((27:4.012653e-02,28:2.638210e-02):2.564923e-02,29:3.440980e-02):2.076059e-02,26:1.854051e-03):6.995556e-02,(((((46:3.730947e-02,((44:1.406846e-02,43:5.391812e-03):2.693508e-03,45:4.133346e-03):6.765839e-02):2.125781e-03,(50:1.655954e-01,((49:4.478635e-02,48:1.407969e-02):4.914572e-02,47:2.185006e-02):3.478341e-02):1.508477e-02):3.735007e-02,(42:8.755813e-02,41:8.601089e-03):2.136954e-02):1.412469e-02,40:2.135087e-02):1.394806e-01,((31:6.296772e-03,30:1.775283e-02):3.563253e-02,(24:3.062578e-02,(23:5.264421e-02,25:9.110404e-04):6.663052e-03):1.916183e-01):2.141362e-02):4.602548e-03):2.226286e-02,(32:3.498522e-03,(((((38:2.253771e-03,39:6.411917e-03):2.002837e-02,36:1.402782e-03):3.454638e-02,37:1.109875e-02):4.989519e-02,(35:1.275562e-02,34:9.528466e-03):5.525380e-03):9.443099e-02,33:2.148024e-02):6.898608e-02):7.890688e-02):9.493267e-02):8.944210e-02,(3:2.165915e-02,2:4.379610e-03):1.328297e-02,1:1.685983e-01);
   tree gen.226000 = [&U] ((2:4.134337e-03,3:3.817352e-02):1.182879e-02,(((((20:2.507905e-03,((((10:1.079966e-03,((7:4.097865e-02,(4:3.031526e-02,(6:4.337245e-02,(5:8.170703e-03,8:6.928637e-02):1.426850e-02):4.806302e-02):7.134857e-03):3.711174e-02,9:1.575775e-02):4.834536e-02):5.692890e-02,18:2.285449e-02):2.608148e-02,17:3.942345e-02):2.379264e-02,19:4.386126e-02):1.932294e-02):1.947918e-02,16:7.527167e-03):9.644290e-02,(((12:5.419084e-03,11:2.766068e-02):2.474057e-02,13:1.726240e-04):9.302041e-02,(15:7.124310e-03,14:2.796964e-03):1.000507e-01):5.060443e-02):9.781702e-02,(21:2.393106e-02,22:1.937781e-02):5.785603e-02):1.471971e-01,((32:9.123900e-02,(((35:3.202898e-05,34:2.688881e-02):3.125708e-02,((37:1.367891e-02,36:7.143636e-03):4.404298e-02,(38:4.530442e-02,39:2.609237e-02):4.503893e-02):7.543130e-02):5.274148e-02,33:1.029356e-02):1.343361e-01):6.086040e-02,(((((23:9.672569e-02,25:1.397513e-02):3.471535e-03,24:3.405646e-02):2.558895e-01,(30:1.597236e-02,31:1.703097e-02):1.159535e-01):1.053762e-01,(40:7.331464e-03,((42:6.345060e-02,41:1.643737e-03):2.971498e-02,(50:2.239856e-01,(((43:6.399374e-03,45:1.078636e-02):7.503242e-05,44:4.003176e-02):7.259349e-02,(46:4.229657e-02,(47:1.427813e-02,(49:2.858536e-02,48:7.657479e-02):2.670691e-02):7.300069e-03):1.576240e-02):1.862603e-02):6.286775e-02):8.731074e-02):3.338800e-01):1.407178e-02,(29:1.209685e-01,(26:3.700274e-02,(27:1.377999e-01,28:5.623125e-02):3.738349e-03):7.179069e-02):2.574679e-01):1.481765e-02):1.114233e-01):1.301294e-01,1:2.642247e-01);
   tree gen.228000 = [&U] ((2:2.362781e-03,3:2.669459e-02):5.367036e-02,((((((20:1.638532e-02,16:4.558096e-02):3.901419e-02,(17:1.794137e-02,(18:5.196365e-03,(10:1.025835e-03,(((5:4.566769e-03,((4:5.000640e-03,7:4.689705e-02):3.937840e-03,6:1.077793e-02):3.419719e-03):2.465167e-02,8:7.425006e-04):1.960000e-02,9:1.568611e-02):3.220254e-02):8.251163e-02):2.257302e-02):4.158155e-02):4.305601e-03,19:2.718837e-02):6.998048e-02,((14:1.775031e-02,15:1.602518e-03):6.467555e-02,((11:3.767296e-02,12:8.563132e-03):5.929685e-02,13:7.165658e-03):1.138324e-01):7.220062e-02):1.157779e-01,(22:7.859130e-03,21:6.593612e-03):5.007658e-02):1.147812e-01,((30:1.912244e-02,31:5.119149e-03):6.069756e-02,((32:3.021327e-02,((33:2.490759e-03,(((37:4.079982e-02,36:1.008438e-02):1.728511e-02,(38:3.331567e-03,39:3.533410e-02):1.714782e-02):1.323903e-01,(35:3.422040e-03,34:5.954633e-02):1.787888e-02):8.654426e-02):1.234389e-02,(23:1.902255e-03,(25:1.514087e-04,24:2.917663e-02):5.985228e-02):2.762388e-01):8.814704e-02):8.202132e-02,((((27:6.491542e-02,28:6.858087e-02):8.829414e-02,29:7.440451e-02):1.926805e-02,26:1.280221e-02):2.357455e-01,(40:2.497458e-03,((42:5.667894e-02,41:3.383027e-03):4.497821e-02,((46:5.568092e-02,((45:2.077051e-03,43:2.228443e-04):1.085532e-02,44:1.613666e-02):2.451098e-02):2.870225e-02,(50:1.677684e-01,((48:3.550929e-02,49:6.039079e-02):2.476147e-02,47:1.733340e-02):4.981794e-02):3.264958e-02):3.698680e-02):3.691371e-02):5.740536e-02):8.749452e-02):7.623646e-02):8.500486e-02):3.409778e-02,1:1.868902e-01);
   tree gen.230000 = [&U] ((((31:9.424368e-03,30:1.854388e-02):1.154678e-01,((((28:3.513697e-02,27:5.852145e-02):2.845281e-02,26:3.594474e-04):1.163999e-02,29:4.720372e-02):8.235737e-02,(((((25:3.769791e-03,24:1.351932e-03):2.904682e-02,23:2.578401e-02):1.373740e-01,((34:1.693819e-02,(35:3.698234e-03,((38:3.088345e-04,39:4.898476e-04):4.133777e-02,(36:3.148994e-02,37:6.192639e-03):1.655910e-03):5.811413e-02):6.501475e-03):8.650246e-02,33:2.714932e-03):4.630976e-02):1.006577e-01,32:1.577898e-02):4.488244e-02,(((46:1.663048e-02,((44:8.393140e-03,(45:4.417450e-03,43:2.214878e-04):2.233212e-02):6.041277e-02,((49:2.685418e-02,(50:1.054931e-01,48:2.697207e-02):4.815727e-03):3.892197e-02,47:7.233842e-03):1.026493e-02):7.793598e-05):4.742411e-02,(41:8.213962e-03,42:3.292274e-02):2.496157e-02):7.836280e-03,40:1.259582e-02):1.225570e-01):8.593062e-03):2.257447e-02):1.386658e-01,((21:7.405995e-03,22:4.334495e-03):4.988152e-02,(((20:3.542901e-03,16:1.374154e-02):1.017734e-02,(19:1.389830e-02,(17:1.683123e-02,(18:1.183097e-04,(10:8.060369e-03,(((6:4.718385e-03,(5:2.745903e-03,8:6.788963e-03):6.724133e-03):9.511989e-03,(4:6.704551e-03,7:3.100636e-03):3.996341e-03):1.307088e-02,9:6.031780e-05):2.208761e-02):6.409796e-02):5.736363e-03):1.177837e-02):8.294764e-03):1.243478e-01,((14:1.232926e-02,15:9.575553e-03):1.167620e-01,(13:8.538213e-03,(11:1.477787e-02,12:1.381982e-02):6.451397e-03):6.918214e-02):4.378420e-02):1.959909e-02):4.146445e-02):9.145367e-02,(2:1.168880e-03,3:5.319040e-02):5.579873e-02,1:1.258043e-01);
   tree gen.232000 = [&U] (2:1.040747e-02,(3:9.247310e-02,(((26:6.280091e-03,(29:6.399387e-02,(28:4.940897e-02,27:3.835553e-02):2.968898e-02):3.321459e-02):1.025711e-01,(((33:2.839934e-02,(((25:1.865810e-04,24:6.581568e-03):3.851301e-02,23:8.036064e-04):1.083749e-01,(34:3.839261e-03,(35:5.239854e-03,(39:1.166236e-02,(38:9.794561e-03,(36:1.897749e-02,37:2.622519e-03):1.974198e-02):8.194213e-04):9.799434e-02):1.228237e-02):8.561394e-02):7.858111e-03):8.385016e-02,32:7.001607e-03):9.120910e-02,((((41:8.272666e-03,42:1.169603e-02):5.732604e-03,((((43:1.189973e-02,45:3.869060e-03):3.787139e-03,44:7.813600e-03):5.425584e-02,((50:1.240395e-01,(48:2.293428e-02,49:1.854582e-02):1.807316e-03):3.514459e-02,47:7.619813e-03):3.298737e-02):3.817238e-02,46:3.548147e-02):3.173393e-02):3.469755e-02,40:1.393904e-02):1.663124e-01,(31:4.868066e-02,30:5.135510e-03):7.885719e-02):2.416069e-02):5.052786e-02):1.038695e-01,((21:6.555796e-03,22:1.634663e-02):8.157779e-02,((((20:1.193660e-02,16:2.236717e-02):3.775032e-02,19:1.508372e-02):1.385028e-02,((18:2.640416e-03,(10:1.813306e-02,(((5:8.154699e-03,8:4.332242e-03):1.872113e-02,((7:4.284868e-03,6:9.805178e-03):1.727221e-02,4:7.081068e-03):2.817006e-02):1.537377e-02,9:2.884294e-02):6.312244e-02):4.319884e-02):3.561274e-02,17:1.157298e-02):3.151309e-02):8.930328e-02,((14:1.008415e-02,15:5.225485e-03):1.436497e-01,(13:1.175201e-02,(11:1.282123e-02,12:1.044732e-02):2.845669e-02):6.891975e-02):9.260058e-02):1.402505e-02):6.474746e-02):4.960656e-02):8.492145e-03,1:1.283416e-01);
   tree gen.234000 = [&U] ((2:9.852746e-04,3:4.669412e-02):4.928388e-02,(((((((23:1.330850e-02,(25:3.719927e-02,24:2.143850e-02):5.220668e-02):1.643244e-01,((35:1.691949e-04,(((38:1.520929e-02,39:3.815285e-02):2.398313e-02,(36:2.275453e-02,37:2.409728e-02):1.674659e-02):1.102542e-01,34:3.000777e-02):1.023932e-02):7.944359e-02,33:4.282102e-02):2.456947e-02):1.324906e-01,32:3.626614e-02):1.267557e-01,((26:2.107089e-02,(29:1.152821e-01,27:7.045626e-02):4.751786e-02):1.694795e-03,28:1.099825e-01):1.299718e-01):2.367736e-02,((((44:1.514473e-02,(45:3.595496e-03,43:1.224461e-02):3.430813e-03):1.709979e-02,(46:1.556182e-02,(47:5.507021e-03,((49:2.844793e-02,50:1.355173e-01):2.597561e-02,48:7.039634e-02):2.573761e-02):6.235385e-02):4.168950e-03):1.377449e-01,(41:1.129789e-02,42:3.223975e-02):2.206384e-02):5.813569e-02,40:6.882963e-03):1.074709e-01):4.243418e-03,(30:8.860881e-03,31:1.566325e-02):8.967308e-02):1.237853e-01,(((11:4.352929e-02,(12:1.357690e-02,13:2.681051e-02):6.044642e-03):1.336216e-01,(14:1.020845e-02,15:5.357030e-03):1.056883e-01):9.394696e-02,((22:1.925159e-04,21:1.283221e-02):1.261517e-02,(16:1.089567e-02,(20:8.180760e-03,(19:2.338873e-03,((18:3.425193e-03,(((6:1.735112e-02,((4:5.676490e-03,(8:2.138641e-02,5:8.376138e-03):3.967268e-02):5.867854e-03,7:9.982444e-04):5.426226e-03):4.555397e-02,9:3.086670e-03):3.571876e-02,10:2.273948e-02):8.798768e-02):2.116877e-02,17:6.505736e-02):1.740184e-02):3.054257e-02):3.960618e-03):1.026405e-01):2.551672e-02):5.133718e-02):5.749737e-02,1:1.953205e-01);
   tree gen.236000 = [&U] ((2:1.419177e-03,3:8.034900e-02):5.734068e-02,(((((27:8.602943e-02,(26:5.067224e-02,28:4.766828e-02):5.552892e-02):6.383256e-02,29:8.442106e-02):1.202006e-01,(32:1.212680e-03,((23:1.368733e-02,(25:1.867917e-03,24:1.969230e-02):5.467720e-02):1.505992e-01,((((38:1.998825e-02,39:6.500285e-03):3.627009e-02,(36:3.539395e-03,37:7.087656e-03):3.536716e-02):1.310296e-01,(34:1.087744e-02,35:4.137376e-02):1.231097e-02):8.006684e-02,33:1.043035e-02):3.215176e-02):1.160223e-01):2.554408e-02):7.808964e-02,((30:1.737991e-03,31:5.530836e-02):8.122606e-02,((((((45:5.205781e-05,43:4.775069e-03):6.893172e-03,44:1.172306e-02):6.812759e-02,((47:1.178035e-02,((49:3.461388e-02,50:1.666302e-01):5.142263e-02,48:2.169942e-02):3.910672e-02):1.063916e-02,46:4.231738e-02):4.265511e-02):6.324671e-02,42:5.182384e-02):3.276047e-02,41:9.916053e-03):5.375806e-02,40:2.067141e-02):2.082811e-01):1.171959e-02):1.494204e-01,((((13:5.865762e-02,(11:1.901898e-02,12:2.395464e-02):1.113626e-02):1.248924e-01,(14:1.434082e-03,15:1.171590e-02):1.271891e-01):8.384952e-02,((16:4.825825e-02,20:4.936841e-03):2.633606e-02,(19:5.739554e-03,((((((7:2.339076e-02,4:1.091401e-02):2.575516e-02,((8:3.321315e-02,5:2.970159e-04):2.338585e-02,6:1.113290e-02):3.372898e-02):4.649176e-02,9:4.995283e-03):9.112915e-02,10:4.143040e-02):8.714739e-02,18:4.907046e-04):1.184511e-02,17:2.727247e-02):1.960725e-02):1.079476e-01):1.299459e-01):6.026786e-02,(22:6.331095e-02,21:6.969850e-03):9.509132e-02):1.380620e-01):7.589954e-02,1:2.008157e-01);
   tree gen.238000 = [&U] ((2:1.177892e-02,((((((41:1.243610e-02,42:4.115342e-02):4.061533e-02,(46:2.294331e-02,(((44:2.099530e-02,45:6.830049e-03):7.228271e-04,43:4.514828e-03):6.147794e-02,(47:8.813207e-03,(48:4.105732e-02,(49:2.732336e-02,50:1.404682e-01):3.049035e-03):4.232762e-02):1.375906e-02):1.957899e-02):6.998756e-02):2.002294e-02,40:5.733533e-03):1.674994e-01,((32:3.014855e-03,((((34:2.155540e-02,35:3.950744e-03):1.497257e-02,(37:4.431784e-03,(36:1.397858e-02,(38:1.222678e-03,39:1.989538e-02):4.783679e-02):3.008250e-02):9.011443e-02):4.987267e-02,33:8.017457e-03):9.873952e-02,(23:3.606841e-02,(25:1.594962e-03,24:1.182551e-02):5.010019e-02):1.370923e-01):1.317929e-01):1.059655e-01,(30:1.942354e-02,31:8.216415e-03):7.368762e-02):1.135863e-02):6.126163e-03,(((28:9.340410e-02,29:7.791581e-02):1.229248e-02,26:4.455808e-03):6.362898e-02,27:3.990063e-02):1.400628e-01):1.337128e-01,(((((12:9.994167e-03,11:2.155377e-02):1.581617e-02,13:6.320798e-03):9.857287e-02,(14:9.044919e-04,15:2.194445e-03):5.443036e-02):1.773047e-01,((16:1.866520e-02,20:1.050260e-02):2.353038e-02,(19:2.687460e-02,((((((7:1.732614e-03,((8:3.080211e-02,5:1.274386e-02):2.391097e-02,6:1.771911e-02):3.374863e-02):8.701587e-03,4:7.285344e-03):5.744674e-02,9:1.935258e-03):5.947309e-02,10:7.487483e-04):6.122478e-02,18:3.497364e-03):3.954507e-02,17:1.888408e-02):2.506457e-02):9.854030e-03):3.261990e-02):3.274196e-02,(22:2.565089e-02,21:7.819102e-04):4.685677e-02):3.697709e-02):2.067366e-01):2.259070e-02,3:1.744394e-02,1:2.233128e-01);
   tree gen.240000 = [&U] ((3:2.577552e-02,2:4.825653e-03):1.340143e-02,(((31:3.695758e-02,30:1.116464e-02):4.343310e-02,((((((((38:1.986122e-02,39:3.275494e-02):2.064816e-02,(36:1.304435e-03,37:3.717409e-02):1.135127e-02):1.685394e-01,35:2.098794e-03):3.882465e-02,34:6.809149e-02):2.992605e-01,33:5.174226e-02):7.790672e-02,32:2.132578e-02):9.623936e-02,((26:2.980599e-03,(28:1.807452e-01,(27:6.060058e-02,29:7.966505e-02):6.305929e-03):1.840708e-02):1.271026e-01,(((41:2.915544e-02,42:8.596110e-02):3.969684e-04,(46:1.403892e-02,((((48:4.656950e-02,49:5.353919e-02):2.589959e-02,50:2.985767e-01):4.257402e-02,47:1.334198e-02):4.755286e-02,(43:9.124975e-03,(45:5.679126e-03,44:2.533951e-02):1.375230e-02):5.926308e-02):9.877966e-03):4.451488e-02):8.890362e-02,40:1.764831e-02):1.638498e-01):1.697955e-01):4.275049e-02,(23:4.207363e-02,(25:1.615459e-03,24:2.819515e-02):2.205558e-02):2.690679e-01):1.178308e-02):2.423115e-01,(((((((4:1.883286e-02,((7:1.103972e-02,9:6.022941e-02):1.307114e-02,6:2.220361e-02):4.582189e-03):1.445641e-02,5:4.176581e-03):1.028364e-02,8:2.966892e-02):7.084567e-02,10:3.118309e-02):5.719484e-03,((17:7.392211e-02,(19:5.374426e-04,(16:3.784808e-02,20:2.116657e-02):9.802010e-02):4.985803e-02):2.318067e-02,18:4.567645e-03):3.647823e-02):8.534956e-02,((14:1.891269e-02,15:2.253987e-03):9.928716e-02,(12:5.027261e-03,(13:2.488583e-02,11:2.572644e-02):5.675670e-03):1.483195e-01):2.841660e-02):1.406041e-01,(21:3.089562e-02,22:2.763758e-03):5.303664e-02):8.415581e-02):2.179537e-01,1:2.038017e-01);
   tree gen.242000 = [&U] ((3:3.452830e-02,2:8.813415e-03):2.527743e-02,(((((((((36:1.979616e-02,37:5.586497e-04):2.703808e-02,(38:9.746528e-03,39:2.212999e-02):3.872650e-02):4.902886e-02,(34:1.907187e-02,35:2.070898e-02):9.282425e-03):1.924012e-01,33:1.245191e-02):1.138126e-01,32:1.452609e-03):1.267704e-01,(((46:4.894104e-03,((50:2.801189e-01,(47:3.893185e-04,(49:2.646105e-02,48:4.277783e-02):4.081776e-02):8.971422e-03):5.551183e-02,(43:3.337939e-03,(45:4.815875e-03,44:1.857693e-02):1.660716e-04):5.534706e-02):1.767350e-02):5.070247e-02,(42:6.903086e-02,41:2.087993e-02):5.460564e-03):5.484876e-02,40:1.037621e-02):1.802582e-01):5.794644e-02,(29:7.426523e-02,(26:2.784932e-02,(27:8.453643e-02,28:8.252037e-02):2.453707e-02):5.259086e-02):7.879057e-02):1.745480e-02,((31:8.594561e-03,30:2.887767e-02):5.769670e-02,(23:5.740415e-02,(25:2.389631e-02,24:1.831498e-02):1.373581e-02):1.231949e-01):1.316961e-01):1.395999e-01,(((((18:2.768784e-03,(17:7.380480e-02,(19:6.891861e-03,(16:1.032866e-02,20:6.727089e-03):4.880895e-02):3.223768e-02):1.845066e-03):5.629149e-02,(9:5.014906e-02,(((6:2.650445e-03,(7:6.969424e-02,4:3.101575e-03):5.803323e-03):9.104708e-03,5:3.392378e-03):1.822752e-02,8:3.643075e-03):1.824713e-02):3.876002e-02):3.871723e-03,10:8.018285e-03):2.215194e-01,((14:1.063398e-02,15:3.194388e-03):1.025557e-01,((11:1.407314e-02,12:1.174926e-02):5.076658e-02,13:5.093360e-02):7.848143e-02):2.130590e-02):8.768162e-02,(21:1.766613e-02,22:2.562744e-03):4.455171e-02):2.920390e-02):7.246598e-02,1:1.180541e-01);
   tree gen.244000 = [&U] ((2:9.460555e-03,3:4.192156e-02):4.381277e-02,(((21:3.783354e-03,22:6.452060e-03):1.539344e-01,(((14:1.304020e-02,15:1.204412e-02):1.065316e-01,((11:3.056498e-02,12:2.738912e-02):4.213530e-02,13:1.206048e-03):1.414867e-02):8.480859e-02,(((18:3.538917e-02,(((8:1.594154e-02,((6:3.661503e-02,(7:1.374888e-02,4:3.055866e-03):1.920411e-02):7.852117e-03,5:2.484462e-02):3.342976e-03):1.722160e-02,9:9.477341e-03):1.950416e-02,10:2.411318e-03):3.861295e-02):6.174505e-03,((20:9.369767e-03,16:3.639606e-02):3.774518e-02,19:1.222844e-02):7.131952e-03):2.204592e-02,17:5.949690e-03):1.353777e-01):3.232124e-02):1.011899e-01,((((40:1.799417e-02,(41:9.015470e-03,(((47:6.395428e-03,((50:1.300559e-01,49:1.586724e-02):6.281884e-03,48:3.329782e-02):4.511100e-02):1.179064e-02,(46:5.686665e-02,(43:3.119011e-03,(45:5.529281e-03,44:3.629222e-02):2.419516e-03):4.425173e-02):4.293505e-02):7.545139e-02,42:6.812072e-02):8.031194e-03):4.366056e-02):2.450175e-01,(32:3.140207e-02,((((37:1.053033e-02,((38:3.245341e-02,39:4.370473e-03):2.442887e-02,36:5.476012e-03):2.245355e-02):1.049396e-01,(34:4.854278e-02,35:3.373894e-03):3.031679e-02):7.116611e-02,33:4.880650e-02):4.236925e-02,((24:1.829967e-02,25:3.254080e-03):1.349897e-02,23:1.326234e-02):1.338960e-01):7.177555e-02):7.068666e-02):2.751557e-02,(((29:1.078484e-01,26:2.814046e-03):3.212232e-03,28:4.271597e-02):9.279605e-02,27:5.734452e-02):1.037211e-01):1.363018e-02,(30:1.984133e-02,31:3.412123e-02):1.452970e-01):8.756031e-02):9.919943e-02,1:2.941364e-01);
   tree gen.246000 = [&U] ((2:1.248635e-02,((((30:1.295237e-02,31:3.014389e-02):7.787948e-02,(40:1.065876e-01,((42:6.944441e-02,41:3.101956e-02):8.086325e-02,((46:2.897373e-02,(43:7.407761e-03,(45:1.429733e-02,44:1.366073e-02):7.021004e-03):5.198863e-02):1.176356e-02,(47:5.282734e-03,((50:2.210194e-01,49:2.044805e-02):6.412593e-02,48:7.918734e-02):2.972412e-02):4.514704e-02):5.421288e-02):2.126767e-02):2.177951e-01):2.824185e-02,(((28:1.504579e-01,26:2.120438e-03):5.991396e-02,(27:1.013404e-01,29:1.820967e-01):2.065619e-02):2.572525e-01,(((33:2.399143e-02,(34:5.198971e-03,(35:1.730108e-02,((38:8.256452e-03,39:1.170416e-02):6.017990e-02,(36:1.307740e-02,37:3.530829e-02):7.654216e-03):2.301744e-01):4.463126e-02):1.274816e-01):6.226799e-02,((25:5.691996e-04,24:1.404251e-02):5.581105e-02,23:5.458455e-02):9.902515e-02):2.026996e-01,32:1.780246e-02):5.862127e-02):4.476418e-02):1.925138e-01,(21:1.302715e-02,(22:2.145057e-03,(((19:1.726793e-02,(((10:9.800249e-03,(((12:1.229617e-02,(11:3.100962e-02,13:4.970008e-02):6.731361e-03):1.238564e-01,(14:7.560048e-03,15:4.482666e-03):6.492832e-02):1.163385e-01,(9:1.538684e-02,(((6:1.310083e-02,7:1.067103e-02):1.273713e-02,4:2.441607e-02):6.527505e-03,(5:1.408349e-02,8:5.571436e-02):7.165138e-02):2.685762e-02):1.128009e-02):8.645225e-03):6.884074e-02,18:1.385674e-04):7.824606e-03,17:4.789946e-02):1.875486e-02):6.087668e-02,16:1.170500e-02):1.830998e-02,20:1.060249e-03):1.439958e-01):4.310167e-03):1.527749e-01):2.002972e-01):1.993291e-03,3:4.002080e-02,1:2.122479e-01);
   tree gen.248000 = [&U] ((2:1.436172e-03,3:6.093120e-02):7.333396e-02,(((((14:1.464261e-04,15:3.872055e-03):1.158965e-01,((11:3.316917e-02,12:2.473463e-02):3.400679e-02,13:2.860044e-02):7.800222e-02):8.973802e-02,(16:3.847851e-03,(20:1.250373e-02,((((10:4.942800e-05,((9:2.835908e-02,(5:3.556322e-03,((7:1.065528e-02,6:2.551460e-02):2.132405e-03,4:6.818875e-03):2.118208e-02):2.467842e-02):8.929727e-03,8:1.699991e-02):5.871368e-02):7.116559e-02,18:8.054993e-03):1.228561e-02,17:5.716670e-02):6.078632e-02,19:6.273796e-03):4.809400e-02):2.330359e-03):1.585327e-01):1.020160e-01,(22:3.075836e-03,21:1.256111e-02):1.974302e-03):9.770912e-02,(((30:5.027352e-03,31:1.195262e-02):2.592822e-02,((40:5.626176e-02,((42:2.712344e-02,41:5.091520e-03):4.539986e-02,((47:7.591167e-03,(48:3.288286e-02,(50:1.959833e-01,49:3.563430e-02):2.419648e-02):3.385751e-02):1.003572e-02,(((43:7.155125e-04,45:8.493398e-03):2.083036e-02,44:4.681080e-03):5.705069e-02,46:2.757933e-02):2.773362e-02):3.888829e-02):4.953925e-03):1.696295e-01,(32:2.209705e-02,(((25:1.609340e-02,24:6.789487e-02):1.565159e-02,23:5.785111e-03):1.888289e-01,(33:2.984076e-02,((34:1.084464e-02,35:1.981536e-02):7.523598e-02,((36:7.413304e-03,37:7.691951e-03):1.583133e-02,(38:1.608395e-02,39:6.551791e-03):5.099638e-02):9.124499e-02):6.521887e-02):1.306177e-02):7.391328e-02):5.225939e-02):7.658794e-02):6.697222e-02,(((28:8.511469e-02,27:1.022228e-01):2.868537e-02,29:9.293247e-02):4.237245e-02,26:2.085309e-02):1.168902e-01):1.177569e-01):3.811909e-02,1:9.708386e-02);
   tree gen.250000 = [&U] ((((((26:3.194340e-03,(27:7.556945e-02,(29:2.566587e-02,28:6.047742e-02):4.865028e-04):8.665709e-03):1.950675e-01,(32:8.478208e-03,((((35:3.357778e-04,34:3.289001e-02):2.299403e-02,(37:2.240813e-03,(36:5.671825e-03,(39:1.006451e-02,38:2.356614e-03):9.094064e-03):2.515208e-02):5.965209e-02):5.110223e-02,33:1.880803e-02):8.077724e-02,((25:4.122083e-03,24:4.739772e-03):2.938329e-02,23:1.733705e-02):1.824202e-01):2.978556e-02):6.208203e-02):2.209609e-02,(31:1.451144e-02,30:8.478563e-03):8.378371e-02):1.339491e-02,(40:2.271768e-02,((42:3.149746e-02,41:5.511344e-03):1.728214e-02,((47:1.452455e-02,(48:6.886802e-02,(50:1.564697e-01,49:7.009245e-03):3.371118e-02):2.689669e-02):6.176010e-02,(46:7.055500e-02,(44:1.969872e-02,(43:1.697068e-03,45:2.322235e-03):9.403058e-04):5.591025e-02):1.818532e-02):3.301760e-02):1.927048e-02):2.164811e-01):1.486465e-01,((((((10:9.121331e-03,(9:4.051503e-02,((4:5.750389e-03,(7:1.023104e-02,6:5.089744e-03):2.046735e-02):3.255234e-03,(8:1.939392e-02,5:1.693471e-02):3.439048e-02):5.240148e-03):4.560149e-02):3.575433e-02,18:2.282352e-03):9.282912e-03,(19:1.397180e-02,(16:1.414251e-02,20:3.695080e-02):3.816781e-02):3.273769e-02):5.275275e-03,17:1.541528e-02):1.251013e-01,((15:1.938217e-02,14:5.941631e-04):3.182647e-02,((11:1.342229e-02,12:1.871173e-02):1.307041e-02,13:3.488622e-02):8.545923e-02):4.493260e-02):1.681212e-02,(21:2.118275e-02,22:1.571002e-02):5.689105e-02):9.210961e-02):6.857787e-02,(3:1.598653e-02,2:6.383023e-03):7.489126e-02,1:1.360345e-01);
   tree gen.252000 = [&U] ((((((29:1.580087e-02,((28:3.549125e-02,27:3.817947e-02):2.311601e-03,26:2.034103e-02):9.639964e-02):1.892812e-01,(30:3.521830e-02,31:7.810536e-03):2.002150e-01):6.548637e-02,((((33:1.295928e-02,((24:5.523513e-03,25:5.347316e-03):3.692021e-02,23:2.489224e-03):1.736359e-01):3.251330e-03,((35:3.248366e-02,34:1.539835e-02):5.395739e-03,(37:6.415654e-03,((38:2.669116e-03,39:2.021264e-03):2.524178e-02,36:1.797490e-04):1.026353e-02):1.213770e-01):5.860604e-02):1.010223e-01,32:5.136723e-03):3.152562e-02,(40:3.723961e-02,((41:8.898635e-03,42:1.409807e-02):2.448582e-02,(((((49:1.746257e-02,48:1.309122e-02):4.783428e-04,50:1.470988e-01):2.916383e-02,47:1.971872e-02):5.274146e-02,46:1.402139e-02):1.837380e-02,(44:1.500229e-02,(43:5.645562e-02,45:1.466043e-03):2.852829e-03):3.650834e-02):9.426386e-02):1.612064e-02):1.949995e-01):6.183492e-03):1.224153e-01,((21:4.309619e-02,22:2.449795e-03):3.571889e-02,(((((6:2.810965e-04,(5:8.853910e-03,8:1.493506e-02):4.782819e-02):1.136974e-02,(4:1.106779e-02,7:5.848072e-03):9.280924e-03):1.452221e-02,9:3.509349e-03):3.194659e-02,((18:1.087623e-02,((19:4.917416e-03,(16:6.391421e-02,20:2.951300e-02):3.040430e-02):5.516121e-02,17:1.548531e-02):2.509673e-02):6.185610e-02,10:6.176256e-03):4.415642e-02):1.785041e-01,((14:1.583208e-02,15:2.252861e-02):4.039646e-02,((11:1.305208e-02,12:1.713030e-02):1.391568e-02,13:1.132859e-02):6.423100e-02):1.048559e-01):1.388944e-01):9.270962e-02):9.996396e-02,2:2.888290e-02):3.057414e-02,3:2.983698e-02,1:2.141657e-01);
   tree gen.254000 = [&U] ((2:3.739773e-03,3:2.200546e-02):1.169562e-01,((((40:8.219624e-03,((((47:9.888052e-05,(49:4.346581e-02,48:7.697088e-02):2.184456e-03):3.889806e-02,((44:5.037772e-03,(43:8.758986e-04,45:4.727000e-04):1.678423e-02):7.263167e-02,46:7.186181e-03):2.572853e-02):4.197830e-02,50:1.944296e-01):6.108796e-02,(42:5.179228e-02,41:1.743271e-02):6.250255e-02):5.477664e-02):2.803953e-01,((29:2.799795e-02,(26:7.292009e-03,(28:1.004327e-01,27:1.508631e-01):2.355657e-04):1.161298e-01):2.968886e-01,(30:5.413717e-02,31:1.337024e-02):5.460705e-02):2.409232e-02):4.416964e-02,((33:4.526994e-02,((((36:8.636703e-03,(38:5.713961e-03,39:1.191374e-02):5.204734e-02):1.577483e-02,37:3.015662e-03):1.138657e-01,(34:3.998163e-02,35:6.395764e-04):1.282384e-02):5.475200e-02,((24:3.973118e-02,25:1.803284e-03):3.084388e-02,23:2.271806e-02):1.604072e-01):1.919306e-02):1.545354e-01,32:3.869002e-04):1.233298e-01):1.653373e-01,((21:8.114224e-02,22:3.576837e-03):1.057392e-03,(((14:1.519300e-03,15:1.715669e-02):5.728726e-02,((11:4.202079e-02,12:8.663093e-03):3.675485e-02,13:3.488081e-02):1.082860e-01):1.800680e-01,((19:1.501052e-02,(16:1.516118e-02,20:3.566838e-02):5.402880e-02):2.303536e-02,(((10:1.049818e-02,((((8:3.080121e-02,5:1.364669e-02):7.855708e-02,4:7.599339e-03):9.213548e-03,(7:5.857478e-03,6:1.207731e-02):2.301981e-02):6.960950e-03,9:1.492770e-02):5.274561e-02):3.599216e-02,18:1.259513e-05):2.855326e-02,17:1.289398e-02):1.975287e-02):1.160048e-01):1.414110e-01):1.151675e-01):1.253656e-01,1:2.144297e-01);
   tree gen.256000 = [&U] (((((22:2.374036e-03,21:1.319524e-02):3.731468e-02,(((20:1.469003e-02,16:1.143275e-02):3.951816e-03,(19:1.149303e-02,((10:1.036208e-02,(9:1.649929e-02,(8:2.236210e-02,(5:9.655182e-03,((7:4.219970e-03,4:6.395944e-03):6.435698e-03,6:3.050368e-03):8.061451e-03):1.099933e-02):2.513116e-02):4.549608e-03):3.565230e-02,(18:2.505951e-03,17:2.997121e-02):6.678017e-03):8.189306e-02):4.060562e-02):1.619801e-01,((14:7.200472e-05,15:4.952909e-03):8.843448e-02,((11:8.300899e-03,12:2.433622e-03):2.061422e-02,13:1.105210e-02):6.514248e-02):9.403726e-02):5.118854e-02):1.025980e-01,((((26:1.643850e-02,(28:4.111852e-02,27:9.668446e-02):6.725395e-02):2.824692e-02,29:3.626481e-02):5.613288e-02,(40:1.085686e-02,(((45:1.373461e-03,(43:3.437743e-02,44:2.365658e-02):3.027242e-03):6.040901e-02,((((48:4.622277e-02,50:1.772296e-01):1.248989e-02,49:4.618957e-02):4.626529e-02,47:1.018486e-03):6.641070e-03,46:1.435692e-02):1.684051e-02):4.897453e-02,(42:6.241466e-02,41:1.435027e-02):4.214604e-02):1.759935e-02):1.729908e-01):3.519973e-02,(((((25:1.272753e-02,24:1.575785e-02):5.092785e-02,23:6.675708e-03):1.857733e-01,(33:1.772347e-02,((34:2.381992e-02,35:3.667345e-03):3.214179e-02,(37:8.251746e-04,(36:2.188474e-02,(39:2.136589e-03,38:2.527238e-02):3.383862e-02):3.479293e-02):7.905936e-02):9.482599e-02):7.810333e-03):1.026145e-01,32:2.399515e-03):5.987521e-02,(30:8.511838e-03,31:4.089252e-02):1.701629e-01):1.356286e-02):1.583542e-01):1.118227e-01,3:2.855644e-02):3.132277e-03,2:1.089214e-02,1:2.038777e-01);
   tree gen.258000 = [&U] ((2:1.740380e-02,3:4.994651e-02):9.385010e-02,(((21:8.815430e-03,22:1.889559e-02):4.999492e-02,((((11:3.552688e-02,12:4.360690e-03):4.964409e-02,13:6.199591e-04):7.263585e-02,(14:1.540575e-03,15:2.343587e-03):4.484373e-02):5.839892e-02,((20:1.907705e-03,16:1.285529e-02):1.495973e-02,((17:1.473108e-02,(18:7.820603e-03,((9:1.945376e-02,(8:5.415752e-05,((4:4.132660e-03,(6:5.002906e-03,7:5.367405e-03):2.824551e-02):5.694078e-02,5:1.036007e-04):4.940760e-02):2.360428e-02):2.622782e-02,10:1.195192e-02):3.194815e-02):1.033723e-02):3.199559e-02,19:1.109960e-02):4.919781e-02):2.001679e-01):1.388041e-01):1.265523e-01,(((30:3.514932e-02,31:1.513414e-02):3.711788e-02,((((41:1.511963e-02,42:3.539883e-02):7.604068e-03,((((45:2.752969e-02,44:1.688186e-02):3.219217e-03,43:1.631423e-02):5.470479e-02,(50:1.620600e-01,((49:4.265613e-02,48:3.960534e-02):2.380294e-02,47:7.034904e-03):1.828389e-02):1.035757e-02):3.929726e-05,46:2.863440e-02):4.156891e-02):4.845066e-02,40:9.112720e-03):2.260265e-01,(((33:1.151144e-03,((35:1.453994e-02,(((38:1.570097e-03,39:4.097736e-02):2.326749e-02,36:2.271025e-02):6.121197e-03,37:5.508126e-03):1.195052e-01):3.607919e-03,34:4.488582e-03):9.549189e-02):9.322536e-02,32:1.674866e-02):1.143504e-01,(29:5.476741e-02,(26:1.535219e-02,(28:9.063164e-02,27:3.817591e-02):3.961053e-02):2.941189e-02):6.904265e-02):3.137932e-02):6.256365e-02):7.760092e-02,(23:1.882706e-02,(24:1.927512e-02,25:3.127450e-03):1.019277e-02):1.654829e-01):1.229518e-01):1.293750e-02,1:1.483587e-01);
   tree gen.260000 = [&U] ((((29:1.112985e-01,(26:3.250891e-02,(27:8.013718e-02,28:8.717274e-02):4.394828e-02):1.599016e-02):2.854698e-01,((30:3.866238e-02,31:1.453239e-02):1.056804e-01,((((33:6.658056e-02,((34:4.014923e-02,35:7.430618e-02):1.225246e-02,((38:1.269943e-02,39:4.346482e-03):5.562851e-02,(36:3.964433e-02,37:1.789492e-03):3.251041e-02):1.626563e-01):8.361832e-02):5.853842e-02,(23:1.468879e-02,(25:8.691435e-03,24:1.946740e-02):4.147160e-02):4.024562e-01):7.698603e-02,32:1.383074e-02):1.591402e-01,(40:2.374104e-02,((42:8.707365e-02,41:7.772748e-03):3.469692e-02,((47:1.008981e-03,((48:3.873465e-02,49:2.526218e-02):4.007397e-03,50:2.291050e-01):4.485445e-02):1.330813e-02,(46:2.662646e-02,((44:1.114672e-02,45:5.725569e-03):1.498780e-02,43:4.557681e-04):4.771680e-02):2.842626e-02):5.020404e-02):8.446768e-02):2.097151e-01):8.771200e-02):3.022683e-03):2.199940e-01,((22:8.317214e-03,21:7.478673e-03):1.070779e-01,(((19:2.563346e-02,((18:1.244856e-02,(10:3.760346e-03,(((5:4.986524e-03,8:3.094329e-02):3.720514e-03,(4:6.330576e-03,(7:2.448135e-02,6:2.060368e-02):3.311714e-02):1.637869e-02):2.293809e-02,9:2.332788e-02):6.723810e-02):5.473807e-02):3.442633e-02,17:4.765040e-02):4.338081e-02):4.626633e-02,(16:3.949055e-02,20:3.369800e-02):6.401435e-02):1.663541e-01,((14:2.169861e-04,15:1.782608e-04):3.915356e-02,((11:6.145724e-03,12:9.341273e-03):9.327580e-03,13:1.485486e-02):1.253238e-01):1.374217e-01):7.748100e-02):1.711027e-01):4.735359e-02,(2:4.847935e-02,3:9.579057e-03):8.738287e-02,1:1.679662e-01);
   tree gen.262000 = [&U] ((2:6.510201e-02,3:2.438910e-02):5.769963e-02,(((30:1.897200e-02,31:2.827569e-02):1.694477e-01,((40:2.067160e-02,(((((44:4.867977e-02,45:8.161105e-05):6.515123e-03,43:5.895921e-03):1.311298e-01,46:1.133441e-01):2.601939e-03,((49:3.049716e-02,(48:1.085336e-01,50:2.356190e-01):1.854427e-02):3.760760e-02,47:3.659681e-03):2.460726e-02):3.597469e-02,(41:1.274377e-02,42:8.239691e-02):4.301504e-02):7.917575e-02):2.617999e-01,((((28:8.780923e-02,27:4.337502e-02):3.281106e-02,26:4.415856e-02):7.482333e-02,29:7.605648e-02):2.053941e-01,(((33:5.664270e-02,((34:1.944075e-03,(((38:3.211316e-05,39:5.537749e-03):3.529856e-02,36:2.975722e-02):2.592499e-02,37:1.337775e-02):1.323480e-01):2.301163e-02,35:3.835548e-02):1.594228e-01):1.119692e-01,(23:3.440608e-02,(25:1.617611e-03,24:1.215066e-02):6.822791e-02):2.441211e-01):1.169159e-01,32:6.452682e-02):3.505861e-02):1.455623e-01):4.362356e-03):1.642188e-01,((22:2.307598e-02,21:9.328836e-03):3.629306e-02,((16:1.421844e-02,((19:1.572755e-02,(17:7.770768e-02,(18:1.115784e-02,(10:1.602439e-03,(((5:9.910667e-03,((7:7.786040e-03,4:3.094575e-02):1.754066e-02,6:1.384451e-03):4.830536e-02):6.093377e-02,8:1.295413e-02):3.256678e-02,9:1.950804e-02):3.859042e-02):4.646482e-02):2.259413e-02):5.760764e-02):6.861685e-02,20:1.944119e-02):2.697233e-03):2.086099e-01,((14:3.576220e-02,15:9.048926e-03):7.651144e-02,((11:9.840821e-02,12:1.685792e-02):1.321971e-02,13:2.021300e-02):1.995404e-01):1.081041e-01):3.267438e-02):1.104231e-01):3.271370e-01,1:3.650584e-01);
   tree gen.264000 = [&U] ((2:3.864168e-02,3:1.757742e-02):7.531552e-02,(((27:2.405817e-02,((26:2.145154e-02,28:5.089367e-02):1.462252e-02,29:3.978674e-02):1.477354e-02):1.274091e-01,(((40:4.519114e-03,(42:5.666480e-02,(41:2.509673e-02,((46:7.303963e-02,((49:5.847964e-02,48:2.718724e-02):2.448634e-02,47:2.382714e-02):5.164998e-02):6.076227e-03,(50:1.801155e-01,(43:4.062747e-03,(44:1.049762e-02,45:8.525638e-04):2.261134e-03):6.589692e-02):9.283820e-03):5.527614e-02):1.419772e-02):4.091462e-02):2.124516e-01,(((((35:2.971645e-03,(((38:3.974971e-02,39:1.959200e-03):2.625348e-02,36:1.037266e-02):7.627759e-03,37:5.317164e-03):1.908326e-01):2.379816e-02,34:8.837362e-03):5.710672e-02,33:5.413631e-02):4.534672e-02,(23:9.160390e-03,(25:1.996696e-04,24:1.756099e-02):8.457645e-02):1.518566e-01):5.965138e-02,32:5.243201e-03):7.591914e-02):2.083068e-02,(30:1.272646e-02,31:2.775111e-02):1.055929e-01):5.276116e-02):1.411038e-01,(((((14:8.283363e-04,15:1.131113e-02):3.882992e-02,(13:3.146458e-02,(11:4.490780e-02,12:8.764969e-03):5.803196e-03):4.558407e-02):5.807503e-02,((20:9.304491e-03,16:9.523669e-03):4.361148e-03,(19:9.073842e-04,(17:2.865326e-02,(18:5.438667e-03,(10:1.763599e-02,(9:1.600478e-02,(((4:1.250031e-03,(7:2.682282e-03,6:6.820206e-03):3.704648e-02):2.825831e-02,5:6.195342e-03):1.432689e-02,8:6.005682e-03):9.972333e-03):7.555850e-02):6.970869e-02):3.680646e-03):6.135707e-02):5.892434e-02):6.889332e-02):8.393306e-02,21:2.357566e-02):3.630064e-04,22:3.208572e-03):5.416664e-02):9.495398e-02,1:1.559134e-01);
   tree gen.266000 = [&U] ((2:4.006616e-02,3:3.511224e-02):9.408906e-02,((((((27:1.015710e-01,29:6.514468e-02):4.396004e-02,26:9.178212e-03):1.914600e-02,28:6.231968e-02):2.222621e-01,((33:2.429486e-02,(((38:4.934484e-02,39:3.236199e-02):1.854923e-02,(36:7.367497e-05,37:5.162928e-02):2.711496e-02):1.276483e-01,(34:1.273687e-02,35:8.566374e-04):2.006689e-02):9.655827e-02):1.819771e-01,32:1.058818e-02):2.108094e-01):7.660437e-04,((((24:4.430354e-02,25:2.135438e-02):4.335863e-02,23:4.479420e-02):1.763599e-01,(31:1.273945e-02,30:7.219914e-03):4.200711e-03):1.439177e-01,(40:6.881730e-02,((((43:7.587305e-03,45:6.312933e-03):9.634416e-04,44:2.188919e-02):1.706421e-02,(46:2.595973e-02,((48:1.775676e-02,(50:2.763302e-01,49:3.904035e-02):1.845076e-02):3.554708e-02,47:3.082350e-04):3.297580e-02):3.170002e-02):6.790787e-02,(41:3.302643e-02,42:4.265806e-02):4.496587e-03):5.993971e-02):2.471216e-01):2.145959e-02):2.133359e-01,((((19:1.294293e-02,((((9:4.273754e-02,((4:1.372190e-02,(6:2.026915e-02,(5:7.884397e-04,8:3.070688e-02):9.510420e-03):1.245364e-02):3.236134e-02,7:1.235983e-02):5.002634e-02):3.769476e-02,10:3.153916e-02):1.330179e-01,17:2.064807e-02):1.136074e-02,18:1.788700e-02):3.749320e-02):8.973132e-02,(20:1.523373e-02,16:4.730572e-02):4.189652e-02):1.160094e-01,(((12:3.688422e-02,11:4.970792e-02):4.329603e-02,13:1.396842e-02):9.153076e-02,(14:2.065902e-02,15:1.263913e-02):9.975724e-02):3.855870e-02):5.986146e-02,(22:4.561885e-03,21:6.933527e-02):2.191222e-02):9.247939e-02):5.973825e-02,1:2.894846e-01);
   tree gen.268000 = [&U] ((2:1.238992e-02,(((40:2.997637e-03,((41:1.739502e-02,((46:1.399444e-02,(45:7.250658e-03,(44:4.887731e-02,43:5.673321e-03):2.794798e-03):6.925762e-02):2.685212e-02,(47:1.442514e-02,(49:3.469017e-02,(50:2.897637e-01,48:4.199085e-02):2.029715e-03):5.058203e-02):3.476982e-02):9.866323e-02):2.873903e-02,42:2.151783e-02):7.856256e-02):1.909232e-01,((((33:2.302440e-02,(((36:1.593645e-02,(38:1.664281e-03,39:1.241835e-02):5.114065e-02):2.083307e-02,37:1.770303e-03):5.681400e-02,(35:1.410515e-02,34:2.597822e-02):1.239300e-02):8.634130e-02):5.648729e-02,32:1.024587e-02):5.307668e-02,(((25:1.248934e-02,24:1.848835e-02):3.973982e-02,23:4.787398e-02):2.196902e-01,(30:6.461099e-03,31:3.538455e-02):1.001287e-01):1.361848e-01):8.650337e-02,(26:3.324072e-03,((27:1.254790e-01,28:6.992715e-02):5.565310e-02,29:1.290500e-01):1.539547e-02):2.025365e-01):4.627362e-02):1.535049e-01,((22:6.970955e-03,21:5.468932e-03):6.925156e-03,(((20:9.676427e-03,16:4.661875e-02):1.483625e-02,(19:7.154156e-03,(17:6.423137e-02,(18:1.895862e-02,((9:1.633974e-02,(6:3.212196e-02,((4:6.700225e-03,(8:2.924592e-02,5:2.033624e-03):3.625489e-02):1.397767e-02,7:3.216744e-03):4.438960e-03):3.073390e-02):7.176784e-02,10:2.169547e-02):4.062587e-02):1.981299e-02):4.944139e-02):4.584249e-02):1.039045e-01,((13:3.428154e-02,(12:2.964541e-02,11:9.650586e-03):2.130676e-02):6.913581e-02,(14:3.428819e-03,15:1.284776e-03):9.423144e-02):2.052048e-01):4.725248e-02):5.720429e-02):3.057233e-01):4.687663e-03,3:3.587903e-02,1:1.352067e-01);
   tree gen.270000 = [&U] (((2:6.024756e-04,3:2.505360e-02):4.367194e-02,(((16:1.868737e-02,((19:7.886845e-03,(17:2.659619e-02,(((((4:1.370802e-03,(9:4.019210e-02,7:2.157999e-02):1.142121e-02):5.984519e-03,(6:2.199728e-02,5:2.523961e-02):3.077427e-02):4.790967e-02,8:2.651134e-02):2.589653e-02,10:2.432152e-02):7.337351e-02,18:4.555274e-04):3.568047e-02):4.837876e-02):6.602416e-02,20:1.441380e-02):4.502304e-03):2.362950e-01,(((11:1.604805e-02,12:1.050052e-02):1.785479e-02,13:3.451879e-02):1.053747e-01,(14:1.574120e-03,15:1.833791e-02):4.983763e-02):7.740786e-02):9.269142e-02,(21:8.971309e-04,22:2.857715e-02):2.922007e-02):5.746869e-02):1.678837e-01,((23:3.389201e-02,(24:3.297492e-02,25:1.122801e-02):1.680281e-02):1.388200e-01,((30:1.211875e-02,(((33:2.555342e-02,((36:2.941374e-02,((38:3.388645e-03,39:3.005544e-03):3.266494e-02,37:5.052808e-03):8.084013e-03):1.321390e-01,(34:3.086743e-02,35:3.883925e-03):1.048556e-02):7.360863e-02):1.148553e-01,32:8.882069e-03):7.838983e-02,((40:5.790679e-03,((41:2.998563e-02,42:5.732801e-02):2.203808e-02,(((45:1.133891e-03,44:2.053590e-02):4.486187e-04,43:6.687442e-03):3.599703e-02,(46:6.277109e-02,(47:1.879162e-03,(48:7.000906e-02,(49:3.751283e-02,50:2.767342e-01):2.950642e-04):2.612011e-02):3.693013e-02):1.342823e-02):3.124856e-02):5.247943e-02):1.489848e-01,(29:6.707417e-02,((27:1.129469e-01,28:8.460271e-02):4.093930e-02,26:2.836246e-02):5.642811e-02):8.677745e-02):8.045094e-02):1.189633e-01):7.009208e-03,31:2.709615e-02):8.684032e-02):2.674497e-01,1:6.980382e-02);
   tree gen.272000 = [&U] ((2:7.759512e-03,3:1.796141e-02):2.006017e-02,(((((14:7.052851e-03,15:4.729349e-04):9.145416e-02,(13:1.225667e-02,(11:3.290753e-02,12:5.153162e-03):9.515988e-03):9.631888e-02):2.054559e-02,((16:1.188538e-02,(((18:1.807474e-03,(10:2.857346e-03,(9:2.110012e-02,(8:1.325055e-02,(((7:2.713467e-02,4:1.216374e-02):2.325537e-02,6:2.391077e-02):5.942570e-03,5:4.696599e-04):5.147812e-02):4.180446e-02):2.884124e-02):1.104189e-01):3.074542e-02,17:3.800271e-02):4.040838e-02,19:2.175510e-02):9.617969e-02):1.894548e-02,20:2.836911e-02):1.350379e-01):9.834689e-02,(21:2.510916e-02,22:1.967940e-02):8.189392e-02):4.124912e-02,((((26:6.246813e-03,(28:1.216850e-01,27:7.071615e-02):6.926441e-02):3.678693e-02,29:9.031644e-02):2.014855e-01,(40:3.716028e-02,(41:4.376280e-03,(((44:3.896781e-02,(45:9.789257e-03,43:2.766957e-03):1.954851e-02):7.207826e-02,(46:3.616820e-02,(47:1.770145e-02,((48:3.726383e-02,50:2.318217e-01):4.128169e-04,49:3.662999e-02):2.870558e-02):4.892576e-02):8.772964e-03):1.002638e-01,42:9.134353e-02):1.029824e-02):7.735750e-02):1.092382e-01):1.348462e-02,(((33:4.613026e-02,(((25:2.971902e-03,24:3.404586e-02):1.905367e-02,23:4.493247e-02):1.980770e-01,(35:2.012179e-02,(34:5.771004e-02,((36:1.519071e-03,37:1.344960e-02):3.039917e-02,(38:1.434924e-02,39:6.600136e-03):1.848843e-02):1.974988e-01):2.040732e-03):1.815283e-01):3.501030e-02):1.867464e-01,32:1.314592e-02):6.227640e-02,(30:1.651006e-02,31:1.578917e-02):1.545370e-01):1.226725e-01):2.261246e-01):1.640835e-01,1:3.138249e-01);
   tree gen.274000 = [&U] ((((22:2.087445e-02,(21:1.644177e-02,(((14:2.103567e-04,15:4.970743e-03):7.412143e-02,(13:7.874804e-03,(12:1.254485e-02,11:1.616312e-02):1.921703e-02):1.543253e-01):1.278591e-01,((20:2.991471e-02,16:2.239118e-02):1.894009e-02,(19:7.977192e-03,((18:2.173423e-02,(10:1.076705e-02,(9:1.256071e-02,((5:1.367624e-03,(4:1.780105e-03,(6:7.757033e-03,7:1.328819e-02):2.753810e-02):2.562437e-02):2.343087e-02,8:3.787815e-03):5.021196e-02):3.547267e-02):6.073177e-02):3.349947e-02,17:5.147166e-02):4.891371e-02):4.959277e-02):1.527976e-01):1.782436e-01):1.886368e-02):1.022429e-01,((((29:9.146216e-02,((27:7.955886e-02,28:6.468025e-02):2.799656e-02,26:2.163648e-03):3.927477e-02):1.875082e-01,((33:6.302216e-02,((23:4.844789e-02,(24:1.128621e-02,25:7.585252e-03):1.759716e-02):2.879566e-01,((34:9.109931e-03,35:4.948409e-06):4.080929e-02,(((38:3.157388e-02,39:5.558216e-03):4.397674e-02,37:1.647342e-03):6.117937e-03,36:1.948215e-02):8.027441e-02):8.418389e-02):1.033314e-02):2.128383e-01,32:8.900235e-03):7.026439e-02):9.593963e-02,(30:4.653443e-02,31:4.002595e-03):1.124081e-01):6.005102e-02,(40:2.410799e-02,((41:2.942686e-02,((((43:2.092330e-04,44:4.847820e-02):3.466773e-03,45:6.843195e-03):7.465920e-02,(50:2.282221e-01,((48:3.618937e-02,49:9.354060e-03):4.239338e-02,47:1.090074e-01):6.850638e-02):1.915939e-02):2.935727e-03,46:2.462263e-02):1.193521e-01):2.201831e-02,42:1.440533e-02):2.789295e-02):3.876940e-01):9.795634e-02):2.464188e-01,2:2.207107e-03):2.806040e-02,3:1.481566e-02,1:3.058665e-01);
   tree gen.276000 = [&U] ((2:1.089838e-02,3:3.954888e-02):8.251329e-02,((((((16:4.058318e-02,20:3.183503e-03):7.106035e-02,19:1.582482e-02):1.022224e-02,(((((5:1.961267e-03,(((7:8.831714e-03,6:4.416927e-03):3.119682e-03,9:1.388767e-02):2.808166e-02,4:1.160841e-02):6.113310e-02):1.137406e-02,8:1.320513e-02):3.514883e-02,10:5.188924e-03):9.906816e-03,18:2.321340e-02):6.593180e-03,17:2.354966e-02):2.349027e-02):4.425647e-02,((13:2.335579e-02,(11:2.805820e-02,12:7.515227e-03):8.493267e-03):3.386483e-02,(14:2.333521e-04,15:6.938353e-03):8.216714e-02):5.659772e-02):3.356097e-02,(21:6.107019e-03,22:1.490442e-03):4.580865e-02):1.131468e-02,(((40:3.670415e-03,((((47:3.113689e-03,(50:1.473772e-01,(48:2.921413e-02,49:1.568322e-02):1.405691e-02):1.356354e-02):8.166410e-03,(((43:3.657019e-03,44:1.384789e-02):1.501197e-02,45:7.943627e-03):5.618576e-02,46:3.806693e-02):1.925472e-02):7.290526e-02,41:8.276958e-03):1.989967e-02,42:3.198889e-02):2.019965e-02):1.457697e-01,(30:4.712004e-03,31:1.254724e-02):1.964906e-02):2.392538e-02,(((((24:3.452290e-02,25:6.373712e-03):1.344307e-02,23:3.951462e-02):1.541835e-01,(33:2.740008e-02,((37:1.121999e-02,(36:7.252853e-03,(38:1.147007e-02,39:1.806884e-02):1.880132e-02):2.201773e-02):1.149957e-01,(35:2.941604e-03,34:5.728872e-02):1.565591e-02):8.367367e-02):1.348631e-02):7.431811e-02,32:1.930837e-04):4.962020e-02,(29:9.746914e-02,((27:5.829200e-02,28:4.578422e-02):8.293459e-03,26:9.817929e-03):4.779833e-02):1.640075e-01):9.791552e-02):1.523366e-01):8.338589e-02,1:1.832052e-01);
   tree gen.278000 = [&U] ((3:3.218737e-02,2:4.339985e-03):9.195309e-02,(((21:1.270223e-04,22:2.593355e-02):1.288190e-02,(((14:1.041697e-02,15:5.045510e-03):3.380473e-02,(13:6.987259e-03,(12:2.266284e-02,11:2.746327e-03):1.508880e-02):6.790197e-02):1.058906e-01,(16:2.773162e-04,(20:1.793744e-02,(((18:3.173371e-02,(10:6.685335e-04,(((5:2.283422e-03,((6:1.633737e-02,7:8.154627e-03):1.122521e-02,4:1.256103e-02):2.363368e-02):3.154758e-02,8:3.860978e-02):6.414416e-02,9:3.298684e-02):3.255699e-02):4.816985e-02):2.778182e-02,17:4.798928e-02):7.139804e-02,19:1.498695e-02):3.142068e-02):1.884106e-02):1.183050e-01):1.111440e-01):1.301200e-01,(((30:2.367053e-02,31:3.029949e-02):2.153210e-01,(((26:4.027445e-02,29:5.142674e-02):1.593563e-02,28:6.733296e-02):1.440967e-02,27:4.934450e-02):1.369185e-01):8.283729e-03,((((23:3.783339e-02,(24:3.038227e-02,25:1.527994e-02):2.653856e-02):2.265459e-01,(((35:5.659742e-03,34:2.118979e-02):5.373062e-03,(((38:1.460848e-02,39:1.423283e-02):4.882925e-02,36:2.304379e-03):1.606451e-02,37:1.119266e-02):7.115350e-02):5.358346e-02,33:1.641073e-02):1.637222e-01):1.040407e-01,32:5.633652e-02):1.009632e-01,(40:1.325204e-02,(((44:1.413046e-02,(45:2.159302e-02,43:1.063859e-02):1.839055e-02):7.530372e-02,((((49:3.941060e-02,50:1.318301e-01):1.880666e-02,48:2.342701e-02):3.396209e-02,47:1.229363e-02):2.833846e-02,46:4.443401e-02):1.399162e-02):9.197887e-02,(42:3.108508e-02,41:5.682330e-03):2.475048e-02):3.010447e-02):1.278412e-01):6.742276e-02):7.824048e-02):1.307309e-01,1:1.808171e-01);
   tree gen.280000 = [&U] (((21:1.053940e-02,((((14:1.504693e-02,15:2.027134e-02):7.666914e-02,(13:3.976224e-02,(12:7.419053e-03,11:1.184710e-02):8.357874e-03):8.162102e-02):6.155142e-02,(17:2.112182e-02,((19:3.509967e-02,(16:4.857409e-02,20:1.123306e-03):2.080389e-02):3.838053e-02,(18:3.181077e-02,(10:2.206009e-02,(((((6:2.960126e-02,7:1.378004e-02):2.181795e-02,4:2.917039e-03):5.563394e-02,5:1.168983e-03):1.184224e-02,8:2.339370e-02):2.019536e-02,9:1.692752e-02):2.138212e-02):1.023510e-01):6.356670e-02):1.468194e-02):8.092923e-02):1.756432e-01,22:6.855985e-03):8.397039e-03):5.554318e-02,((32:2.215690e-03,((((35:2.180260e-02,((38:1.287687e-02,39:8.093515e-03):3.831772e-02,(36:1.049896e-02,37:2.803996e-02):1.291348e-03):9.480994e-02):6.956738e-03,34:9.478521e-02):1.338994e-01,33:3.869541e-02):1.474544e-01,(23:4.353026e-02,(24:2.727375e-02,25:3.460915e-03):2.522022e-02):1.556188e-01):1.226536e-01):8.804786e-02,((((28:8.183156e-02,29:7.074607e-02):8.565696e-03,26:2.849364e-02):1.200370e-02,27:3.954035e-02):1.615841e-01,((30:2.250548e-02,31:3.103010e-02):8.786732e-02,(40:4.172075e-03,((42:1.694149e-02,41:1.149367e-02):2.296025e-02,(((45:5.892939e-03,43:7.129308e-04):2.751221e-02,44:1.037468e-02):9.807571e-02,(46:1.111394e-01,((48:1.372919e-02,(49:1.942183e-02,50:1.516808e-01):4.298475e-02):4.147632e-02,47:2.416974e-03):3.868478e-02):4.169682e-03):3.108551e-02):5.181193e-02):2.022395e-01):2.066157e-02):3.176394e-02):1.248036e-01):1.782402e-01,(3:4.980109e-02,2:8.199239e-03):2.570231e-03,1:2.002689e-01);
   tree gen.282000 = [&U] ((2:1.032521e-02,3:6.302527e-02):4.557063e-02,(((((13:2.446875e-02,(12:2.801598e-02,11:2.271492e-02):1.428100e-02):9.298410e-02,(14:1.009599e-02,15:3.666878e-03):1.215409e-01):1.246274e-01,(17:3.414159e-03,(((9:1.888888e-02,(((5:1.051781e-03,8:2.768702e-02):1.735866e-02,(6:4.207190e-03,7:1.072371e-03):8.264341e-03):1.786361e-03,4:4.930530e-03):9.497152e-02):7.601859e-02,10:9.886857e-03):6.769731e-02,(((16:2.350709e-02,20:3.057138e-02):4.368877e-02,19:2.009392e-02):1.322653e-01,18:7.351898e-03):9.475182e-03):4.546687e-02):1.023846e-01):5.575954e-02,(21:1.990348e-02,22:1.507643e-02):6.441666e-02):1.643224e-02,(((30:2.246914e-02,31:5.691188e-02):7.897463e-02,(40:5.818244e-02,((((43:1.414269e-02,44:1.232833e-02):3.204376e-02,45:1.221112e-02):8.072420e-02,((46:6.985754e-02,50:1.445066e-01):3.410965e-02,((48:5.002793e-02,49:8.029096e-02):1.073628e-02,47:1.475644e-02):3.262828e-03):1.033788e-01):6.634251e-02,(41:2.435979e-02,42:3.406747e-02):6.648307e-03):2.338406e-02):1.279178e-01):5.142007e-02,((((((35:7.474161e-04,34:2.998504e-02):8.520106e-02,(36:4.567583e-03,((38:1.408681e-02,39:5.962658e-03):4.365787e-02,37:1.672974e-02):5.142837e-03):1.365980e-01):1.300930e-01,(23:3.160293e-02,(25:1.893563e-03,24:1.659291e-02):6.572722e-02):2.274513e-01):1.280455e-02,33:5.096483e-02):2.204363e-01,32:1.664313e-03):3.463038e-02,(((27:1.106505e-01,28:4.674016e-02):5.504618e-02,29:1.216710e-01):4.146515e-02,26:6.633319e-03):3.468607e-01):2.323073e-02):1.091885e-01):9.848568e-02,1:1.667453e-01);
   tree gen.284000 = [&U] (((((((23:5.027761e-02,24:4.185262e-02):2.412979e-03,25:3.870251e-03):1.697586e-01,(((27:7.212545e-02,(29:1.087320e-01,(28:7.485393e-02,26:7.110254e-03):4.740937e-02):3.061803e-02):1.744464e-01,(((((43:2.917393e-03,(44:1.993999e-02,45:1.128969e-02):7.560915e-04):3.292402e-02,(40:4.766996e-02,(42:2.788351e-02,41:7.077342e-03):2.646415e-02):3.085702e-02):1.102857e-03,(47:9.437277e-03,(48:3.896114e-02,49:2.163436e-02):3.128524e-02):4.262653e-02):5.689474e-03,46:4.925046e-02):6.037130e-02,50:1.356240e-01):2.363065e-01):2.970587e-02,(32:1.119053e-02,(((34:2.602628e-02,35:7.892532e-03):3.097493e-03,((37:2.127382e-02,36:9.825584e-03):4.334478e-03,(38:8.938445e-04,39:1.031873e-02):3.265588e-02):7.978111e-02):9.704293e-02,33:2.106509e-02):1.303980e-01):3.595474e-02):7.131176e-02):1.727516e-02,(31:5.355459e-02,30:4.121497e-02):4.833685e-02):9.139662e-02,(((((12:2.283092e-02,11:2.132523e-02):3.249466e-02,13:9.317743e-03):1.126582e-01,(15:9.488671e-03,14:1.219295e-02):4.138066e-02):5.329712e-02,(((((((9:5.210502e-02,7:2.520244e-03):5.580620e-03,4:8.795764e-03):1.651715e-02,6:8.469822e-03):7.783600e-03,5:6.405832e-03):4.144161e-02,8:1.691819e-02):4.811607e-02,10:1.088873e-03):4.028691e-02,((18:1.488584e-02,17:3.335551e-02):7.894165e-03,((20:2.260728e-02,16:2.162315e-03):2.095014e-02,19:1.917828e-02):2.965099e-02):8.153178e-02):8.904195e-02):7.169695e-02,(21:8.335453e-04,22:2.259391e-02):4.756775e-02):1.258474e-01):9.714745e-02,3:5.295443e-02):1.938554e-02,2:4.672802e-03,1:1.997538e-01);
   tree gen.286000 = [&U] ((3:2.564072e-02,2:2.742014e-02):1.823089e-01,(((21:1.338565e-02,22:4.788606e-03):2.928214e-02,(((14:1.772411e-02,15:2.298745e-02):6.580989e-02,(12:1.856065e-02,(11:1.459040e-02,13:5.406149e-02):1.795773e-02):6.830292e-02):9.558164e-02,((((((((((4:5.028161e-05,(8:2.329754e-02,5:1.242141e-02):1.561559e-02):2.879032e-02,6:4.582188e-04):6.511417e-03,7:2.392797e-03):7.666458e-03,9:1.710914e-02):1.073364e-01,10:2.366716e-02):7.433411e-02,18:5.906975e-03):2.583061e-03,17:3.177573e-02):8.057704e-02,19:6.545642e-02):1.789036e-02,20:2.902148e-02):3.990061e-04,16:3.640639e-02):1.022418e-01):4.960750e-02):1.770444e-01,(((29:4.856888e-02,(26:8.353440e-03,(28:1.201038e-01,27:6.120660e-02):2.965335e-02):3.616977e-02):1.389778e-01,(32:3.527789e-02,(33:8.982123e-03,(34:1.988842e-02,(35:7.257083e-04,(((39:2.137883e-02,38:1.593787e-02):1.122695e-01,36:3.150815e-03):1.661723e-02,37:1.577923e-02):1.363084e-01):1.920516e-02):1.725218e-01):1.638398e-01):6.456550e-02):6.441375e-02,((31:2.176066e-02,(((24:1.491043e-02,25:3.556071e-03):5.118756e-03,23:1.043393e-01):2.545349e-01,30:2.017646e-02):1.226016e-02):8.969175e-02,(((42:2.742251e-02,41:1.754406e-02):6.123264e-03,(((48:2.647147e-02,(49:1.046989e-02,50:1.596250e-01):8.016274e-02):3.992078e-02,47:8.304877e-03):1.894371e-02,(46:2.267531e-02,(44:3.465073e-02,(45:1.059910e-02,43:6.678639e-03):7.552797e-03):8.137736e-02):3.319444e-02):5.223291e-02):8.699351e-02,40:4.283015e-04):1.796334e-01):4.037107e-02):6.598028e-02):2.978154e-01,1:1.677767e-01);
   tree gen.288000 = [&U] ((((((40:1.240551e-02,(((50:2.018961e-01,((47:6.138511e-02,(49:5.302131e-02,48:3.057812e-02):4.236323e-02):2.457530e-02,46:1.312916e-02):7.026921e-02):1.796989e-02,(43:2.921016e-03,(45:1.347630e-03,44:4.146342e-02):1.168288e-02):1.716668e-01):4.824143e-02,(41:2.473138e-02,42:1.681572e-02):4.449366e-02):2.858038e-02):1.596412e-01,((27:6.209750e-02,(29:8.639707e-02,28:7.842921e-02):4.238949e-02):1.856673e-02,26:4.335409e-03):2.939932e-01):8.568447e-03,(30:6.358870e-03,31:3.446184e-02):1.371819e-01):1.959916e-02,(32:2.601759e-02,(((25:8.355554e-03,24:3.341755e-02):4.942697e-02,23:6.417122e-02):1.208635e-01,(33:9.119361e-02,((35:5.649261e-03,(37:6.348042e-03,((38:1.208184e-02,39:7.208744e-03):7.503031e-02,36:4.160128e-03):9.693458e-03):1.652031e-01):2.234571e-02,34:1.761080e-02):3.274417e-02):7.732348e-02):2.602889e-01):1.344498e-01):1.581904e-01,((21:5.875210e-02,22:3.545404e-03):6.754027e-02,(((14:6.203140e-03,15:8.895064e-04):1.165532e-01,((12:1.292283e-02,11:5.520062e-02):3.296313e-02,13:2.899529e-02):9.954361e-02):7.252075e-02,(16:1.464474e-02,((19:2.376138e-04,((17:9.979238e-02,(10:2.129674e-02,(9:4.713879e-02,((((7:3.094608e-02,4:6.302080e-03):9.549649e-03,6:1.884195e-02):1.930001e-02,5:4.373435e-03):3.742726e-02,8:2.668592e-02):7.863516e-03):3.894445e-02):9.129783e-02):2.411913e-03,18:1.021040e-02):7.225713e-02):2.156614e-02,20:1.353083e-02):4.411599e-03):1.578192e-01):5.832527e-02):5.168775e-02):1.379301e-01,(2:3.005522e-02,3:2.704441e-02):3.890128e-02,1:2.644867e-01);
   tree gen.290000 = [&U] ((2:1.124274e-02,3:4.914965e-02):9.441820e-02,(((22:3.697502e-03,21:6.153195e-03):4.113539e-02,((((18:1.160293e-02,(19:6.373560e-02,17:5.829908e-02):8.485020e-03):5.428485e-02,(((9:1.280717e-02,(((6:2.929560e-02,7:1.674654e-02):1.621063e-02,4:1.183678e-02):1.895354e-02,5:2.955208e-02):5.867523e-02):7.740510e-03,8:4.041201e-02):7.230406e-02,10:1.213071e-02):1.669508e-02):4.121069e-02,(20:2.445657e-02,16:4.401690e-02):5.552987e-02):1.342315e-01,(((13:3.685334e-02,12:1.215226e-02):1.008672e-02,11:7.182315e-02):1.121387e-01,(14:8.064184e-03,15:2.136355e-03):5.388834e-02):9.383790e-02):1.893032e-01):1.022282e-01,(((((42:2.587024e-02,41:8.212487e-03):4.625535e-02,((((44:1.145854e-02,(43:1.032738e-02,45:2.747794e-02):1.580960e-02):4.226851e-02,(47:3.364563e-02,(49:3.720950e-02,48:4.662451e-02):2.356620e-02):5.482306e-02):2.845068e-02,46:9.776643e-03):2.897963e-03,50:2.069424e-01):1.225618e-01):2.196697e-02,40:4.912211e-02):2.254229e-01,(30:1.573641e-02,31:5.332224e-02):8.530677e-02):5.435882e-02,((26:5.757237e-03,(29:9.290293e-02,(28:7.881528e-02,27:8.851017e-02):5.244088e-02):1.127390e-02):1.652896e-01,(32:4.338282e-02,((((35:2.075537e-04,34:4.744621e-02):9.240980e-02,(37:2.247036e-04,(36:9.557073e-04,(39:1.488716e-02,38:3.638577e-02):1.915804e-02):6.131270e-02):1.397462e-01):7.011111e-02,33:6.449148e-02):4.769975e-02,(23:4.003083e-02,(25:1.182602e-02,24:2.917693e-02):5.162482e-02):1.823070e-01):1.541729e-01):8.644944e-03):1.015895e-01):8.221995e-02):5.340059e-02,1:2.733206e-01);
   tree gen.292000 = [&U] ((2:1.950680e-03,3:5.211472e-02):5.562224e-02,(((30:2.755679e-02,31:2.512379e-02):5.349554e-02,(((40:1.904848e-02,(((46:1.641741e-02,(43:4.832757e-03,(45:3.096255e-03,44:7.443721e-02):2.969421e-03):2.650557e-02):4.223302e-03,(47:5.511172e-04,(48:4.435554e-02,(50:1.690406e-01,49:3.229147e-02):1.475013e-02):4.002011e-02):3.004633e-02):3.575524e-02,(42:5.407684e-02,41:1.211854e-02):3.176666e-02):4.083111e-02):1.248178e-01,(27:5.429508e-02,(29:4.247107e-02,(28:4.459817e-02,26:4.471511e-03):3.587486e-02):3.226638e-02):1.686822e-01):3.894391e-02,(32:4.546430e-02,(((24:8.232977e-02,25:2.912881e-03):1.082724e-01,23:2.163068e-02):2.219247e-01,((34:4.709651e-02,(35:2.374886e-03,((36:2.720152e-02,37:1.963274e-02):4.035929e-03,(38:4.638818e-02,39:6.128804e-03):2.829884e-02):9.800484e-02):5.794099e-03):7.133174e-02,33:6.351929e-02):8.884768e-02):1.000625e-01):6.271922e-02):6.747533e-02):2.287385e-01,(((((16:4.743938e-02,(19:6.559883e-02,(17:2.475511e-02,(18:3.590275e-03,(10:5.681192e-03,((8:5.435725e-02,(4:1.366883e-03,((5:2.353795e-02,6:5.619867e-03):1.961017e-02,7:2.478967e-02):1.414744e-02):4.958352e-03):6.686270e-02,9:5.049772e-03):5.675069e-02):4.765442e-02):1.904972e-02):6.194582e-02):5.305266e-02):1.371601e-02,20:3.419274e-03):8.152085e-02,((14:3.201122e-03,15:1.052448e-02):8.888186e-02,((12:1.808136e-02,11:1.079719e-02):3.309997e-02,13:2.161131e-02):7.133746e-02):1.169167e-01):5.317817e-02,22:4.029359e-03):4.749772e-03,21:2.698987e-02):1.055294e-01):7.543558e-02,1:1.483010e-01);
   tree gen.294000 = [&U] ((((((28:4.850723e-02,27:6.937098e-02):3.287403e-02,26:1.703196e-02):3.504373e-02,29:2.328418e-02):2.279847e-01,(((((((24:1.191481e-02,25:2.721609e-03):4.546961e-02,23:2.841994e-02):2.167179e-01,(((36:1.219168e-02,(39:2.955330e-03,38:1.286791e-02):3.303502e-02):2.501839e-02,37:2.116154e-02):2.040554e-01,(34:3.275810e-02,35:3.797541e-02):2.821964e-02):1.498193e-01):5.860879e-04,33:1.371994e-02):6.093251e-02,32:4.462516e-02):7.837665e-02,(((41:3.731548e-03,42:9.160000e-02):6.732419e-02,(((43:8.261259e-03,45:1.555478e-02):8.054451e-03,44:1.500441e-02):4.376924e-02,(46:2.465029e-02,(((50:1.877338e-01,49:2.330128e-02):1.150649e-02,47:4.298305e-02):3.213230e-03,48:6.589470e-02):4.071512e-02):3.354658e-02):6.429879e-02):9.005082e-02,40:1.886987e-02):1.782890e-01):2.115863e-02,(31:2.441076e-02,30:4.789128e-03):3.267784e-02):6.266198e-02):3.989714e-02,((22:7.655376e-05,21:1.223510e-02):3.551432e-02,(((14:4.744226e-03,15:6.457954e-04):8.048215e-02,(13:3.079748e-02,(12:1.137316e-02,11:2.834684e-02):8.448725e-03):8.958049e-02):1.100195e-01,(20:2.310186e-02,(((17:1.095967e-02,(18:1.005688e-02,((((5:1.114305e-02,(6:8.144137e-03,(4:1.116237e-02,7:1.162941e-02):3.013022e-02):1.300486e-02):1.423711e-02,8:1.385678e-02):4.253993e-02,9:6.813814e-03):1.448826e-02,10:3.182861e-02):1.084744e-01):3.258018e-02):4.800921e-02,19:2.086378e-02):3.178439e-02,16:1.448446e-02):9.149692e-03):1.178258e-01):1.143265e-01):1.791939e-01):1.181930e-01,(2:1.093560e-02,3:1.838297e-02):1.103816e-01,1:2.134508e-01);
   tree gen.296000 = [&U] (3:3.090489e-02,(2:2.945870e-03,(((((((23:2.692633e-02,(24:6.912052e-03,25:8.907063e-03):6.964018e-02):1.223533e-01,(33:3.727800e-02,((35:1.273181e-02,(37:3.210585e-02,(36:2.081251e-03,(39:4.937722e-03,38:3.736139e-04):1.826516e-02):1.649231e-02):9.043105e-02):2.176147e-02,34:8.130283e-03):6.463477e-02):4.228374e-02):6.871435e-02,32:7.162720e-03):6.871564e-02,(30:1.454036e-02,31:2.526546e-02):1.933251e-01):2.139006e-02,((28:4.770731e-02,(26:3.067369e-02,27:1.233401e-01):3.639485e-03):3.858341e-02,29:3.200890e-02):1.812596e-01):2.927007e-02,((((((43:3.017271e-03,(45:1.359078e-03,44:7.095108e-03):1.560593e-02):4.868021e-02,(((40:3.318471e-02,42:3.350276e-02):1.777587e-03,41:3.014462e-02):8.068435e-02,46:1.716788e-02):9.009101e-03):3.995010e-02,47:4.449669e-03):3.355735e-02,48:3.509585e-02):9.219800e-03,49:3.943982e-02):8.394677e-02,50:6.839547e-03):1.377052e-01):6.162384e-02,(22:2.009432e-03,((19:3.100558e-02,((16:2.056433e-02,20:1.887155e-02):1.631725e-02,(18:2.052086e-02,(17:1.469992e-02,(10:7.098267e-03,((((5:3.221661e-03,(6:1.430139e-03,(7:3.971465e-03,4:6.321034e-03):3.445306e-03):5.407216e-03):1.032937e-02,9:2.565338e-02):3.985923e-02,8:8.302462e-03):2.434281e-02,((15:1.241710e-03,14:2.225490e-02):3.738884e-02,((12:6.012411e-03,11:1.050877e-02):1.819665e-02,13:2.016995e-02):6.288349e-02):7.173001e-02):1.152847e-02):2.407137e-02):1.588235e-02):3.214821e-02):5.896568e-03):1.770197e-01,21:2.893498e-03):4.789887e-02):5.700190e-02):1.173982e-01):2.775126e-02,1:1.766788e-01);
   tree gen.298000 = [&U] ((((21:4.215480e-03,22:1.129346e-02):1.986277e-02,(((19:3.740670e-03,(17:2.807619e-02,((((9:1.462059e-02,(7:1.810481e-03,(6:7.866628e-04,(5:1.141081e-02,4:7.015430e-03):1.143184e-02):1.315610e-03):1.557376e-02):3.189421e-02,8:3.254921e-02):3.554955e-02,10:1.644867e-03):9.375921e-02,18:2.013086e-02):1.432402e-02):6.022069e-02):3.039259e-02,(20:2.861806e-03,16:1.215181e-02):2.191044e-02):7.585028e-02,(((12:2.615998e-02,11:1.307242e-02):1.843640e-02,13:1.378436e-02):3.549947e-02,(14:3.543253e-03,15:1.550662e-03):1.171394e-01):1.360604e-01):2.801552e-02):1.049866e-01,(((32:2.374043e-02,(33:3.564332e-02,((23:2.139817e-02,(24:4.028960e-02,25:1.547004e-03):4.196690e-02):2.007881e-01,((35:7.004101e-04,34:1.719744e-02):3.771773e-02,(36:2.249892e-02,((39:7.806640e-03,38:9.968616e-03):2.256429e-02,37:5.746694e-03):2.368933e-02):6.635684e-02):1.539725e-01):2.284762e-02):1.036868e-01):8.009319e-02,(((26:3.672089e-02,(28:8.146175e-02,27:1.025612e-01):2.142475e-02):2.716810e-02,29:4.429512e-02):1.271533e-01,(50:2.062395e-03,(((((45:5.875702e-03,43:8.872768e-03):1.313260e-02,44:2.271195e-02):6.286911e-02,46:1.048110e-02):1.482672e-02,(47:1.423356e-02,(49:2.430052e-02,48:4.618009e-02):2.136032e-03):6.663837e-02):3.014304e-02,((42:6.519361e-02,41:1.623178e-02):8.439159e-02,40:5.834963e-02):6.035644e-02):1.811625e-01):1.248802e-01):9.157209e-02):7.545126e-02,(30:1.183523e-02,31:2.681670e-02):9.032341e-02):1.392050e-01):6.821500e-02,(2:2.917879e-02,3:2.118605e-02):8.519871e-02,1:1.865224e-01);
   tree gen.300000 = [&U] ((2:2.419388e-02,3:1.215617e-02):5.793026e-02,(((((29:9.291399e-02,(26:2.435810e-02,(27:8.196675e-02,28:5.860915e-02):2.879286e-02):1.392314e-02):1.942878e-01,((((34:6.096632e-03,((39:2.833972e-02,38:1.143385e-02):1.636136e-02,(36:2.424220e-03,37:1.835244e-02):2.149163e-04):1.720358e-01):8.732141e-03,35:2.356200e-02):1.155233e-01,33:3.515781e-02):1.271140e-01,32:6.600009e-03):7.871433e-02):2.484228e-02,((30:1.299614e-02,31:1.294068e-02):3.471927e-02,((25:1.228821e-02,23:2.279774e-02):2.976626e-02,24:3.029051e-02):1.916537e-01):8.068138e-02):3.727898e-02,(((42:3.210242e-02,41:2.634534e-02):1.304665e-02,(46:1.003891e-02,(((43:1.588401e-02,45:4.555741e-03):1.969943e-02,44:4.244915e-03):4.030840e-02,((48:4.603666e-02,(49:1.160835e-02,50:1.566655e-01):6.478465e-03):3.772626e-02,47:1.296323e-02):9.761590e-03):1.835229e-02):5.809666e-02):3.004190e-02,40:2.390917e-02):1.004234e-01):1.638427e-01,((22:1.016767e-02,21:3.466304e-02):1.514056e-02,((17:1.183971e-02,((19:1.883331e-02,(16:2.318122e-02,20:8.187248e-03):6.768641e-02):2.320984e-02,(18:3.301676e-03,((9:2.384198e-02,((8:1.587339e-02,5:1.404691e-04):9.892172e-04,(4:4.302207e-05,(6:7.120175e-03,7:3.664742e-03):1.865755e-03):2.407147e-02):3.306055e-02):2.510810e-02,10:1.873899e-02):8.744551e-02):2.058842e-02):5.175022e-03):5.353224e-02,((14:7.429817e-03,15:2.521205e-03):3.055972e-02,(13:2.388247e-03,(12:1.042815e-02,11:1.679851e-02):8.151208e-02):1.683113e-01):1.069783e-01):7.148062e-02):6.870142e-02):4.961921e-02,1:1.486422e-01);
   tree gen.302000 = [&U] ((2:3.101027e-03,3:3.605467e-02):1.788451e-02,(((21:1.448531e-02,22:9.421189e-03):4.576009e-02,(20:2.405930e-02,(16:2.476000e-02,(19:3.331442e-03,((17:4.311407e-02,18:8.290874e-03):1.326527e-02,((10:9.521513e-03,((8:2.167056e-02,(((7:1.253453e-02,4:7.636602e-03):2.024788e-03,6:1.667437e-02):7.233239e-02,5:1.457259e-02):9.935240e-03):3.030460e-02,9:2.125567e-02):3.571681e-02):4.653974e-02,((13:8.967813e-06,(11:1.973487e-02,12:2.872069e-02):6.808450e-02):9.487096e-02,(14:4.892293e-03,15:1.369220e-02):1.202141e-01):1.804679e-01):3.768439e-02):1.563402e-02):6.477256e-02):7.978994e-03):1.730621e-01):6.895770e-02,(((32:1.844828e-02,(((34:3.367888e-02,(35:2.869449e-03,((36:7.871138e-03,37:4.028441e-02):2.094189e-02,(38:2.135508e-02,39:1.296969e-03):3.343540e-02):1.553346e-01):3.335436e-03):1.505419e-01,33:1.474429e-02):2.055017e-02,(23:5.538938e-02,(25:2.396743e-03,24:4.278897e-02):3.943674e-03):1.917450e-01):1.090002e-01):2.027801e-02,(((26:1.930492e-02,(27:3.305613e-02,28:8.889782e-02):8.864572e-02):1.112328e-01,29:6.991525e-02):8.737937e-02,(40:1.848953e-02,(42:3.703968e-02,(41:1.553172e-02,(((49:5.434792e-02,(50:1.552736e-01,48:1.216114e-01):1.227156e-02):3.702010e-02,47:9.306452e-03):5.269016e-02,(((45:3.201741e-02,43:1.939577e-03):2.212365e-02,44:4.399160e-03):9.682394e-02,46:2.113877e-02):8.200364e-03):5.304698e-02):1.367160e-02):5.629079e-02):2.462603e-01):9.258454e-02):5.400653e-02,(30:3.611815e-02,31:1.630773e-02):8.245963e-02):3.955911e-01):2.598254e-01,1:3.206089e-01);
   tree gen.304000 = [&U] ((3:3.615269e-02,2:2.260786e-02):1.069037e-01,((((((28:6.402027e-02,27:7.265117e-02):1.777903e-02,29:5.346483e-02):1.607963e-02,26:1.768967e-02):1.822051e-01,((((42:5.781349e-02,41:2.189007e-02):2.380811e-02,40:6.172577e-02):4.030986e-02,((((49:1.163942e-02,48:8.069803e-02):2.303762e-02,47:2.247024e-02):9.461998e-02,46:5.735271e-02):2.132429e-02,((45:1.143038e-02,44:1.041685e-02):5.586910e-03,43:1.531586e-02):7.281119e-02):3.944106e-02):2.032489e-01,50:7.438652e-03):2.344720e-01):8.599607e-02,((30:3.767740e-02,31:2.916128e-02):1.603153e-01,(32:4.413755e-02,((24:2.590882e-02,(25:6.200161e-03,23:1.220665e-01):3.071159e-02):1.361775e-01,(((35:1.985592e-02,34:1.765755e-02):3.594018e-03,(37:4.041487e-03,(36:6.187929e-03,(39:2.556402e-02,38:4.532652e-03):3.287466e-02):3.922222e-02):1.049150e-01):9.363856e-02,33:3.285488e-02):5.572372e-02):1.032213e-01):4.443066e-02):1.177204e-01):1.149023e-01,((21:2.585355e-02,22:1.826444e-03):4.015251e-02,(((15:7.719851e-03,14:3.862276e-05):6.585062e-02,((11:8.460868e-02,12:1.140394e-02):1.480739e-02,13:4.383312e-02):1.717961e-01):1.569028e-01,(((((18:9.430442e-03,17:1.100771e-01):1.038985e-02,(10:3.606845e-02,((9:6.235354e-02,(5:8.183837e-03,(6:5.253542e-03,(4:9.210314e-03,7:1.842823e-03):1.497633e-03):2.192868e-02):7.622374e-02):3.300972e-03,8:7.865798e-03):2.845750e-02):7.543642e-02):8.809829e-02,19:8.043976e-02):3.417460e-02,16:4.155712e-02):4.638920e-03,20:3.004053e-02):1.230374e-01):7.429827e-02):1.000664e-01):1.191570e-01,1:4.907421e-01);
   tree gen.306000 = [&U] ((2:1.890698e-04,3:2.823166e-02):2.538938e-02,(((((14:2.231230e-02,15:2.538506e-02):7.532000e-02,((8:1.465836e-02,(((6:5.429226e-05,(7:6.589615e-03,4:2.750249e-02):1.528916e-02):3.713723e-02,5:3.354585e-03):2.242917e-02,9:1.952191e-02):5.657810e-02):6.656996e-03,(10:1.133003e-02,(((20:1.330940e-02,16:3.481949e-02):2.187689e-02,19:2.109904e-02):6.344002e-02,(17:6.660534e-02,18:1.697164e-02):8.040514e-03):4.828157e-02):4.138083e-02):2.306288e-01):4.814338e-02,((12:3.292902e-02,11:1.644798e-02):1.857138e-02,13:3.502076e-03):1.148355e-01):7.059921e-02,(22:4.821947e-03,21:3.376673e-02):3.535934e-02):7.368878e-02,((50:9.918487e-02,((40:3.533191e-02,((46:2.416606e-02,((45:2.096247e-02,43:7.929504e-03):1.706525e-02,44:6.517043e-03):4.817858e-02):6.119951e-03,(47:5.366840e-02,(49:1.125030e-01,48:7.889577e-02):1.286281e-02):9.891541e-02):6.900407e-02):2.128567e-03,(42:8.653204e-03,41:2.621607e-02):5.459369e-02):9.469313e-02):9.902702e-02,(((32:1.755447e-02,((23:2.455837e-02,(24:2.972874e-02,25:4.209323e-02):3.899389e-02):3.082390e-01,(33:4.814135e-03,((34:2.068022e-03,35:3.860241e-02):3.701996e-02,((37:5.845815e-02,36:6.979016e-04):3.105168e-02,(39:5.085531e-03,38:4.390037e-03):7.293484e-03):8.286258e-02):9.477523e-02):6.505646e-02):8.687531e-02):9.378453e-02,(29:9.404743e-02,((28:1.702397e-01,27:1.440688e-01):4.105287e-03,26:2.088589e-02):7.379537e-02):3.242559e-01):5.720109e-02,(30:2.665924e-03,31:1.063130e-02):8.062679e-02):1.423586e-01):1.230647e-01):1.525474e-01,1:2.339481e-01);
   tree gen.308000 = [&U] ((3:3.390785e-02,2:1.338928e-02):3.935810e-02,(((30:7.114897e-03,31:5.393117e-02):1.926034e-01,(((27:1.520038e-01,(29:6.291237e-02,(26:2.264037e-02,28:9.475395e-02):2.584174e-02):1.916922e-02):1.668104e-01,((((42:1.819648e-02,41:3.053618e-02):1.698201e-02,40:1.323551e-02):1.976704e-02,((46:2.839906e-02,((44:1.180574e-02,43:3.178308e-04):5.010061e-03,45:6.866547e-03):5.022626e-02):3.589190e-02,(47:4.736341e-03,(49:5.161108e-02,48:3.531123e-02):3.056343e-02):3.586996e-02):4.565578e-02):1.051987e-01,50:7.151606e-02):1.586741e-01):1.394929e-02,(32:3.099082e-02,(((((37:4.174086e-03,36:1.923653e-02):2.978306e-02,(39:1.859172e-03,38:6.036628e-03):5.020414e-02):1.863597e-01,(35:1.968061e-03,34:5.241843e-02):2.238003e-02):1.189765e-01,33:5.675899e-03):5.293216e-02,(23:5.055676e-02,(24:4.627304e-02,25:2.113243e-02):7.999294e-02):1.595111e-01):2.085121e-01):1.428013e-01):6.524047e-02):5.637596e-02,((21:2.623648e-02,22:5.728273e-03):1.027439e-01,(((14:8.283068e-03,15:4.850978e-04):1.051985e-01,(13:3.822418e-03,(12:2.654157e-02,11:3.400066e-02):1.285705e-02):8.660340e-02):8.923125e-02,(((18:2.804156e-03,(((8:1.666759e-02,(5:2.567540e-02,(6:8.419776e-03,(4:1.245876e-02,7:4.951552e-03):1.738184e-02):2.126042e-02):2.926052e-02):5.638849e-03,9:4.423446e-02):5.599681e-02,10:1.104445e-02):7.221834e-02):2.252122e-02,(19:1.061678e-02,(16:1.624296e-02,20:5.645641e-03):6.912420e-02):3.331956e-02):2.244902e-02,17:1.155628e-02):1.272266e-01):4.224879e-02):1.052946e-01):1.314051e-01,1:1.509982e-01);
   tree gen.310000 = [&U] ((3:8.464359e-02,2:2.293254e-02):1.313685e-01,((((46:1.020999e-01,(((45:5.293222e-03,44:5.775570e-02):1.660743e-02,43:1.492845e-03):4.159672e-02,((47:5.644871e-04,(49:1.253240e-01,48:4.817357e-02):4.188410e-02):5.603915e-02,(40:1.267782e-02,(42:2.460689e-02,41:3.760796e-02):1.480061e-02):6.799425e-02):1.793961e-03):3.185357e-05):8.151134e-02,50:1.838633e-01):3.080790e-01,((((27:5.913445e-02,28:9.011709e-02):4.066582e-02,29:6.752629e-02):2.807677e-02,26:3.611312e-04):3.808776e-01,((32:1.552870e-02,(((34:4.468833e-02,(35:6.400045e-04,((36:4.398207e-03,37:8.135224e-03):5.853543e-03,(39:1.354951e-02,38:5.875405e-03):2.333248e-02):1.502873e-01):1.117901e-02):1.591904e-01,33:3.142889e-02):2.298547e-02,(23:1.823604e-02,(24:1.273183e-02,25:2.934632e-04):3.187815e-02):2.372956e-01):2.202240e-01):7.775663e-02,(30:2.193833e-03,31:2.313858e-02):1.974621e-01):4.418876e-02):4.376035e-02):3.610403e-02,((21:2.762122e-02,(((14:6.126151e-03,15:1.226540e-03):4.245524e-02,(11:3.073717e-02,(12:1.987448e-02,13:5.000149e-02):2.448247e-02):1.522975e-01):6.802568e-02,((19:7.428223e-03,(16:5.225126e-02,20:3.841488e-03):5.883101e-02):4.628477e-02,(((((8:1.049809e-02,(5:1.213127e-02,(6:7.261880e-03,(4:8.249948e-03,7:1.087649e-02):3.424219e-03):2.114718e-02):6.327116e-03):1.962093e-02,9:2.894779e-02):6.149983e-02,10:4.794004e-02):8.130037e-02,18:2.363654e-03):3.101160e-03,17:1.389061e-02):2.857664e-02):1.861753e-01):1.640415e-01):1.201861e-02,22:1.487737e-04):1.253712e-01):1.063900e-01,1:1.143696e-01);
   tree gen.312000 = [&U] (((((16:3.703483e-03,((19:1.317518e-03,((((9:1.446289e-02,(4:4.107600e-03,((6:5.443685e-03,(5:8.009033e-04,8:2.937070e-02):3.837318e-03):6.173175e-03,7:3.852630e-03):1.482976e-05):5.622514e-02):2.370323e-02,10:2.677874e-03):2.087245e-02,18:4.013683e-02):1.202709e-02,17:1.640912e-02):3.362244e-02):1.044074e-02,20:1.093952e-02):7.869374e-03):9.439914e-02,(((11:8.454324e-03,12:4.649168e-03):7.021891e-03,13:2.647727e-02):1.828330e-02,(14:6.577911e-03,15:5.055577e-03):3.236383e-02):7.001537e-02):1.555866e-02,(21:1.663742e-02,22:2.813671e-03):2.106323e-02):2.244310e-02,(((((29:6.022080e-02,28:5.729235e-02):4.983726e-03,26:3.077927e-03):2.084093e-02,27:2.882459e-02):1.686876e-01,(50:6.358343e-03,(((((41:6.801454e-03,42:1.771789e-02):2.250746e-02,40:1.999985e-02):4.073932e-02,(45:6.421787e-03,(44:3.290807e-02,43:1.032314e-02):2.300271e-03):3.641163e-02):1.691754e-02,46:1.994310e-02):1.026017e-02,((49:3.576311e-02,48:3.699881e-02):1.241754e-02,47:1.231280e-02):2.538293e-02):1.489428e-01):6.772007e-02):4.058201e-02,((30:2.932059e-02,31:1.363647e-02):4.617755e-02,(32:1.067835e-02,((23:1.348182e-02,(24:1.218165e-02,25:1.514217e-02):2.653648e-02):1.078123e-01,(33:4.502148e-04,((34:2.997920e-02,35:5.728743e-03):6.632057e-03,((37:4.348356e-03,36:7.900431e-03):2.953805e-03,(39:2.521070e-03,38:2.474991e-03):7.041354e-03):6.340080e-02):4.461711e-02):5.674976e-02):6.288952e-02):8.916522e-02):3.763356e-02):4.658678e-02):3.844152e-02,(3:4.097319e-02,2:1.548248e-03):6.975255e-02,1:1.259990e-01);
   tree gen.314000 = [&U] ((2:2.318431e-04,3:3.033806e-02):6.589572e-02,((((((19:1.288052e-02,(17:2.582367e-02,(18:2.783853e-03,((9:8.724833e-03,(((6:1.400016e-03,(5:7.618830e-03,8:1.995839e-02):3.872192e-02):1.909840e-03,4:8.959310e-03):1.349178e-02,7:3.190788e-03):7.764974e-02):2.968935e-02,10:9.960588e-04):9.218180e-02):2.104582e-02):4.873076e-02):4.009256e-02,20:3.231723e-03):1.011714e-02,16:4.733834e-02):1.006399e-01,(((11:2.547367e-02,12:9.711920e-03):3.010883e-02,13:5.021101e-03):6.034510e-02,(14:3.280929e-03,15:2.454888e-02):4.480054e-02):2.944544e-02):6.372815e-02,(21:1.878901e-02,22:3.606875e-03):2.130154e-02):1.043059e-01,(((32:5.619047e-02,((23:5.108889e-03,(24:1.929098e-02,25:9.453083e-03):3.627788e-02):1.255586e-01,(((35:9.760469e-03,34:2.238969e-02):2.049939e-02,((36:2.613948e-03,(39:1.272292e-02,38:9.708296e-03):4.665647e-02):3.726994e-02,37:1.662506e-02):1.251994e-01):1.418627e-01,33:3.216208e-02):4.099132e-02):4.525989e-02):9.035951e-02,((27:4.832843e-02,((28:5.809030e-02,26:3.902263e-02):3.028024e-02,29:1.598073e-01):9.441294e-02):2.154321e-01,(50:1.776419e-01,(((41:7.321368e-02,42:3.992478e-02):1.640811e-02,((46:5.154206e-02,((43:8.077480e-03,45:9.290871e-04):1.313808e-02,44:1.704394e-02):1.241386e-02):2.561656e-02,(47:1.498718e-02,(48:6.675451e-02,49:4.106143e-02):5.055351e-03):2.722739e-02):3.991034e-02):4.584526e-02,40:2.272614e-02):9.161449e-02):8.884759e-02):5.077531e-02):6.834724e-02,(30:1.103811e-02,31:2.146026e-02):1.151868e-01):7.079464e-02):6.316410e-02,1:1.393503e-01);
   tree gen.316000 = [&U] ((2:1.335923e-02,3:8.728880e-02):6.747518e-02,((((((18:4.307621e-03,((16:3.376401e-02,20:1.076332e-03):3.033986e-02,19:1.425954e-02):3.826914e-02):2.805994e-03,((8:1.358376e-02,(((7:1.444052e-02,(5:1.433651e-02,6:2.844210e-02):1.919949e-03):5.006258e-03,4:4.989966e-03):2.929835e-02,9:1.047978e-02):1.944845e-02):7.534134e-02,10:1.642285e-02):8.065423e-02):3.813442e-02,17:6.654327e-03):1.531204e-01,((13:1.064677e-02,(11:2.228812e-02,12:2.037051e-02):3.651134e-02):8.478420e-02,(14:1.672498e-03,15:7.455363e-03):6.517827e-02):8.801580e-02):7.347168e-02,(21:2.046673e-02,22:3.155826e-03):6.791654e-02):3.344632e-02,(((30:2.444052e-02,31:1.002966e-02):1.088534e-01,((26:2.045738e-02,(28:4.418449e-02,27:8.091561e-02):9.121880e-03):5.653116e-02,29:6.012953e-02):2.424780e-01):1.019153e-02,((32:6.696608e-03,(((((36:6.896016e-03,(39:7.799038e-04,38:8.401238e-03):2.767924e-02):3.296483e-02,37:1.463933e-02):1.026808e-01,(35:4.028848e-02,34:2.849260e-02):2.139016e-02):1.520162e-01,33:4.573709e-02):5.598323e-02,(23:2.435120e-02,(24:9.879294e-03,25:3.938056e-03):3.749433e-02):1.243443e-01):7.512374e-02):7.753872e-02,(50:1.274522e-01,((((48:3.691858e-02,49:6.654118e-03):7.491183e-02,47:4.302217e-03):1.699012e-02,(((43:7.935779e-03,45:1.289559e-02):5.110944e-03,44:4.538643e-03):1.185151e-01,46:6.007216e-02):9.585579e-04):2.638443e-02,(40:1.349961e-02,(41:1.293812e-02,42:2.211034e-02):1.640291e-02):1.159083e-02):1.257065e-01):2.039582e-01):4.351195e-04):1.313888e-01):6.208432e-02,1:1.514834e-01);
   tree gen.318000 = [&U] ((3:4.415661e-02,2:8.713141e-03):8.665426e-02,(((21:7.511905e-03,22:5.317236e-03):6.323759e-02,(((18:2.284826e-02,(17:2.796132e-02,(((8:3.369536e-02,5:7.279737e-03):2.146512e-02,(4:3.661827e-03,((7:4.473522e-03,9:8.816278e-02):7.720566e-03,6:2.753778e-02):2.722926e-02):1.500662e-02):4.703356e-02,10:5.139973e-02):1.999322e-02):1.362037e-03):6.084346e-02,((20:3.874918e-02,16:1.560998e-03):3.761964e-02,19:5.017836e-04):8.370341e-02):1.914373e-01,((14:1.865554e-02,15:3.137518e-03):4.164072e-02,(13:1.167499e-02,(11:2.515954e-02,12:3.761109e-02):1.927906e-02):1.033191e-01):6.550613e-02):1.038185e-01):1.197778e-01,(((40:5.287366e-03,((((47:2.806098e-02,(48:3.255918e-02,(49:2.990334e-02,50:2.224545e-01):2.317451e-02):2.788371e-02):5.566488e-02,46:2.583600e-02):3.101583e-02,(43:1.398919e-02,(44:3.778171e-02,45:1.455561e-03):7.788954e-03):7.271573e-02):4.477262e-02,(41:1.739207e-02,42:1.453936e-02):2.122723e-02):8.833920e-02):1.545649e-01,((30:2.224491e-02,31:3.878565e-03):1.093303e-01,((27:9.315040e-02,(29:8.886333e-02,26:3.230254e-02):1.131321e-02):5.716818e-03,28:9.127758e-02):2.202486e-01):1.387616e-04):4.743447e-03,((((24:1.129583e-02,25:1.621101e-03):5.439821e-02,23:1.065823e-02):3.429092e-01,(33:2.142055e-02,((((36:8.124743e-04,37:4.102634e-03):2.812892e-02,(39:1.502187e-02,38:9.806799e-03):1.748540e-02):1.076424e-01,35:3.748441e-03):4.277391e-02,34:2.462992e-02):6.032531e-02):1.129515e-02):9.336181e-02,32:6.072969e-03):8.292988e-02):1.383929e-01):3.476949e-02,1:1.965160e-01);
   tree gen.320000 = [&U] ((((21:1.133212e-02,22:5.644155e-03):7.091227e-02,((((12:2.023220e-02,11:4.583104e-02):2.289053e-02,13:1.055870e-02):1.677024e-01,(14:1.736075e-02,15:7.275229e-04):1.339930e-01):8.435388e-02,(((((8:1.593540e-04,((6:3.511810e-03,(7:5.159852e-03,4:5.919268e-02):3.474361e-02):2.982584e-02,5:3.248284e-04):3.869303e-02):3.567121e-02,9:3.899468e-02):4.199712e-02,10:7.285989e-04):4.869698e-02,(18:5.098279e-03,17:6.522103e-02):3.047193e-02):1.002648e-01,((16:1.767297e-02,20:1.584794e-02):2.508589e-03,19:3.060628e-02):2.144624e-02):7.846483e-02):5.334981e-02):1.047810e-01,(((26:1.299067e-02,(28:1.098879e-01,27:5.954598e-02):2.585243e-02):4.812065e-02,29:1.300244e-01):1.669995e-01,(((31:5.107053e-02,30:3.086478e-04):4.225842e-02,(((41:3.248669e-02,(((44:1.815554e-02,(43:1.587662e-03,45:4.317009e-02):2.668450e-02):1.133710e-01,(((49:2.377382e-03,50:2.208140e-01):2.417069e-02,48:7.568916e-02):8.099786e-02,47:1.706430e-02):4.845478e-02):3.509480e-02,46:5.033189e-02):6.937497e-02):1.772647e-02,42:3.813173e-02):2.852487e-02,40:1.816321e-02):2.648407e-01):1.068381e-01,(32:6.078794e-02,((((34:2.162333e-02,35:6.942867e-03):3.832235e-02,((36:4.379868e-02,(39:6.176357e-03,38:4.032328e-02):7.377585e-02):2.972372e-02,37:7.283779e-03):1.596820e-01):5.808098e-02,33:4.020048e-02):4.135272e-02,((24:5.785190e-02,25:5.012261e-02):6.309154e-02,23:2.642731e-02):2.287246e-01):1.087708e-01):9.846090e-02):1.278203e-02):1.091877e-01):7.839696e-02,(3:7.049933e-02,2:2.759624e-03):1.616020e-01,1:2.300977e-01);
   tree gen.322000 = [&U] (((((30:6.854932e-03,31:8.231596e-03):1.740773e-01,((32:2.189924e-02,((23:4.363950e-02,(25:7.628803e-03,24:2.662557e-02):1.240695e-02):3.441773e-01,(((34:1.280049e-02,35:1.642437e-02):2.028497e-02,((37:1.030250e-02,36:4.673527e-04):5.346116e-02,(38:2.799828e-03,39:1.793475e-02):6.189102e-03):1.409092e-01):1.593391e-01,33:4.585212e-02):1.050167e-01):9.040874e-02):1.431731e-01,(29:1.128258e-01,((27:5.610748e-02,28:7.075669e-02):3.325081e-02,26:2.758465e-02):4.773625e-02):3.443522e-01):6.524874e-02):3.803648e-02,(50:4.954707e-02,((((47:2.534125e-02,(48:3.245933e-02,49:4.555882e-02):2.539913e-02):2.379599e-02,(44:5.611439e-03,(43:2.734336e-03,45:4.486799e-03):1.677940e-02):7.837358e-02):1.156309e-02,46:2.969689e-02):6.793747e-02,(40:1.619969e-02,(42:4.291910e-02,41:2.660696e-02):8.318913e-02):5.251645e-02):1.334632e-01):1.503112e-01):1.593643e-01,((22:2.184599e-02,21:7.466198e-02):4.107044e-02,(((16:3.808507e-03,20:1.560996e-02):5.514349e-02,(19:1.048538e-02,(17:1.314280e-02,(18:1.269127e-02,(((5:3.059731e-02,(6:1.453253e-02,((9:9.828272e-02,7:7.777229e-03):1.076342e-02,4:1.328843e-02):1.782835e-02):1.586155e-02):3.582884e-02,8:4.217376e-02):1.814992e-02,10:2.524918e-02):1.368817e-01):9.627559e-03):3.139575e-02):2.315493e-02):4.903050e-02,((13:1.123282e-02,(11:2.823374e-02,12:1.478311e-02):1.850813e-03):1.032967e-01,(14:2.345227e-02,15:6.573617e-03):2.729011e-02):1.693809e-01):6.005138e-02):1.142870e-01):1.013440e-01,(2:2.105716e-02,3:6.630151e-02):9.757556e-02,1:2.430496e-01);
   tree gen.324000 = [&U] ((2:2.229751e-02,3:1.608134e-02):3.998959e-02,((((14:6.310882e-03,15:2.303093e-03):7.853402e-02,((11:3.482499e-02,12:1.306353e-02):2.408015e-02,13:5.421706e-03):9.479242e-02):6.852104e-02,((((18:1.222670e-02,((((5:1.052831e-03,((7:1.007466e-02,6:6.997999e-04):1.697709e-02,4:2.129283e-03):6.353725e-03):1.446620e-02,8:3.647841e-03):3.923565e-02,9:3.296768e-02):7.392619e-02,10:1.915853e-02):6.190717e-02):8.736737e-03,17:2.454440e-02):5.361612e-02,(19:2.144661e-02,(20:3.382468e-02,16:2.307216e-02):1.275519e-02):3.506874e-03):7.984776e-02,(22:4.054991e-03,21:8.286606e-03):3.911232e-02):1.894714e-02):3.661944e-02,(((27:3.206794e-02,(28:5.305604e-02,(26:3.114318e-03,29:7.350302e-02):5.641918e-03):8.705099e-02):8.104967e-02,(((((24:5.938396e-03,25:1.136739e-02):1.281554e-02,23:2.263890e-02):1.946215e-01,(34:2.336698e-02,(35:5.286727e-03,((37:4.952182e-05,36:1.312810e-02):8.062231e-03,(39:6.498519e-04,38:1.048529e-03):2.847068e-02):8.368232e-02):1.243039e-02):3.562700e-02):8.997817e-03,33:2.186642e-02):1.158517e-01,32:1.786939e-02):3.107509e-02):2.784446e-02,((30:7.868312e-03,31:3.375867e-03):5.576794e-02,(40:7.020632e-03,((42:5.126102e-02,41:2.720353e-02):3.358201e-03,((47:6.641847e-03,((49:4.744533e-03,50:1.160003e-01):4.195843e-02,48:4.928310e-02):1.403778e-02):1.742635e-02,((44:2.624929e-03,(43:7.077738e-04,45:3.548026e-03):1.043806e-02):8.015213e-02,46:1.947793e-02):3.044491e-02):5.505918e-02):4.445461e-02):1.965357e-01):4.489032e-02):1.185703e-01):1.268022e-01,1:1.002416e-01);
   tree gen.326000 = [&U] ((2:1.226519e-02,3:3.679083e-02):8.836153e-02,((((16:2.253520e-02,(((((10:3.987720e-03,((8:9.912218e-03,(((6:1.254969e-02,7:1.146597e-02):4.480899e-02,4:8.322987e-04):2.747082e-02,5:1.671209e-02):4.736623e-02):2.812898e-02,9:7.448137e-02):5.904100e-02):1.648882e-02,((14:7.377768e-03,15:2.037794e-02):7.017878e-02,(13:4.725848e-02,(12:1.544218e-02,11:8.808642e-03):2.728481e-02):1.697144e-01):1.398052e-01):7.004684e-02,(18:1.163478e-02,17:5.868514e-02):3.725512e-02):1.106006e-02,19:1.483564e-03):7.711718e-02,20:1.114723e-02):8.275437e-03):2.193751e-01,21:3.488323e-03):1.483439e-02,22:6.835842e-03):1.824993e-01,(((40:2.270570e-03,(((((48:5.414822e-02,(49:8.510221e-03,50:3.022938e-01):1.458529e-02):7.613083e-02,47:4.801380e-03):2.596970e-02,((44:2.003934e-02,(45:2.185673e-02,43:2.935242e-03):5.072769e-03):6.132223e-02,46:1.072996e-01):1.740286e-02):1.070025e-01,41:3.981884e-02):7.598859e-03,42:7.222191e-02):7.652168e-02):2.852548e-01,(31:2.833803e-02,30:1.078907e-03):4.222880e-02):8.513269e-02,(32:4.385660e-02,((((26:5.596259e-02,28:1.173279e-01):3.946245e-02,27:4.642896e-02):1.064374e-01,29:1.170277e-01):2.625314e-01,((((((38:3.508550e-03,39:3.871721e-03):4.546062e-02,(37:1.855691e-02,36:1.660954e-03):4.370474e-02):1.559243e-01,35:3.372700e-04):2.944928e-02,34:4.874381e-03):1.873529e-01,33:1.794576e-02):7.157607e-02,(23:6.233042e-03,(24:3.127438e-02,25:8.329192e-03):1.108628e-01):1.530591e-01):4.325795e-02):1.655956e-02):2.213865e-01):5.000219e-02):1.574854e-01,1:2.604366e-01);
   tree gen.328000 = [&U] ((2:1.246658e-03,3:2.875256e-02):6.297829e-02,(((21:3.215649e-02,22:6.511811e-04):9.369118e-03,(((18:6.751750e-03,(((((8:1.869887e-02,((4:2.854614e-03,(7:6.665486e-03,6:1.845447e-02):1.903669e-02):9.615559e-03,5:4.701136e-03):2.179078e-02):1.727517e-02,9:2.556436e-02):2.676649e-02,10:1.017548e-03):1.904890e-02,((14:8.356309e-04,15:7.919378e-03):2.277033e-02,((12:2.518933e-03,11:1.880909e-02):5.863107e-03,13:2.844132e-02):1.417898e-01):7.995906e-02):8.366827e-02,17:2.275408e-02):1.032005e-02):3.214890e-02,19:1.221439e-02):4.619116e-02,(20:1.159625e-02,16:1.825811e-02):5.462738e-03):1.103652e-01):1.156938e-01,((40:1.925762e-02,(((46:1.716832e-02,(((48:8.319592e-04,50:1.763856e-01):1.146737e-01,49:8.144867e-03):5.787553e-02,47:2.597835e-03):3.171827e-02):1.139110e-02,((44:8.352728e-03,45:8.970829e-04):4.104063e-03,43:1.031343e-03):4.675286e-02):2.054457e-02,(41:1.159146e-02,42:8.298502e-02):2.274923e-02):4.717682e-02):1.177299e-01,((31:1.540682e-02,30:1.491475e-02):1.168198e-01,(((((((36:2.450953e-03,((38:1.899307e-02,39:3.388515e-02):2.698996e-02,37:1.059458e-02):1.024222e-02):1.268303e-01,35:9.085219e-03):1.199916e-02,34:2.430344e-02):1.183315e-01,33:2.767197e-03):4.259638e-02,(23:5.120379e-02,(24:3.143308e-02,25:6.826239e-03):1.539224e-02):1.473231e-01):6.592215e-02,32:2.014228e-02):1.009837e-01,((26:8.086392e-03,(27:5.617943e-02,28:8.160037e-02):8.086696e-04):2.731827e-02,29:6.919923e-02):1.653008e-01):1.016257e-01):4.428947e-03):1.398834e-01):5.758322e-02,1:9.001243e-02);
   tree gen.330000 = [&U] ((((22:5.669012e-03,(((14:6.981193e-04,15:8.290492e-04):5.371031e-02,(13:3.034761e-02,(11:3.623342e-02,12:2.355471e-02):1.720308e-02):1.046548e-01):8.927430e-02,(((((5:2.289113e-02,((4:8.296409e-04,7:3.041869e-03):3.213077e-02,6:1.218603e-02):1.969903e-02):3.163083e-02,(9:1.943734e-02,8:1.948194e-03):2.124692e-02):3.847662e-02,10:1.595455e-02):1.428260e-02,(18:2.192779e-02,17:6.462010e-02):3.236994e-03):2.158192e-02,((16:4.710959e-03,19:6.612265e-02):3.524331e-03,20:1.258050e-02):3.785468e-02):7.958818e-02):5.714979e-02):3.111492e-02,21:1.678377e-02):1.211054e-01,((((42:2.580310e-02,(41:1.746888e-02,(((((49:1.794866e-02,50:1.869801e-01):1.841313e-02,48:3.571448e-02):2.540602e-02,47:2.584308e-02):1.212324e-01,(44:2.834502e-02,(45:5.156833e-04,43:5.164617e-03):6.693765e-02):2.746489e-02):1.319048e-03,46:1.390626e-02):5.862734e-02):3.034421e-02):7.360226e-02,40:6.850191e-03):5.533289e-02,(30:2.917634e-03,31:4.273723e-02):2.657475e-01):6.642543e-02,(((((((36:1.018722e-02,37:6.369764e-03):1.343202e-02,(39:2.048936e-02,38:1.423963e-02):3.007961e-02):1.011712e-01,(34:3.825811e-02,35:8.893376e-03):1.153193e-02):1.155360e-01,33:1.944643e-02):1.725806e-02,((24:3.547264e-02,25:1.516428e-02):6.547585e-02,23:1.101751e-02):1.156562e-01):2.159272e-01,32:5.482090e-02):6.720675e-02,(29:3.175034e-02,((26:2.462498e-02,28:3.350322e-02):3.648034e-02,27:1.429371e-01):4.998551e-02):1.840611e-01):7.005205e-03):1.148658e-01):1.413070e-01,(3:2.832400e-02,2:2.739520e-03):4.998697e-02,1:2.464450e-01);
   tree gen.332000 = [&U] ((2:5.230145e-03,3:1.357432e-02):1.008423e-01,(((((26:4.353056e-03,(29:8.862941e-02,28:5.036476e-02):2.832628e-03):3.610059e-02,27:4.468106e-02):5.102150e-02,(50:1.325210e-01,(((41:1.786617e-02,42:1.574650e-02):4.557078e-02,(((47:4.942369e-03,(48:4.729120e-02,49:2.797858e-02):3.622037e-02):3.701916e-02,(43:4.015774e-03,(45:1.920454e-02,44:1.165086e-02):9.450008e-04):1.048428e-01):3.177898e-02,46:2.750603e-02):4.200734e-02):1.799415e-02,40:3.332607e-03):9.461989e-02):1.637965e-01):6.966993e-02,((((34:2.283859e-02,(35:2.168526e-02,(37:1.021529e-02,(36:9.514671e-03,(38:7.680652e-03,39:5.778370e-03):3.089368e-02):1.937645e-02):6.906532e-02):3.066767e-02):7.614622e-02,33:2.636968e-02):9.716322e-02,32:3.024960e-02):9.035686e-02,((23:8.847633e-02,(24:2.052793e-02,25:4.273999e-04):1.671932e-02):1.220921e-01,(30:1.565713e-02,31:1.535411e-02):2.336173e-02):7.000585e-02):1.954534e-02):7.711549e-02,(((20:7.407640e-03,(16:2.417234e-02,(19:2.519076e-03,(17:3.963071e-02,(18:1.859304e-02,(10:1.110163e-02,(8:2.498726e-03,(5:6.320292e-03,(4:1.083613e-02,((6:1.450648e-02,9:4.875596e-02):7.786673e-03,7:4.311020e-03):1.060437e-02):1.440549e-02):2.024623e-02):1.061639e-01):8.098690e-02):1.675533e-02):5.275754e-02):5.166999e-02):1.208807e-04):1.095788e-01,((14:1.747489e-02,15:1.681290e-03):4.078089e-02,(13:8.822467e-03,(12:5.199794e-02,11:7.135689e-03):5.507700e-03):8.532082e-02):8.411065e-02):3.628522e-02,(21:7.689815e-03,22:3.532097e-03):7.297882e-02):5.218172e-02):5.986174e-02,1:2.228347e-01);
   tree gen.334000 = [&U] ((2:3.041477e-03,3:1.644546e-02):3.003703e-02,(((21:2.678200e-02,22:5.323693e-03):1.705542e-02,((20:3.602518e-03,16:2.279066e-02):5.336643e-03,((17:1.191392e-02,((((14:1.399708e-03,15:4.432801e-03):1.281060e-01,(12:2.558810e-02,(11:7.551515e-02,13:1.678133e-02):5.530927e-04):1.105959e-01):1.308461e-01,(10:5.919823e-03,((8:2.183104e-03,((4:5.624398e-03,(7:3.321094e-03,6:6.870721e-03):1.364950e-03):3.053508e-02,5:1.165448e-02):3.961451e-02):2.486976e-02,9:1.454784e-02):6.712314e-02):1.285124e-02):8.037511e-02,18:4.015516e-03):9.172348e-02):3.947295e-02,19:1.460616e-02):2.396284e-02):1.614843e-01):1.548275e-01,(((23:5.839863e-02,(24:1.496932e-02,25:1.513162e-03):4.315409e-03):1.405726e-01,(31:2.109788e-02,30:2.282944e-02):1.277081e-01):5.599336e-02,((((28:9.416893e-02,(26:2.393818e-02,29:1.234279e-01):8.248130e-04):6.441495e-03,27:5.227587e-02):1.791058e-01,(40:7.290643e-03,((42:4.254317e-02,41:1.345450e-02):3.325046e-02,((46:3.530769e-02,((49:1.780219e-02,(48:3.420098e-02,50:1.348243e-01):3.994529e-02):2.412194e-02,47:1.864267e-02):5.978250e-02):4.929061e-02,((45:1.394464e-03,43:3.317440e-03):2.564484e-03,44:1.335028e-02):1.531451e-02):9.372512e-02):8.321917e-02):2.936779e-01):9.282559e-02,((33:4.894436e-02,((((38:5.726052e-02,39:1.140311e-02):3.311447e-02,(37:9.562123e-03,36:3.214616e-02):1.730798e-02):9.074952e-02,35:1.946632e-02):3.886206e-03,34:2.663838e-02):9.726025e-02):1.173011e-01,32:6.521126e-02):6.800500e-02):2.563285e-02):8.273745e-02):7.670550e-02,1:3.103749e-01);
   tree gen.336000 = [&U] (3:1.217823e-02,(((((((14:8.235405e-03,15:8.450225e-04):1.350181e-01,((11:4.073329e-02,12:3.673963e-03):7.309621e-02,13:2.514840e-02):8.509592e-02):1.034273e-01,(((8:2.526214e-02,(9:2.248654e-02,((5:2.507900e-02,4:1.251281e-02):2.351372e-02,(7:1.152376e-02,6:5.207751e-02):4.842905e-03):2.390765e-02):3.623253e-02):3.880081e-02,((17:4.902134e-02,18:1.378695e-02):1.439740e-03,(19:4.225873e-03,(20:4.545712e-02,16:2.184036e-02):1.989554e-02):6.275904e-02):5.785875e-02):5.608053e-03,10:1.739050e-02):1.287525e-01):1.691712e-01,21:1.026306e-02):5.635811e-03,22:2.941395e-03):1.560497e-01,((32:7.184786e-02,(((23:2.991711e-02,(24:2.537038e-02,25:7.544870e-03):7.173112e-02):2.912490e-01,(33:2.886411e-02,((((37:5.258537e-02,36:2.005884e-03):3.812662e-02,(38:1.727676e-02,39:1.277415e-02):1.633109e-02):1.703481e-01,34:4.010721e-03):2.010729e-02,35:1.915212e-02):1.066807e-01):9.403784e-02):3.624633e-02,(29:1.367302e-02,(26:5.717276e-03,(27:1.151927e-01,28:6.908339e-02):6.180490e-02):8.899139e-02):1.812160e-01):4.795721e-02):5.963380e-02,((40:1.541498e-02,((41:1.905273e-02,42:5.592452e-02):4.992512e-03,((46:5.381210e-02,((48:2.515548e-02,(49:2.401776e-02,50:2.543827e-01):7.030718e-04):4.486334e-02,47:1.270374e-02):3.155438e-02):3.196497e-03,((43:1.099219e-02,44:5.773433e-02):3.393537e-02,45:3.303038e-03):8.823956e-02):5.034085e-02):1.444443e-01):2.230678e-01,(30:5.321539e-03,31:5.954959e-02):2.431860e-01):1.504387e-02):1.304269e-01):1.575614e-01,2:1.386347e-02):3.877320e-02,1:3.638954e-01);
   tree gen.338000 = [&U] ((((((28:8.786763e-02,26:6.827391e-03):2.375639e-03,29:1.081819e-01):4.658623e-02,27:5.988512e-02):1.098828e-01,((50:1.192800e-01,(((42:4.193521e-02,41:8.876455e-03):2.788758e-02,(((47:3.761758e-03,(49:3.397979e-02,48:7.036451e-02):1.351443e-02):4.505960e-02,46:1.946286e-02):9.973192e-03,(43:2.967877e-03,(44:2.539493e-02,45:3.766977e-03):7.412756e-03):5.533460e-02):3.594234e-02):1.373986e-02,40:3.241895e-02):6.367307e-02):5.317647e-02,((32:4.793047e-03,((33:1.163864e-02,((35:3.526657e-02,34:5.996948e-03):8.414551e-02,((36:1.457192e-02,37:6.907945e-04):2.971305e-02,(38:1.781694e-02,39:1.226164e-02):4.596949e-02):4.772173e-02):8.734974e-02):1.670640e-02,(23:3.529696e-02,(24:7.029075e-03,25:1.959195e-02):1.011285e-02):1.500040e-01):1.459092e-01):3.727518e-02,(30:2.548679e-02,31:1.236691e-02):1.736384e-01):3.374446e-02):1.697367e-02):6.315989e-02,(((20:2.876701e-02,(16:2.285161e-03,((((10:1.120279e-03,(9:4.102253e-02,((5:2.746115e-03,(6:3.756270e-04,(7:1.594750e-02,4:4.284160e-03):1.874800e-02):2.510585e-02):1.960323e-02,8:5.768243e-03):2.421995e-02):1.033003e-02):6.053639e-02,18:9.850424e-03):2.913584e-02,17:3.790691e-02):5.834927e-02,19:5.964609e-03):3.315198e-02):2.161861e-02):4.691923e-02,((12:8.970036e-03,(13:1.442212e-02,11:1.841200e-02):3.646951e-03):1.170708e-01,(15:2.063145e-03,14:9.285431e-03):3.251388e-02):5.252295e-02):7.323459e-02,(21:1.380996e-02,22:1.258561e-02):4.799631e-02):5.325293e-02):9.888883e-02,(2:2.855021e-02,3:1.930968e-02):1.929023e-02,1:2.268160e-01);
   tree gen.340000 = [&U] ((((22:2.130635e-03,21:9.950890e-03):2.689842e-02,(((14:3.605510e-03,15:2.240909e-03):7.971473e-02,((11:3.654862e-02,12:2.131305e-02):2.593245e-02,13:2.274772e-02):7.890138e-02):1.382189e-01,(((8:1.853769e-02,((5:1.929648e-03,((7:7.073848e-03,4:5.227187e-03):6.344645e-03,6:3.428499e-02):1.311654e-02):2.600313e-02,9:7.165204e-02):3.143036e-02):6.528361e-02,10:1.376161e-02):8.533063e-03,((17:3.191700e-02,((20:1.487981e-02,16:2.473069e-02):4.391635e-02,19:1.448143e-04):6.927162e-02):3.739078e-03,18:2.504988e-02):4.834337e-02):1.474408e-01):1.940683e-01):1.777472e-01,((32:1.277694e-02,((((35:5.066960e-04,34:2.321668e-02):7.195173e-02,((36:7.830675e-03,(38:1.110221e-02,39:3.721579e-02):7.300527e-02):1.512040e-02,37:9.666605e-03):1.871716e-01):8.897690e-02,33:2.487667e-02):8.067695e-03,((24:2.853564e-02,25:8.753532e-03):9.024495e-02,23:1.392034e-02):2.537280e-01):1.558171e-01):7.699522e-02,((((((43:2.562957e-03,44:8.349239e-03):2.220573e-02,45:9.869515e-04):5.887045e-02,(46:3.877060e-02,((48:5.529317e-02,(50:2.081930e-01,49:2.465351e-02):1.050711e-02):3.143678e-02,47:2.855696e-02):7.692152e-02):1.508632e-02):4.728061e-02,(42:4.893176e-02,41:7.566635e-03):4.212018e-02):8.509073e-02,40:6.674567e-03):1.980071e-01,((29:7.844635e-02,((28:6.766735e-02,26:3.226254e-02):2.752350e-02,27:1.472037e-01):8.354632e-03):1.813487e-01,(30:2.654019e-02,31:4.275522e-02):1.068874e-01):2.208051e-03):5.760802e-02):1.660116e-01):8.721262e-02,(2:1.053603e-02,3:4.787724e-02):2.869578e-02,1:2.118806e-01);
   tree gen.342000 = [&U] ((3:5.511351e-02,(((21:3.520773e-03,(((14:3.410117e-03,15:8.000860e-03):5.290451e-02,((11:6.438115e-03,12:2.189464e-02):1.876246e-02,13:6.632639e-03):4.880508e-02):1.799260e-02,((((((7:2.230998e-03,6:2.073366e-02):2.536118e-02,4:9.764341e-03):1.137851e-02,(5:6.419519e-03,8:7.515329e-03):1.190300e-03):1.677733e-02,9:7.069593e-03):2.544433e-02,((17:1.083098e-02,18:5.552856e-03):2.410697e-02,((20:9.415328e-03,16:1.651437e-02):3.601708e-02,19:6.496975e-03):1.512341e-02):8.709432e-02):2.027114e-02,10:6.616536e-03):1.181734e-01):1.260258e-01):5.228657e-03,22:1.697131e-03):1.007020e-01,((30:5.318518e-02,31:1.971743e-02):1.407916e-01,((32:2.072131e-02,(33:5.584802e-02,(((24:2.315405e-02,25:2.911487e-03):5.764567e-02,23:1.075807e-02):1.766333e-01,((35:2.773596e-02,34:3.428461e-02):3.000335e-02,((38:2.247345e-02,39:1.078584e-02):3.243744e-02,(36:2.817222e-02,37:4.134433e-03):2.651637e-03):9.176966e-02):7.002095e-02):7.393699e-04):1.816815e-01):1.537511e-01,((((27:7.191704e-02,28:6.304989e-02):3.356221e-02,29:5.875247e-02):2.308180e-02,26:6.525863e-03):1.481312e-01,(((42:3.626787e-02,41:3.926517e-02):2.385101e-02,(46:1.809215e-02,(((47:1.529053e-03,(49:6.304214e-02,48:2.039385e-02):4.529023e-02):1.791507e-02,50:1.688034e-01):2.788267e-02,(43:8.715936e-03,(45:5.587923e-04,44:4.366816e-02):4.149007e-03):6.167568e-02):1.022633e-02):4.162482e-02):2.606891e-02,40:2.309910e-03):1.800981e-01):5.726096e-02):2.472993e-02):2.141052e-01):1.436600e-01):3.679498e-03,2:3.563013e-03,1:2.686488e-01);
   tree gen.344000 = [&U] ((2:4.200711e-04,(((21:1.226422e-02,(20:1.233631e-02,(16:4.611986e-02,(19:2.765833e-03,((((((14:2.673287e-04,15:2.131807e-03):8.316571e-02,((11:2.503294e-02,12:2.241437e-02):1.707412e-02,13:2.363946e-02):1.298780e-01):2.615143e-01,(9:9.788051e-03,(8:8.229331e-03,((4:8.364647e-03,(7:8.549481e-03,6:1.846707e-03):2.394154e-03):1.186487e-02,5:6.699647e-04):1.488250e-02):3.078482e-02):7.726960e-03):5.630970e-02,10:1.346939e-02):8.142140e-02,18:1.910152e-02):3.669310e-02,17:1.939822e-02):2.524061e-02):3.481203e-02):1.348747e-02):1.673004e-01):1.765497e-02,22:2.961961e-03):9.846292e-02,(((40:2.199247e-03,(((46:5.540553e-02,(47:5.114985e-03,(48:4.919891e-02,(49:5.090823e-02,50:1.828133e-01):2.151140e-02):4.530855e-02):4.046714e-02):1.102718e-02,((43:1.446199e-02,45:1.415013e-02):3.458582e-02,44:1.127748e-02):9.833050e-02):1.088133e-01,(42:7.634387e-02,41:1.957133e-02):4.996215e-02):9.301000e-02):1.694691e-01,((28:7.830545e-02,27:4.519618e-02):3.370397e-02,(26:8.197762e-02,29:1.276672e-01):1.701971e-02):3.796908e-01):4.710289e-02,(((((23:3.896504e-02,(24:2.279115e-02,25:3.343229e-03):4.597648e-02):2.313358e-01,((34:4.118803e-02,35:1.812823e-02):4.000343e-02,((39:2.213092e-02,38:8.621097e-03):4.372306e-02,(37:1.271934e-02,36:4.564501e-03):9.585668e-02):2.292593e-01):1.457279e-01):8.994254e-03,33:2.552460e-02):1.114883e-01,32:8.698625e-03):1.076909e-01,(31:1.909218e-02,30:1.084486e-02):1.844097e-01):4.174429e-02):1.330204e-01):4.983637e-01):2.776990e-02,3:4.300588e-03,1:2.605632e-01);
   tree gen.346000 = [&U] ((2:3.923957e-03,3:5.440854e-02):6.173115e-02,(((21:3.938664e-02,22:4.998385e-03):9.842499e-02,((((13:4.751756e-02,12:2.350312e-02):4.874074e-03,11:2.486694e-02):1.295386e-01,(15:1.842763e-02,14:8.674930e-03):1.329256e-01):1.075540e-01,(16:2.116290e-02,(20:9.466573e-03,((((10:3.598769e-02,(9:1.960175e-02,(8:2.312175e-03,(((7:4.235153e-03,4:1.038769e-02):3.426840e-02,6:1.256630e-02):4.205395e-02,5:3.775015e-03):3.571814e-02):2.321223e-02):3.702639e-02):5.245760e-02,18:2.268984e-02):1.963776e-02,17:3.727886e-02):7.256296e-02,19:9.552215e-03):3.509734e-02):1.108034e-03):1.183302e-01):5.328615e-02):5.949425e-02,(((32:3.202079e-03,(((34:5.496802e-02,((37:1.028830e-02,(36:3.874621e-02,(38:4.336395e-02,39:1.260920e-03):3.744457e-02):1.512537e-02):9.418985e-02,35:1.478972e-02):3.447625e-02):1.163457e-01,33:4.969759e-02):9.882226e-02,(25:3.695519e-03,(23:4.357960e-02,24:2.348896e-02):1.785888e-02):2.295304e-01):8.868990e-02):1.242466e-01,((50:1.587729e-01,(((41:5.610088e-03,42:3.992802e-02):6.028506e-02,40:2.119655e-02):1.658107e-02,((46:2.435106e-02,(47:1.097720e-02,(48:4.046567e-02,49:1.974205e-02):3.123540e-02):3.135625e-02):8.441730e-03,((44:1.920027e-02,45:6.697035e-03):4.642575e-03,43:3.158698e-03):4.119191e-02):3.403328e-02):1.035019e-01):1.427805e-01,(27:6.792865e-02,(29:7.486190e-02,(26:2.749024e-02,28:7.647143e-02):2.553557e-02):3.685847e-02):1.726472e-01):3.344000e-02):1.243017e-01,(30:3.072903e-02,31:2.606550e-03):2.611820e-02):1.413204e-01):9.156908e-02,1:2.162560e-01);
   tree gen.348000 = [&U] ((((((13:9.288264e-03,(11:5.259160e-03,12:6.062803e-03):4.032081e-02):7.662795e-02,(14:6.502193e-03,15:1.871271e-03):6.244163e-02):1.101547e-01,(((((6:6.048875e-03,(9:4.599236e-02,7:1.074459e-04):7.111344e-03):4.398086e-03,4:5.611601e-03):2.982899e-02,5:2.743553e-03):1.844520e-02,8:1.329347e-02):2.487021e-02,(((17:2.038182e-02,((20:1.689986e-02,16:1.069100e-02):2.653913e-02,19:1.104722e-03):3.787600e-02):2.459591e-02,18:4.088170e-02):3.842214e-02,10:1.181549e-02):6.631226e-04):7.399420e-02):2.565489e-01,(21:1.475624e-02,22:2.510464e-03):2.342867e-02):4.017012e-02,((((((((35:7.058168e-03,34:1.199612e-02):5.937442e-03,((37:6.119247e-03,36:3.394909e-02):7.780831e-03,(39:5.838701e-03,38:2.295260e-02):5.267318e-02):1.756790e-01):1.070795e-01,((24:3.391932e-02,25:2.120821e-02):5.124365e-02,23:2.117909e-02):6.132110e-02):9.552851e-03,33:2.271889e-02):9.741333e-02,32:1.047837e-03):8.866260e-02,(29:2.355322e-02,((27:1.259909e-01,28:1.131113e-01):8.404323e-03,26:3.963274e-03):6.319571e-02):1.071284e-01):4.328083e-02,((((46:6.495143e-02,(43:2.379265e-03,(45:1.912158e-03,44:1.148429e-02):1.186600e-03):2.604554e-02):8.812336e-03,(50:1.815483e-01,((49:4.187670e-02,48:6.169832e-02):2.489044e-02,47:1.035780e-02):4.417721e-02):1.495477e-02):7.474159e-02,(41:7.754206e-03,42:5.567388e-02):1.069663e-02):6.537750e-02,40:1.229147e-02):1.810014e-01):1.756389e-02,(31:1.720341e-02,30:9.465826e-03):3.325161e-02):1.173537e-01):1.247000e-01,(3:5.586513e-02,2:4.134594e-03):5.937694e-02,1:1.201318e-01);
   tree gen.350000 = [&U] ((2:2.780642e-03,3:3.170715e-02):5.818420e-02,(((((13:1.393119e-02,(12:3.227988e-03,11:2.213871e-02):8.281068e-03):5.552223e-02,(15:2.298196e-03,14:7.858247e-03):2.052552e-01):1.017645e-01,((20:4.343103e-03,((17:3.679136e-02,(18:3.997943e-03,(10:3.662403e-03,(9:2.584233e-02,(8:2.514060e-02,((4:3.738635e-03,(7:1.190986e-03,6:9.853040e-04):1.605964e-02):3.038699e-02,5:5.436931e-03):9.437095e-03):3.174792e-02):2.768689e-02):8.735722e-02):2.646954e-02):1.850386e-02,19:1.512898e-02):1.393635e-02):1.780179e-02,16:1.028020e-02):9.415844e-02):4.364389e-02,(21:1.107451e-02,22:3.522182e-04):5.825551e-02):1.154185e-01,(((32:6.365163e-02,((((35:3.106981e-05,34:2.550140e-02):3.828740e-03,((38:8.540746e-03,39:5.938945e-04):3.063048e-02,(36:2.500921e-02,37:1.015323e-02):5.875962e-03):4.896366e-02):7.849851e-02,33:2.049379e-02):2.983280e-02,((24:3.044556e-02,25:5.742404e-04):2.735885e-02,23:9.780042e-03):1.306794e-01):7.104524e-02):2.096497e-02,(30:3.178166e-03,31:6.555296e-03):1.058265e-01):9.781624e-02,((27:2.576678e-02,((28:5.354006e-02,29:1.303966e-01):5.456125e-02,26:2.278065e-02):8.389617e-02):1.554651e-01,(50:1.350061e-01,(((42:8.171217e-02,41:7.506483e-03):5.514976e-02,((46:2.216403e-02,((48:6.173215e-02,49:2.099111e-02):3.129567e-02,47:1.789033e-02):2.674057e-02):5.130602e-03,((45:8.592589e-03,44:1.605073e-02):1.131071e-03,43:1.146499e-02):5.058192e-02):4.529839e-02):3.517977e-03,40:4.739279e-02):9.243725e-02):1.382740e-01):1.651661e-02):9.419305e-02):8.601285e-02,1:9.508705e-02);
   tree gen.352000 = [&U] ((2:1.442557e-03,3:4.989076e-02):3.761497e-02,((21:2.182880e-02,(22:5.355361e-02,(((13:6.472798e-03,(12:1.168899e-02,11:1.361513e-02):3.677620e-02):1.130475e-01,(15:1.393054e-03,14:1.077841e-02):1.406890e-01):1.193126e-01,(17:1.032467e-03,((((16:2.084021e-02,20:3.008807e-03):2.322732e-02,19:1.493684e-02):4.537041e-02,18:1.304549e-02):1.247285e-02,(10:2.745913e-03,((8:1.241566e-02,(5:1.000002e-02,((7:1.052503e-02,6:3.085277e-02):9.306253e-03,4:1.514287e-02):7.436899e-02):8.994429e-03):6.855652e-02,9:3.376871e-02):3.794468e-02):1.131112e-01):2.247234e-02):6.685811e-02):6.442215e-02):5.554297e-03):1.092111e-01,(((50:1.077297e-01,(40:3.460631e-02,(((46:2.507706e-02,(45:1.351793e-02,(44:2.721600e-02,43:4.427925e-03):1.971027e-03):6.352492e-02):3.731384e-02,((48:4.060242e-02,49:3.734618e-02):7.402744e-02,47:2.806233e-02):4.298250e-02):4.159715e-02,(41:1.306166e-02,42:9.385189e-02):5.456629e-02):8.895748e-02):8.836450e-02):1.596263e-01,((27:9.533076e-02,((28:1.661705e-01,26:3.729090e-02):3.718042e-03,29:5.072304e-02):1.694032e-02):1.138953e-01,(32:1.112961e-01,((((((36:7.556001e-03,37:4.704827e-03):1.170120e-02,(38:3.303110e-03,39:6.154342e-03):1.785121e-02):9.320155e-02,35:4.997026e-04):3.927133e-02,34:4.306757e-03):1.108464e-01,33:3.791705e-03):3.654480e-02,((24:3.033058e-02,25:7.588376e-03):2.006250e-02,23:4.046731e-02):2.159005e-01):5.138199e-02):1.657118e-01):3.562457e-03):5.839012e-02,(30:3.004813e-02,31:3.559505e-02):5.923438e-02):2.708245e-01):3.849792e-02,1:1.325209e-01);
   tree gen.354000 = [&U] (((2:4.285572e-02,3:4.755215e-02):9.445645e-02,((22:1.678946e-02,21:8.626863e-03):1.016500e-01,((((12:1.789858e-02,13:2.039714e-02):1.746755e-02,11:1.120753e-02):1.113735e-01,(14:1.039813e-02,15:4.033088e-03):1.150388e-01):1.683484e-01,((20:1.345748e-02,16:3.968607e-02):2.999573e-02,((17:3.126992e-02,(18:6.183231e-03,(10:5.826717e-03,(9:4.096807e-02,((5:1.112132e-02,((7:9.614603e-03,4:2.657076e-02):2.883609e-02,6:8.334342e-03):4.135094e-02):3.727918e-02,8:9.006031e-03):5.597361e-02):2.778903e-02):6.211044e-02):1.343255e-02):5.317009e-02,19:1.517687e-02):3.476959e-02):8.145323e-02):5.165607e-02):2.280945e-01):1.296650e-02,(((32:5.165743e-02,(((((39:1.731258e-02,38:1.370751e-02):3.496906e-02,(37:4.941838e-02,36:1.102627e-02):2.886777e-02):8.709241e-02,(34:2.332082e-02,35:1.492958e-02):2.611638e-02):1.363342e-01,33:2.094642e-02):1.054069e-01,(23:7.036888e-02,(24:6.184977e-02,25:2.072627e-02):3.256207e-02):3.247209e-01):1.361106e-01):7.508121e-02,((((50:1.654117e-01,((46:3.708395e-02,((44:1.678190e-02,43:8.661521e-03):2.890214e-04,45:7.765806e-03):1.764434e-01):1.908182e-02,(49:1.499171e-01,(47:8.159592e-03,48:2.892380e-02):1.006373e-03):4.752954e-02):1.067472e-01):1.335285e-02,(41:2.578857e-02,42:4.774025e-02):9.223008e-02):2.838440e-03,40:4.432038e-02):2.825799e-01,(27:1.762895e-01,((28:8.117753e-02,29:9.253869e-02):2.266285e-02,26:1.439678e-03):1.300554e-02):1.846341e-01):1.216207e-01):8.401814e-02,(31:1.602465e-02,30:2.425150e-02):1.737043e-01):4.471970e-01,1:2.725081e-01);
   tree gen.356000 = [&U] (((((26:9.018961e-04,(29:3.411972e-02,(28:1.645149e-01,27:3.437725e-02):1.130733e-02):4.324175e-02):1.911853e-01,((30:1.418505e-02,31:1.741471e-02):1.755864e-01,(32:1.808780e-03,(((34:1.931669e-02,((37:1.199408e-02,((38:6.495755e-03,39:1.385255e-02):8.937931e-02,36:3.295841e-02):7.581715e-02):6.016889e-02,35:4.554517e-03):4.113851e-02):2.092472e-01,33:3.750310e-02):4.679287e-02,((24:5.217432e-02,25:1.310845e-02):5.132478e-02,23:2.717452e-02):2.262172e-01):9.811172e-02):5.640502e-02):1.832645e-01):5.493749e-02,(50:6.819932e-02,(40:1.914386e-02,(42:5.614708e-02,(41:2.121110e-03,((((45:5.626853e-03,43:5.996297e-03):1.631785e-03,44:1.968389e-02):4.592086e-02,46:9.196101e-02):2.629518e-02,((48:7.574997e-02,49:8.489897e-02):8.110257e-03,47:2.501324e-02):4.386420e-02):1.023365e-01):9.025523e-03):9.361287e-02):1.616981e-01):9.436855e-02):9.105427e-02,(((19:1.602523e-02,((16:3.721259e-02,20:7.237898e-03):3.587340e-02,((18:1.835147e-02,(10:1.439606e-03,((8:1.025282e-02,(((7:1.108066e-03,4:1.196694e-03):7.098003e-03,6:3.170485e-03):6.187483e-02,5:1.089906e-02):3.306144e-02):2.838312e-02,9:7.071938e-03):6.099530e-02):9.185660e-02):2.414859e-03,17:6.324853e-02):2.867543e-02):3.608581e-04):1.224342e-01,((13:1.843505e-02,(12:7.662758e-03,11:6.997436e-02):7.819591e-03):8.342974e-02,(15:1.841765e-02,14:1.563364e-02):4.116473e-02):4.628335e-02):1.225126e-01,(21:2.430378e-02,22:1.893638e-04):4.484175e-03):1.440512e-01):1.921084e-01,(2:2.184204e-02,3:2.156344e-02):1.385420e-01,1:6.570693e-02);
   tree gen.358000 = [&U] ((2:9.024521e-03,3:4.476942e-02):6.565517e-02,(((((32:3.764168e-03,(((34:1.087786e-02,(35:1.354473e-02,((39:5.160137e-03,38:4.216197e-03):4.602529e-02,(36:3.033629e-02,37:1.821691e-02):1.126571e-02):1.369662e-01):2.788967e-02):7.143076e-02,(23:1.767550e-02,(24:1.250922e-02,25:2.249433e-02):3.694560e-02):2.451367e-01):5.375240e-02,33:1.424032e-02):1.817890e-01):9.021718e-02,(31:4.367977e-02,30:7.446559e-03):1.153800e-01):2.355670e-02,((((42:3.601898e-02,41:2.953024e-02):1.914804e-02,((((48:9.457316e-02,49:5.635584e-02):2.869536e-02,47:4.246626e-03):2.470434e-02,(44:8.516454e-03,(45:8.873030e-03,43:1.235786e-02):6.908876e-03):5.739375e-02):1.804996e-02,46:4.679230e-02):3.125270e-02):2.869552e-02,40:3.664419e-03):1.141717e-01,50:1.112365e-01):1.404327e-01):1.162700e-01,(((28:3.582573e-02,27:1.013383e-01):5.037170e-02,29:6.297931e-02):2.403044e-02,26:1.718999e-03):1.964012e-01):7.638996e-02,((((13:3.975358e-02,(12:1.511511e-02,11:2.669986e-02):4.485275e-03):9.048572e-02,(14:9.064965e-03,15:8.868284e-03):3.793944e-02):9.111351e-02,((20:1.241721e-02,16:3.112213e-02):3.544126e-02,(19:1.743868e-02,(17:6.057723e-02,(18:3.790162e-03,(10:5.867821e-03,(9:4.212003e-02,((5:5.680943e-03,(6:6.046322e-03,(7:2.656837e-02,4:3.739131e-03):2.043510e-02):9.460035e-03):3.836918e-02,8:1.191749e-02):2.701395e-02):1.504022e-02):8.612553e-02):3.848512e-03):7.143782e-02):2.863475e-02):3.713634e-02):5.680515e-02,(22:1.763462e-03,21:1.350948e-02):5.053075e-02):1.222044e-01):6.826260e-02,1:1.859202e-01);
   tree gen.360000 = [&U] (3:1.679701e-02,((((21:2.687249e-02,22:1.345268e-03):7.153045e-03,((16:1.724434e-02,((((((9:1.956388e-02,((5:1.331844e-04,((7:5.679199e-03,4:1.621408e-02):1.149910e-02,6:8.441316e-03):2.240471e-02):1.438994e-02,8:3.324945e-02):1.709845e-02):3.129219e-02,10:1.151319e-02):9.623225e-02,18:1.718586e-02):3.801250e-02,17:1.353596e-02):1.989071e-02,19:4.963668e-03):3.410693e-02,20:2.544596e-03):2.127681e-02):4.947849e-02,((13:1.050184e-02,(12:7.994595e-03,11:1.441314e-02):7.323442e-03):9.310453e-02,(14:7.283271e-03,15:2.903649e-02):2.202998e-02):9.845323e-02):7.127087e-02):1.905129e-01,((31:1.386959e-02,30:5.026186e-03):4.911803e-02,((((42:5.199703e-02,41:1.173746e-02):9.449367e-03,((46:4.037215e-02,(47:1.765900e-02,(48:3.782415e-02,49:1.859338e-02):2.582581e-02):2.324107e-02):4.294744e-03,(((45:6.136239e-02,43:5.856948e-03):6.840773e-03,44:4.438371e-02):4.053146e-02,50:2.346235e-01):2.305114e-03):7.481586e-02):4.339743e-02,40:2.457345e-03):1.833357e-01,(32:2.928994e-03,((((35:2.696811e-03,(((39:6.200329e-03,38:8.078744e-03):2.901137e-02,37:8.186673e-03):5.139921e-04,36:2.817144e-02):1.753642e-01):1.881244e-02,34:1.578597e-02):8.556566e-02,(33:3.721180e-02,(23:7.243271e-02,(25:5.051992e-04,24:4.673590e-02):5.339697e-04):2.089651e-01):9.995385e-03):1.069372e-01,(((28:8.786956e-02,27:6.574519e-02):7.240465e-02,26:1.577335e-03):6.120325e-02,29:8.768581e-03):1.536725e-01):3.268501e-02):4.707601e-02):7.717943e-02):1.065921e-01):1.383909e-01,2:1.819462e-02):1.308260e-02,1:1.887192e-01);
   tree gen.362000 = [&U] ((((22:4.850265e-02,21:3.769642e-02):9.414454e-02,(((17:1.126881e-02,((16:6.060754e-02,20:4.879530e-03):1.246769e-02,19:7.570719e-04):2.859329e-02):1.097937e-02,(((9:3.001239e-02,((5:5.626987e-03,(6:1.270836e-02,(7:7.975827e-03,4:4.211379e-03):2.842073e-03):3.427414e-03):2.421297e-02,8:6.197762e-03):1.834894e-02):2.486914e-02,10:8.272595e-04):3.302345e-02,18:2.584898e-04):2.642227e-02):2.606296e-02,((13:8.555479e-03,(12:2.311189e-02,11:2.138735e-02):1.763873e-02):9.023330e-02,(14:3.234666e-02,15:4.478029e-03):5.434712e-02):1.028375e-01):1.053522e-01):7.542410e-02,((31:3.831057e-02,30:3.879291e-02):3.514385e-02,(((((46:5.316804e-02,(47:1.005472e-02,((48:3.459091e-02,49:6.881686e-02):3.574344e-02,50:2.760962e-01):1.253838e-02):7.532924e-03):3.289123e-02,(43:2.303592e-02,(44:5.871772e-02,45:3.805037e-03):1.788007e-03):7.015894e-02):6.115620e-02,(41:1.196481e-02,42:6.619726e-02):2.128082e-02):4.729752e-02,40:1.057980e-02):2.544464e-01,((((23:2.874961e-03,(25:8.140337e-03,24:8.529032e-03):5.330246e-02):1.797637e-01,(33:1.423803e-03,(((36:1.154236e-02,(39:1.428824e-03,38:1.011844e-02):4.512743e-02):1.415335e-02,37:9.356039e-03):9.783834e-02,(35:7.777654e-03,34:1.141897e-02):3.842260e-02):9.220712e-02):8.769622e-02):4.115987e-02,(((28:3.284157e-02,27:6.186609e-02):6.127111e-03,26:1.575951e-02):1.021419e-01,29:8.294947e-03):1.910456e-01):4.964372e-02,32:1.800296e-03):5.493370e-02):4.009298e-02):1.682788e-01):9.070180e-02,(3:3.894795e-02,2:8.999974e-03):1.117002e-01,1:1.487486e-01);
   tree gen.364000 = [&U] ((((((26:3.821917e-03,(29:8.572241e-02,28:5.240712e-02):3.043349e-02):1.812015e-02,27:7.783265e-02):8.811351e-02,(50:4.707875e-02,(((46:1.896632e-02,((49:3.075446e-02,48:5.290854e-02):1.862497e-02,47:5.046365e-03):1.584183e-02):2.396441e-02,((44:1.367752e-02,43:3.626584e-03):1.206305e-03,45:9.555745e-03):2.458637e-02):2.530371e-02,((41:2.074995e-02,42:2.708135e-02):1.666333e-02,40:2.313885e-02):9.692779e-03):1.152058e-01):1.036908e-01):4.376154e-02,(((((24:2.464882e-02,25:5.244880e-03):2.871991e-02,23:4.882909e-03):1.534174e-01,((((36:7.142804e-04,(39:4.781170e-03,38:9.398906e-03):7.473574e-02):4.711723e-02,37:4.235581e-03):8.968508e-02,(34:5.164629e-02,35:3.218624e-03):3.782701e-02):8.829053e-02,33:5.530851e-02):1.011510e-02):9.050053e-02,32:1.276934e-02):7.347887e-02,(30:1.280566e-02,31:2.544847e-02):7.976102e-02):5.467867e-02):9.762042e-02,((((19:1.426124e-02,(16:2.832874e-02,20:4.878136e-03):2.345158e-02):3.409226e-02,(17:1.137690e-02,(18:2.169785e-03,(10:6.094041e-03,(9:4.355279e-02,(8:1.549865e-02,(5:7.440348e-03,(6:9.525513e-03,(7:9.160918e-03,4:1.049160e-02):1.529284e-02):1.000747e-02):1.724059e-02):4.322074e-02):4.116063e-02):2.305150e-02):1.662939e-02):1.369209e-02):5.102647e-02,(((12:2.125030e-03,11:3.976101e-02):4.615308e-02,13:1.000683e-02):1.006306e-01,(15:7.840487e-03,14:7.917057e-03):6.822198e-02):9.134319e-02):8.433509e-03,(21:9.983340e-03,22:6.332033e-03):8.668613e-02):4.784116e-02):7.216936e-02,(2:1.006402e-02,3:2.711755e-02):2.905696e-02,1:1.514705e-01);
   tree gen.366000 = [&U] (((((((((34:7.642050e-02,35:8.390460e-04):1.815689e-02,((36:1.721829e-02,37:2.790426e-03):3.951805e-02,(39:2.111123e-03,38:7.924774e-03):2.464181e-02):8.519999e-02):1.426283e-01,33:1.312010e-03):8.037964e-02,((24:2.117681e-02,25:1.852497e-02):3.494525e-02,23:4.479394e-02):1.805006e-01):5.969374e-02,32:2.289508e-02):1.654709e-01,((50:7.590496e-02,(40:2.735998e-02,((41:1.195164e-02,42:4.669545e-02):1.687005e-02,((44:1.517941e-02,(43:4.043075e-03,45:1.847179e-02):1.200724e-02):6.691502e-02,(46:1.646564e-02,((49:2.490000e-02,48:2.711640e-02):2.852847e-02,47:4.844478e-03):3.990089e-02):1.443853e-02):1.028227e-01):3.006829e-02):1.765705e-01):7.627213e-02,(26:2.892061e-03,((27:4.213743e-02,28:3.468190e-02):1.611395e-02,29:1.161528e-01):1.982694e-02):1.342734e-01):2.135741e-02):6.974085e-02,(30:4.355622e-03,31:3.643470e-02):6.821544e-02):1.142619e-01,((((20:3.003285e-02,16:3.011483e-02):1.275486e-03,(19:1.984231e-02,((10:3.913437e-03,(9:7.298656e-03,((5:2.182264e-02,(6:1.623662e-02,(7:3.995599e-03,4:1.072963e-02):1.967051e-02):3.310512e-02):2.218367e-02,8:1.031069e-02):2.112929e-02):2.419701e-02):4.589925e-02,(17:3.286029e-02,18:3.970981e-03):7.154214e-03):1.138915e-01):6.560760e-03):8.770468e-02,(((12:1.404575e-02,11:3.159825e-02):5.459272e-02,13:1.405005e-03):1.035223e-01,(15:1.463171e-03,14:5.042319e-03):6.563118e-02):1.686270e-01):3.734320e-02,(21:1.214733e-02,22:2.319847e-02):4.597227e-02):4.393647e-02):6.321180e-02,(2:4.157874e-03,3:4.219690e-02):7.499099e-02,1:1.943601e-01);
   tree gen.368000 = [&U] ((((((20:1.562370e-02,16:1.745661e-02):9.733532e-03,(19:1.382147e-02,(17:6.594717e-02,(18:1.115008e-03,((8:2.903320e-02,(5:3.178080e-02,(4:1.066734e-03,(9:2.533561e-02,(7:7.258210e-03,6:2.088171e-02):4.386372e-03):2.052128e-02):2.113793e-02):3.596507e-02):5.293919e-02,10:1.895800e-02):5.207108e-02):1.219047e-02):7.798198e-02):6.971573e-02):1.058201e-01,(21:5.045409e-02,22:3.694298e-02):6.943698e-02):6.395269e-02,((13:1.545123e-02,(12:2.647446e-02,11:2.326239e-02):2.841721e-02):1.312999e-01,(14:2.407925e-04,15:1.199609e-02):3.934085e-02):1.018110e-01):7.112296e-02,((31:5.443225e-02,30:7.540260e-03):2.131227e-01,((((23:6.788513e-02,(25:1.871225e-02,24:5.281104e-02):3.358209e-02):2.780266e-01,(33:1.979065e-02,((34:1.294186e-01,35:1.791263e-02):6.780180e-02,((37:1.114392e-02,36:1.271853e-02):1.867287e-03,(39:1.494375e-02,38:3.052572e-02):4.015927e-02):7.799624e-02):1.918138e-01):5.201722e-02):1.315054e-01,32:3.212285e-02):3.340105e-02,(((29:7.845051e-02,(27:1.084621e-01,28:1.132877e-01):7.535991e-03):1.194178e-02,26:1.139200e-02):1.854490e-01,((((((45:6.472119e-03,43:4.286237e-04):1.029467e-02,44:1.781882e-02):8.928235e-02,(46:2.767620e-02,(49:1.794792e-02,(48:3.108293e-02,47:2.152225e-02):2.623853e-02):7.357950e-02):3.035231e-02):1.329684e-01,(42:6.135265e-02,41:8.919026e-03):5.902453e-03):3.213764e-03,40:4.184549e-02):7.750262e-02,50:2.490587e-01):2.237262e-01):3.576290e-02):2.995538e-02):2.525862e-01):1.390779e-01,(3:5.232993e-02,2:1.575644e-02):1.216658e-01,1:1.898090e-01);
   tree gen.370000 = [&U] ((2:5.803877e-03,3:3.702303e-02):5.933041e-02,(((((32:9.732697e-03,(((24:2.240923e-02,25:1.988140e-03):3.069492e-02,23:5.303675e-02):1.649243e-01,(33:6.472078e-03,((35:1.816431e-02,34:5.745729e-02):1.576219e-02,((36:3.506601e-03,37:1.560385e-02):2.777881e-02,(38:6.536489e-03,39:1.856014e-02):3.345060e-02):1.836061e-01):7.140909e-02):7.348705e-02):1.323428e-01):1.244564e-01,(31:2.765854e-03,30:2.909154e-02):1.883682e-01):1.569835e-02,(((28:6.894333e-02,27:8.718512e-02):5.988384e-02,26:2.910813e-02):1.311393e-01,29:4.619775e-02):1.788515e-01):2.048062e-02,((40:1.017606e-02,(((46:7.112179e-03,((49:4.082589e-02,48:3.717495e-02):2.838307e-02,47:1.201909e-03):8.912675e-02):1.657096e-02,((44:1.307742e-02,43:4.483677e-03):2.128514e-03,45:7.285762e-03):9.062410e-02):7.130685e-02,(42:4.179193e-02,41:6.676580e-03):2.566414e-02):4.094065e-02):7.510779e-02,50:1.609379e-01):1.171509e-01):1.129218e-01,((21:3.312875e-02,22:2.119323e-02):5.167352e-02,(((20:2.463521e-02,16:1.232168e-02):1.887388e-02,(19:2.272505e-02,(17:4.117516e-02,(18:9.006164e-03,(10:4.467693e-02,((((4:1.421828e-02,(7:3.463755e-02,6:1.708323e-02):6.731690e-03):6.741685e-03,5:5.495847e-03):1.990786e-02,9:3.278366e-02):2.285989e-02,8:1.316780e-03):3.057540e-02):4.335239e-02):6.200246e-02):2.061171e-02):2.963289e-02):1.447930e-01,(((11:5.141071e-03,13:6.866583e-02):9.478752e-03,12:1.445846e-03):9.800189e-02,(14:2.918673e-04,15:3.662371e-03):2.812152e-02):1.277237e-01):7.390060e-02):4.188812e-02):1.046388e-01,1:1.766704e-01);
   tree gen.372000 = [&U] ((2:3.564746e-02,3:3.539980e-02):1.052994e-01,(((31:3.231821e-02,30:5.466856e-03):6.889597e-02,((27:2.989519e-02,((26:1.092953e-02,28:1.461250e-01):2.707049e-02,29:4.713841e-02):2.114439e-02):2.386422e-01,((((((43:6.483932e-03,44:6.555628e-03):2.512980e-03,45:1.589257e-03):1.141811e-01,((((49:6.913504e-03,50:1.661766e-01):3.427338e-02,48:1.966758e-02):1.164185e-02,47:1.533417e-03):1.892622e-02,46:2.398021e-02):2.003370e-02):3.335068e-02,(41:3.047540e-02,42:2.763630e-02):1.008135e-02):5.611148e-02,40:4.560327e-03):2.319608e-01,(32:1.151998e-02,(((34:6.820867e-03,(35:8.632276e-03,(36:1.732636e-02,(37:3.986156e-02,(38:1.448790e-03,39:2.237522e-02):3.160756e-02):3.250109e-03):1.483416e-01):2.314349e-02):8.463587e-02,33:2.728988e-02):5.377539e-02,((24:1.830492e-02,25:1.871047e-02):2.579186e-02,23:1.179744e-02):1.937292e-01):7.163184e-02):9.035817e-02):7.036750e-04):1.213795e-01):1.530466e-01,((21:3.676099e-02,22:1.243527e-02):7.804984e-02,((((20:7.838533e-03,16:1.283329e-02):1.384365e-02,19:3.599357e-02):3.065621e-02,(17:3.036628e-02,(18:2.353667e-02,(10:1.841711e-03,((((4:4.073678e-03,(6:4.521282e-03,7:4.784780e-03):2.661708e-02):1.969438e-02,5:4.698290e-03):3.728174e-02,8:7.562621e-03):3.601472e-02,9:3.575938e-02):3.506376e-02):7.345165e-02):5.032737e-02):3.639250e-02):1.957483e-01,((13:2.510764e-02,(11:2.033434e-02,12:3.210553e-02):1.057696e-01):1.004264e-01,(14:8.275673e-04,15:4.640102e-03):3.428904e-02):1.214475e-01):3.425677e-02):4.817770e-02):8.044916e-02,1:1.357675e-01);
   tree gen.374000 = [&U] ((2:4.195741e-02,3:4.502653e-02):6.597974e-02,(((31:6.182268e-02,30:2.085872e-02):1.267898e-01,(((((((45:1.101810e-05,(43:1.354889e-04,44:2.725154e-02):9.134508e-03):4.828963e-02,46:6.655908e-02):1.424338e-02,((48:7.972043e-02,(50:1.926004e-01,49:7.107162e-02):3.368854e-02):3.840258e-02,47:3.246662e-03):8.228818e-02):6.132970e-02,(41:2.018824e-03,42:7.218270e-02):5.703906e-02):9.392627e-03,40:3.462576e-02):2.839230e-01,(32:1.355913e-02,(((35:1.538230e-02,(((38:1.751624e-02,39:4.595734e-02):2.532588e-02,(36:1.007616e-03,37:2.091967e-02):1.435780e-02):7.965440e-02,34:4.757983e-02):7.677975e-03):1.245919e-01,33:1.590685e-02):6.906971e-02,((24:2.393699e-02,25:1.982130e-02):9.591458e-02,23:1.776747e-02):1.714971e-01):9.342097e-02):1.893687e-01):1.781112e-02,(26:3.988824e-02,((27:3.518694e-02,28:1.438909e-01):4.917250e-02,29:5.548237e-02):2.915833e-02):1.212498e-01):3.405720e-02):1.776053e-01,((21:1.546477e-03,22:6.449151e-02):1.051514e-01,(((13:6.865888e-03,(11:3.816251e-02,12:6.543773e-03):3.811103e-02):6.164444e-02,(14:1.403075e-02,15:2.107977e-02):1.019864e-01):1.366019e-01,(((((18:1.296301e-03,(10:1.467682e-02,((4:2.932962e-02,(7:1.009545e-02,(6:4.957762e-03,(5:1.567869e-02,8:1.575169e-02):3.192974e-02):6.601617e-03):1.207198e-02):6.265465e-02,9:1.381451e-02):8.457803e-02):5.783708e-02):3.254996e-02,17:2.330969e-02):7.102643e-02,19:8.191027e-03):8.424639e-02,20:1.094207e-02):1.355042e-02,16:7.633212e-03):6.374260e-02):5.695323e-02):1.364519e-01):6.952695e-02,1:2.923227e-01);
   tree gen.376000 = [&U] ((2:5.590773e-02,3:1.027220e-01):5.623390e-02,(((((((44:3.855409e-02,(43:4.050294e-03,45:8.151450e-03):2.739876e-02):6.874538e-02,46:3.118328e-02):7.539955e-03,(47:5.325245e-03,((50:2.512755e-01,49:7.454679e-02):2.825296e-02,48:6.905386e-02):2.285247e-02):6.187124e-02):1.223220e-01,(41:1.415813e-02,42:3.306978e-02):6.747194e-03):8.176743e-02,40:4.411940e-03):2.544190e-01,((30:1.849097e-02,31:3.471498e-02):1.383152e-01,((((((34:3.846265e-02,((36:1.405616e-02,37:2.922068e-02):1.734185e-02,(38:1.962298e-02,39:9.149224e-03):4.488401e-02):2.755313e-01):1.336922e-02,35:2.527094e-03):1.792701e-01,33:3.684171e-02):2.502577e-02,((25:3.337611e-03,24:9.145115e-03):8.303390e-02,23:3.851104e-02):1.822533e-01):9.066003e-02,32:5.361027e-02):1.388748e-01,((29:1.079136e-01,(26:3.576959e-03,28:6.380306e-02):2.618312e-02):2.624067e-02,27:6.428524e-02):7.930901e-02):3.556691e-02):1.705206e-02):1.527232e-01,((21:2.597222e-02,22:1.524426e-02):5.693441e-02,((19:2.987668e-02,(20:1.039085e-02,16:2.091332e-02):2.223558e-02):3.845634e-02,(((10:2.850247e-02,(((4:1.923678e-03,((6:7.172327e-03,9:6.486826e-02):9.085694e-03,7:1.732088e-02):1.253838e-02):2.189732e-02,5:4.635878e-03):4.769139e-02,8:2.198102e-02):3.964356e-02):2.305638e-02,((13:1.966587e-02,(12:1.732713e-02,11:4.701766e-03):2.969485e-02):2.306271e-01,(14:1.602089e-03,15:1.173424e-03):5.231560e-02):2.060403e-01):3.698071e-02,(17:5.647004e-02,18:3.508411e-02):2.580217e-02):8.202358e-02):1.406289e-01):5.867502e-02):1.581031e-01,1:1.906791e-01);
   tree gen.378000 = [&U] ((2:1.746942e-04,3:4.470881e-02):2.865744e-02,(((21:1.289631e-02,22:1.072282e-02):8.542774e-02,((((26:4.545524e-02,(27:1.670143e-01,28:1.660645e-01):1.696187e-02):8.211451e-02,29:5.077589e-02):1.488662e-01,((31:2.150256e-02,30:1.243034e-02):5.010902e-02,(((41:3.382797e-02,42:3.708923e-02):2.764729e-02,((46:5.283816e-02,(43:1.847304e-02,(44:5.995715e-03,45:2.063094e-03):1.011807e-02):1.050722e-01):5.959393e-03,(47:2.213136e-02,(48:4.178573e-02,(50:2.160894e-01,49:7.059551e-03):3.198957e-02):1.896418e-02):3.449719e-02):1.464604e-02):3.114124e-02,40:5.478005e-02):3.050688e-01):4.548916e-02):6.082519e-02,(32:2.088009e-02,((((24:4.381314e-02,25:3.369925e-03):3.177542e-02,23:6.362026e-02):2.757294e-01,(((36:9.803406e-03,37:1.773323e-02):3.606584e-02,(38:1.163803e-02,39:5.544939e-03):2.589638e-02):1.195924e-01,(34:3.655738e-02,35:1.364824e-02):7.887052e-03):1.327289e-01):5.615560e-02,33:4.008491e-03):1.439619e-01):8.498764e-02):1.836113e-01):3.745458e-02,((20:3.226124e-03,(((17:4.282508e-02,((10:9.949313e-03,((8:3.633390e-02,(5:2.521900e-02,((7:4.093345e-02,4:8.827984e-03):4.709209e-02,6:8.131254e-04):3.614833e-02):8.104376e-03):6.007141e-02,9:7.573542e-03):3.152878e-02):7.548440e-02,18:2.535727e-02):3.190081e-02):6.103160e-02,19:3.801168e-03):9.727345e-02,16:2.832003e-02):5.912066e-03):1.368471e-01,(((13:1.496271e-02,12:3.969668e-02):3.169271e-02,11:2.727935e-02):4.509235e-02,(14:2.895416e-03,15:1.156457e-03):1.040146e-01):7.585098e-02):6.131482e-02):1.159395e-01,1:3.538277e-01);
   tree gen.380000 = [&U] ((2:3.412958e-02,3:5.016479e-02):9.555224e-02,(((21:3.004806e-02,22:2.425051e-02):1.031939e-01,((((17:3.816844e-02,((10:9.225118e-03,((8:1.123736e-02,(5:5.108857e-03,((7:1.000992e-02,6:1.185692e-04):1.452755e-02,4:2.274257e-02):1.281201e-02):9.339219e-03):4.251870e-02,9:1.345477e-02):4.348497e-02):6.546565e-02,18:2.858749e-03):3.096373e-02):4.977355e-02,19:1.023779e-02):3.782401e-02,(20:6.535301e-02,16:1.572504e-02):5.388702e-03):1.114826e-01,((13:1.589652e-02,(11:1.151541e-02,12:2.217926e-02):2.963674e-02):8.094710e-02,(14:5.688489e-03,15:1.531165e-02):3.993619e-02):5.180481e-02):2.006457e-02):1.618667e-01,((32:2.969314e-02,(((24:6.254847e-02,25:1.930788e-02):7.225280e-02,23:3.563278e-03):2.895484e-01,((((36:3.060888e-02,((38:1.724042e-02,39:2.408485e-05):3.770961e-02,37:2.134260e-03):6.753700e-03):2.112342e-01,35:1.214110e-02):2.609254e-02,34:4.819826e-03):1.079768e-01,33:5.698233e-03):7.369458e-02):1.141438e-01):2.127427e-01,((31:1.442894e-02,30:1.739865e-02):7.575179e-02,((29:5.868025e-02,((28:1.714254e-01,26:2.767769e-02):1.852740e-02,27:7.409111e-02):2.207209e-02):1.559617e-01,(((41:2.231270e-02,42:3.918769e-02):4.381648e-02,40:5.692315e-02):3.875225e-02,((44:2.984201e-02,(45:1.068927e-03,43:3.389896e-03):2.551534e-03):9.047964e-02,(46:4.815930e-02,(47:4.529506e-03,(49:1.653472e-02,(48:3.874421e-02,50:2.201720e-01):5.380046e-03):5.760088e-02):2.361126e-02):2.112131e-02):5.415890e-02):2.582603e-01):1.925275e-02):2.639864e-02):1.886594e-01):8.276896e-02,1:2.628279e-01);
   tree gen.382000 = [&U] (((((((11:7.345139e-02,12:3.409763e-03):2.068294e-02,13:2.943997e-02):1.505003e-01,(14:4.832213e-03,15:6.968992e-04):7.509864e-02):1.488858e-01,(((8:1.162249e-02,(5:2.493449e-03,((9:5.753747e-02,(4:2.205663e-02,7:1.113623e-02):1.198286e-02):3.845167e-02,6:2.840086e-04):3.319324e-02):1.102957e-02):6.918643e-02,(((19:1.851438e-02,(16:5.326852e-02,20:2.729701e-02):8.117127e-03):5.394746e-02,17:1.586256e-02):2.339682e-02,18:7.031455e-02):2.831362e-02):5.824784e-03,10:1.328326e-02):1.254718e-01):1.290194e-01,(22:4.582340e-03,21:2.893399e-02):2.137074e-03):1.439692e-01,((((33:9.369755e-02,(((35:7.555599e-04,34:1.509056e-02):4.601989e-02,((36:1.438440e-02,37:9.226877e-03):6.404168e-02,(39:7.124443e-03,38:1.679499e-02):3.215638e-02):1.298720e-01):6.378191e-02,(23:4.409904e-02,(25:1.344493e-03,24:3.154418e-02):9.199108e-02):3.150616e-01):9.309931e-03):1.823317e-01,32:1.065745e-02):1.596471e-01,(30:2.242734e-02,31:2.515191e-02):1.663495e-01):6.252420e-02,(((40:4.006408e-02,(((46:2.122649e-02,((49:2.214850e-02,48:5.487273e-02):3.659947e-02,47:2.051676e-03):2.882488e-02):3.583808e-02,((43:1.226703e-02,45:4.523297e-03):3.982241e-02,44:5.797153e-04):4.713460e-02):1.084599e-01,(41:1.494315e-02,42:4.709615e-02):2.522159e-02):2.658358e-02):1.280476e-01,50:1.466267e-01):1.026724e-01,((26:7.667341e-02,(29:5.827891e-02,28:9.379904e-02):6.006378e-02):9.216947e-02,27:1.025156e-01):2.132697e-01):3.604472e-02):8.328023e-02):2.225139e-02,(3:7.579743e-02,2:2.031477e-02):1.132188e-01,1:2.604777e-01);
   tree gen.384000 = [&U] ((3:4.607585e-02,2:7.873863e-03):9.651606e-02,(((21:2.577419e-02,((16:1.302346e-02,(19:3.572491e-03,((18:2.246440e-02,(((13:6.326282e-03,(11:3.124940e-02,12:1.231745e-02):4.559732e-02):5.966790e-02,(15:3.558090e-03,14:9.318896e-03):6.491938e-02):1.927851e-01,(10:4.652907e-03,((((8:1.339253e-02,5:3.202000e-02):2.719303e-02,6:8.743723e-03):1.352672e-02,(4:7.817994e-03,7:2.571292e-03):6.183699e-04):3.612461e-02,9:1.760792e-02):4.310050e-02):3.523404e-02):4.231751e-02):2.234685e-02,17:2.567979e-02):6.696262e-02):5.396276e-02):2.822644e-03,20:2.174366e-02):1.241458e-01):3.674035e-02,22:1.275978e-02):1.188975e-01,(((33:1.304601e-02,(((35:9.933673e-03,34:1.189854e-02):3.117589e-02,(37:3.708738e-03,(36:1.253711e-03,(39:8.556625e-03,38:3.566300e-04):5.031818e-02):9.965198e-03):1.048078e-01):5.799978e-02,((25:8.220893e-03,24:2.866500e-02):1.133505e-01,23:1.197165e-02):2.088416e-01):3.784805e-03):9.155482e-02,32:1.485125e-02):5.824681e-02,(((40:4.553287e-03,((41:7.440257e-03,42:3.409177e-02):8.883113e-03,(((45:8.461086e-03,43:3.687838e-03):7.771336e-04,44:2.534713e-02):6.096191e-02,(46:1.596608e-02,(47:2.885431e-03,((50:1.437904e-01,49:4.052231e-02):4.141436e-02,48:3.821711e-02):5.556608e-02):4.573763e-02):2.169135e-02):5.705336e-02):4.126818e-02):3.953354e-01,(27:3.833526e-02,(29:6.061713e-02,(26:1.738984e-02,28:8.963040e-02):2.591427e-02):8.067957e-02):2.050071e-01):6.192481e-02,(31:4.130641e-02,30:1.701165e-02):7.266188e-02):2.767068e-02):1.254054e-01):5.498487e-02,1:1.282704e-01);
   tree gen.386000 = [&U] ((3:3.368523e-02,2:3.482565e-02):5.732752e-02,(((21:1.829432e-02,22:1.592800e-03):4.687389e-02,(16:1.692638e-02,((19:7.954162e-03,((18:3.338410e-03,(10:1.101967e-02,((((6:1.074430e-02,7:2.733691e-02):8.305570e-03,(4:7.383731e-03,(8:5.006417e-02,5:6.880291e-03):5.818830e-02):2.377232e-03):9.446527e-02,9:5.885422e-03):5.407144e-02,((13:1.207894e-02,(11:1.263489e-02,12:2.327422e-02):2.826046e-02):7.898262e-02,(15:3.465756e-03,14:5.139930e-03):5.505005e-02):1.046039e-01):1.670817e-02):4.133522e-02):2.257736e-03,17:5.942728e-02):3.267394e-02):2.086134e-02,20:2.043143e-02):1.110353e-03):9.768606e-02):7.526907e-02,((31:3.765446e-02,30:8.159257e-03):1.015053e-01,((40:2.585788e-02,(((46:3.753702e-02,(50:1.653437e-01,(47:2.806936e-03,(49:4.206357e-02,48:3.807532e-02):4.190805e-02):2.345380e-02):3.359027e-03):3.414356e-03,(44:2.780524e-02,(43:1.532719e-02,45:1.633394e-03):3.775475e-03):4.497173e-02):4.299271e-02,(42:6.273417e-02,41:8.067786e-03):7.247065e-03):5.289006e-02):1.971057e-01,((27:1.260336e-01,((29:7.904935e-02,28:5.389123e-02):2.386443e-02,26:4.948595e-03):1.207105e-02):1.643026e-01,((((25:3.621779e-02,24:4.238889e-03):5.972429e-02,23:1.757452e-02):1.656933e-01,((((36:3.848026e-02,(39:8.040442e-03,38:2.513735e-02):2.185674e-02):1.086212e-02,37:1.684702e-03):1.315331e-01,(34:1.549323e-02,35:1.546464e-02):3.203159e-03):9.470958e-02,33:1.454651e-02):9.895951e-02):1.034897e-01,32:8.076056e-03):7.395521e-02):3.413915e-02):1.544304e-02):7.730583e-02):6.626571e-02,1:1.179693e-01);
   tree gen.388000 = [&U] ((3:2.817658e-02,2:3.820109e-02):1.002989e-01,((((40:4.289861e-02,((((46:5.887529e-02,((48:4.149777e-02,49:4.958339e-02):1.499925e-02,47:3.921309e-03):5.109933e-02):3.512391e-02,((43:3.189186e-03,44:3.778731e-02):8.348521e-03,45:5.772866e-05):4.768640e-02):1.258805e-02,50:2.579229e-01):4.384491e-02,(42:2.604293e-02,41:7.785029e-02):4.369991e-03):7.333233e-02):1.709148e-01,((30:1.268947e-02,31:2.040426e-02):1.851919e-01,(32:1.969603e-03,(33:2.000204e-02,(((35:2.157487e-02,34:3.435689e-02):2.096127e-02,(((38:2.445466e-03,39:8.765705e-03):3.279262e-02,36:1.240173e-02):3.139627e-02,37:2.334575e-02):7.964327e-02):9.804157e-02,(23:1.249587e-02,(24:1.688635e-02,25:2.493546e-03):6.030942e-02):1.718205e-01):2.933532e-02):1.075125e-01):1.390258e-01):8.149813e-04):4.219161e-03,(26:1.064068e-02,(29:1.133652e-01,(28:5.503120e-02,27:1.560848e-01):2.350691e-02):7.036198e-03):1.850628e-01):1.917608e-01,((21:6.741270e-04,((19:2.559746e-02,(18:6.220358e-03,((((9:6.069366e-02,(7:5.017784e-03,(6:5.203329e-03,(4:2.561715e-02,(8:2.279151e-02,5:3.960229e-03):8.093143e-03):2.391668e-02):2.608168e-02):2.538478e-02):6.804504e-02,((11:2.824190e-02,(13:1.262530e-02,12:8.326473e-03):8.084169e-03):9.056979e-02,(15:1.711808e-03,14:3.380108e-03):5.114649e-02):2.245865e-01):4.064287e-03,10:2.638158e-04):4.949220e-02,17:4.517583e-02):1.315588e-02):6.052404e-02):4.602451e-02,(16:5.252178e-02,20:9.147597e-03):4.658113e-03):1.816120e-01):2.724941e-02,22:7.468844e-03):1.131734e-01):9.513553e-02,1:3.155275e-01);
   tree gen.390000 = [&U] ((3:4.631410e-02,2:4.259223e-03):1.102736e-01,(((((24:1.211832e-02,(25:8.775628e-03,23:4.226257e-02):9.182191e-03):2.964093e-01,(30:4.368401e-02,31:3.990029e-02):1.584141e-02):8.364718e-02,((32:3.149048e-02,((34:1.273788e-02,((37:1.004331e-02,(36:6.724698e-03,(38:2.466923e-03,39:1.942082e-02):3.546209e-02):1.824196e-02):1.141915e-01,35:2.042809e-02):3.213073e-03):9.906033e-02,33:1.988394e-02):1.110400e-01):8.150236e-02,(40:1.951900e-02,((46:7.596164e-02,((44:2.061155e-02,(45:2.654353e-02,43:6.984678e-03):4.106726e-03):4.639127e-02,(47:2.486215e-04,((48:3.699267e-02,49:6.610933e-02):5.248991e-03,50:1.114986e-01):4.083561e-02):2.934529e-02):2.347272e-03):8.598492e-02,(42:1.469061e-02,41:1.629959e-02):2.983820e-02):2.444139e-03):2.014501e-01):2.782882e-02):8.199001e-02,(26:4.022485e-02,(28:8.232152e-02,(27:7.765451e-02,29:6.466032e-02):1.393319e-02):4.037396e-02):1.641399e-01):8.339860e-02,((21:2.769672e-02,22:4.888296e-03):8.483938e-02,((19:1.283711e-02,(20:7.866962e-03,16:8.159148e-03):3.446614e-02):1.298929e-02,((((9:6.122621e-02,(8:9.880985e-03,(5:6.797059e-03,((7:1.926696e-03,4:1.105164e-02):4.807971e-02,6:1.606781e-02):4.991248e-02):5.425573e-02):5.552004e-03):2.351853e-02,(10:1.915020e-03,((12:1.263371e-02,(11:1.610565e-02,13:6.229934e-02):1.256363e-02):1.212976e-01,(15:3.501170e-05,14:3.325491e-03):5.160757e-02):2.473763e-01):1.174482e-02):1.037517e-01,18:1.208692e-02):2.512812e-02,17:2.871247e-02):3.928555e-02):1.847659e-01):5.038596e-02):6.970723e-02,1:2.057585e-01);
   tree gen.392000 = [&U] (((((20:2.868288e-02,((19:1.455128e-02,((10:1.506075e-02,((4:2.200996e-02,(((7:6.023217e-03,6:3.654410e-02):1.877323e-02,8:3.577388e-02):1.723445e-03,5:1.519363e-02):1.122329e-02):4.685762e-02,9:1.854505e-02):3.181367e-02):7.946362e-02,(18:3.866965e-03,17:3.708134e-02):1.697023e-02):2.349702e-02):3.157252e-02,16:6.953823e-03):4.151085e-02):9.249889e-02,(((12:3.164534e-02,11:2.371221e-02):8.382679e-03,13:7.387194e-03):7.078185e-02,(14:1.828964e-03,15:3.431758e-03):3.189035e-02):9.052509e-02):5.986522e-02,(22:6.177798e-03,21:1.447092e-02):1.760192e-02):3.340861e-02,((((26:1.862722e-02,(27:7.761930e-02,29:1.166879e-01):1.722230e-02):5.305091e-02,28:4.872815e-02):1.144916e-01,(((48:3.802107e-02,49:5.526890e-02):1.851478e-02,(47:1.511079e-03,(((44:2.913309e-02,45:1.566789e-03):2.587443e-03,43:3.607810e-03):6.474952e-02,(46:1.530455e-02,(41:1.427251e-03,(42:2.642612e-02,40:3.065787e-02):1.985245e-02):6.842023e-02):3.711848e-02):6.521742e-02):8.248783e-03):1.105257e-01,50:1.648175e-02):1.326375e-01):4.985862e-02,((((33:3.668034e-02,((35:3.685633e-03,((39:4.485524e-02,38:2.293535e-02):3.201627e-02,(37:2.094674e-02,36:1.427920e-02):4.665635e-03):2.311495e-01):1.873157e-02,34:3.007238e-02):7.395723e-02):3.778592e-03,(23:2.281635e-02,(25:1.970503e-02,24:1.033524e-02):1.182694e-02):2.175592e-01):8.400205e-02,32:2.328512e-02):8.037465e-02,(30:5.111455e-02,31:2.428804e-02):1.487677e-01):7.211168e-02):8.362262e-02):8.721642e-02,(2:1.965098e-02,3:1.574824e-02):4.062220e-02,1:2.241064e-01);
   tree gen.394000 = [&U] (((22:1.913830e-03,(21:4.023389e-04,(((19:1.512484e-02,(17:1.954875e-02,(18:2.041196e-02,((((11:7.122283e-03,12:2.575069e-02):1.001611e-02,13:1.007239e-02):6.780279e-02,(15:8.048461e-04,14:1.446136e-04):5.246803e-02):1.187230e-01,(10:5.920755e-04,(((5:5.331004e-03,(6:7.198636e-03,(7:9.093402e-03,4:4.081508e-03):1.228735e-03):9.958860e-03):2.270500e-02,8:6.583612e-03):4.580911e-03,9:5.364226e-02):3.752872e-02):1.342409e-02):2.345824e-02):3.018033e-02):2.924535e-02):2.524789e-02,16:1.738056e-02):4.559088e-03,20:6.313991e-03):1.376614e-01):1.297508e-02):6.022681e-02,((((29:6.709966e-02,(27:8.127859e-02,28:7.863219e-02):1.470074e-02):5.015698e-03,26:3.958838e-03):1.330755e-01,(50:8.458354e-02,(40:8.263901e-03,(((46:1.785241e-02,(47:6.029569e-03,(48:5.657566e-02,49:5.253075e-02):2.837405e-02):1.341251e-02):3.890511e-03,(45:1.726517e-02,(43:6.123822e-03,44:5.855311e-03):1.440568e-02):5.704114e-02):2.160377e-02,(41:1.726564e-02,42:5.685878e-02):5.825588e-02):2.925871e-02):8.731814e-02):2.335923e-02):3.859145e-02,((32:8.777448e-03,(((((37:4.457514e-03,(39:8.763965e-04,38:1.457297e-02):6.097764e-02):2.108702e-03,36:3.957188e-02):1.148103e-01,(34:1.861405e-02,35:1.335670e-03):1.759330e-02):7.036289e-02,33:1.608838e-02):2.021528e-02,((24:1.865152e-02,25:8.806234e-03):4.253653e-02,23:2.436198e-02):1.632882e-01):4.411866e-02):9.171325e-02,(31:1.346398e-02,30:1.042918e-02):3.954234e-02):2.078331e-02):4.510318e-02):8.861154e-02,(3:2.305681e-02,2:3.477533e-03):3.394963e-02,1:1.247900e-01);
   tree gen.396000 = [&U] ((2:2.833013e-02,3:4.653534e-02):1.090047e-01,(((((32:6.342965e-02,((23:3.805730e-02,(24:3.328667e-02,25:8.731062e-03):5.540706e-02):1.088781e-01,(((35:2.168881e-02,34:1.812154e-02):3.974222e-02,((36:1.443242e-02,37:3.016705e-02):1.882011e-02,(38:1.337032e-03,39:1.590999e-03):2.918239e-02):1.323481e-01):1.528612e-01,33:1.210444e-02):9.899235e-02):7.135277e-02):8.784882e-02,(((42:4.721903e-02,41:1.799402e-02):1.417097e-02,(((43:1.055529e-02,45:8.898617e-03):5.404285e-03,44:8.323871e-03):5.442899e-02,((47:4.677209e-03,(50:1.766133e-01,(48:1.870894e-02,49:6.336706e-02):4.033570e-03):4.618292e-02):4.770854e-02,46:3.042401e-02):7.443675e-03):8.438780e-02):6.992242e-02,40:1.993703e-02):1.438105e-01):5.213815e-03,(((27:5.693283e-02,28:1.249632e-01):6.023682e-03,29:8.154390e-02):5.661767e-02,26:6.979263e-03):1.249293e-01):5.211606e-02,(30:1.689977e-02,31:4.577534e-02):5.723734e-02):1.344334e-01,(((((16:2.936038e-02,20:1.506922e-02):1.451227e-02,(19:2.558883e-03,(18:3.553427e-02,17:4.722292e-02):3.722636e-02):4.107478e-02):4.495045e-02,(10:2.497309e-02,(9:6.486646e-02,(8:6.947194e-03,(((7:7.616198e-04,4:2.295700e-02):1.740350e-03,6:7.016921e-03):3.564788e-02,5:4.767405e-03):2.138353e-02):6.727773e-02):6.086564e-02):1.260428e-01):1.321891e-01,((14:6.095761e-03,15:2.124669e-03):1.220173e-01,((11:2.234388e-02,12:4.987287e-03):4.063930e-03,13:1.332489e-02):9.357796e-02):9.694109e-02):1.198623e-01,(21:6.995873e-03,22:9.109855e-04):2.974616e-02):1.118310e-01):1.087343e-01,1:1.444981e-01);
   tree gen.398000 = [&U] ((2:1.130276e-03,3:9.048854e-02):3.827729e-02,((((30:3.297153e-02,31:1.408901e-02):1.314337e-01,(((26:9.061445e-03,(28:7.965024e-02,27:7.881373e-02):6.650841e-02):7.021793e-03,29:8.564683e-02):2.313913e-01,((42:6.402010e-02,(41:9.182325e-03,((47:7.574631e-03,((49:2.823418e-02,50:2.248354e-01):8.157012e-03,48:2.156047e-02):2.648986e-02):2.904906e-02,(46:1.465874e-02,(45:5.155037e-05,(43:9.004356e-03,44:2.334137e-02):7.806476e-04):3.517751e-02):3.913227e-02):6.246658e-02):4.982677e-03):2.760272e-02,40:8.647139e-03):1.627015e-01):3.218005e-03):5.374574e-02,(32:6.507291e-03,((34:5.556949e-03,(35:7.332955e-03,(36:1.646797e-03,((38:1.592038e-02,39:8.074029e-03):5.157884e-02,37:4.303240e-02):1.948669e-03):6.289440e-02):1.178801e-02):1.695529e-01,(33:1.798129e-02,(23:2.410627e-02,(24:3.473436e-02,25:4.585654e-05):3.212778e-02):2.306466e-01):4.292851e-02):1.118220e-01):7.475256e-02):8.980293e-02,(21:8.959995e-03,(((((9:2.993833e-02,(8:8.663452e-03,(5:1.348960e-02,(6:4.276794e-02,(7:9.507498e-03,4:9.203379e-03):5.386942e-03):2.012361e-02):2.782577e-02):2.748294e-02):3.930742e-02,((((16:3.943904e-02,20:2.022978e-02):5.066189e-02,19:2.138739e-02):2.363759e-02,17:4.165871e-02):3.556786e-02,18:1.420466e-03):5.116060e-02):3.314725e-04,10:1.904674e-03):5.448231e-02,((14:9.313234e-03,15:6.569619e-03):3.644295e-02,((11:2.940891e-02,12:1.044465e-02):2.875683e-02,13:1.422768e-02):1.093348e-01):8.280767e-02):1.852060e-01,22:7.599596e-03):1.048763e-02):1.401301e-01):6.072908e-02,1:2.311271e-01);
   tree gen.400000 = [&U] ((2:1.405371e-02,3:4.257233e-02):1.280736e-01,(((30:1.867927e-02,31:3.417001e-02):9.205097e-02,(((29:1.027483e-01,(28:9.635367e-02,(27:8.759565e-02,26:1.450293e-02):1.004559e-03):1.587272e-01):9.608601e-02,(32:6.428474e-02,((((34:2.459013e-02,35:2.149121e-03):1.977743e-02,((37:2.161114e-02,(38:2.701730e-02,39:1.079602e-02):9.493113e-02):1.604971e-03,36:3.595382e-02):1.773148e-01):6.138617e-02,33:4.424130e-03):3.448305e-02,(23:2.837849e-02,(24:3.586687e-02,25:9.849742e-03):1.130007e-01):2.611603e-01):4.147323e-02):1.091964e-01):6.992848e-02,((((47:7.123655e-03,(49:4.999428e-02,(50:2.644133e-01,48:2.756321e-02):1.518299e-04):2.466706e-02):6.797061e-02,((44:5.723369e-03,(43:8.833477e-04,45:1.893120e-03):1.147085e-02):3.885208e-02,46:7.163573e-02):3.771591e-02):5.676520e-02,(41:1.186847e-02,42:7.536602e-02):2.285558e-02):6.741875e-02,40:6.215273e-02):1.712016e-01):1.122178e-01):1.123833e-01,(((10:9.585907e-03,(((5:4.017586e-03,((6:1.268051e-02,(7:2.566432e-03,9:8.050274e-02):1.090734e-02):2.796935e-02,4:1.086858e-02):4.028643e-02):2.776953e-02,8:1.294371e-02):2.689064e-02,((((16:3.821633e-02,20:1.205967e-02):2.970016e-02,19:1.338870e-02):1.816203e-02,17:2.327810e-02):4.657318e-02,18:6.692321e-04):1.013005e-01):2.068579e-02):1.098881e-01,((14:8.843778e-03,15:1.852104e-02):6.563738e-02,((11:3.522561e-02,12:1.092482e-02):4.219306e-02,13:5.111848e-03):1.466712e-01):2.913468e-02):1.774899e-01,(21:3.252557e-02,22:1.733613e-02):3.307342e-02):1.873205e-01):8.815584e-02,1:1.933836e-01);
   tree gen.402000 = [&U] ((2:5.328909e-03,3:1.776298e-02):7.870467e-02,(((((28:9.798778e-02,26:1.887026e-02):1.161922e-02,27:4.973038e-02):1.125486e-02,29:5.434259e-02):2.138968e-01,(((((42:2.928764e-02,41:1.775606e-02):1.494515e-02,(((46:4.251237e-02,(44:2.816590e-03,(45:1.914844e-03,43:1.402153e-03):3.416380e-02):5.447360e-02):7.743180e-03,(47:3.047890e-02,(49:1.705489e-02,48:6.064962e-02):3.165891e-02):1.523268e-02):2.471570e-02,50:1.117342e-01):1.979414e-02):2.905852e-02,40:1.474474e-03):1.380366e-01,(30:8.239309e-03,31:1.420443e-02):5.397816e-02):1.873298e-02,((((24:2.008478e-02,25:1.083370e-02):3.493503e-02,23:3.566716e-02):1.057572e-01,(((34:2.426675e-02,35:2.012184e-03):1.912086e-02,((38:7.036382e-03,39:2.468402e-02):2.384177e-02,(36:1.538148e-02,37:2.929457e-02):2.145214e-02):1.015163e-01):1.118222e-01,33:4.726345e-03):4.781724e-02):1.539131e-01,32:5.532352e-03):1.691715e-01):3.551366e-03):1.644105e-01,(22:3.494802e-03,(21:1.823059e-02,((17:2.798180e-02,(18:2.592262e-03,(((20:2.531940e-03,16:1.286900e-02):5.031074e-02,19:1.353805e-02):5.030019e-02,(((((7:1.677157e-02,4:1.093532e-02):2.114379e-02,5:1.323187e-02):2.950646e-02,6:4.259591e-02):3.576049e-02,(9:3.851499e-02,8:1.733730e-02):1.909858e-02):5.118199e-02,10:1.574419e-02):6.075534e-02):7.130207e-03):6.490369e-02):1.186088e-01,((14:4.441956e-03,15:5.856069e-03):6.045608e-02,(13:3.186141e-03,(12:1.391388e-02,11:2.416390e-02):4.608054e-03):1.298603e-01):1.115320e-01):1.255002e-01):3.017449e-02):8.913041e-02):9.566469e-02,1:2.727764e-01);
   tree gen.404000 = [&U] ((2:3.044729e-03,3:3.749790e-02):5.037034e-02,((((30:2.436125e-02,31:2.177617e-03):9.826067e-02,((((46:1.495071e-02,((47:1.766738e-02,(48:1.114159e-02,49:3.546221e-02):1.359141e-02):9.763951e-03,50:1.504190e-01):5.012298e-02):1.584958e-02,((45:7.159193e-03,43:3.416903e-03):3.213699e-03,44:1.022020e-02):8.343992e-02):9.966699e-02,(42:3.236805e-02,41:3.496452e-02):2.165371e-02):3.983783e-02,40:1.844843e-02):3.057728e-01):5.015555e-03,((27:4.744352e-02,(29:6.085695e-02,(28:4.884509e-02,26:5.076831e-03):6.063253e-02):1.555502e-02):6.889721e-02,(((((35:1.317154e-02,((38:2.526437e-02,39:1.129451e-02):4.268377e-02,(37:3.485112e-03,36:2.026073e-02):1.745413e-03):1.211056e-01):4.438015e-03,34:2.792276e-02):1.274166e-01,33:2.260996e-02):3.814871e-02,((25:2.997997e-04,24:1.391999e-02):1.470319e-02,23:3.447260e-02):1.719764e-01):8.531441e-02,32:2.130435e-03):7.137803e-02):1.136098e-01):1.451520e-01,(((((((20:7.392821e-03,16:4.861793e-02):6.142954e-02,19:2.143174e-02):2.000758e-02,17:2.996812e-02):1.323286e-02,(((9:4.429469e-02,(8:2.578480e-03,(((6:5.766738e-03,5:4.964262e-03):1.983413e-02,7:1.610580e-02):4.600635e-03,4:7.150141e-03):2.837641e-02):1.109388e-02):3.416269e-02,10:1.874460e-02):5.215734e-02,18:9.230910e-04):1.788977e-02):5.830659e-02,((14:1.731686e-03,15:1.098757e-05):5.627104e-02,(12:1.323341e-02,(13:2.108870e-02,11:5.249564e-03):5.420160e-03):1.505098e-01):1.025528e-01):1.667225e-01,21:1.873996e-02):1.730504e-03,22:3.325841e-02):1.675178e-01):9.297128e-02,1:1.386861e-01);
   tree gen.406000 = [&U] ((3:2.072324e-02,2:5.236639e-03):3.667917e-02,(((22:6.629362e-02,21:4.846714e-03):8.057512e-02,(((14:1.618593e-03,15:2.374962e-03):6.437718e-02,((11:3.616401e-02,12:1.315312e-02):7.201716e-02,13:2.149193e-02):1.387298e-01):1.882950e-01,((20:3.057813e-03,((17:9.855498e-02,((10:1.945322e-02,(8:1.161291e-02,(5:1.265171e-02,((7:5.473573e-04,(9:4.552912e-02,6:2.465667e-02):4.438772e-03):9.207996e-03,4:4.095435e-03):6.196480e-03):1.609932e-02):6.168073e-02):1.156115e-01,18:1.023479e-02):1.629645e-02):8.745371e-02,19:5.735009e-03):6.973384e-02):2.049628e-02,16:1.054764e-02):5.327329e-02):1.228356e-01):1.655800e-01,(((((28:9.813605e-02,29:9.853620e-02):1.187328e-02,26:2.255567e-02):5.038715e-02,27:7.367857e-02):4.643656e-02,((((47:2.659258e-02,(((44:3.237155e-02,43:1.227683e-03):3.998351e-03,45:6.271886e-04):8.059743e-02,(46:5.403651e-03,(40:3.374753e-02,(42:4.203665e-02,41:1.891000e-02):2.901659e-02):1.173137e-01):6.850137e-03):3.881162e-02):7.600468e-02,48:1.045524e-01):1.014253e-02,49:1.091767e-02):1.860106e-01,50:1.521261e-02):1.968747e-01):6.639989e-02,(((33:8.239079e-03,(((35:8.127527e-03,(37:1.612577e-03,(36:1.543822e-03,(39:2.578653e-02,38:2.653688e-03):4.835381e-02):1.842419e-02):1.236021e-01):1.099990e-02,34:7.213036e-03):1.084628e-01,(23:2.819914e-02,(25:7.310816e-03,24:1.976421e-02):5.834288e-02):2.242488e-01):1.569343e-02):1.599004e-01,32:6.265822e-02):6.600097e-02,(30:7.036939e-02,31:4.924423e-03):1.840367e-01):4.354409e-02):1.461560e-01):2.413055e-01,1:1.638708e-01);
   tree gen.408000 = [&U] (((((31:1.862469e-02,30:6.553075e-02):3.643860e-02,(24:3.092546e-02,(23:7.517029e-02,25:2.475267e-02):2.540093e-02):2.398102e-01):3.002636e-02,(((50:1.531453e-03,((49:5.501335e-02,48:1.846778e-02):3.697723e-02,(47:6.026945e-05,((((45:8.865984e-03,44:3.417797e-02):2.127708e-03,43:1.869573e-02):5.140835e-02,(40:6.431564e-02,(42:6.568474e-02,41:1.026398e-02):1.856164e-02):4.239522e-02):5.084224e-03,46:3.900346e-02):4.668861e-02):2.240902e-02):1.658106e-01):1.080332e-01,((33:8.707875e-03,((34:2.255451e-03,35:6.536756e-03):1.148263e-02,((37:1.095066e-02,36:2.498441e-02):2.308392e-02,(39:3.421743e-03,38:8.856437e-03):5.790948e-02):1.346211e-01):1.417983e-01):1.284134e-01,32:4.463932e-02):2.055349e-01):7.405435e-03,((29:3.009773e-02,(26:3.895433e-03,28:6.723896e-02):1.838162e-02):5.850338e-02,27:1.002038e-01):1.823595e-01):1.083888e-01):2.392250e-01,(((((11:1.857226e-02,12:3.370344e-02):1.386501e-02,13:2.822210e-02):7.289286e-02,(15:9.152986e-04,14:1.036631e-04):1.187111e-01):1.177920e-01,((18:1.986589e-02,(10:4.056069e-03,(9:4.605481e-02,((5:8.906683e-03,(6:9.656806e-03,(7:7.259640e-03,4:1.851472e-03):3.100390e-02):7.419848e-03):1.268063e-02,8:2.137322e-02):2.778377e-02):3.969895e-02):9.371577e-02):3.088642e-02,(17:3.311532e-02,(19:5.355028e-02,(16:3.008325e-02,20:4.437200e-02):1.011288e-02):4.459407e-02):3.014430e-02):3.742026e-02):1.024954e-01,(22:3.241961e-02,21:2.227738e-02):3.916114e-02):2.047295e-01):3.244690e-02,(2:2.465755e-02,3:2.535410e-02):2.111654e-01,1:1.078807e-01);
   tree gen.410000 = [&U] (((((29:7.426560e-02,(26:4.521337e-03,28:6.951040e-02):3.448162e-04):4.439414e-02,27:8.740439e-03):1.703788e-01,(((((23:4.597172e-02,25:2.287185e-03):1.901791e-02,24:1.862784e-03):1.489709e-01,(31:2.286164e-02,30:4.305462e-03):3.364996e-02):1.119624e-01,((33:4.962877e-02,(((36:5.190609e-03,37:7.137610e-03):1.665214e-02,(39:1.342610e-02,38:7.209324e-03):1.636370e-02):1.173762e-01,(35:1.278439e-02,34:2.040722e-02):1.268856e-02):7.273175e-02):4.514637e-02,32:3.287058e-02):1.353061e-01):3.567450e-02,(50:4.714648e-02,((47:2.032399e-04,(49:4.380326e-02,48:3.620350e-02):2.042598e-02):1.956841e-02,(46:3.093679e-02,(((41:1.299660e-02,42:4.609946e-02):2.516365e-02,40:4.043716e-02):3.763366e-02,(43:7.376043e-03,(45:1.173318e-03,44:1.495995e-02):4.105672e-04):6.394697e-02):2.709630e-03):2.106133e-03):5.694920e-02):9.097220e-02):6.104295e-03):2.035105e-02,(((((11:2.007182e-02,12:1.186508e-02):8.169571e-03,13:3.702626e-03):1.149680e-01,(15:1.422988e-03,14:5.420277e-03):2.131608e-02):4.504862e-02,(((18:6.005341e-03,(10:3.414672e-02,(8:7.496003e-03,((5:5.718679e-03,6:2.285594e-02):2.837796e-04,((7:2.313927e-03,9:2.496543e-02):7.277090e-03,4:6.873211e-03):6.219657e-03):2.056828e-02):3.307575e-02):1.865483e-02):1.260918e-02,((20:9.626042e-03,16:1.634734e-02):6.237641e-02,19:2.570071e-02):3.508397e-02):4.096543e-02,17:1.054767e-02):1.264059e-01):4.259460e-02,(22:1.648532e-03,21:8.724493e-03):5.702680e-02):6.795172e-02):1.574226e-01,(2:1.515617e-02,3:7.340875e-03):2.087308e-02,1:1.263753e-01);
   tree gen.412000 = [&U] ((2:7.020100e-02,3:3.933432e-02):7.855303e-02,(((27:1.135208e-01,((26:1.025030e-02,28:5.909836e-02):1.225214e-02,29:7.076860e-02):5.134317e-02):1.055089e-01,(((33:5.989226e-02,(((37:4.320697e-02,(36:3.407833e-03,(38:5.203817e-03,39:1.231655e-03):6.958333e-02):1.887549e-02):1.431432e-01,(35:5.403205e-02,34:3.762257e-02):5.093148e-02):6.157152e-02,((25:5.450086e-03,24:1.477776e-02):2.244022e-02,23:1.385644e-02):1.729431e-01):9.479583e-02):1.099306e-01,32:1.722147e-02):3.601331e-02,((30:7.866548e-04,31:4.799269e-02):1.033603e-01,(((42:1.134338e-01,41:8.705371e-03):1.013093e-02,(((43:1.060109e-02,(45:1.192703e-02,44:1.830499e-02):5.827913e-03):7.755867e-02,46:3.975203e-02):2.649060e-02,((47:8.746132e-03,(49:2.117416e-02,48:5.666834e-02):2.787813e-02):2.892662e-02,50:2.018791e-01):4.684845e-03):4.966661e-02):3.194010e-02,40:2.522908e-02):1.527594e-01):7.944247e-02):5.001655e-02):1.874962e-01,((21:1.854754e-02,22:1.256271e-03):6.943540e-02,((((18:1.155794e-02,(((5:1.476142e-02,((9:7.258374e-02,(7:6.647868e-03,6:1.171076e-02):2.318968e-03):7.833673e-03,4:2.978356e-03):1.610481e-02):9.187635e-03,8:4.658101e-02):4.110033e-02,10:1.575965e-02):5.804699e-02):3.552931e-02,17:2.783305e-02):1.711423e-02,(19:2.845918e-02,(20:6.451154e-03,16:1.804918e-02):6.664997e-02):2.808756e-02):2.816102e-01,((14:4.782488e-03,15:3.911359e-03):3.949333e-02,(13:2.655761e-02,(11:7.429691e-03,12:7.467283e-03):4.869476e-02):1.234671e-01):7.024486e-02):3.711624e-02):1.334594e-01):1.325615e-01,1:1.861848e-01);
   tree gen.414000 = [&U] ((((((30:1.715188e-02,31:1.460037e-02):1.261740e-01,((23:2.913291e-02,25:2.422582e-03):2.824182e-02,24:4.826369e-02):1.526421e-01):4.283465e-02,((33:5.555795e-03,((((39:1.386436e-02,38:3.931212e-03):1.549254e-02,(37:1.085243e-02,36:1.297294e-02):6.929393e-03):1.162646e-01,35:1.490807e-04):1.845754e-02,34:5.848843e-02):8.277177e-02):1.986039e-01,32:4.444566e-02):2.310228e-01):5.813693e-02,((50:1.615139e-02,((((44:1.427317e-02,(45:7.237730e-03,43:2.833830e-03):5.711574e-03):8.937154e-02,((41:3.977709e-02,42:3.799886e-02):2.708932e-02,40:3.548912e-02):5.537545e-02):3.134931e-02,46:1.663141e-02):3.261596e-02,(47:3.279217e-02,(48:5.184797e-02,49:1.840679e-03):5.041417e-02):3.958320e-04):1.793317e-01):2.430592e-01,((29:1.297721e-01,(26:1.976487e-02,28:7.023692e-02):5.238705e-03):7.569667e-02,27:4.047982e-02):1.415586e-01):1.709796e-02):1.035275e-01,((((13:1.212049e-02,(12:9.624848e-03,11:8.644007e-03):2.870452e-02):8.289393e-02,(15:3.320605e-03,14:2.418026e-03):1.197819e-01):5.965328e-02,((20:9.842379e-03,16:4.836686e-02):4.827622e-03,(19:1.136025e-02,(17:9.839136e-03,((10:1.757475e-02,((((4:2.938971e-02,7:1.644482e-03):4.415941e-02,6:1.180373e-03):1.077371e-02,(5:2.301730e-02,8:2.438094e-02):3.714691e-02):4.809528e-02,9:8.538168e-03):5.898768e-02):7.726864e-02,18:1.139521e-02):5.472122e-03):3.729347e-02):2.837134e-02):7.762701e-02):4.725323e-02,(22:2.362875e-02,21:3.679004e-03):3.925483e-02):7.156686e-02):1.155071e-01,(2:2.227687e-02,3:1.909400e-02):3.265615e-02,1:1.885563e-01);
   tree gen.416000 = [&U] ((2:1.413820e-02,3:4.796737e-02):8.933643e-03,(((((((35:3.531629e-04,(37:5.430775e-04,(36:1.574554e-02,(38:1.722002e-02,39:2.001430e-02):2.380383e-02):2.008086e-02):9.387002e-02):5.272478e-03,34:2.479554e-02):1.753724e-01,(33:2.123293e-02,((25:1.752184e-02,24:4.512424e-02):5.426484e-02,23:3.320091e-02):1.040953e-01):8.479239e-05):1.092655e-01,32:3.085962e-02):5.556876e-02,(29:4.047307e-02,(26:1.491874e-02,(28:3.048808e-02,27:9.846872e-02):4.310348e-02):3.789445e-02):1.567435e-01):2.892099e-02,((30:2.034363e-02,31:2.053037e-02):4.640881e-02,(((42:4.097109e-02,41:7.979965e-03):7.352608e-03,((((48:3.648528e-02,49:4.799511e-02):6.451223e-02,47:6.478652e-03):6.807630e-02,(46:2.455672e-02,50:1.413997e-01):1.346982e-02):4.378569e-03,((43:4.447811e-04,45:5.368860e-03):4.038664e-04,44:2.064527e-02):2.778583e-02):8.000500e-02):1.881180e-02,40:1.316474e-02):1.040949e-01):6.580121e-02):1.461051e-01,((((((((5:8.131502e-04,((9:5.662618e-02,(7:8.642223e-03,4:2.312281e-02):7.169859e-03):4.910662e-03,6:3.649640e-03):2.616791e-02):7.055367e-03,8:2.453816e-02):4.013074e-02,10:2.712048e-02):2.574634e-02,(17:3.711807e-02,18:1.961357e-02):2.410932e-02):1.803662e-02,((19:4.971590e-02,20:1.002801e-02):9.485148e-03,16:6.310089e-03):1.051424e-02):9.106934e-02,((14:3.232839e-03,15:1.386779e-02):3.125862e-02,(13:2.628679e-02,(11:4.146420e-02,12:4.379581e-03):9.046683e-03):7.025451e-02):1.212600e-01):8.461285e-02,21:2.422523e-02):3.388766e-03,22:2.385394e-02):7.174118e-02):9.936034e-02,1:3.512412e-01);
   tree gen.418000 = [&U] (((((29:5.297099e-02,(26:1.390048e-02,(27:7.629242e-02,28:3.770329e-02):7.746494e-02):3.246839e-02):1.683770e-01,((((25:1.162934e-02,23:6.543711e-02):5.891741e-03,24:2.764561e-02):2.952231e-01,(30:9.312081e-03,31:2.866987e-02):9.521270e-02):1.781404e-01,((((35:2.654063e-03,34:3.679502e-02):4.627298e-02,(((39:9.652592e-04,38:3.125688e-02):4.246885e-02,36:6.284427e-03):7.959030e-03,37:2.840145e-04):1.306285e-01):4.842972e-02,33:3.285891e-02):1.712750e-01,32:5.205881e-02):3.151092e-02):4.594972e-02):1.334974e-01,((41:2.012563e-02,(((((48:1.086025e-01,49:3.870579e-02):2.962294e-02,47:1.647266e-02):3.319918e-02,(((45:6.468347e-03,44:1.072953e-02):2.728943e-03,43:1.110534e-03):4.706323e-02,46:9.289945e-03):2.960487e-02):2.097872e-02,50:1.248914e-01):4.902178e-02,40:4.799237e-02):3.549505e-02):2.040237e-02,42:3.099922e-02):2.160146e-01):1.745826e-01,((21:1.221990e-02,22:3.104744e-02):3.798000e-02,(((14:4.167333e-03,15:1.134158e-02):9.776714e-02,((13:5.509297e-02,12:2.679391e-03):6.053921e-04,11:3.956705e-02):8.348272e-02):1.646099e-01,((16:4.281984e-02,((18:5.598049e-03,(17:1.585676e-02,(10:2.996440e-02,(9:8.460734e-03,(7:2.953612e-03,(6:1.963053e-02,((8:2.581098e-02,5:6.839206e-03):4.315944e-02,4:1.378464e-02):9.178958e-03):1.663218e-02):5.192549e-02):2.531900e-02):1.312574e-01):2.901011e-03):1.462092e-02,19:1.591812e-02):3.355600e-02):4.233981e-04,20:3.584974e-03):2.027734e-01):3.552988e-02):6.490359e-02):6.346829e-02,(2:3.918798e-02,3:2.266677e-02):6.742591e-02,1:2.091281e-01);
   tree gen.420000 = [&U] ((((((((48:6.049783e-02,49:2.845693e-02):3.261961e-02,47:7.976804e-03):1.178388e-02,(46:1.406537e-02,(44:3.590906e-02,(45:1.292281e-03,43:2.745997e-02):5.737201e-03):2.445598e-02):4.454292e-02):6.748430e-02,(40:9.080815e-03,(42:2.665570e-02,41:2.302952e-02):1.602513e-02):1.844511e-02):8.595250e-02,50:5.257868e-02):2.335951e-01,((((24:4.748416e-02,23:6.855272e-02):1.222891e-03,25:3.359141e-02):2.735732e-01,(30:1.452280e-02,31:1.432883e-02):1.509455e-01):8.493233e-03,((29:2.221601e-02,((28:1.186190e-01,26:9.984433e-03):5.828732e-02,27:7.539552e-02):6.334807e-02):2.791169e-01,(32:5.717015e-04,(((37:3.676352e-02,(36:1.372693e-02,(39:2.113315e-02,38:8.856796e-03):4.592074e-02):1.090231e-02):9.661255e-02,(35:3.001727e-02,34:1.557805e-02):1.437207e-02):1.392894e-01,33:7.667572e-03):1.101170e-01):5.870288e-02):3.466377e-02):7.573376e-02):1.780419e-01,(22:2.878882e-02,(((19:1.871843e-03,((((((14:8.823500e-04,15:1.219351e-02):8.415884e-02,((11:2.309850e-02,13:4.247532e-02):3.303500e-02,12:4.889178e-04):1.780758e-01):1.260172e-01,(9:8.361269e-03,((4:2.233675e-03,(6:4.213039e-02,7:5.888742e-03):1.972881e-02):1.473511e-02,(8:1.293280e-02,5:9.779942e-03):1.128268e-02):5.316505e-02):3.909628e-02):1.550846e-02,10:5.213076e-03):8.769222e-02,18:1.151197e-02):1.445079e-02,17:5.672431e-02):2.781909e-02):2.092709e-02,(16:1.345626e-02,20:1.335762e-02):2.112178e-02):1.399566e-01,21:1.609998e-04):2.889491e-02):1.533228e-01):1.123253e-01,(2:1.054342e-02,3:6.058885e-03):2.559891e-02,1:2.264838e-01);
   tree gen.422000 = [&U] ((3:1.657075e-02,2:2.704044e-03):1.523822e-02,((((24:2.849396e-02,(25:3.333669e-03,23:3.207429e-02):4.262911e-04):1.759680e-01,(30:6.193570e-02,31:7.542056e-03):3.726923e-02):8.753034e-02,((((40:1.592807e-02,((((44:4.122110e-02,43:1.328964e-02):3.205329e-03,45:7.745067e-03):1.059517e-01,(((48:3.782679e-02,49:2.783267e-02):4.363341e-02,47:1.545968e-04):4.115480e-02,46:2.911076e-02):5.045378e-03):4.131604e-02,(42:8.435681e-02,41:1.964529e-02):5.161533e-02):2.001827e-02):9.014721e-02,50:9.252989e-02):1.738652e-01,(32:7.280965e-03,((35:2.263342e-02,(((39:1.045595e-02,38:5.226822e-04):1.980234e-02,(36:1.008270e-04,37:4.708768e-02):3.716183e-02):1.243110e-01,34:3.669214e-02):1.989147e-02):1.204804e-01,33:1.046437e-02):1.080872e-01):3.628810e-02):2.633754e-02,(29:6.030885e-02,((28:1.176040e-01,27:7.178558e-02):8.372724e-02,26:5.676533e-03):7.476964e-02):1.901180e-01):4.148931e-02):2.722580e-01,((((19:1.172619e-03,(((((9:2.043428e-02,((8:2.122216e-02,5:2.212443e-03):3.305482e-02,((6:9.628664e-03,7:1.730579e-02):1.294812e-02,4:4.353097e-03):5.488436e-02):3.458186e-02):1.309476e-02,((14:6.856779e-03,15:5.955598e-03):1.025192e-01,((11:3.982644e-02,12:3.668046e-02):1.299687e-02,13:1.969990e-02):4.054622e-02):1.673003e-01):4.153627e-03,10:1.145874e-02):3.500945e-02,17:7.464692e-02):2.934612e-03,18:5.929782e-03):5.931226e-02):4.926661e-02,16:1.317349e-02):5.911759e-03,20:4.811243e-03):1.320961e-01,(21:8.962992e-03,22:1.644281e-02):2.924719e-02):1.415639e-01):7.600087e-02,1:1.907209e-01);
   tree gen.424000 = [&U] (((((((17:3.131490e-02,(18:2.891860e-03,((9:2.420289e-02,((5:1.402427e-02,8:4.251181e-02):1.031468e-03,((6:7.124506e-03,7:2.310113e-02):1.785949e-02,4:5.550708e-03):8.137768e-03):2.969280e-02):5.878177e-02,10:1.732559e-02):2.385958e-02):1.267327e-02):5.068914e-02,19:1.867288e-03):2.223985e-02,(20:4.067766e-03,16:3.082978e-02):6.582852e-03):7.101292e-02,((14:4.189726e-03,15:8.647114e-03):2.959868e-02,(13:2.335833e-02,(12:2.508155e-04,11:5.693224e-03):2.131072e-02):1.153483e-01):6.775678e-02):5.166725e-02,(22:1.233687e-02,21:5.924137e-03):2.925578e-02):9.117066e-02,((((27:1.208330e-01,28:5.998264e-02):7.585667e-03,26:1.164872e-03):3.373123e-02,29:4.662712e-02):1.986031e-01,((((23:2.121712e-03,(24:1.628235e-02,25:4.449802e-03):6.156903e-02):2.298744e-01,(((35:4.200337e-03,34:2.248312e-02):9.526460e-03,(37:7.480702e-03,(36:5.729078e-03,(38:1.786745e-02,39:1.028998e-02):3.671517e-02):2.069162e-02):1.815690e-01):1.105663e-01,33:9.090747e-03):8.271042e-02):1.054122e-01,32:1.636055e-02):6.881780e-02,((((42:7.611252e-02,41:9.918659e-03):1.534584e-02,((47:2.298439e-02,(48:4.536013e-02,(50:1.822941e-01,49:1.756822e-02):1.268056e-02):2.291435e-02):3.554227e-02,((44:4.348617e-03,(45:3.083068e-03,43:2.056969e-03):2.687524e-02):3.945786e-02,46:1.209733e-02):1.639271e-03):9.814356e-02):4.632991e-02,40:6.931471e-03):3.760913e-01,(30:3.260313e-03,31:2.046022e-02):8.041403e-02):5.039696e-02):1.515838e-02):5.880539e-02):1.343984e-01,(2:1.615651e-02,3:1.875846e-02):1.094207e-01,1:1.251446e-01);
   tree gen.426000 = [&U] ((3:3.051736e-02,2:2.511223e-02):9.484857e-02,((22:1.189248e-02,(((((((((9:2.390387e-02,(8:1.386709e-02,(4:1.978972e-02,((6:5.360075e-03,7:1.779028e-02):9.779696e-03,5:2.283285e-03):2.621560e-02):4.636560e-02):2.649953e-02):1.749524e-02,10:4.068699e-03):3.788310e-02,18:2.950842e-03):6.189952e-03,17:3.956342e-02):4.052870e-02,19:2.643866e-02):3.088503e-02,20:1.406006e-02):2.034640e-03,16:1.817971e-02):8.062562e-02,((14:1.918348e-02,15:7.552915e-03):4.193532e-02,(13:3.420768e-03,(12:1.949566e-02,11:2.924548e-02):8.933858e-03):9.402632e-02):8.085282e-02):1.603134e-01,21:7.953887e-02):4.219527e-02):1.196899e-01,((40:2.371342e-03,(42:9.947770e-02,(41:3.755695e-02,(46:5.346865e-03,((47:9.526475e-03,((48:2.883766e-02,50:1.724593e-01):3.452234e-03,49:1.390303e-02):5.558504e-02):2.934471e-02,((45:4.442471e-03,43:3.045336e-03):3.409777e-02,44:2.370280e-02):2.239912e-02):1.450412e-02):1.217884e-01):1.093127e-02):4.760313e-02):1.474282e-01,((31:3.463874e-02,30:2.712254e-02):1.006995e-01,((32:3.649439e-02,((33:6.020947e-02,(34:1.778828e-02,(((37:2.244795e-02,36:1.927561e-02):9.444114e-03,(39:3.768547e-02,38:2.896788e-02):4.947281e-02):2.271942e-01,35:9.795776e-03):3.603352e-02):2.138886e-01):3.620354e-02,(23:4.331376e-02,(24:1.134098e-02,25:2.835946e-03):4.120209e-02):1.483554e-01):1.028688e-01):8.172863e-02,(29:5.676120e-03,((28:9.873354e-02,27:3.582627e-02):3.818360e-02,26:3.588131e-02):1.156583e-01):1.857764e-01):5.115786e-02):4.839245e-02):1.207478e-01):1.653622e-01,1:2.982649e-01);
   tree gen.428000 = [&U] (((((21:2.807015e-02,22:9.679244e-03):7.745561e-03,((20:5.477861e-03,(16:3.179354e-02,((17:1.584539e-02,(18:1.348982e-03,((9:2.459031e-02,(8:1.161641e-03,((4:2.071127e-02,(6:1.262849e-02,7:1.152413e-02):1.127354e-02):1.133377e-02,5:3.068173e-03):2.791054e-02):6.804492e-02):1.440201e-02,10:7.350894e-04):5.719956e-02):2.086190e-02):2.059196e-02,19:1.770898e-02):7.460582e-02):3.405045e-03):1.052810e-01,((14:1.084807e-02,15:1.204322e-03):1.049434e-01,((12:2.781288e-03,11:2.534372e-02):1.385695e-02,13:2.432666e-02):9.861119e-02):5.331756e-02):4.706636e-02):1.510739e-01,((40:2.855967e-02,((((50:1.644701e-01,((49:2.700903e-02,47:6.450025e-02):4.397709e-03,48:2.663813e-02):1.485698e-02):2.727576e-02,((45:1.103543e-02,43:6.206576e-03):2.543617e-02,44:1.175576e-02):3.407652e-02):6.712924e-03,46:5.689644e-03):6.552395e-02,(41:5.606913e-04,42:1.965413e-02):1.014129e-02):6.062100e-02):3.869062e-01,(((((23:2.853262e-02,(24:6.436145e-03,25:1.051756e-03):5.502032e-02):1.407075e-01,(33:9.942547e-03,(((39:1.782284e-02,38:3.111347e-03):2.812013e-02,(37:1.595277e-02,36:2.865594e-02):1.374397e-02):1.173010e-01,(35:2.760368e-02,34:1.543714e-02):5.303141e-03):9.451574e-02):4.258557e-02):5.346663e-02,32:1.976118e-02):2.942014e-02,(29:3.081897e-02,((28:6.432053e-02,27:9.949898e-02):1.893567e-02,26:4.429836e-02):6.232842e-02):1.776893e-01):4.638667e-02,(31:2.294153e-02,30:1.382961e-02):8.850172e-02):8.380897e-04):1.160584e-01):1.979240e-01,2:1.651402e-02):4.147187e-02,3:5.083902e-03,1:2.309557e-01);
   tree gen.430000 = [&U] ((3:5.291835e-02,2:1.457088e-02):4.738101e-03,(((21:6.103641e-03,22:1.344729e-02):4.062912e-02,((((17:1.644566e-02,(18:2.732884e-03,((9:1.036632e-03,(8:7.477409e-03,(((4:3.204893e-03,7:5.657957e-03):4.547667e-03,6:9.856617e-04):7.550235e-03,5:6.445954e-03):2.248111e-02):2.748471e-02):4.329849e-02,10:2.042563e-04):4.286328e-02):1.236704e-02):1.864722e-02,19:1.843866e-03):2.754132e-02,(16:4.088138e-02,20:1.621223e-03):4.659578e-03):4.886975e-02,((14:1.523160e-02,15:2.724058e-03):2.619330e-02,((12:3.884973e-03,11:6.198324e-03):2.167327e-03,13:1.738758e-02):1.024547e-01):1.036342e-01):1.069473e-01):5.437494e-02,((((23:4.062778e-02,(24:1.115929e-02,25:2.687847e-03):2.017487e-02):1.292066e-01,(33:2.173589e-02,((((39:3.298353e-02,38:3.849286e-04):1.113751e-02,(37:2.617214e-03,36:3.261646e-03):2.154159e-02):6.645496e-02,35:1.386949e-02):1.936809e-02,34:6.725477e-03):1.927850e-01):3.466966e-02):1.090180e-01,32:1.120850e-02):7.372628e-02,((((28:6.473867e-02,27:5.038510e-02):1.813477e-02,26:2.401647e-02):1.741137e-02,29:7.119312e-02):2.240807e-01,((40:2.529546e-02,(((46:3.327717e-02,((45:1.800155e-04,43:9.815461e-03):2.008973e-03,44:2.712121e-02):4.235184e-02):1.451039e-02,(47:5.211922e-03,((48:3.866019e-02,49:2.958509e-02):1.280225e-02,50:1.078704e-01):9.854222e-03):1.378406e-02):8.041943e-02,(41:2.051468e-02,42:1.185614e-02):1.207072e-03):3.214103e-02):1.921064e-01,(31:1.466821e-02,30:1.430540e-02):8.383099e-02):1.196037e-02):5.008492e-02):1.006109e-01):1.227088e-01,1:2.121724e-01);
   tree gen.432000 = [&U] ((2:1.254802e-02,3:3.651520e-02):4.753977e-02,((((20:1.030152e-02,(16:2.539156e-02,((17:4.998704e-02,(((((5:1.248722e-02,(6:3.638205e-03,(4:2.954071e-02,7:4.834481e-03):7.512498e-03):2.567395e-02):8.606209e-03,8:5.050916e-02):3.818009e-02,9:1.293695e-01):6.366190e-02,10:5.484475e-04):1.091211e-01,18:7.041093e-03):4.384127e-02):4.372300e-02,19:2.136738e-03):5.527396e-02):6.596697e-03):8.959697e-02,((14:5.833076e-03,15:1.331934e-02):1.080098e-01,((12:3.379759e-03,13:4.145663e-02):3.306761e-03,11:1.503988e-02):6.698755e-02):9.957255e-02):1.216573e-01,(22:1.383879e-02,21:2.027275e-02):5.883933e-02):7.929187e-02,(((40:1.168165e-02,((42:2.507432e-02,((((50:2.000737e-01,(48:3.046414e-02,49:4.771404e-02):5.869094e-03):3.853328e-02,47:2.162165e-03):3.928898e-02,((44:5.233004e-02,45:1.772508e-03):3.369139e-03,43:7.766354e-04):6.477380e-02):1.274717e-02,46:2.813345e-02):1.226157e-01):6.977730e-04,41:1.081896e-02):8.810629e-02):2.994365e-01,((27:1.018779e-01,(26:6.364135e-02,29:1.205690e-01):2.367542e-02):3.472893e-02,28:7.767475e-02):1.830260e-01):3.498785e-02,((32:1.981241e-02,((33:2.252163e-02,((35:1.176478e-03,34:3.264030e-02):1.454506e-02,((36:7.447968e-04,(38:1.391524e-02,39:1.681668e-02):8.782298e-02):3.023524e-02,37:1.400670e-02):1.654277e-01):1.351622e-01):3.384773e-02,(23:6.441751e-02,(24:9.475255e-02,25:1.176491e-02):2.854083e-02):2.057232e-01):1.704092e-01):6.687154e-02,(30:1.289686e-02,31:1.176998e-02):8.010389e-02):6.450995e-02):2.090934e-01):1.352593e-01,1:2.501796e-01);
   tree gen.434000 = [&U] ((2:1.684880e-02,3:2.664175e-02):3.726258e-02,((((20:7.279920e-03,((19:7.379005e-02,16:9.679911e-03):1.959906e-03,((((8:3.548984e-02,(5:4.748371e-04,(4:7.951806e-07,(7:5.115068e-03,6:3.332146e-02):8.600625e-03):5.763747e-02):2.882888e-02):1.456369e-02,9:1.997081e-02):3.210969e-02,10:2.526020e-02):1.570124e-02,(17:3.571027e-02,18:4.960705e-02):6.561329e-03):2.539435e-02):7.319792e-03):4.787707e-02,((14:2.794832e-03,15:5.793746e-03):4.847717e-02,(13:2.156144e-03,(11:2.255096e-02,12:1.958885e-03):1.324735e-02):1.139171e-01):8.343152e-02):5.314268e-02,(22:2.034981e-02,21:6.336034e-03):6.508446e-02):6.306182e-02,(((32:1.125791e-02,(((23:4.386888e-04,(24:3.653698e-02,25:4.236037e-03):8.462927e-02):1.046655e-01,((34:1.628259e-02,35:9.817005e-03):2.516497e-02,((37:2.016424e-02,36:1.216371e-02):1.732032e-03,(38:4.562041e-03,39:1.102674e-02):3.199593e-02):1.346054e-01):1.009088e-01):3.786643e-03,33:2.154348e-02):8.502468e-02):1.183889e-01,((((27:6.254170e-02,29:6.974770e-02):3.112952e-02,28:6.150583e-02):2.186042e-02,26:7.901552e-03):1.200169e-01,(40:3.573656e-02,(((46:4.462660e-02,(47:5.834473e-05,(48:9.463082e-02,(49:2.872717e-02,50:2.340631e-01):8.552434e-03):3.187223e-02):4.174819e-02):2.305387e-02,(45:4.291542e-03,(44:3.903772e-02,43:8.856796e-03):4.746753e-03):6.671003e-02):4.096936e-02,(41:9.476982e-04,42:9.833599e-02):1.894526e-02):4.919627e-02):1.515562e-01):5.468182e-04):2.270819e-02,(30:5.787486e-03,31:1.515168e-02):3.827929e-02):1.046448e-01):5.858979e-02,1:1.261945e-01);
   tree gen.436000 = [&U] ((2:1.029380e-02,3:3.694183e-02):2.086331e-02,(((22:6.644332e-03,21:8.821155e-03):5.649983e-02,((20:1.227340e-02,16:6.031210e-03):3.998923e-03,(19:5.643811e-03,((17:5.851420e-02,((((14:3.655502e-03,15:1.981301e-02):2.785690e-02,(13:1.723146e-02,(11:1.926357e-02,12:3.644744e-03):1.079475e-02):7.782354e-02):9.895674e-02,(9:2.346354e-02,(8:2.364892e-03,(5:1.756029e-03,(4:6.359870e-03,(6:2.072473e-03,7:1.282837e-02):6.000621e-03):1.082758e-02):2.733747e-02):2.652477e-02):2.914570e-02):8.833873e-03,10:1.200533e-02):5.224393e-02):1.820363e-02,18:4.700281e-03):1.016865e-01):3.006991e-02):1.196123e-01):1.040012e-01,((((40:1.318293e-02,((((47:2.689424e-03,(48:4.200222e-02,(49:1.201112e-02,50:1.859266e-01):9.095365e-03):4.272126e-02):2.888367e-02,46:2.712001e-02):4.358893e-02,(44:2.154103e-02,(43:1.393615e-03,45:1.291250e-03):4.366493e-03):5.601678e-02):1.123569e-01,(42:4.269211e-02,41:9.918717e-03):1.127916e-02):1.840279e-02):2.401734e-01,(31:1.849357e-02,30:2.074697e-02):3.420012e-02):2.327259e-02,((26:2.506200e-02,(27:9.861170e-02,28:2.038478e-02):2.096401e-02):9.762548e-02,29:4.342763e-02):1.670209e-01):2.378103e-02,(32:3.384277e-02,((33:3.196265e-02,((35:1.779755e-03,34:2.085882e-02):7.306283e-03,(37:3.899998e-03,(36:3.874614e-02,(38:1.005257e-02,39:6.885124e-03):1.537600e-02):1.848206e-02):9.308105e-02):8.772159e-02):4.263342e-02,(23:3.767848e-02,(24:2.829217e-02,25:1.448718e-02):1.029905e-02):1.904013e-01):4.251296e-02):1.065645e-01):7.341216e-02):1.193622e-01,1:1.985599e-01);
   tree gen.438000 = [&U] ((2:1.918326e-02,3:4.744908e-02):9.205824e-02,((((16:2.112584e-03,((((18:1.915599e-05,17:2.522248e-02):2.959056e-03,19:6.203365e-02):2.221898e-02,(((8:5.278794e-03,((6:3.427323e-03,(4:4.403360e-03,7:5.501630e-03):2.629923e-02):4.924849e-02,5:9.627847e-03):3.573131e-02):3.411394e-02,9:1.500677e-02):6.401332e-02,10:4.643239e-03):7.636522e-02):4.969772e-02,20:1.889006e-02):1.078595e-02):1.342315e-01,((14:3.636719e-03,15:1.952213e-02):1.535093e-01,(13:4.488514e-02,(11:3.089550e-02,12:6.562016e-03):1.305682e-02):1.008279e-01):1.917542e-01):8.887850e-02,(22:1.427653e-02,21:4.035537e-02):3.742294e-02):1.031565e-01,(((((25:7.241485e-03,23:1.198252e-01):1.277601e-02,24:8.117292e-03):1.501838e-01,(30:3.813902e-03,31:8.542832e-03):3.044269e-02):1.014597e-01,((((37:9.772442e-04,((38:2.653890e-03,39:3.857849e-04):2.414422e-02,36:1.834575e-02):7.101736e-03):5.993979e-02,(34:3.896603e-02,35:5.053548e-03):4.445932e-02):1.030123e-01,33:4.107210e-03):5.182673e-02,32:1.175911e-02):6.697989e-02):6.714650e-02,((40:6.186609e-03,(((46:3.705127e-02,((45:1.147116e-03,43:1.202513e-02):2.433814e-03,44:1.704585e-02):3.531329e-02):1.994811e-02,(47:9.106636e-03,(50:2.601413e-01,(48:9.287919e-02,49:3.968416e-02):1.274221e-02):1.962660e-02):1.308605e-02):8.266705e-02,(42:2.669884e-02,41:6.119083e-02):5.922686e-03):3.900535e-02):1.600558e-01,(26:5.226479e-03,(29:1.318037e-01,(27:6.120031e-02,28:1.202052e-01):2.636407e-02):4.659985e-02):1.646612e-01):1.979817e-03):1.416976e-01):1.389263e-01,1:1.209484e-01);
   tree gen.440000 = [&U] ((2:3.533131e-02,3:2.796445e-02):1.262645e-01,((((19:7.077513e-03,((((14:6.883111e-03,15:8.793263e-03):6.340283e-02,(12:1.158322e-02,(11:1.988754e-02,13:2.015912e-02):1.721360e-02):1.897878e-01):9.218364e-02,17:3.886341e-02):6.433510e-03,((((5:5.546311e-03,(4:7.936975e-03,(7:7.748355e-03,6:2.291248e-02):7.545997e-03):1.022743e-02):4.032335e-02,(8:5.432793e-03,9:1.340362e-02):1.813079e-02):6.891903e-02,10:1.864057e-02):8.364629e-02,18:7.937231e-03):5.416193e-02):3.748344e-02):4.294060e-02,(20:1.009747e-03,16:2.150160e-02):7.360792e-03):1.852969e-01,(21:2.673546e-02,22:1.063262e-03):2.049954e-02):6.926177e-02,((((40:2.027773e-02,((42:5.414396e-02,41:7.987779e-03):1.583927e-02,((50:2.517761e-01,(46:2.380031e-02,(48:4.335604e-02,(49:3.804142e-02,47:3.533025e-02):2.974291e-03):7.108128e-02):1.157702e-02):2.635681e-02,((45:7.593827e-04,43:4.079943e-03):1.872309e-03,44:1.568091e-02):6.465470e-02):7.940793e-02):7.369708e-02):3.788343e-01,(29:1.071267e-01,(26:1.130694e-02,(28:5.368777e-02,27:5.391042e-02):1.917054e-02):1.326757e-02):1.233386e-01):6.374788e-02,(32:5.834905e-04,(((35:1.971770e-02,(((37:1.859836e-02,36:2.998758e-02):6.642701e-02,(39:1.454153e-02,38:1.655742e-02):2.567670e-02):1.586879e-01,34:1.494438e-02):9.535958e-03):1.094634e-01,((24:3.421571e-02,25:1.496363e-03):9.087244e-02,23:2.417007e-03):1.300312e-01):1.827553e-02,33:1.539784e-02):2.162817e-01):1.036785e-01):7.182885e-02,(30:1.028251e-02,31:1.678303e-02):2.542562e-02):2.145765e-01):1.226017e-01,1:2.892073e-01);
   tree gen.442000 = [&U] ((2:8.777573e-05,3:3.699039e-02):4.205178e-02,((((((19:1.490803e-02,((((14:6.059046e-03,15:3.000308e-02):1.119383e-01,(12:9.884069e-03,(13:4.148126e-02,11:1.102379e-02):8.008865e-04):2.538869e-02):2.151817e-01,(17:4.748663e-03,((8:1.306536e-02,((((7:3.262945e-03,4:1.745394e-02):3.391514e-03,6:2.452491e-02):6.988874e-03,5:8.195440e-04):9.433827e-03,9:2.847553e-02):1.936121e-02):8.109649e-02,10:2.889960e-02):3.728530e-02):1.130528e-02):9.331838e-03,18:2.845301e-02):8.143168e-02):4.397619e-02,16:4.720684e-02):7.263534e-03,20:2.640571e-03):1.576503e-01,21:1.248043e-05):3.386475e-02,22:9.474326e-03):7.167226e-02,(((32:2.374786e-02,(((35:1.201092e-02,(34:4.482408e-02,((36:2.405900e-03,(39:2.408194e-03,38:2.248584e-02):2.082517e-02):7.963746e-03,37:1.115072e-02):1.272639e-01):5.318898e-03):1.150735e-01,33:1.986013e-02):1.636342e-02,((24:1.959749e-02,25:5.588447e-03):3.702930e-02,23:4.848445e-02):1.915554e-01):1.461963e-01):7.515095e-02,((40:6.926337e-02,(((46:8.304856e-02,((48:2.880042e-02,(49:3.378545e-02,50:2.371133e-01):4.238420e-04):4.403976e-02,47:9.176275e-03):3.676759e-02):1.386569e-02,(45:9.198292e-04,(43:4.647396e-03,44:6.899715e-03):8.774465e-03):3.266498e-02):6.919725e-02,(41:6.000899e-03,42:5.811549e-02):2.010590e-02):2.311584e-02):2.752580e-01,(27:2.390227e-02,((28:4.692801e-02,26:5.821024e-02):3.510312e-02,29:1.499074e-01):4.185740e-02):2.514999e-01):2.904384e-02):6.177176e-02,(30:8.250620e-03,31:1.380889e-02):5.138035e-02):2.034735e-01):9.697952e-02,1:2.025561e-01);
   tree gen.444000 = [&U] ((2:1.034184e-02,3:3.818214e-02):8.743503e-02,(((21:7.425825e-03,(((14:8.287316e-03,15:2.202215e-02):1.196114e-01,((11:1.585470e-03,12:1.538435e-02):9.320236e-03,13:2.259770e-02):1.085059e-01):1.416619e-01,(((16:7.964488e-03,20:8.054994e-03):4.132096e-02,19:4.066402e-03):2.268609e-02,((18:2.686715e-02,((((7:1.922019e-02,6:5.259101e-04):2.409567e-02,(5:4.761455e-04,(9:2.888377e-02,8:1.130515e-02):2.636056e-02):2.964505e-02):5.232860e-02,4:8.092833e-03):3.936474e-02,10:3.533353e-02):3.030463e-02):1.776591e-02,17:2.931724e-02):7.657023e-03):8.458118e-02):3.201908e-02):3.116420e-02,22:3.687324e-03):1.229253e-01,((40:1.706283e-02,(((46:5.540350e-02,(((48:5.052750e-02,49:3.398996e-02):1.077355e-02,50:1.438257e-01):1.937316e-02,47:5.192578e-03):8.200643e-03):1.963093e-02,(45:3.364434e-03,(44:1.658674e-02,43:4.066133e-02):9.866813e-03):5.400222e-02):7.172575e-02,(41:1.531866e-02,42:4.948043e-02):3.390283e-02):6.413728e-02):2.049998e-01,((30:2.298133e-03,31:2.079598e-02):1.142201e-01,((32:7.828809e-03,(33:1.518788e-02,(((37:1.466466e-02,((39:5.037353e-04,38:5.870849e-03):7.241450e-02,36:1.842157e-02):5.344255e-03):1.240756e-01,(34:2.373885e-02,35:1.400766e-03):4.694785e-03):1.096232e-01,(23:8.000550e-02,(24:3.363243e-02,25:6.647872e-03):3.896289e-02):1.896456e-01):6.056030e-02):9.133067e-02):9.750132e-02,(26:6.210672e-03,((27:6.703076e-02,28:5.366385e-02):2.261533e-02,29:1.436177e-01):2.379099e-02):1.830835e-01):2.058256e-02):1.481100e-02):1.249874e-01):1.883495e-01,1:1.706374e-01);
   tree gen.446000 = [&U] ((2:1.640444e-03,3:1.857168e-02):1.937566e-02,(((21:1.740214e-03,22:1.090916e-04):1.479702e-02,(((16:1.138443e-02,20:4.142909e-03):9.686961e-03,(19:9.694708e-03,(17:8.050516e-03,(18:6.338339e-03,((9:1.253200e-02,(8:2.940655e-03,(((7:2.368021e-02,4:3.913888e-03):5.519025e-03,6:1.722935e-03):7.836017e-03,5:5.208661e-03):1.302077e-02):3.512670e-02):1.173198e-02,10:7.773932e-03):4.506108e-02):7.532005e-03):2.059335e-02):1.310244e-02):4.044912e-02,((14:1.661473e-03,15:4.348542e-03):3.510943e-02,(13:1.629513e-04,(11:8.733733e-03,12:1.504286e-02):1.122613e-02):4.971874e-02):5.834953e-02):3.645722e-02):2.105040e-02,((27:1.327577e-02,((26:4.741069e-03,29:4.610662e-02):4.512187e-02,28:1.067777e-02):5.027792e-02):6.380447e-02,((40:2.682948e-03,(41:1.556430e-02,(42:3.220302e-02,(46:2.803415e-02,(((48:1.821589e-02,49:2.126948e-02):1.739503e-02,47:3.008482e-03):8.302115e-03,(((43:1.617502e-03,45:2.349675e-03):4.376339e-03,44:7.308947e-03):1.920056e-02,50:6.770630e-02):4.097744e-04):1.716518e-03):2.944407e-02):3.511680e-03):1.858256e-02):8.210378e-02,(((((23:3.974086e-02,25:1.830901e-03):1.330788e-03,24:1.085110e-02):1.219420e-01,(33:3.613616e-03,(34:8.954610e-03,(((36:5.498810e-03,37:4.259189e-03):6.363221e-03,(39:2.082349e-03,38:6.462207e-03):3.398841e-02):4.930641e-02,35:1.415319e-02):2.241316e-02):2.711032e-02):4.826038e-02):3.496767e-02,32:1.387883e-02):3.741793e-02,(30:5.543920e-03,31:6.406479e-03):3.559031e-02):1.101619e-02):2.542357e-02):5.144753e-02):5.628794e-02,1:1.048369e-01);
   tree gen.448000 = [&U] ((((((14:3.555396e-03,15:1.482088e-04):1.015582e-01,(13:1.190805e-02,(11:2.282717e-02,12:4.883843e-03):1.177543e-02):7.797619e-02):2.370043e-02,(((18:2.084077e-03,((9:4.636379e-02,((4:1.719109e-02,(6:8.536503e-03,7:1.189826e-02):1.756584e-02):1.840314e-02,(5:1.606736e-03,8:2.294026e-02):3.805819e-03):1.896303e-02):5.578416e-02,10:6.392992e-03):9.764459e-02):3.457610e-02,((20:1.188387e-02,16:1.898639e-02):2.987703e-02,19:6.864367e-03):3.762774e-02):8.211211e-03,17:9.680751e-03):1.438386e-01):1.475366e-01,(21:3.819590e-02,22:1.871657e-02):1.892573e-02):4.998239e-02,(((30:1.525244e-03,31:1.531591e-02):4.139731e-02,((((46:2.118058e-02,(47:1.309998e-03,((50:1.895465e-01,49:2.706888e-02):1.370598e-02,48:1.419313e-02):3.328984e-02):5.525843e-02):2.668076e-03,((45:3.695987e-03,44:1.330325e-02):1.663350e-03,43:4.876735e-03):7.244926e-02):9.381816e-02,(40:3.091807e-02,(41:2.327127e-02,42:6.288860e-02):8.321904e-02):7.675184e-05):3.029306e-01,(32:1.933552e-02,((23:1.029250e-02,(25:4.240798e-04,24:1.600936e-02):3.193263e-02):3.663208e-01,(((((38:4.463112e-03,39:8.555940e-03):1.063261e-01,36:1.571865e-02):6.380831e-03,37:6.630137e-03):1.102927e-01,(35:4.263565e-03,34:1.695930e-02):9.691684e-03):9.202950e-02,33:1.601171e-02):2.784463e-02):1.223743e-01):2.946849e-02):6.538968e-02):6.051623e-03,(((27:5.656514e-02,28:4.861275e-02):2.764805e-02,26:2.085677e-02):8.705462e-02,29:4.645840e-02):1.404137e-01):1.349061e-01):1.479750e-01,(2:2.094378e-02,3:1.941044e-02):9.872185e-02,1:1.547800e-01);
   tree gen.450000 = [&U] ((2:5.070384e-03,3:2.827864e-02):1.180676e-01,((((((18:2.216123e-02,((9:8.248673e-03,(8:4.242902e-03,((4:2.938166e-02,7:1.001542e-02):1.381236e-02,(6:2.707802e-03,5:6.249724e-03):3.761624e-03):2.673177e-02):4.020547e-02):3.038817e-02,10:4.880582e-03):4.031059e-02):1.221346e-02,17:7.131969e-03):5.051550e-02,(19:9.929499e-03,(20:5.469776e-03,16:4.459032e-02):1.156826e-02):1.978622e-02):1.177477e-01,((14:5.803450e-03,15:4.936450e-03):1.198373e-01,(13:2.703876e-03,(11:1.296198e-02,12:1.084237e-02):1.849130e-02):7.209337e-02):8.680031e-02):3.861367e-02,(21:1.033517e-02,22:2.443198e-02):2.833877e-02):8.573196e-02,(((((28:5.631348e-02,27:2.845783e-02):1.346661e-02,29:7.537217e-02):9.368907e-03,26:5.742174e-03):1.625494e-01,((42:7.610329e-03,(41:7.029911e-03,(((47:1.803995e-03,((48:3.093920e-02,49:3.526355e-02):1.382655e-03,50:2.270784e-01):1.256981e-02):1.065562e-02,(44:1.503973e-02,(45:2.439947e-02,43:1.426943e-04):3.838102e-02):3.529050e-02):4.839311e-03,46:1.386749e-02):2.824865e-02):2.166805e-02):2.469750e-02,40:3.035204e-02):1.329261e-01):3.525067e-02,((30:3.061963e-03,31:1.518621e-02):1.313586e-01,(((33:8.847363e-03,((35:1.956773e-02,((37:2.820754e-02,36:4.605723e-03):1.218648e-02,(39:6.824376e-03,38:3.612086e-03):2.895402e-02):1.120168e-01):1.407095e-02,34:2.964304e-02):9.498734e-02):2.331323e-02,((25:9.867049e-03,24:1.065312e-02):5.430439e-02,23:1.096111e-02):7.310501e-02):7.562185e-02,32:3.053706e-02):7.130893e-02):1.946160e-03):1.786111e-01):9.440305e-02,1:1.348361e-01);
   tree gen.452000 = [&U] ((2:1.064262e-02,3:2.083859e-02):7.083008e-02,(((22:2.403543e-02,21:6.310515e-03):5.824125e-02,((20:1.103676e-03,(16:5.595595e-02,((((((8:3.049903e-02,(((7:6.117792e-04,6:1.198756e-02):2.787061e-02,4:8.958875e-03):3.605538e-03,5:1.936258e-03):1.906950e-02):2.235239e-02,9:1.593409e-02):5.072256e-02,10:2.261218e-03):5.375143e-02,18:2.787122e-03):4.926287e-02,17:1.590486e-02):1.748261e-02,19:6.528011e-03):2.823057e-02):6.590261e-03):1.049693e-01,((11:1.323186e-02,(13:2.844875e-02,12:1.768201e-02):1.220996e-02):1.046776e-01,(15:1.520521e-02,14:1.540336e-02):7.477145e-02):3.367181e-02):8.374444e-02):8.389717e-03,((((((((36:1.795145e-02,37:9.539653e-03):2.345769e-02,(38:3.984407e-02,39:3.580058e-03):2.020873e-02):1.308105e-01,(34:2.640329e-02,35:3.745956e-05):3.676828e-03):1.309992e-01,33:2.037617e-02):4.584205e-02,(23:1.787664e-02,(25:9.839043e-03,24:1.566769e-02):2.531482e-02):1.929851e-01):7.134281e-02,32:2.489300e-02):1.048737e-01,(30:4.115859e-05,31:3.694674e-02):1.386991e-01):2.434429e-02,(((26:1.498879e-02,(29:4.880519e-02,28:5.190256e-02):3.883823e-03):8.484242e-02,27:1.336800e-02):9.824858e-02,(50:4.436078e-02,(49:2.009313e-02,((47:6.472451e-03,(((44:8.187264e-03,(45:1.460311e-02,43:1.612635e-04):2.042394e-03):4.195798e-02,((42:3.051516e-02,41:1.074650e-02):5.215664e-04,40:5.624768e-02):5.633646e-02):2.939854e-02,46:1.849158e-02):3.417386e-02):5.110163e-02,48:6.613400e-02):3.697049e-02):1.075648e-01):1.163498e-01):6.198879e-02):2.923957e-01):9.998214e-02,1:2.578803e-01);
   tree gen.454000 = [&U] ((((30:4.023904e-02,31:1.475779e-02):3.685764e-02,((((41:1.316931e-02,42:5.757628e-02):2.887493e-02,((((48:4.543746e-02,(50:1.715782e-01,49:3.167550e-02):2.763723e-02):1.389266e-02,47:1.138403e-02):2.807362e-02,46:2.148670e-02):1.834124e-02,((45:1.736017e-02,44:7.547757e-03):4.618681e-04,43:6.666958e-03):1.174839e-01):7.847654e-02):3.938891e-02,40:4.452283e-02):3.153361e-01,((((27:1.677318e-01,28:9.720408e-02):3.183835e-02,26:1.957499e-02):3.625563e-02,29:1.289278e-01):1.911898e-01,(32:3.710940e-02,((33:2.827141e-02,((37:4.861566e-03,((38:1.407832e-02,39:1.000758e-02):5.303302e-02,36:1.115858e-02):2.056318e-02):1.124282e-01,(35:8.088188e-04,34:2.054429e-02):6.526876e-03):1.867821e-01):5.565416e-02,(23:1.829382e-02,(25:2.059728e-03,24:6.648126e-03):5.351731e-02):2.200080e-01):1.260994e-01):6.577808e-02):5.350316e-02):3.959797e-02):1.636501e-01,((21:2.065603e-02,22:1.155166e-02):3.978071e-02,(((14:4.381937e-04,15:1.281354e-03):5.459108e-02,(12:3.888632e-03,(11:1.550026e-02,13:4.007103e-02):4.833387e-03):1.674330e-01):9.329605e-02,((17:1.642516e-02,(18:1.898994e-02,((9:3.968219e-02,((4:1.672421e-02,7:2.126408e-02):1.404034e-02,(6:4.923949e-03,(5:1.775583e-03,8:1.213713e-02):2.088850e-02):7.289498e-03):8.218394e-02):5.944618e-02,10:1.826758e-02):4.853797e-02):3.825966e-02):3.117507e-02,((20:1.932327e-02,16:3.082946e-02):2.075918e-02,19:5.129018e-03):7.257364e-02):1.872791e-01):2.845645e-02):7.229256e-02):6.941392e-02,(3:2.602295e-02,2:3.740078e-04):4.415460e-02,1:1.807439e-01);
   tree gen.456000 = [&U] ((2:3.471011e-02,3:1.600016e-02):3.895412e-02,(((((27:5.322978e-02,(29:8.034184e-02,(26:4.131635e-04,28:5.255198e-02):4.290681e-02):1.074076e-02):9.471534e-02,(50:2.146322e-02,(49:3.222113e-02,((47:3.556086e-03,((((44:1.374322e-02,43:5.421402e-04):8.115219e-03,45:4.288476e-03):6.081720e-02,(41:1.034022e-02,(42:2.870598e-02,40:3.600850e-02):1.373294e-02):3.505594e-02):3.625964e-02,46:3.111226e-02):3.313818e-02):2.233873e-02,48:2.871947e-02):1.474607e-02):9.577186e-02):5.665962e-02):1.112181e-01,(((33:3.438430e-02,(((36:7.801944e-03,(38:1.034781e-03,39:2.364865e-02):4.599873e-02):7.880711e-03,37:6.951794e-03):5.637845e-02,(35:6.080892e-03,34:1.779740e-02):1.341848e-02):9.405548e-02):4.637193e-02,(23:1.757665e-03,(25:2.088669e-03,24:3.112091e-02):5.070562e-02):9.011186e-02):4.858089e-02,32:9.583743e-03):8.191221e-02):3.156538e-02,(30:2.396716e-02,31:2.479684e-02):6.681198e-02):1.231689e-02,(((20:2.515138e-03,(16:7.510911e-03,(((18:1.654208e-02,17:1.125916e-02):2.126678e-03,(((8:6.855389e-03,((4:1.038227e-03,(7:4.284126e-03,6:2.231215e-03):1.046181e-02):3.980322e-02,5:1.186367e-03):2.792239e-02):1.182944e-02,9:3.153305e-02):1.891846e-02,10:1.681115e-03):4.623568e-02):3.507573e-02,19:6.966577e-03):3.902942e-02):4.665024e-03):5.917463e-02,(((11:1.934166e-02,12:8.087230e-03):9.730700e-03,13:4.046512e-02):8.121949e-02,(15:2.715006e-03,14:4.477145e-03):5.925921e-02):4.178315e-02):7.722538e-02,(22:1.764211e-02,21:4.675984e-03):3.429371e-02):6.954447e-02):1.714927e-01,1:4.620884e-02);
   tree gen.458000 = [&U] (((((27:7.606352e-02,(28:9.766862e-02,(29:9.060036e-02,26:8.927063e-03):1.289900e-02):2.095790e-02):1.825698e-01,((((25:5.316575e-04,(24:3.486630e-02,23:1.041286e-01):2.973373e-03):1.668515e-01,((34:2.695276e-02,35:2.455198e-02):3.269963e-02,((36:8.076923e-03,(38:2.676854e-02,39:6.852159e-03):5.633898e-02):2.076531e-02,37:3.704960e-03):1.442112e-01):1.543518e-01):4.092403e-02,33:1.185934e-02):1.291337e-01,32:2.493556e-05):7.620916e-02):5.500392e-02,((40:1.115253e-02,((42:3.364651e-02,41:2.197785e-03):2.723907e-02,(((43:3.890830e-03,44:3.551977e-02):5.979732e-03,45:9.228170e-03):5.230410e-02,((((49:4.071891e-02,48:2.101831e-02):6.928114e-03,50:1.682427e-01):4.354760e-02,47:1.888694e-02):2.124132e-02,46:2.507117e-02):3.618986e-02):2.637942e-02):2.732277e-02):1.573103e-01,(31:1.748312e-02,30:7.750412e-03):4.004844e-02):2.878407e-02):1.756710e-01,((22:1.132622e-03,(((14:1.518480e-03,15:1.971069e-03):4.087442e-02,(13:1.471221e-02,(11:1.204330e-02,12:1.249762e-03):4.194339e-02):1.026750e-01):8.764319e-02,(16:1.114441e-02,(20:2.819938e-03,(((18:1.813440e-03,(((5:2.212805e-03,(6:1.082120e-02,((9:4.105867e-02,4:1.380045e-02):2.008748e-03,7:4.749131e-03):2.103641e-02):1.086288e-02):6.295052e-03,8:1.378479e-02):3.659025e-02,10:9.777737e-03):6.301706e-02):8.830610e-03,17:4.880087e-02):1.637098e-02,19:1.291394e-02):4.875752e-02):3.446629e-05):7.314280e-02):1.046308e-01):2.045473e-02,21:8.397780e-03):1.127159e-01):8.939584e-02,(3:5.008953e-02,2:1.456663e-02):4.833812e-02,1:9.703397e-02);
   tree gen.460000 = [&U] ((2:2.379227e-03,3:5.477371e-02):3.857580e-02,(((((25:2.982800e-03,23:1.122084e-01):1.144363e-02,24:1.841659e-02):2.398037e-01,(30:1.398792e-02,31:3.357355e-03):8.690111e-02):1.337024e-01,(((50:4.739478e-02,(40:2.042796e-02,((41:1.364850e-02,(((43:4.818519e-03,(45:9.937111e-03,44:2.775486e-02):1.159932e-02):4.487945e-02,46:2.865300e-02):3.203313e-02,(47:2.219514e-02,(48:4.366655e-02,49:1.948497e-02):5.351029e-02):6.520347e-03):1.216775e-01):6.001170e-03,42:2.477208e-02):4.856565e-02):1.135487e-01):1.653963e-01,(27:4.736992e-02,(26:2.261579e-02,(29:8.344389e-02,28:9.894209e-02):1.066044e-02):2.571446e-02):1.002155e-01):6.668108e-02,(((((37:1.518796e-02,(36:4.938956e-03,(38:4.543704e-04,39:2.741637e-02):5.042718e-02):2.285564e-02):5.742785e-02,35:1.156442e-03):2.474561e-02,34:2.634234e-02):8.220353e-02,33:4.733183e-03):1.359294e-01,32:7.673402e-03):1.174788e-01):7.515064e-02):8.669108e-02,((22:1.928783e-02,21:3.754004e-03):4.995065e-02,(((16:5.800997e-02,20:4.128407e-04):1.131572e-02,(((17:4.175319e-02,18:3.254946e-02):9.634800e-03,((9:2.751102e-02,(8:1.911459e-03,(((7:1.248038e-02,6:2.190629e-02):8.041493e-03,4:1.127817e-02):3.017848e-02,5:6.298839e-03):2.405991e-02):3.855714e-02):6.755952e-02,10:5.359065e-04):1.030677e-01):4.067906e-02,19:3.327923e-02):2.565117e-02):9.483450e-02,(((12:1.130458e-02,11:2.084913e-02):3.336380e-02,13:2.403140e-02):5.924274e-02,(15:1.740193e-02,14:1.593925e-02):4.978927e-02):1.147273e-01):6.582226e-02):1.649863e-01):5.993603e-02,1:2.093109e-01);
   tree gen.462000 = [&U] (((((26:4.138385e-03,(29:8.113220e-02,(27:1.050714e-01,28:7.746331e-02):3.209257e-02):2.957077e-02):1.469292e-01,(((33:1.573670e-02,(((((38:1.146263e-02,39:1.258505e-02):3.028847e-02,(37:3.130316e-02,36:2.476816e-02):4.158643e-02):9.980780e-02,34:1.280488e-02):7.901067e-03,35:2.597273e-02):5.865540e-02,((25:1.972143e-02,24:5.364836e-02):4.204128e-02,23:3.403443e-02):1.691545e-01):2.804297e-02):1.573392e-01,32:1.538649e-02):7.286025e-02,(31:9.209668e-03,30:3.026247e-02):1.453891e-01):3.754674e-03):3.781419e-02,((((((43:3.834039e-03,45:1.024345e-02):1.671805e-02,44:3.043796e-02):2.665244e-02,46:1.949649e-02):7.591896e-02,(47:1.124121e-02,((50:1.902860e-01,49:8.333304e-02):2.694755e-02,48:1.867491e-02):2.036381e-02):2.609246e-02):7.359840e-02,(41:1.955520e-03,42:7.445202e-02):3.578964e-02):9.036601e-02,40:2.050995e-02):2.395352e-01):2.130257e-01,(21:1.747206e-02,(22:6.699118e-04,(((14:9.183599e-03,15:1.769351e-02):6.337351e-02,(13:8.605999e-02,(11:2.006816e-02,12:1.214625e-02):3.589339e-03):1.704074e-01):6.684343e-02,((((18:8.240777e-03,(((9:6.063098e-02,(5:4.977102e-03,((4:5.459890e-02,7:6.358743e-03):7.456389e-03,6:7.027074e-03):2.294941e-02):1.923000e-02):5.028531e-03,8:3.747386e-02):4.450171e-02,10:1.022903e-02):6.280442e-02):1.555725e-02,17:3.719503e-02):5.024414e-02,19:1.304831e-02):7.841983e-02,(16:3.692058e-02,20:6.914900e-03):4.741096e-02):1.645174e-01):1.075873e-01):6.197855e-02):1.189750e-01):1.568743e-01,(3:1.137237e-02,2:2.193261e-02):1.069317e-01,1:2.694021e-01);
   tree gen.464000 = [&U] ((((29:7.118872e-02,((27:6.209332e-02,28:9.835853e-02):4.301823e-02,26:8.841029e-02):5.566546e-02):1.881997e-01,((((((37:2.843905e-03,((39:1.514561e-02,38:3.086037e-03):7.018555e-02,36:1.506801e-02):5.238593e-02):7.606220e-02,(34:3.414272e-02,35:1.895189e-02):2.517274e-03):1.031323e-01,33:7.739682e-03):1.130165e-01,((25:2.546568e-03,24:1.834223e-02):4.749734e-02,23:5.097079e-02):2.615912e-01):1.400326e-01,32:1.844905e-03):1.066008e-01,((((41:7.751895e-03,42:5.370424e-02):6.412413e-03,(((43:6.521058e-05,44:1.777800e-02):3.229586e-02,45:4.389685e-03):7.384183e-02,((47:6.512878e-03,((50:1.687046e-01,49:3.339702e-02):3.023456e-04,48:3.399358e-02):3.412711e-02):3.978161e-02,46:1.766815e-02):8.405679e-03):6.379867e-02):4.032644e-02,40:4.586700e-03):2.917008e-01,(31:4.154846e-02,30:2.284449e-02):7.708645e-02):3.849825e-02):2.504495e-02):6.207739e-02,((((14:3.956024e-03,15:5.640898e-03):9.865010e-02,((11:1.847922e-02,13:2.460000e-02):1.641679e-02,12:1.013085e-02):7.400084e-02):6.724889e-02,((20:1.434617e-02,16:1.487642e-02):3.903790e-02,((17:7.300613e-02,(18:3.152899e-02,((9:3.955649e-03,(8:1.678999e-02,((6:5.057853e-02,(7:5.333016e-02,4:3.009368e-03):2.195429e-02):8.555766e-03,5:1.210585e-02):7.982828e-03):2.348638e-02):4.171199e-02,10:2.112209e-03):6.200791e-02):3.104386e-02):4.628526e-02,19:2.337670e-02):2.745262e-02):1.605264e-01):4.785405e-02,(22:1.835579e-02,21:8.508780e-03):8.835969e-02):1.413226e-01):1.242205e-01,(2:2.911194e-03,3:5.474222e-02):9.686293e-02,1:1.827908e-01);
   tree gen.466000 = [&U] ((2:1.662645e-03,3:6.620985e-02):4.345474e-02,((((((12:8.750628e-03,11:3.221128e-02):1.944604e-02,13:1.719768e-02):1.999040e-01,(14:3.224109e-04,15:9.890662e-03):8.460275e-02):1.540694e-01,(17:4.188872e-02,((18:9.255762e-03,(((6:2.280886e-02,(9:5.136699e-02,7:1.698841e-02):1.700593e-02):2.136311e-02,((8:7.089954e-02,5:3.815026e-04):4.642988e-02,4:9.490185e-03):1.587146e-02):1.029807e-01,10:3.442368e-02):2.155865e-02):1.599667e-02,((20:1.536667e-02,16:7.230733e-03):5.837001e-02,19:2.436096e-02):1.809429e-02):9.852338e-02):1.622480e-01):1.157745e-01,(21:7.815395e-03,22:3.349317e-02):1.030588e-01):7.273295e-02,((31:3.494850e-02,30:2.026835e-02):5.150906e-02,((40:1.649548e-02,((41:1.651222e-02,42:7.098667e-02):1.786944e-02,(((43:4.479680e-03,(44:2.071438e-02,45:5.545853e-03):2.963314e-03):1.099939e-01,(((49:3.223639e-02,50:2.750839e-01):3.122369e-02,48:4.209069e-02):6.055030e-02,47:1.343875e-02):1.988547e-02):9.820457e-04,46:2.500142e-02):6.070930e-02):3.032194e-02):8.289970e-02,((32:6.623654e-03,((23:6.398574e-04,(24:4.228722e-02,25:1.907614e-02):7.115434e-02):1.888623e-01,(((35:1.226708e-02,34:1.375575e-02):3.290158e-02,((39:7.091323e-03,38:1.763628e-02):5.211490e-03,(37:1.906931e-02,36:5.222764e-03):1.592037e-02):1.933784e-01):1.542321e-01,33:1.693181e-02):1.972029e-02):2.221135e-01):1.323352e-01,(27:1.089241e-02,((26:5.543463e-02,29:5.745810e-02):4.513162e-02,28:7.622570e-02):5.248505e-02):3.940860e-01):4.641050e-02):5.262128e-02):2.584706e-01):9.134950e-02,1:3.652006e-01);
   tree gen.468000 = [&U] ((((32:2.424082e-03,(((34:3.289717e-02,((37:2.006983e-02,((38:1.259938e-02,39:3.008936e-03):2.459633e-02,36:1.879760e-02):1.208006e-02):1.558430e-01,35:7.941100e-04):6.856001e-03):9.229231e-02,33:3.707655e-02):1.304462e-02,((23:6.086666e-02,24:8.578820e-03):3.784853e-04,25:6.741594e-03):1.982442e-01):1.059164e-01):4.944101e-02,((((27:1.021256e-01,(28:5.762300e-02,29:7.445044e-02):2.411225e-02):1.481179e-02,26:1.542623e-02):1.850512e-01,((((46:4.409576e-02,(47:2.259002e-02,(49:8.035545e-02,48:9.702048e-02):1.840003e-02):2.004184e-02):3.777985e-03,((44:1.045911e-02,43:2.028840e-03):1.710763e-02,45:1.127595e-02):7.426227e-02):2.623933e-02,((41:1.031852e-02,42:5.444846e-02):2.439073e-02,40:7.198197e-02):2.285945e-02):1.781806e-01,50:7.364844e-02):2.418107e-01):6.009150e-02,(31:2.653571e-02,30:1.904201e-02):2.235857e-01):1.872279e-02):3.236397e-01,((((13:9.652754e-03,(11:5.896611e-03,12:1.199327e-02):1.944000e-02):8.670723e-02,(15:1.977805e-03,14:1.584078e-02):3.490126e-02):1.265481e-01,(20:1.082565e-01,(16:2.500501e-02,(19:4.565865e-02,(((10:2.843328e-03,((8:4.225959e-03,(((7:5.912944e-03,6:1.835581e-02):1.795203e-02,4:2.451914e-03):1.027727e-02,5:4.846072e-03):4.128573e-02):3.089038e-02,9:1.154653e-03):5.675461e-02):8.831061e-02,18:2.154878e-03):2.345180e-02,17:3.435057e-02):3.009873e-02):4.466123e-02):4.409492e-03):4.889216e-02):1.837212e-01,(21:1.371025e-02,22:6.226330e-03):4.291401e-02):1.381653e-01):1.145670e-01,(2:4.445208e-04,3:2.794268e-02):5.522220e-02,1:3.052388e-01);
   tree gen.470000 = [&U] ((2:4.175937e-03,(((21:4.156290e-03,(((13:1.307061e-02,(11:2.055509e-02,12:3.412866e-02):6.491410e-02):3.922070e-02,(14:1.316524e-03,15:2.695088e-03):1.185431e-01):1.625417e-01,((((17:7.442099e-02,(18:3.729600e-02,((8:5.018029e-03,(5:1.395583e-02,((7:7.265743e-03,6:1.411099e-02):1.124700e-02,(4:1.554382e-03,9:6.724295e-02):1.074556e-02):1.108852e-02):2.513167e-02):4.392944e-02,10:1.822532e-02):5.455781e-02):1.467107e-02):2.702295e-02,19:2.201041e-02):3.533316e-02,20:4.501997e-03):6.113562e-03,16:1.116468e-02):7.255413e-02):1.020048e-01):9.546364e-03,22:2.965597e-02):1.028359e-01,((29:5.667344e-02,((28:1.013378e-01,27:1.749976e-01):2.529049e-02,26:4.071198e-03):4.591164e-02):1.887470e-01,((((45:5.084483e-03,(44:2.568030e-02,43:6.770119e-03):7.921589e-03):7.173876e-02,(((50:1.845977e-01,47:4.548478e-04):8.820087e-03,(49:4.547505e-02,48:6.865091e-02):3.773270e-02):2.882603e-02,46:3.346812e-02):8.123095e-03):3.675800e-02,(40:8.920643e-02,(42:5.060949e-02,41:8.791574e-03):2.140242e-02):2.668091e-02):2.311303e-01,((31:3.777548e-02,30:1.818642e-02):1.349436e-01,(32:1.894312e-02,((23:3.928013e-02,(25:1.083157e-02,24:2.362987e-02):2.951743e-02):2.325771e-01,((((36:4.129799e-02,(39:6.366873e-03,38:2.871035e-02):2.877868e-02):1.423661e-02,37:2.909219e-02):1.759512e-01,(34:6.593825e-03,35:2.317375e-02):3.393838e-02):8.961821e-02,33:5.156427e-03):6.321388e-02):1.273198e-01):4.464120e-02):2.174439e-02):2.301551e-03):1.807953e-01):2.235326e-01):2.130975e-02,3:1.891682e-02,1:3.713083e-01);
   tree gen.472000 = [&U] (((((29:3.369935e-02,(26:2.488484e-02,(28:5.591296e-02,27:8.319926e-02):6.998295e-02):2.257741e-02):1.006245e-01,((32:1.574260e-03,((23:4.016543e-02,(25:2.862602e-03,24:3.983375e-02):4.771784e-02):1.994416e-01,(((34:1.136353e-02,35:1.400852e-02):3.572794e-02,(37:1.470889e-02,(36:6.173219e-03,(38:2.723029e-04,39:5.885196e-03):2.929778e-02):3.788552e-02):8.209201e-02):1.001891e-01,33:7.250859e-03):5.708903e-02):5.696641e-02):1.289216e-01,(31:2.387834e-03,30:2.447108e-02):7.139884e-02):1.826609e-02):3.130596e-02,((49:4.534687e-02,((47:6.016677e-04,(((42:3.126712e-02,41:1.670469e-02):2.644560e-02,40:8.054899e-03):5.866137e-02,(((43:4.017649e-03,45:2.670550e-03):5.476445e-03,44:2.549485e-02):2.199690e-02,46:7.181194e-02):1.336371e-02):9.506048e-02):9.725807e-03,48:3.015267e-02):2.856428e-02):1.407678e-01,50:4.535646e-02):1.813321e-01):1.009098e-01,((22:6.229886e-03,21:2.839412e-02):2.916484e-02,((((12:1.527207e-03,11:1.982218e-02):3.371678e-02,13:2.368624e-03):8.988826e-02,(15:3.265172e-03,14:8.391856e-03):1.474257e-02):1.113988e-01,((16:2.154792e-02,20:3.985854e-02):8.894801e-03,(19:3.951246e-03,(17:2.370208e-02,(18:8.910209e-03,(10:9.354049e-04,((8:7.817084e-03,(5:5.673953e-03,((7:5.083881e-03,6:4.174827e-02):5.896515e-03,4:2.428171e-03):6.161606e-03):2.462223e-02):2.729059e-02,9:9.109459e-03):3.022230e-02):8.577214e-02):2.218994e-02):2.288055e-02):1.914056e-02):1.807618e-02):4.776427e-02):8.314702e-02):9.171041e-02,(2:7.599653e-03,3:3.230347e-02):2.753808e-02,1:1.908106e-01);
   tree gen.474000 = [&U] (3:3.477480e-02,(2:5.708210e-03,(((((29:6.549312e-02,(26:4.079891e-03,(27:5.614802e-02,28:6.482336e-02):8.620545e-02):9.996501e-02):7.626751e-02,(32:9.227105e-04,((23:4.881575e-02,(25:6.813334e-03,24:4.016842e-02):2.698576e-02):1.829715e-01,(33:3.212175e-02,((35:5.478221e-03,34:3.801567e-02):2.095245e-02,((37:1.333599e-02,36:7.770298e-03):2.270273e-02,(38:1.357195e-02,39:1.163540e-03):9.389407e-03):1.187308e-01):9.001098e-02):1.547532e-03):6.830694e-02):6.456359e-02):3.922261e-02,(31:5.264880e-03,30:1.937944e-03):9.908290e-02):2.102663e-02,(((46:6.584208e-02,((44:2.998833e-02,(45:5.284676e-03,43:2.606010e-03):5.785798e-03):5.143544e-02,(40:3.247326e-02,(41:6.892746e-02,42:1.538918e-02):4.823519e-02):5.095865e-02):3.349400e-03):9.145308e-03,(47:1.385231e-02,(49:4.658017e-02,48:1.608292e-02):7.777051e-02):2.344872e-02):8.026447e-02,50:9.880274e-02):3.065495e-01):1.800553e-01,((22:2.904065e-03,21:2.717471e-02):2.019993e-02,((((12:1.453359e-02,11:1.291984e-02):1.435497e-02,13:4.470134e-02):9.930969e-02,(15:2.217981e-03,14:1.320193e-02):1.501379e-01):5.635550e-02,(16:6.040314e-02,(20:4.832346e-02,((17:4.141268e-02,(18:4.025524e-03,(10:8.176175e-03,((8:7.479617e-03,((6:4.851814e-03,(4:1.311404e-02,7:1.195972e-02):3.144727e-02):4.723752e-03,5:5.062064e-03):3.167205e-02):2.940650e-02,9:4.383523e-02):1.278929e-02):4.639559e-02):7.814812e-02):8.230637e-02,19:3.839430e-02):2.812013e-02):3.384575e-03):4.748633e-02):3.129521e-02):1.467165e-01):1.237092e-01):1.649398e-02,1:3.406716e-01);
   tree gen.476000 = [&U] (((21:6.658365e-03,22:1.869976e-02):1.639723e-01,((((29:5.316947e-02,((28:5.807874e-02,27:7.214171e-02):5.341916e-02,26:1.332081e-02):3.717163e-02):1.039382e-01,(((31:1.046675e-02,30:1.788325e-02):2.304541e-02,(25:1.429742e-02,(23:1.043281e-01,24:2.558066e-02):7.150112e-03):1.933071e-01):9.464447e-02,(40:3.345284e-02,(((46:4.620117e-02,(47:8.421753e-03,((50:1.630874e-01,48:6.281518e-02):1.818709e-02,49:3.577811e-02):5.347601e-02):3.543642e-02):1.240210e-02,(44:2.637931e-02,(43:4.354948e-03,45:2.687493e-03):7.686421e-03):7.393158e-02):7.241697e-02,(41:2.165586e-04,42:9.817824e-02):1.780241e-02):2.922611e-02):2.913508e-01):4.872439e-02):4.004411e-03,(((34:2.506616e-02,(35:6.134434e-03,((36:1.913543e-02,37:6.961675e-04):3.004335e-03,(38:2.136064e-02,39:1.714241e-03):3.518632e-02):1.505984e-01):1.766671e-02):6.799130e-02,33:1.543951e-04):1.556868e-01,32:2.632469e-02):9.576059e-02):1.345153e-01,((((12:2.197599e-02,11:7.496035e-03):2.514110e-02,13:2.612260e-02):7.324259e-02,(14:4.487753e-02,15:5.723956e-03):5.176351e-02):5.810258e-02,((20:2.710124e-02,16:1.528775e-02):1.247628e-02,(((((9:4.896896e-02,(8:4.991898e-03,(5:7.963065e-03,(4:1.017846e-02,(7:1.730597e-02,6:2.277879e-02):7.707295e-03):1.312259e-02):3.079212e-02):1.464906e-02):4.491592e-02,10:3.764942e-02):7.511878e-02,18:1.250645e-02):3.176312e-03,17:2.210699e-02):5.528292e-02,19:3.378009e-03):2.141389e-02):1.667234e-01):3.721281e-02):2.504339e-02):1.648477e-01,(2:1.935628e-03,3:3.119575e-02):6.217475e-02,1:2.026017e-01);
   tree gen.478000 = [&U] (((((40:1.970276e-02,(42:3.488267e-02,(41:2.065716e-02,((47:1.707466e-02,((50:1.203879e-01,48:3.781968e-02):9.809947e-03,49:4.466378e-02):5.662793e-02):1.077256e-01,((44:3.334652e-02,(43:5.194499e-04,45:4.112423e-03):4.653776e-03):5.651356e-02,46:2.391704e-02):1.448928e-02):7.838024e-02):7.719927e-04):4.604981e-02):1.882474e-01,(((((35:8.117244e-03,34:3.336621e-02):1.266544e-02,(37:1.274386e-02,(36:1.837944e-02,(38:6.673349e-03,39:6.750831e-03):2.393347e-02):2.518923e-02):1.245077e-01):7.784406e-02,33:1.511650e-02):1.345742e-01,32:2.308896e-03):7.984387e-02,(((28:8.488122e-02,29:5.142677e-02):1.345596e-02,26:2.416466e-02):3.155496e-02,27:3.252405e-02):1.414265e-01):1.092263e-02):2.132648e-02,((23:7.828362e-02,(25:1.941877e-02,24:8.068615e-03):4.167607e-03):2.167838e-01,(30:4.660358e-02,31:3.833800e-02):1.665988e-02):1.888902e-01):1.421548e-01,((((12:1.591616e-02,11:2.800283e-02):2.615831e-02,13:2.697070e-02):8.872359e-02,(14:1.425592e-02,15:5.255316e-05):1.579982e-01):1.000122e-01,(((((((9:2.132637e-02,((6:4.783740e-03,(5:7.741804e-03,8:4.340529e-03):7.784409e-03):2.745857e-02,(4:2.739624e-03,7:5.150191e-04):2.119079e-03):4.599033e-02):5.153393e-02,10:1.854244e-02):4.530003e-02,18:1.677407e-03):4.517797e-02,17:1.010202e-02):5.402850e-02,19:1.598956e-02):5.979222e-02,(20:2.336737e-03,16:3.538892e-02):1.877770e-02):9.665113e-02,(21:1.042853e-02,22:2.206727e-02):7.569544e-02):3.470941e-03):6.889243e-02):5.936951e-02,(2:1.407400e-02,3:4.833794e-02):9.670872e-03,1:1.383331e-01);
   tree gen.480000 = [&U] (((((((42:4.018701e-02,40:3.286753e-02):2.379485e-02,41:2.904662e-02):3.211507e-02,(46:3.686691e-02,((47:1.648693e-02,(49:3.969516e-02,48:4.604089e-02):2.381322e-02):1.774983e-02,(44:2.857358e-02,(43:1.752468e-02,45:2.349859e-03):2.264570e-05):6.185846e-02):5.822591e-03):1.784114e-02):3.523196e-02,50:1.212892e-01):8.866222e-02,(((32:1.343790e-02,(((25:1.221798e-02,24:4.491093e-02):5.598586e-02,23:3.152727e-02):9.641453e-02,((((36:9.100649e-03,37:1.949864e-02):1.511507e-02,(38:3.269801e-02,39:6.819772e-03):1.862248e-02):8.720931e-02,(35:8.572440e-04,34:3.019780e-02):4.771581e-02):6.925130e-02,33:1.047255e-02):2.081878e-02):9.816181e-02):1.115404e-01,(30:8.915299e-03,31:7.168427e-03):8.179668e-02):3.243026e-02,((28:7.580540e-02,(29:4.103435e-02,27:1.532769e-01):5.184809e-03):8.290623e-03,26:6.070851e-02):1.473706e-01):7.995522e-02):9.855442e-02,(((((13:1.296965e-02,(11:2.036085e-02,12:3.093751e-03):7.702315e-03):6.152986e-02,(15:1.620487e-02,14:1.176128e-02):3.957087e-02):1.214761e-01,(20:1.573892e-02,(((17:5.349129e-02,(18:8.573249e-03,((9:3.104750e-03,((5:1.172997e-02,((7:2.380923e-03,4:4.272507e-02):1.126816e-02,6:1.743277e-02):3.228764e-02):5.014967e-02,8:2.563009e-02):1.084878e-01):4.460300e-02,10:2.337590e-03):3.476011e-02):1.573226e-02):6.233117e-02,19:6.034316e-03):6.757611e-02,16:1.916812e-02):1.215011e-03):4.430082e-02):5.927205e-02,21:8.716198e-03):1.193847e-02,22:2.087002e-04):1.114741e-01):3.869543e-02,(2:1.036862e-02,3:3.087507e-02):7.587446e-02,1:2.029444e-01);
   tree gen.482000 = [&U] ((((22:1.032181e-02,21:1.384704e-02):1.163100e-01,((((((10:2.504779e-03,(((((7:1.539035e-02,6:1.771213e-02):1.572733e-02,4:1.858473e-02):1.259261e-02,5:4.132267e-03):1.207183e-02,8:1.351156e-02):4.239526e-02,9:1.809412e-02):5.299197e-02):6.288906e-02,18:7.373919e-03):2.222053e-02,17:3.008883e-02):5.027223e-02,19:4.468962e-03):3.045049e-02,(20:3.365135e-02,16:1.704314e-02):3.487881e-03):9.836909e-02,(((13:3.033766e-02,11:4.528368e-02):6.228806e-03,12:1.814987e-02):9.330317e-02,(15:9.952789e-03,14:1.121272e-02):6.350404e-02):6.999630e-02):1.175869e-01):5.402550e-02,(((32:2.126721e-02,(((35:4.934871e-03,34:4.056742e-02):3.163730e-02,((36:2.467461e-02,(38:1.658499e-02,39:4.351465e-03):5.084999e-02):3.696304e-02,37:8.353758e-03):2.330655e-01):6.826166e-02,33:6.267449e-02):1.371156e-01):2.088054e-01,((27:7.201623e-02,((29:3.026513e-02,26:8.346999e-03):7.191653e-03,28:8.682871e-02):2.111618e-02):1.446127e-01,((((46:2.335502e-02,((43:1.293906e-02,44:7.993825e-03):7.379900e-03,45:9.751390e-03):4.881761e-02):4.004173e-02,((49:2.755000e-02,48:2.642576e-02):4.199561e-02,47:1.359807e-03):7.949776e-03):2.124063e-01,((41:1.263403e-02,42:4.123760e-02):5.437232e-02,40:4.237124e-02):3.508578e-02):6.285291e-02,50:1.147089e-01):1.009609e-01):4.415171e-02):5.216309e-02,((31:2.593058e-02,30:1.448115e-02):6.635597e-02,((25:1.153492e-02,23:3.997680e-02):4.816954e-04,24:2.366754e-02):1.816475e-01):3.930056e-02):1.459302e-01):1.417403e-01,(2:1.077050e-02,3:4.470327e-02):6.016933e-02,1:2.623042e-01);
   tree gen.484000 = [&U] (((((((((43:2.797370e-03,(44:7.141660e-03,45:5.313664e-03):1.335250e-02):6.133672e-02,46:6.646628e-02):1.778831e-02,((42:1.311369e-01,41:7.694341e-03):1.324968e-01,40:2.371890e-02):5.577952e-02):7.770586e-02,((48:5.969046e-02,49:4.162631e-02):5.356021e-02,47:3.617400e-03):1.054871e-02):2.129825e-01,50:1.181415e-01):1.599721e-01,((32:2.284312e-02,(((23:2.826164e-02,(25:6.435439e-03,24:3.244833e-02):6.341125e-02):2.515135e-01,(34:3.748773e-03,((((37:2.120677e-02,36:5.571126e-03):3.910588e-02,38:1.543836e-02):4.228763e-03,39:2.528275e-03):2.167732e-01,35:1.224861e-02):5.326369e-02):2.017374e-01):7.437199e-02,33:1.351040e-02):1.536561e-01):2.259230e-01,(30:2.938514e-02,31:2.351854e-02):1.112533e-01):2.416303e-01):1.599229e-01,((28:4.278273e-02,27:7.134435e-02):5.657069e-02,(26:5.758060e-02,29:5.840278e-02):2.891693e-02):2.452034e-01):2.118794e-01,(((((11:8.044445e-03,13:5.798928e-02):2.435194e-02,12:1.080377e-02):1.276889e-01,(15:3.994607e-03,14:1.879323e-02):1.277494e-01):7.343945e-02,(((17:5.926094e-03,(18:5.003361e-03,((((8:5.243506e-02,5:2.794486e-02):3.887680e-02,(4:2.159654e-02,(7:2.692677e-02,6:1.545828e-02):1.263956e-02):4.085369e-04):3.164439e-02,9:7.474183e-02):1.402296e-01,10:8.804491e-03):6.141669e-02):2.694643e-02):4.264256e-02,19:2.122295e-02):9.861263e-03,(20:2.521697e-02,16:3.052248e-02):4.971730e-02):6.164318e-02):5.876200e-02,(21:1.586362e-02,22:4.511696e-02):1.165229e-01):1.426304e-01):9.988665e-02,(2:1.512876e-02,3:2.595136e-02):8.502049e-02,1:3.068160e-01);
   tree gen.486000 = [&U] (((((30:1.890454e-03,31:3.644372e-03):1.817578e-01,((32:2.765999e-02,((33:1.036739e-02,(23:4.666903e-02,(25:1.143837e-02,24:2.617784e-02):7.204466e-02):1.559868e-01):2.914804e-02,(((36:1.579430e-02,(39:9.469100e-07,38:4.875682e-03):6.627585e-02):1.883245e-02,37:2.775387e-03):4.439066e-02,(35:4.690364e-06,34:3.155774e-02):2.277362e-02):1.263337e-01):2.162198e-01):6.069627e-02,(((((((43:1.295369e-03,45:2.887167e-04):3.751333e-03,44:9.164334e-03):4.171112e-02,46:3.345129e-02):5.612944e-02,((49:4.812149e-02,(50:2.424034e-01,48:4.184062e-02):2.028581e-02):1.962302e-02,47:4.425327e-03):2.040266e-02):6.167272e-02,42:5.028967e-02):4.277824e-06,41:7.925108e-03):5.833233e-02,40:6.186431e-03):1.914189e-01):3.523407e-02):1.762541e-02,(((27:5.527476e-02,28:5.033301e-02):3.358773e-02,26:8.451455e-03):5.240810e-02,29:1.331174e-01):2.049645e-01):6.098922e-02,((22:3.002943e-02,21:1.293859e-02):5.485447e-02,((((11:2.106170e-02,12:2.334730e-02):5.045843e-02,13:1.711223e-02):3.990291e-02,(14:3.107959e-03,15:7.895739e-04):7.502769e-02):1.382642e-01,(17:1.703814e-02,(((20:5.459783e-02,16:4.163012e-02):3.327109e-02,19:3.401733e-02):7.560081e-02,(18:2.311195e-03,(((8:1.178423e-02,(((6:1.424546e-02,7:6.473996e-03):3.727701e-02,4:2.126082e-02):2.555256e-02,5:8.292795e-03):8.076649e-03):4.633393e-02,9:1.615659e-02):9.697342e-02,10:1.249396e-02):3.128310e-02):1.656318e-02):1.672656e-02):1.299811e-01):8.887082e-02):2.084142e-01):1.371886e-01,(3:5.099590e-02,2:2.667631e-02):7.197042e-02,1:1.986361e-01);
   tree gen.488000 = [&U] (((22:1.598142e-02,(21:1.065513e-02,((((18:5.421166e-03,(((8:3.784603e-02,(((4:3.740381e-03,(7:2.807421e-03,9:4.555803e-02):2.040768e-02):1.316550e-02,6:6.297496e-03):4.189939e-02,5:4.615920e-03):5.503793e-02):1.083209e-01,((13:5.591853e-03,(12:1.092483e-02,11:2.342472e-02):7.619629e-03):6.260223e-02,(14:2.122279e-03,15:9.604375e-03):8.112811e-02):1.052560e-01):3.393575e-03,10:1.684898e-02):5.106268e-02):9.492994e-03,17:3.576428e-02):3.250951e-02,19:7.468269e-03):1.262030e-02,(16:1.038862e-02,20:1.104939e-02):3.053130e-02):1.186310e-01):3.811630e-02):1.956373e-01,(((((35:1.509052e-02,((38:2.595325e-02,39:1.716428e-02):5.718410e-02,(36:1.317269e-02,37:1.068798e-02):2.491671e-02):1.269611e-01):1.058882e-02,34:2.209582e-02):9.790718e-02,33:4.106002e-02):1.364424e-01,32:1.870318e-02):1.073093e-01,(((40:2.848787e-02,(((((50:2.183177e-01,48:3.845048e-02):2.486794e-02,(47:5.547256e-02,49:6.607156e-02):1.523683e-03):5.493909e-02,46:1.485746e-02):3.925094e-02,((45:1.947091e-02,44:1.249246e-02):1.524914e-02,43:6.698861e-03):3.807512e-02):3.099474e-02,(42:5.482245e-02,41:3.890687e-02):3.925546e-02):1.142044e-02):3.412795e-01,(26:3.573805e-03,((27:6.074598e-02,28:4.243738e-02):9.757315e-03,29:8.713718e-02):3.916452e-02):2.629961e-01):9.703358e-04,((31:6.778800e-02,30:4.444114e-03):4.856997e-02,((24:2.045100e-02,25:2.370262e-02):1.745247e-02,23:4.580610e-02):2.176373e-01):7.244303e-02):4.904768e-02):7.732785e-02):1.641470e-01,(2:8.894863e-03,3:2.252671e-02):4.802923e-02,1:2.215610e-01);
   tree gen.490000 = [&U] (((((32:3.730319e-02,(((24:2.702913e-02,25:4.808600e-03):3.534884e-02,23:3.568667e-02):1.123511e-01,((((36:1.006464e-02,37:5.049274e-03):1.293736e-02,(38:3.394338e-02,39:2.245938e-02):7.925122e-03):1.024385e-01,(35:4.821237e-02,34:1.833139e-02):2.987842e-02):5.901925e-02,33:3.914765e-02):1.844785e-02):1.240796e-01):1.684462e-01,(29:7.081438e-02,((28:5.451779e-02,27:7.489010e-02):6.389313e-02,26:1.573637e-02):6.096740e-02):1.139460e-01):6.481629e-02,((40:1.252226e-02,((((50:1.798127e-01,(49:3.647967e-02,48:2.655265e-02):6.368774e-02):1.800292e-03,47:3.697265e-03):3.505028e-02,(((45:7.117587e-04,43:1.079489e-02):1.907720e-02,44:3.737227e-03):1.101006e-01,46:3.542411e-02):1.248977e-03):4.721039e-02,(42:4.526062e-02,41:1.289321e-03):5.528920e-03):4.792583e-02):1.655418e-01,(30:6.012777e-03,31:2.962345e-02):6.936483e-02):2.784156e-02):1.716964e-01,((21:1.682209e-02,22:1.245511e-02):1.938283e-03,((16:1.931397e-02,20:5.779454e-03):2.023361e-02,(19:4.831648e-02,(17:3.476097e-02,(18:1.591945e-02,(((9:1.455348e-03,(((4:5.535441e-04,(6:8.663538e-03,7:6.418263e-03):9.703108e-03):9.912561e-03,5:3.514053e-02):6.441159e-02,8:1.058499e-02):3.328115e-02):1.337737e-02,(((12:5.234918e-02,11:1.566763e-02):2.613635e-02,13:1.795026e-02):1.303851e-01,(15:3.189176e-02,14:9.578158e-05):1.370393e-01):1.467768e-01):7.642325e-02,10:9.522290e-06):9.680631e-02):2.624735e-02):4.059294e-02):6.546195e-02):2.155619e-01):1.257797e-01):2.071656e-01,(2:1.907119e-02,3:2.730916e-02):7.150087e-02,1:1.321777e-01);
   tree gen.492000 = [&U] ((((((33:3.468708e-02,(((35:2.631983e-02,((36:8.495954e-03,(39:6.278288e-05,38:7.568100e-02):2.614647e-02):1.701076e-02,37:4.714705e-03):6.413540e-02):3.940056e-02,34:1.219262e-02):1.388048e-01,(23:8.345385e-02,(25:9.836245e-03,24:1.206709e-02):1.603727e-02):1.233084e-01):1.538811e-02):1.664763e-01,32:1.153682e-02):1.440324e-01,((((28:9.780846e-02,27:1.002432e-01):1.851828e-02,26:1.224154e-02):4.300161e-03,29:7.725692e-02):1.581924e-01,(50:1.146480e-01,(49:1.620694e-02,((47:1.406339e-02,((46:2.646824e-02,(44:2.339716e-02,(43:2.064689e-03,45:1.558601e-03):7.255119e-03):9.162773e-02):1.290928e-02,(41:1.327873e-02,(42:3.930853e-02,40:4.922333e-02):2.812989e-03):4.731399e-02):5.130688e-02):2.286020e-02,48:3.987711e-02):2.741724e-02):8.691264e-02):2.427982e-01):4.141622e-02):3.890598e-02,(30:1.387884e-03,31:3.016965e-02):1.388147e-01):7.719197e-02,((((((17:6.208513e-04,((((5:9.330976e-03,((9:4.164930e-02,(7:6.665812e-03,4:8.761951e-03):1.057397e-03):7.037741e-03,6:9.040644e-03):3.717747e-02):7.480393e-03,8:3.768602e-03):2.846842e-02,10:2.927111e-02):3.986821e-02,18:2.225502e-02):1.888795e-02):3.845714e-02,19:2.661515e-03):3.211877e-02,20:9.242218e-03):9.266403e-04,16:1.167060e-02):9.127705e-02,(21:2.223452e-02,22:9.099236e-03):1.343036e-01):8.326010e-02,((14:2.624692e-02,15:6.382083e-03):5.525484e-02,(12:2.003733e-02,(11:6.555713e-02,13:4.484304e-02):2.530775e-02):9.883680e-02):7.593201e-02):8.573550e-02):1.625276e-01,(3:3.147293e-02,2:9.667277e-03):7.451710e-02,1:1.582675e-01);
   tree gen.494000 = [&U] ((3:2.585730e-02,2:1.267079e-02):1.759600e-02,(((21:8.777515e-03,(((18:3.492567e-02,(((((12:1.362389e-02,11:2.621353e-02):4.162446e-02,13:4.905294e-03):6.487121e-02,(14:3.074197e-03,15:7.640127e-03):5.459763e-02):7.186844e-02,(10:1.831102e-02,((((6:1.301163e-02,(7:8.298125e-03,9:2.289190e-02):9.621695e-03):5.063416e-03,4:1.113102e-02):3.787839e-02,5:2.763930e-03):5.007470e-02,8:9.051794e-03):5.518932e-02):7.957627e-03):8.409316e-02,17:3.217139e-02):4.013577e-03):1.135908e-02,19:2.779943e-02):1.079587e-02,(16:3.031794e-02,20:1.530119e-02):2.813307e-02):1.953402e-01):7.653139e-03,22:8.698957e-03):5.315388e-02,(((((((((38:1.400296e-03,39:3.792208e-03):5.644502e-03,(36:4.802766e-03,37:2.008551e-02):1.357175e-02):7.441161e-02,34:1.181303e-03):2.566249e-02,35:2.489507e-02):9.964798e-02,33:4.989667e-02):2.939915e-02,(24:6.259379e-03,(25:9.274691e-03,23:5.287125e-02):8.691801e-03):1.531143e-01):6.457163e-02,32:1.292994e-02):9.818541e-02,(31:3.914980e-02,30:9.324678e-03):5.961872e-02):1.310551e-02,(((41:1.904548e-03,((((((48:2.322689e-02,49:7.996394e-03):2.854191e-02,47:5.225893e-03):2.694049e-02,46:3.060659e-02):9.437157e-04,50:1.657003e-01):1.725631e-02,(45:9.492647e-04,(44:8.551423e-03,43:2.699566e-03):5.447585e-03):2.013266e-02):4.795995e-02,40:1.947843e-02):2.374190e-02):1.370043e-02,42:4.348289e-02):1.258630e-01,((29:1.426834e-01,26:2.378424e-03):2.722345e-02,(27:9.233472e-02,28:2.736255e-02):3.753903e-02):2.129048e-01):4.286973e-03):1.119792e-01):6.420448e-02,1:1.856888e-01);
   tree gen.496000 = [&U] ((3:5.344474e-02,2:1.182576e-03):6.031908e-02,((((((26:1.945859e-02,(27:6.751033e-02,28:8.122039e-02):5.088622e-02):6.179378e-02,29:1.057054e-01):1.701586e-01,(32:2.264861e-02,(((25:3.055828e-03,24:1.383690e-02):1.947784e-02,23:4.104555e-02):3.011490e-01,(33:1.012577e-02,(((37:4.106297e-03,(36:6.805489e-04,(39:2.807189e-03,38:5.444552e-03):5.307982e-02):7.488478e-03):1.694007e-01,35:1.873783e-02):1.641571e-02,34:4.089848e-02):1.212338e-01):2.078198e-02):8.407416e-02):1.609185e-01):2.070916e-02,(40:2.184676e-02,((41:1.800017e-02,42:4.254674e-02):2.428595e-02,((((48:5.261215e-02,50:1.905800e-01):2.235146e-02,49:4.456368e-02):2.134968e-02,47:1.989319e-04):2.279329e-02,(46:1.097005e-02,(44:8.912287e-03,(45:1.209153e-02,43:1.502441e-03):9.568550e-03):1.263095e-01):3.018093e-02):6.038322e-02):2.533999e-02):1.886587e-01):3.343683e-02,(30:3.448231e-02,31:5.410213e-02):5.806377e-02):1.163151e-01,((21:1.858797e-02,22:7.806823e-03):4.582895e-02,(16:7.010185e-03,(20:2.797289e-02,(19:9.451697e-05,((17:1.543856e-02,(((11:3.731391e-02,12:8.171922e-03):3.790292e-02,13:1.493517e-02):5.491954e-02,(15:3.767106e-04,14:1.945104e-03):1.128178e-01):1.664358e-01):1.616072e-02,(18:1.723528e-02,(10:2.553868e-03,((8:2.386603e-03,((6:7.462436e-03,(7:2.860162e-03,4:5.570400e-03):1.526830e-02):2.798513e-02,5:9.443128e-03):3.844003e-02):4.004362e-02,9:3.555341e-02):1.629431e-02):5.418879e-02):2.334850e-02):4.834534e-02):2.332161e-02):2.511584e-02):8.619907e-02):1.496517e-01):1.189206e-01,1:2.151481e-01);
   tree gen.498000 = [&U] ((2:7.717516e-02,3:2.615154e-02):2.228603e-02,(((21:1.457681e-02,22:6.890401e-03):2.832696e-02,((20:3.402723e-02,16:1.201416e-02):4.345728e-02,(19:2.229415e-02,(17:3.866224e-02,((((9:3.861537e-02,((5:1.805634e-03,(6:5.062900e-03,(4:6.668392e-03,7:1.054003e-02):2.738999e-02):1.803141e-02):3.214270e-02,8:2.132407e-02):3.044168e-02):1.122273e-02,(((12:1.270548e-02,11:1.299272e-02):3.750046e-02,13:8.142305e-03):5.906422e-02,(14:5.787801e-03,15:1.131881e-02):3.733383e-02):1.375528e-01):8.666964e-03,10:1.341957e-03):7.361792e-02,18:6.658536e-03):9.353859e-04):2.665427e-02):1.250758e-02):1.843143e-01):1.358351e-01,(((40:3.840169e-02,((42:3.416638e-02,41:6.178318e-02):2.972772e-02,((50:1.525095e-01,(47:5.035877e-03,(48:2.419708e-02,49:2.282647e-02):1.695317e-02):3.354049e-02):3.199491e-02,(((43:2.414265e-02,44:2.340625e-02):2.277227e-03,45:3.042689e-02):3.909304e-02,46:7.940848e-02):5.903835e-02):6.854480e-02):1.116777e-02):2.189394e-01,(31:1.337323e-02,30:1.659454e-02):1.116737e-01):3.691287e-02,((((((35:6.545611e-03,34:4.040750e-02):1.372595e-02,(((39:1.821897e-02,38:6.455398e-03):2.388225e-02,36:5.796433e-03):1.276409e-02,37:7.716645e-03):1.712859e-01):7.356904e-02,(23:1.160551e-02,(24:2.100392e-02,25:3.586612e-04):4.488593e-02):2.224958e-01):6.012510e-02,33:1.126337e-02):1.235965e-01,32:8.422818e-03):7.449975e-02,(((28:4.035410e-02,27:8.693289e-02):2.915709e-02,29:6.863629e-02):1.051006e-02,26:2.093308e-02):2.102657e-01):4.067351e-02):1.306953e-01):1.465706e-01,1:1.477420e-01);
   tree gen.500000 = [&U] ((((26:1.662143e-02,((27:9.117486e-02,28:6.390111e-02):3.239101e-02,29:5.965563e-02):7.758111e-03):1.735872e-01,((((34:1.941160e-04,(((36:1.078218e-02,(39:5.392721e-03,38:3.593895e-03):6.450058e-02):2.340919e-02,37:7.387591e-03):1.226325e-01,35:9.687568e-04):3.322082e-02):1.428473e-01,33:3.295138e-02):9.940356e-02,32:7.484393e-03):1.144683e-01,((40:1.945277e-02,(((((49:1.719941e-02,48:4.932878e-02):1.635628e-02,47:1.133817e-03):1.153308e-03,50:1.251593e-01):3.469156e-02,(((43:5.407916e-03,44:1.272574e-02):8.759727e-03,45:1.136996e-02):2.400320e-02,46:2.055864e-02):1.027804e-02):6.691606e-02,(41:1.108571e-02,42:6.980841e-02):1.837767e-02):6.513891e-02):1.934962e-01,((31:1.422670e-02,30:1.653616e-02):2.065098e-02,(23:5.549287e-02,(24:3.085665e-02,25:1.003418e-02):2.979604e-02):1.910207e-01):1.101480e-01):7.445923e-03):7.876088e-02):1.050988e-01,((21:1.789749e-02,22:8.137498e-03):5.356646e-02,(((14:1.367059e-03,15:2.870063e-03):6.342770e-02,(13:2.850362e-02,(11:4.192197e-02,12:7.807690e-03):2.409626e-02):1.669325e-01):4.349407e-02,(16:7.409739e-02,((19:2.859492e-03,((((9:2.090187e-03,((((4:2.497354e-02,7:2.695235e-03):4.558271e-03,6:5.209903e-03):1.459558e-02,5:1.446357e-04):1.498538e-02,8:1.020112e-02):1.081804e-02):3.738991e-02,10:8.202196e-03):4.380010e-02,18:2.250549e-03):1.036081e-02,17:3.064643e-02):2.306056e-02):2.759094e-02,20:7.047811e-03):6.248269e-03):8.468120e-02):3.877363e-02):4.616520e-02):8.663178e-02,(2:5.393227e-03,3:2.693877e-02):5.043319e-02,1:1.281334e-01);
   tree gen.502000 = [&U] ((2:5.517135e-03,3:5.573460e-02):9.587237e-02,(((21:7.564908e-03,((19:3.506715e-03,(17:7.744196e-03,(18:2.333024e-03,(((9:3.626024e-02,(((6:7.266150e-05,(4:8.186206e-03,7:1.402751e-02):1.050797e-02):2.427477e-02,5:1.238740e-02):4.472136e-02,8:1.184089e-03):3.556603e-02):2.127134e-02,((15:1.306444e-04,14:6.227029e-03):6.698000e-02,(13:3.885258e-02,(12:7.351052e-04,11:1.406003e-02):2.060477e-02):7.903258e-02):6.570740e-02):3.880395e-03,10:4.167796e-03):6.401413e-02):2.727734e-02):2.073533e-02):7.126579e-03,(20:1.792743e-02,16:7.151629e-03):2.239141e-02):1.081554e-01):3.981429e-02,22:6.844258e-03):7.430169e-02,((27:4.339383e-02,(28:1.212078e-01,(29:1.169154e-01,26:1.920630e-02):2.382823e-02):2.814220e-02):1.486996e-01,(((((((35:2.857035e-02,34:1.234444e-02):1.506164e-02,(37:4.263539e-03,(36:1.532008e-02,(39:9.275191e-03,38:7.527850e-03):2.212294e-02):1.413485e-03):6.226641e-02):6.516121e-02,(23:7.015903e-02,(24:1.488402e-02,25:1.324174e-02):1.298154e-02):1.282318e-01):9.118107e-03,33:5.289396e-03):1.068003e-01,32:3.031913e-02):1.032518e-01,(31:1.268666e-02,30:3.252571e-03):8.742109e-02):1.659197e-02,(((((44:6.783705e-03,(43:2.402745e-02,45:1.253154e-02):5.508385e-03):9.161827e-02,46:3.667902e-02):4.966845e-03,((48:2.173189e-02,(49:3.447230e-02,50:1.644875e-01):1.440929e-02):6.081001e-02,47:3.713553e-03):4.964590e-02):5.940260e-02,(41:1.649113e-02,42:5.663482e-02):2.452753e-02):6.420715e-04,40:6.933665e-02):1.493480e-01):9.504333e-02):9.254936e-02):9.307489e-02,1:1.670351e-01);
   tree gen.504000 = [&U] ((2:1.482011e-02,3:1.101714e-01):3.937344e-02,((22:1.816522e-02,(((19:3.026069e-02,((18:2.784447e-04,17:9.345715e-02):3.496883e-02,(((9:3.297367e-02,(7:6.627640e-04,(6:2.211815e-02,(4:1.132966e-03,(5:3.981595e-02,8:2.940316e-02):1.312181e-02):4.263935e-02):1.503767e-03):4.710132e-02):3.397281e-02,((15:1.740946e-03,14:6.649564e-03):3.212495e-02,((12:1.329490e-02,11:1.473045e-02):2.423068e-02,13:2.697819e-02):1.118328e-01):1.547075e-01):2.151263e-02,10:1.830960e-02):3.950186e-02):4.272139e-02):4.490937e-02,(20:3.086551e-02,16:4.599172e-02):1.016443e-03):1.520730e-01,21:7.172787e-04):1.290767e-02):1.181448e-01,(((42:2.691810e-02,(41:1.754285e-02,((((49:5.982699e-02,(50:1.234492e-01,48:5.476551e-02):3.812254e-02):5.074853e-02,47:9.515558e-03):8.674454e-02,((45:1.781606e-03,43:7.465239e-03):6.348065e-03,44:3.793921e-02):4.351515e-02):2.185868e-02,46:5.282789e-02):9.817660e-02):1.179128e-02):1.131221e-01,40:1.112820e-02):1.758404e-01,(((27:1.093175e-01,((28:4.179263e-02,26:7.861365e-02):1.755309e-02,29:2.720464e-02):1.959678e-02):2.347789e-01,(31:5.508728e-02,30:6.941366e-03):1.016376e-01):4.718179e-02,((((24:2.211301e-02,25:2.089744e-03):4.310087e-02,23:5.078582e-02):2.060470e-01,(((35:1.814994e-02,34:1.253586e-02):4.240584e-04,(37:1.415596e-03,((39:8.515236e-03,38:7.314717e-03):4.644900e-02,36:1.721317e-02):1.911331e-02):1.535645e-01):1.676022e-01,33:1.166272e-02):5.188431e-03):1.539800e-01,32:1.047873e-02):9.272750e-02):2.850127e-02):2.099549e-01):1.487556e-01,1:3.022372e-01);
   tree gen.506000 = [&U] ((((((40:3.994236e-03,((42:3.096858e-02,41:1.095095e-02):6.811060e-03,(((47:8.236994e-03,(48:3.817315e-02,(49:4.101941e-02,50:2.733705e-01):2.561078e-02):2.335687e-02):3.242219e-02,46:1.736469e-02):4.294666e-03,((45:7.007752e-03,43:4.915239e-03):7.005637e-03,44:1.238738e-02):5.371657e-02):1.006998e-01):5.279368e-02):1.501834e-01,((((26:3.188340e-02,(28:1.019264e-01,27:7.485876e-02):2.011921e-02):4.394242e-02,29:1.771074e-02):1.658253e-01,(((25:1.633790e-02,24:4.177434e-02):4.326881e-02,23:2.037491e-02):1.836451e-01,((34:4.559200e-02,(35:3.656759e-03,((36:2.306990e-04,37:2.560953e-03):4.331589e-02,(39:1.123131e-02,38:3.312378e-03):4.647063e-02):1.032273e-01):1.545691e-02):1.038006e-01,33:1.112143e-02):4.795461e-02):3.262287e-02):1.021541e-01,32:1.293516e-03):7.997901e-02):8.222513e-02,31:1.429098e-02):2.716561e-03,30:2.603907e-03):1.676850e-01,((((17:5.362088e-03,(((((5:5.451674e-03,(((7:3.837055e-03,4:1.787503e-02):1.721336e-02,9:1.321279e-02):6.470476e-03,6:4.672583e-04):3.265010e-02):3.036320e-02,8:1.544378e-02):7.153849e-02,((12:7.094003e-04,(13:5.401139e-02,11:1.175825e-03):2.447826e-02):5.540664e-02,(15:1.042188e-02,14:1.472724e-02):7.675768e-02):2.724800e-01):5.771462e-03,10:2.380989e-02):1.993945e-02,18:1.697785e-02):1.276004e-02):8.216189e-02,19:2.199414e-02):3.364462e-02,(16:1.106912e-02,20:8.410442e-03):1.357794e-02):8.635995e-02,(21:1.079611e-02,22:3.776785e-03):1.134687e-01):9.792384e-02):1.262777e-01,(2:3.699460e-02,3:8.495042e-03):1.018955e-01,1:2.173078e-01);
   tree gen.508000 = [&U] ((3:2.396185e-02,2:1.497360e-03):2.517703e-02,(((((16:1.944952e-02,(19:1.935619e-03,((18:1.186234e-02,(10:3.590029e-02,(9:8.629442e-03,((5:3.694146e-03,((7:1.362465e-02,4:9.793819e-03):3.151902e-02,6:7.230980e-04):9.640186e-03):1.407252e-02,8:1.952201e-03):1.729641e-02):1.578579e-02):5.616693e-02):9.154319e-03,17:2.189058e-02):3.239960e-02):2.398338e-02):1.604337e-02,20:1.035263e-02):4.680073e-02,((13:3.670390e-02,(11:2.906515e-02,12:1.681140e-02):9.276310e-03):9.575925e-02,(15:2.359043e-03,14:1.409108e-02):4.998008e-02):1.052954e-01):3.666043e-02,(22:2.108254e-02,21:3.188135e-02):5.641568e-02):1.026237e-01,((((((23:2.927567e-02,(25:8.067398e-03,24:9.768272e-03):8.648732e-03):2.609694e-01,((35:1.874938e-02,34:2.082674e-02):4.175745e-02,(37:3.395260e-03,(36:3.048637e-03,(39:1.070334e-02,38:1.084017e-03):4.257598e-02):3.095589e-02):1.286291e-01):8.700877e-02):2.198870e-02,33:2.766615e-02):1.071878e-01,32:2.645204e-02):1.076672e-01,((27:9.174645e-02,(29:7.409839e-02,(28:4.152954e-02,26:3.014410e-02):2.263524e-02):1.099260e-02):5.026478e-02,((48:2.859607e-02,(49:2.356001e-02,(47:2.218972e-02,(((43:4.317937e-03,45:2.029362e-03):1.641367e-02,44:1.869744e-02):2.713487e-02,((42:7.257836e-02,(40:7.187955e-02,41:1.850596e-02):2.983386e-03):9.614897e-02,46:1.996360e-02):1.254489e-02):6.623873e-03):4.887262e-02):2.068122e-03):1.159996e-01,50:2.681602e-02):1.573445e-01):6.357400e-02):4.177377e-02,(30:6.805362e-03,31:3.303790e-02):9.564185e-02):1.248596e-01):1.982208e-02,1:2.247798e-01);
   tree gen.510000 = [&U] ((3:2.762215e-02,2:1.405499e-02):5.610878e-02,(((22:2.625139e-03,21:1.409905e-02):3.357695e-02,(((19:3.206190e-02,((18:2.523911e-02,(10:6.864948e-03,((5:1.459582e-03,((9:3.362855e-02,(4:4.357312e-03,7:6.846562e-03):1.245211e-03):5.358153e-03,6:1.237888e-02):3.251014e-02):7.117150e-03,8:1.462308e-02):3.928360e-02):4.353792e-02):4.142613e-02,17:7.372107e-02):3.367236e-02):2.469343e-02,(16:1.901702e-02,20:1.837286e-02):1.636361e-02):6.002595e-02,((13:6.534508e-03,(11:8.161312e-03,12:1.126503e-02):3.544771e-02):7.196382e-02,(15:1.647329e-02,14:1.405917e-02):1.831265e-01):4.401131e-02):1.190064e-02):3.635163e-02,((30:6.378868e-03,31:1.877765e-02):9.962204e-02,(((((28:6.649217e-02,27:6.015069e-02):1.072790e-02,26:8.616447e-03):5.319526e-02,29:2.671952e-02):1.084909e-01,(((33:1.746765e-02,(35:7.243587e-03,(34:1.348014e-02,((37:9.757496e-03,36:7.345492e-03):1.544766e-02,(39:1.512116e-02,38:1.677314e-03):3.949997e-02):1.295590e-01):2.334506e-02):7.717219e-02):1.588683e-02,((24:2.718334e-02,25:8.017336e-03):1.785764e-02,23:4.542192e-02):2.386425e-01):3.928962e-02,32:1.473848e-02):9.349718e-02):7.196872e-03,((49:1.245285e-02,(48:2.111458e-02,(47:4.745234e-03,(((45:4.318589e-03,43:3.670863e-05):2.008557e-03,44:1.661665e-02):6.525401e-02,(((42:5.557772e-02,41:1.300936e-02):2.439689e-02,40:2.675764e-02):4.444253e-02,46:7.736187e-03):1.126729e-02):2.940585e-02):5.788459e-02):4.937713e-02):8.763393e-02,50:6.803926e-02):1.909735e-01):3.229274e-02):9.960643e-02):5.298484e-02,1:2.450428e-01);
   tree gen.512000 = [&U] ((((31:9.423950e-03,30:1.006176e-02):9.550354e-02,(((((((35:4.095003e-03,34:2.342887e-02):3.034441e-02,(37:4.146975e-03,(36:1.000777e-03,(39:2.778379e-02,38:5.474633e-03):4.209858e-02):4.519465e-02):1.803384e-01):1.089370e-01,((25:9.940737e-03,24:4.417309e-02):2.810889e-02,23:2.729924e-03):3.862069e-01):1.425747e-02,33:5.647426e-02):1.844442e-01,32:2.362205e-03):1.005583e-01,(((28:5.924689e-02,27:8.800740e-02):4.274173e-03,26:3.353702e-02):2.786851e-02,29:5.155480e-02):1.951158e-01):5.702690e-03,(((41:4.701515e-02,42:2.691012e-02):5.320675e-02,((((47:2.358875e-02,(49:3.369806e-02,48:3.526484e-02):5.143585e-02):1.170756e-02,50:2.320097e-01):1.523397e-02,46:4.893356e-02):4.205446e-03,(45:1.212266e-03,(44:2.005094e-02,43:4.584856e-04):1.552423e-03):1.334484e-01):7.554874e-02):9.314318e-03,40:3.595881e-02):2.307798e-01):1.033447e-01):1.691345e-01,(((16:5.862267e-02,20:2.606748e-02):5.524918e-02,((((((((12:1.193176e-02,11:2.139441e-02):4.310311e-02,13:2.153979e-02):2.372422e-01,(15:7.691280e-03,14:8.960766e-03):2.980108e-02):1.526338e-01,10:1.739853e-02):2.094778e-02,((5:1.696235e-03,(((6:4.889930e-03,4:1.134528e-02):8.796680e-04,7:6.800594e-03):3.482887e-04,9:4.492889e-02):8.756685e-03):6.172358e-02,8:3.735221e-03):3.724275e-02):8.978410e-02,18:1.615143e-03):2.671715e-02,17:5.357771e-02):4.028873e-02,19:7.606334e-03):2.676643e-02):7.830431e-02,(21:3.519940e-02,22:1.185773e-04):3.224697e-02):8.515763e-02):1.286565e-01,(2:3.169044e-02,3:6.022348e-02):3.109377e-02,1:2.689448e-01);
   tree gen.514000 = [&U] (((((((33:1.836464e-02,((35:1.751163e-02,((38:7.605382e-03,39:2.975104e-02):2.900540e-02,(37:5.315366e-03,36:8.109406e-03):7.035474e-03):2.497251e-01):1.902263e-02,34:1.328453e-02):6.179246e-02):5.211540e-02,((24:3.202795e-02,25:7.753848e-03):1.361745e-02,23:2.709874e-02):1.486135e-01):6.872953e-02,32:3.499039e-02):9.582317e-02,(((28:5.050092e-02,27:8.643581e-02):5.252361e-03,26:1.746267e-02):2.867343e-02,29:6.265691e-02):1.633121e-01):1.418067e-01,((40:2.036062e-02,((((47:3.151984e-02,((50:1.936374e-01,49:2.618517e-02):3.473745e-02,48:4.242954e-02):3.438574e-02):7.928668e-03,46:3.415141e-02):8.535736e-03,(45:5.643822e-03,(43:7.355430e-03,44:1.026695e-02):1.851459e-02):6.697913e-02):6.866027e-02,(41:5.084465e-03,42:8.288651e-02):2.351640e-02):4.046133e-02):2.678410e-01,(31:3.890893e-02,30:6.241339e-03):1.121577e-01):9.011168e-03):6.656335e-02,((22:4.209085e-03,((20:1.311190e-02,(19:1.188903e-02,((((13:8.862056e-03,(11:1.263839e-02,12:1.649641e-02):4.103312e-02):8.621133e-02,(15:1.306252e-02,14:8.472595e-04):1.202881e-01):9.351505e-02,(((((6:5.584669e-03,(7:5.842368e-03,4:8.595191e-03):7.785974e-04):2.228318e-02,5:2.469705e-02):3.354776e-03,9:3.420091e-02):1.426647e-02,8:2.145925e-02):3.706144e-02,10:6.866611e-03):2.589828e-02):2.894831e-02,(17:2.920073e-02,18:5.357741e-02):2.401895e-02):4.255197e-02):3.657181e-02):3.649325e-03,16:4.035337e-02):1.371330e-01):7.294793e-03,21:8.844613e-03):1.461329e-01):1.271221e-01,(3:8.351741e-03,2:4.369929e-02):9.118951e-02,1:1.390187e-01);
   tree gen.516000 = [&U] ((((((29:7.295079e-02,((28:9.967747e-02,27:7.542842e-02):2.180652e-02,26:1.397452e-02):5.417619e-02):2.248090e-01,(((33:2.108536e-02,((34:3.510762e-02,35:2.676022e-02):5.551449e-02,((37:2.339089e-02,36:5.054415e-03):3.555773e-02,(38:1.416286e-02,39:2.027325e-02):2.896087e-02):9.361789e-02):8.583717e-02):1.093696e-01,((24:1.271804e-02,25:9.247051e-03):3.577282e-02,23:4.434236e-02):1.595316e-01):1.450814e-01,32:3.054331e-03):5.964501e-02):4.649074e-02,(40:2.404097e-02,((41:2.723915e-02,42:6.633484e-02):1.779124e-02,(((44:4.769219e-02,(43:2.727907e-03,45:1.019855e-02):8.767061e-03):1.061158e-01,50:2.370855e-01):1.384555e-02,(46:2.917062e-02,((49:2.858213e-02,48:8.766574e-02):1.451066e-02,47:1.763310e-02):7.101325e-03):1.569245e-02):8.325989e-02):2.720397e-02):1.886650e-01):8.923166e-03,(31:2.072827e-02,30:1.593285e-02):8.415358e-02):2.337503e-01,((21:1.686212e-02,22:6.258763e-03):1.811007e-02,((20:6.201815e-03,(19:9.314480e-03,(18:2.628317e-03,(((((13:1.051589e-02,(11:2.716273e-02,12:5.595722e-03):2.128258e-02):1.028135e-01,(15:2.840163e-03,14:9.940303e-04):5.995440e-02):1.179671e-01,((((4:3.345846e-03,(7:6.366524e-03,6:4.465878e-03):2.303111e-02):1.772961e-02,5:5.662430e-03):5.543125e-03,8:2.130215e-02):5.222430e-02,9:3.893689e-02):1.980159e-02):9.915483e-03,10:7.830666e-03):4.448610e-02,17:3.737055e-02):1.340300e-02):2.053682e-02):9.487734e-02):3.081145e-02,16:4.213063e-02):1.410138e-01):1.109395e-01):1.013148e-01,(3:2.386392e-02,2:4.369520e-03):6.530897e-02,1:1.872237e-01);
   tree gen.518000 = [&U] (((((((33:5.485557e-03,((((39:6.650173e-03,38:1.027065e-02):6.560214e-02,(37:9.396980e-03,36:1.333315e-02):2.632780e-02):2.103827e-01,(35:3.065656e-02,34:5.794423e-02):7.127556e-02):4.067328e-02,(23:4.112397e-02,(24:1.313534e-02,25:7.405565e-03):1.735644e-02):2.205864e-01):1.288536e-02):1.559249e-01,32:1.435211e-02):1.001684e-01,(40:1.269218e-02,((((46:5.250752e-02,((45:3.759040e-03,44:1.649363e-02):5.924206e-03,43:2.769744e-03):4.103150e-02):3.728397e-02,((49:4.034711e-02,48:4.034057e-02):3.342704e-02,47:3.337407e-04):4.557397e-02):7.822877e-02,50:2.886139e-01):5.539501e-02,(42:1.995792e-02,41:1.003408e-02):2.684791e-02):3.552672e-03):1.365563e-01):8.396587e-02,(31:2.003680e-02,30:2.667792e-02):1.218433e-01):6.216801e-02,(26:1.022865e-01,((28:9.605555e-02,27:4.672402e-02):4.381651e-02,29:9.135480e-02):3.717694e-03):1.102310e-01):3.472991e-02,(((19:5.511307e-03,(16:9.992506e-03,20:5.593427e-03):4.950416e-02):2.479746e-02,(17:1.122335e-02,(((10:5.739287e-03,(((6:1.653759e-02,7:3.484813e-03):3.197322e-03,(4:7.154990e-03,(8:1.501370e-02,5:2.703112e-03):1.686775e-02):3.783634e-03):7.378574e-02,9:2.031217e-02):6.194454e-02):3.693544e-03,((13:1.873555e-02,(12:1.494910e-02,11:1.050914e-02):4.248646e-02):6.527511e-02,(15:8.525856e-03,14:1.147732e-02):7.887021e-02):1.042995e-01):5.193979e-02,18:2.220495e-02):4.401934e-03):7.400061e-03):9.054360e-02,(22:1.524972e-02,21:1.468205e-02):3.276726e-02):4.356194e-02):1.467690e-01,(2:3.675460e-02,3:1.727478e-03):3.218412e-02,1:2.207719e-01);
   tree gen.520000 = [&U] ((((21:1.374993e-02,((((17:3.047476e-02,(18:9.130420e-03,(10:9.547021e-03,(9:1.734135e-02,((5:1.660839e-03,8:1.278950e-02):3.439932e-03,(4:6.092243e-03,(6:9.248139e-03,7:5.260779e-03):9.370732e-03):1.614645e-02):1.659646e-02):4.015845e-02):6.285767e-02):3.040308e-02):2.571979e-02,19:6.706329e-03):6.996610e-02,(16:2.175792e-02,20:3.802688e-02):6.309963e-03):6.405126e-02,(((11:2.160442e-02,12:2.573036e-02):9.173170e-03,13:1.221938e-02):8.795047e-02,(15:9.574447e-04,14:7.468234e-03):6.124170e-02):9.531669e-02):5.516411e-02):1.987379e-02,22:7.362056e-04):1.673029e-01,((((((35:7.798493e-04,34:1.597647e-02):1.562693e-02,((36:3.633040e-02,37:7.006135e-04):3.006812e-02,(39:6.235257e-03,38:3.511360e-03):3.005052e-02):7.737777e-02):1.379640e-01,33:1.539858e-02):1.000254e-01,32:2.682143e-02):5.388726e-02,((((48:3.995178e-02,49:1.331861e-02):1.322581e-02,(47:3.030383e-03,((43:4.787746e-03,(44:4.356132e-03,45:7.452017e-03):1.956882e-02):5.984870e-02,(46:1.066302e-02,((40:4.593833e-02,42:1.075700e-02):1.254964e-02,41:2.624907e-02):8.815989e-02):3.218469e-02):4.705545e-02):1.968231e-02):1.444090e-01,50:6.538172e-02):2.796295e-01,(((29:1.120063e-01,26:1.208565e-02):2.127945e-02,28:5.382536e-02):1.321279e-02,27:7.615441e-02):1.264374e-01):9.435030e-02):3.334655e-02,((30:9.801877e-03,31:1.449127e-02):3.375284e-02,((24:2.813579e-02,23:8.839487e-02):3.731981e-02,25:3.390855e-03):2.223561e-01):6.165528e-02):1.415122e-01):7.019739e-02,(3:5.304633e-02,2:6.004899e-04):8.600745e-02,1:1.878188e-01);
[truncated: 7,233,008 more chars]
