# Supplementary material for: Systematics of giant neotropical fireflies and their kin (Lampyridae: Lampyrinae)
Source: PLoS One. 2026 Aug 3;21(8):e0354465. doi: 10.1371/journal.pone.0354465 (PMC13432145; doi:10.1371/journal.pone.0354465)
Supplement: S7 File — (ZIP) [file pone.0354465.s007.zip › S7/CratoBayes_not-partitionedSScopy.txt.ckp]

#NEXUS
[ID: 9134830373]
[generation: 1988000]
[SsAcumulators: 10.0389 10.0402]

begin trees;
	translate
       1 Cladodes_flabellatus,
       2 Photinus_pyralis,
       3 Photinus_corruscus,
       4 Aspisoma_lineatum,
       5 Aspisoma_laetum,
       6 Aspisoma_sticticum,
       7 Aspisoma_maculatum,
       8 Aspisoma_physonotum,
       9 Aspisoma_buyssoni,
      10 Aspisoma_ignitum,
      11 Pyractomena_lucifera,
      12 Pyractomena_cf_ecostata,
      13 Pyractomena_borealis,
      14 Aspisomoides_bilineatum,
      15 Aspisomoides_costatum,
      16 Aspisoma_pulchellum,
      17 Aspisoma_gentile,
      18 Aspisoma_lepidum,
      19 Aspisoma_aelianum,
      20 Aspisoma_nigrum,
      21 Micronaspis_floridana,
      22 Micronaspis_gabrielae,
      23 Tenaspis_angularis,
      24 Tenaspis_sinuosa,
      25 Tenaspis_chamelensis,
      26 Lampyris_noctiluca,
      27 Pleotomus_pallens,
      28 Microphotus_octhartus,
      29 Pleotomodes_knulli,
      30 Bituca_beskei,
      31 Bituca_miltoni,
      32 Lucernuta_savignii,
      33 Lychnacris_flabellata,
      34 Lucio_pictum,
      35 Lamprocera_diluta,
      36 Nyctocera_fuscipennis,
      37 Nyctocera_fasciata,
      38 Nyctocera_discorufa,
      39 Nyctocera_blattina,
      40 Cratomorphus_picipennis,
      41 Cratomorphus_distinctus,
      42 Cratomorphus_leoneli,
      43 Cratomorphus_splendidus,
      44 Cratomorphus_diaphanus,
      45 Cratomorphus_albomarginatus,
      46 Cratomorphus_bifenestratus,
      47 Cratomorphus_cossyphinus,
      48 Cratomorphus_signativentris,
      49 Cratomorphus_dorsalis,
      50 Erythrolychnia_bipartita;
	tree mcmc.tree_1 = (((((((((2:8.039225812800518e-03,((17:2.667529317523704e-02,25:3.807477395015230e-02):6.461409397817390e-02,50:1.458621912025966e-02):1.860776142751021e-02):1.203806566547083e-02,(45:3.079824018568750e-02,(12:2.400370188361561e-02,(((28:3.055640550753283e-02,16:7.387740388490582e-02):2.917877291238300e-03,48:7.958592801482074e-02):4.278666266972314e-02,19:1.583070538296305e-02):1.975905127355725e-02):5.169066556955515e-04):1.702213098189885e-02):1.955273261755865e-01,39:2.431271347767556e-02):5.370085044883913e-03,(24:1.056386907668636e-02,((((42:3.952317264300144e-02,32:2.748693200660622e-03):1.013138112956676e-02,6:8.293224126944996e-03):4.394304341242972e-02,(18:8.510301309007015e-02,10:1.327516037004778e-02):2.025026084839450e-02):6.375508872508555e-03,(((34:1.788470065865048e-02,(46:3.156531696482222e-03,3:2.876783676996151e-02):2.014017414051927e-02):4.743096900958090e-02,((15:2.525184690529226e-02,(41:2.726188720854063e-02,((13:9.853172664212205e-03,(11:1.376509772434562e-02,(29:6.047732207088109e-03,(8:8.233502966365089e-03,40:1.977749819444203e-02):1.006517827298449e-01):5.695302160307975e-02):1.261114669490604e-02):1.881540708015631e-02,(44:4.370816243104994e-02,(47:3.333166933809727e-02,7:4.797953050913786e-03):4.300929790428365e-04):6.888295546939561e-03):4.692245597114134e-03):2.754690031624202e-02):1.607912676764413e-02,(30:2.767449270718048e-02,(20:1.994194401470111e-02,37:1.828333979367829e-02):2.901159266869435e-02):9.203259571447337e-03):2.247460034505177e-02):1.065815452397798e-02,(((49:4.244962650783816e-02,(9:5.810511271238018e-02,(((5:3.420522397019754e-03,4:3.895279167985206e-03):4.653857329630873e-03,22:1.607386614295451e-03):3.150333197546335e-02,35:2.787187992392079e-02):3.033862024343626e-03):3.700583588040020e-03):1.671443357324663e-02,26:2.348364419361548e-02):3.020203798053058e-02,43:3.759334001798669e-02):1.956767400780522e-02):2.917897765591845e-02):5.864787413403634e-03):1.097104177476434e-02):4.956026331652332e-03,36:1.665020926969283e-03):4.070677904822033e-02,(33:3.936571949357306e-02,31:4.291939049758229e-03):1.820838098099535e-03):3.772358576943755e-02,23:3.052870623786834e-02):3.886002338207872e-02,(27:4.884023180381186e-02,(38:1.588196568331493e-02,14:1.988835957217652e-02):1.473980386294975e-02):4.984564873222062e-04):1.193110496951845e-03,21:3.653293882913770e-03,1:5.432720585703305e-02);
	tree mcmc.tree_2 = (8:1.371563650800824e+00,((29:1.439508808223929e+00,((45:1.905046399255884e+00,(2:9.060826792902387e-01,(41:6.376658962244950e-01,34:2.226777624501118e-01):1.458044143634594e+00):4.840417829139674e-02):1.083452312145648e+00,25:1.888506323364836e-01):1.334563970158875e-01):2.960048586476326e+00,((6:2.609068662303836e+00,((21:1.656434737302277e+00,44:3.910911657551548e-01):1.141071621974711e+00,(((40:3.163054716985711e+00,((((9:7.148486270890180e-01,7:2.261985060695842e+00):2.376990672297991e+00,15:8.725149823668318e-01):5.866295083563861e-01,(4:2.508193845450713e+00,22:6.910728880659157e-01):1.636841110593329e+00):2.580250039024364e-01,((((32:6.440073429771698e-01,(38:1.420465300221571e-01,(28:1.138590799229984e+00,43:4.719869480731986e+00):1.138769650089728e+00):2.558138047191163e+00):2.352980070514452e-01,(33:2.228894707112458e-01,3:1.044808460319821e+00):2.353524934347251e+00):9.360715048057580e-01,(12:7.201305332213132e-01,(26:3.761879303629939e-01,5:4.177466764703697e+00):5.596269844427043e-01):2.439522368767024e-01):3.578070810341174e+00,(49:1.687785759836345e+00,(((46:3.760298499925399e+00,30:1.853499169606661e+00):3.610736863152151e+00,42:2.036231828377987e+00):3.209057366764710e+00,16:4.355973779636789e+00):5.640060157160045e-01):3.216054610860958e-01):1.820503927775463e-01):3.813093049536229e-01):1.822856506823336e+00,31:1.454736074360421e+00):9.643396467353985e-02,(35:2.784629349572505e+00,((39:1.733770159163557e+00,20:3.922448437968611e-01):1.090967112907233e+00,(14:1.829689663285380e+00,((47:6.182636669210898e-01,((50:3.583727404610621e-01,48:1.960646048793674e+00):8.180426649000266e-01,((24:1.478616473996021e+00,19:2.880092751659517e+00):3.843945784758490e+00,(10:3.773417862576925e+00,23:5.330092274578119e-01):2.792955277494343e-01):1.663039915436260e+00):1.080998374301195e+00):4.860035583706807e-02,27:5.939886041482099e-01):6.703853721959734e-01):1.464373555388216e-01):7.068666850866533e-02):4.331010702742607e+00):2.477174286215649e+00):2.789003028095295e+00):8.973764324976672e-01,((((17:2.688311886365434e+00,11:4.738450865759446e-01):9.633368816226281e-01,13:1.294093566729264e+00):1.300159022730776e+00,(37:7.295815408716471e-01,36:7.585837481565689e-01):1.453803820928094e+00):1.127968592921783e+00,18:1.575138117265004e+00):2.669986551931320e+00):3.232732330289798e-01):2.111953265026320e-01,1:3.149266311104517e-01);
	tree mcmc.tree_3 = (((((49:1.629533709078414e-02,44:1.079872735874771e+00):3.295159709662491e-01,((((43:3.893363419725781e+00,8:2.585956050795066e+00):9.967692933738078e-01,(((48:3.011197874851952e+00,(36:3.398842500897887e-01,3:1.744210939654132e+00):4.126873923486202e+00):4.493698774033879e+00,17:9.873190912639004e+00):2.519992544896860e+00,14:4.460904471306531e+00):4.358736078229681e+00):4.177990083601660e+00,((30:9.109829378392277e-01,(29:7.745228520042926e-01,42:8.892685731548930e+00):2.604000580398913e-01):5.163817301672362e-01,(((((20:2.260046091811631e+00,45:2.345547992985682e+00):3.161671301317335e+00,35:4.027701850894528e+00):6.839896779723394e+00,11:1.103721436915043e+01):4.722655966005042e-01,16:1.412531501023665e+00):2.482736389395198e+00,24:1.209526616918862e+00):8.941600590399550e-01):4.231377545628035e+00):2.857934051624319e+00,(47:5.377916596362162e-01,26:9.000250276866184e-01):2.138212175506118e-02):1.218971843299048e+00):3.298566356801980e-01,(((((50:1.632976406526154e+00,(40:1.047515008668577e+00,15:4.527029264156052e-01):4.881354235433198e+00):1.660875686923727e-01,(((38:1.871014351581089e+00,39:4.028324773675990e+00):4.322690394837458e+00,27:5.920136583008743e-01):5.240927135673256e+00,(9:8.163543224478300e-01,((((31:2.213786615018141e-01,(13:3.028639184108797e+00,(7:1.453901400247659e+00,(18:1.904018934084051e+00,10:8.260826648208925e-01):2.280845421905422e+00):7.552602224451896e-01):3.441988601002741e+00):5.708154871283330e-01,(22:4.633168601417456e-01,6:3.235808977856776e+00):3.842999840583528e+00):1.347970869804169e+00,(21:4.448955967768645e-01,46:3.351331489067326e-01):4.059170140537707e+00):1.266439913329961e+00,5:6.946064546521975e+00):3.162902805503675e-01):3.105759944834007e+00):4.141507478650966e+00):9.510005850151740e-01,32:4.143410221016477e+00):2.012946821579507e-01,(((33:1.485565443864705e+00,2:2.136249268229618e+00):1.407448458207730e+00,25:7.087273542794178e-01):6.706134799884762e+00,(19:1.605301234920252e+00,37:2.825338745037417e+00):4.413462596415256e-01):1.206179817885984e-01):2.708016297547160e+00,(34:1.533045402824319e+00,12:2.512874701533871e+00):4.106444604308296e+00):1.873580123287569e+00):2.012027091833582e+00,28:5.892717485429105e+00):2.435591781601991e+00,((4:1.243967682341127e+00,23:2.790461179286386e-01):9.782202140364512e-01,41:3.077839418954055e+00):3.590239661619103e+00,1:2.924488316313819e+00);
	tree mcmc.tree_4 = (((32:2.907695607740769e+00,(31:8.025954020281466e-01,((27:5.034956372910056e+00,((49:1.108522414302163e+00,((((35:2.303470988374761e+00,25:2.861140130017745e-01):2.208946148480587e+00,((30:2.792176959492674e+00,11:5.017493105624483e-01):4.636882695261786e-01,50:5.480390727190707e+00):2.665057291768066e+00):2.446135418042360e+00,(4:2.255905619002514e+00,28:1.232915356729363e-01):2.838636407547475e+00):8.042274838563308e+00,((17:2.270845544820883e+01,43:4.810546708429277e+00):2.645926776540806e-01,((36:3.867226606361134e+00,18:8.266442016650354e-01):4.881973558230615e-01,6:1.797739342282097e+00):8.755925324113905e+00):1.899051740935135e+00):6.880285491070818e+00):2.132905548795661e+00,16:1.122154029005434e-01):2.035660059486593e-01):5.711139026097528e-02,((((((12:9.507471085059767e-01,(8:7.773049820237965e-01,(3:4.614887950638293e-01,(44:4.579980929621960e+00,(((23:6.447133522986932e+00,33:6.860579553252825e+00):5.310479586914616e-01,(46:2.621036532307516e+00,(38:3.589457514519370e-01,(((((48:3.539674970941344e+00,2:1.648927004378687e+00):2.233953206616586e+00,21:2.009749634055323e-01):3.207585275187083e+00,42:2.339158410431247e+00):6.367644652208462e+00,9:4.775875979148147e+00):3.367251688825283e+00,26:4.835276320945183e-01):1.041614077211515e+00):8.957564010291699e-01):2.694852521291397e+00):3.092078495496133e+01,(29:4.428659668578709e+00,20:3.119754608401786e+00):4.708429833370592e-01):4.921140650116030e-01):7.017131002834665e+00):4.290566799829230e+00):1.654794710741277e+00):1.120923155088432e+00,7:7.002854763022323e+00):6.462769381938413e-02,(((41:1.823467543322127e+00,22:9.282245485686835e-01):1.266694490560569e+01,((47:8.463835554337463e+00,(34:6.643092786251472e-03,13:9.010503042561515e+00):3.529272120815470e-01):6.378806869723567e+00,40:2.911007116105899e+00):3.154757947120967e-01):1.658234110061229e+00,37:1.124062815436825e+01):9.881606306099120e-01):1.552390894047591e+00,14:9.247210844545730e-01):1.506217234966758e+00,((5:2.388303108613614e+00,10:5.788847529190730e+00):1.607612823501576e+00,(45:2.477919198046221e+00,15:5.082374538667512e-01):5.840263738211505e+00):8.242772538990835e+00):3.335031427812199e-01,39:2.426713438875729e+00):1.400908303489405e+00):8.009372842779637e-02):5.447586083627652e-01):6.748409829188726e-01,24:2.056240534299232e+00):4.459966794176885e-01,19:1.369840673435548e+00,1:3.143979064494792e+00);
	tree mcmc.tree_5 = (16:8.731821787829880e-01,(((24:3.449417373764822e+00,(6:8.107846178044609e-01,((((37:1.543940145726044e+00,12:1.884974594094392e+00):2.084580977917400e+00,((23:1.122785626490382e+00,36:8.092414330989893e+00):2.025155080857018e+00,31:5.747342884095533e+00):1.371509015253399e+00):6.963885728253812e-01,(40:1.727064877090320e+00,((((((10:1.255199463878092e+00,7:1.237341967183234e+00):3.013711404404035e+00,(46:7.484340236827953e-01,(((((38:7.247151166671068e-01,(42:9.238725581834849e-02,4:2.512755147310606e+00):4.553803035901310e-02):8.351628761069732e+00,30:3.554698453005555e+00):8.132591214493701e-02,27:1.718384678510333e+00):5.159521936861672e-02,((22:5.538345287676838e-01,(28:3.778968908677994e+00,(15:7.058598950669509e-01,33:9.085502055248211e-01):1.538769213476206e-01):1.068081563917716e+01):5.725834436166368e+00,(41:4.917717965297327e-01,(19:1.618751983154914e+00,47:2.501384463219213e-01):2.131161065825509e+00):6.876905524102315e-01):8.779532416773163e-01):1.899782082957386e-01,44:3.400751124727410e+00):2.407765578421298e+00):1.624427719695390e+00):1.399779842188678e+00,18:1.718355827396975e+00):1.045945373613141e+00,17:3.317263888821636e+00):5.173287470506096e-01,(((2:4.910351861798948e-01,20:2.534699212160441e+00):3.025548802225522e+00,(29:3.180910801921423e+00,((25:2.290052124227312e+00,14:7.450919232138125e-01):1.938992993445416e+00,(3:5.513935867686933e-01,(((34:1.322439512948290e+00,(45:3.607406862082613e+00,32:3.793551498355912e+00):1.198823944952386e+00):3.219835494930613e-01,13:9.070998974269717e-01):3.983009015699756e+00,49:1.290029600769717e+00):6.319043761212746e-01):1.489071577845988e-01):1.201876742299235e-01):6.237927551213799e-01):1.910820499092117e+00,11:5.977744122388113e-01):2.288796822904464e-01):1.700403666042954e+00,35:2.517027347661986e-01):2.108778432284536e+00):2.217895658091875e+00):1.582921278047455e+00,((43:1.449953734379762e+00,48:2.050672472282886e-01):2.062577587341965e+00,26:2.017886615520910e+00):4.054316761962151e-03):2.045271655808013e+00):1.532120097759729e+00):1.457276961432082e+00,9:2.720910532474520e+00):1.082928897570757e-01,(((50:1.285788534349191e+00,(5:1.464715291202517e+00,21:1.836795864142134e+00):3.783216087317918e-01):1.030792215941757e+00,39:3.661128382832305e+00):8.326819788447248e-01,8:1.087209212078140e+00):2.813612638469519e-01):1.827364840337790e+00,1:1.613400230663033e+00);
	tree mcmc.tree_6 = ((((((3:1.468125812385779e+01,28:1.517284326260537e+00):2.341934866037548e+00,(38:1.769588622417531e+00,(13:2.065366001910199e-01,(14:1.982413481079668e+00,23:6.089048360111090e-01):2.472891981514423e-01):1.165159053500629e+00):1.981941073571320e+00):1.038233616985269e+01,(32:2.456014326090153e+00,11:1.367831343541702e+00):4.427250535101646e+00):5.289643065106392e+00,(33:2.730404205299370e+00,(12:6.070491393830038e+00,15:1.233726703694741e+00):2.152911577804277e+00):9.686419017148875e+00):4.466653214781086e-01,21:1.137391393924289e+00):1.855291826227977e+00,(((((((46:7.861218945905450e+00,25:1.781584913878738e+00):1.788404496037733e+00,4:1.059170640890190e+00):9.897944551211644e-01,(47:5.595020006562929e+00,41:1.161110175366057e+00):3.128374306610146e+00):1.036910294734922e+01,19:1.691640151911719e+00):2.635784024434656e-01,((10:3.886344302659367e+00,(((48:3.465897796507772e+00,((34:7.130691243429981e+00,18:7.414016139799791e-01):3.075107707165736e+00,31:3.191663914049508e+00):1.788511844062814e+00):4.889108791298274e+00,36:2.731820891945663e+00):9.793048659274687e+00,6:1.932321090435226e+00):1.309606805257843e+01):2.126499897026307e+00,(20:3.203146284805047e+00,45:2.528180104789995e+00):1.322658174878095e+00):1.227704058211369e+00):1.250778136059504e+01,((((16:2.481954391390114e+00,7:6.712946227220165e-01):3.320174386658483e+00,((39:6.106023875782485e-01,(((2:1.003983555703036e+01,30:2.650053245008486e+00):1.235789109029885e+01,((35:4.036987379569704e-01,8:3.404617895207378e+00):2.086288360302830e+00,26:1.510225679046151e+00):9.245596279255611e+00):1.343116344996448e+01,5:1.419550738851158e+00):1.138526672922466e+01):2.288472783225116e-01,27:3.174291967494260e-01):6.478321081826479e+00):4.617463067566854e+00,(50:1.591071191407567e+00,((9:5.344838324911154e-01,29:3.902876283068475e+00):3.550206689353980e+00,43:3.885925091416684e-01):5.166073037473606e+00):3.750041837860636e+00):2.189430428287417e+01,(42:1.343826758737607e+00,(((((24:1.211616811534422e+01,49:1.237068422062270e+01):2.325542710222024e+00,22:4.329503087836851e-01):3.700422058686538e+00,44:1.206098243447880e+01):2.602896542182224e-01,17:1.164375323140095e+00):7.265506445195109e+00,37:6.862649536856440e-02):3.224908454188212e+00):1.307971223923415e+01):1.288507515135101e+00):3.830159938994790e+00,40:2.168889644737237e+00):3.281640781300790e+00,1:8.760959338710649e+00);
	tree mcmc.tree_7 = (((9:2.304195967808960e-01,36:1.894863948456847e+00):2.598432135907451e-01,((10:8.676118593164851e-01,32:1.637977548499115e+00):3.663106231933593e-01,(((((2:8.612453613923154e-01,(50:1.483396763849323e-01,(((7:6.121255155797527e-01,6:5.675543017431072e-01):1.412333824124855e+00,48:1.153505400356923e-01):2.194819796808561e-01,(((8:9.519569471003566e-03,25:1.114456213459875e-02):9.191347025112573e-02,(28:2.573693400064639e+00,(33:6.203612963645997e-01,30:2.948388637408421e-01):4.831946942731746e-01):6.719272402044801e-01):1.456784386000992e+00,((12:1.813229933911966e+00,29:1.405785670036893e+00):1.736249295556542e+00,(((((16:2.111193611075978e-01,20:1.576959536032455e-01):5.931506996117434e-01,41:1.577391670673027e+00):5.247958703046877e-01,15:6.787777661905576e-01):7.472167798746754e-02,((42:3.830693922687754e+00,4:1.562148476926507e-01):9.643516715645335e-01,11:5.937876727704036e-01):1.501246865833349e-02):3.937489285936057e-02,40:1.597837264785410e+00):2.180447229467527e-01):9.593005492390436e-01):4.112389660574249e-01):9.278843260815413e-02):1.167395949487462e+00):2.172625610422752e-01,26:1.332706005901216e-01):1.045885693396842e-01,((45:1.179077219869637e+00,(34:5.616261460216588e-01,39:2.277950161224245e-01):1.056437321517095e+00):2.855748473038451e+00,(21:2.902762470066071e+00,19:1.947508421639490e-01):5.491922147499857e-02):7.521696252217594e-02):2.310295343227216e-01,23:2.662538741281128e-01):3.424772420656680e-01,47:4.705078130513623e-01):5.238304450369224e-01):1.133782128257045e+00):1.747513810482798e+00,(((((31:1.644069412879612e-01,17:1.452107969494251e+00):1.058421320782269e+00,5:1.294350878182612e+00):8.380059221556388e-01,(13:2.108413216512951e-01,22:5.096360344553992e-01):1.168106644316820e+00):2.074566436769289e+00,44:1.476222985421113e-01):2.178030354781482e-01,(((37:7.373032154907826e-02,46:3.832266212240831e-02):1.648475869144040e+00,27:1.973685373859551e-01):1.466670550266249e+00,(((35:2.037497633128464e+00,(43:1.103454361344254e+00,(((18:1.076771710134432e+00,38:5.228217005821875e+00):1.664530529048922e-01,49:1.209154890402603e+00):2.516523481897096e-01,24:5.716132613548028e-01):8.928109499835372e-01):5.885746656258244e-01):3.122686488706024e-01,14:6.578086199532288e-01):1.649599075660812e+00,3:5.776452279068695e-01):7.847351146443927e-01):1.958911185839354e-01):2.010050260542429e-01,1:8.255271519057783e-01);
	tree mcmc.tree_8 = ((48:3.086698981501070e-03,(24:1.221735904831397e-01,(30:8.548389882765163e-02,36:8.340088166202428e-02):6.258244744113770e-02):3.611728857452854e-02):4.114705977376698e-02,(14:3.055266593592052e-02,(((22:3.839368292296472e-02,15:1.506922663405648e-02):3.809330598322597e-02,(((7:4.382773850693927e-02,(((((18:8.676562014977032e-03,(13:1.258147616426842e-01,25:1.121359439722277e-02):1.343928473889825e-02):5.183851007274221e-02,(17:2.683533433617737e-03,16:9.397397126573542e-02):1.426438682281314e-01):2.110363491510928e-02,(41:2.776919181503704e-02,29:4.267694059046209e-02):5.348378414433399e-02):6.583030783026771e-02,20:4.104640024860335e-02):5.531992993729139e-02,19:1.389792079354519e-02):8.909593335913182e-02):5.686769849935023e-02,(32:7.543710642480119e-03,6:6.745747498263360e-02):4.999667221914208e-03):6.504785374612375e-02,(34:1.158376660177507e-02,26:4.934298722158002e-02):4.280130966693058e-02):2.509444624461891e-03):2.338683253089457e-01,(((((43:2.696462371091841e-02,((23:3.994249835167284e-02,39:1.462581819753933e-01):1.092556337562755e-02,35:8.810747217497099e-02):3.347613701992603e-02):2.833995353256046e-02,44:1.054641042371170e-02):1.792578445816415e-01,(46:2.215130392597014e-02,(((38:5.117071705405063e-02,37:1.590239000143478e-01):1.395080261370065e-03,((3:2.061907871182337e-01,(31:2.550661764870690e-02,(((12:1.879091296156898e-02,(((4:2.680307344527675e-02,10:3.192087779248489e-02):1.289194068403773e-02,8:1.034232857633292e-01):1.249411757139590e-01,47:9.997844443195289e-02):3.440715082450697e-02):1.212636170210663e-02,(2:9.318448402610378e-02,(((((9:2.285289961812713e-02,33:1.451126586333309e-01):9.164445718429970e-04,27:5.227386063550817e-02):1.235690433023327e-02,42:2.012173397974821e-03):1.094320674672630e-02,50:5.923247183488003e-02):4.071968991972436e-02,40:1.907793693307118e-01):1.215645064974580e-02):7.018915590065159e-03):9.981021998931090e-03,49:7.458593753537532e-02):4.169177264174441e-03):3.330449888260153e-02):1.190473509004813e-02,(5:2.055041067821559e-01,21:3.358354862094979e-03):3.147853743705011e-02):1.080133848167476e-02):5.244590332749687e-03,45:3.020465284699105e-03):3.919668577637002e-03):2.730145254626572e-02):1.306394815796128e-02,11:2.349101021277395e-02):9.771037621818779e-02,28:8.465589911795858e-03):5.362394236953610e-02):2.994192489473906e-04):9.987601552282388e-02,1:8.266882262966506e-02);
end;

begin mrbayes;
	startvals
		Tau(1,1)=mcmc.tree_1
		Tau(1,2)=mcmc.tree_2
		Tau(1,4)=mcmc.tree_3
		Tau(1,3)=mcmc.tree_4
		Tau(2,3)=mcmc.tree_5
		Tau(2,4)=mcmc.tree_6
		Tau(2,2)=mcmc.tree_7
		Tau(2,1)=mcmc.tree_8
		V(1,1)=mcmc.tree_1
		V(1,2)=mcmc.tree_2
		V(1,4)=mcmc.tree_3
		V(1,3)=mcmc.tree_4
		V(2,3)=mcmc.tree_5
		V(2,4)=mcmc.tree_6
		V(2,2)=mcmc.tree_7
		V(2,1)=mcmc.tree_8
		Alpha(1,1)=(9.002712802695617e-01)
		Alpha(1,2)=(1.250756946688302e+00)
		Alpha(1,4)=(9.779564482077994e-01)
		Alpha(1,3)=(3.672311189494493e-01)
		Alpha(2,3)=(1.729323258485054e+00)
		Alpha(2,4)=(1.312844215907466e-01)
		Alpha(2,2)=(1.190682038240975e+00)
		Alpha(2,1)=(5.326527161796856e-01)
	;
	propset
		Multiplier(Alpha)$lambda(1,1)=9.978439594496471e+00
		Multiplier(Alpha)$lambda(1,2)=9.978439594496471e+00
		Multiplier(Alpha)$lambda(1,4)=2.485382881747922e+00
		Multiplier(Alpha)$lambda(1,3)=3.321534001435886e+00
		Multiplier(Alpha)$lambda(2,3)=4.264934080236215e+00
		Multiplier(Alpha)$lambda(2,4)=2.746772881190851e+00
		Multiplier(Alpha)$lambda(2,2)=9.978439594496471e+00
		Multiplier(Alpha)$lambda(2,1)=9.978439594496471e+00
		Multiplier(V)$lambda(1,1)=1.453608618251909e+01
		Multiplier(V)$lambda(1,2)=1.528136725811320e+01
		Multiplier(V)$lambda(1,4)=1.981886496243613e+01
		Multiplier(V)$lambda(1,3)=1.981886496243613e+01
		Multiplier(V)$lambda(2,3)=1.981886496243613e+01
		Multiplier(V)$lambda(2,4)=1.981886496243613e+01
		Multiplier(V)$lambda(2,2)=1.482973460215038e+01
		Multiplier(V)$lambda(2,1)=1.453608618251909e+01
		TLMultiplier(V)$lambda(1,1)=1.355335692220110e+01
		TLMultiplier(V)$lambda(1,2)=4.164658418864907e+00
		TLMultiplier(V)$lambda(1,4)=2.655503449756887e+00
		TLMultiplier(V)$lambda(1,3)=3.054556041030331e+00
		TLMultiplier(V)$lambda(2,3)=2.964280266991493e+00
		TLMultiplier(V)$lambda(2,4)=2.629080748952148e+00
		TLMultiplier(V)$lambda(2,2)=4.206513931822979e+00
		TLMultiplier(V)$lambda(2,1)=1.410647991110184e+01
	;
end;
