# Supplementary material for: Systematics of giant neotropical fireflies and their kin (Lampyridae: Lampyrinae)
Source: PLoS One. 2026 Aug 3;21(8):e0354465. doi: 10.1371/journal.pone.0354465 (PMC13432145; doi:10.1371/journal.pone.0354465)
Supplement: S7 File — (ZIP) [file pone.0354465.s007.zip › S7/CratoBayes_not-partitionedSScopy.txt.run1.t]

#NEXUS
[ID: 9134830373]
[Param: tree]
begin trees;
   translate
       1 Cladodes_flabellatus,
       2 Photinus_pyralis,
       3 Photinus_corruscus,
       4 Aspisoma_lineatum,
       5 Aspisoma_laetum,
       6 Aspisoma_sticticum,
       7 Aspisoma_maculatum,
       8 Aspisoma_physonotum,
       9 Aspisoma_buyssoni,
      10 Aspisoma_ignitum,
      11 Pyractomena_lucifera,
      12 Pyractomena_cf_ecostata,
      13 Pyractomena_borealis,
      14 Aspisomoides_bilineatum,
      15 Aspisomoides_costatum,
      16 Aspisoma_pulchellum,
      17 Aspisoma_gentile,
      18 Aspisoma_lepidum,
      19 Aspisoma_aelianum,
      20 Aspisoma_nigrum,
      21 Micronaspis_floridana,
      22 Micronaspis_gabrielae,
      23 Tenaspis_angularis,
      24 Tenaspis_sinuosa,
      25 Tenaspis_chamelensis,
      26 Lampyris_noctiluca,
      27 Pleotomus_pallens,
      28 Microphotus_octhartus,
      29 Pleotomodes_knulli,
      30 Bituca_beskei,
      31 Bituca_miltoni,
      32 Lucernuta_savignii,
      33 Lychnacris_flabellata,
      34 Lucio_pictum,
      35 Lamprocera_diluta,
      36 Nyctocera_fuscipennis,
      37 Nyctocera_fasciata,
      38 Nyctocera_discorufa,
      39 Nyctocera_blattina,
      40 Cratomorphus_picipennis,
      41 Cratomorphus_distinctus,
      42 Cratomorphus_leoneli,
      43 Cratomorphus_splendidus,
      44 Cratomorphus_diaphanus,
      45 Cratomorphus_albomarginatus,
      46 Cratomorphus_bifenestratus,
      47 Cratomorphus_cossyphinus,
      48 Cratomorphus_signativentris,
      49 Cratomorphus_dorsalis,
      50 Erythrolychnia_bipartita;
   tree gen.0 = [&U] (34:2.000000e-02,((43:2.000000e-02,(33:2.000000e-02,(49:2.000000e-02,(10:2.000000e-02,((44:2.000000e-02,18:2.000000e-02):2.000000e-02,((15:2.000000e-02,(30:2.000000e-02,7:2.000000e-02):2.000000e-02):2.000000e-02,((9:2.000000e-02,(50:2.000000e-02,8:2.000000e-02):2.000000e-02):2.000000e-02,((40:2.000000e-02,(25:2.000000e-02,(22:2.000000e-02,((48:2.000000e-02,38:2.000000e-02):2.000000e-02,16:2.000000e-02):2.000000e-02):2.000000e-02):2.000000e-02):2.000000e-02,2:2.000000e-02):2.000000e-02):2.000000e-02):2.000000e-02):2.000000e-02):2.000000e-02):2.000000e-02):2.000000e-02):2.000000e-02,(42:2.000000e-02,(14:2.000000e-02,(31:2.000000e-02,(29:2.000000e-02,(32:2.000000e-02,(47:2.000000e-02,(35:2.000000e-02,(46:2.000000e-02,(((41:2.000000e-02,17:2.000000e-02):2.000000e-02,((45:2.000000e-02,11:2.000000e-02):2.000000e-02,(26:2.000000e-02,((20:2.000000e-02,((27:2.000000e-02,(23:2.000000e-02,12:2.000000e-02):2.000000e-02):2.000000e-02,((36:2.000000e-02,(37:2.000000e-02,19:2.000000e-02):2.000000e-02):2.000000e-02,(13:2.000000e-02,((39:2.000000e-02,(28:2.000000e-02,24:2.000000e-02):2.000000e-02):2.000000e-02,(21:2.000000e-02,5:2.000000e-02):2.000000e-02):2.000000e-02):2.000000e-02):2.000000e-02):2.000000e-02):2.000000e-02,4:2.000000e-02):2.000000e-02):2.000000e-02):2.000000e-02):2.000000e-02,(6:2.000000e-02,3:2.000000e-02):2.000000e-02):2.000000e-02):2.000000e-02):2.000000e-02):2.000000e-02):2.000000e-02):2.000000e-02):2.000000e-02):2.000000e-02):2.000000e-02):2.000000e-02,1:2.000000e-02);
   tree gen.1000 = [&U] ((28:5.689653e-02,((2:3.317632e-02,3:4.176723e-02):2.427262e-01,26:2.572140e-02):6.277106e-02):3.341604e-02,(29:9.477964e-02,(((42:1.148340e-01,((41:9.310056e-02,((46:2.165308e-02,(44:5.217867e-02,(43:8.457871e-03,45:3.914283e-02):7.733967e-02):5.976190e-02):4.691369e-02,((48:1.232738e-03,49:5.649692e-02):8.864409e-02,47:3.732385e-02):4.049960e-02):1.480707e-01):8.326451e-03,(40:4.007437e-02,((27:1.854648e-01,(((((36:4.807609e-03,37:8.602115e-02):2.749062e-01,(38:7.043999e-02,39:7.116355e-03):7.837994e-02):3.033384e-01,30:1.523941e-01):1.149144e-01,(23:3.046845e-02,(24:3.175476e-02,25:5.743754e-03):4.749726e-02):3.436280e-01):3.063959e-03,((33:4.423211e-02,(35:1.731507e-02,34:5.412798e-02):1.323004e-01):8.745045e-02,32:7.568943e-02):2.358333e-02):9.968118e-02):1.112807e-01,50:5.611710e-02):5.461058e-02):4.245142e-02):3.592167e-02):7.231216e-02,((21:3.451272e-02,22:4.278489e-02):2.601117e-02,(((20:4.889569e-02,16:7.097639e-02):3.658297e-02,(10:1.842731e-02,((18:2.320902e-02,(17:2.630426e-02,19:3.413440e-02):2.827929e-02):1.050734e-01,((((6:2.679577e-02,4:2.395928e-02):1.623677e-02,(9:6.645516e-02,7:1.487082e-02):1.833872e-02):4.025166e-02,5:9.042738e-03):4.727247e-02,8:1.114718e-02):5.511072e-02):2.179385e-02):2.979766e-02):1.159492e-01,((13:4.156806e-02,(12:1.150456e-01,11:7.317974e-02):2.895888e-02):1.185322e-01,(14:4.118407e-02,15:2.752939e-02):5.266541e-02):3.821270e-02):1.023039e-01):9.526582e-02):4.238065e-02,31:8.988510e-02):5.503164e-02):1.885201e-02,1:1.273165e-01);
   tree gen.2000 = [&U] ((2:1.411964e-02,3:5.569604e-02):1.088015e-01,(((21:4.123831e-02,22:1.490099e-02):1.939183e-02,(((10:1.412253e-02,((((7:1.218168e-02,6:2.097989e-02):2.646498e-03,4:2.213002e-04):4.058100e-02,9:3.759940e-02):3.067215e-03,(5:1.521935e-02,8:1.329890e-02):3.270224e-02):2.781598e-02):1.904734e-02,(17:1.296011e-02,(18:2.184904e-02,((20:6.462555e-03,16:2.288020e-02):5.600877e-02,19:2.556872e-02):4.114935e-02):2.332603e-02):3.617477e-02):3.604017e-02,(((11:2.322167e-02,12:8.043511e-03):1.170084e-02,13:3.532721e-02):1.243415e-01,(14:1.705918e-02,15:8.241221e-03):5.976088e-02):3.684588e-02):4.155025e-02):8.236339e-02,((((27:1.129382e-01,((28:7.025832e-02,29:7.253158e-02):3.585210e-02,26:1.890917e-02):4.098071e-02):2.482503e-02,(50:3.127730e-02,((41:1.841992e-02,(40:3.448465e-02,((44:7.593934e-03,(45:3.319092e-03,43:3.721795e-03):3.407906e-02):8.650978e-02,(((49:3.228469e-02,48:8.003151e-02):2.264858e-03,47:2.230438e-02):3.487630e-02,46:3.431251e-02):1.609372e-02):7.352150e-02):2.362623e-02):1.897740e-03,42:1.459901e-02):1.310588e-01):5.628262e-02):2.959988e-02,(((23:1.507266e-02,(24:2.635489e-02,25:2.795846e-03):4.278725e-02):2.327980e-01,(33:2.815209e-02,((((38:2.568948e-02,39:1.409525e-02):2.572748e-02,(36:3.954984e-03,37:2.778942e-02):1.960839e-01):1.010824e-01,34:2.369872e-02):5.826207e-05,35:3.293742e-03):1.308381e-01):4.832429e-03):8.973591e-02,32:1.525765e-02):8.339275e-02):1.118852e-01,(30:5.845939e-02,31:3.997793e-02):7.357260e-02):1.271850e-01):7.062784e-02,1:1.266409e-01);
   tree gen.3000 = [&U] ((((50:1.336421e-02,((((42:8.117349e-02,41:4.348232e-02):1.161467e-02,40:4.651278e-02):6.054200e-02,(46:1.090929e-01,((44:4.300250e-02,45:2.098997e-03):4.551537e-03,43:6.393915e-03):3.368635e-02):2.024692e-02):3.380595e-02,((48:5.797641e-02,49:1.870982e-02):1.426559e-02,47:5.252446e-03):5.901244e-03):2.365317e-01):1.899919e-01,(((((23:5.923350e-02,25:2.305287e-03):2.980233e-03,24:9.503519e-03):2.488355e-01,(31:6.885821e-03,30:7.852103e-03):3.307100e-02):1.252714e-01,((33:5.716298e-02,((35:4.187342e-02,34:2.639552e-02):3.664437e-02,(36:2.707379e-03,(37:1.298902e-02,(38:1.021311e-02,39:2.349728e-02):2.582752e-02):2.846940e-02):6.561709e-02):8.629803e-02):1.709266e-01,32:2.909671e-02):4.159364e-02):7.446325e-02,(((26:3.957722e-02,29:1.251817e-01):2.632771e-02,28:4.068284e-02):5.585519e-02,27:5.346970e-02):1.972365e-01):3.726892e-03):1.403601e-01,((21:3.317737e-02,22:1.422467e-02):1.918318e-03,((((16:3.797038e-02,20:2.301220e-03):2.514278e-02,19:8.029933e-03):4.214822e-02,(((10:8.620848e-03,(9:1.997503e-04,((((5:1.447448e-02,8:7.400943e-02):3.761656e-02,4:1.954845e-02):1.852697e-02,6:2.117185e-02):6.603872e-03,7:3.664129e-03):2.012156e-02):2.206821e-02):9.070400e-02,18:2.066026e-02):2.309743e-02,17:4.604800e-02):6.123520e-02):6.498721e-02,(((12:5.784191e-03,11:2.758834e-02):4.298024e-02,13:1.593142e-02):8.404214e-02,(14:1.178637e-02,15:3.291343e-03):8.745218e-02):4.289237e-02):8.907762e-02):7.332069e-02):7.321194e-02,(2:2.563069e-04,3:4.155726e-02):6.669651e-02,1:2.113191e-01);
   tree gen.4000 = [&U] ((2:1.122882e-02,3:4.493253e-02):8.492794e-02,(((21:1.312807e-02,22:6.608350e-03):9.294224e-02,((17:2.898701e-03,((18:5.665992e-02,((20:1.112635e-02,16:9.453009e-03):9.950977e-02,19:4.268444e-03):3.173891e-02):1.985069e-02,(10:9.963884e-03,(((((5:1.507579e-02,6:1.277534e-02):1.185769e-02,4:1.244027e-03):3.923088e-03,7:1.653418e-03):4.367929e-02,8:2.472076e-02):2.329737e-02,9:7.687026e-03):2.391701e-02):5.350942e-02):5.816382e-02):1.207053e-01,(((11:2.001893e-02,12:8.456115e-02):4.455824e-02,13:2.764356e-02):5.967308e-02,(14:9.974331e-03,15:2.664013e-02):6.529756e-02):8.667584e-02):9.782812e-02):5.778656e-02,(((50:6.174288e-02,(((46:4.242243e-02,(44:7.757733e-03,(45:2.349894e-02,43:1.663744e-02):1.719439e-02):8.141918e-02):4.375733e-02,(40:4.650931e-02,(41:4.442097e-02,42:5.777035e-02):3.540919e-02):8.755578e-02):1.471396e-02,(47:3.542452e-06,(49:4.920509e-02,48:5.603819e-02):8.979309e-02):1.213416e-02):2.476421e-01):1.193128e-01,((30:9.619064e-03,31:2.203418e-02):9.674129e-02,((((35:6.050767e-03,(((36:3.715326e-03,37:4.969795e-02):6.241296e-02,(38:4.890900e-03,39:1.170098e-02):8.874409e-02):2.233089e-01,34:1.476329e-02):1.206551e-02):1.198348e-01,(23:1.070688e-02,(24:4.182771e-02,25:1.024116e-02):6.098079e-02):2.123399e-01):1.425565e-02,33:7.788172e-03):8.263772e-02,32:2.152240e-02):1.061714e-01):1.670304e-01):7.570654e-02,((29:6.813408e-02,(28:1.509529e-01,26:1.131514e-02):3.267598e-02):2.994440e-02,27:8.334141e-02):1.308341e-01):5.347720e-02):1.270237e-01,1:1.543648e-01);
   tree gen.5000 = [&U] ((2:2.914858e-03,3:6.032069e-02):1.040153e-01,(((((11:3.018907e-02,12:2.807534e-02):1.583974e-02,13:2.063377e-02):4.940743e-02,(14:2.655895e-02,15:4.305643e-03):1.182216e-01):1.421135e-01,((((20:1.197023e-02,16:7.465295e-03):4.554508e-02,19:1.223618e-02):2.220059e-02,(17:2.401671e-03,(18:6.380418e-03,(10:1.002838e-02,((8:2.848487e-02,((5:1.870195e-02,4:1.005248e-03):2.130360e-02,(7:1.938108e-02,6:2.561749e-02):7.861163e-03):8.815551e-03):1.861351e-02,9:8.473395e-03):3.131595e-02):3.487955e-02):7.107558e-02):1.867829e-02):1.736935e-01,(21:1.597159e-03,22:6.842685e-03):4.607187e-02):3.731264e-02):8.946652e-02,((30:9.684275e-03,31:8.709263e-03):5.928018e-02,(((50:6.715268e-02,((((47:2.796334e-06,(49:9.710054e-02,48:3.302930e-02):1.043932e-02):2.107391e-02,(43:7.706402e-03,(44:2.267370e-02,45:3.576061e-03):7.879901e-04):4.977195e-02):4.475666e-03,46:4.059002e-02):1.085812e-02,(42:4.856671e-02,(40:3.907049e-02,41:3.542661e-02):1.819991e-02):1.321777e-02):1.156012e-01):1.162310e-01,((((34:2.448559e-03,(35:6.626712e-03,(37:2.411104e-02,(36:1.411892e-02,(38:1.535675e-02,39:1.161318e-02):4.312333e-02):9.167047e-03):1.364167e-01):3.672643e-02):7.792655e-02,33:4.081058e-04):4.097659e-02,(23:8.751242e-03,(24:2.834263e-02,25:1.440278e-02):4.062893e-02):1.761077e-01):9.504788e-02,32:3.744665e-03):7.932954e-02):1.698137e-02,(((29:1.228789e-01,28:9.845321e-02):6.290935e-04,26:7.959836e-03):2.477096e-02,27:3.604380e-02):1.696388e-01):8.724419e-02):1.421021e-01):7.050861e-02,1:1.278964e-01);
   tree gen.6000 = [&U] ((2:4.472084e-03,3:4.103751e-02):8.336730e-02,(((21:8.208874e-02,(((20:1.712297e-02,16:2.907431e-02):1.715781e-02,((17:2.251090e-02,(18:1.010329e-02,(10:7.570018e-03,((8:1.578553e-02,9:8.012484e-03):2.588624e-02,(((7:9.835695e-03,4:2.337798e-02):3.226428e-02,6:1.756947e-02):1.885253e-02,5:2.916203e-02):3.027858e-02):3.016718e-02):1.462345e-01):1.962636e-02):2.504527e-02,19:2.274175e-02):2.045479e-02):1.885951e-01,(((11:5.393347e-02,12:4.284036e-03):1.924252e-02,13:2.633011e-03):1.045662e-01,(14:7.672183e-03,15:3.610940e-03):6.991055e-02):1.598779e-01):7.592531e-02):5.135865e-03,22:1.828720e-03):5.444534e-02,(((50:9.747511e-02,(((42:6.807911e-02,(40:4.136290e-02,41:2.847815e-02):1.441777e-02):8.000991e-02,((44:3.518026e-02,45:4.816329e-03):3.163286e-02,43:3.154558e-03):4.432779e-02):1.064554e-02,((47:4.996020e-06,(49:1.396492e-01,48:2.115241e-02):7.062596e-02):3.981811e-02,46:5.158066e-02):1.634945e-02):1.659829e-01):2.151867e-01,((((29:1.486564e-01,26:4.914566e-02):1.185449e-04,28:4.052561e-02):4.152563e-02,27:4.565304e-02):2.623025e-01,(((35:5.080767e-02,(((36:6.263231e-03,37:3.233483e-02):4.809384e-02,(38:1.728625e-02,39:3.053551e-02):1.828429e-02):1.893413e-01,34:1.086426e-04):3.696145e-03):1.944244e-01,((23:1.999478e-02,(24:2.851513e-02,25:1.256343e-02):2.212675e-02):2.476722e-01,33:2.452065e-02):8.967436e-04):1.155718e-01,32:1.790128e-03):1.376857e-01):4.023593e-02):1.262370e-02,(30:8.136468e-03,31:2.423369e-02):1.844767e-01):1.446442e-01):1.442378e-01,1:1.839396e-01);
   tree gen.7000 = [&U] ((2:2.119886e-03,3:8.365539e-02):7.494404e-02,((22:1.120830e-02,(21:6.672147e-03,(((16:1.900401e-02,20:9.830463e-04):2.101617e-02,((17:1.843937e-02,(18:8.833580e-03,(10:2.670241e-03,(9:9.617924e-03,(8:1.335146e-02,(((6:9.997444e-03,7:3.348694e-03):4.411059e-02,5:1.408384e-02):1.299151e-02,4:9.736893e-03):9.607972e-03):4.697144e-03):1.976369e-02):3.151807e-02):2.853333e-02):2.239908e-02,19:3.117292e-04):1.778916e-02):1.364488e-01,(((11:3.992356e-02,12:1.759091e-02):1.941006e-02,13:2.103455e-02):5.074889e-02,(14:1.219659e-02,15:1.173572e-02):4.887763e-02):7.467260e-02):1.226906e-01):9.065670e-03):4.020120e-02,((50:6.385196e-02,(40:3.349067e-02,(((47:1.502559e-03,(49:2.672185e-02,48:2.653781e-02):1.740248e-02):2.839991e-02,(((45:9.745294e-03,43:4.841107e-03):1.486278e-03,44:1.510958e-02):3.968690e-02,46:3.836534e-02):7.614064e-03):2.501528e-02,(41:1.872953e-02,42:4.759719e-02):5.801992e-03):3.017159e-02):1.125638e-01):1.233414e-01,(((((35:2.014394e-02,(34:7.758505e-05,((38:9.114206e-04,39:3.251472e-03):1.882672e-02,(37:3.522111e-02,36:4.378909e-03):1.593452e-02):9.688384e-02):3.493025e-02):1.042986e-01,33:9.899675e-03):1.521362e-02,(23:3.407809e-02,(24:4.179796e-02,25:1.681182e-02):2.701715e-02):1.177268e-01):1.013803e-01,32:1.251560e-03):6.512581e-02,((((29:5.749035e-02,28:3.458119e-02):2.015781e-03,26:8.121366e-04):7.045741e-02,27:1.380328e-02):1.875288e-01,(30:5.394042e-03,31:9.160666e-03):7.769176e-02):3.367122e-02):1.648546e-02):1.219058e-01):1.234281e-01,1:1.131372e-01);
   tree gen.8000 = [&U] (((((33:1.217503e-02,((35:3.541883e-02,34:1.596997e-02):2.064901e-02,(37:3.403154e-03,(36:1.132413e-03,(38:3.719266e-03,39:6.427321e-03):6.887483e-02):1.958426e-02):8.155438e-02):5.343803e-02):9.651344e-02,32:4.580811e-02):1.036109e-01,(((29:4.177701e-02,(27:4.346633e-02,(26:1.808942e-02,28:5.206173e-02):1.517307e-02):3.093881e-02):2.788450e-01,(((25:1.140207e-02,23:2.389650e-02):1.035420e-02,24:3.079333e-03):1.598901e-01,(30:1.052770e-02,31:1.557080e-02):7.082268e-03):8.684222e-02):9.059407e-03,(50:7.076549e-02,(((41:5.502250e-03,42:2.154281e-02):1.714574e-02,40:2.132495e-02):5.735940e-02,(47:5.282561e-04,((49:4.971913e-02,48:2.248121e-02):4.063201e-02,(46:2.082497e-02,(44:5.529823e-03,(45:5.230029e-03,43:4.177085e-03):2.281833e-02):1.062174e-01):3.186059e-02):8.855775e-03):7.636144e-02):5.271129e-02):1.526590e-01):1.591009e-02):6.009754e-02,((21:1.963005e-03,22:1.066247e-02):1.533187e-03,(((20:1.385803e-02,16:2.056823e-02):5.209191e-03,((17:2.768513e-02,(18:9.661041e-03,(10:1.141829e-02,((5:9.033326e-03,(((9:6.179314e-02,7:7.080455e-04):1.803037e-02,4:2.758657e-03):7.806932e-03,6:7.493075e-03):5.792328e-03):1.242827e-02,8:4.202762e-02):5.951712e-02):3.560697e-02):2.188839e-02):3.172562e-02,19:2.021628e-03):4.405511e-02):4.776159e-02,(((12:3.456831e-03,11:2.686719e-02):4.834280e-03,13:1.092351e-02):4.508671e-02,(14:1.161932e-04,15:4.626492e-03):1.799763e-02):1.215543e-01):8.894129e-02):1.603218e-01):7.451554e-02,(2:5.790637e-03,3:1.573599e-02):6.895471e-02,1:1.129780e-01);
   tree gen.9000 = [&U] ((((((33:2.762040e-02,((35:1.172520e-02,34:3.187081e-03):2.781327e-02,(37:7.067596e-04,((38:8.751917e-04,39:6.863703e-03):1.737185e-02,36:1.201985e-03):1.973226e-02):6.953134e-02):4.827002e-02):8.384648e-02,32:1.504109e-02):3.178394e-02,(((30:2.728887e-02,31:5.833742e-03):1.029313e-02,((24:2.007322e-03,23:6.818047e-02):7.901620e-03,25:3.580317e-03):1.576201e-01):7.035178e-02,(50:5.570297e-02,(40:1.939580e-02,((((49:3.711900e-02,48:3.326006e-02):1.586190e-02,47:8.147157e-03):1.292350e-02,(((43:4.591988e-03,45:2.066890e-03):5.526930e-03,44:5.662268e-03):7.948295e-02,46:2.130569e-02):2.959263e-03):4.963590e-02,(41:6.920067e-03,42:2.358445e-02):6.360878e-03):3.252491e-02):2.693189e-02):7.373227e-02):3.430486e-03):3.093246e-02,(29:2.655269e-02,((27:3.820527e-02,28:5.157876e-02):4.675602e-03,26:5.928469e-03):3.672759e-02):1.405312e-01):7.621454e-02,((((16:1.742443e-02,(20:3.314419e-03,((17:1.619755e-02,(18:3.485024e-03,(10:1.313791e-02,((5:8.465379e-03,(4:8.536912e-03,((9:3.700195e-02,7:1.865332e-03):7.400027e-03,6:2.518422e-03):1.091189e-02):1.355367e-02):2.911269e-03,8:1.758179e-02):5.002244e-02):2.387004e-02):1.148817e-02):1.900592e-02,19:4.398918e-03):1.036893e-02):4.449790e-03):2.801456e-02,(((12:1.012661e-02,11:2.935476e-02):6.201976e-03,13:2.561918e-02):3.652226e-02,(14:9.936244e-05,15:4.226466e-03):5.600698e-02):3.790568e-02):9.082139e-02,21:1.972305e-03):6.337967e-03,22:2.966808e-03):8.784021e-02):2.420817e-02,(2:2.495650e-03,3:2.735496e-02):4.216497e-02,1:1.263842e-01);
   tree gen.10000 = [&U] (((((30:1.355491e-02,31:4.368470e-03):1.932031e-02,((23:2.835443e-02,24:1.525377e-02):8.261512e-04,25:8.690215e-03):1.089275e-01):1.106316e-01,((50:1.441992e-01,(40:4.334183e-03,((41:7.098751e-03,42:1.264686e-02):1.047575e-02,((45:9.916611e-04,(44:1.277819e-02,43:1.172552e-03):7.221971e-03):2.194166e-02,(46:1.337605e-02,((49:2.415584e-02,48:2.498209e-02):1.643676e-02,47:1.001393e-03):2.569779e-02):4.839261e-03):4.208666e-02):1.578155e-02):5.131281e-02):9.208603e-02,((29:8.817659e-03,(28:1.124026e-01,(26:1.478630e-02,27:6.883067e-02):3.250895e-02):4.059881e-02):8.444195e-02,((33:1.413158e-02,((37:2.633583e-03,((38:5.699127e-03,39:7.829099e-03):1.791515e-02,36:1.764376e-03):6.327882e-03):4.225162e-02,(34:1.925813e-02,35:2.163405e-02):1.818740e-02):7.308581e-02):1.212032e-01,32:2.468941e-03):4.705046e-02):4.570906e-02):2.729203e-02):6.096756e-02,((21:4.287522e-03,22:2.827828e-03):1.215448e-02,(((20:1.184634e-03,16:1.723976e-02):3.037090e-03,((((10:5.083755e-03,(((5:4.707766e-03,((7:5.885527e-03,4:7.138308e-03):9.675749e-03,6:3.322054e-03):5.154185e-03):2.063068e-02,8:1.078769e-02):1.811293e-02,9:1.958483e-02):9.311454e-03):4.737919e-02,18:2.934424e-03):9.556160e-03,17:1.626268e-02):2.355949e-02,19:5.546778e-03):1.347259e-02):5.686780e-02,(((12:4.231041e-03,11:1.721747e-02):4.645612e-03,13:2.861770e-02):2.271913e-02,(14:1.218958e-04,15:1.507129e-02):4.166645e-02):1.012124e-01):2.191842e-02):7.872135e-02):9.225910e-02,(2:1.886941e-03,3:5.113703e-02):2.620889e-02,1:9.655493e-02);
   tree gen.11000 = [&U] ((3:6.363857e-02,2:2.325395e-04):1.230099e-01,((((((11:1.005096e-02,12:1.487088e-02):1.313594e-02,13:2.679210e-02):1.171460e-01,(15:1.000781e-02,14:1.017443e-03):5.197622e-02):3.370490e-01,((((17:2.210948e-02,((10:2.473906e-03,(9:1.519390e-02,((6:1.326396e-02,(4:1.839553e-02,7:2.064379e-02):2.473793e-02):7.375036e-03,(5:9.723466e-04,8:4.355879e-02):1.134248e-02):2.681216e-02):9.593174e-02):3.706968e-02,18:3.098256e-03):1.027720e-02):6.215350e-02,19:5.289524e-03):4.791218e-02,16:1.870818e-02):4.193873e-03,20:2.516812e-03):1.768220e-01):1.153921e-02,(21:1.193001e-02,22:7.652313e-03):2.670328e-02):1.726087e-01,((30:3.766246e-02,31:1.315387e-02):1.550741e-01,(((50:1.541504e-01,(((42:2.568560e-02,41:1.396840e-03):2.734102e-02,40:3.968789e-02):2.840676e-02,(((47:5.720953e-03,(49:1.774790e-02,48:3.659023e-02):5.310464e-02):3.076154e-02,46:6.175177e-02):6.241749e-04,((44:2.882101e-02,45:2.415694e-02):1.518688e-02,43:1.223065e-02):6.995849e-02):8.877749e-02):1.014108e-01):3.157382e-01,(((((35:1.183229e-02,34:1.483508e-02):2.440821e-03,((37:6.925916e-03,36:2.205423e-02):2.118946e-02,(39:1.259194e-02,38:1.722565e-02):2.219964e-02):1.137518e-01):1.373692e-01,(23:5.157985e-02,(24:1.449012e-02,25:5.900441e-03):1.146029e-02):1.240975e-01):5.346305e-02,33:3.984166e-02):1.778567e-01,32:2.577938e-03):8.870292e-02):2.099791e-02,(29:3.249530e-02,((28:5.996788e-02,26:8.177981e-03):2.078808e-02,27:6.246183e-02):5.392904e-02):2.518059e-01):1.154092e-01):1.120357e-01):9.471645e-02,1:1.109275e-01);
   tree gen.12000 = [&U] (((3:5.357317e-02,2:2.256621e-04):4.375094e-02,((((16:2.066704e-02,((17:4.305403e-02,((10:2.693115e-03,(9:4.888424e-02,(((6:3.584277e-02,(4:4.020404e-03,7:1.729982e-02):2.895299e-03):2.284081e-02,5:7.023828e-03):2.463682e-02,8:1.320939e-02):2.157809e-02):1.243467e-01):3.597335e-02,18:6.766769e-03):1.517544e-02):3.812439e-02,19:8.853264e-03):2.446430e-02):1.866670e-03,20:1.027632e-02):1.431072e-01,(((11:1.383059e-02,12:4.921230e-02):1.156443e-02,13:1.717610e-02):2.275253e-01,(15:1.144871e-02,14:1.957603e-03):5.025892e-02):1.421286e-01):7.244194e-02,(21:1.455113e-02,22:5.050512e-03):2.785836e-02):1.141852e-01):1.693608e-01,(((28:9.808153e-02,29:4.926618e-02):3.638089e-02,((((((((((39:9.407624e-03,38:6.348496e-03):2.831628e-02,(36:2.020176e-02,37:2.650410e-02):8.997204e-03):1.199496e-01,35:9.023550e-03):1.837586e-03,34:2.804925e-02):6.725555e-02,33:3.986863e-02):8.097406e-02,(23:6.298053e-02,(24:3.249357e-02,25:1.374827e-03):2.072670e-02):2.546572e-01):6.248536e-02,32:7.790769e-03):6.558377e-02,(30:1.011084e-02,31:3.638891e-02):1.050629e-01):4.538315e-02,(50:7.085683e-02,(((42:2.702453e-02,41:6.063946e-03):5.809508e-02,40:4.551786e-02):5.977275e-03,((47:3.088914e-03,(49:6.666869e-02,48:3.550807e-02):4.413483e-02):5.455231e-02,((44:5.354340e-03,(43:1.147172e-02,45:5.667416e-03):8.199486e-03):1.711553e-02,46:1.801339e-02):1.483590e-03):8.990851e-02):9.520126e-02):2.687876e-01):2.053076e-01,27:1.142122e-01):2.394778e-02):2.745234e-03,26:6.868796e-03):4.178487e-01,1:7.899080e-02);
   tree gen.13000 = [&U] (((3:3.685549e-02,2:3.286236e-04):8.021286e-02,(((20:1.762421e-02,(16:2.711972e-02,((17:1.409297e-02,((10:3.946018e-03,(((4:3.155506e-03,(5:6.191063e-03,8:1.147703e-02):5.320188e-03):1.278777e-02,(7:9.190761e-03,6:1.534111e-02):3.446562e-03):1.997166e-02,9:2.678974e-02):7.808294e-02):5.544605e-02,18:1.121109e-04):1.534976e-02):2.013508e-02,19:3.104740e-03):1.362819e-02):2.541005e-03):1.227241e-01,(((11:3.293835e-02,12:1.097143e-02):3.383029e-02,13:6.390935e-03):9.645316e-02,(15:9.230856e-03,14:8.618886e-03):2.210323e-02):8.405537e-02):5.851515e-02,(21:8.997730e-03,22:1.328028e-02):2.642053e-02):1.090017e-01):1.587655e-01,(((((30:1.351592e-03,31:3.264145e-02):8.512842e-02,((((34:1.561277e-02,(35:3.270381e-02,((39:3.976095e-03,38:2.551968e-03):5.406072e-02,(36:3.866846e-03,37:1.305911e-02):9.965321e-03):1.209889e-01):3.208508e-03):7.538877e-02,33:3.381397e-02):4.170800e-02,(23:2.567467e-02,(24:3.655661e-02,25:1.097487e-02):2.723992e-02):1.579268e-01):1.757160e-01,32:1.541485e-02):5.647889e-02):4.218311e-02,(50:8.361116e-02,(((46:1.853286e-02,(47:5.452791e-03,(49:2.677158e-02,48:2.473003e-02):3.915623e-02):4.626771e-02):1.401693e-02,(43:1.067032e-02,(44:7.197403e-03,45:3.454924e-03):4.924536e-04):4.583884e-02):5.597687e-02,(40:4.262665e-02,(42:8.641508e-02,41:1.797455e-02):2.117858e-02):1.679916e-02):8.119986e-02):1.760733e-01):1.658034e-01,(28:7.090391e-02,(27:8.979836e-02,26:1.780720e-02):5.081219e-03):1.724112e-02):1.482308e-03,29:6.039240e-02):1.114661e-01,1:6.699484e-02);
   tree gen.14000 = [&U] (((3:5.785861e-02,2:1.218290e-04):1.760323e-01,((22:5.745558e-03,21:2.855160e-02):1.894704e-02,(((((17:1.948878e-02,((10:7.463253e-03,((8:2.973915e-03,(5:3.148115e-02,((7:1.327588e-03,6:8.713797e-03):9.170924e-03,4:2.103782e-02):8.513632e-03):9.632710e-03):5.992071e-02,9:4.802381e-02):3.710695e-02):4.713896e-02,18:5.601627e-04):2.843026e-02):2.027703e-02,19:8.455924e-03):2.624420e-02,20:4.696881e-04):6.931690e-03,16:4.352680e-02):1.138285e-01,((13:1.073212e-02,(11:1.640829e-02,12:2.397693e-02):2.396486e-02):6.044176e-02,(15:1.756180e-02,14:1.371966e-03):8.914786e-02):7.283315e-02):5.364895e-02):2.100618e-01):1.750906e-01,(27:9.385761e-02,(((28:6.487930e-02,26:1.847342e-02):1.200367e-02,29:1.504975e-01):3.000491e-02,((30:7.457795e-03,31:1.946037e-02):9.598735e-02,((50:9.701537e-02,(40:4.572844e-02,(((46:1.905569e-02,((45:2.050941e-03,43:8.819535e-03):1.157112e-02,44:2.726924e-03):5.316949e-02):1.761311e-04,(47:4.691925e-03,(49:3.410085e-02,48:2.733515e-02):3.809760e-02):1.756738e-02):8.436027e-02,(42:2.313688e-02,41:5.925958e-02):2.529520e-02):9.347303e-03):9.287276e-02):1.910434e-01,((((((39:7.545174e-03,38:1.042509e-03):5.292242e-02,(36:7.240435e-03,37:2.100414e-02):4.941406e-02):9.900071e-02,(35:6.779774e-03,34:2.699001e-02):3.958075e-03):1.717686e-01,33:1.880968e-02):8.323660e-02,(23:3.059653e-02,(24:2.248123e-02,25:2.920191e-02):6.735223e-02):9.223542e-02):5.052884e-02,32:2.969779e-02):3.483571e-02):2.653086e-02):1.482679e-01):1.626616e-02):1.115492e-01,1:9.408768e-02);
   tree gen.15000 = [&U] ((((22:1.340178e-02,21:3.157318e-02):7.269563e-02,((20:1.269664e-03,(16:1.198093e-02,((18:6.550378e-03,(17:5.130503e-02,(10:5.971225e-03,((8:6.260245e-03,(5:1.022741e-02,((7:6.468722e-03,4:2.201761e-02):2.523741e-02,6:6.079560e-04):5.134828e-02):1.318886e-02):6.131628e-02,9:5.724676e-02):2.708786e-02):1.134006e-01):4.188119e-03):1.993110e-02,19:1.938969e-02):6.612198e-02):3.951195e-02):5.479564e-02,((13:1.936829e-02,(11:1.874923e-02,12:6.152756e-02):1.163845e-02):8.677113e-02,(15:8.238085e-03,14:3.902708e-03):6.270467e-02):2.281225e-01):1.294611e-01):1.191844e-01,(((((27:7.356613e-02,28:1.224212e-01):4.627078e-02,26:2.328032e-02):5.682809e-02,29:8.070461e-02):2.187008e-01,(((((((36:1.007629e-02,37:6.727584e-03):4.106530e-02,(39:1.245373e-02,38:6.186317e-03):2.343396e-02):2.661174e-01,35:1.977230e-02):3.008226e-03,34:2.144766e-02):1.468210e-01,33:3.631116e-02):6.414506e-02,(23:9.842194e-02,(24:4.903041e-02,25:8.622719e-03):8.269057e-02):1.834509e-01):4.951068e-02,32:7.227248e-02):1.903759e-01):2.881803e-02,((50:1.013211e-01,((46:2.212373e-02,(47:2.516332e-02,(49:2.915091e-02,48:3.626309e-02):6.305967e-02):2.780352e-02):2.544056e-03,((44:5.690385e-03,(43:1.464237e-03,45:2.252584e-03):1.067879e-02):7.092284e-02,((42:4.247691e-02,41:1.087524e-02):1.279939e-02,40:5.476961e-02):5.475746e-02):1.340927e-03):8.677034e-02):3.411883e-01,(30:2.649697e-02,31:3.782393e-02):3.075992e-01):1.665066e-02):1.338526e-01):2.093449e-01,(3:3.392481e-02,2:2.923195e-04):1.981247e-06,1:2.805471e-01);
   tree gen.16000 = [&U] ((((((40:9.303193e-03,((42:5.266531e-02,41:3.079785e-02):3.415955e-02,((((44:5.635270e-02,45:1.172975e-02):4.915830e-04,43:4.013221e-02):3.480467e-02,46:4.673881e-02):2.096360e-02,(50:1.590196e-01,((49:6.355846e-02,48:3.468707e-02):1.707833e-02,47:2.273240e-03):4.955979e-02):2.751291e-02):6.334640e-02):3.935232e-02):1.315501e-01,(((24:3.070061e-02,(25:1.848712e-02,23:6.004844e-02):6.804644e-03):1.419388e-01,30:6.799285e-03):1.584367e-03,31:1.541164e-02):1.215191e-01):3.431183e-02,(32:6.139059e-03,(33:3.360830e-02,(35:1.618715e-02,(((37:2.328085e-02,36:2.162825e-02):7.492620e-02,(38:7.954786e-03,39:1.335580e-02):3.188561e-02):6.381321e-02,34:8.845971e-03):9.481205e-04):6.968614e-02):1.069686e-01):1.122271e-01):3.279341e-02,(27:2.723536e-02,(28:8.660259e-02,(29:7.836721e-02,26:1.368931e-02):1.175095e-02):5.224636e-02):1.510334e-01):1.419189e-01,(((((12:2.842366e-02,11:2.379974e-02):4.028793e-02,13:7.290780e-03):7.271475e-02,(15:2.171290e-05,14:5.814103e-03):1.344637e-01):1.213259e-01,(20:5.019334e-04,((19:2.308182e-04,(17:3.519076e-02,(18:2.540078e-03,((9:3.069438e-02,((4:5.755154e-03,(7:7.238929e-03,6:8.709938e-03):1.153423e-02):1.619371e-02,(5:9.364605e-03,8:5.367091e-02):1.178241e-02):2.229651e-02):4.442199e-02,10:2.131908e-02):5.426723e-02):8.752552e-03):1.804103e-02):6.925534e-02,16:4.036790e-02):1.280737e-02):4.971298e-02):7.357771e-02,(21:2.511566e-02,22:1.295598e-02):4.866554e-02):5.354791e-02):6.786388e-02,(2:1.375305e-02,3:2.315883e-02):6.326281e-02,1:1.774238e-01);
   tree gen.17000 = [&U] (((((((40:2.952833e-02,((42:1.957778e-02,41:2.556938e-02):4.220299e-02,(((47:1.632553e-02,((49:1.175083e-02,50:1.967397e-01):6.599930e-03,48:2.217736e-02):6.329405e-02):5.532292e-02,46:4.063343e-02):2.812255e-02,((43:5.529626e-03,45:3.668335e-03):3.708531e-03,44:1.262815e-02):3.893999e-02):4.011972e-02):2.323487e-02):1.530206e-01,(32:1.006287e-02,(33:2.231159e-02,((35:2.504090e-02,((38:9.948098e-03,39:1.459345e-02):3.491724e-02,(37:2.101806e-02,36:2.085499e-02):5.459474e-02):1.535566e-01):3.022880e-02,34:2.459023e-02):5.638199e-02):1.304025e-01):8.615239e-02):1.430666e-02,((29:1.246605e-01,(28:7.451367e-02,26:2.697796e-02):2.195707e-02):3.017499e-02,27:5.422800e-02):2.896812e-01):1.885752e-02,(31:2.561902e-02,(30:7.066953e-03,(24:3.943407e-02,(25:3.393518e-03,23:2.812372e-02):7.421486e-03):1.803541e-01):3.525652e-03):7.977649e-02):1.348302e-01,(((((12:5.585473e-03,11:2.917068e-02):6.538797e-02,13:3.778221e-03):2.131608e-02,(15:4.463308e-05,14:1.208556e-02):1.265249e-01):7.122091e-02,(20:1.368030e-02,((19:3.070932e-03,(17:3.644076e-02,(18:3.778635e-04,((8:1.675292e-02,((4:5.271402e-02,5:3.986146e-02):8.433416e-03,((9:4.677155e-02,7:2.754598e-02):1.227374e-03,6:3.706296e-03):1.292605e-02):2.041405e-02):2.707071e-02,10:1.865294e-02):6.912899e-02):1.893833e-02):5.835074e-02):4.483990e-02,16:2.896905e-02):1.534072e-02):8.632656e-02):4.155068e-02,(21:1.291492e-02,22:3.908809e-03):4.553996e-02):8.100384e-02):1.419099e-01,2:1.199255e-02):1.341901e-02,3:3.767985e-02,1:2.592267e-01);
   tree gen.18000 = [&U] ((((21:2.346227e-03,22:4.327264e-02):7.186384e-02,((16:6.898500e-03,((19:2.845640e-02,(17:4.900670e-02,((10:2.497895e-02,(9:1.065272e-02,((((7:1.670330e-02,6:1.899842e-03):2.147478e-02,4:8.040241e-03):1.032082e-02,5:1.586789e-03):1.664052e-02,8:1.097383e-02):2.336537e-02):7.533491e-02):6.074716e-02,18:2.554886e-03):1.812118e-03):3.305287e-02):3.544162e-02,20:9.786230e-03):6.206667e-03):1.052354e-01,(((11:1.121843e-02,12:3.469851e-02):1.425113e-02,13:1.902349e-02):1.011705e-01,(14:1.516000e-02,15:2.785900e-03):1.256638e-01):9.668096e-02):2.578014e-02):3.771932e-02,((((29:1.298412e-01,(27:3.958601e-02,28:9.136320e-02):2.476590e-02):4.136162e-02,26:8.796430e-03):1.904970e-01,(32:3.635196e-02,((23:2.833552e-02,(24:1.486766e-02,25:1.652777e-03):5.308505e-02):9.920214e-02,((35:1.706745e-02,(34:1.733404e-02,(((38:4.598707e-03,39:1.293148e-02):3.371736e-02,36:2.070318e-02):1.514262e-02,37:1.063904e-02):7.000967e-02):2.426983e-02):1.600384e-01,33:8.086854e-02):6.203248e-02):3.599237e-02):7.205781e-02):1.427774e-02,((30:1.193081e-02,31:6.231071e-03):1.628330e-01,(40:2.150600e-02,((42:3.997384e-02,41:2.213156e-02):6.709928e-02,((((50:1.723587e-01,49:1.762423e-02):5.564908e-02,48:5.258969e-02):3.626428e-02,47:5.336039e-03):1.968256e-02,((44:1.128305e-02,(43:1.517429e-02,45:4.964034e-04):6.111800e-03):4.764526e-02,46:4.061385e-02):7.416830e-03):6.776438e-02):1.014912e-01):1.239048e-01):6.545334e-02):1.612545e-01):6.406339e-02,(3:1.081667e-02,2:1.416780e-02):7.771875e-02,1:1.284184e-01);
   tree gen.19000 = [&U] ((((((18:1.785667e-02,(10:1.130837e-02,(8:3.865072e-02,((4:7.219328e-03,((9:7.378363e-02,7:8.440704e-03):1.423779e-02,6:8.339570e-03):2.916509e-02):2.098491e-02,5:5.137556e-04):5.687256e-03):6.814509e-02):3.594785e-02):1.323513e-02,(17:1.479976e-02,(19:1.485378e-02,(20:2.346916e-02,16:1.538866e-02):6.491553e-02):2.053746e-02):1.446569e-02):8.853915e-02,(((12:1.434308e-02,11:1.836716e-02):4.133776e-02,13:2.171581e-02):6.452456e-02,(14:1.931916e-02,15:1.224423e-02):7.190818e-02):1.190006e-01):1.805150e-01,(21:1.389607e-02,22:5.212828e-03):9.864655e-02):2.220265e-02,((((28:5.876644e-02,(29:9.337600e-02,26:6.316299e-02):2.705222e-02):1.510315e-02,27:2.835996e-02):7.298150e-02,(50:7.725899e-03,(48:5.720069e-02,(((46:3.650847e-02,(((45:4.815466e-03,44:2.008220e-02):5.463768e-03,43:7.168846e-03):3.586448e-02,((42:2.764691e-02,41:2.657711e-02):2.697817e-02,40:5.268992e-02):2.377661e-02):2.715883e-02):2.775095e-02,47:2.583334e-02):1.008039e-02,49:7.566673e-02):6.646386e-03):1.074679e-01):1.847101e-01):7.006417e-02,((32:5.564161e-02,((23:7.231522e-02,(24:3.211005e-02,25:2.132360e-03):6.117806e-02):1.890454e-01,(33:2.637780e-02,(34:6.403371e-02,(35:7.384412e-03,((36:9.953021e-03,(39:1.198972e-02,38:3.285939e-03):1.263196e-02):1.946435e-02,37:1.756472e-02):8.530268e-02):8.304911e-03):1.277417e-01):4.546493e-02):5.299158e-02):1.272828e-01,(30:4.918516e-02,31:2.123650e-02):1.420845e-01):8.501459e-02):1.041544e-01):1.657614e-01,(2:7.749250e-04,3:2.068217e-02):4.124052e-02,1:2.571800e-01);
   tree gen.20000 = [&U] ((2:6.541099e-04,(((((8:1.741077e-02,(4:1.167149e-02,(5:1.237685e-02,((7:1.368813e-02,9:3.565911e-02):1.623523e-02,6:3.031970e-03):1.481857e-02):4.921015e-03):4.715362e-03):5.195739e-02,(10:2.386856e-02,((17:3.207062e-02,(19:7.830208e-03,(20:5.873945e-02,16:1.636164e-02):2.808236e-02):3.448644e-02):2.019880e-02,18:5.836590e-04):5.380990e-02):9.905123e-03):1.138483e-01,(((12:1.075252e-02,11:2.315953e-03):4.883348e-03,13:9.149843e-03):1.540039e-01,(14:1.754935e-02,15:1.364870e-02):1.591643e-02):2.415058e-02):5.791906e-02,(21:1.907788e-02,22:2.515720e-03):8.308412e-02):3.328410e-02,(((((28:8.876428e-02,27:5.951372e-02):1.868756e-02,29:1.129144e-01):8.512665e-03,26:5.624794e-03):1.536622e-01,(50:1.326321e-02,((48:4.481476e-02,49:2.245354e-02):4.225202e-02,(47:3.932323e-03,(46:2.977374e-02,((44:3.079148e-02,(45:1.991044e-03,43:6.482215e-03):5.142522e-03):2.973443e-02,((42:1.427409e-02,41:8.873714e-03):3.998058e-02,40:4.135847e-02):1.149823e-01):1.160567e-02):8.648519e-02):2.268381e-02):1.952860e-01):1.792536e-01):8.238340e-02,((32:5.438677e-02,((23:5.364223e-02,(24:1.869446e-02,25:7.843139e-03):4.127720e-02):1.552269e-01,(33:2.196220e-02,((35:1.753730e-02,34:2.010037e-02):9.566773e-03,((36:7.219216e-03,(39:4.713823e-03,38:1.476267e-02):1.362844e-02):2.933786e-02,37:3.518795e-03):1.183147e-01):1.364270e-01):2.802429e-02):5.525156e-02):1.677601e-01,(30:3.398842e-02,31:1.139316e-02):1.202764e-02):5.212903e-02):1.258973e-01):2.001764e-01):3.024240e-02,3:4.260417e-02,1:1.999175e-01);
   tree gen.21000 = [&U] ((((21:1.418372e-02,22:1.211803e-02):2.808615e-02,((((11:4.986723e-02,12:2.119438e-02):4.258815e-02,13:9.868480e-03):2.861099e-02,(14:2.440793e-02,15:1.350189e-02):9.711894e-02):1.331999e-01,((19:1.901661e-02,(17:3.779692e-02,((10:1.244782e-02,(9:5.921866e-03,((5:2.270372e-02,(6:5.968671e-03,(7:1.492909e-02,4:3.312517e-02):1.753182e-02):1.284713e-02):2.866124e-02,8:5.556178e-02):4.070644e-02):3.772881e-02):7.543753e-02,18:1.393946e-02):1.962349e-02):7.319193e-02):5.601168e-02,(16:5.635245e-02,20:8.968823e-03):5.157644e-02):7.842478e-02):4.884399e-02):1.508242e-01,((30:1.267924e-02,31:2.897300e-02):8.602949e-02,(((((23:7.117575e-03,(24:1.657117e-02,25:4.298668e-02):7.831820e-02):1.277797e-01,(((37:1.425884e-02,((38:8.375523e-03,39:1.277200e-02):4.489956e-02,36:2.630705e-03):1.690386e-02):6.489869e-02,(34:2.942216e-02,35:5.679014e-03):4.322473e-02):9.190348e-02,33:5.801188e-02):1.496035e-01):7.863119e-02,32:6.053360e-02):1.326161e-01,(40:5.733220e-02,((((44:4.336427e-03,(43:6.009684e-03,45:3.635309e-03):5.385991e-03):6.632488e-02,(47:3.457310e-02,(49:4.637883e-02,(50:1.630318e-01,48:2.936699e-02):3.198365e-02):2.849184e-02):5.435518e-02):8.131032e-03,46:2.455982e-02):2.768285e-02,(41:2.141363e-02,42:3.922028e-02):4.041154e-02):3.833283e-03):3.131629e-01):1.729125e-02,(29:1.492963e-01,(26:3.381914e-02,(28:8.254970e-02,27:2.046607e-01):2.795751e-02):4.659385e-02):2.710777e-01):5.577839e-02):2.888993e-01):7.111288e-02,(3:4.506026e-02,2:1.115811e-02):4.475321e-02,1:2.360132e-01);
   tree gen.22000 = [&U] ((2:2.516479e-02,3:1.811560e-02):2.266872e-02,(((((14:1.815795e-02,15:9.583830e-03):9.418036e-02,(13:2.295124e-02,(12:1.044295e-02,11:1.387825e-02):2.707651e-02):1.115889e-01):7.060317e-02,(((18:1.340174e-02,(19:8.491425e-03,(20:5.076987e-02,16:1.426503e-02):2.911058e-02):4.832592e-02):4.201552e-03,17:7.724381e-02):1.186721e-02,((8:6.171064e-03,((4:3.097243e-03,(9:8.438713e-02,(7:8.411109e-03,6:1.362022e-02):3.960171e-03):2.600161e-02):1.511279e-02,5:5.276495e-04):6.299474e-02):1.259581e-02,10:1.593301e-02):6.280278e-02):1.363712e-01):4.536416e-02,(21:1.775142e-02,22:8.782790e-04):7.877009e-02):1.014387e-01,((50:2.050976e-02,((49:4.541534e-02,48:4.048218e-02):1.582085e-02,(((((42:6.318005e-02,41:4.013893e-02):4.602302e-03,40:1.455900e-02):5.197355e-02,(44:3.689329e-03,(43:4.083848e-03,45:6.793811e-03):3.908576e-03):7.447549e-02):8.247047e-03,46:3.715043e-02):3.824511e-02,47:9.976145e-03):2.943547e-03):1.392850e-01):1.942893e-01,(((30:2.492430e-02,31:1.147704e-02):1.346722e-01,(32:3.010628e-02,(33:7.711088e-03,(((24:2.294521e-02,25:6.429043e-03):6.878315e-03,23:6.246436e-02):1.884191e-01,(34:3.403213e-02,(35:2.657885e-02,((36:2.907184e-04,37:1.492465e-02):8.156039e-03,(39:1.075257e-02,38:6.139583e-03):4.052150e-02):1.381256e-01):1.462387e-03):8.037479e-02):4.162838e-03):7.401453e-02):7.215724e-02):4.100285e-02,(26:6.514178e-02,((27:6.894211e-02,29:1.198271e-01):4.507390e-02,28:7.851154e-02):3.293929e-03):2.544660e-01):3.783545e-02):1.527270e-01):6.164279e-02,1:1.319177e-01);
   tree gen.23000 = [&U] ((2:9.978450e-03,3:7.353246e-02):4.371853e-02,((((32:1.252122e-02,(((((37:8.668491e-03,(36:4.368008e-03,(39:4.418817e-03,38:2.724635e-03):2.721483e-02):2.776591e-02):1.140578e-01,35:7.353832e-03):1.492288e-02,34:2.455746e-02):1.333232e-01,33:1.268050e-02):3.847606e-02,(23:6.154108e-05,(24:4.044560e-02,25:5.954314e-03):1.079849e-01):2.520180e-01):1.161096e-01):2.250908e-01,((30:1.652481e-02,31:3.430811e-02):1.028642e-01,(26:2.896690e-02,(29:8.520708e-02,(27:6.666623e-02,28:3.673874e-02):1.134762e-02):6.564091e-02):3.087504e-01):2.480181e-03):4.250003e-02,(50:7.150884e-03,((48:1.429475e-02,(47:3.963551e-02,((((41:4.451068e-02,42:8.514911e-02):1.318774e-02,40:9.097398e-03):2.184744e-02,(44:3.145444e-02,(45:4.285920e-03,43:2.274016e-03):1.377211e-03):7.011816e-02):2.512498e-02,46:2.794410e-02):4.769221e-02):6.408309e-02):1.872244e-02,49:6.979348e-03):1.363220e-01):2.191094e-01):8.078558e-02,(((20:2.494025e-02,(16:1.494980e-02,(((18:2.291478e-03,((9:1.595759e-02,((7:6.280315e-03,6:2.033072e-02):1.975184e-02,((5:1.582066e-02,8:3.017270e-02):3.739609e-03,4:2.360250e-03):8.837014e-05):3.475041e-02):4.510455e-02,10:8.386614e-03):5.529048e-02):2.104963e-02,17:6.695707e-02):6.323108e-02,19:9.339572e-03):7.040114e-02):1.043109e-02):4.687330e-02,((15:3.334246e-02,14:2.898311e-03):5.203618e-02,((12:1.009988e-02,11:2.791401e-02):5.444080e-02,13:4.174320e-02):8.884116e-02):7.526007e-02):2.916674e-02,(21:4.445453e-02,22:6.892038e-03):4.011434e-02):1.051268e-01):1.041902e-01,1:1.952948e-01);
   tree gen.24000 = [&U] ((3:1.805592e-02,2:4.316810e-02):1.716560e-01,(((21:3.545819e-02,22:1.727299e-03):3.359940e-02,((((11:5.016600e-03,12:3.510171e-02):3.817096e-02,13:3.734154e-03):1.496661e-01,(14:5.434428e-04,15:3.551097e-03):2.809089e-02):1.312766e-01,(19:1.189700e-02,((20:1.830081e-02,16:2.184913e-02):3.235610e-02,(((10:2.704702e-03,(9:5.806527e-03,((5:1.900809e-04,((7:9.674625e-03,4:7.465430e-03):6.520776e-02,6:9.450182e-03):9.844341e-03):2.636362e-02,8:2.161652e-02):2.859035e-02):3.524049e-02):2.372760e-02,18:1.727186e-02):1.903149e-03,17:1.516098e-02):3.177385e-02):1.475857e-02):9.250674e-02):8.981804e-02):7.861992e-02,((((40:1.567218e-02,((46:6.651111e-02,((43:1.656401e-03,(44:1.099044e-02,45:3.350518e-03):3.290389e-03):7.150156e-02,((48:8.699659e-02,(49:1.889862e-02,50:1.236877e-01):1.698619e-02):2.263271e-02,47:3.348537e-03):6.720498e-02):2.752128e-03):7.937662e-02,(42:5.895050e-02,41:5.778484e-03):1.752133e-02):4.055353e-02):2.352483e-01,((((34:2.021856e-02,(35:2.906643e-03,((38:4.903820e-02,39:3.514504e-04):6.049850e-02,(36:5.591189e-03,37:1.072605e-02):1.105174e-02):1.591226e-01):1.300806e-04):8.742502e-02,33:1.504896e-02):3.106066e-02,(23:2.493659e-02,(24:1.535865e-02,25:5.644095e-03):2.497000e-02):1.463737e-01):5.951693e-02,32:1.408066e-02):1.114792e-01):5.492269e-02,(29:1.837572e-01,((26:3.103333e-02,28:1.266044e-01):1.921483e-02,27:6.662381e-02):2.965267e-02):8.857644e-02):6.401077e-02,(30:3.074622e-03,31:3.314843e-02):1.041273e-01):1.266254e-01):8.012044e-02,1:2.005927e-01);
   tree gen.25000 = [&U] (3:8.027130e-03,(2:3.006731e-03,(((((50:1.854686e-02,(((40:2.317408e-02,(42:6.697048e-02,41:1.870897e-02):3.228660e-02):3.797047e-02,(47:4.528462e-02,(49:1.139124e-02,48:7.015062e-02):1.063238e-02):7.324002e-02):1.224908e-02,(((45:5.812744e-04,43:1.902516e-02):8.200760e-03,44:1.321911e-02):4.748138e-02,46:2.118989e-02):8.357194e-02):1.458852e-01):2.635573e-01,(27:1.412282e-02,(28:7.568178e-02,(29:4.244959e-02,26:7.476511e-03):1.105424e-02):2.218468e-02):3.426015e-02):1.669168e-01,((33:1.027025e-02,((23:1.046044e-05,(24:2.685875e-02,25:3.416233e-02):5.333492e-02):1.325221e-01,(34:1.622585e-02,(35:4.176755e-03,((39:4.956253e-03,38:1.826412e-02):5.236103e-02,(37:7.455736e-03,36:7.132654e-03):1.061583e-02):1.195885e-01):4.079056e-02):1.452026e-01):1.660270e-03):1.180048e-01,32:6.562384e-04):3.729100e-02):1.129171e-01,(30:1.819733e-02,31:9.531551e-03):5.974274e-02):1.386073e-01,(((((((9:5.300738e-02,(((7:1.033499e-02,6:1.496194e-02):2.005702e-02,4:1.748031e-03):1.581204e-02,(8:1.522846e-02,5:4.447170e-03):1.474998e-02):8.081190e-02):6.272900e-02,10:1.444048e-02):7.206511e-02,(17:2.406911e-02,18:1.124330e-02):3.407369e-02):3.318410e-02,19:3.278356e-03):1.528097e-02,(20:1.694383e-02,16:1.129403e-02):1.073108e-02):1.016416e-01,((14:3.352261e-03,15:5.484440e-03):7.356711e-02,((11:2.228255e-02,12:1.099704e-02):4.011063e-02,13:1.466065e-03):6.422790e-02):9.924512e-02):6.854425e-02,(22:1.935362e-02,21:5.236525e-02):4.075780e-02):1.381032e-01):8.972473e-02):1.248513e-02,1:1.932944e-01);
   tree gen.26000 = [&U] ((2:2.597345e-02,3:2.292989e-02):2.757956e-02,(((((((34:1.977183e-02,((37:2.961502e-03,((39:2.348891e-03,38:1.722406e-02):3.586572e-02,36:3.721073e-02):1.208904e-03):1.778387e-01,35:9.393140e-03):7.245021e-03):1.091023e-01,(23:2.429211e-05,(24:1.163076e-02,25:5.695068e-03):9.152719e-02):1.495405e-01):6.711206e-02,33:1.490120e-02):8.465847e-02,32:3.532068e-03):6.775193e-02,(30:7.631782e-03,31:6.506334e-02):9.499184e-02):1.740906e-03,((50:9.947583e-03,((((46:3.206863e-02,(44:1.332379e-02,(45:8.161221e-03,43:3.215395e-03):1.607997e-02):9.188493e-02):5.611847e-03,((48:7.279142e-02,49:3.103784e-02):3.379574e-02,47:2.777070e-02):4.949299e-02):9.414135e-02,(42:4.902315e-02,41:2.727310e-02):3.566874e-02):1.922375e-02,40:3.422766e-02):1.734142e-01):2.119274e-01,(27:7.887569e-02,(26:4.742398e-02,(29:1.561453e-01,28:8.347887e-02):1.740564e-03):3.090504e-02):5.561034e-02):1.705551e-01):1.990286e-01,((((16:8.974699e-03,20:1.736538e-02):8.723486e-03,((17:2.604950e-02,(18:9.322403e-03,((9:2.561555e-02,(8:1.168559e-02,(5:1.287157e-03,(6:5.511072e-03,(7:1.469340e-02,4:2.571600e-03):2.852360e-02):9.068349e-03):7.535907e-02):3.997260e-02):2.629309e-02,10:1.639409e-02):6.091884e-02):3.261728e-02):2.660006e-02,19:1.944934e-02):4.381562e-02):8.457276e-02,((14:4.320036e-02,15:1.449552e-03):8.351977e-02,((11:2.968694e-02,12:6.570346e-03):2.884155e-02,13:2.818117e-02):6.242896e-02):1.016011e-01):2.288447e-02,(22:1.078019e-02,21:2.471753e-02):9.589267e-02):4.784104e-02):1.633989e-01,1:2.194446e-01);
   tree gen.27000 = [&U] ((2:5.702885e-02,3:5.951703e-02):1.316727e-01,(((40:7.623122e-04,((41:6.190839e-02,42:3.690763e-02):3.899056e-02,((47:2.943472e-02,(48:3.587567e-02,(50:1.484847e-01,49:5.130491e-02):2.152513e-02):5.969507e-02):8.684765e-02,((45:2.971469e-04,(44:9.704174e-03,43:1.255589e-02):1.596101e-02):9.774138e-02,46:2.964947e-02):1.144530e-02):5.267287e-02):5.137182e-02):2.592263e-01,(((30:1.078805e-02,31:7.953399e-03):5.804406e-02,((24:4.169258e-02,25:1.290606e-02):4.496527e-03,23:1.091899e-01):3.882005e-01):8.312392e-02,(((28:1.203430e-01,(26:1.012376e-01,27:9.488419e-02):3.886270e-02):1.472688e-01,29:8.897994e-03):4.136013e-01,(((((37:4.864950e-03,(36:3.129092e-03,(38:2.143835e-02,39:1.527479e-02):8.077571e-02):2.542610e-02):1.962519e-01,35:2.008824e-04):1.151508e-02,34:4.937144e-02):2.307357e-01,33:2.671321e-02):8.810032e-02,32:2.932346e-02):1.133372e-01):9.768034e-02):3.638290e-02):1.225346e-01,((((15:1.780446e-02,14:8.847873e-03):1.541116e-01,(12:1.899940e-02,(11:7.660257e-02,13:5.957763e-02):7.014943e-03):1.498401e-01):1.531121e-02,(10:2.013701e-02,((((5:1.022753e-03,(4:3.174294e-03,(7:1.415260e-02,6:1.556231e-02):1.630540e-02):5.666077e-02):3.165289e-02,8:3.819180e-02):9.492105e-02,9:1.356749e-03):5.588933e-02,(17:3.294392e-02,((19:2.095548e-03,(20:1.635250e-02,16:3.398501e-02):5.964900e-02):8.974053e-02,18:8.046928e-03):3.578363e-02):8.578482e-02):1.728189e-02):1.643011e-01):1.564876e-01,(21:1.168515e-02,22:2.167351e-02):3.239165e-02):2.012261e-01):1.382375e-01,1:4.356306e-01);
   tree gen.28000 = [&U] ((2:5.913725e-03,3:4.457749e-02):9.044297e-02,((((40:4.605486e-03,((42:3.094947e-02,41:4.566349e-02):3.868336e-03,((46:1.139648e-02,((45:8.732831e-03,43:3.384445e-03):6.964604e-03,44:2.283621e-02):7.952898e-02):1.553501e-02,(47:8.946094e-03,(48:2.714522e-02,(50:1.168826e-01,49:1.894484e-02):3.844539e-02):2.284861e-02):3.911197e-02):4.743439e-02):2.032538e-02):2.163975e-01,(((27:8.808754e-02,(26:1.468331e-02,28:8.299757e-02):1.206798e-02):1.685088e-01,29:3.556281e-02):3.283896e-01,(((34:3.179560e-02,((((38:7.196841e-03,39:9.667582e-03):5.027367e-02,36:9.273346e-03):7.068767e-02,37:2.573171e-03):1.672155e-01,35:2.338663e-02):4.698996e-04):8.635497e-02,(((24:3.310860e-02,25:1.674912e-02):1.739036e-02,23:2.710075e-02):1.712382e-01,33:9.339590e-03):5.701959e-03):8.247567e-02,32:1.378755e-03):9.596553e-02):5.406266e-02):1.338947e-01,(30:4.401109e-03,31:3.648348e-02):2.863292e-02):9.468795e-02,((21:8.788260e-03,22:3.721572e-03):5.440750e-02,(((15:9.006397e-03,14:1.824314e-02):6.663040e-02,((13:8.022928e-03,12:2.977937e-03):6.305965e-03,11:1.636343e-02):1.142058e-01):6.287004e-02,((10:4.604357e-02,(((4:1.237760e-02,(7:6.749614e-03,(5:3.226153e-02,6:2.913562e-04):1.309772e-02):8.140523e-03):5.297623e-02,9:3.972799e-02):7.845493e-03,8:2.584556e-02):3.607298e-02):1.196791e-02,((17:1.927152e-02,(19:2.178484e-02,(20:3.856214e-02,16:4.565778e-03):1.329013e-02):5.644268e-02):1.147599e-02,18:2.709184e-02):3.449956e-02):1.256005e-01):5.185659e-02):1.266361e-01):6.450096e-02,1:1.606131e-01);
   tree gen.29000 = [&U] ((2:9.146313e-03,(((21:9.278062e-03,22:1.428553e-03):3.032739e-02,((20:1.505522e-02,(16:2.985528e-03,(((18:3.156580e-03,(((8:1.358348e-02,(6:1.121823e-02,((7:9.862629e-03,4:1.368289e-04):1.765206e-02,5:5.465048e-03):9.507273e-03):3.333692e-02):6.535341e-02,9:2.628697e-02):3.874219e-02,10:1.853741e-02):4.416474e-02):3.199796e-02,17:4.646855e-02):2.694383e-02,19:2.436064e-02):8.449897e-02):6.973087e-03):9.787054e-02,((14:1.294954e-03,15:1.685359e-03):7.883383e-02,(12:5.026226e-02,(11:8.851742e-03,13:2.207496e-02):4.643437e-03):2.874229e-01):1.277086e-01):9.696744e-02):2.194283e-01,(((40:2.396500e-02,((41:3.336026e-02,42:7.552187e-03):1.137980e-02,(((47:8.505884e-03,(48:3.133586e-02,49:7.713602e-02):6.672866e-02):1.551001e-02,(((45:4.238393e-02,43:7.284265e-03):5.115289e-02,44:9.805933e-03):9.708007e-02,46:2.851440e-02):2.586942e-02):3.885005e-02,50:1.446043e-01):2.609752e-02):3.977519e-02):2.402181e-01,(30:1.623374e-02,31:1.506963e-02):1.879613e-01):8.859734e-03,((((23:4.710454e-03,(24:2.504380e-02,25:7.229557e-03):5.683361e-02):1.934753e-01,(((((37:9.343289e-03,36:1.924599e-02):1.370832e-02,(39:5.003561e-03,38:1.063464e-02):9.787752e-02):1.224565e-01,35:1.162253e-03):2.496775e-02,34:4.552960e-03):1.500347e-01,33:6.671005e-03):4.893790e-02):2.343565e-01,32:9.738863e-03):1.803893e-01,((26:4.339036e-03,(27:8.327399e-02,28:1.118468e-01):2.105468e-02):7.399399e-02,29:1.622185e-02):1.617465e-01):6.089367e-02):2.557886e-01):1.904774e-01):2.426340e-02,3:2.111608e-02,1:1.212034e-01);
   tree gen.30000 = [&U] ((2:1.746901e-03,3:1.474072e-02):1.496018e-01,(((((((17:1.437710e-02,(((8:9.758118e-03,(9:3.613775e-02,((6:1.763662e-02,7:4.449197e-03):7.702878e-04,(4:5.256309e-04,5:3.738863e-02):1.128715e-02):2.042654e-02):2.886812e-02):3.394521e-02,10:1.432019e-02):5.762258e-02,18:2.963141e-03):2.372925e-02):3.493787e-02,19:1.638750e-03):5.625738e-02,20:1.100401e-02):2.955452e-02,16:1.025566e-02):1.031187e-01,((14:1.080680e-02,15:4.289779e-03):6.142508e-02,(13:2.928857e-02,(12:3.689547e-03,11:5.098402e-02):1.120717e-02):4.016415e-02):6.165759e-02):8.442799e-02,(22:1.609064e-03,21:1.569427e-02):6.971319e-03):1.289911e-01,(((40:5.297282e-03,((41:5.245401e-03,42:2.831708e-02):8.398725e-03,((((48:8.837519e-02,47:1.591668e-02):2.964416e-02,49:5.282252e-02):6.654878e-03,(46:2.766345e-02,((43:1.058810e-02,45:2.907964e-02):3.289598e-02,44:1.196502e-02):9.631849e-02):5.849138e-03):2.461428e-02,50:1.837434e-01):2.165523e-02):4.575832e-02):1.602847e-01,(((28:1.047488e-01,27:6.786602e-02):5.287133e-02,26:2.958914e-03):3.108549e-02,29:3.890842e-02):5.673868e-02):7.540122e-02,((((23:7.123005e-02,(24:1.876053e-02,25:2.696394e-03):2.842845e-02):1.242369e-01,(33:4.395131e-02,((35:2.385559e-02,34:2.705793e-02):2.118818e-02,((39:6.750575e-03,38:1.614093e-02):2.003215e-02,(36:6.971142e-03,37:4.568703e-02):2.559218e-02):6.580489e-02):7.925236e-02):3.188231e-02):1.007080e-01,32:3.317438e-03):8.869187e-02,(30:2.905477e-02,31:6.263852e-04):1.084670e-01):4.020672e-02):1.913754e-01):1.603788e-01,1:1.078036e-01);
   tree gen.31000 = [&U] ((2:3.625697e-02,3:1.902824e-02):1.268579e-01,(((50:1.234231e-01,((40:3.416073e-02,(41:4.452900e-02,42:1.668510e-02):1.589088e-02):7.426601e-02,(46:2.835639e-02,((43:3.393716e-03,(44:7.799973e-02,45:9.386633e-03):1.059787e-03):7.884026e-02,((48:5.287041e-02,49:1.902129e-02):1.115053e-02,47:3.299074e-02):9.397550e-02):1.692593e-02):3.005127e-02):1.495569e-01):2.030550e-01,((((30:1.361964e-02,31:2.462527e-02):4.131237e-02,(24:4.052749e-02,(25:1.731642e-02,23:5.232595e-02):1.711830e-02):1.725169e-01):1.053027e-01,((27:2.015371e-01,26:2.797777e-03):2.236831e-02,(28:1.030039e-01,29:7.935584e-02):1.568450e-02):1.234959e-01):3.436848e-02,((33:2.650377e-02,((((37:1.290472e-02,36:5.032017e-02):1.553835e-02,(39:4.116714e-03,38:1.213710e-02):6.569543e-02):8.232857e-02,35:7.528892e-03):1.277106e-04,34:1.104514e-02):1.156273e-01):1.093545e-01,32:1.643791e-02):1.282826e-01):1.605897e-02):2.363653e-01,((21:2.408828e-02,22:2.457830e-02):6.387902e-02,(((14:3.386492e-03,15:1.772279e-02):6.373768e-02,((12:4.138787e-04,11:1.939425e-02):7.486671e-03,13:1.932492e-02):1.406605e-01):4.400383e-02,((20:3.193013e-02,16:3.983171e-02):2.093508e-02,((17:5.667261e-02,(18:3.015399e-02,((9:5.126008e-02,(8:5.949148e-03,(5:3.223693e-02,((7:1.300033e-02,6:1.144056e-02):7.236793e-03,4:1.232306e-02):8.590348e-04):4.881225e-02):1.082655e-02):7.921934e-02,10:1.213547e-02):3.616124e-02):8.153463e-03):7.433964e-02,19:1.943567e-02):5.849051e-03):7.898964e-02):1.261644e-01):7.064015e-02):9.358496e-02,1:2.305881e-01);
   tree gen.32000 = [&U] ((2:1.658199e-03,3:8.766112e-02):7.654093e-02,(((22:3.045133e-03,21:3.425176e-03):3.805432e-02,((20:4.349970e-02,((17:3.851890e-02,((((((4:1.130976e-02,(7:1.090969e-02,6:1.894883e-03):4.249178e-02):4.057105e-02,5:1.237451e-02):2.873801e-02,8:2.376889e-02):2.278186e-02,9:3.238951e-02):9.454134e-02,(10:2.761381e-02,((14:9.945323e-03,15:2.991589e-03):3.324668e-02,(13:7.215577e-03,(12:8.902425e-03,11:1.512113e-02):4.718823e-02):1.184123e-01):2.276798e-01):3.294451e-03):7.063098e-02,18:7.842977e-04):2.046740e-02):4.398754e-02,19:9.595000e-03):3.371269e-02):2.101876e-02,16:4.590346e-02):3.356217e-01):1.089442e-01,((40:5.199650e-03,((46:5.305678e-02,((((49:2.233093e-02,50:1.852436e-01):2.336088e-02,48:8.237213e-02):4.699686e-03,47:3.456185e-03):2.815247e-02,((43:2.044253e-02,45:4.907168e-03):4.441607e-02,44:3.328915e-04):3.144355e-02):1.038826e-02):3.951530e-02,(42:8.871495e-02,41:3.167503e-02):1.404218e-02):9.905726e-02):1.927739e-01,((26:1.000012e-02,((27:1.774220e-01,28:1.209490e-01):3.702339e-02,29:1.437325e-01):1.272600e-02):1.931761e-01,(((((((((38:1.614234e-03,39:6.139011e-03):3.362603e-02,36:6.623592e-03):1.869331e-02,37:1.039614e-02):2.471992e-01,35:6.695786e-03):3.306458e-02,34:2.973302e-02):1.494831e-01,33:1.346069e-02):7.953351e-02,(23:4.779317e-03,(24:3.335785e-02,25:1.129865e-04):9.918416e-02):1.081525e-01):1.930256e-01,32:3.786862e-02):9.469499e-02,(30:4.226215e-03,31:1.972579e-02):1.162424e-01):8.552350e-02):6.374702e-03):2.587817e-01):2.116306e-01,1:2.547473e-01);
   tree gen.33000 = [&U] ((3:1.602677e-02,2:2.396865e-02):1.084299e-01,(((22:1.134030e-02,21:2.960116e-03):1.432333e-02,(((13:4.522961e-02,(12:1.403710e-02,11:8.499332e-02):8.775886e-02):5.743526e-02,(14:1.099264e-02,15:2.090944e-02):8.496641e-02):3.920073e-02,((10:2.761257e-04,((8:1.609923e-02,(5:8.888342e-04,((4:3.395245e-03,7:3.854416e-02):1.445595e-02,6:1.326008e-02):1.323807e-02):2.931337e-02):2.909216e-02,9:8.130378e-03):4.646368e-02):5.607967e-02,((18:1.903870e-02,(19:3.221846e-03,(20:5.363299e-03,16:9.034416e-03):7.622154e-02):6.642232e-02):9.235377e-03,17:9.283546e-02):8.236615e-02):1.111308e-01):1.561617e-01):5.647331e-02,((((((((37:7.095491e-03,(36:8.698969e-03,(38:9.753568e-03,39:8.385633e-03):2.715943e-02):3.558891e-02):1.735001e-01,34:9.500632e-02):1.158018e-03,35:1.154970e-02):9.836125e-02,33:1.651283e-02):1.654509e-01,32:8.589270e-03):7.383906e-02,(29:1.005141e-01,((27:8.577507e-02,26:1.161722e-02):3.566124e-03,28:8.911099e-02):4.241035e-03):2.464881e-01):1.404875e-02,(31:2.022908e-02,((23:4.774726e-02,(25:9.267528e-03,24:2.046224e-02):3.739748e-02):1.674486e-01,30:5.699732e-03):5.994666e-03):4.695754e-02):5.847105e-02,(40:4.179844e-03,((41:4.811761e-02,42:3.786680e-02):6.875107e-02,(50:1.174986e-01,(((44:2.804245e-02,(43:1.937367e-02,45:4.806832e-04):5.718536e-03):4.175989e-02,46:3.852406e-02):4.724018e-02,(47:9.517579e-03,(49:4.712044e-02,48:4.728913e-02):2.058690e-02):6.069200e-02):6.478589e-02):3.790183e-02):2.826975e-02):1.428333e-01):9.704838e-02):3.249652e-01,1:1.358083e-01);
   tree gen.34000 = [&U] ((3:6.560999e-02,2:4.101579e-03):5.841430e-02,(((((((12:2.219921e-02,11:6.783913e-03):1.691581e-02,13:2.614000e-02):3.435868e-02,(14:4.680679e-03,15:1.995529e-02):7.748199e-02):9.034920e-02,((10:1.043526e-03,((8:2.050977e-02,(5:1.092806e-02,(4:6.032066e-03,(7:6.232623e-03,6:2.384741e-02):9.857080e-03):1.290198e-02):1.917228e-02):1.358172e-02,9:1.576377e-02):6.650966e-02):5.835181e-02,(18:3.945876e-03,((19:3.514379e-03,(20:2.479659e-02,16:2.419478e-02):1.000121e-01):2.253251e-02,17:4.012647e-02):9.513472e-03):7.443910e-03):9.176136e-02):8.067725e-02,21:8.013471e-03):3.430730e-02,22:4.216354e-03):2.025178e-02,(((((34:1.709017e-03,(((38:2.390788e-02,39:1.959804e-02):3.643947e-02,(37:9.630677e-03,36:3.833553e-02):7.805999e-03):7.803256e-02,35:5.937909e-03):4.963117e-02):8.145462e-02,33:8.075136e-03):1.687107e-01,32:1.613388e-02):7.515767e-02,((40:1.146572e-02,((41:2.101297e-03,42:2.163346e-02):3.486517e-02,((47:9.238686e-03,((49:2.222358e-02,50:1.121368e-01):1.209294e-02,48:4.513122e-02):2.131615e-02):2.969541e-02,((44:5.752413e-03,(43:5.557731e-03,45:9.546190e-04):1.748864e-03):4.203697e-02,46:3.676611e-02):6.574788e-03):3.706804e-02):6.040944e-02):8.963291e-02,(30:2.991079e-03,(31:1.171218e-02,((23:6.811375e-02,25:1.658523e-03):5.085507e-03,24:8.792308e-03):1.334182e-01):8.331892e-03):4.110930e-02):2.379155e-02):6.807351e-02,(29:1.004724e-01,(26:1.114422e-02,(27:8.547579e-02,28:8.105193e-02):4.314734e-02):3.345599e-02):1.282250e-01):2.021561e-01):2.046658e-01,1:1.095865e-01);
   tree gen.35000 = [&U] ((2:7.251281e-02,3:2.258321e-02):1.487513e-01,(((30:6.822307e-03,31:1.351840e-02):5.916030e-02,((25:1.700168e-02,(24:3.445282e-02,23:3.225366e-02):6.457413e-03):2.276943e-01,(((33:3.042579e-02,((34:3.874232e-02,(37:2.565385e-02,((39:4.894435e-03,38:3.539912e-02):4.181215e-02,36:1.491076e-02):8.895140e-03):2.155528e-01):6.653395e-02,35:1.775749e-02):1.055988e-01):1.696314e-01,32:2.786091e-02):8.368440e-02,((50:1.318196e-01,(40:1.863178e-02,((41:7.576924e-03,42:6.009968e-02):3.319228e-02,((((49:2.000665e-02,48:8.744161e-02):1.851399e-02,47:1.915503e-02):4.691227e-02,46:1.884497e-02):1.575835e-02,((43:4.910917e-03,44:2.704825e-02):8.266623e-04,45:5.092266e-03):4.046855e-02):3.412555e-02):7.070402e-02):1.072797e-01):6.058570e-02,((28:1.277670e-01,26:3.241482e-02):2.211885e-02,(27:1.058880e-01,29:1.059800e-01):4.032237e-03):1.989563e-01):5.249327e-02):1.898501e-01):7.717005e-02):1.806437e-01,((21:1.243778e-02,22:1.091520e-02):5.444028e-02,(((14:5.234591e-03,15:3.003018e-03):7.437926e-02,((11:8.403083e-02,12:3.182760e-03):1.503496e-02,13:3.747343e-02):1.546722e-01):7.389260e-02,(20:5.842016e-03,((19:2.012579e-02,(18:3.841684e-02,((((8:8.152869e-03,((6:7.861110e-03,(7:1.153887e-02,4:1.306332e-02):3.166581e-02):4.989250e-03,5:3.501081e-04):1.067114e-02):6.308349e-04,9:5.560336e-02):7.924822e-02,10:6.191360e-02):5.638136e-02,17:9.232806e-02):5.859847e-03):5.163939e-02):1.810119e-02,16:1.897949e-02):1.587957e-02):1.485799e-01):6.328433e-02):6.279352e-02):1.311353e-01,1:1.380395e-01);
   tree gen.36000 = [&U] ((2:1.356800e-02,(((((33:1.901973e-02,(((((39:5.883950e-03,38:1.033959e-02):5.026538e-02,36:4.284415e-02):2.466507e-02,37:6.084039e-03):2.589445e-01,35:1.046989e-04):3.056420e-02,34:1.242468e-02):7.964599e-02):2.006906e-01,32:3.172483e-02):3.527045e-02,((50:4.112044e-02,(((((49:7.384072e-02,48:8.620493e-02):9.775550e-03,47:1.690203e-02):6.455081e-02,(((45:8.286207e-03,43:3.653860e-03):1.383857e-02,44:4.784031e-02):4.337755e-02,46:2.335150e-02):1.426402e-02):8.494770e-02,(41:2.431866e-02,42:3.435413e-02):2.005450e-02):4.751100e-02,40:1.956584e-02):1.060612e-01):1.863995e-01,((29:1.185600e-01,(26:3.868586e-02,28:9.047604e-02):3.108949e-02):2.865288e-02,27:7.398523e-02):3.736542e-01):9.881525e-02):6.082128e-02,((30:2.378390e-02,31:3.701678e-02):6.725558e-02,((24:2.269266e-02,23:3.994148e-02):6.727605e-03,25:3.475841e-03):1.551448e-01):4.142544e-02):1.281220e-01,(((((14:1.774293e-02,15:4.846018e-04):9.579132e-02,((12:1.777036e-02,11:7.867329e-03):1.047894e-02,13:3.658693e-02):1.063504e-01):9.084825e-02,(20:7.350843e-03,(16:3.603815e-02,(19:3.859055e-02,((18:1.255109e-02,(((7:4.634742e-02,6:2.226846e-02):2.253263e-02,((9:6.204452e-02,4:1.710358e-02):5.052118e-03,(8:3.176451e-02,5:1.161983e-03):3.051437e-02):1.059659e-03):3.287463e-02,10:1.718924e-02):1.539001e-02):4.545843e-02,17:1.316162e-02):8.123960e-02):6.619998e-02):2.680728e-03):1.141788e-01):1.531755e-01,21:1.378952e-02):2.526585e-02,22:3.114449e-04):1.624479e-01):1.892770e-01):2.060817e-02,3:2.714889e-02,1:4.007208e-01);
   tree gen.37000 = [&U] ((2:1.812626e-02,3:4.357213e-02):1.866396e-02,((((23:8.404070e-02,25:3.705153e-02):1.989419e-03,24:1.968161e-02):1.363396e-01,((((33:1.399813e-02,((35:5.021572e-02,((39:7.782442e-03,38:1.221297e-02):2.844253e-02,(36:2.042739e-02,37:2.342946e-02):3.341682e-02):9.412170e-02):3.964573e-04,34:9.836510e-03):1.014694e-01):1.477042e-01,32:1.676344e-02):2.576233e-02,((50:9.539013e-02,((42:3.673124e-02,(41:5.145449e-02,((46:7.081398e-02,((49:2.784158e-02,48:7.022152e-02):6.003319e-02,47:5.151821e-03):3.218174e-02):1.552241e-02,((43:7.142732e-03,45:2.793276e-03):1.377378e-02,44:4.168054e-02):6.266161e-02):6.467331e-02):6.674974e-03):2.029451e-02,40:1.071889e-02):1.157783e-01):1.201553e-01,(29:8.725773e-02,(27:4.982221e-02,(28:4.526313e-02,26:2.706566e-02):1.259474e-02):5.753563e-02):1.386228e-01):6.801881e-02):7.009787e-02,(30:1.268198e-02,31:5.482404e-02):5.757379e-02):1.431194e-02):1.191564e-01,((21:6.766314e-03,22:1.220877e-02):6.703721e-02,(((14:1.844656e-03,15:3.165083e-03):8.476627e-02,((12:1.348769e-02,11:2.809811e-02):2.128704e-02,13:2.692723e-02):7.827170e-02):1.011820e-01,((20:6.954894e-03,16:1.878055e-02):1.292636e-02,(19:2.701153e-04,((18:8.369051e-03,((9:4.297413e-02,(8:2.900123e-02,((4:1.258788e-02,(7:1.857096e-02,6:7.926841e-04):4.236223e-03):3.088916e-02,5:3.840859e-03):5.800812e-03):9.127090e-02):2.840101e-02,10:1.808891e-02):1.136072e-01):2.647439e-02,17:2.241746e-02):2.857331e-02):9.177263e-02):8.385465e-02):6.954725e-02):1.562706e-01):9.167104e-02,1:3.550339e-01);
   tree gen.38000 = [&U] ((3:3.168770e-02,2:1.714571e-02):1.195814e-02,(((((((24:1.668796e-02,23:4.569614e-02):2.241620e-02,25:6.332750e-03):2.017966e-01,(33:1.132579e-03,((35:1.442757e-02,((39:2.803273e-02,38:7.807167e-03):2.625792e-02,(36:2.722951e-03,37:2.008680e-02):2.523633e-02):7.980543e-02):1.770585e-02,34:2.376462e-02):8.082585e-02):4.543247e-02):3.631374e-02,32:1.035712e-02):3.213953e-02,((50:4.333381e-02,(((42:2.884656e-02,41:4.560238e-02):2.470239e-02,40:3.308623e-02):7.282402e-02,(46:1.126229e-02,(((49:2.982450e-02,48:3.573104e-02):1.090046e-02,47:1.093513e-02):9.219336e-03,(43:9.198257e-03,(44:3.522207e-02,45:9.092320e-04):4.057522e-03):6.186530e-02):1.991848e-02):4.405747e-02):6.392028e-02):1.487005e-01,(29:3.809593e-02,(26:2.202026e-02,(27:9.118282e-02,28:5.825931e-02):2.668208e-03):3.066373e-02):1.132640e-01):3.049346e-02):4.655366e-02,(30:2.914097e-03,31:1.728655e-02):7.650276e-02):7.561495e-02,((21:1.158231e-02,22:8.593750e-03):1.210829e-02,(((14:5.219679e-03,15:2.209114e-03):9.544008e-02,((12:5.080225e-03,11:1.923895e-02):1.240254e-02,13:1.822044e-02):1.261912e-01):7.046462e-02,(16:9.722878e-03,((19:9.394403e-03,((18:7.579931e-03,((9:3.350953e-02,(8:9.436357e-03,(5:8.235391e-04,(4:1.640874e-03,(7:3.549611e-03,6:9.436709e-03):4.281456e-03):1.669748e-02):3.045618e-02):1.514060e-02):4.775914e-02,10:1.178190e-02):8.842950e-02):7.642571e-03,17:1.907727e-02):3.181649e-02):2.824945e-02,20:1.960213e-02):1.118902e-03):6.292091e-02):6.929018e-02):6.443086e-02):1.130480e-01,1:2.447207e-01);
   tree gen.39000 = [&U] ((((((13:4.767965e-02,(12:2.080879e-02,11:1.154508e-02):2.744787e-02):8.820457e-02,(14:2.171936e-03,15:5.072961e-03):1.521720e-01):5.380605e-02,((19:1.104494e-02,(((10:4.426061e-03,(9:2.470264e-02,((5:1.194752e-02,((7:1.690744e-02,4:1.192567e-02):2.468144e-03,6:9.451105e-03):3.163801e-03):2.205752e-02,8:2.036855e-02):4.885815e-02):2.538102e-02):8.604620e-02,18:5.037464e-03):3.356405e-02,17:1.200577e-02):4.373259e-02):2.788959e-02,(16:1.848816e-02,20:1.113643e-02):6.302354e-02):1.692015e-01):3.800105e-02,(21:6.373782e-03,22:5.320477e-03):3.485622e-02):1.822112e-01,(((31:1.615920e-02,30:1.063221e-03):5.083247e-02,(23:5.476995e-02,(25:8.643378e-04,24:1.075565e-02):9.741660e-03):1.215244e-01):7.336159e-02,((((34:2.220161e-02,(35:5.729262e-04,((36:4.708343e-03,37:2.257548e-02):1.596817e-02,(38:3.056012e-03,39:2.826707e-02):5.066868e-03):1.335088e-01):6.850974e-03):1.146789e-01,33:2.084916e-02):1.988966e-01,32:9.068644e-03):1.766406e-01,(((29:1.211601e-01,(27:4.299385e-02,28:1.306015e-01):1.862782e-02):1.701350e-03,26:2.295251e-02):2.041727e-01,(40:1.873019e-02,((41:2.204875e-02,42:6.584927e-02):4.917879e-02,((43:6.907131e-03,(45:2.658328e-03,44:1.238723e-02):5.463430e-03):4.914946e-02,((((48:4.724674e-02,49:3.773541e-03):3.620467e-02,50:2.298713e-01):6.492658e-03,47:2.050125e-02):2.439739e-02,46:3.777649e-02):1.086421e-01):5.211665e-02):2.522240e-02):3.589993e-01):2.377170e-02):2.969161e-02):5.746279e-02):1.660242e-01,(3:3.869469e-02,2:1.041079e-03):7.821925e-02,1:1.970228e-01);
   tree gen.40000 = [&U] ((((((19:3.090391e-03,((18:1.017091e-02,((((14:5.786044e-03,15:1.539599e-02):1.145703e-01,(12:2.060486e-02,(13:1.931226e-02,11:1.969497e-02):6.579076e-03):9.642648e-02):1.730307e-01,10:2.278392e-03):4.002635e-03,(9:1.907000e-02,(((5:1.028685e-03,8:4.011317e-02):1.932031e-02,4:1.206334e-02):2.599145e-03,(6:1.297679e-02,7:1.798510e-02):1.715634e-02):4.068731e-02):1.556206e-02):6.071923e-02):2.478338e-02,17:2.663463e-02):4.718737e-02):2.685938e-02,16:1.350968e-02):2.116577e-03,20:2.090757e-02):1.704584e-01,(22:5.159349e-03,21:8.852918e-03):1.514631e-02):5.856401e-02,((((((((25:3.868360e-03,24:8.027897e-03):4.270199e-02,23:1.149419e-03):1.653044e-01,(((37:2.453405e-02,(36:7.832994e-03,(38:7.788777e-03,39:5.302987e-03):5.518226e-02):3.007759e-02):1.624735e-01,35:4.022819e-03):1.729770e-02,34:2.319263e-02):1.404691e-01):4.798295e-02,33:1.068573e-02):1.818482e-01,32:1.231834e-02):5.592308e-02,(29:5.790224e-02,(27:9.834258e-02,(28:4.836669e-02,26:2.435428e-02):2.114321e-03):1.106200e-01):1.746973e-01):4.004439e-02,(30:4.575006e-02,31:2.073553e-02):1.074907e-01):4.806390e-02,(40:2.113688e-02,((42:7.450057e-02,41:1.458351e-02):2.039880e-03,((44:8.792693e-03,(45:1.868265e-02,43:9.078418e-03):7.231985e-03):2.145143e-02,((49:4.047932e-02,(48:5.863022e-02,47:4.586710e-03):6.426648e-02):2.367179e-02,(50:2.704028e-01,46:1.851345e-02):1.954882e-02):2.019966e-02):4.370390e-02):4.038827e-02):1.652714e-01):2.159569e-01):7.613528e-02,(3:1.871950e-02,2:1.740777e-03):4.769324e-02,1:1.431879e-01);
   tree gen.41000 = [&U] (((((20:1.269878e-02,(19:3.134092e-02,((17:5.700298e-02,18:8.890056e-04):3.473438e-02,(((14:3.016085e-03,15:1.748265e-03):1.248340e-01,((13:2.035137e-02,12:2.285408e-02):1.569842e-04,11:1.584819e-02):9.425098e-02):8.982127e-02,(10:3.734456e-02,(9:1.862708e-02,(8:1.084196e-02,(5:5.219111e-04,((6:3.131795e-02,7:1.924012e-02):2.761506e-02,4:8.578447e-03):6.865784e-03):2.140780e-02):5.941813e-02):9.250568e-02):9.147346e-03):6.261422e-02):1.644331e-02):5.829555e-02):1.244571e-02,16:2.134671e-02):1.096633e-01,(22:1.536227e-02,21:2.664584e-02):6.713772e-03):1.051045e-01,(((40:2.615767e-02,((41:2.062875e-02,42:6.888397e-02):2.028431e-02,((44:6.699259e-03,(43:1.138865e-02,45:1.193363e-03):1.881627e-02):1.104729e-01,((50:1.379461e-01,(47:2.445278e-02,(48:9.040841e-02,49:2.426565e-02):3.215647e-02):2.425638e-02):4.581263e-02,46:2.011993e-02):9.154567e-04):1.040089e-01):4.826549e-02):1.838792e-01,(30:5.094253e-02,31:8.127517e-03):1.055926e-01):3.302751e-02,(((((34:6.088214e-04,(((38:8.218647e-04,39:8.187855e-03):5.778681e-02,(37:1.861571e-02,36:1.442712e-02):7.036043e-03):1.135804e-01,35:2.402513e-02):4.990786e-02):1.299959e-01,33:1.628535e-02):3.382059e-02,((25:1.719256e-02,24:3.508468e-02):4.743930e-02,23:1.506981e-02):2.249717e-01):1.136729e-01,32:1.317793e-02):6.194041e-02,(29:9.121813e-02,(26:1.446965e-02,(28:6.385655e-02,27:6.003875e-02):1.923993e-02):6.908686e-02):1.707965e-01):7.028059e-02):1.757716e-01):1.362703e-01,(3:3.384174e-02,2:7.032002e-03):3.891994e-02,1:1.585209e-01);
   tree gen.42000 = [&U] ((((20:1.039420e-02,((19:1.997045e-02,((17:7.052075e-02,18:1.379858e-03):6.339409e-03,((((14:2.394545e-03,15:1.099456e-02):7.418763e-02,((12:1.465770e-02,11:3.811604e-02):5.079747e-03,13:4.179918e-02):8.887288e-02):9.146476e-02,(9:1.280091e-02,(8:1.202392e-02,(5:5.181416e-03,((7:2.995873e-02,4:1.315460e-02):2.783464e-04,6:3.419559e-02):2.851154e-02):1.959909e-02):6.589573e-02):1.950323e-02):2.501877e-02,10:5.043567e-03):7.090060e-02):6.543038e-02):6.591740e-02,16:1.524203e-02):1.990030e-02):1.351773e-01,(22:2.571965e-02,21:1.581796e-02):3.057887e-02):1.096968e-01,((((((((34:4.126366e-03,((36:1.675966e-02,(38:1.492958e-02,39:2.063067e-03):7.169300e-02):5.002284e-03,37:1.996920e-02):1.097553e-01):9.006539e-03,35:2.765041e-02):1.663214e-01,33:1.534373e-03):6.977617e-02,((25:8.729953e-03,24:3.478932e-02):6.067501e-02,23:1.377158e-02):2.494975e-01):6.249644e-02,32:1.461455e-02):8.548508e-02,(29:1.923100e-02,(26:2.791862e-02,(28:7.211935e-02,27:1.165643e-01):2.254760e-02):7.725036e-02):1.866131e-01):4.483276e-02,(30:3.472359e-03,31:9.013556e-03):1.475854e-01):2.016059e-02,(40:2.900930e-02,(41:1.054108e-02,(42:5.953053e-02,((44:2.293141e-02,(45:7.468937e-03,43:7.860188e-03):1.746142e-02):1.043837e-01,(((50:1.468773e-01,(48:8.218143e-02,49:3.525333e-02):5.201580e-03):3.794091e-02,47:3.488167e-03):2.583961e-02,46:3.813533e-02):4.180481e-03):6.126616e-02):5.871245e-03):2.761399e-02):1.741936e-01):1.589658e-01):1.085135e-01,(3:3.089414e-02,2:2.957977e-03):1.893095e-02,1:1.734750e-01);
   tree gen.43000 = [&U] ((((21:2.836346e-02,22:7.267513e-03):3.808162e-02,((((12:3.184677e-03,11:6.970866e-03):5.103466e-02,13:1.031629e-02):1.372208e-01,(14:9.751425e-03,15:5.008123e-03):4.213318e-02):1.479512e-01,(((18:8.077720e-03,((10:2.345744e-03,(9:1.217044e-02,((((4:2.093634e-02,7:1.087930e-02):4.662892e-02,6:1.148151e-05):1.572348e-02,5:2.265243e-03):2.478727e-02,8:1.225109e-02):2.692739e-02):3.508593e-02):8.071502e-02,17:5.965850e-02):2.134192e-04):3.749295e-02,19:1.103465e-02):3.039487e-02,(20:1.945796e-02,16:3.143934e-02):1.258833e-02):7.824778e-02):3.251129e-02):5.033786e-02,(((40:2.032585e-04,((42:1.048707e-02,41:2.545249e-02):1.228174e-02,((43:4.596044e-03,(44:7.398550e-03,45:1.368666e-02):1.178439e-04):8.509800e-02,((((49:1.407867e-02,48:1.090389e-01):4.538880e-02,50:1.426336e-01):4.066538e-02,47:1.089130e-02):1.599763e-02,46:2.185170e-02):1.359912e-02):4.781882e-02):3.766568e-02):1.836517e-01,(((((25:5.966278e-03,24:3.210525e-02):5.227119e-02,23:3.029977e-02):1.572955e-01,(((35:7.688702e-02,34:2.583201e-02):6.995120e-04,((39:2.046742e-02,38:3.648796e-03):7.403706e-02,(36:2.976775e-02,37:2.232675e-02):3.674583e-03):9.023116e-02):9.689713e-02,33:2.138082e-02):3.531491e-02):8.675507e-02,32:3.517403e-02):5.887517e-02,(((26:2.877654e-02,29:3.690921e-02):6.406040e-02,28:2.732277e-02):9.693240e-02,27:8.122113e-02):3.446222e-01):2.641830e-02):7.610866e-02,(31:3.520028e-02,30:1.060548e-02):7.851959e-02):9.510123e-02):4.961751e-02,(3:5.289871e-02,2:1.443893e-03):6.315840e-02,1:2.097293e-01);
   tree gen.44000 = [&U] (((((11:1.022945e-02,(12:2.678640e-02,13:1.970965e-02):9.881463e-03):1.694625e-01,(14:2.429612e-02,15:5.054862e-03):8.272213e-02):7.112787e-02,((21:1.280439e-02,22:4.979905e-03):5.545274e-02,((20:2.402985e-02,16:3.825393e-02):2.053187e-02,(((18:8.795321e-03,(10:5.292591e-03,(9:1.503003e-02,((5:4.408126e-02,((4:5.798820e-03,7:1.086510e-02):1.598375e-02,6:6.491051e-03):2.692180e-02):3.027938e-02,8:2.470147e-02):3.899273e-02):4.160248e-02):8.922366e-02):7.492578e-02,17:1.992145e-02):9.101704e-02,19:6.167960e-03):5.761502e-02):9.471911e-02):7.725893e-02):6.101351e-02,((((33:5.649333e-04,((34:1.246745e-02,(35:2.512052e-02,(((39:9.298078e-03,38:2.374908e-03):4.841531e-02,36:3.136325e-04):6.665411e-03,37:1.246622e-02):1.308229e-01):5.541359e-03):5.489292e-02,((25:3.130637e-02,24:8.100458e-03):1.029437e-01,23:2.344041e-02):1.942540e-01):1.036845e-01):1.458850e-01,32:1.250635e-02):6.643370e-02,((28:8.989220e-02,(26:6.035574e-03,29:1.577636e-01):4.329631e-02):8.741676e-02,27:1.712692e-03):4.262662e-01):9.713088e-02,((40:4.376844e-03,((42:4.927141e-02,41:2.561746e-03):4.072807e-02,((46:2.698602e-02,(47:3.916231e-03,((49:1.738663e-02,50:1.848416e-01):1.410891e-02,48:3.390022e-02):1.212924e-02):4.560145e-02):3.755047e-03,(45:2.690506e-03,(43:6.009139e-03,44:9.081465e-03):5.226112e-03):1.035197e-01):6.889734e-02):2.597671e-02):2.268029e-01,(31:4.306209e-02,30:6.770640e-03):9.450543e-02):4.482544e-02):1.451019e-01):9.553847e-02,(3:3.283422e-02,2:1.258184e-02):2.339097e-02,1:2.590078e-01);
   tree gen.45000 = [&U] ((2:8.299832e-03,3:2.303222e-02):3.849395e-02,(((30:8.511368e-03,31:2.439881e-02):6.201858e-02,((32:9.070577e-04,((33:1.933559e-02,((35:1.612158e-03,((36:3.735668e-03,(39:1.002522e-02,38:4.864521e-03):4.089520e-03):8.077103e-03,37:4.664687e-03):8.640261e-02):4.494578e-03,34:3.437772e-02):6.538454e-02):3.692473e-02,(23:6.337504e-03,(24:1.142901e-02,25:8.625931e-04):4.565819e-02):1.465590e-01):1.075878e-01):6.505884e-02,((50:2.460022e-02,((((46:6.685826e-02,((41:6.411579e-04,42:1.672536e-02):1.429286e-03,40:2.927150e-02):3.845122e-02):2.147483e-03,(45:7.939591e-03,(43:7.263019e-03,44:2.256506e-02):6.737370e-04):6.203689e-02):1.660594e-02,47:1.778016e-02):2.384169e-02,(48:3.772733e-02,49:4.027251e-02):2.232501e-02):9.547271e-02):1.048301e-01,(29:6.087792e-02,(26:1.488550e-02,(27:3.273331e-02,28:5.301647e-02):1.155992e-02):7.379191e-02):1.107590e-01):7.504026e-02):1.446630e-02):2.635748e-02,((22:1.288803e-03,21:1.697931e-02):5.389911e-02,(((14:3.101828e-03,15:4.551911e-04):5.117692e-02,((11:1.612152e-02,12:1.541650e-02):3.280075e-02,13:7.149851e-03):1.005766e-01):1.162653e-01,((20:4.522043e-04,16:1.899861e-02):1.697269e-02,(19:5.578678e-03,((((9:1.564641e-02,(8:2.602093e-03,(5:1.102724e-03,(4:1.924205e-02,(7:1.227766e-02,6:6.833578e-04):1.798991e-02):7.378403e-03):1.218960e-02):1.638470e-02):3.317241e-02,10:1.862714e-04):6.189626e-02,18:4.883220e-03):2.045284e-02,17:2.020992e-02):2.812323e-02):2.532026e-02):1.027367e-01):3.045663e-02):5.670088e-02):5.472963e-02,1:1.307903e-01);
   tree gen.46000 = [&U] ((2:7.427048e-03,((((30:2.255436e-02,31:1.472832e-02):7.637561e-02,((29:5.067245e-02,(26:1.317233e-02,(27:4.979926e-02,28:8.065733e-02):3.514633e-02):1.054438e-01):1.785119e-01,((50:5.321010e-02,((47:2.034007e-03,(48:3.329814e-02,49:1.949179e-02):3.041542e-02):1.478713e-02,(((40:7.197395e-02,(41:8.910617e-03,42:4.898489e-02):1.292727e-03):2.848563e-02,46:3.347139e-02):1.370504e-02,((43:2.204933e-02,44:2.853772e-02):3.611742e-03,45:3.439307e-03):9.624794e-02):4.846668e-02):1.915210e-01):1.540214e-01,(((((((39:1.061663e-02,38:1.000323e-02):1.191492e-02,(37:2.451565e-02,36:3.460588e-02):8.963820e-03):1.301742e-01,35:2.389481e-03):2.995358e-02,34:4.311513e-02):9.895554e-02,33:1.393577e-02):5.804486e-02,(23:7.793607e-03,(24:6.307158e-02,25:2.357734e-03):2.988966e-02):2.263517e-01):1.762730e-01,32:2.141260e-02):1.560781e-01):6.277083e-03):7.768742e-03):2.859734e-01,(22:6.950831e-03,21:2.583170e-02):8.200014e-02):6.543532e-03,(((14:2.651793e-04,15:1.718568e-02):5.213128e-02,((11:3.259616e-02,12:3.134894e-02):2.973530e-02,13:1.097120e-02):9.111704e-02):6.137335e-02,((20:8.661704e-03,(19:8.880815e-03,((((9:3.296265e-02,(8:3.694771e-02,(7:1.508301e-02,((6:3.188942e-02,5:3.701401e-02):8.944151e-03,4:5.832591e-03):1.482974e-02):1.495643e-02):1.291829e-02):3.707916e-02,10:2.105161e-03):1.026653e-01,18:8.171783e-03):1.158641e-02,17:5.034603e-02):4.246319e-02):4.087541e-02):1.143943e-02,16:2.682786e-02):1.562999e-01):7.812215e-02):2.174740e-01):4.331686e-02,3:3.204615e-02,1:2.504747e-01);
   tree gen.47000 = [&U] ((((22:3.845007e-02,21:1.752926e-04):8.954311e-02,(((13:1.638426e-02,(12:1.614166e-02,11:2.896270e-02):2.290352e-02):3.259786e-02,(14:1.764094e-03,15:1.241653e-02):1.159920e-01):1.033336e-01,(16:2.178846e-02,(20:2.089182e-02,((17:1.570037e-02,((10:1.486244e-02,(9:1.638534e-02,(7:1.552371e-02,(((5:9.591515e-04,8:2.172882e-02):2.254624e-02,4:1.274978e-02):3.974861e-02,6:4.283527e-03):3.273717e-03):3.578094e-02):4.482035e-02):8.718876e-02,18:4.576979e-03):1.559543e-02):4.366907e-02,19:1.879632e-02):3.863236e-02):6.819090e-04):7.793501e-02):5.001094e-02):1.421137e-01,(((((33:2.188754e-02,(((((39:1.423710e-02,38:1.034207e-02):5.657660e-02,36:2.105072e-04):5.856583e-03,37:1.270662e-02):1.706138e-01,(34:1.375733e-02,35:7.048462e-03):3.975114e-02):9.843280e-02,(25:7.155299e-04,(23:4.954461e-02,24:4.181708e-03):5.843674e-03):1.838767e-01):1.170127e-02):9.668084e-02,32:1.854079e-02):2.389692e-02,(40:1.491822e-02,(((46:5.945914e-02,(47:8.828895e-03,((49:9.022074e-03,50:1.780360e-01):3.793611e-02,48:2.866075e-02):3.125867e-02):4.067321e-02):3.884095e-02,(45:9.741896e-03,(43:1.170116e-02,44:4.143328e-02):8.329445e-03):5.605774e-02):3.674443e-02,(42:3.889541e-02,41:2.313468e-02):6.076018e-02):6.218389e-02):2.923605e-01):4.237741e-02,((26:2.270757e-02,(27:1.781062e-01,28:3.402152e-02):2.154147e-02):2.734916e-02,29:8.000663e-02):1.461400e-01):8.850425e-02,(31:6.581071e-02,30:1.794231e-03):7.761013e-02):1.333485e-01):1.380868e-01,(3:2.369160e-02,2:2.283361e-03):4.268662e-02,1:1.200802e-01);
   tree gen.48000 = [&U] (3:2.954772e-02,((((((50:4.636344e-02,(((46:5.296366e-02,(47:2.194790e-03,(49:8.632583e-02,48:5.476209e-02):4.862512e-02):2.783620e-02):2.297803e-02,((43:2.706620e-03,44:2.874787e-02):2.526801e-03,45:2.636106e-03):6.855846e-02):5.670847e-02,((42:4.315465e-02,41:1.280099e-02):3.488032e-02,40:6.198697e-02):4.057656e-02):1.333680e-01):1.611129e-01,(29:5.610025e-02,(26:1.759471e-02,(27:1.230287e-01,28:4.018316e-02):3.876160e-03):1.415134e-01):9.685452e-02):1.723253e-02,((((((36:2.055518e-03,(39:4.585843e-03,38:1.819725e-03):3.458528e-02):5.675249e-02,37:1.473281e-02):1.405571e-01,(34:3.288290e-02,35:1.820895e-02):1.987263e-02):4.671473e-02,33:6.284400e-03):3.483523e-02,((25:7.090759e-03,24:1.448762e-02):3.845033e-02,23:2.415429e-02):1.966888e-01):1.339530e-01,32:1.463712e-02):6.875086e-02):8.560115e-02,(30:1.618057e-02,31:3.169964e-02):6.963958e-02):1.266491e-01,((22:5.219414e-03,21:3.027417e-02):5.185534e-02,(((14:1.031598e-03,15:3.275655e-02):6.193539e-02,(13:2.446387e-02,(11:2.780304e-02,12:8.192946e-03):1.921193e-02):8.104404e-02):7.078091e-02,(((19:1.879526e-02,(17:2.891605e-02,(18:1.112736e-02,((9:2.649102e-02,(8:1.431224e-02,((6:4.066163e-03,(7:2.277905e-02,4:1.109569e-02):2.765939e-03):3.786582e-03,5:3.808405e-03):2.811944e-02):1.887353e-02):5.672097e-02,10:2.680756e-03):6.726093e-02):2.935104e-02):5.480881e-02):3.293243e-02,16:7.477455e-02):2.004201e-02,20:6.481171e-03):1.435315e-01):6.729500e-02):1.172666e-01):1.517348e-01,2:2.026809e-02):2.509512e-02,1:2.654352e-01);
   tree gen.49000 = [&U] ((((((13:2.135601e-02,(11:2.482669e-02,12:8.974877e-03):2.215639e-02):1.469536e-01,(15:5.747911e-03,14:4.316743e-03):2.837124e-02):1.398112e-01,((19:1.969402e-02,(17:5.409009e-02,((((((6:1.163825e-02,5:1.113632e-02):5.752817e-02,(7:1.250530e-02,4:1.501897e-03):1.266272e-02):1.844229e-02,8:1.014056e-02):3.845242e-02,9:2.280929e-02):1.530133e-02,10:6.525179e-02):8.071456e-02,18:8.150005e-04):1.686486e-02):3.833567e-02):4.444426e-02,(20:1.245648e-02,16:1.728391e-02):4.428702e-02):4.115694e-02):6.498219e-02,(22:1.596254e-02,21:1.424571e-02):1.921651e-02):1.304228e-01,((32:1.202607e-02,((23:2.773988e-02,(24:7.738540e-03,25:6.337284e-03):7.053204e-03):2.319287e-01,(((((36:7.631698e-04,37:1.994285e-02):3.239742e-02,39:1.086483e-02):6.751406e-03,38:9.085161e-03):1.385323e-01,(35:1.988461e-02,34:4.510835e-02):7.618015e-03):1.245952e-01,33:1.021771e-02):2.454964e-02):1.468328e-01):7.837937e-02,((30:1.573716e-02,31:3.222463e-02):2.114041e-01,((((28:9.594623e-02,26:2.469330e-02):4.161181e-02,29:5.374416e-02):1.637822e-02,27:8.460457e-02):7.525301e-02,(40:5.650857e-03,((42:5.188493e-02,((((49:3.557848e-02,(48:3.156815e-02,50:1.232841e-01):1.120393e-02):2.340273e-02,47:1.018887e-02):3.653725e-02,(44:1.375425e-02,(45:2.462368e-02,43:1.222083e-02):3.476869e-02):8.823224e-02):2.879597e-02,46:5.559236e-02):1.066970e-01):2.890887e-03,41:1.256723e-02):3.001348e-02):1.094880e-01):7.419470e-02):2.629441e-02):1.711491e-01):7.240087e-02,(3:6.078551e-02,2:2.452084e-03):3.298503e-02,1:2.447742e-01);
   tree gen.50000 = [&U] ((((((23:6.244402e-02,25:7.293747e-04):1.942103e-02,24:4.984925e-02):1.609935e-01,(30:1.094891e-02,31:1.365373e-02):6.404106e-02):4.539061e-02,(((50:8.784607e-02,(40:2.482183e-02,((41:5.817670e-03,42:3.161700e-02):2.759174e-02,((46:4.606370e-02,(47:6.377131e-05,(49:4.411575e-02,48:2.341156e-02):4.013550e-02):2.853576e-04):2.584831e-02,((45:2.765489e-05,44:1.768984e-02):3.063967e-03,43:4.321446e-04):3.135170e-02):3.811305e-02):1.875077e-02):1.632621e-01):3.125486e-01,((28:9.393475e-02,(27:1.021011e-01,26:2.742185e-02):1.453913e-02):1.481242e-02,29:1.099238e-01):7.801034e-02):3.015776e-02,((((37:4.458865e-04,((39:1.210301e-02,38:1.578960e-03):5.338454e-02,36:3.217638e-03):8.047881e-03):5.632823e-02,(35:1.181899e-02,34:7.916676e-02):8.046049e-03):1.775113e-01,33:1.735600e-02):8.014556e-02,32:3.906590e-03):5.362228e-02):7.015994e-02):6.697091e-02,((((14:8.951092e-04,15:1.988667e-02):6.926227e-02,((11:1.444295e-02,12:1.880426e-02):1.333304e-02,13:2.476746e-02):1.077595e-01):3.755282e-02,(20:2.546429e-02,((19:5.132357e-04,(((9:2.194150e-02,(8:8.770784e-04,(((6:8.774083e-03,7:9.695129e-03):2.830418e-03,4:1.779723e-02):2.150296e-03,5:3.075756e-03):2.352486e-02):3.199687e-03):2.671398e-02,10:3.492259e-03):7.023146e-02,(18:6.686039e-03,17:1.403448e-02):2.226614e-02):4.904550e-02):3.415763e-02,16:5.714100e-03):4.854879e-03):1.563179e-01):4.962661e-02,(21:7.387167e-02,22:1.086016e-02):7.234722e-02):1.441509e-01):6.131519e-02,(3:4.468637e-02,2:2.270207e-02):7.652552e-02,1:2.223094e-01);
   tree gen.51000 = [&U] ((((30:4.953820e-03,31:2.347836e-02):2.469453e-02,((((50:1.483058e-01,((((49:4.129023e-02,48:2.803251e-02):1.301420e-02,47:4.384184e-03):4.269839e-02,(46:4.993778e-02,((44:4.339715e-02,43:1.855689e-04):1.101941e-02,45:9.555014e-03):2.840860e-02):1.370260e-02):3.794563e-02,((41:1.251731e-02,42:3.399602e-02):3.722848e-02,40:2.874011e-02):2.381964e-02):1.858907e-02):3.360663e-01,(29:6.216998e-02,(26:1.984472e-02,(28:1.095433e-01,27:1.084321e-01):7.391151e-03):2.089128e-02):7.286356e-02):9.755517e-02,((((((39:3.423222e-02,38:2.175724e-02):5.680049e-02,37:1.260678e-03):8.305324e-03,36:6.752281e-02):6.082828e-02,(35:1.678074e-02,34:4.149814e-02):1.575597e-02):4.777960e-02,33:6.971069e-03):1.671297e-01,32:1.584804e-02):8.703224e-02):1.096851e-01,(23:4.874441e-02,(24:9.720191e-03,25:8.405737e-03):1.624637e-02):1.383597e-01):2.182917e-02):1.379288e-01,((((14:1.271360e-02,15:3.026407e-03):5.445714e-02,((11:2.864985e-02,12:2.080387e-02):9.971760e-03,13:2.663109e-02):9.549273e-02):1.432903e-02,(20:4.730153e-02,(16:6.144058e-03,(19:1.318224e-02,(17:3.216906e-02,(18:1.561339e-02,((9:1.351663e-02,(8:1.964092e-03,((6:6.524129e-03,(4:2.306154e-02,7:2.558210e-03):2.746935e-02):2.239342e-02,5:5.487601e-03):3.115674e-02):3.512359e-02):3.845806e-02,10:2.676513e-02):4.217674e-02):2.644522e-02):4.068656e-02):2.488131e-02):3.686591e-03):1.755503e-01):7.562255e-02,(21:6.806369e-03,22:5.549830e-03):3.123345e-02):1.737525e-01):5.099381e-02,(3:1.517164e-02,2:3.113346e-02):1.161722e-01,1:2.390370e-01);
   tree gen.52000 = [&U] ((((22:2.600063e-02,21:2.823474e-02):1.002556e-01,((((11:6.018852e-02,12:7.239626e-03):1.540579e-02,13:1.134083e-02):1.488230e-01,(15:2.700465e-02,14:2.258524e-03):1.501798e-02):2.126563e-01,(17:2.715173e-04,(((19:1.409648e-02,(20:6.109314e-02,16:2.299961e-02):8.724588e-02):7.352153e-02,((((5:1.641408e-03,((7:2.808349e-02,4:2.176094e-02):5.586731e-03,6:1.235158e-02):3.031740e-02):3.434243e-02,8:3.065427e-02):5.070843e-02,9:2.620417e-02):4.225307e-02,10:3.271652e-03):6.006460e-02):2.007576e-02,18:1.214349e-02):2.201054e-02):9.622181e-02):9.234499e-02):4.414375e-02,((((27:1.473938e-01,28:8.341385e-02):1.216345e-02,29:8.926169e-02):7.249314e-02,26:7.559703e-03):1.781183e-01,(((40:2.856252e-02,((42:4.285746e-02,41:8.491354e-03):3.645046e-02,((47:2.474790e-03,(49:2.097266e-02,48:8.227018e-02):2.520705e-02):5.893859e-02,(((44:1.318430e-02,43:2.876756e-02):4.975866e-03,45:4.527617e-04):1.962330e-01,(50:3.325989e-01,46:3.239330e-02):2.566703e-02):5.817253e-02):8.270815e-02):3.782230e-02):2.335856e-01,(30:2.423294e-03,31:1.088988e-02):7.259982e-02):2.836369e-02,(32:3.701763e-02,(((25:5.711787e-03,24:6.139377e-02):4.852115e-02,23:7.589900e-03):2.479873e-01,((34:1.765318e-02,(35:7.320621e-03,(((39:4.782070e-03,38:7.367355e-04):3.976284e-02,36:1.003441e-02):5.198746e-02,37:3.746623e-03):1.756278e-01):1.609635e-02):1.712754e-01,33:1.675314e-02):5.570042e-02):1.255610e-01):1.427902e-01):3.309903e-02):1.908361e-01):1.031942e-01,(2:1.252507e-02,3:3.333910e-02):5.737926e-02,1:1.212839e-01);
   tree gen.53000 = [&U] ((3:9.146162e-03,2:2.601848e-02):8.734647e-03,(((22:3.936179e-02,21:2.362763e-02):4.835019e-02,(((13:3.936153e-04,(11:1.955105e-02,12:1.591472e-02):4.141182e-02):9.086936e-02,(15:3.479824e-03,14:8.063865e-03):8.189856e-02):3.240234e-02,((((17:3.129353e-02,(19:6.709171e-03,(16:1.379206e-02,20:9.247249e-03):2.988496e-02):2.596103e-02):1.179530e-02,18:3.886467e-03):4.698457e-02,10:2.539844e-02):5.546525e-03,((((6:4.852480e-03,(7:4.379524e-03,4:1.238102e-02):1.770239e-02):4.055019e-02,5:5.482963e-03):3.283571e-02,8:1.137572e-02):4.214089e-02,9:1.874127e-02):5.454408e-02):5.899305e-02):1.392516e-01):6.858356e-02,(((29:8.739731e-02,(26:4.212080e-04,(27:5.244549e-02,28:6.913006e-02):2.819757e-02):4.688971e-03):1.532161e-01,(((40:8.527018e-03,((41:2.104565e-02,42:1.344545e-02):7.440847e-03,(((47:1.544716e-03,(49:4.043386e-02,48:4.492687e-02):1.793996e-02):1.729403e-02,(43:8.238239e-04,(44:4.031691e-03,45:1.254009e-02):1.032071e-02):7.098093e-02):8.114714e-03,46:3.142307e-02):6.114534e-02):1.924404e-02):3.783456e-02,50:1.848162e-01):1.413131e-01,(30:1.405002e-02,31:1.929149e-02):7.350577e-02):5.811110e-02):2.507406e-02,(32:9.668718e-03,(((24:4.962611e-03,25:1.450684e-02):1.077203e-01,23:6.558318e-03):1.432029e-01,(((34:2.017440e-02,35:2.366072e-03):1.997583e-03,((38:5.726739e-03,39:5.516683e-03):2.767695e-02,(36:4.935685e-04,37:2.035470e-02):4.277645e-03):1.086280e-01):1.731868e-01,33:3.803080e-02):1.162698e-02):8.000747e-02):1.139533e-01):1.003357e-01):1.068105e-01,1:1.848827e-01);
   tree gen.54000 = [&U] ((3:2.470472e-02,2:2.380409e-02):1.209664e-01,(((22:1.187020e-02,21:5.764223e-02):2.426094e-02,(16:2.649835e-02,((((18:5.741312e-03,17:6.459990e-02):5.599507e-03,(((9:5.920292e-03,(((7:2.256551e-03,6:1.732305e-02):3.660586e-02,4:5.472733e-04):1.404436e-02,(5:1.532485e-02,8:1.155895e-02):2.339621e-02):2.276416e-02):1.383889e-02,((13:3.667785e-03,(11:7.264037e-02,12:1.418195e-02):3.621367e-02):6.274496e-02,(14:1.895965e-02,15:7.615558e-03):1.351127e-01):1.109266e-01):8.680376e-03,10:1.146116e-02):2.183063e-01):3.986532e-02,19:6.701689e-02):5.074669e-02,20:3.789954e-02):1.201995e-02):1.611305e-01):1.070182e-01,((((40:4.962362e-03,(((43:1.545854e-02,(44:1.452221e-02,45:2.832917e-03):4.668938e-03):3.955372e-02,(46:4.437116e-02,(((49:2.739834e-02,48:3.581238e-02):4.481364e-05,50:2.317290e-01):2.328186e-02,47:2.973153e-02):2.738968e-02):6.723370e-02):6.758332e-02,(42:1.920878e-02,41:4.274724e-02):3.512776e-02):5.274906e-02):2.041250e-01,((((23:1.782837e-02,(25:4.492021e-03,24:2.344176e-02):1.039258e-01):1.962145e-01,(34:7.465571e-02,(35:2.648929e-04,((36:1.615574e-02,(39:2.654909e-03,38:2.023707e-02):3.366308e-02):8.784638e-04,37:1.723339e-02):1.158364e-01):1.472552e-02):6.491080e-02):3.118543e-02,33:2.126804e-02):2.414531e-01,32:3.181249e-02):9.840338e-02):8.567171e-03,(31:2.945440e-02,30:1.900103e-02):1.723156e-01):5.015436e-02,((29:9.594775e-02,(27:1.386467e-01,28:1.335899e-01):6.617660e-03):1.694483e-02,26:6.296901e-03):1.968249e-01):1.457814e-01):2.740526e-01,1:2.647897e-01);
   tree gen.55000 = [&U] ((2:7.582666e-03,(((22:5.101736e-03,21:2.192757e-02):3.691052e-02,(((13:2.487869e-02,(11:2.774825e-02,12:1.190175e-02):1.279191e-02):4.548027e-02,((10:2.983864e-03,((((5:2.655004e-03,6:4.279521e-02):4.323477e-03,(7:1.297183e-03,4:5.246686e-03):3.222882e-02):2.849873e-02,8:6.516964e-03):2.341973e-02,9:8.463507e-03):4.998771e-02):3.110415e-02,((17:5.044489e-03,(19:8.913094e-03,(16:1.285132e-02,20:8.052393e-03):5.305582e-02):3.717941e-02):4.228493e-02,18:1.039222e-02):4.590814e-02):1.192481e-01):1.117867e-03,(15:9.034383e-03,14:1.967196e-03):1.145234e-01):9.407842e-02):6.431490e-02,(((((42:2.920276e-02,41:9.351913e-03):2.692589e-02,((((49:2.246004e-02,48:4.169429e-02):3.705526e-02,47:1.321653e-02):1.809386e-02,((44:1.205491e-02,45:1.443723e-02):1.316986e-04,43:1.427479e-02):5.200952e-02):3.582057e-03,46:2.092596e-02):3.102279e-02):1.028116e-02,40:4.181429e-02):1.580896e-01,50:5.711398e-02):1.194386e-01,(((((27:6.268409e-02,28:7.621132e-02):4.709760e-02,26:1.266692e-03):4.007577e-02,29:4.074396e-02):1.425507e-01,(32:1.232653e-02,(((35:2.129380e-02,(((36:6.684849e-03,37:1.786772e-02):1.302429e-02,(38:2.672140e-02,39:3.037281e-03):2.928629e-02):1.267709e-01,34:2.619263e-02):3.962185e-03):9.984383e-02,33:1.882037e-02):4.994735e-02,(24:2.920347e-02,(25:2.198655e-03,23:5.086544e-02):9.875853e-03):1.940923e-01):7.812837e-02):7.082012e-02):3.249407e-02,(30:3.157170e-02,31:2.026221e-02):7.721490e-02):5.961218e-02):9.435773e-02):1.396280e-01):9.979062e-03,3:2.868018e-02,1:1.424591e-01);
   tree gen.56000 = [&U] ((3:6.004057e-02,2:2.134754e-03):2.535949e-02,(((21:6.967148e-03,((20:1.919591e-03,16:6.286664e-02):1.694742e-02,(19:1.093494e-03,(((10:2.705885e-02,(((9:1.645787e-02,(((6:8.294857e-03,7:2.632730e-02):1.619963e-03,4:3.344475e-03):2.834590e-02,5:2.691406e-02):1.246141e-02):2.828483e-03,8:2.569372e-02):1.203075e-02,((13:6.294641e-03,(12:4.163681e-03,11:1.139812e-02):2.508572e-02):5.990333e-02,(14:2.232604e-03,15:1.282849e-03):7.065154e-02):1.549984e-01):9.623523e-03):9.178783e-02,18:2.952256e-03):2.275809e-02,17:2.983954e-02):3.336480e-02):3.494028e-02):1.270504e-01):2.219230e-02,22:2.429516e-02):5.639133e-02,((((29:1.134778e-01,(27:1.419908e-01,28:3.060057e-02):2.355151e-02):1.589713e-02,26:4.170826e-03):1.380149e-01,((31:1.964333e-02,30:2.956244e-02):8.513888e-02,(((((37:9.808206e-03,((39:8.239056e-03,38:1.840017e-02):3.785337e-02,36:2.244008e-04):1.207682e-02):7.627591e-02,(34:6.698844e-02,35:4.874525e-03):2.556498e-02):4.486153e-02,33:1.860596e-02):1.082365e-02,(23:1.660626e-04,(25:3.866525e-03,24:2.752745e-02):4.108468e-02):1.379693e-01):6.851562e-02,32:3.303880e-02):9.520677e-02):7.550832e-03):6.253344e-02,(40:4.133350e-03,((((47:2.145522e-03,(49:4.889812e-02,48:2.297515e-02):1.874304e-02):4.035481e-02,(46:2.965212e-02,((45:1.831977e-02,43:7.430353e-03):7.627813e-03,44:9.368060e-03):2.139507e-02):2.295261e-02):3.751246e-02,50:1.415210e-01):6.153012e-02,(42:1.505335e-02,41:4.783014e-02):1.758954e-02):2.339655e-02):2.720140e-01):1.005003e-01):5.685991e-02,1:1.954634e-01);
   tree gen.57000 = [&U] ((((30:1.164784e-02,31:2.123974e-02):2.126132e-01,((((26:2.724486e-03,(27:6.476696e-02,28:8.327433e-02):6.178405e-02):5.421095e-02,29:7.685529e-02):2.719424e-01,(32:2.536930e-02,((23:5.783950e-03,(25:1.897967e-02,24:8.715753e-03):1.135661e-01):1.807948e-01,(((34:8.814205e-03,((36:4.540889e-02,37:9.818901e-03):3.974719e-02,(39:1.372681e-02,38:7.616201e-03):7.648559e-03):2.133496e-01):1.491700e-02,35:1.291333e-02):6.633922e-02,33:5.159031e-02):5.978688e-02):8.287044e-02):7.823980e-02):1.325986e-02,((42:3.942090e-02,41:1.698445e-02):3.114819e-03,(((46:3.345171e-02,(47:1.079150e-02,((49:1.471061e-02,50:1.813941e-01):2.683027e-02,48:2.146348e-02):4.321849e-02):9.270412e-02):1.625281e-02,((43:2.108383e-03,45:6.382554e-03):3.470383e-03,44:1.614350e-02):8.340243e-02):1.230360e-01,40:3.109287e-02):1.356901e-02):3.014078e-01):4.262458e-02):1.204763e-01,((((13:2.026929e-02,(11:4.231436e-02,12:2.781104e-03):1.525526e-02):8.812338e-02,((((20:6.159871e-03,16:1.745266e-02):2.905603e-02,19:4.655514e-02):1.666303e-02,(18:2.024121e-02,17:2.732599e-02):3.793161e-02):3.286238e-02,((((5:1.546133e-02,((4:3.100742e-03,7:3.731457e-03):1.784445e-02,6:9.516752e-03):5.805787e-03):2.447806e-02,8:2.105323e-03):1.779405e-03,9:5.618445e-02):1.614163e-02,10:7.809456e-02):8.899763e-02):1.353020e-01):4.503326e-03,(15:1.126108e-02,14:5.849970e-03):5.033360e-02):1.236599e-01,(22:2.187981e-03,21:2.800911e-02):1.120240e-01):1.614841e-01):1.299640e-01,(2:3.321865e-04,3:3.112324e-02):9.472926e-02,1:2.461079e-01);
   tree gen.58000 = [&U] ((((21:2.635002e-02,22:3.935610e-03):1.163532e-02,((20:1.137384e-03,(19:1.323475e-02,(17:2.937042e-02,(18:9.599035e-03,((((13:1.481920e-02,(12:1.379715e-02,11:1.449519e-02):2.982893e-02):4.913320e-02,(14:3.360229e-03,15:2.111539e-04):1.289733e-01):8.570982e-02,(9:2.008004e-02,((5:7.426378e-03,((7:7.968065e-03,4:1.270647e-02):7.884569e-03,6:8.067601e-03):4.058454e-03):7.354337e-03,8:2.140097e-02):1.852604e-02):5.114015e-02):7.012413e-03,10:8.248683e-03):5.235379e-02):1.252977e-02):2.181723e-02):6.300983e-02):1.451143e-02,16:5.100513e-03):2.162474e-01):6.470437e-02,(((31:2.643476e-03,30:2.677580e-02):1.206963e-01,((29:7.743919e-02,(28:4.522829e-02,27:3.741337e-02):1.789669e-02):1.439525e-02,26:1.022561e-02):9.471651e-02):1.817137e-02,((40:6.761124e-04,((41:1.112143e-02,42:3.919566e-02):2.324018e-02,(((45:2.803204e-02,43:6.677389e-03):2.317352e-03,44:6.998990e-03):6.272613e-02,(46:1.714293e-02,(((49:3.129805e-02,50:1.327924e-01):2.262608e-02,48:1.109838e-02):1.808592e-02,47:5.924284e-03):3.471369e-02):1.737598e-03):2.480499e-02):2.908122e-02):2.505249e-01,(((23:2.504967e-02,(25:1.571014e-02,24:2.336634e-02):4.254145e-02):2.518938e-01,(33:9.964128e-03,(((36:3.767042e-02,(39:3.804052e-03,38:5.142875e-03):2.813898e-02):1.681829e-02,37:1.331551e-03):1.089080e-01,(34:1.889721e-02,35:4.178183e-04):2.112880e-04):1.724940e-01):3.538649e-02):5.500469e-02,32:1.447279e-02):5.038955e-02):3.637483e-02):1.265495e-01):8.172888e-02,(2:1.033033e-02,3:9.258074e-03):6.422883e-02,1:8.818809e-02);
   tree gen.59000 = [&U] ((((21:9.004730e-03,22:1.188652e-02):2.694927e-02,(16:7.231570e-03,((19:1.011752e-02,(17:3.999326e-02,(18:2.715534e-02,(10:7.793134e-02,(((13:1.757923e-02,(12:5.298880e-03,11:2.214198e-02):4.093877e-02):9.207248e-02,(14:3.742654e-03,15:1.703507e-03):3.064196e-02):2.452027e-01,((5:3.391414e-03,((7:4.602657e-03,(4:3.069489e-02,9:3.223284e-02):8.361579e-03):5.503305e-02,6:1.435238e-02):3.499224e-02):1.561842e-02,8:1.723134e-02):4.436845e-02):1.038371e-02):6.012981e-02):2.864081e-02):1.980306e-02):4.535539e-02,20:7.189539e-03):3.910721e-03):7.229900e-02):1.791160e-01,(((40:5.213477e-03,((42:5.848652e-02,41:1.510143e-02):5.911363e-03,((47:1.137355e-02,((48:4.011172e-02,50:1.774452e-01):6.220626e-03,49:1.670693e-02):8.674075e-03):4.399185e-02,(46:6.460468e-02,((45:3.185708e-03,44:2.107123e-02):3.779814e-04,43:4.409622e-03):4.609030e-02):5.090606e-02):1.042695e-01):6.361785e-02):2.067871e-01,((((23:2.692669e-02,(25:6.497307e-03,24:3.181759e-02):4.023364e-02):2.382429e-01,(33:1.356800e-02,(((37:5.962204e-04,(36:8.956536e-03,(39:4.370127e-02,38:1.398656e-02):3.753035e-02):3.563738e-03):1.499430e-01,35:1.659764e-03):2.390448e-02,34:1.422401e-02):1.233708e-01):7.898879e-02):1.193431e-01,32:6.427073e-02):7.180597e-02,(31:1.414452e-02,30:3.646020e-02):1.571169e-01):3.390177e-02):1.439959e-01,(28:7.866287e-02,(27:4.974711e-02,(26:2.479475e-02,29:1.353099e-01):3.529483e-03):1.903860e-02):1.883355e-01):1.108598e-01):1.166071e-01,(2:3.789345e-03,3:8.581444e-02):5.951021e-02,1:1.200844e-01);
   tree gen.60000 = [&U] ((((21:9.260803e-03,22:7.722996e-03):2.871614e-02,(((19:6.857596e-03,((18:2.784614e-02,((10:1.604979e-02,((13:3.376931e-03,(12:5.449568e-03,11:2.693284e-02):4.508335e-02):1.179395e-01,(14:1.704914e-02,15:1.392531e-03):3.071180e-02):2.012015e-01):2.778704e-03,((9:8.272310e-02,(5:8.603034e-03,((7:4.871389e-03,6:3.476316e-02):2.759059e-02,4:3.664381e-03):2.998130e-02):1.038384e-02):7.984892e-03,8:8.991170e-03):8.707421e-02):5.092104e-02):5.908684e-02,17:2.751121e-02):2.366831e-02):5.197397e-02,20:7.537389e-04):4.168492e-03,16:7.492629e-03):7.353415e-02):9.003946e-02,(((((33:3.826483e-02,((23:2.554598e-02,(25:1.014392e-02,24:1.816006e-02):4.137779e-02):2.676293e-01,(((39:2.501503e-02,38:4.562315e-02):2.007660e-02,(36:6.997970e-03,37:6.131755e-04):1.350238e-02):1.469820e-01,(35:4.414680e-02,34:1.471572e-02):3.302160e-02):1.335750e-01):3.527632e-03):1.944336e-01,32:3.724067e-03):1.268702e-01,(40:5.200803e-02,(42:2.378244e-02,(41:2.163133e-02,((46:6.278156e-02,(47:5.484781e-02,(50:4.073990e-01,(49:1.665698e-02,48:5.998383e-02):5.964366e-02):3.714117e-02):2.780762e-02):1.809055e-02,(45:4.898639e-03,(44:6.862378e-03,43:2.394621e-03):2.367750e-03):3.400015e-02):9.474882e-02):2.402373e-02):4.135166e-02):2.444347e-01):7.085094e-02,(31:1.413787e-02,30:1.043890e-02):2.367718e-01):3.795040e-02,(26:8.559665e-03,((28:6.331923e-02,27:5.122737e-02):3.343996e-02,29:2.041352e-01):3.870976e-02):1.232201e-01):6.888926e-02):7.131235e-02,(2:1.874403e-02,3:1.819829e-02):4.530038e-02,1:3.581256e-01);
   tree gen.61000 = [&U] (((((22:1.962128e-02,21:3.103537e-02):6.521705e-02,(((19:7.924627e-03,((18:3.217895e-02,(((13:9.875093e-03,(11:3.123417e-02,12:6.297512e-03):1.339821e-02):1.339452e-01,(14:2.014600e-03,15:7.906208e-03):1.359841e-01):1.092630e-01,((((6:1.581452e-02,((7:1.397140e-02,4:1.813471e-02):7.355150e-03,9:8.634829e-02):5.980483e-03):1.059134e-02,5:2.091546e-03):2.456620e-02,8:5.335965e-02):1.136983e-01,10:2.018494e-02):9.600992e-03):6.922499e-02):6.377626e-02,17:1.762221e-02):1.189387e-01):8.098146e-02,16:1.186428e-02):1.066266e-02,20:1.585087e-03):1.344347e-01):7.691587e-02,((((((33:4.471452e-02,(35:2.712128e-03,(34:1.009626e-01,(36:1.181704e-02,((39:6.331521e-03,38:9.591465e-03):3.642326e-02,37:9.523536e-03):5.756734e-03):1.457781e-01):2.491646e-02):1.529896e-01):6.247278e-04,(23:7.011603e-02,(25:1.270795e-02,24:5.343693e-02):1.560429e-01):2.968149e-01):2.225014e-01,32:4.303526e-03):3.049368e-02,(26:1.046587e-02,(28:6.364145e-02,(29:2.873887e-01,27:9.268085e-02):2.375915e-02):2.940551e-02):2.954496e-01):4.119532e-02,(((42:2.272661e-02,41:2.767541e-02):6.829852e-02,((((44:7.931019e-03,45:2.651196e-03):5.235988e-04,43:1.008845e-02):3.735364e-02,(((48:5.108869e-02,49:7.121072e-02):2.889314e-02,47:4.563999e-02):4.289079e-02,50:1.231773e-01):1.168884e-02):1.768211e-02,46:6.981808e-02):3.999739e-02):4.543161e-02,40:6.010040e-02):2.800104e-01):4.453177e-02,(31:1.633770e-02,30:5.589201e-03):7.994596e-02):7.218956e-02):1.279925e-01,2:3.983329e-03):3.115453e-02,3:4.609211e-02,1:4.138494e-01);
   tree gen.62000 = [&U] ((((((19:9.445959e-03,((18:3.160334e-02,((((((6:5.297479e-03,7:2.943920e-03):1.795577e-02,4:1.166646e-02):2.120654e-02,9:5.207493e-02):1.014103e-02,5:2.252782e-02):1.334492e-02,8:9.960788e-03):6.801153e-02,(10:4.588929e-03,(((12:4.540188e-02,11:9.421604e-03):3.770668e-03,13:9.354115e-03):8.870643e-02,(14:5.247542e-03,15:5.220993e-03):8.150972e-02):9.612082e-02):2.149557e-02):3.678018e-02):1.027454e-02,17:1.096840e-02):6.868825e-02):5.733670e-02,20:2.510672e-03):6.636647e-03,16:6.837694e-03):1.313807e-01,(22:1.169557e-02,21:3.381790e-03):3.280534e-02):8.531632e-02,(((31:1.018885e-02,30:1.716553e-02):5.504201e-02,((((33:2.942222e-02,(((36:7.765252e-03,(39:3.940860e-03,38:1.614662e-02):4.093083e-02):1.827286e-02,37:1.609750e-02):8.917174e-02,(34:8.252073e-03,35:4.621934e-02):2.496588e-02):6.682656e-02):5.592216e-02,(23:1.645346e-02,(25:1.758632e-03,24:3.326017e-02):4.125096e-02):1.039231e-01):6.045253e-02,32:1.217625e-02):4.646690e-02,(26:9.080646e-03,((27:5.768634e-02,28:2.886489e-02):1.410348e-02,29:2.940623e-02):4.057440e-02):1.867103e-01):3.028129e-02):2.171403e-02,(50:1.336285e-01,(((46:4.345611e-02,(45:1.572043e-04,(44:2.711257e-03,43:1.433441e-03):1.680916e-03):2.677514e-02):4.820447e-02,((48:3.704080e-02,49:1.061003e-02):4.726987e-02,47:2.840720e-02):1.257535e-02):1.610041e-02,(40:2.517851e-02,(42:2.533860e-02,41:2.418942e-02):4.856829e-02):3.704267e-02):2.724760e-02):1.698409e-01):8.109049e-02):7.910096e-02,(2:1.513359e-02,3:4.161959e-02):3.510141e-02,1:3.060405e-01);
   tree gen.63000 = [&U] ((((40:1.570494e-02,(((46:1.869372e-02,((43:5.106496e-03,45:4.899651e-04):2.157357e-02,44:6.667795e-02):2.597125e-02):2.285524e-02,(47:3.784041e-03,(48:4.364552e-02,(49:1.386406e-02,50:1.577130e-01):2.611693e-02):3.090716e-02):4.177181e-02):7.243382e-02,(41:3.483092e-02,42:3.512703e-02):4.822076e-02):4.547030e-02):1.613032e-01,((30:2.512433e-02,31:2.505130e-02):1.644251e-01,((32:8.357706e-02,(((35:9.010546e-03,(((36:1.424480e-02,(39:6.103246e-03,38:1.305048e-02):2.668448e-02):3.163816e-02,37:1.286476e-02):1.165264e-01,34:9.654237e-02):2.551344e-03):3.456605e-02,33:1.780265e-02):4.573960e-02,((24:1.092702e-02,25:7.637575e-03):1.258330e-02,23:2.109852e-02):8.203437e-02):8.409671e-02):5.911363e-02,(29:2.814682e-02,((27:5.066335e-02,28:7.078347e-02):1.799673e-02,26:1.671480e-02):3.613235e-02):1.214031e-01):3.928350e-02):9.752478e-03):2.393396e-01,(22:1.091469e-02,(((((18:4.121000e-03,(((8:1.186965e-02,(5:2.964769e-03,(6:8.141616e-03,((4:3.631620e-02,7:8.855483e-03):2.426145e-03,9:2.086671e-02):1.736593e-02):9.097357e-03):2.170689e-02):5.049062e-02,10:1.805748e-02):3.867031e-02,17:3.969980e-02):1.606537e-03):1.234986e-02,19:1.374102e-02):3.504792e-02,(20:3.791519e-03,16:7.921660e-03):1.910541e-02):7.245115e-02,(((12:1.020542e-02,11:2.203375e-02):2.633819e-02,13:2.485450e-02):5.689767e-02,(15:1.503187e-02,14:6.468953e-03):7.235347e-02):6.596976e-02):3.760384e-02,21:1.159957e-03):2.411221e-02):6.483206e-02):5.696918e-02,(2:3.960876e-02,3:1.178676e-02):1.117855e-01,1:1.864037e-01);
   tree gen.64000 = [&U] ((3:2.687931e-02,2:1.109515e-02):3.261956e-02,(((22:6.603593e-03,21:3.972189e-03):2.833208e-02,((18:1.636595e-02,(17:1.603036e-02,(19:1.020500e-03,((((9:2.050982e-02,((5:2.292758e-04,(6:2.929090e-02,(4:3.204337e-03,7:2.305619e-02):6.979031e-03):5.129776e-03):3.618400e-02,8:2.754983e-02):1.002437e-02):7.494464e-02,10:5.014771e-03):7.749478e-02,16:8.400961e-03):3.473735e-02,20:3.872424e-03):2.890837e-02):1.718775e-02):3.738253e-03):1.142736e-01,(((12:5.065549e-03,11:2.572358e-02):3.931507e-02,13:2.142231e-02):8.352538e-02,(15:9.697720e-03,14:1.063647e-02):6.392487e-02):3.898133e-02):1.386305e-01):5.387474e-02,(((49:3.497422e-04,(48:5.158127e-02,(47:3.616913e-03,(((42:4.925131e-02,41:1.145626e-02):8.986858e-03,40:3.816095e-02):8.085878e-02,(46:2.751808e-02,((45:9.757234e-03,43:4.934543e-03):2.001631e-02,44:5.510841e-03):6.430711e-02):2.091285e-02):1.995645e-02):2.038411e-02):4.440067e-02):1.855383e-01,50:4.596541e-03):2.383843e-01,(((27:7.216517e-02,((28:7.156769e-02,29:1.056882e-01):1.182542e-03,26:2.558636e-02):3.760084e-02):2.401022e-01,((((35:2.166445e-02,((37:1.112406e-02,(36:2.486020e-02,(38:3.365167e-03,39:1.328167e-02):4.002556e-02):3.382253e-04):1.002596e-01,34:3.529426e-02):1.713706e-02):3.984147e-02,(23:3.682427e-02,(25:1.087085e-02,24:2.075047e-02):6.311539e-02):1.294119e-01):3.196442e-02,33:1.338178e-02):1.803258e-01,32:1.180042e-02):1.069551e-01):8.119278e-03,(30:1.143357e-03,31:3.163212e-02):1.733039e-01):4.147540e-02):5.066980e-02):7.607285e-02,1:1.740965e-01);
   tree gen.65000 = [&U] ((3:1.926000e-02,2:5.600024e-03):3.685857e-02,(((22:1.100868e-02,21:3.682595e-02):1.124647e-01,((17:2.207199e-03,((((9:2.951585e-02,((5:3.234295e-04,((6:8.156489e-03,7:1.855096e-02):1.020912e-02,4:7.676356e-03):5.405745e-02):3.357925e-02,8:5.614314e-02):6.516139e-02):3.293503e-02,10:1.257774e-02):9.106174e-02,18:1.328227e-03):1.216347e-02,((16:1.185087e-02,20:2.846441e-03):5.114807e-02,19:1.225000e-02):4.601159e-02):3.869809e-02):1.608604e-01,(((12:7.145751e-03,11:2.801053e-02):2.446571e-02,13:1.237594e-02):1.084012e-01,(15:1.368015e-02,14:3.742384e-02):7.126889e-02):8.880553e-02):1.379056e-01):5.231966e-02,(((((48:7.474142e-02,49:2.072190e-02):3.388696e-02,(47:7.649229e-04,(((45:6.262538e-03,43:1.049061e-02):1.463094e-02,44:7.673393e-03):7.265670e-02,(46:7.696375e-02,(41:7.235038e-03,(40:1.066915e-01,42:6.912431e-02):3.974277e-03):1.252286e-01):6.537051e-03):8.073839e-02):1.359799e-02):2.686096e-01,50:4.868386e-02):3.932465e-01,(29:1.091395e-01,((27:1.018003e-01,28:1.538727e-01):2.108581e-02,26:1.690726e-03):5.508102e-02):1.661915e-02):5.220233e-02,((((33:3.672046e-02,(((36:3.889297e-02,37:8.012262e-04):2.949390e-02,(38:4.853314e-03,39:9.044236e-03):5.964667e-02):1.212206e-01,(34:4.912905e-02,35:1.455298e-02):2.153517e-02):4.676802e-02):2.384135e-02,(23:3.468324e-02,(25:3.708404e-05,24:1.110654e-01):1.999110e-02):2.402919e-01):2.500051e-01,32:1.802065e-02):5.951864e-02,(30:2.327472e-03,31:4.606951e-02):1.380409e-01):1.043733e-01):1.736677e-01):1.012650e-01,1:1.470246e-01);
   tree gen.66000 = [&U] ((3:2.569617e-02,2:2.174049e-03):8.945254e-02,(((22:2.810105e-03,21:3.806251e-02):9.733840e-03,((17:1.293062e-03,((18:9.762962e-03,((9:4.134396e-02,((5:1.663654e-02,(6:2.258618e-02,(7:1.872786e-02,4:1.595465e-03):2.469203e-02):3.150571e-02):3.379294e-02,8:7.382541e-03):4.474654e-02):2.661116e-02,10:2.531164e-02):9.007753e-02):2.951718e-03,((16:2.010391e-02,20:2.942021e-03):2.650902e-02,19:9.662582e-03):8.945703e-02):3.594299e-02):1.662619e-01,(((12:5.688762e-03,11:1.074261e-02):4.369842e-02,13:2.271467e-03):1.193102e-01,(15:3.527242e-03,14:6.414898e-03):8.749998e-02):8.928612e-02):4.494216e-02):1.284122e-01,(((((49:3.616769e-02,48:7.653421e-02):4.298041e-02,((((40:1.100365e-01,(42:6.227451e-02,41:7.417006e-03):2.629330e-02):1.333414e-01,46:1.322813e-02):3.956796e-02,((43:1.558877e-02,45:4.951058e-03):5.076451e-03,44:4.900818e-03):7.346634e-02):1.094918e-02,47:1.204838e-02):3.479750e-02):2.245829e-01,50:5.031859e-02):2.993647e-01,(((27:1.006278e-01,28:1.590395e-01):2.230769e-02,26:8.899106e-04):5.631024e-02,29:7.504913e-02):4.101701e-02):1.731211e-01,((30:2.318902e-02,31:1.629386e-02):1.487407e-01,(32:3.021235e-02,(33:3.633061e-02,((23:3.584785e-02,(25:1.007704e-04,24:2.721544e-02):1.999064e-02):2.391109e-01,((35:1.998806e-02,34:5.077872e-02):2.585447e-02,((36:5.084073e-03,37:1.261194e-02):1.106936e-02,(38:1.948629e-03,39:7.333825e-04):5.277431e-02):1.236195e-01):6.312704e-02):2.629659e-02):1.262086e-01):1.156395e-01):1.128617e-01):1.773822e-01):8.106167e-02,1:2.619910e-01);
   tree gen.67000 = [&U] ((3:2.857711e-02,2:1.768192e-03):1.204568e-01,(((22:1.188854e-02,21:5.315297e-03):5.039579e-02,((17:6.372602e-04,(((16:8.851268e-03,20:2.392797e-03):2.021888e-02,19:8.900887e-02):6.625063e-02,(18:1.394759e-02,((((5:2.736245e-02,((7:2.951538e-04,6:4.311091e-02):1.226247e-02,4:1.288623e-03):1.722566e-02):8.134521e-03,9:2.265719e-02):4.950642e-02,8:1.098571e-02):4.366309e-02,10:1.737106e-02):7.556454e-02):5.426754e-02):1.248214e-02):5.181638e-02,((12:1.625366e-02,(11:1.632373e-02,13:6.369443e-02):4.234810e-03):1.024150e-01,(15:5.855246e-03,14:5.592159e-03):7.116526e-02):7.538216e-02):3.190741e-02):9.467031e-02,(((30:2.699575e-02,31:1.215876e-02):1.109534e-01,(32:1.268298e-02,((33:1.159827e-02,(23:2.915568e-02,(25:3.499863e-03,24:2.105526e-02):2.230891e-02):1.323644e-01):1.711490e-02,((37:2.860271e-02,(36:2.422300e-02,(38:2.120903e-02,39:6.191808e-04):2.733794e-02):4.937175e-04):5.885849e-02,(35:1.776271e-03,34:2.098227e-02):1.138418e-02):9.085003e-02):8.822177e-02):1.241657e-01):4.695029e-02,(((49:2.941582e-02,((((41:3.462422e-02,(40:8.355083e-02,42:1.101718e-02):2.715095e-02):9.470362e-02,(46:4.097442e-02,(44:1.205407e-02,(45:2.076626e-03,43:3.585525e-02):1.621679e-02):5.987278e-02):4.827554e-02):7.236573e-02,47:1.176996e-02):2.788774e-02,48:4.922632e-02):4.308318e-03):2.077768e-01,50:3.436185e-02):2.257322e-01,(((26:1.642342e-02,29:5.684329e-02):1.319131e-02,28:1.257892e-01):1.947388e-02,27:2.991267e-02):1.027280e-01):4.646669e-02):1.372376e-01):7.405936e-02,1:1.676810e-01);
   tree gen.68000 = [&U] ((((22:1.848259e-02,21:2.549632e-02):4.855736e-02,((16:1.783756e-02,(19:6.986251e-02,(17:6.233536e-02,(((((13:2.360701e-02,(12:1.592778e-02,11:3.147840e-02):5.707832e-03):1.278727e-01,(14:3.296730e-03,15:1.098505e-03):8.554696e-02):1.754653e-01,(9:9.353309e-03,((5:3.768290e-02,(6:7.291015e-03,(7:7.575294e-03,4:2.186351e-03):1.623648e-02):3.549600e-03):2.718661e-02,8:4.932883e-03):3.635155e-02):7.837567e-02):1.071220e-03,10:1.096078e-02):2.761518e-02,18:3.317077e-03):3.710742e-02):5.449771e-02):3.398756e-02):1.729383e-03,20:8.919600e-03):5.092723e-02):1.313038e-01,((30:3.272499e-02,31:2.625107e-02):4.463101e-02,((((42:3.100900e-02,41:2.567479e-02):2.157954e-02,(((44:2.122351e-02,43:6.655245e-03):1.179283e-02,45:1.690467e-03):3.869030e-02,(46:3.724199e-02,(((49:6.598004e-03,50:2.536100e-01):3.958088e-03,48:5.140268e-02):2.863117e-02,47:1.756388e-02):8.414118e-02):1.773283e-02):5.697771e-02):5.780026e-02,40:6.358244e-03):3.651460e-01,((((((35:1.464445e-02,((36:4.136851e-02,(39:2.734181e-03,38:7.497773e-03):3.043376e-02):5.428451e-02,37:3.354750e-04):1.181503e-01):5.282481e-03,34:1.513828e-02):1.033701e-01,33:1.239232e-02):3.443887e-02,((24:3.933178e-02,25:1.015161e-03):1.248103e-01,23:3.371315e-02):2.580276e-01):1.031509e-01,32:2.653902e-02):8.354731e-02,((26:6.080820e-03,29:9.172077e-02):2.750013e-02,(27:6.466761e-02,28:5.561534e-02):4.231472e-02):2.267414e-01):5.571884e-02):1.908266e-02):1.922379e-01):1.148945e-01,(2:1.602819e-03,3:5.066920e-02):7.027580e-02,1:3.004090e-01);
   tree gen.69000 = [&U] ((((22:1.388238e-02,21:2.826301e-02):1.083903e-02,((16:9.437318e-03,((((5:1.428820e-02,((6:5.303323e-03,7:5.311950e-04):1.734896e-02,4:1.421576e-02):1.297671e-02):2.231297e-02,9:2.382064e-02):1.533965e-02,8:3.375664e-03):2.641519e-02,((18:1.235066e-02,17:1.445018e-02):4.524778e-02,(((13:6.128037e-02,(12:1.320909e-02,11:4.214076e-02):2.040477e-02):1.499755e-01,(14:2.747897e-03,15:2.780445e-03):3.598639e-02):9.712038e-02,10:7.836101e-03):3.351547e-02):1.081202e-02):5.226671e-02):4.636449e-03,(20:1.655261e-02,19:6.933098e-02):8.666531e-04):1.194285e-01):1.064665e-01,((((((34:2.345568e-02,(35:1.178122e-02,((36:7.757415e-03,(39:8.447438e-03,38:1.787663e-02):4.758914e-02):9.069193e-03,37:6.412806e-05):7.792485e-02):9.082519e-03):8.372360e-02,33:2.829770e-02):5.585258e-02,((24:4.350011e-02,25:1.957563e-02):8.409830e-02,23:7.354621e-02):2.110621e-01):8.726510e-02,32:1.012921e-03):3.812272e-02,((27:1.192507e-01,((26:8.603635e-02,29:9.151522e-02):4.620742e-02,28:7.228636e-02):1.346610e-02):2.292582e-01,(((((50:2.286101e-01,(49:5.396615e-02,48:4.385599e-02):7.247378e-03):7.783278e-04,47:5.651263e-03):7.274084e-03,(((44:2.302354e-02,43:1.983183e-03):3.763379e-03,45:9.461215e-03):5.594998e-02,46:3.245259e-02):1.207602e-02):7.190572e-02,(42:3.489746e-02,41:1.829223e-02):1.632102e-02):3.846393e-02,40:3.132919e-02):1.279506e-01):5.126735e-03):1.218678e-01,(30:9.946484e-03,31:2.654134e-02):4.026708e-02):1.217692e-01):7.301132e-02,(3:3.602668e-02,2:9.005626e-04):4.520785e-02,1:1.343651e-01);
   tree gen.70000 = [&U] (((((((12:8.653256e-03,11:1.435372e-02):6.390968e-02,13:2.145919e-02):7.064320e-02,(15:1.512986e-02,14:2.321211e-02):1.756615e-01):7.012370e-02,(19:1.040893e-01,(((18:5.979999e-02,17:3.695257e-02):3.972200e-02,((8:1.989701e-02,(((9:5.590262e-02,(7:1.455215e-02,4:3.164010e-02):2.437535e-03):9.346403e-03,6:1.869229e-02):4.346111e-02,5:1.087364e-03):2.467406e-02):7.441583e-02,10:2.365013e-02):9.912731e-02):8.554498e-02,(20:5.351272e-03,16:5.745140e-02):3.497438e-02):6.964304e-02):4.522664e-02):1.936085e-02,(21:3.062056e-03,22:7.145470e-02):5.282924e-02):1.718141e-01,((31:2.286624e-02,30:7.399031e-03):6.529580e-02,((((26:7.175183e-02,(27:1.079244e-01,28:9.532706e-02):1.380987e-02):1.102150e-01,29:5.765599e-02):2.212665e-01,(32:1.853340e-03,(((24:5.619666e-02,25:8.119014e-04):4.678498e-02,23:2.602743e-02):3.102778e-01,((34:2.424446e-02,(35:6.794868e-03,((39:6.275050e-03,38:1.405342e-02):5.738841e-02,(37:2.119098e-02,36:4.733115e-02):2.617260e-02):2.071345e-01):2.816034e-03):5.329218e-02,33:1.892249e-02):7.143028e-02):1.610531e-01):1.212443e-01):2.178582e-02,(((40:4.389715e-02,((46:1.816660e-02,((45:1.339016e-02,44:3.244291e-02):4.570248e-03,43:1.862334e-02):9.011113e-02):5.808081e-02,(((49:4.436058e-02,48:4.792411e-02):7.002602e-02,47:1.009217e-02):2.830443e-02,50:2.297457e-01):1.755452e-03):9.913766e-02):6.524761e-02,42:6.087255e-02):1.072179e-02,41:3.718261e-02):3.777037e-01):1.066932e-01):1.571873e-01):5.389619e-02,(3:1.085801e-02,2:1.194132e-02):1.052297e-01,1:1.684038e-01);
   tree gen.71000 = [&U] ((((22:1.144777e-02,21:1.103697e-02):7.262769e-02,(((19:6.066019e-02,20:4.079508e-03):3.386161e-02,16:2.774529e-02):1.048491e-02,((18:1.799070e-02,((((11:3.401713e-02,12:6.468244e-03):1.621758e-02,13:3.868314e-03):1.237501e-01,(14:3.315993e-03,15:1.132963e-02):3.661737e-02):1.634827e-01,(10:3.360855e-03,((((9:3.156432e-02,(4:1.434809e-02,7:3.020647e-03):8.792667e-03):1.640755e-02,6:4.085940e-03):1.510239e-02,5:2.621767e-03):9.084785e-03,8:6.215857e-03):3.978124e-02):8.725177e-03):5.952304e-02):4.654566e-03,17:2.646248e-02):4.166983e-02):7.277202e-02):7.869917e-02,((30:1.641107e-03,31:2.757850e-02):8.680831e-02,(((((((35:2.666814e-02,34:7.313527e-03):2.399686e-02,(((39:2.282403e-02,38:1.562926e-03):2.027058e-02,36:1.233046e-03):7.361335e-03,37:2.876189e-02):5.223622e-02):6.838314e-02,33:2.590986e-02):9.577497e-02,(25:7.443112e-03,(23:4.426099e-02,24:3.654100e-02):1.008744e-02):1.557607e-01):7.593327e-02,32:1.309388e-03):4.319059e-02,((((46:2.576894e-02,(43:2.456706e-03,(44:2.661697e-02,45:1.472397e-02):1.481517e-03):6.315402e-02):1.272634e-02,(47:3.414409e-03,(50:1.723804e-01,(49:4.917077e-02,48:3.792408e-02):1.702661e-02):1.230113e-02):6.854757e-02):3.700210e-02,(41:4.912954e-03,42:3.452650e-02):2.276923e-02):4.316018e-02,40:1.505788e-03):1.201044e-01):1.155465e-01,(29:1.069282e-01,(28:5.960150e-02,(26:8.002561e-03,27:1.079981e-01):4.704050e-02):2.505010e-02):2.091970e-01):3.734835e-03):1.767984e-01):5.752405e-02,(3:3.743450e-02,2:3.501471e-03):4.783097e-02,1:1.339772e-01);
   tree gen.72000 = [&U] ((((22:1.654685e-02,21:2.570763e-02):8.426172e-02,(20:1.175867e-02,((((10:4.857853e-03,(((11:2.216565e-02,12:2.858313e-02):3.391431e-02,13:3.749237e-02):2.151655e-01,(14:1.295757e-02,15:9.582475e-03):1.612733e-01):8.673533e-02):2.149551e-02,((((4:8.475567e-04,(9:4.690747e-02,7:1.706672e-02):1.261296e-03):1.370534e-02,6:1.132612e-02):4.958880e-02,5:1.976321e-03):3.233853e-03,8:3.524864e-03):7.312334e-02):6.796200e-02,((17:2.629452e-02,18:1.571058e-02):2.601180e-02,19:1.042225e-02):4.760025e-02):5.027835e-03,16:4.425041e-02):9.803092e-03):1.412652e-01):1.059714e-01,((((29:1.389666e-01,28:8.171736e-02):3.746582e-02,26:1.254862e-02):7.376343e-03,27:1.074023e-01):2.265691e-01,((((((35:1.986103e-02,34:1.388077e-02):5.541516e-02,((39:1.819305e-02,38:7.114912e-04):1.591261e-02,(37:3.874368e-02,36:1.249772e-02):1.441666e-02):7.715268e-02):9.884247e-02,33:3.715302e-02):1.180177e-01,(23:2.281310e-02,(24:1.808402e-02,25:4.143847e-03):1.248630e-02):2.261599e-01):5.258464e-02,32:4.328060e-03):9.919172e-02,((((((((48:3.357437e-02,47:3.163940e-02):6.536115e-02,49:5.529145e-03):4.485233e-02,50:2.357312e-01):1.125136e-01,(45:2.205644e-03,(44:4.098334e-02,43:3.590521e-03):2.351113e-03):7.349162e-02):1.320006e-02,46:1.753003e-02):1.019426e-01,(41:1.655698e-02,42:4.990535e-02):2.271543e-02):5.062333e-02,40:4.262469e-02):1.797225e-01,(30:1.914368e-02,31:2.720431e-02):1.434876e-01):3.053477e-02):9.012040e-02):9.313581e-02):1.177697e-01,(3:1.839143e-02,2:1.135635e-02):7.721493e-02,1:2.866033e-01);
   tree gen.73000 = [&U] (((((30:7.684257e-03,31:1.653060e-02):7.576576e-02,((((44:7.747351e-02,(43:4.217499e-03,45:4.899388e-03):7.663735e-03):1.193780e-01,(((42:5.410034e-02,41:8.089288e-03):4.432700e-02,40:5.105976e-02):7.563621e-02,(47:1.102928e-02,(49:2.745481e-02,48:4.821948e-02):3.572599e-02):2.120139e-02):1.896257e-02):4.489818e-02,46:3.228953e-02):1.987489e-01,50:7.754770e-02):1.759778e-01):1.255222e-02,((((27:1.036480e-01,28:4.730814e-02):7.772189e-02,26:5.525925e-03):7.519040e-02,29:6.731068e-02):1.090213e-01,(32:5.109243e-03,((33:2.457871e-02,((34:2.771009e-02,((37:3.552745e-02,36:9.116909e-04):1.878027e-02,(38:1.792268e-02,39:3.132876e-03):1.154064e-01):5.572668e-02):6.175458e-03,35:1.515018e-03):1.061971e-01):5.290813e-02,(23:1.267924e-02,(25:6.231589e-03,24:4.600317e-02):4.509468e-02):1.211179e-01):9.520918e-02):5.741075e-02):3.149671e-02):1.189193e-01,((22:5.336532e-03,21:5.248292e-02):4.161160e-02,(((20:4.415779e-02,(((18:9.748129e-03,((9:5.146229e-03,((6:3.528965e-02,7:2.132854e-03):6.657515e-04,(4:3.588931e-03,(8:4.909113e-02,5:9.571643e-04):1.740727e-02):1.178370e-02):6.106804e-02):6.283751e-02,10:3.126635e-03):4.041712e-02):1.954352e-02,17:2.446530e-02):2.394665e-02,19:1.281543e-02):2.812184e-02):9.872909e-04,16:6.564501e-02):7.384525e-02,((13:9.568922e-03,(11:2.477231e-02,12:2.678654e-02):2.594009e-02):6.895081e-02,(15:1.534742e-02,14:2.635327e-03):5.142218e-02):1.627306e-01):8.225975e-02):3.842648e-02):2.098474e-01,(3:6.276606e-02,2:1.701413e-02):2.746585e-03,1:2.775787e-01);
   tree gen.74000 = [&U] (((((21:1.389911e-02,((16:4.555108e-02,((19:1.628214e-02,((17:3.689511e-02,18:8.810039e-03):2.841785e-03,((8:1.951067e-02,((7:6.076493e-02,(4:9.513221e-04,(6:1.522778e-02,5:4.797825e-02):3.747505e-02):8.851788e-03):3.693576e-02,9:1.084378e-02):1.350383e-02):2.508348e-02,10:1.132950e-02):5.922476e-02):2.186859e-02):7.745345e-02,20:1.294257e-02):4.674909e-04):1.444001e-01,((13:3.023319e-02,(11:3.314924e-02,12:5.053364e-02):4.064220e-03):5.481528e-02,(15:1.434926e-02,14:2.699611e-04):4.853996e-02):1.605765e-01):8.344724e-02):6.061310e-03,22:4.981546e-02):3.846426e-01,((30:1.065576e-02,31:2.199764e-03):1.681357e-01,(((((26:5.452764e-02,29:2.417927e-01):1.192579e-02,28:5.706180e-02):4.910480e-02,27:1.032932e-01):2.590327e-01,(((41:1.495646e-02,42:5.290815e-02):3.222172e-02,((46:1.577365e-02,((45:5.088018e-03,44:3.965486e-02):6.682950e-03,43:2.637457e-02):1.410958e-01):2.000911e-02,(47:3.561447e-03,(48:5.741258e-02,(49:2.102655e-02,50:1.760428e-01):2.645673e-02):1.534134e-02):3.190680e-02):1.538410e-01):3.072001e-02,40:2.611266e-03):1.335462e-01):5.035507e-02,(((23:2.407042e-02,(25:2.959690e-02,24:3.254484e-02):2.027716e-02):1.367581e-01,(33:1.910860e-03,(34:3.184715e-02,(((39:1.298729e-02,38:2.548619e-02):2.237277e-02,(36:6.277013e-03,37:1.737920e-02):1.501493e-02):1.109131e-01,35:1.493505e-02):3.947502e-02):1.596607e-01):1.320294e-01):6.736845e-02,32:1.482980e-02):4.436564e-02):1.009306e-01):1.347571e-01):1.431271e-01,2:4.312935e-02):1.100388e-02,3:6.407445e-02,1:2.131270e-01);
   tree gen.75000 = [&U] ((((22:8.548839e-03,21:5.869854e-03):5.850703e-03,(((17:3.664342e-02,(((10:6.299226e-03,((((4:1.978518e-02,(9:4.188441e-02,7:2.233962e-02):5.841194e-03):2.219386e-02,6:1.213517e-03):1.424552e-02,5:1.730636e-02):1.195277e-02,8:1.055158e-02):6.366966e-02):5.086959e-03,(((12:4.085423e-02,13:6.638278e-02):3.208132e-03,11:2.076159e-02):9.358221e-02,(14:2.132455e-02,15:6.726847e-03):7.528848e-02):1.434969e-01):2.467335e-02,18:4.961055e-03):2.689951e-02):6.938629e-02,19:5.047225e-02):1.370280e-02,(20:1.744519e-03,16:2.245094e-02):3.548819e-03):1.949690e-01):7.665628e-02,(((40:2.573030e-03,(((43:9.646881e-03,45:1.792402e-02):2.634821e-04,44:2.195987e-02):7.186399e-02,(46:1.453118e-02,(((50:1.887411e-01,49:2.922450e-02):1.425112e-03,48:3.374664e-02):2.026934e-02,47:2.574090e-02):4.460802e-02):3.648780e-02):6.019686e-02):1.368223e-02,(41:2.342184e-02,42:2.882123e-02):1.347393e-01):2.979511e-01,((30:5.487748e-03,31:2.966593e-02):5.722852e-02,(((33:1.793069e-02,((((36:9.587845e-04,(39:2.052701e-02,38:4.522153e-02):8.877114e-02):6.161792e-03,37:3.574253e-02):1.289163e-01,(34:3.181649e-02,35:8.872062e-03):1.104218e-02):4.521921e-02,(23:2.351965e-02,(24:1.444176e-02,25:1.085441e-02):9.194741e-02):1.665421e-01):2.146713e-02):1.156535e-01,32:1.300476e-02):8.366293e-02,((26:1.791906e-02,(28:9.634114e-02,27:3.093225e-02):6.147920e-02):4.237117e-02,29:2.914917e-02):2.557097e-01):4.452392e-02):1.133606e-01):1.621901e-01):1.899083e-01,(3:4.382013e-02,2:4.200519e-02):8.285283e-02,1:2.154095e-01);
   tree gen.76000 = [&U] (((((((26:9.361317e-03,(28:8.293150e-02,29:1.553513e-01):1.907995e-02):2.091945e-02,27:6.540371e-02):1.092181e-01,(((((38:1.291737e-02,39:9.659204e-03):2.481665e-02,(37:7.900219e-03,36:1.664045e-02):1.518702e-02):8.914040e-02,(35:1.056865e-02,34:5.759801e-03):2.226744e-02):1.285557e-01,(33:4.733028e-02,((24:2.782529e-02,25:6.786716e-03):1.341224e-02,23:4.912431e-02):1.425823e-01):1.205281e-02):9.217678e-02,32:3.932729e-02):9.385431e-02):4.298268e-02,((((43:4.199830e-03,(45:2.994426e-03,44:1.067129e-02):1.251964e-02):5.782927e-02,(50:1.675455e-01,((47:4.174961e-03,(48:3.192378e-02,49:2.434310e-02):3.038477e-02):4.991345e-02,46:5.685377e-02):1.644545e-02):7.098175e-05):5.213477e-02,(41:1.370925e-02,42:3.417937e-02):2.566276e-02):3.444092e-02,40:5.722160e-03):1.096516e-01):1.215026e-02,(31:3.645187e-02,30:1.505342e-02):6.980106e-02):7.799422e-02,(((19:2.944484e-02,20:1.018656e-02):1.087395e-02,(16:1.018379e-02,(((((11:1.767752e-02,(13:1.541845e-02,12:1.301487e-02):7.482922e-03):6.861358e-02,(15:4.635071e-04,14:9.499895e-03):2.490822e-01):1.102815e-01,10:4.491878e-03):1.246220e-02,(9:4.254146e-02,(8:1.022603e-02,(((7:4.659767e-04,4:9.168766e-03):3.236919e-02,6:1.209899e-02):1.546291e-02,5:1.082554e-03):7.577836e-03):2.378247e-02):5.972433e-02):7.860368e-03,(17:7.731288e-02,18:2.498210e-02):6.217939e-02):2.080858e-02):1.231755e-03):1.759266e-01,(21:9.595037e-03,22:1.472147e-02):1.716089e-02):9.171569e-02):6.087646e-02,(2:6.891297e-03,3:1.447871e-02):3.738386e-02,1:2.699621e-01);
   tree gen.77000 = [&U] ((((((((((43:1.116852e-02,45:7.046414e-03):1.696266e-03,44:3.278863e-03):1.047372e-01,((47:2.211252e-02,((48:5.753110e-02,50:2.190307e-01):1.649593e-03,49:5.409025e-02):4.769766e-02):1.664187e-02,46:2.454216e-02):1.284507e-02):7.456308e-02,(41:1.035210e-02,42:4.688235e-02):1.039628e-01):2.274652e-02,40:2.532410e-02):1.375781e-01,((((24:5.181214e-02,25:9.309040e-03):5.115140e-02,23:6.738166e-02):1.696701e-01,((((38:1.092062e-02,39:2.304507e-03):4.235360e-02,(37:8.763094e-03,36:2.171412e-02):1.488158e-02):1.130785e-01,(35:1.807122e-03,34:1.024513e-02):2.663781e-03):9.766927e-02,33:1.708719e-02):1.206580e-02):2.362438e-01,32:1.195189e-02):1.657895e-01):7.658988e-02,(31:2.176252e-02,30:8.530257e-03):9.743351e-02):6.086095e-02,((28:1.243779e-01,(29:9.529928e-02,26:1.183303e-02):1.452167e-02):4.277474e-02,27:8.971140e-02):9.600293e-02):1.206647e-01,((((17:1.501617e-02,(18:4.539665e-03,((((((6:6.364929e-03,(4:8.434071e-02,7:8.616575e-03):1.398382e-02):1.180252e-02,5:5.971581e-04):6.141636e-03,8:1.808081e-02):6.227163e-02,9:5.881038e-02):2.632186e-02,10:8.880239e-03):2.229532e-02,(((11:4.011795e-02,12:9.117557e-03):4.043154e-02,13:5.699321e-02):1.120285e-01,(15:3.871522e-02,14:4.316905e-03):4.675732e-02):1.453095e-01):2.991527e-02):9.555001e-03):2.614964e-02,19:4.481041e-02):1.209305e-02,(20:1.840314e-03,16:1.460792e-02):3.918830e-03):1.042199e-01,(22:1.952883e-03,21:1.256330e-02):1.493180e-02):2.228415e-02):9.689561e-02,(2:1.043378e-02,3:1.985982e-02):8.938127e-02,1:3.224869e-01);
   tree gen.78000 = [&U] (((((32:1.858750e-05,(33:4.184752e-03,((23:3.172693e-02,(25:3.292120e-02,24:1.812164e-02):3.611451e-02):3.940895e-01,((35:3.076276e-02,34:2.962487e-02):1.300626e-02,((36:1.678855e-02,37:1.686307e-02):5.951049e-03,(38:2.170390e-03,39:3.726327e-02):9.891882e-02):1.741070e-01):8.041637e-02):3.467739e-02):2.469643e-01):4.020891e-02,((((48:2.900308e-02,(47:1.145546e-02,(((41:5.437787e-02,(42:4.409477e-02,40:5.173625e-02):1.081281e-02):6.462745e-02,((43:5.045898e-03,45:7.218276e-04):1.227826e-02,44:1.383309e-02):1.543051e-01):2.663210e-03,46:6.994213e-02):5.092610e-02):6.016773e-02):9.595390e-03,49:3.703328e-02):1.164352e-01,50:1.132563e-02):3.396356e-01,(((28:1.076106e-01,27:7.387509e-02):4.165264e-02,26:1.736455e-02):6.269879e-02,29:1.713119e-02):2.102972e-01):4.925670e-02):8.722382e-02,(30:1.030303e-02,31:1.446310e-02):1.318425e-01):2.846148e-01,((22:1.991642e-02,21:7.582756e-03):1.202670e-02,((((18:3.089289e-03,((9:3.950913e-02,(8:1.232410e-02,(5:2.111224e-02,(4:1.744258e-02,(7:1.415054e-03,6:1.448925e-02):2.255218e-02):1.594651e-02):2.575960e-02):2.730510e-02):6.273741e-02,10:2.151715e-02):9.775710e-02):1.168457e-02,17:9.126923e-02):5.146197e-02,((16:1.664638e-02,20:9.413477e-03):7.040186e-02,19:9.262865e-03):2.193537e-02):1.086847e-01,(((12:1.206592e-02,13:3.458367e-02):4.779545e-02,11:6.445090e-02):8.990235e-02,(15:1.569978e-02,14:1.872175e-03):9.204497e-02):4.404595e-02):1.417934e-01):1.426381e-01):8.926963e-02,(3:1.013877e-01,2:2.861452e-02):1.551046e-01,1:2.278249e-01);
   tree gen.79000 = [&U] ((3:3.716849e-02,(((22:2.273038e-02,21:3.681614e-02):5.461494e-02,(((17:2.275432e-02,(18:2.052691e-02,(((5:1.437398e-03,((6:7.534592e-03,(7:7.118407e-03,9:4.010605e-02):1.409570e-02):1.121546e-02,4:3.300318e-04):7.206565e-02):2.030989e-02,8:1.222204e-02):6.735881e-02,10:1.067188e-02):6.034767e-02):3.987120e-03):2.302479e-02,(19:2.016731e-02,(16:4.920339e-02,20:4.974074e-02):4.798763e-02):3.660863e-02):6.293311e-02,(((11:5.082033e-02,12:6.873794e-03):3.767490e-02,13:1.457330e-02):1.207738e-01,(15:2.517654e-02,14:6.676561e-04):1.784168e-02):7.717359e-02):5.463552e-02):7.115521e-02,(((32:1.381844e-03,(33:1.889415e-02,((((36:3.136698e-02,37:1.142486e-03):1.114776e-02,(39:1.010390e-02,38:1.061894e-02):2.006759e-02):2.205013e-01,(34:4.134456e-02,35:1.997297e-02):3.328178e-02):1.363441e-01,(23:1.270081e-01,(24:2.712384e-02,25:8.733369e-03):2.244050e-02):1.957841e-01):9.227558e-03):1.835044e-01):1.208183e-01,((((41:3.221183e-02,((((45:2.018627e-02,44:1.557686e-02):2.551912e-02,43:7.839610e-03):4.348814e-02,(50:1.116067e-01,((49:5.623812e-02,48:5.463143e-02):1.646107e-02,47:4.047765e-03):1.144524e-02):4.385561e-02):1.443904e-02,46:2.110916e-02):3.915199e-02):2.176084e-02,42:2.710111e-02):3.768030e-02,40:6.402757e-03):3.439179e-01,(27:5.738191e-03,((29:1.065354e-01,28:6.000156e-02):1.804169e-03,26:2.114533e-02):5.857625e-02):2.870162e-01):3.517347e-02):2.280417e-02,(30:2.049054e-02,31:5.294103e-02):1.656465e-01):1.103939e-01):1.365087e-01):1.110033e-02,2:7.737393e-02,1:4.009499e-01);
   tree gen.80000 = [&U] ((((((26:2.953733e-02,(28:5.607327e-02,27:4.356634e-02):6.706327e-03):3.971819e-02,29:2.303363e-02):8.992788e-02,((48:1.707345e-02,(49:2.230036e-02,(((40:6.270509e-02,(42:4.091088e-02,41:3.501923e-03):1.002790e-02):2.945157e-02,((44:1.418133e-02,(43:4.768682e-03,45:5.266356e-03):1.121436e-02):4.022353e-02,46:5.808459e-02):1.130061e-02):1.609979e-02,47:8.923427e-03):2.733432e-02):2.424926e-02):2.025954e-01,50:2.877269e-02):1.955526e-01):6.245958e-02,((30:2.628281e-02,31:1.904747e-02):1.637139e-01,(32:8.825121e-05,((((34:2.765039e-02,35:1.203639e-02):1.164948e-02,((38:3.190771e-03,39:2.889746e-02):3.827813e-02,(36:1.669424e-02,37:7.953221e-04):4.282149e-02):1.115010e-01):9.076798e-02,33:9.332334e-03):3.100145e-02,(23:2.342368e-02,(25:5.687859e-03,24:2.008792e-02):8.921963e-02):2.371996e-01):8.512672e-02):2.046317e-01):6.332949e-02):1.392058e-01,((22:3.057207e-02,21:4.624418e-03):4.883726e-02,(((20:4.507868e-04,16:2.413876e-02):1.215373e-02,(((18:3.569993e-03,((9:2.778915e-02,(((5:3.231032e-03,(7:1.487586e-02,4:1.463740e-02):1.590123e-02):3.487635e-03,6:1.290024e-02):1.254054e-02,8:9.052634e-03):2.925589e-02):2.870154e-02,10:8.316582e-03):2.324616e-02):2.035748e-02,17:2.729634e-02):4.087660e-02,19:1.033870e-02):4.107606e-02):1.107356e-01,((13:6.967372e-03,(11:6.050422e-02,12:1.523443e-02):2.125763e-02):3.860790e-02,(15:1.159099e-02,14:7.488937e-03):9.160972e-02):8.093178e-02):2.944500e-02):3.772698e-02):1.129593e-01,(3:7.485355e-02,2:4.649155e-02):1.378555e-01,1:1.054095e-01);
   tree gen.81000 = [&U] ((3:1.714464e-02,2:1.079361e-02):3.457230e-02,(((31:4.858081e-02,30:4.621894e-03):6.429299e-02,((40:3.810602e-02,(((44:6.129287e-03,(45:1.360785e-02,43:1.751593e-02):5.107928e-02):1.575844e-02,(46:8.397245e-02,(47:6.592833e-03,((49:1.890777e-02,48:3.911230e-02):4.427782e-03,50:1.837219e-01):3.353542e-02):2.479329e-02):1.036670e-02):1.255582e-01,(42:9.367439e-03,41:1.804485e-02):2.889817e-02):1.512844e-02):1.978465e-01,((((27:9.214099e-02,28:4.879801e-02):1.538552e-02,29:1.360321e-01):4.536250e-02,26:9.885178e-03):1.979092e-01,(((33:2.002049e-02,((35:2.477396e-03,34:6.850419e-03):2.111909e-02,(37:2.632606e-03,(36:3.674214e-02,(38:1.031436e-02,39:4.303195e-05):2.937635e-02):1.814067e-02):8.917356e-02):1.213844e-01):2.480133e-02,((24:7.313967e-03,25:5.292862e-03):1.379636e-02,23:2.110099e-02):1.707307e-01):6.732304e-02,32:9.053196e-03):8.500650e-02):1.332595e-02):2.023426e-02):9.639973e-02,(((20:6.525581e-03,(19:5.478608e-02,((10:6.999844e-03,((8:6.655363e-03,(5:3.519884e-03,((4:6.470838e-04,(9:5.473178e-02,7:6.434609e-03):4.210270e-02):3.372719e-02,6:4.173834e-02):1.342243e-03):3.260919e-02):2.929129e-02,(((11:1.427887e-02,12:3.688203e-02):5.293948e-02,13:1.746782e-02):7.895200e-02,(15:8.299027e-03,14:2.517478e-03):3.235323e-02):9.636494e-02):9.467036e-03):5.742669e-02,(18:4.705886e-02,17:1.955446e-02):1.167532e-02):7.598568e-03):1.179049e-03):3.650087e-02,16:2.608991e-03):1.275741e-01,(21:3.303899e-02,22:2.863547e-02):3.071020e-02):1.971401e-01):8.484399e-02,1:1.078358e-01);
   tree gen.82000 = [&U] ((2:6.704938e-03,3:1.630490e-02):3.146535e-02,(((21:2.343381e-03,(20:1.784422e-02,(16:6.461851e-03,(((17:1.689377e-02,((13:2.432564e-04,(11:1.610625e-02,12:9.751172e-03):2.632686e-02):8.111217e-02,(14:2.240399e-03,15:2.147503e-03):4.734993e-02):1.053417e-01):2.145224e-02,(18:1.053648e-03,(10:9.049589e-03,(8:3.234420e-03,(9:3.708277e-02,(5:7.136217e-03,((7:1.930962e-03,4:1.072945e-03):2.491270e-02,6:8.343545e-03):1.842211e-02):2.360737e-02):1.020452e-02):2.677863e-02):2.924808e-02):2.029653e-02):4.264034e-02,19:2.691172e-02):5.195410e-02):3.667935e-03):8.825840e-02):3.078165e-03,22:2.230748e-02):6.469131e-02,(((40:8.241989e-03,(42:2.462615e-02,(41:4.322596e-03,((46:2.920611e-02,((44:3.515857e-02,45:5.758601e-03):2.145649e-02,43:1.040261e-03):2.446695e-02):2.029918e-03,(((48:1.880757e-02,50:9.873830e-02):1.727105e-03,49:1.171156e-02):1.339604e-02,47:7.949318e-03):3.087898e-02):1.075665e-01):3.639684e-03):1.099816e-02):7.398554e-02,(30:2.511367e-03,31:2.629284e-02):4.026568e-02):3.629825e-02,((32:1.277484e-02,((33:4.343453e-03,((37:3.137549e-03,(36:1.968656e-03,(39:1.310905e-02,38:7.353006e-04):6.752864e-02):1.145043e-02):1.349750e-01,(34:3.104872e-02,35:2.148813e-02):7.605230e-03):6.296902e-02):1.687355e-02,(23:8.222552e-03,(24:1.602297e-02,25:1.986946e-03):1.520036e-02):2.819722e-01):3.500337e-02):4.497695e-02,(27:1.146571e-01,((26:2.014242e-02,28:6.666861e-02):1.112778e-02,29:7.254059e-02):2.966943e-02):1.388241e-01):2.234058e-02):6.806058e-02):1.129294e-01,1:1.464256e-01);
   tree gen.83000 = [&U] ((2:2.767754e-03,3:4.289426e-02):1.150213e-01,(((((20:7.588507e-03,16:2.258077e-02):3.814655e-02,19:1.240034e-02):4.442603e-02,((((13:3.449015e-04,(11:1.803973e-02,12:1.731577e-02):4.737650e-02):9.084928e-02,(14:1.212912e-02,15:2.405300e-03):5.207957e-02):1.413583e-01,17:1.495331e-02):4.915311e-03,(18:4.060652e-03,(10:1.816418e-02,(8:7.368363e-03,(5:4.709289e-03,(4:3.321568e-03,(9:8.137612e-03,(6:6.590050e-03,7:5.037262e-03):7.791071e-03):1.685508e-02):1.989090e-02):2.864795e-03):5.160486e-02):1.389960e-02):3.882189e-02):5.889619e-02):9.566133e-02,(22:1.283540e-02,21:1.189623e-03):5.161221e-03):8.620788e-02,(((32:1.125300e-02,((33:3.656629e-04,((35:1.253006e-02,34:1.531401e-02):1.142824e-02,(37:3.067726e-02,(36:2.441268e-03,(39:1.159048e-02,38:2.117480e-02):6.045868e-02):6.804630e-03):1.322661e-01):8.661612e-02):4.275934e-02,(23:9.209628e-03,(24:5.365829e-02,25:5.877803e-03):1.702508e-02):1.186115e-01):7.846219e-02):2.990320e-02,(((28:4.371562e-02,29:8.475595e-02):1.665927e-04,26:8.781466e-03):3.962048e-03,27:4.272922e-02):2.300045e-01):2.354586e-02,((40:1.957338e-02,(42:2.608052e-02,(41:4.801230e-03,((46:2.528708e-02,(45:1.240156e-02,(44:2.431763e-02,43:2.128115e-02):1.250802e-02):3.813657e-02):6.633034e-02,(((50:9.645510e-02,48:2.894586e-02):3.362994e-03,49:4.091578e-02):2.624190e-02,47:6.219911e-03):3.458584e-02):1.873968e-02):2.866898e-02):6.187708e-02):1.054745e-01,(30:6.153400e-03,31:9.935519e-03):4.221612e-02):2.725178e-02):1.452113e-01):1.276771e-01,1:8.881189e-02);
   tree gen.84000 = [&U] (((((20:1.293792e-02,(16:5.694088e-02,((17:6.063877e-02,(18:4.230849e-03,(((4:9.372726e-03,(6:2.316715e-02,7:6.931289e-03):3.911389e-02):1.437968e-02,((9:3.560838e-02,8:3.625071e-02):4.231142e-02,5:9.754308e-03):1.095216e-03):1.029276e-01,10:7.144382e-02):2.447814e-02):4.883285e-03):7.947887e-02,19:2.463886e-02):2.492084e-02):1.676713e-04):1.756188e-01,(((11:3.369788e-02,12:3.123229e-02):4.258495e-02,13:8.019124e-03):1.387757e-01,(15:1.716754e-02,14:1.405213e-02):4.426984e-02):6.358343e-02):6.389143e-02,(21:5.674733e-02,22:9.257160e-03):8.216728e-02):7.089245e-02,((30:3.150268e-02,31:3.213582e-02):8.366630e-02,((((((((((44:1.504785e-02,43:1.758199e-04):2.454161e-02,45:1.438316e-02):7.158534e-02,((42:5.883452e-02,41:4.683227e-02):8.589087e-02,40:6.866367e-02):6.835259e-02):9.515695e-03,46:5.370509e-02):3.968639e-02,47:1.450308e-02):9.699225e-03,48:6.744806e-02):4.016591e-02,49:6.501463e-02):1.321079e-01,50:1.268439e-01):2.282410e-01,(32:5.381819e-03,((33:3.189339e-02,(((39:8.648557e-03,((37:1.201842e-02,36:1.429930e-02):7.787316e-02,38:1.517194e-02):8.018398e-03):1.688129e-01,35:4.140157e-02):1.103650e-02,34:6.217149e-02):1.605327e-01):1.823844e-01,(23:2.288035e-02,(25:2.372277e-04,24:1.704220e-02):3.301382e-02):1.325539e-01):7.335406e-02):6.489094e-02):1.842283e-02,(29:7.553524e-02,((28:3.720324e-02,27:1.424833e-01):3.975219e-02,26:6.294777e-03):8.131181e-02):2.854398e-01):7.104458e-02):6.493676e-02):3.376871e-02,(3:6.667098e-02,2:1.056391e-03):9.166557e-02,1:5.085258e-01);
   tree gen.85000 = [&U] ((3:3.074658e-02,2:1.853486e-02):5.651358e-02,((((((11:8.175228e-03,13:1.542478e-02):4.362415e-03,12:1.773409e-02):8.358464e-02,(15:7.629673e-03,14:1.822569e-02):2.432380e-02):8.579518e-02,((20:3.157744e-02,16:6.767669e-02):1.504531e-02,(19:1.413684e-02,((((9:7.048113e-02,(8:4.993048e-03,((4:2.217962e-03,(6:1.521582e-02,7:2.286720e-03):3.063756e-02):4.549243e-02,5:2.238780e-02):5.181139e-02):1.530840e-02):5.260240e-02,10:2.754142e-03):1.571780e-01,17:7.396847e-02):9.024520e-04,18:5.297974e-03):3.739050e-02):7.720330e-02):6.721354e-02):8.869957e-02,(21:1.072385e-02,22:1.867293e-02):2.815456e-02):6.890402e-02,(((((27:7.984073e-02,28:7.580153e-02):4.904918e-02,26:1.100930e-02):9.045982e-02,29:1.030061e-01):2.546815e-01,(40:2.132075e-02,((42:1.286426e-01,41:2.708141e-03):2.599957e-02,(((((49:5.028318e-02,48:2.433238e-02):3.774312e-02,47:5.708993e-02):6.650113e-02,46:4.833459e-02):1.393471e-02,(44:1.230296e-02,(45:1.422582e-02,43:2.202944e-02):4.713530e-02):4.551149e-02):4.131054e-02,50:2.778465e-01):6.744968e-02):7.588397e-02):2.117104e-01):3.344465e-02,(((((24:3.338653e-02,25:8.560161e-04):5.935567e-02,23:1.260818e-02):2.134559e-01,(((((36:5.363644e-03,(39:9.167326e-03,38:8.821226e-03):5.980974e-02):1.617989e-02,37:2.294539e-02):1.190232e-01,35:3.432239e-03):5.035111e-02,34:1.456946e-02):1.401886e-01,33:1.380850e-02):7.931174e-02):1.141562e-01,32:1.234160e-01):5.397753e-02,(30:2.969484e-02,31:7.645590e-03):8.170403e-02):8.954371e-02):1.329387e-01):1.593997e-01,1:2.773119e-01);
   tree gen.86000 = [&U] ((3:1.672298e-02,2:7.025325e-04):6.375486e-03,(((28:1.815327e-02,(27:8.414606e-02,(26:1.425661e-03,29:8.465110e-02):2.419696e-02):9.660163e-03):2.171880e-01,((31:7.388198e-03,30:3.450194e-04):1.723690e-01,(((42:6.706686e-02,((((46:2.090603e-02,(44:4.382233e-03,(43:2.720278e-03,45:7.676311e-03):2.284301e-02):3.660277e-02):2.104422e-02,47:1.249572e-02):7.813126e-03,((50:1.312258e-01,48:7.032816e-03):7.678948e-03,49:7.311966e-03):2.846990e-02):1.221241e-01,41:4.037365e-02):2.013026e-02):7.497173e-03,40:3.238445e-02):1.732861e-01,((33:2.747648e-02,((((37:4.500925e-03,((38:8.841665e-03,39:8.302441e-03):2.061877e-02,36:4.401479e-04):7.010002e-03):6.386763e-02,35:1.308167e-02):1.865044e-02,34:2.092243e-02):9.315639e-02,(23:1.540266e-02,(25:2.230466e-03,24:2.209859e-03):2.265791e-02):1.487155e-01):1.527256e-02):8.863812e-02,32:1.298367e-02):7.535829e-02):2.231658e-02):4.608047e-03):3.435167e-02,(((16:1.722280e-02,((19:4.259309e-02,((18:1.791375e-03,((9:1.944063e-02,(((7:6.717659e-03,6:2.327664e-02):1.522730e-02,4:1.185235e-03):1.737901e-02,(5:9.542871e-03,8:1.922055e-02):2.307126e-02):2.576205e-02):2.478236e-02,10:1.431637e-03):8.295662e-02):5.463811e-03,17:3.304813e-02):6.578473e-02):4.067957e-02,20:1.845973e-03):8.725179e-03):9.449244e-02,((12:6.282945e-03,(13:3.478409e-02,11:1.340710e-02):1.567860e-02):9.240084e-02,(15:4.955518e-03,14:1.084578e-03):4.933004e-02):9.814119e-02):4.742187e-02,(21:3.869973e-03,22:1.048765e-02):7.352999e-03):9.354739e-02):1.161246e-01,1:1.826811e-01);
   tree gen.87000 = [&U] ((3:3.270911e-02,2:1.017534e-02):9.585966e-02,((((31:2.157769e-02,30:1.021020e-02):1.448189e-01,(26:2.749634e-03,(28:2.880018e-02,(27:1.026652e-01,29:1.225561e-01):3.924362e-03):6.703867e-02):2.942524e-01):1.361237e-02,(((33:5.353578e-02,((23:1.446369e-02,(25:7.536208e-04,24:2.162903e-02):2.996611e-02):1.986764e-01,((35:4.610333e-02,34:4.693490e-02):1.431885e-02,(((38:3.268799e-03,39:1.089360e-02):8.238321e-02,36:3.355276e-03):6.651528e-03,37:5.753613e-03):8.380044e-02):1.430142e-01):3.562444e-02):1.217510e-01,32:1.703582e-02):1.369031e-01,(((42:6.355373e-02,((((45:1.018647e-02,44:1.957301e-02):4.408823e-03,43:1.966935e-03):6.575493e-02,(47:2.544661e-02,(48:4.077206e-02,(49:4.707029e-02,50:1.620654e-01):1.828303e-02):2.553806e-02):2.177123e-02):2.048386e-02,46:5.080384e-02):1.447216e-01):3.208170e-03,41:5.994474e-03):5.001478e-02,40:1.965277e-02):1.815451e-01):5.801428e-02):3.749694e-02,((((16:9.235405e-04,((19:2.766380e-02,(17:5.797344e-02,(((9:1.839332e-02,((4:1.555142e-03,(6:4.132169e-02,7:9.097873e-03):1.874534e-02):1.152198e-02,(5:3.741220e-02,8:6.051618e-02):1.344567e-02):4.471037e-02):3.729996e-02,10:1.095422e-02):7.458529e-02,18:3.157448e-03):6.065566e-02):4.307350e-02):3.173831e-02,20:3.277921e-03):7.595055e-03):1.277013e-01,((12:5.916390e-03,(11:2.713331e-02,13:4.460452e-02):1.018176e-02):1.182224e-01,(15:8.854508e-03,14:2.208776e-03):5.264132e-02):1.655191e-01):1.017121e-01,21:9.888111e-03):1.067370e-02,22:4.513264e-03):1.236351e-01):1.303257e-01,1:2.343253e-01);
   tree gen.88000 = [&U] ((3:8.502582e-02,2:4.802609e-02):8.679374e-02,((((((23:2.168429e-02,(25:7.761318e-02,24:2.576161e-02):3.224470e-02):2.978602e-01,(((35:2.043993e-02,34:6.680925e-02):3.975457e-02,(((38:8.260799e-03,39:5.401228e-02):7.369540e-02,36:9.740386e-04):3.458516e-02,37:6.186515e-03):1.311770e-01):1.288099e-01,33:2.563666e-04):1.447822e-01):1.463094e-01,32:2.878081e-02):2.105371e-01,((42:7.556692e-02,(((48:6.112640e-02,(50:2.429722e-01,(49:3.833990e-02,((43:3.754306e-03,(44:2.989586e-02,45:3.067845e-03):4.843682e-03):1.033403e-01,46:7.616626e-02):3.078540e-02):1.139623e-03):1.114012e-03):1.167798e-01,47:5.403849e-03):1.236021e-01,41:5.598336e-02):3.671064e-02):5.906720e-02,40:9.186931e-03):2.905336e-01):5.957229e-02,((31:3.885902e-02,30:2.126402e-02):6.025908e-02,(26:2.453929e-02,((27:1.555524e-01,28:1.206687e-01):2.233333e-02,29:1.160947e-01):4.503028e-02):4.448150e-01):7.829678e-02):1.848633e-01,(22:6.766388e-03,(((((19:1.033093e-03,(17:6.276998e-02,(((9:5.052447e-02,(((4:2.206990e-03,(7:8.170859e-03,6:2.307682e-02):3.394610e-02):1.027268e-02,5:8.551756e-04):2.501967e-02,8:8.023905e-03):7.341860e-02):3.806123e-02,10:2.610721e-02):5.647680e-02,18:1.414429e-02):7.324312e-02):6.287071e-02):6.530280e-02,20:5.658685e-03):3.059787e-02,16:2.269532e-02):9.248503e-02,(((12:1.071114e-02,11:4.017601e-02):4.874051e-03,13:1.985982e-02):1.253948e-01,(15:3.093037e-03,14:3.311447e-03):7.892105e-02):9.881086e-02):2.116141e-01,21:1.144365e-02):6.993776e-03):1.853565e-01):2.000468e-01,1:1.893367e-01);
   tree gen.89000 = [&U] (((((40:2.294698e-02,(((((49:5.154910e-02,48:3.747018e-02):4.247892e-02,47:3.870792e-04):2.837577e-02,(46:1.009167e-01,50:2.986018e-01):7.968778e-02):3.836120e-03,((43:2.165792e-02,45:1.296634e-02):6.475282e-03,44:1.768932e-02):6.523582e-02):5.698748e-02,(41:2.129667e-03,42:7.126363e-02):3.649224e-03):2.946199e-02):2.503529e-01,(30:8.980410e-04,31:3.527701e-02):1.157082e-01):3.073368e-02,((((29:9.495280e-02,27:8.772589e-02):2.167400e-02,26:2.745390e-02):4.419088e-02,28:6.095304e-02):3.436581e-01,((((24:1.236683e-02,25:1.162606e-03):5.305961e-02,23:6.045136e-02):1.965463e-01,(((35:1.265007e-02,((37:6.091935e-02,36:6.586721e-03):1.966275e-02,(38:7.247606e-03,39:1.002899e-02):4.020694e-02):2.026427e-01):6.640785e-02,34:2.664273e-02):1.869756e-01,33:2.560802e-02):4.293722e-02):8.607631e-02,32:4.365616e-02):1.417292e-01):1.072525e-02):1.656272e-01,((22:3.660479e-04,21:2.262266e-02):3.245309e-02,((((((18:3.559268e-03,((9:5.685999e-02,(8:1.205234e-02,(6:2.424381e-02,((4:2.381446e-03,7:1.475380e-02):1.397027e-02,5:9.170530e-03):1.912710e-02):6.021761e-02):9.181420e-02):4.990089e-02,10:2.221450e-02):3.054528e-02):1.616734e-02,17:1.144485e-01):5.703986e-02,19:4.644603e-02):3.162227e-02,16:1.977310e-02):8.258278e-03,20:7.523026e-03):9.569592e-02,((13:2.031953e-02,(11:2.986616e-02,12:3.116629e-03):6.008791e-02):1.498202e-01,(15:8.128401e-03,14:5.817159e-03):1.674471e-01):1.074600e-01):9.276528e-02):1.051458e-01):5.446281e-02,(2:2.673361e-03,3:4.991441e-02):7.933812e-02,1:2.322423e-01);
   tree gen.90000 = [&U] ((((((30:3.115910e-02,31:2.667083e-02):1.106962e-01,(40:5.119185e-03,(((46:2.961235e-02,((43:4.884029e-04,44:2.091937e-02):5.906257e-03,45:2.333426e-02):2.609635e-02):8.950875e-05,((48:1.068397e-01,49:1.789802e-02):3.371209e-02,(50:2.299050e-01,47:3.002178e-02):1.086718e-02):2.777033e-02):6.933812e-02,(41:3.705473e-02,42:6.019622e-02):7.865798e-03):3.517682e-02):1.516340e-01):2.542876e-02,((((24:3.013082e-03,25:1.281251e-02):1.524987e-02,23:2.196296e-02):1.786826e-01,(((35:7.761477e-03,34:4.002125e-02):9.805381e-03,((37:4.119845e-03,36:2.557384e-02):1.193567e-02,(38:5.479480e-03,39:7.582315e-03):3.140909e-02):1.036023e-01):1.159484e-01,33:2.004606e-02):3.340526e-02):1.013311e-01,32:3.300580e-02):7.418586e-02):3.108429e-02,(((28:4.730846e-02,27:1.259799e-01):4.413924e-02,29:1.583262e-01):8.993556e-03,26:5.758087e-03):1.734040e-01):1.229883e-01,((22:1.557549e-02,21:1.923073e-02):1.512556e-02,(((16:1.208158e-02,20:1.891789e-03):2.209476e-02,(19:1.008309e-02,(17:2.280697e-02,(((9:7.457362e-03,(((5:2.957559e-03,8:2.242558e-02):6.691521e-03,6:4.393244e-02):1.125592e-02,(7:1.453334e-02,4:1.540653e-02):8.771911e-03):1.991309e-02):6.606153e-02,10:3.208815e-03):2.462109e-02,18:3.003595e-02):3.293929e-02):3.391532e-02):3.182940e-02):7.409858e-02,((13:2.039081e-02,(11:3.551701e-02,12:4.715090e-03):9.515613e-03):8.582306e-02,(15:4.085125e-03,14:6.496246e-03):4.616428e-02):1.293474e-01):3.255092e-02):1.450428e-01):8.498672e-02,(2:2.827534e-02,3:4.320727e-02):5.998279e-02,1:1.629405e-01);
   tree gen.91000 = [&U] ((2:1.990203e-02,3:6.454454e-02):4.271034e-02,(((21:1.425548e-03,22:1.181331e-02):5.963671e-02,(((20:8.925951e-03,((18:2.915943e-02,((((5:7.225640e-03,((6:1.398408e-03,9:2.845942e-02):3.954267e-03,(7:1.163791e-04,4:3.091634e-03):1.328675e-02):2.473031e-02):3.133321e-02,8:7.624876e-03):4.170069e-02,10:8.297322e-03):7.149569e-02,17:5.323583e-02):2.168251e-03):6.136187e-02,19:1.918239e-02):6.527166e-02):4.024351e-03,16:2.299168e-02):1.031693e-01,(((11:8.511198e-03,12:1.425906e-02):4.832252e-02,13:1.293399e-02):4.421922e-02,(15:6.745632e-03,14:2.900655e-02):9.166382e-02):1.104293e-01):6.353583e-02):9.118137e-02,(((((49:3.676904e-02,(47:9.582141e-03,((46:6.257330e-02,(45:1.328201e-02,(44:4.799091e-02,43:2.356022e-03):3.515225e-04):7.990401e-02):3.212606e-02,(40:4.972434e-02,(42:2.145875e-02,41:1.063413e-02):2.048441e-02):7.062920e-02):3.847678e-02):5.472759e-02):8.252996e-03,48:1.860718e-02):1.096929e-01,50:5.615434e-02):1.865387e-01,(27:1.438211e-02,(26:1.747421e-02,(29:9.469406e-02,28:3.712297e-02):4.875070e-02):5.730801e-02):2.462190e-01):5.926985e-02,((((((35:7.407614e-03,34:1.818683e-02):2.001022e-02,(37:2.754699e-02,(36:4.322416e-03,(39:3.067487e-03,38:5.198621e-03):5.010044e-02):1.682229e-02):8.795017e-02):8.250684e-02,33:2.597559e-02):3.566076e-02,(23:3.154110e-03,(25:2.606919e-03,24:1.924528e-02):5.217091e-02):1.410160e-01):1.021942e-01,32:2.816624e-04):1.340003e-01,(30:1.116778e-02,31:1.524330e-02):8.800389e-02):5.543802e-02):7.842792e-02):1.446446e-01,1:1.311496e-01);
   tree gen.92000 = [&U] ((2:1.801305e-02,3:1.375237e-02):6.088881e-02,((21:2.735142e-02,(22:3.932520e-03,((((18:9.840316e-03,(((((7:1.027129e-02,4:1.064238e-03):5.160699e-02,((6:1.059129e-02,9:1.448961e-02):1.202426e-02,5:7.121668e-03):3.548845e-03):2.602234e-02,8:7.181336e-04):3.609761e-02,10:5.569912e-02):4.325755e-02,17:5.671058e-02):4.543320e-03):6.047891e-02,19:1.776942e-03):1.998174e-02,(16:1.652439e-02,20:1.454765e-02):4.492466e-03):5.401688e-02,((11:2.877386e-03,(12:2.395311e-03,13:3.639581e-02):2.055036e-02):9.144384e-02,(15:7.769040e-03,14:3.788411e-03):7.929802e-02):9.570107e-02):1.097361e-01):9.276852e-03):8.152035e-02,(((((((49:2.805295e-02,48:2.280400e-02):4.310324e-02,47:1.194517e-02):2.830076e-02,((((42:1.457101e-02,40:6.950994e-02):1.787719e-02,41:1.103907e-02):6.796011e-02,(43:4.889465e-04,(44:1.679803e-02,45:9.266291e-04):5.121295e-03):1.534250e-02):2.556027e-02,46:6.167291e-02):2.280805e-02):1.301358e-01,50:5.534632e-02):1.782906e-01,((26:1.757369e-02,(29:8.106901e-02,28:6.644601e-02):2.901511e-02):5.677329e-02,27:1.126058e-01):1.097581e-01):4.745802e-02,((33:1.395885e-02,((((39:8.581760e-03,38:3.557646e-04):2.962911e-02,(36:4.082378e-03,37:2.737420e-02):1.886124e-02):1.376833e-01,(34:1.839669e-02,35:9.254571e-03):1.495908e-02):7.504490e-02,(23:6.737902e-03,(25:6.718532e-03,24:6.379302e-03):4.943006e-02):1.439161e-01):7.814591e-03):1.566008e-01,32:2.355245e-04):7.035600e-02):7.840243e-02,(30:1.100708e-02,31:1.502395e-02):7.686014e-02):6.763540e-02):1.607164e-01,1:1.292624e-01);
   tree gen.93000 = [&U] ((2:7.942431e-03,3:3.295909e-02):6.251004e-02,((((((18:5.230235e-03,(17:4.473524e-02,((((9:3.161380e-02,5:3.687351e-03):4.349324e-03,((6:6.878331e-03,7:1.215689e-02):1.344617e-02,4:1.414166e-03):4.046406e-03):2.768437e-02,8:3.885056e-04):1.461319e-02,10:2.995387e-02):4.035811e-02):8.284644e-03):3.554510e-02,19:1.462808e-03):3.237082e-02,(20:1.300845e-02,16:1.690230e-02):3.570375e-03):4.046587e-02,((13:2.416710e-02,(11:4.038563e-02,12:1.761357e-02):1.865764e-02):7.536918e-02,(15:1.372833e-03,14:6.646439e-04):6.527943e-02):4.509662e-02):6.916163e-02,(21:2.398934e-02,22:6.482574e-04):8.301993e-03):1.323344e-01,((((23:3.138786e-02,(25:2.011074e-02,24:6.202859e-02):3.072240e-02):1.099873e-01,(((35:1.743340e-03,34:5.665267e-03):1.125286e-02,((39:2.376217e-03,38:1.322668e-02):1.904242e-02,(37:4.115526e-03,36:1.437300e-02):3.353471e-02):1.144731e-01):5.759654e-02,33:4.117895e-03):2.920648e-02):1.306143e-01,32:3.806277e-03):5.207965e-02,((30:1.053617e-02,31:1.957460e-02):4.645089e-02,(((((47:6.806694e-03,(((43:2.036565e-03,(45:6.326056e-03,44:7.869666e-03):1.646363e-02):3.720508e-02,(40:5.722172e-02,(41:3.158023e-03,42:3.080421e-02):2.093703e-03):6.775619e-02):4.945178e-02,46:4.039018e-02):3.017974e-02):2.709559e-02,48:2.691619e-02):1.782172e-02,49:3.731178e-02):1.359725e-01,50:3.395528e-02):1.468165e-01,(29:2.078563e-02,(26:1.116541e-02,(27:4.060494e-02,28:5.410821e-02):2.352688e-02):4.399628e-02):1.097480e-01):1.555942e-02):3.892863e-03):3.256822e-02):1.066695e-01,1:1.386716e-01);
   tree gen.94000 = [&U] ((2:1.698245e-02,3:3.063277e-02):3.551479e-02,(((21:1.227041e-02,(((((18:3.833486e-03,(((((((4:1.952613e-03,7:1.364914e-02):1.187236e-02,6:1.243712e-02):5.192586e-04,5:3.363298e-03):9.263926e-03,9:2.092644e-02):1.428067e-02,8:1.161849e-02):6.128299e-02,10:1.717825e-02):2.892962e-02,17:1.572353e-02):5.823900e-03):1.738335e-02,19:8.132148e-04):2.439697e-02,16:2.386720e-03):2.205445e-02,20:1.209029e-02):2.833044e-02,(((11:4.729109e-03,12:1.060497e-02):2.624359e-02,13:2.140710e-02):7.721879e-02,(15:1.336997e-03,14:3.347583e-03):5.071799e-02):1.007149e-01):4.217341e-02):2.876237e-02,22:2.066117e-04):1.389806e-01,((((((40:2.027703e-02,(42:1.646243e-02,41:7.700427e-03):2.903371e-02):6.782993e-02,(((48:1.111233e-01,49:1.639361e-02):3.634639e-02,47:3.447929e-03):1.626193e-02,((44:6.714550e-03,(43:1.109386e-02,45:3.512554e-03):2.436040e-02):2.398332e-02,46:1.699029e-02):1.656751e-02):3.156958e-02):1.595935e-01,50:2.036792e-02):7.544485e-02,((33:1.075788e-02,(((35:7.154723e-03,34:3.327972e-02):1.158541e-02,((37:3.905467e-04,36:1.397418e-02):1.068896e-02,(39:5.391697e-03,38:8.949030e-03):1.475189e-02):1.079131e-01):5.533673e-02,(23:8.882233e-03,(25:2.281052e-03,24:8.438944e-03):5.938771e-02):1.657495e-01):2.508859e-02):7.603416e-02,32:4.672625e-04):4.778677e-02):5.081232e-02,(30:7.008880e-03,31:2.645239e-03):6.495261e-02):1.649928e-02,(((29:8.177394e-02,27:3.678655e-02):1.697421e-02,28:4.443914e-02):3.656222e-02,26:2.550798e-03):9.738534e-02):1.538783e-01):1.032122e-01,1:1.288839e-01);
   tree gen.95000 = [&U] ((2:2.352950e-02,3:3.632006e-02):5.314945e-02,((((((19:2.307964e-03,(20:1.569189e-02,16:1.938285e-02):1.267288e-02):2.494370e-02,(18:3.759872e-04,((9:1.362132e-02,(((5:7.743608e-03,6:6.242893e-03):1.349377e-05,(4:1.463693e-04,7:7.923765e-03):7.799726e-03):6.691017e-03,8:7.737495e-03):1.274600e-02):1.878003e-02,10:1.145163e-02):3.263114e-02):2.820575e-03):2.009636e-02,17:1.168558e-03):9.102484e-02,(((13:1.132308e-02,11:2.254785e-02):2.803255e-03,12:2.675277e-02):8.484937e-02,(15:8.912895e-04,14:3.431867e-03):2.031298e-02):5.853940e-02):5.126011e-02,(21:1.420357e-02,22:1.098718e-02):1.753376e-02):7.723276e-02,(((((29:5.448333e-02,28:3.156886e-02):5.856825e-03,26:1.091265e-02):2.952125e-02,27:2.379086e-02):7.413558e-02,(((((48:3.777519e-02,49:1.897832e-02):3.493173e-03,47:2.298511e-03):1.649486e-02,((44:8.166919e-03,(43:7.585880e-04,45:7.006907e-03):2.669223e-03):8.700836e-03,46:2.863645e-03):1.288648e-02):1.328677e-02,((41:1.358554e-02,42:4.999379e-02):1.249219e-02,40:7.072459e-03):3.628940e-02):6.411597e-02,50:9.651703e-03):7.099661e-02):5.665755e-02,((((33:8.408569e-03,(34:1.769386e-02,(35:6.939493e-04,(36:7.218998e-03,(37:1.267192e-02,(39:6.439210e-04,38:5.965739e-03):3.506568e-02):1.608491e-02):8.105526e-02):2.088830e-02):3.661233e-02):8.897669e-03,(23:1.264647e-02,(25:6.145375e-03,24:1.969956e-02):1.871583e-02):1.148180e-01):5.068705e-02,32:1.701644e-03):6.175854e-02,(30:2.505172e-02,31:2.769960e-02):6.328420e-02):8.093327e-02):9.633147e-02):2.359715e-02,1:6.108497e-02);
   tree gen.96000 = [&U] ((2:5.267522e-02,3:6.464798e-02):4.695047e-02,((((((18:2.494760e-03,(((20:1.164982e-02,16:3.469547e-03):1.088012e-02,19:9.142753e-02):5.808230e-02,((9:5.232420e-03,((4:4.762782e-03,((5:2.482999e-03,8:3.351888e-02):2.517756e-02,6:4.495343e-03):3.124347e-02):1.342710e-02,7:2.589375e-03):2.367013e-02):6.118103e-02,10:5.323104e-03):6.673006e-02):1.980153e-02):3.460790e-02,17:6.195171e-03):1.151235e-01,(((11:1.989157e-02,12:3.036298e-02):1.916070e-02,13:3.599034e-03):1.257269e-01,(15:6.208997e-04,14:2.676816e-02):3.062981e-02):8.674169e-02):7.447616e-02,21:9.557207e-03):1.373203e-02,22:5.298866e-03):1.163256e-01,(((29:8.415083e-02,26:3.897596e-02):9.439517e-03,(27:6.492394e-02,28:4.672152e-02):3.380454e-02):1.395850e-01,((((40:3.609473e-02,(41:5.093273e-03,42:7.407910e-02):2.377990e-02):6.281299e-03,(((47:1.309578e-02,(49:4.659259e-02,48:2.263022e-02):3.073102e-03):5.199290e-02,46:3.676226e-02):2.034398e-02,((45:5.101347e-03,43:8.891719e-03):4.061691e-04,44:4.225154e-02):5.222202e-02):5.456689e-02):1.007807e-01,50:1.355427e-01):1.437657e-01,(((33:2.576662e-02,(((((36:1.017422e-02,37:1.259953e-02):1.013213e-02,(39:6.209661e-03,38:4.913419e-03):1.435076e-02):1.013425e-01,34:4.260514e-02):2.132075e-02,35:8.698632e-03):7.004257e-02,(23:1.575990e-02,(25:9.106008e-03,24:4.152774e-03):4.616904e-02):1.190222e-01):8.426072e-03):1.780795e-01,32:1.482492e-02):9.412317e-02,(30:5.022106e-02,31:1.139472e-02):1.316482e-01):3.507555e-02):9.485270e-02):9.049484e-02):1.429243e-01,1:1.451828e-01);
   tree gen.97000 = [&U] ((2:2.653208e-02,3:2.752668e-02):3.035218e-02,((((((33:1.628319e-02,((35:2.554209e-02,(36:5.897548e-04,(37:1.864442e-02,(39:2.946312e-03,38:9.809117e-03):1.291040e-02):2.421963e-02):7.013807e-02):4.465360e-02,34:8.766833e-03):1.301616e-01):1.959368e-01,32:4.894203e-03):1.236104e-01,((27:6.875442e-02,(29:8.309703e-02,(26:3.269850e-02,28:1.322510e-01):2.721101e-03):8.295841e-02):1.101321e-01,(((31:5.441654e-02,30:2.120786e-02):3.732561e-02,(25:6.373137e-03,(23:8.282299e-02,24:1.083139e-03):1.417712e-02):1.119486e-01):2.748535e-02,((42:6.159713e-02,(((46:3.123546e-02,(44:5.087963e-03,(43:4.237192e-03,45:6.429280e-03):1.370608e-02):4.349741e-02):2.423323e-03,((50:2.062017e-01,49:3.187923e-02):2.519087e-02,(47:1.752914e-02,48:7.140717e-02):9.390582e-03):4.617343e-02):4.358212e-02,41:6.694513e-02):2.177192e-02):4.674969e-02,40:4.036392e-02):1.698220e-01):2.208325e-03):4.440040e-02):3.204276e-01,21:2.025137e-02):7.085504e-03,22:1.695540e-02):1.321738e-02,(((13:1.590506e-02,(11:4.003664e-02,12:8.745946e-03):3.616251e-02):6.089388e-02,(15:5.743217e-03,14:6.932431e-03):8.184556e-02):1.537402e-01,((16:1.339280e-02,((17:1.920785e-02,(((((5:1.656468e-02,8:2.312985e-02):5.208320e-02,(6:1.091658e-02,(4:7.272671e-03,7:3.830776e-03):4.933561e-03):3.652838e-02):2.540100e-02,9:2.715426e-02):3.623508e-02,10:1.140668e-02):4.624662e-02,18:1.784224e-03):2.040728e-02):6.191809e-02,19:1.252259e-03):1.289299e-01):9.737499e-03,20:1.478814e-02):7.910343e-02):8.403141e-02):2.556295e-01,1:2.640230e-01);
   tree gen.98000 = [&U] ((2:5.913300e-03,3:1.831091e-02):3.426975e-02,((((27:4.974807e-02,((26:5.536367e-02,29:5.996476e-02):1.406531e-02,28:9.196051e-02):8.247415e-02):1.917706e-01,((((((37:3.228982e-03,(36:1.125564e-02,(38:1.191314e-02,39:1.518480e-02):7.810314e-02):2.837783e-03):1.221653e-01,(34:6.817145e-03,35:2.473013e-03):2.558497e-02):1.319851e-01,33:4.075574e-02):5.073226e-02,((24:4.411051e-02,25:3.222159e-03):3.601294e-02,23:2.145947e-03):2.650234e-01):1.084296e-01,32:1.479227e-02):5.172636e-02,(40:2.415951e-03,(42:6.464617e-02,(41:2.099277e-02,(46:6.675246e-02,((44:7.848461e-04,(43:1.001660e-03,45:4.072164e-03):3.418315e-02):2.664935e-02,((48:4.704026e-02,(50:1.341405e-01,49:5.397650e-02):2.002546e-03):1.751794e-02,47:2.629909e-03):2.920290e-02):2.303388e-02):7.958967e-02):1.513316e-02):6.428676e-02):1.570580e-01):1.035482e-01):6.707741e-02,(30:1.670329e-02,31:5.535426e-02):1.140643e-01):9.526496e-02,((21:6.656349e-03,22:3.942312e-02):7.473497e-02,((20:3.404461e-02,(16:1.900311e-02,((((((5:5.107719e-03,(4:3.794821e-03,(7:9.728636e-03,(9:4.294879e-02,6:1.713453e-02):1.308634e-02):2.209879e-02):4.486701e-02):1.546722e-02,8:2.845039e-02):1.006316e-01,10:3.877356e-03):7.252138e-02,17:3.537012e-02):3.442886e-02,18:2.096173e-02):5.747174e-02,19:4.464746e-03):5.393479e-02):9.650550e-03):9.716989e-02,((13:9.501780e-03,(12:8.366004e-03,11:1.683526e-02):2.333290e-02):1.191496e-01,(15:1.095038e-02,14:2.522549e-03):9.307131e-02):6.721154e-02):8.641870e-02):7.110626e-02):1.105118e-01,1:1.152839e-01);
   tree gen.99000 = [&U] ((2:5.948529e-03,3:3.100748e-02):6.112578e-02,(((22:6.492876e-03,(((40:8.375977e-03,((((47:3.051648e-03,(49:8.105837e-02,48:4.496938e-02):1.378322e-02):1.844421e-02,50:2.530951e-01):5.628441e-02,(46:2.729888e-02,((44:7.777421e-03,43:1.890235e-03):8.687146e-03,45:1.326149e-02):4.433317e-02):1.000191e-02):5.847316e-02,(41:2.811730e-02,42:7.675880e-02):1.401574e-02):5.901549e-02):9.980921e-02,(29:1.675721e-01,(26:1.120435e-02,(27:7.026672e-02,28:2.837462e-02):6.413498e-02):4.071777e-02):1.487965e-01):9.439884e-02,((31:2.521357e-02,30:1.551309e-03):1.074675e-01,(32:5.821146e-02,((23:3.442528e-02,(24:2.885160e-02,25:1.105947e-02):2.278638e-02):2.799330e-01,((((36:1.803929e-03,(38:3.279229e-03,39:1.887512e-02):7.372337e-02):4.036250e-03,37:8.877710e-03):1.142927e-01,(34:6.284758e-02,35:1.949880e-02):5.328720e-02):1.070764e-01,33:2.404564e-02):4.305376e-02):1.116677e-01):1.001607e-01):9.281589e-02):2.581310e-01):1.184808e-02,21:2.219313e-02):3.778290e-03,((19:1.333775e-02,(17:1.122505e-02,((((9:7.202652e-02,((((7:3.300149e-03,6:5.082862e-03):5.507514e-03,4:2.896243e-03):2.618698e-02,5:7.301521e-03):6.432514e-02,8:6.823829e-04):4.784113e-02):2.998436e-02,((14:1.967799e-02,15:1.404926e-02):9.037565e-02,((11:2.834923e-02,12:1.721483e-02):9.361548e-03,13:1.904727e-03):1.011549e-01):1.143235e-01):6.029023e-03,10:1.079009e-02):6.472977e-02,18:1.344538e-02):2.060062e-02):5.667663e-02):4.020498e-02,(16:8.934761e-03,20:1.895359e-02):3.137484e-03):2.098281e-01):3.172551e-01,1:1.761072e-01);
   tree gen.100000 = [&U] ((2:2.662400e-02,3:1.375769e-02):1.319440e-01,((((27:5.865209e-02,((29:6.405816e-02,28:5.702157e-02):2.612058e-02,26:6.650409e-03):1.633507e-02):9.430242e-02,(((42:4.240815e-02,41:1.339866e-02):4.193197e-03,((((48:1.708453e-02,(50:1.359422e-01,49:2.802387e-02):1.243044e-02):1.197426e-02,47:1.766182e-03):2.162713e-02,46:4.087870e-02):1.163579e-02,((43:4.867082e-03,45:2.382945e-02):5.808331e-03,44:1.651764e-02):2.974142e-02):5.076835e-02):5.899341e-02,40:3.704444e-03):1.826986e-01):1.440652e-02,((30:1.518773e-02,31:1.164182e-02):3.487799e-02,(((((23:3.360482e-02,25:1.016152e-02):9.500719e-03,24:2.329240e-02):2.747268e-01,((34:3.586268e-02,35:5.376677e-04):7.088770e-03,(37:8.165291e-03,(36:9.851784e-03,(38:1.095947e-02,39:8.167035e-03):3.416472e-02):3.590815e-02):1.186661e-01):2.340059e-02):2.704642e-02,33:2.070779e-02):1.404523e-01,32:1.902423e-02):9.707022e-02):2.205759e-02):5.902458e-02,((((13:3.254413e-02,(11:1.671950e-02,12:4.270778e-03):1.858010e-02):9.332498e-02,(15:3.947155e-03,14:2.895671e-03):5.883950e-02):8.452585e-02,((((17:3.861194e-02,(18:1.721765e-02,(((((7:1.866028e-02,4:1.219171e-02):1.095096e-02,(6:2.172456e-02,5:7.402552e-03):3.367596e-02):6.536717e-03,9:6.749007e-02):1.345031e-02,8:1.429592e-02):5.244182e-02,10:2.015847e-02):4.555677e-02):6.929239e-03):7.183455e-02,19:1.513666e-03):1.944309e-02,16:1.776267e-02):1.593413e-03,20:1.033220e-02):8.930120e-02):1.752221e-02,(21:1.883752e-02,22:3.193247e-03):6.159135e-02):9.408058e-02):1.390799e-01,1:4.593222e-02);
   tree gen.101000 = [&U] ((((((23:1.225877e-02,(25:1.147839e-02,24:1.993816e-02):5.156555e-02):2.767206e-01,(((((39:8.188646e-03,38:9.361589e-03):4.564460e-02,36:3.172788e-02):7.493747e-03,37:6.908457e-02):1.669208e-01,(34:5.432596e-02,35:4.745793e-03):5.409488e-02):6.684514e-02,33:4.796283e-02):4.486197e-02):8.743015e-02,32:6.818257e-03):1.091660e-01,(((((27:9.524331e-02,29:7.153700e-02):3.244835e-02,26:2.395560e-02):3.525560e-02,28:1.261317e-01):1.928962e-01,(30:5.135274e-02,31:1.654570e-02):6.685306e-02):7.164853e-02,(40:5.068709e-02,((41:6.150062e-02,42:7.965027e-02):3.261544e-02,(((48:6.756961e-02,49:9.182167e-02):1.757128e-02,47:9.289061e-03):3.304189e-02,(50:2.204634e-01,(46:1.312987e-02,((43:1.166747e-02,45:1.765520e-03):1.462538e-03,44:3.794923e-02):6.734396e-02):3.266320e-02):1.437563e-02):7.242621e-02):4.753400e-02):1.449966e-01):1.752956e-02):2.079419e-01,((((16:4.758200e-03,(20:1.028686e-02,(((18:3.007192e-02,((9:1.486403e-02,(8:5.341937e-03,(5:1.110626e-02,((7:1.749145e-02,6:3.810540e-03):1.414505e-02,4:3.934104e-04):2.068863e-02):1.658984e-02):5.867021e-02):7.954429e-02,10:1.240291e-02):1.185718e-01):6.355742e-02,17:3.600643e-02):4.720631e-03,19:1.170711e-02):5.197991e-02):2.366273e-02):1.407816e-01,((12:3.950710e-03,(11:2.992939e-02,13:1.134268e-02):1.852348e-02):6.722477e-02,(15:1.732676e-03,14:1.466849e-02):9.657688e-02):1.573595e-01):9.263726e-02,22:1.441008e-02):1.044132e-04,21:4.012795e-02):9.136204e-02):1.237791e-01,(3:1.499964e-02,2:8.371587e-04):4.869155e-02,1:2.847226e-01);
   tree gen.102000 = [&U] ((3:6.487921e-02,2:2.090738e-02):2.228569e-03,((((((29:9.876711e-02,(26:8.857452e-03,27:1.068015e-01):2.618391e-04):1.741899e-03,28:8.103732e-02):2.445175e-01,(30:4.049220e-03,31:3.588634e-02):8.917648e-02):1.812104e-02,(((42:8.765331e-02,41:9.466887e-03):3.378125e-02,((((49:3.283179e-02,48:1.775943e-02):2.323219e-03,50:1.922511e-01):2.010009e-02,47:2.091916e-02):6.358623e-02,(46:2.480722e-02,(44:1.155013e-02,(43:4.643298e-03,45:3.511874e-03):1.051061e-02):4.307047e-02):2.792141e-02):8.236064e-02):2.150778e-02,40:1.786970e-03):1.246654e-01):4.313751e-02,((((35:2.078136e-03,(34:3.633243e-02,((36:1.520458e-02,37:1.025087e-03):2.822045e-02,(38:8.031308e-03,39:5.061247e-03):4.281106e-02):1.377131e-01):1.738343e-02):5.002257e-02,((24:2.798530e-02,25:2.055114e-02):4.858205e-02,23:6.210699e-02):2.339185e-01):6.342858e-02,33:2.233777e-02):1.436261e-01,32:2.782032e-02):1.231023e-01):1.968788e-01,(((20:2.575552e-02,(((17:5.460548e-02,(18:7.540142e-03,((9:6.579594e-03,((((7:6.607637e-03,6:2.229537e-03):1.052068e-02,4:5.829284e-04):9.340490e-03,5:3.017312e-03):4.378369e-02,8:4.711877e-03):3.864469e-02):8.924992e-02,10:4.197160e-05):6.386939e-02):9.708197e-03):5.024239e-02,19:4.309383e-02):4.819178e-02,16:1.500299e-02):1.388027e-02):4.336286e-02,((13:5.936088e-03,(11:1.286273e-02,12:6.979458e-03):1.385830e-02):5.936252e-02,(15:4.946746e-03,14:2.509356e-02):5.093403e-02):9.322724e-02):1.112656e-01,(21:3.210982e-03,22:1.205315e-02):1.837202e-02):7.088345e-02):1.440447e-01,1:1.375801e-01);
   tree gen.103000 = [&U] ((3:4.207702e-02,2:2.404904e-02):7.190236e-02,(((((29:1.324536e-01,((27:1.209017e-01,28:8.584728e-02):3.919357e-04,26:1.310231e-03):1.906170e-05):3.177466e-01,(((((35:1.909838e-02,34:8.383477e-03):2.350381e-02,(36:4.913763e-03,(37:7.862314e-03,(38:1.267800e-03,39:5.707071e-03):4.827383e-02):5.180939e-03):1.498301e-01):7.852945e-02,33:2.518811e-02):1.933230e-02,((24:2.705863e-02,25:5.269955e-03):6.147007e-02,23:1.318820e-02):2.751702e-01):1.185759e-01,32:3.137024e-02):3.727014e-02):3.336553e-02,(30:2.769126e-02,31:2.459437e-02):9.198706e-02):1.135703e-02,(((42:2.565038e-02,41:1.067488e-02):3.809180e-02,(((((44:1.766145e-02,45:5.683652e-03):5.022882e-03,43:6.391980e-03):1.122240e-01,((48:4.026354e-02,49:3.565801e-02):1.278501e-02,47:1.928982e-02):7.026565e-02):3.468536e-03,50:2.151479e-01):1.602012e-02,46:1.720538e-02):6.614602e-02):2.325523e-02,40:1.761831e-02):1.825636e-01):2.022441e-01,(((((((18:5.055871e-03,(17:6.157324e-02,((9:3.669886e-02,((((7:2.091032e-02,4:4.248960e-03):5.261476e-03,6:7.860210e-05):1.721479e-02,5:2.016213e-02):3.705289e-02,8:2.735376e-03):1.390808e-02):1.497541e-02,10:3.483371e-03):4.780882e-02):4.458026e-03):5.665341e-02,19:3.099804e-02):2.161763e-02,16:1.572672e-02):1.034972e-03,20:2.184733e-02):1.455641e-01,((13:2.592802e-02,(11:2.806215e-02,12:9.073794e-03):1.010658e-01):5.134754e-02,(15:5.577959e-03,14:9.675056e-03):8.307031e-02):1.145334e-01):1.292763e-01,22:1.286739e-02):7.164665e-04,21:2.784842e-03):1.527566e-01):7.091733e-02,1:1.551356e-01);
   tree gen.104000 = [&U] ((((((41:3.041757e-02,42:6.189577e-02):2.515660e-02,((40:9.157354e-03,50:1.102918e-01):4.356667e-02,(46:1.074790e-01,((45:1.106687e-02,(43:2.144337e-03,44:2.144288e-02):1.888325e-03):5.906551e-02,(47:1.627541e-03,(48:6.620470e-02,49:2.384092e-02):3.323688e-02):2.392237e-02):1.421226e-03):9.172668e-02):4.778664e-02):2.990087e-01,((31:2.262590e-02,30:3.798573e-03):1.505825e-01,(((((35:9.426855e-03,34:4.013304e-02):2.038286e-02,((36:2.747097e-02,(39:1.670957e-03,38:8.304166e-03):9.522073e-03):2.280175e-02,37:3.043878e-03):1.009041e-01):9.005891e-02,33:1.724745e-02):7.300220e-02,((25:6.490192e-03,24:2.049119e-02):2.473674e-02,23:1.859756e-02):2.033967e-01):6.831951e-02,32:2.373049e-02):7.125453e-02):1.818180e-02):4.667363e-03,((28:1.567152e-01,27:6.797607e-02):2.887433e-02,(29:1.039817e-01,26:2.302824e-02):8.969466e-04):2.616739e-01):2.272020e-01,((((((18:1.237850e-03,((((((7:4.466864e-03,4:2.504002e-02):3.860649e-02,6:1.362576e-02):4.203502e-02,5:9.266200e-04):3.544847e-03,8:2.170106e-02):3.689958e-02,9:1.561982e-02):6.731995e-02,10:1.391742e-02):8.087898e-02):4.765280e-02,17:2.006071e-02):5.501966e-02,19:3.689916e-02):4.544905e-02,(16:4.538579e-02,20:3.291594e-02):2.200305e-02):1.678664e-01,((13:8.108424e-03,(11:3.043501e-02,12:5.879349e-03):5.615245e-03):7.582647e-02,(15:3.510858e-04,14:4.524496e-03):1.070209e-01):1.313465e-01):4.712303e-02,(21:2.121808e-02,22:7.984645e-02):3.584142e-02):7.468327e-02):7.391720e-02,(2:1.138703e-02,3:1.975709e-02):2.446701e-02,1:2.301120e-01);
   tree gen.105000 = [&U] ((3:2.872368e-02,2:1.376243e-02):3.576405e-02,((((30:1.307318e-02,31:3.009762e-02):1.428092e-01,((27:2.766787e-02,((26:2.396229e-03,29:1.119628e-01):4.194541e-02,28:4.140720e-02):2.107776e-02):7.496393e-02,(((42:4.065742e-02,41:1.031752e-02):2.548008e-02,((46:2.487444e-02,((45:3.070809e-03,44:7.886825e-03):6.405614e-03,43:1.014618e-02):6.497264e-02):1.515823e-02,(47:9.804323e-04,((49:7.753440e-02,48:4.433528e-02):1.101578e-02,50:2.027671e-01):2.360510e-02):2.670988e-02):6.293249e-02):1.415940e-02,40:1.536324e-03):3.385309e-01):2.257271e-02):2.184799e-02,((((24:1.387984e-02,25:1.703315e-02):3.739969e-02,23:2.182983e-02):1.818324e-01,((35:2.267758e-02,(((36:5.683700e-03,37:5.013098e-02):1.615417e-02,(38:1.564801e-02,39:3.593337e-02):2.052089e-02):4.808204e-02,34:3.168890e-02):2.035573e-02):7.989918e-02,33:3.233845e-02):7.941620e-02):5.225106e-02,32:6.435659e-02):4.708350e-02):1.009022e-01,((((20:1.312713e-03,16:6.100076e-02):1.777964e-02,((((9:4.468150e-03,((((7:2.642045e-03,4:6.957314e-03):3.234210e-02,6:8.564839e-03):1.352811e-02,5:4.270406e-03):1.138861e-02,8:6.706232e-03):2.804326e-02):7.423583e-02,10:3.136767e-03):3.596809e-02,(18:1.021536e-02,17:5.066418e-02):4.339859e-03):6.905433e-02,19:2.204109e-03):1.239612e-02):5.946777e-02,((11:1.521704e-02,(12:2.011055e-02,13:4.032403e-02):1.474867e-03):1.525443e-01,(15:8.580741e-04,14:7.575324e-03):4.295018e-02):1.966930e-01):4.414585e-02,(22:2.150372e-02,21:1.828196e-02):1.682076e-02):8.726897e-02):6.170025e-02,1:2.203041e-01);
   tree gen.106000 = [&U] ((((31:2.338381e-02,30:4.063366e-02):1.065424e-01,(((42:4.354355e-02,(41:4.474073e-02,((46:1.670501e-02,((43:1.201214e-02,45:9.243716e-04):3.726256e-03,44:3.085268e-02):5.084507e-02):2.517117e-02,((48:4.756511e-02,(49:5.025358e-03,50:2.245691e-01):5.169598e-02):5.980574e-02,47:4.491589e-03):3.130259e-02):1.043989e-01):5.620791e-03):5.415778e-02,40:2.191661e-02):2.629055e-01,((((28:1.811705e-01,27:1.488106e-01):1.227430e-03,26:5.072267e-03):5.627587e-02,29:4.142128e-02):2.152246e-01,((((34:4.135135e-02,((((38:1.935719e-02,39:1.641169e-02):1.657113e-02,37:1.440348e-02):2.871463e-02,36:1.713930e-02):1.135021e-01,35:3.831193e-04):3.743946e-03):6.701067e-02,33:3.662792e-02):2.130618e-02,((25:1.580257e-03,24:1.531872e-02):1.598160e-02,23:2.714175e-02):1.760941e-01):1.198511e-01,32:4.229735e-03):1.363662e-01):2.870438e-02):2.132211e-02):9.088304e-02,((((17:4.225115e-02,(18:5.198379e-04,(((((7:2.767305e-03,6:2.807171e-02):2.902846e-03,4:9.365326e-03):2.135054e-02,(8:1.148214e-02,5:3.524548e-02):2.157200e-02):1.999109e-02,9:1.151570e-02):4.284527e-02,10:8.012601e-04):4.615750e-02):3.796220e-02):4.892203e-02,(19:1.209494e-02,(20:9.186268e-03,16:1.832532e-03):4.235164e-02):7.060449e-02):1.396298e-01,((13:2.601692e-02,(12:5.936983e-03,11:8.281634e-03):5.862611e-02):7.854033e-02,(15:1.769254e-03,14:2.529201e-04):5.441872e-02):4.266547e-02):4.005415e-02,(21:2.119875e-02,22:6.730958e-02):8.111279e-02):8.192618e-02):1.054011e-01,(2:1.304445e-02,3:2.714797e-02):9.755912e-02,1:2.603010e-01);
   tree gen.107000 = [&U] ((3:5.333318e-02,2:1.550900e-02):7.952774e-02,((((32:2.594626e-02,((((37:6.896345e-03,(36:4.207493e-03,(38:1.742732e-03,39:1.089945e-03):3.818194e-02):2.912423e-02):6.082109e-02,(34:2.478147e-02,35:8.433734e-03):3.702301e-02):1.046494e-01,33:4.553864e-02):3.373833e-02,((24:1.769945e-02,25:2.172053e-02):1.192268e-02,23:5.809157e-03):2.633613e-01):7.539791e-02):9.429850e-02,((((((44:5.276815e-03,(43:4.545002e-03,45:1.096299e-02):2.455169e-02):1.026064e-01,(46:3.003324e-02,(((50:2.193292e-01,49:6.202387e-03):2.579236e-02,47:1.952008e-02):3.086172e-02,48:5.236188e-02):4.470222e-02):5.505260e-03):8.725630e-02,42:3.995454e-02):1.022231e-02,41:3.598944e-03):7.048900e-02,40:1.191929e-02):2.512677e-01,(30:3.377657e-03,31:6.611719e-03):8.092456e-02):4.321606e-02):6.486154e-03,((28:7.630538e-02,(29:1.192043e-01,26:1.010060e-01):1.696678e-02):7.187859e-02,27:1.122336e-02):1.697627e-01):6.017794e-02,(22:6.076287e-03,((((13:1.985947e-02,(12:2.027378e-02,11:1.121100e-02):2.128007e-02):1.837611e-01,(15:2.944693e-02,14:3.199020e-03):4.279817e-02):2.468853e-01,(((18:1.116612e-04,(((((((4:9.346658e-03,7:4.936737e-03):2.947209e-03,6:2.979809e-02):7.523524e-03,5:1.193404e-02):1.745316e-02,8:4.698902e-03):4.779117e-02,9:1.905666e-02):5.138698e-02,10:3.925661e-04):6.364755e-02,17:3.725965e-02):2.718822e-02):7.138718e-02,(16:9.710973e-03,20:2.208236e-02):7.059132e-02):1.296081e-02,19:6.094156e-03):8.280643e-02):5.844614e-02,21:8.301899e-03):9.495389e-02):1.430839e-01):1.804642e-01,1:1.072505e-01);
   tree gen.108000 = [&U] ((3:1.718069e-02,2:1.302126e-02):4.874291e-02,((((((28:6.848822e-02,(26:5.058818e-03,29:1.000832e-01):4.063512e-02):6.019982e-02,27:4.664628e-02):2.033221e-01,((((46:1.969017e-02,((45:1.362462e-02,44:1.547447e-02):4.540190e-03,43:1.503580e-03):4.000125e-02):4.476441e-03,(47:1.182544e-03,(49:2.661617e-02,(48:3.316426e-02,50:1.571878e-01):8.754591e-04):4.509621e-02):3.682694e-02):5.918704e-02,(41:1.076426e-02,42:4.318419e-02):4.035505e-02):1.286790e-02,40:2.552608e-02):1.743695e-01):2.584662e-02,(32:4.854260e-02,(((((36:1.482385e-02,37:1.340353e-02):8.390343e-03,(38:1.628706e-03,39:7.679682e-03):2.622947e-02):1.161917e-01,(34:1.503491e-02,35:6.081705e-03):5.320372e-02):3.338565e-02,33:2.482804e-02):3.567286e-02,((24:1.486034e-02,25:1.898574e-02):3.412876e-02,23:1.944622e-03):1.952880e-01):6.293774e-02):6.115351e-02):4.636748e-02,(30:1.828559e-02,31:1.528362e-02):7.020826e-02):7.077819e-02,(((((12:3.933313e-02,11:3.062848e-02):3.306347e-02,13:1.652525e-02):1.839301e-01,(15:2.207650e-03,14:7.734233e-03):5.340216e-02):5.901467e-02,(17:3.085126e-02,((18:1.068350e-03,(((((4:1.225846e-02,(7:1.347331e-02,6:3.323377e-03):3.687901e-02):2.657618e-02,5:1.166376e-02):8.528025e-03,8:2.373241e-02):1.979885e-02,9:4.728594e-02):2.483775e-02,10:3.295960e-04):6.910758e-02):2.044965e-02,((16:1.254288e-02,20:1.854020e-02):5.939520e-02,19:7.930055e-03):2.027664e-02):1.915089e-03):1.108560e-01):9.388642e-02,(21:4.183478e-02,22:3.106126e-02):2.495282e-02):5.216495e-02):8.217773e-02,1:1.261612e-01);
   tree gen.109000 = [&U] (((((((19:2.609485e-02,((17:3.820765e-02,(10:2.774209e-02,(((((7:7.112235e-03,4:5.077772e-03):1.153303e-02,6:8.729431e-03):5.197243e-03,5:1.456327e-02):2.230942e-02,8:2.180465e-02):5.071417e-02,9:1.024409e-02):1.153694e-02):6.086718e-02):1.519215e-02,18:9.544294e-03):5.492470e-02):9.188464e-02,20:9.435543e-03):3.946461e-02,16:1.755652e-02):1.620292e-01,((14:7.053755e-03,15:7.969288e-03):4.539682e-02,((12:2.884599e-02,11:4.176044e-02):9.445567e-03,13:3.666006e-02):1.965506e-01):6.012877e-02):5.775173e-02,(21:1.706484e-03,22:3.196005e-03):2.932003e-03):7.108961e-02,(((((((43:1.402104e-02,44:1.658678e-02):1.182128e-02,45:1.303363e-02):6.214477e-02,(((49:3.238764e-02,50:1.770946e-01):5.669936e-03,48:3.374737e-02):4.814119e-02,47:4.528056e-03):1.343963e-02):4.164001e-03,46:4.146779e-02):5.383681e-02,(42:4.989773e-02,41:1.020099e-02):5.793234e-02):2.405941e-02,40:4.531482e-02):1.240056e-01,(((((34:4.998849e-05,(((36:6.154393e-03,37:1.464589e-02):4.737645e-03,(38:1.958358e-02,39:1.358483e-03):1.536528e-02):1.408924e-01,35:4.702498e-03):1.511404e-02):7.360274e-02,(33:3.759117e-02,((24:1.362721e-02,25:6.435364e-03):6.096271e-02,23:1.631430e-02):2.049674e-01):1.750671e-02):1.587964e-01,32:2.475280e-04):6.620813e-02,(((29:7.122241e-02,27:4.716359e-02):1.037514e-02,26:5.756809e-03):1.208207e-02,28:1.314663e-01):2.135215e-01):2.992966e-02,(31:3.052265e-02,30:3.168627e-02):1.607075e-01):2.565490e-02):6.596975e-02):1.877007e-01,(2:1.893157e-02,3:3.885906e-02):2.043163e-02,1:2.019173e-01);
   tree gen.110000 = [&U] ((2:6.907453e-03,3:6.931593e-02):5.217276e-02,((((27:5.221998e-02,((26:1.037511e-03,28:6.608105e-02):2.525808e-02,29:1.948738e-01):2.309870e-02):1.089629e-01,(((((35:7.422770e-03,(((39:7.922557e-03,38:1.054904e-02):3.140917e-02,36:2.218445e-03):5.483412e-03,37:3.418338e-03):9.557372e-02):4.213298e-03,34:6.908111e-03):1.073458e-01,33:1.620385e-02):9.448074e-02,32:2.401002e-02):1.761338e-01,(40:1.509885e-03,(((43:3.130371e-03,(45:1.658695e-02,44:4.321819e-02):3.895757e-04):6.147764e-02,(46:3.396779e-02,(((47:2.357498e-02,48:4.270434e-02):2.178320e-03,49:3.051796e-02):7.128550e-03,50:1.890905e-01):4.209340e-02):1.857812e-02):3.043648e-02,(41:5.061074e-03,42:4.419696e-02):9.995485e-03):3.043555e-02):1.290928e-01):3.155253e-02):5.241632e-02,(((23:2.864950e-02,25:1.341172e-02):1.794070e-03,24:1.758444e-02):2.256787e-01,(31:2.441658e-02,30:7.925927e-03):2.410746e-02):6.270590e-02):1.523420e-01,((((20:1.546101e-02,((17:4.831407e-02,(((((5:9.112507e-03,((7:3.708963e-02,6:1.417681e-02):8.105391e-03,4:2.857620e-02):2.560537e-03):3.807707e-02,8:1.522570e-02):2.671898e-02,9:4.642128e-02):1.766332e-02,10:1.680498e-02):5.595284e-02,18:9.034534e-03):2.629749e-02):6.051615e-02,19:1.256605e-03):2.456814e-02):4.563281e-04,16:2.854825e-02):8.127959e-02,(((11:7.322281e-03,12:1.007281e-02):3.727843e-03,13:7.176167e-03):1.458778e-01,(15:3.868423e-02,14:1.305951e-02):7.995475e-02):5.973332e-02):6.155083e-02,(21:2.324932e-02,22:1.991648e-02):3.774059e-02):8.108162e-02):5.983629e-02,1:1.077303e-01);
   tree gen.111000 = [&U] ((2:6.405041e-03,3:2.957909e-02):6.917584e-02,((((((42:1.995269e-02,41:3.828147e-02):3.226960e-02,((((45:8.123722e-03,43:4.323917e-03):1.366684e-02,44:5.848469e-03):9.339540e-02,46:4.184315e-02):1.209271e-02,(47:4.850356e-04,((49:1.622005e-02,50:3.297465e-01):2.105153e-02,48:4.491312e-02):2.991879e-02):3.773709e-02):4.429320e-02):5.822207e-02,40:1.074892e-02):2.575088e-01,(30:2.324919e-02,31:2.736929e-02):6.933097e-02):1.748096e-02,((((28:9.486191e-02,27:1.124890e-01):3.334917e-02,26:3.461400e-02):2.753270e-02,29:3.647366e-02):1.578203e-01,(32:4.044978e-03,(((24:1.930297e-02,25:1.255184e-03):6.371041e-02,23:3.323906e-02):2.322485e-01,(33:8.632142e-03,(((36:2.418506e-02,(38:3.921717e-02,39:4.813951e-02):3.641685e-02):3.784921e-02,37:1.015489e-02):1.062490e-01,(35:1.976424e-02,34:4.040784e-02):5.997631e-02):6.669104e-02):1.726344e-02):1.829217e-01):7.360444e-02):3.534167e-02):2.293881e-01,(((((12:5.648226e-02,11:1.059325e-02):5.394085e-03,13:2.036487e-02):9.634994e-02,(15:9.309487e-03,14:1.031606e-02):3.312267e-02):1.026764e-01,((19:3.579575e-02,(16:2.042868e-02,20:1.212595e-02):1.821339e-02):3.114585e-02,(17:1.464310e-02,((((5:2.976911e-04,(6:9.619210e-03,(4:1.780856e-03,7:2.020108e-02):4.768474e-03):2.211806e-02):7.022032e-02,(8:4.144575e-02,9:2.429539e-02):2.512089e-03):8.442545e-02,10:3.177508e-04):8.043283e-02,18:1.798392e-02):5.319662e-02):2.085428e-02):8.101333e-02):1.055041e-01,(21:7.388127e-02,22:4.924679e-03):5.353958e-02):4.535903e-02):8.695951e-02,1:2.566165e-01);
   tree gen.112000 = [&U] ((((32:7.803662e-02,(((24:7.416185e-03,25:2.109617e-02):4.075869e-02,23:2.215245e-02):1.935157e-01,((((36:1.044496e-02,37:7.349432e-04):1.453009e-02,(38:1.078500e-02,39:2.162961e-03):3.040481e-02):1.136311e-01,(35:1.007617e-03,34:5.739353e-02):5.756485e-02):1.142056e-01,33:9.817312e-03):4.236928e-02):8.642305e-02):1.540679e-01,((27:6.862459e-02,((28:6.480827e-02,26:3.995859e-02):3.772103e-02,29:1.530629e-01):1.180536e-01):1.397932e-01,((31:1.056369e-02,30:2.330973e-02):2.850259e-01,((41:2.049531e-02,(40:3.426706e-02,(((((49:2.907419e-02,48:6.263545e-02):4.132570e-02,46:9.914677e-02):2.457931e-04,47:2.397865e-02):1.284242e-02,50:1.485917e-01):1.331406e-02,(43:2.378287e-02,(44:1.530040e-02,45:5.530094e-03):3.331056e-03):9.455879e-02):7.547425e-02):3.757025e-02):2.166472e-02,42:1.468691e-02):3.011919e-01):1.748262e-02):9.656480e-03):1.891817e-01,((((15:1.363677e-03,14:8.125550e-03):1.584911e-01,(13:2.294267e-02,(12:1.537389e-02,11:4.957462e-03):2.500672e-02):9.725873e-02):3.995963e-02,((20:2.884405e-02,(16:2.026134e-02,19:5.289232e-02):8.728151e-03):3.078409e-02,((10:1.728234e-02,(9:3.066760e-02,((7:2.373355e-04,6:3.059094e-03):4.055043e-03,((5:9.675675e-03,8:1.647040e-02):2.942710e-02,4:2.537272e-03):1.108913e-02):3.055247e-02):4.076092e-02):7.058993e-02,(18:1.199686e-02,17:4.482641e-02):2.356328e-02):9.423584e-03):1.308765e-01):1.086752e-01,(21:1.308088e-03,22:3.037692e-02):7.160706e-02):4.160790e-02):9.478000e-02,(3:2.493991e-02,2:5.330997e-03):2.013354e-02,1:2.953496e-01);
   tree gen.113000 = [&U] ((3:6.518551e-02,2:1.146939e-03):9.314621e-02,((((((16:6.292338e-03,20:4.728778e-02):7.035568e-03,(19:2.863735e-03,(17:2.676675e-02,18:1.405131e-02):6.026899e-02):4.819796e-02):1.004881e-01,(10:7.135538e-03,((8:3.538525e-03,(((7:2.584782e-04,6:3.910089e-02):1.309408e-02,4:7.700978e-03):8.301622e-03,5:3.383447e-03):4.291880e-02):2.304622e-02,9:8.343716e-03):3.795164e-02):7.510777e-02):9.595903e-02,((14:1.633978e-03,15:3.079459e-02):5.921142e-02,(13:1.306645e-02,(12:1.311255e-02,11:2.478430e-02):6.157649e-02):6.623070e-02):1.008210e-01):1.197348e-01,(21:2.111300e-02,22:5.345047e-04):1.032206e-01):1.836225e-01,((((((27:6.477952e-02,26:1.006217e-02):1.884791e-02,28:5.525784e-02):5.994101e-02,29:2.460489e-02):1.450143e-01,(32:2.274187e-02,(((((37:8.549282e-03,36:1.766275e-02):6.501916e-02,(38:2.440430e-02,39:4.929072e-02):1.771717e-02):1.654294e-01,(34:4.211941e-02,35:3.168185e-02):1.629879e-03):1.928730e-01,33:1.746435e-02):3.345519e-03,((24:1.709984e-02,25:1.662119e-02):4.781907e-02,23:1.239830e-02):1.264884e-01):4.370500e-02):9.790812e-02):7.402177e-02,(31:6.574767e-03,30:2.473231e-02):1.052914e-01):2.317914e-02,(40:7.651516e-04,((41:4.883801e-03,(46:5.160605e-02,((44:4.963890e-03,(43:2.096846e-03,45:1.164092e-02):1.015341e-03):7.548400e-02,((49:6.842107e-02,(50:1.871043e-01,48:7.050639e-02):1.473756e-03):2.619136e-02,47:2.041917e-05):7.540804e-02):2.836911e-02):5.236179e-02):2.887651e-02,42:7.044871e-02):4.222716e-02):2.600171e-01):5.613846e-02):7.145581e-02,1:7.734179e-02);
   tree gen.114000 = [&U] ((3:5.450096e-02,2:2.664138e-02):7.720238e-02,(((((19:2.470636e-02,(17:1.304609e-02,((10:7.271049e-03,(9:4.509805e-02,(8:1.778969e-03,((4:1.019413e-02,7:1.504553e-02):3.722237e-02,(6:1.296381e-02,5:1.162136e-02):5.528564e-03):2.367236e-02):1.736753e-02):8.076602e-03):6.343623e-02,18:2.800657e-02):3.618371e-02):6.595883e-02):3.881491e-02,(16:1.595514e-02,20:3.708283e-02):1.774833e-02):1.419674e-01,((14:1.714133e-03,15:4.589157e-05):6.069019e-02,(13:1.370742e-02,(12:2.686909e-02,11:1.543716e-02):2.145112e-02):1.004531e-01):9.767990e-02):4.605317e-02,(22:5.860431e-04,21:6.543269e-03):2.463689e-02):1.205484e-01,(((((27:1.109694e-01,28:8.280373e-02):1.369991e-02,26:1.844126e-02):2.595330e-02,29:1.149923e-02):1.343418e-01,(32:9.638712e-03,(((((36:3.635745e-02,37:3.270963e-03):1.998095e-02,(38:2.455908e-02,39:1.192975e-02):2.409642e-02):1.750801e-01,35:5.227551e-03):7.843105e-03,34:4.463235e-02):1.322969e-01,(((24:5.266010e-03,25:7.842783e-04):1.618842e-02,23:4.036156e-03):2.330092e-01,33:2.031421e-02):2.491711e-03):1.849666e-01):5.895732e-02):1.337407e-01,((40:6.069226e-02,(((46:5.237035e-02,((50:1.668777e-01,(49:1.144193e-02,48:9.353907e-02):6.465368e-02):5.447088e-02,47:9.039015e-03):9.974945e-02):2.981826e-02,(43:3.111324e-03,(45:5.124081e-03,44:5.042815e-02):2.817233e-03):7.164001e-02):5.905087e-02,(41:1.966270e-02,42:4.137160e-02):6.433242e-02):3.259445e-02):2.778635e-01,(31:6.742732e-03,30:1.118107e-02):9.217233e-02):3.730948e-03):6.158161e-02):1.069960e-01,1:2.522460e-01);
   tree gen.115000 = [&U] ((3:3.551409e-02,2:8.167700e-03):6.202542e-02,((((((18:1.610771e-02,(((20:2.734003e-02,16:1.282890e-02):8.570447e-03,19:6.817176e-02):9.399070e-02,(10:3.024184e-02,(9:2.564845e-02,(8:3.122791e-02,(((6:1.629579e-02,7:4.690524e-02):3.231336e-02,5:1.401489e-02):1.569419e-02,4:4.568377e-02):3.654217e-02):1.257822e-02):4.536625e-02):6.271338e-02):3.414802e-02):3.327395e-02,17:2.367487e-02):7.108809e-02,((14:5.743068e-03,15:5.806552e-02):1.237054e-01,((12:3.982613e-02,11:3.940000e-02):3.116685e-02,13:1.679786e-02):1.459921e-01):1.242295e-01):2.217253e-01,21:8.311763e-03):3.977889e-02,22:5.644106e-03):1.753635e-01,(((31:8.131458e-03,30:3.486362e-02):9.302834e-02,((40:8.609881e-03,((((50:2.012476e-01,((49:1.045835e-01,48:3.752841e-02):4.139863e-02,47:2.439963e-02):1.962667e-02):2.111743e-02,46:8.061409e-02):2.154711e-02,(44:3.441528e-02,(43:3.224599e-03,45:1.229617e-02):4.010085e-03):8.612896e-02):5.015222e-02,(42:4.503522e-02,41:1.616928e-02):1.449037e-02):4.894856e-02):2.964992e-01,(32:3.150742e-03,(((((37:3.758869e-03,(36:7.571627e-03,(38:6.665759e-02,39:1.203710e-02):7.266202e-02):4.693548e-03):1.519319e-01,35:2.395247e-02):2.759036e-02,34:9.173275e-02):6.454031e-02,((24:6.350591e-03,25:2.032857e-02):1.027333e-01,23:4.867439e-03):2.951804e-01):5.648178e-02,33:5.116204e-02):1.642662e-01):1.143911e-01):6.929930e-02):2.165448e-02,(((27:1.369743e-01,28:9.985790e-02):8.558542e-02,26:2.528924e-02):1.058906e-01,29:1.076396e-01):2.193914e-01):5.355331e-02):9.169340e-02,1:1.859196e-01);
   tree gen.116000 = [&U] ((2:5.629161e-02,3:3.150305e-02):3.359833e-02,(((22:5.406542e-03,21:6.831553e-03):4.504195e-02,(((15:3.483335e-04,14:9.630258e-03):1.121343e-01,((11:2.454606e-02,12:5.219563e-02):4.544931e-02,13:2.632388e-02):1.423708e-01):1.115214e-01,(((19:5.016171e-02,(17:1.842073e-02,((10:4.853125e-02,(((5:8.755375e-04,((7:1.106925e-02,6:1.592973e-02):8.704268e-04,4:1.144091e-02):9.983325e-03):2.967275e-02,8:7.624723e-03):1.333483e-02,9:3.556506e-02):1.682777e-02):4.144207e-02,18:3.448337e-03):3.529818e-02):3.900289e-02):2.453112e-02,16:1.860821e-02):2.365710e-02,20:2.284825e-02):8.003422e-02):7.057916e-02):5.207645e-02,((((29:5.400139e-02,(28:9.045508e-02,26:1.187408e-02):3.001816e-02):6.677507e-02,27:5.466090e-02):1.200733e-01,(32:2.036485e-02,((33:4.852460e-02,((35:2.210840e-02,34:2.198646e-02):1.175033e-02,((38:6.045477e-03,39:6.544143e-03):1.826641e-02,(37:3.062058e-02,36:1.993474e-02):8.694679e-03):5.013737e-02):3.530388e-02):5.738349e-02,((24:7.520103e-03,25:1.092675e-03):2.744792e-02,23:2.703046e-02):9.950250e-02):8.978480e-02):9.452904e-02):1.547791e-02,((31:1.418684e-02,30:5.479286e-03):6.157776e-02,(40:2.779671e-02,((46:3.485787e-02,((((49:7.082170e-02,50:1.269867e-01):8.065541e-03,48:7.279490e-03):2.957078e-02,47:1.694382e-03):3.514524e-02,((43:6.233652e-04,45:1.641059e-03):4.472833e-03,44:5.225952e-03):5.709372e-02):7.242873e-03):1.190057e-01,(41:2.840510e-02,42:2.110581e-02):2.246819e-02):5.586548e-03):1.535787e-01):1.814031e-02):1.362037e-01):1.192655e-01,1:1.579850e-01);
   tree gen.117000 = [&U] ((((30:9.826810e-03,31:1.795029e-02):1.132497e-01,((((27:1.359016e-01,28:6.379882e-02):7.970732e-03,26:4.880915e-03):8.705511e-02,29:5.747883e-02):1.188292e-01,((32:4.717240e-03,(((23:1.336630e-02,(25:3.854230e-03,24:8.181913e-03):1.604164e-02):1.954099e-01,((35:8.756312e-03,34:2.040602e-02):1.098854e-02,(37:3.499190e-02,(36:5.421116e-03,(39:7.159193e-04,38:9.276548e-03):1.925579e-02):2.933982e-02):4.358398e-02):7.158092e-02):2.249323e-02,33:2.374118e-02):1.389848e-01):5.777709e-02,((42:2.952021e-02,(41:2.298957e-03,(46:5.680014e-02,((48:3.742549e-02,(50:1.137753e-01,49:2.981344e-02):2.216942e-02):9.591673e-03,(47:3.108592e-02,(44:1.079317e-02,(45:2.733081e-03,43:1.405498e-02):1.686314e-02):1.069863e-01):1.629436e-04):3.992024e-02):9.158143e-02):1.224703e-02):4.021780e-02,40:4.403339e-03):1.645470e-01):1.137980e-01):1.807905e-02):1.006513e-01,((22:2.845164e-02,21:1.252810e-02):3.506453e-03,(((13:9.201291e-03,(12:7.108452e-03,11:3.873910e-02):1.241492e-02):2.561897e-02,(15:8.922052e-04,14:7.429132e-03):1.003144e-01):8.993765e-02,((10:7.613541e-03,(9:3.098722e-02,(8:1.310771e-02,((4:8.354705e-03,(6:2.031930e-02,7:2.154706e-03):2.512732e-02):1.963167e-02,5:1.344918e-02):2.276597e-02):3.812504e-02):2.915632e-02):2.592687e-02,(18:2.791234e-03,((19:2.099328e-02,(20:1.394080e-02,16:3.755804e-02):4.626841e-02):4.892127e-02,17:1.459920e-02):2.269502e-02):2.499765e-02):1.287878e-01):8.651575e-02):1.124095e-01):6.697520e-02,(2:1.829987e-03,3:4.535760e-02):5.593221e-02,1:2.067225e-01);
   tree gen.118000 = [&U] ((3:3.166333e-02,2:3.458676e-03):1.358380e-01,((((((9:8.314705e-02,(8:3.468126e-02,(5:8.701318e-03,((7:2.579550e-03,6:1.171593e-02):1.435692e-02,4:1.259309e-02):2.026044e-02):4.897013e-03):2.525227e-02):2.131259e-02,((((11:6.972849e-02,12:9.158964e-04):7.107890e-03,13:1.432947e-02):6.996474e-02,(15:7.069266e-06,14:5.189823e-04):8.098031e-02):8.313856e-02,10:1.414070e-02):1.024360e-02):2.525704e-02,(18:3.397327e-02,17:4.549003e-02):1.503398e-02):5.376963e-02,((20:1.272729e-02,19:7.257504e-02):1.312060e-02,16:1.881962e-03):9.683304e-03):1.329572e-01,(21:5.001080e-04,22:1.417259e-02):1.676696e-02):6.248702e-02,(((29:6.053745e-02,(28:6.818242e-02,(26:5.910504e-02,27:6.084318e-02):1.484118e-02):4.263256e-02):2.544516e-01,((30:1.875924e-02,31:1.928438e-02):9.026456e-02,(40:2.919482e-02,(41:6.647087e-03,((46:4.650676e-02,(((49:2.925929e-02,(50:1.856241e-01,48:2.645194e-02):6.882435e-02):4.085326e-02,47:1.227227e-02):1.348689e-02,(44:1.859199e-02,(43:1.044043e-02,45:8.520635e-03):5.241292e-03):2.980352e-02):2.151916e-02):1.046316e-01,42:8.189208e-02):1.080276e-02):5.036558e-02):1.503771e-01):1.134176e-02):4.861990e-02,((33:1.439763e-02,(((35:7.775230e-03,34:6.173649e-02):1.724602e-02,(37:7.434127e-03,(36:1.601887e-03,(39:1.608380e-03,38:3.475800e-02):3.134955e-02):2.051395e-02):5.281751e-02):1.191876e-01,(23:4.818739e-03,(25:5.195078e-03,24:8.408269e-03):8.624974e-02):1.806101e-01):3.390726e-03):1.032266e-01,32:5.010034e-03):1.193716e-01):1.340496e-01):1.421685e-01,1:2.179791e-01);
   tree gen.119000 = [&U] (((((28:7.810842e-02,(26:2.525946e-02,29:6.842449e-02):1.018452e-02):4.993974e-02,27:7.977856e-02):1.783800e-01,(((32:3.394570e-02,(((24:3.720875e-02,25:1.267456e-02):5.476756e-02,23:6.431913e-02):1.586306e-01,((((37:2.845757e-04,(36:3.383242e-03,(39:1.856820e-02,38:1.273281e-02):3.468593e-02):2.852719e-02):1.147282e-01,34:1.145275e-02):3.858201e-03,35:6.316338e-03):8.436029e-02,33:5.953996e-02):1.199308e-01):1.300247e-01):9.423665e-02,(30:1.911825e-02,31:1.632623e-02):9.340026e-02):5.132151e-02,(((41:1.352722e-02,42:4.019829e-02):2.907905e-02,(((44:2.776229e-02,(45:1.009126e-02,43:8.612159e-03):1.903554e-02):3.743855e-02,46:2.362272e-02):8.811680e-02,((48:4.571784e-02,(49:7.850332e-03,50:9.806818e-02):1.921044e-02):2.709087e-02,47:3.413427e-03):6.772569e-02):1.163871e-01):6.384032e-02,40:2.875113e-02):1.898421e-01):6.997112e-02):1.536679e-01,(((((12:1.194625e-02,13:1.646901e-02):2.348881e-03,11:2.163762e-02):1.090089e-01,(15:1.263198e-02,14:1.140372e-02):7.923941e-02):1.288827e-01,((((10:6.445192e-03,(8:1.509674e-02,((7:7.869256e-03,(4:1.691280e-02,(6:2.708891e-04,5:1.774701e-02):2.190182e-02):7.450925e-03):5.412716e-02,9:4.801595e-02):7.885762e-02):1.083133e-02):4.893839e-02,18:9.639995e-03):5.424098e-02,17:2.324766e-02):9.823897e-03,(19:2.557809e-02,(20:4.755731e-02,16:2.069360e-02):7.518397e-02):3.426427e-02):7.821527e-02):4.917870e-02,(21:1.070639e-03,22:2.334120e-02):3.715737e-02):3.760441e-02):1.370902e-01,(2:8.111487e-03,3:6.668720e-02):2.427633e-02,1:1.354236e-01);
   tree gen.120000 = [&U] ((3:4.670493e-02,2:1.286248e-02):9.625936e-02,(((((20:1.178814e-02,16:1.084138e-02):4.148753e-02,19:1.800110e-02):3.552085e-03,((18:3.818836e-03,17:6.489112e-02):1.478510e-02,((8:2.248347e-02,(5:9.383734e-03,(((7:7.924488e-03,9:8.039456e-02):7.572203e-04,4:1.953480e-02):3.869780e-02,6:3.647301e-03):6.804420e-02):3.062593e-02):6.076460e-02,(((13:3.551466e-02,(12:3.386619e-02,11:5.896480e-02):3.969574e-02):1.966224e-01,(15:2.907842e-02,14:7.418152e-03):5.380878e-02):1.135889e-01,10:9.992950e-03):1.999098e-02):1.855366e-02):5.234533e-02):1.566571e-01,(21:1.070996e-02,22:2.255439e-02):5.010026e-02):7.474128e-02,(((30:5.176843e-02,31:2.722791e-02):9.867728e-02,(((33:3.656336e-02,((23:3.439079e-02,(25:3.341870e-03,24:1.900577e-02):5.732193e-02):1.775182e-01,((37:3.360942e-02,((39:1.387637e-02,38:9.509614e-03):6.757568e-02,36:4.939988e-03):5.261714e-03):1.307901e-01,(34:7.461129e-02,35:3.914163e-03):4.346142e-02):3.652864e-02):6.356712e-02):1.390254e-01,32:2.119814e-03):1.186274e-01,((26:8.437767e-02,(28:1.055331e-01,27:7.483725e-02):2.940810e-02):3.032903e-02,29:1.167196e-01):2.573817e-01):2.635317e-02):7.106062e-03,(40:1.493414e-02,((47:1.674948e-02,((48:2.891723e-02,(50:2.067016e-01,49:3.344607e-02):3.892335e-02):2.054114e-02,((43:4.291716e-03,(44:5.786437e-02,45:1.049566e-02):8.926820e-03):3.297635e-02,46:1.665271e-02):2.328159e-02):2.148256e-02):1.571210e-01,(41:3.491002e-02,42:1.324869e-02):2.028909e-02):2.159447e-02):2.630284e-01):9.671194e-02):7.915286e-02,1:2.156268e-01);
   tree gen.121000 = [&U] (((((((41:6.927376e-03,42:2.210213e-02):6.921800e-03,(((47:1.714031e-02,50:1.323142e-01):2.696473e-04,(49:6.776927e-03,48:8.174083e-02):4.093034e-02):1.238713e-02,(46:5.869139e-02,(44:1.763822e-02,(43:7.809872e-03,45:4.922846e-03):2.987684e-02):2.732907e-02):4.985979e-02):5.833086e-02):5.291188e-02,40:7.626467e-03):2.288417e-01,((30:1.702981e-02,31:1.264969e-02):1.425325e-01,(32:2.634715e-02,(((24:2.017099e-02,25:3.284746e-03):3.445390e-02,23:3.140247e-02):1.783533e-01,(((34:2.448692e-02,35:1.165575e-03):3.543742e-03,((39:1.005309e-02,38:2.802771e-02):2.553223e-02,(37:2.912281e-02,36:2.472613e-02):1.533816e-02):1.192694e-01):3.765214e-02,33:1.591562e-02):6.030660e-02):1.102294e-01):3.686647e-02):7.819777e-02):2.735015e-02,((28:2.934560e-02,(29:1.151424e-01,26:3.515418e-03):3.236875e-02):1.416005e-02,27:8.888433e-02):1.214011e-01):9.596903e-02,((21:7.084436e-03,22:6.479229e-03):6.968200e-02,((((12:7.156226e-03,11:8.852617e-03):1.092277e-02,13:2.287495e-02):6.168334e-02,(15:2.821190e-04,14:1.515359e-03):1.864781e-02):6.161392e-02,((((((9:8.813765e-03,(8:4.210783e-03,((4:8.973596e-04,(6:2.897755e-02,5:5.911449e-03):3.923157e-03):1.818676e-02,7:9.931647e-03):6.937785e-02):7.980492e-03):3.219512e-02,10:1.269744e-02):1.365542e-02,(17:1.065270e-01,18:2.293602e-02):4.193920e-02):5.235398e-02,19:1.785634e-02):1.214560e-03,20:3.285324e-02):2.214102e-02,16:1.489553e-02):1.181132e-01):8.318665e-02):6.917660e-03):5.257612e-02,(2:3.107669e-03,3:4.602611e-02):4.258263e-02,1:2.529607e-01);
   tree gen.122000 = [&U] ((((32:5.895021e-02,(((((37:2.344542e-02,36:2.362697e-02):2.472542e-02,(39:1.492212e-03,38:1.371520e-02):1.118224e-01):5.905264e-02,(35:1.555023e-03,34:5.585843e-02):7.390440e-02):6.429177e-02,33:1.667647e-02):1.637314e-01,((24:3.098137e-03,25:1.571928e-03):4.393427e-02,23:3.371834e-02):2.026100e-01):1.175768e-01):1.442485e-01,(((((28:3.062142e-02,27:7.783913e-02):1.185053e-02,26:3.771768e-03):4.816948e-02,29:1.218051e-01):2.005678e-01,((40:6.562079e-02,(42:4.530465e-02,41:1.918702e-03):1.179292e-02):3.792470e-03,(((43:8.605829e-03,45:1.257416e-02):8.600845e-04,44:1.933932e-02):6.902553e-02,((47:4.081812e-03,(48:5.244801e-02,(49:1.510469e-02,50:1.479507e-01):1.564501e-02):1.098813e-02):1.852109e-02,46:8.702980e-02):5.985449e-03):1.214890e-01):1.943823e-01):7.322328e-02,(30:3.370590e-02,31:1.358257e-02):6.784371e-02):4.921958e-03):2.306964e-01,((21:4.949595e-02,22:1.224433e-04):5.436576e-02,((((12:4.130062e-02,11:9.505480e-03):2.660335e-03,13:1.860827e-02):6.623236e-02,(15:2.423066e-02,14:7.990335e-03):6.750992e-02):4.125856e-02,((19:3.177421e-02,(16:3.346006e-02,20:1.801799e-03):2.608642e-02):7.551138e-02,(17:5.989435e-02,(18:1.536854e-02,((9:2.400926e-02,((6:5.157328e-03,(7:1.731133e-02,4:9.688222e-03):5.017958e-03):5.556551e-02,(8:2.862243e-02,5:3.041680e-02):3.805637e-03):4.325866e-02):3.193704e-02,10:4.433463e-03):6.446221e-02):9.270652e-02):2.574499e-02):8.507311e-02):6.952968e-02):5.010115e-02):6.751793e-02,(2:4.886377e-03,3:1.374298e-02):7.193920e-02,1:9.525283e-02);
   tree gen.123000 = [&U] (((((29:1.234538e-02,((28:3.021280e-02,27:7.680043e-02):1.169240e-02,26:1.138128e-02):1.061530e-01):2.082989e-01,(32:1.992947e-03,(33:8.019231e-03,(((24:4.243506e-02,25:2.669821e-03):2.920082e-02,23:7.411308e-03):1.691401e-01,(34:4.999154e-02,(35:5.351160e-04,((36:5.707247e-03,(39:1.369385e-02,38:1.595959e-03):7.146143e-02):2.822303e-02,37:1.072321e-02):1.113185e-01):1.036637e-02):4.325609e-02):1.077744e-01):1.210704e-01):1.783026e-01):2.163239e-02,((30:1.040688e-02,31:2.885509e-03):4.235484e-02,(((42:5.427349e-02,41:4.766080e-03):2.985266e-03,(((((48:2.898373e-02,49:3.254041e-02):6.996636e-02,47:7.554592e-03):1.807312e-02,50:1.459765e-01):2.626886e-02,46:3.805692e-02):1.548758e-03,(44:1.524110e-02,(43:6.741094e-03,45:3.663535e-04):1.984121e-03):6.825474e-02):4.469003e-02):4.341519e-02,40:2.566535e-02):3.404166e-01):5.774345e-03):9.544073e-02,(22:2.110817e-02,(((((12:1.260763e-02,11:3.076710e-02):4.535044e-02,13:1.835996e-02):1.074082e-01,(15:3.563175e-03,14:1.779153e-02):5.517388e-02):1.328899e-01,((19:3.135021e-02,(17:1.100740e-02,(18:2.631645e-02,((9:1.418505e-02,(8:2.194147e-03,(5:5.168799e-04,((6:2.170366e-03,7:8.471502e-04):1.578938e-02,4:2.822972e-04):1.273284e-02):3.189766e-02):3.121642e-02):5.215973e-02,10:2.740852e-04):6.094121e-02):3.904356e-02):7.937809e-02):2.201042e-02,(16:4.190245e-02,20:2.149317e-02):1.423228e-02):9.193293e-02):6.277417e-02,21:1.269953e-02):4.973925e-03):2.344722e-01):1.744451e-01,(2:3.930081e-02,3:8.743508e-02):5.067670e-02,1:9.398176e-02);
   tree gen.124000 = [&U] (((((26:6.984522e-03,((28:4.307944e-02,27:7.285090e-02):3.424161e-02,29:4.888473e-02):6.993421e-03):1.374624e-01,((((42:1.200887e-02,41:9.629100e-03):2.993613e-02,(46:2.674129e-02,(((45:1.191624e-03,43:2.418595e-03):5.006298e-04,44:1.337869e-02):8.273055e-02,((50:1.209040e-01,(48:2.479845e-02,49:1.388987e-02):2.500063e-03):1.658657e-02,47:6.463253e-03):3.364292e-02):5.440000e-03):3.789493e-02):1.583826e-02,40:4.211923e-02):2.778238e-01,((31:1.118908e-02,30:1.050444e-02):1.424401e-02,((23:3.426978e-02,25:1.373663e-04):1.672753e-02,24:2.477815e-02):1.812679e-01):6.180160e-02):3.406779e-02):8.672384e-03,(32:1.705045e-03,(33:5.983618e-02,(34:2.395134e-02,(35:6.738400e-03,(36:7.764731e-03,((39:1.936501e-02,38:3.676642e-03):3.937657e-02,37:8.795001e-03):1.401214e-02):9.574272e-02):1.070382e-02):1.185198e-01):1.185604e-01):8.621640e-02):1.311797e-01,((22:7.649188e-03,((((12:1.505195e-02,11:1.282848e-02):3.437164e-02,13:4.503129e-03):1.465366e-01,(15:9.499694e-03,14:1.522136e-02):3.504828e-02):1.136926e-01,(((17:1.399967e-02,(18:1.501689e-02,((9:3.240910e-02,(8:3.734123e-03,(5:2.064412e-03,(4:1.516674e-03,(7:4.413612e-03,6:7.100661e-05):1.135096e-02):1.089345e-02):1.642737e-02):2.013030e-02):3.787316e-02,10:2.344907e-04):1.122222e-01):1.192620e-04):2.359969e-02,19:5.301895e-02):2.548291e-02,(20:5.521811e-02,16:5.001941e-02):2.632277e-02):7.599229e-02):6.098223e-02):1.790827e-02,21:1.100272e-02):2.680590e-02):1.212990e-01,(2:2.164354e-02,3:7.480418e-02):4.214010e-02,1:2.249727e-01);
   tree gen.125000 = [&U] ((3:2.352846e-02,(((((19:5.197954e-03,((18:1.251391e-02,(((((7:2.055012e-03,((5:5.780164e-04,8:2.526739e-02):2.841661e-02,6:4.481632e-04):8.024937e-03):6.180168e-02,4:1.091589e-03):3.054885e-02,9:6.456384e-02):3.349768e-02,10:2.115532e-04):1.460022e-02,(((11:1.714095e-02,12:9.017150e-03):3.170074e-02,13:9.078602e-03):7.982760e-02,(15:1.321058e-02,14:9.885051e-04):4.409717e-02):9.586676e-02):4.351683e-02):2.094091e-02,17:1.281441e-02):2.213082e-02):7.031190e-02,(16:2.132206e-02,20:2.213410e-02):3.335141e-03):4.960237e-02,21:2.632592e-03):2.034690e-02,22:4.105975e-03):6.792082e-02,((40:3.193437e-02,((42:6.583290e-02,41:2.745463e-02):2.099470e-02,((45:1.849567e-03,(44:1.073920e-02,43:1.332527e-02):1.151001e-02):4.547814e-02,((50:1.931641e-01,(47:1.934261e-02,(49:3.956536e-02,48:8.128514e-03):2.568649e-02):4.470971e-02):9.156743e-03,46:5.993926e-02):1.696007e-02):2.799564e-02):5.764628e-02):1.800449e-01,(((((23:4.545838e-04,(24:1.006091e-02,25:1.609185e-02):5.279126e-02):1.500816e-01,(33:2.521415e-02,(34:3.633098e-02,(35:7.443908e-03,((38:1.182815e-02,39:2.713718e-03):1.247683e-02,(37:1.329575e-02,36:1.064723e-02):1.688216e-02):9.331192e-02):4.153840e-02):1.343238e-01):5.419493e-02):3.026562e-02,(((28:4.778484e-02,26:8.752458e-02):6.126676e-03,29:8.483467e-02):4.843082e-02,27:1.540426e-02):1.844234e-01):3.622956e-02,32:4.100182e-02):1.391393e-01,(30:5.346917e-03,31:2.504405e-02):6.177693e-02):4.398049e-03):1.157179e-01):1.327080e-01):4.493651e-03,2:4.414654e-03,1:1.393153e-01);
   tree gen.126000 = [&U] ((2:1.058680e-02,((21:1.262507e-02,(22:5.590448e-03,((19:6.184582e-02,(16:4.705441e-02,20:2.658351e-02):1.418700e-02):4.728465e-02,(18:1.658740e-02,(17:1.064022e-01,(10:3.516418e-03,((((11:4.515567e-02,12:5.432949e-03):4.496826e-02,13:2.815654e-03):1.247688e-01,(15:1.749928e-02,14:7.633600e-05):3.638038e-02):1.245562e-01,(((((5:1.240931e-03,8:2.956778e-02):1.334427e-02,6:3.307692e-02):2.205539e-02,4:1.025364e-04):2.264938e-02,7:9.168661e-04):3.672788e-02,9:1.617341e-03):1.709119e-02):6.014208e-02):6.660585e-02):1.575929e-02):6.481355e-02):1.681044e-01):1.410856e-02):1.862184e-01,((30:3.619089e-02,31:3.053552e-02):4.365473e-02,(((((23:6.021605e-04,(24:1.887681e-02,25:1.990998e-02):6.417818e-02):1.988044e-01,(33:9.515910e-03,(34:6.728559e-03,((37:1.761210e-02,((38:1.110072e-02,39:2.147703e-02):2.541509e-02,36:1.106858e-02):1.242103e-02):1.559916e-01,35:7.287108e-03):7.589526e-03):9.814423e-02):7.454951e-02):3.475637e-02,(((28:6.328061e-02,26:4.263398e-02):4.438311e-03,29:1.253658e-01):2.873471e-02,27:2.040512e-02):2.388826e-01):5.351444e-02,32:3.601748e-02):6.103495e-02,(40:4.846380e-03,((((46:4.666414e-02,(45:3.049596e-02,(43:6.357631e-03,44:3.015880e-02):9.733359e-03):6.025660e-02):2.191171e-02,(47:6.334472e-04,(49:1.638865e-02,48:8.554807e-02):4.433517e-02):4.215589e-02):2.316284e-02,50:2.211852e-01):9.301680e-02,(41:2.023358e-02,42:8.129390e-02):7.118773e-02):2.671963e-02):2.954120e-01):9.535857e-02):1.016733e-01):2.336432e-01):1.325746e-02,3:1.900309e-02,1:1.912834e-01);
   tree gen.127000 = [&U] ((3:3.281219e-02,2:5.685584e-03):3.566523e-02,((22:2.435701e-02,(21:3.666823e-02,((((19:3.763326e-02,(17:5.232731e-02,((((9:1.823664e-02,(((6:9.480136e-03,7:1.746728e-03):1.195047e-02,5:4.275856e-03):1.519561e-02,4:1.481801e-03):2.294814e-02):2.674241e-02,8:6.157354e-02):7.433048e-02,10:2.320810e-03):7.126358e-02,18:8.293944e-03):2.081498e-02):2.266252e-02):1.256328e-02,20:3.374009e-03):9.141817e-03,16:3.148634e-02):1.510348e-01,((14:2.829223e-02,15:3.693607e-03):4.578199e-02,(11:1.131561e-02,(12:1.128825e-02,13:2.129153e-02):2.376142e-02):8.715568e-02):1.941275e-01):6.383300e-02):2.058647e-02):2.513464e-01,(((((26:6.628046e-02,27:6.315921e-02):6.905700e-02,28:1.685472e-01):3.890003e-02,29:1.200070e-01):1.781182e-01,(((41:2.938437e-02,(42:5.312508e-02,((((49:5.765595e-02,48:4.537716e-02):5.556657e-02,47:1.091694e-03):2.979235e-02,50:1.696026e-01):6.613888e-02,(46:5.738191e-03,((43:6.104875e-03,44:3.292336e-03):3.050055e-03,45:9.975048e-03):8.237918e-02):1.682077e-02):1.514152e-01):3.849534e-03):3.763042e-02,40:2.011484e-02):3.952626e-01,((((34:2.006237e-04,((37:1.999357e-02,((39:4.311150e-02,38:3.452549e-03):8.766092e-03,36:9.661504e-03):1.143206e-02):1.736860e-01,35:9.960965e-03):5.500562e-02):8.320364e-02,33:2.855241e-02):2.505723e-02,((24:3.364366e-02,23:6.922217e-02):1.606200e-02,25:3.113574e-02):1.845894e-01):1.314416e-01,32:1.795250e-03):1.394096e-01):8.471768e-03):2.859143e-03,(30:5.818059e-02,31:2.955786e-02):9.293200e-02):1.745648e-01):2.268409e-01,1:2.494943e-01);
   tree gen.128000 = [&U] ((3:2.308286e-02,2:4.881869e-03):1.514193e-02,(((21:2.698738e-02,(((19:9.770104e-03,(17:1.608615e-02,(18:3.149473e-02,((9:1.274616e-02,(6:2.659969e-02,(((8:3.837224e-02,5:3.549012e-03):1.918571e-02,4:4.413209e-03):3.427802e-02,7:6.257593e-04):4.291799e-03):1.725607e-02):2.599954e-02,10:5.171380e-03):3.486288e-02):4.836295e-02):9.675465e-02):1.507266e-02,(20:1.280873e-02,16:2.218436e-02):1.435828e-02):1.101082e-01,((14:6.174697e-03,15:3.065639e-03):7.935679e-02,(13:1.497825e-02,(11:2.559666e-02,12:2.864034e-03):4.613427e-02):7.191157e-02):7.037620e-02):5.844506e-02):4.210250e-03,22:1.414461e-02):9.281834e-02,(((((41:2.077850e-02,42:3.633220e-02):9.190270e-03,((43:4.149346e-04,(44:6.880136e-03,45:1.679195e-04):3.323771e-04):5.531753e-02,(46:2.447601e-02,(48:3.127405e-02,((49:4.043807e-03,50:1.193127e-01):3.422659e-03,47:2.625983e-02):1.357060e-02):3.826674e-02):3.159838e-02):7.813735e-02):1.540679e-02,40:1.979708e-02):2.860525e-01,(29:8.442300e-02,(28:6.530564e-02,(26:3.800771e-02,27:7.728300e-02):2.474030e-02):1.727237e-02):6.831445e-02):7.495670e-02,((30:3.636463e-03,31:2.596617e-02):9.887844e-02,(((((35:7.007382e-03,34:9.805946e-03):1.531364e-02,((37:3.393898e-02,36:3.463916e-03):4.193002e-02,(38:2.797585e-02,39:1.135084e-03):5.898325e-03):1.462054e-01):5.558832e-02,33:2.008617e-02):1.812765e-02,(23:2.202258e-02,(25:2.129373e-02,24:1.431488e-02):3.472552e-02):1.566599e-01):8.859186e-02,32:1.821001e-02):1.100810e-01):1.709820e-02):1.324077e-01):1.980612e-01,1:2.610989e-01);
   tree gen.129000 = [&U] ((3:3.323848e-02,2:3.529638e-02):4.626212e-02,(((((26:4.178687e-03,((28:5.938985e-02,27:5.866692e-02):2.174820e-03,29:1.615308e-01):1.440412e-02):1.937833e-01,(32:2.244722e-03,(33:2.987318e-02,((23:1.116266e-02,(25:1.141619e-03,24:1.692933e-02):5.516911e-02):1.325533e-01,(((37:1.133052e-02,36:4.277089e-02):1.308764e-02,(39:1.411120e-02,38:1.102159e-02):4.941912e-02):4.280655e-02,(34:2.047668e-02,35:1.172413e-02):1.179823e-03):8.831425e-02):3.555646e-02):7.306105e-02):3.259913e-02):3.201275e-02,(40:3.432026e-02,(42:2.530041e-02,(41:9.778791e-03,((49:3.152423e-02,(48:8.851550e-02,(50:1.497763e-01,47:1.072333e-03):3.003766e-03):1.027915e-02):1.101490e-02,(46:1.585524e-02,(44:9.520401e-03,(45:1.349132e-02,43:6.836563e-05):9.769766e-03):1.182812e-01):1.993091e-03):1.133975e-01):2.051094e-02):3.462971e-02):1.863780e-01):9.266549e-02,(30:1.873885e-02,31:8.407961e-03):8.869432e-02):1.484774e-01,(22:8.447820e-03,(21:1.155330e-02,(((13:1.575682e-03,(12:4.986421e-03,11:8.236074e-03):3.091973e-02):8.127051e-02,(15:1.412773e-03,14:6.353014e-05):1.100196e-01):4.278991e-02,((10:7.392175e-02,((8:1.266325e-03,((6:2.016335e-03,(4:5.674756e-03,7:1.812269e-03):5.039964e-02):2.571843e-02,5:9.160588e-04):2.294262e-02):2.159978e-02,9:3.708852e-02):6.216901e-02):3.873500e-02,(((19:2.357230e-02,(20:2.566351e-03,16:4.691943e-03):2.738328e-02):8.607700e-02,17:1.466089e-02):1.622711e-02,18:3.932130e-02):5.136080e-02):3.983271e-02):1.385203e-01):2.146231e-02):1.198155e-01):1.798261e-01,1:1.451558e-01);
   tree gen.130000 = [&U] ((3:1.444878e-02,2:1.207808e-02):2.189191e-02,((30:1.718262e-02,((((27:5.530238e-02,(26:6.369975e-03,(29:1.082048e-01,28:3.806555e-02):3.554313e-02):4.485853e-02):7.189776e-02,(32:3.692870e-02,((23:1.212437e-02,(25:2.162937e-02,24:2.730218e-02):4.133996e-02):9.937360e-02,(33:3.679825e-02,(((39:8.403949e-03,38:4.187420e-03):1.730623e-02,(36:4.138215e-02,37:5.990355e-03):1.246631e-03):8.536867e-02,(35:3.375125e-03,34:3.127868e-02):1.792416e-02):3.180862e-02):1.536736e-03):7.297535e-02):9.176596e-02):5.106201e-02,(40:1.875660e-03,((46:1.719699e-02,(50:1.877665e-01,(((49:2.362210e-02,48:1.487587e-02):3.784386e-02,47:2.148654e-03):8.861798e-03,(44:1.005384e-02,(43:4.584623e-03,45:8.661327e-03):4.792483e-03):8.741296e-02):2.438277e-03):1.770237e-02):4.836246e-02,(41:1.919408e-02,42:2.900191e-02):1.246133e-02):2.246132e-02):1.588338e-01):9.448009e-02,31:4.788140e-03):6.759907e-04):1.954714e-01,((22:4.643819e-03,21:5.523677e-03):1.646265e-02,(((13:1.474110e-02,(12:1.044373e-02,11:4.996284e-03):1.480385e-02):5.167375e-02,(15:5.458375e-03,14:1.044380e-03):3.594438e-02):7.535017e-02,((19:1.438074e-02,(16:2.344003e-02,20:3.579908e-02):2.221426e-02):9.572770e-03,((18:2.813688e-02,17:4.508130e-02):2.578868e-02,(10:5.498103e-03,(9:2.779160e-02,((((7:1.100578e-03,6:7.518431e-03):1.487253e-02,4:4.186948e-03):1.539638e-02,5:7.285816e-03):1.390485e-02,8:2.241593e-03):2.278095e-02):4.658521e-02):4.451052e-02):2.386339e-02):9.159273e-02):6.175304e-02):8.985894e-02):4.691949e-02,1:1.330407e-01);
   tree gen.131000 = [&U] ((3:6.437080e-02,2:3.047418e-03):5.846262e-02,((((29:1.447720e-01,((27:8.003950e-02,26:9.135091e-03):7.552196e-04,28:1.040271e-01):3.959236e-02):9.390422e-02,((40:2.177757e-02,((41:2.569323e-02,(((43:4.153970e-02,(45:5.970555e-03,44:1.313933e-02):3.385193e-03):5.194051e-02,(47:1.981618e-02,((49:3.636846e-02,48:1.408653e-02):7.146174e-02,50:2.348527e-01):3.066770e-02):2.503074e-02):9.070628e-03,46:1.638443e-02):1.247360e-01):1.210603e-02,42:2.946494e-02):5.134093e-02):2.227204e-01,(32:3.279825e-02,(33:1.857783e-02,(((35:4.410942e-03,((36:2.208888e-02,37:1.264183e-02):2.879631e-03,(39:9.401155e-04,38:2.561247e-02):4.962806e-02):6.952956e-02):1.064319e-02,34:2.347843e-02):5.434472e-02,(23:3.562810e-02,(25:5.495118e-02,24:3.568115e-02):2.335689e-02):1.450768e-01):2.136523e-02):1.333566e-01):7.489790e-02):8.089522e-02):9.282762e-02,(30:2.245592e-02,31:6.154442e-03):2.522505e-02):2.034155e-01,((21:1.032183e-02,22:1.118509e-02):1.477279e-02,((((12:2.236268e-02,11:1.443977e-02):2.373182e-02,13:5.974315e-03):8.540641e-02,(15:3.263880e-02,14:1.658586e-02):4.539655e-02):9.847494e-02,((10:1.172289e-02,(9:3.632078e-02,(((4:4.053772e-03,(6:7.994304e-03,7:5.553883e-03):1.609244e-02):1.726831e-02,5:1.070775e-02):3.662552e-02,8:1.600824e-02):5.457820e-03):1.092582e-01):4.557404e-02,((17:8.627409e-02,18:6.551557e-02):1.646577e-02,(19:1.879415e-02,(16:3.063371e-02,20:3.407606e-02):7.119453e-03):8.170839e-02):1.206977e-03):5.619860e-02):1.272260e-01):1.187209e-01):1.285952e-01,1:1.417408e-01);
   tree gen.132000 = [&U] ((3:5.955750e-02,2:9.400905e-03):5.409110e-02,((((27:1.013248e-01,(26:4.927953e-03,(28:1.027797e-01,29:1.335924e-01):9.482565e-04):8.401195e-03):8.956656e-02,((40:1.330276e-02,((41:1.904904e-03,42:2.726172e-02):7.494445e-02,(46:1.111807e-01,(((49:9.349699e-02,48:2.455838e-02):2.673174e-02,(50:1.790272e-01,47:3.237721e-02):1.806619e-03):4.714362e-02,((45:5.858545e-03,43:1.489889e-02):1.564587e-03,44:1.257116e-02):8.348892e-02):9.764156e-03):5.587422e-02):4.034590e-02):1.900829e-01,(30:1.209088e-02,31:8.214632e-03):3.862802e-02):7.096521e-02):1.789334e-03,(32:5.161202e-02,((((((39:1.612998e-03,38:3.521646e-02):4.400725e-02,36:8.005935e-03):2.506964e-03,37:3.612234e-03):8.425256e-02,(35:9.712947e-03,34:4.810143e-02):9.962270e-03):6.633075e-02,33:2.632988e-02):3.179127e-02,(23:3.296403e-02,(25:8.677620e-03,24:5.973095e-03):4.377057e-02):1.321719e-01):1.233850e-01):1.381001e-01):1.078421e-01,((21:1.748906e-03,((((12:6.874713e-03,11:2.306335e-02):2.515581e-02,13:1.270280e-02):4.352097e-02,(15:5.944000e-04,14:8.692378e-03):3.094953e-02):1.117585e-01,((17:4.739766e-02,(((10:4.382702e-02,(9:2.197923e-02,((5:1.351747e-02,8:5.150294e-02):2.198458e-02,((6:3.203596e-03,4:1.051193e-03):1.023765e-02,7:9.443039e-03):1.343149e-02):1.181289e-02):9.518441e-02):1.268038e-02,18:5.436559e-03):5.460045e-02,19:3.907465e-02):1.932918e-02):1.780668e-02,(20:3.327639e-02,16:5.296979e-02):2.498723e-02):1.097051e-01):1.003535e-01):1.814020e-02,22:1.362565e-02):9.418502e-02):9.918487e-02,1:1.311422e-01);
   tree gen.133000 = [&U] ((2:6.868736e-03,3:4.368621e-02):3.924326e-02,(((((((46:1.628765e-02,((50:1.258668e-01,(48:1.757666e-02,49:3.830350e-02):1.074334e-02):3.434729e-02,47:2.055325e-03):2.841225e-02):1.992972e-02,(44:4.427059e-03,(45:4.172363e-03,43:1.574329e-03):3.611023e-03):5.363651e-02):7.175497e-02,(42:5.117099e-02,41:6.636569e-03):5.129307e-03):4.234853e-02,40:1.964989e-02):2.712077e-01,(((((24:3.294318e-02,25:1.310082e-02):3.499196e-02,23:4.727401e-02):1.559914e-01,((34:7.752891e-03,((((39:2.826666e-02,38:8.990455e-03):4.803563e-02,36:4.757764e-03):5.739149e-03,37:7.806898e-03):1.208134e-01,35:9.025065e-03):1.545092e-02):1.150747e-01,33:1.866030e-02):1.015243e-01):7.691743e-02,32:1.790709e-02):9.591649e-02,(29:5.127776e-02,(26:1.197444e-02,(28:1.016095e-01,27:5.213105e-02):3.368087e-02):2.873486e-02):1.668785e-01):6.958228e-02):1.799983e-03,(30:2.546561e-02,31:2.368741e-02):7.550409e-02):2.627856e-01,((((16:1.840576e-02,20:6.927370e-03):5.051461e-02,(19:1.172271e-03,(17:3.573149e-02,(18:3.238617e-06,((9:1.323172e-02,(8:1.649036e-02,(5:1.560646e-02,((6:1.831990e-02,7:1.004806e-02):6.955758e-03,4:3.871540e-03):1.149449e-02):1.749572e-02):4.647810e-02):2.331273e-02,10:5.315830e-03):6.605881e-02):1.511728e-02):5.629481e-02):2.318759e-02):1.079041e-01,(((11:6.810277e-03,12:4.896778e-03):8.027117e-03,13:2.503472e-02):8.751275e-02,(15:6.761110e-03,14:3.506102e-03):3.119060e-02):5.969198e-02):2.568032e-02,(22:7.514295e-03,21:3.281099e-02):6.159653e-02):5.242571e-02):8.165573e-02,1:1.927961e-01);
   tree gen.134000 = [&U] ((((((14:3.988438e-03,15:2.585764e-03):1.680862e-02,(11:1.746376e-02,(12:1.845414e-02,13:3.090541e-02):8.539843e-03):1.397234e-01):1.154773e-01,(16:6.169364e-02,((((18:1.588998e-02,(((9:1.192573e-02,((7:2.892765e-02,(5:3.119843e-02,6:5.203500e-03):3.127876e-02):3.880725e-03,4:1.100131e-02):9.127459e-02):2.277150e-02,8:8.038655e-02):6.062547e-02,10:2.000764e-02):1.031254e-01):6.055945e-02,17:3.737662e-02):6.016317e-02,19:5.381634e-02):9.014204e-02,20:1.367207e-02):2.500231e-02):1.021983e-01):8.055907e-02,(21:3.243726e-02,22:1.520649e-02):4.859662e-02):7.885777e-02,((30:1.698798e-02,31:1.072495e-02):1.021642e-01,(((27:2.984061e-02,(29:2.532670e-01,(26:2.858948e-02,28:2.392914e-01):4.393573e-02):6.695503e-02):1.856044e-01,((33:2.941516e-03,((((37:4.485752e-02,36:2.710264e-02):2.575018e-02,(39:2.650580e-02,38:8.869257e-03):5.597969e-03):1.895654e-01,(35:5.619441e-03,34:7.549653e-02):1.509356e-02):1.801712e-01,(23:3.449017e-02,(25:4.596938e-03,24:2.081409e-02):1.041851e-01):2.417317e-01):1.891101e-02):1.824044e-01,32:6.782030e-03):8.897064e-02):9.130720e-02,((((((49:2.784542e-02,50:2.278104e-01):9.134908e-03,48:4.610040e-02):2.627730e-02,47:2.042308e-02):5.761486e-02,(46:3.896171e-02,(43:1.069942e-02,(45:1.910049e-03,44:2.609477e-02):1.259380e-02):9.240849e-02):2.446645e-02):9.315695e-02,(42:3.569318e-02,41:3.743116e-02):3.156405e-02):3.156303e-02,40:6.509763e-03):2.289348e-01):2.687104e-03):1.938761e-01):3.426869e-02,(2:4.131972e-02,3:3.297466e-02):1.312925e-01,1:2.014450e-01);
   tree gen.135000 = [&U] ((3:1.060512e-02,2:1.857356e-02):8.537602e-02,((((30:3.243231e-02,31:8.475722e-03):4.157187e-02,(32:2.087019e-03,(33:8.266398e-03,(((36:1.437296e-02,(37:1.960681e-02,(38:6.376773e-02,39:8.790852e-03):3.015217e-02):1.086214e-02):1.497631e-01,(34:4.311358e-02,35:1.016836e-02):8.795914e-03):1.159518e-01,(23:4.593980e-02,(25:7.264353e-03,24:4.430554e-02):2.089746e-02):1.999438e-01):5.608419e-02):1.757469e-01):1.970685e-01):6.760258e-03,((((28:3.278239e-02,27:9.919788e-02):7.752401e-03,29:7.600470e-02):3.219821e-02,26:8.654115e-03):1.333663e-01,(40:1.248621e-02,((41:1.230717e-02,42:3.138019e-02):1.065530e-02,((((49:2.228905e-02,48:5.955077e-02):2.924251e-02,50:1.890059e-01):5.451961e-03,(47:8.748795e-03,(43:3.155284e-03,(45:1.076412e-03,44:5.946162e-03):1.178723e-02):1.207412e-01):1.108303e-02):1.574106e-02,46:3.695383e-02):5.556991e-02):2.402403e-02):2.128398e-01):5.193546e-02):8.888775e-02,(((((13:7.853535e-02,(12:8.119682e-03,11:3.040361e-02):1.665466e-02):3.916791e-02,(15:1.634978e-03,14:1.062782e-03):6.143425e-02):2.574108e-01,(((10:1.664699e-04,(((((7:7.169548e-04,4:1.572910e-02):1.354357e-03,6:2.600964e-03):1.861326e-02,5:1.080809e-02):1.522979e-02,8:1.641013e-02):4.504990e-02,9:1.794993e-02):7.654508e-03):4.613958e-02,(17:1.042815e-01,18:4.860219e-03):4.606902e-02):5.685203e-02,(16:1.457405e-03,(20:4.610198e-02,19:4.698784e-02):1.745712e-02):1.557459e-02):8.734857e-02):9.516729e-02,22:1.268641e-02):1.426899e-02,21:8.585683e-03):1.500239e-01):9.037914e-02,1:1.077200e-01);
   tree gen.136000 = [&U] ((((22:6.756559e-03,21:2.198424e-02):4.694452e-02,(((14:8.761050e-03,15:1.055227e-02):3.879976e-02,((11:1.697941e-02,12:1.653904e-03):6.308957e-03,13:1.467744e-02):5.223766e-02):1.055560e-01,((((16:5.880582e-03,20:7.983335e-03):3.746998e-02,19:6.338121e-03):2.828712e-02,(((8:4.513516e-04,(5:4.027106e-03,(6:1.307911e-02,((9:5.810475e-02,7:3.218333e-02):8.120440e-03,4:2.001637e-03):2.817693e-02):1.658941e-02):2.756721e-02):4.558191e-02,10:1.915677e-02):3.302077e-02,18:2.187502e-03):1.815929e-02):3.394335e-02,17:8.346971e-03):9.704839e-02):1.177956e-01):4.662018e-02,(((33:3.241301e-02,((23:2.325518e-02,(25:3.342796e-03,24:2.277632e-02):3.320374e-02):1.635149e-01,((35:7.705076e-03,34:2.214416e-02):3.547500e-02,((39:5.145923e-03,38:1.992231e-02):6.334029e-02,(36:2.091832e-03,37:7.317322e-02):1.125045e-02):8.751161e-02):1.094449e-01):2.375172e-02):8.881557e-02,32:2.257976e-02):1.120191e-01,(((((41:4.455150e-02,((46:6.477552e-02,((43:4.128561e-03,45:3.957861e-04):1.674954e-02,44:3.042873e-03):4.406368e-02):1.747822e-03,((48:1.731263e-02,(49:2.214787e-02,50:1.084943e-01):1.237352e-02):4.952630e-02,47:1.109526e-02):4.460200e-02):7.111649e-02):6.019377e-03,42:1.156308e-02):6.127719e-02,40:7.441874e-03):1.639682e-01,((27:4.177851e-02,(28:7.094389e-02,29:3.898875e-02):6.442851e-03):5.972972e-03,26:8.645714e-03):1.358760e-01):9.150562e-02,(30:2.512168e-02,31:2.436674e-02):1.795214e-01):3.743687e-03):1.901889e-01):6.779451e-02,(2:8.763336e-03,3:7.015297e-02):4.289041e-02,1:2.160142e-01);
   tree gen.137000 = [&U] ((3:4.461916e-02,2:1.711912e-02):1.850454e-02,((((29:6.415192e-02,(27:9.778758e-02,28:7.290395e-02):1.724174e-02):8.759499e-03,26:3.630034e-04):1.226748e-01,(((40:4.764316e-03,((41:8.434713e-03,42:3.812808e-02):1.741416e-02,((46:1.999695e-02,((47:1.226652e-02,(49:3.410508e-02,48:2.177311e-02):1.586094e-02):2.493005e-02,(44:1.767114e-03,(45:4.097062e-03,43:3.276549e-03):6.984245e-03):4.264031e-02):4.639677e-02):1.967614e-02,50:1.728999e-01):3.371887e-02):3.097385e-02):1.734323e-01,(30:4.315268e-03,31:1.978293e-02):5.159633e-02):1.245691e-01,(32:2.884376e-02,(33:6.068016e-03,((24:2.399352e-02,(23:8.913499e-02,25:1.866688e-02):7.184694e-03):2.607561e-01,((35:2.414955e-02,34:8.548236e-04):6.121853e-02,((38:1.994081e-02,39:1.590312e-02):4.381560e-02,(36:8.616624e-03,37:7.502907e-03):2.168801e-02):1.349319e-01):8.093442e-02):4.047973e-02):9.688705e-02):1.141137e-01):1.473454e-01):4.863764e-02,((22:1.139606e-02,((((11:1.215070e-02,12:1.240996e-02):2.616231e-03,13:2.075126e-02):8.574225e-02,(15:9.949452e-03,14:2.745302e-02):5.644706e-02):7.165304e-02,((10:2.829768e-04,(9:3.063042e-02,((6:2.905541e-02,(7:5.202975e-03,4:7.431430e-03):9.760929e-03):3.210777e-02,(8:5.642097e-02,5:2.742621e-03):6.140650e-03):2.224265e-02):3.324642e-02):2.640018e-02,((((16:9.963920e-06,20:3.222365e-02):2.003986e-02,19:4.001471e-02):6.590548e-02,17:1.327665e-02):8.601259e-03,18:1.209945e-02):5.045777e-02):6.530012e-02):1.015110e-01):1.294194e-02,21:1.425355e-02):1.470652e-01):8.966378e-02,1:1.015846e-01);
   tree gen.138000 = [&U] ((3:4.367749e-02,2:1.117297e-02):2.433713e-02,(((((40:4.870604e-03,((41:4.410238e-04,42:2.848043e-02):2.530471e-02,(((44:9.990074e-03,45:2.848354e-03):7.408374e-03,43:5.854990e-04):1.050491e-02,((47:1.254018e-02,(49:3.273660e-02,(50:1.793318e-01,48:5.469625e-02):1.451063e-02):3.916126e-02):2.392414e-02,46:2.044306e-02):3.744692e-02):3.866458e-02):6.253513e-02):1.914405e-01,(((27:7.302993e-02,29:4.839556e-02):9.766956e-03,28:3.586054e-02):7.908999e-03,26:5.829885e-04):1.090109e-01):4.337670e-02,(((((35:7.582501e-03,34:2.797688e-02):5.691885e-02,((36:1.760483e-02,(38:2.038567e-02,39:2.469882e-03):3.927485e-02):4.052385e-03,37:1.041000e-02):6.623502e-02):7.351493e-02,33:1.930705e-03):1.022370e-01,((24:7.540678e-03,25:2.226369e-03):2.126725e-02,23:1.103272e-02):2.447666e-01):3.560831e-02,32:2.847924e-02):3.513158e-02):1.366345e-01,(30:3.418874e-02,31:2.022427e-02):4.997718e-02):1.186581e-01,((((13:2.426731e-02,(12:1.257384e-02,11:7.983802e-03):1.792421e-02):8.891917e-02,(15:1.898500e-02,14:4.562216e-02):8.897182e-02):7.325155e-02,((18:3.149374e-03,(17:8.534726e-03,(19:2.362566e-03,(20:2.638815e-02,16:2.291952e-02):6.223473e-02):4.799096e-02):1.275149e-02):4.403994e-02,((9:2.105131e-02,(8:1.718039e-02,(((7:5.319049e-03,4:1.161032e-02):1.004240e-02,6:1.769454e-02):7.971907e-03,5:4.057667e-04):7.103748e-03):1.571065e-02):1.121323e-02,10:8.419105e-03):3.753186e-02):5.906924e-02):1.187822e-01,(21:1.951228e-02,22:8.712223e-03):1.384441e-03):8.396894e-02):1.377399e-01,1:1.427965e-01);
   tree gen.139000 = [&U] ((3:4.531769e-02,2:5.287563e-04):5.282381e-02,(((((29:4.413622e-02,((27:6.349260e-02,28:3.321694e-02):1.069906e-02,26:2.407367e-02):1.380349e-02):4.849385e-02,(40:1.402668e-03,(((46:2.330058e-02,(43:3.725983e-03,(44:7.253377e-03,45:6.755412e-03):1.233013e-02):3.446942e-02):1.763772e-02,(47:1.135625e-02,(50:1.778342e-01,(49:3.648898e-02,48:5.036310e-02):2.529716e-02):5.180921e-03):5.376216e-02):3.717402e-02,(41:3.890549e-04,42:3.738084e-02):1.377321e-02):2.507881e-02):2.300788e-01):2.830946e-02,(32:2.150844e-02,(((24:1.411183e-02,25:2.942409e-03):7.946642e-02,23:5.694944e-03):8.715601e-02,(((35:3.191814e-02,34:2.682240e-02):5.494832e-02,((38:1.885713e-02,39:2.813669e-03):4.935467e-03,(36:1.638917e-02,37:2.210455e-02):1.897075e-02):9.092503e-02):5.298575e-02,33:2.057503e-03):5.978831e-02):2.421251e-02):1.003990e-01):3.703810e-02,(30:3.000614e-03,31:7.348714e-03):8.437765e-02):1.157115e-01,((21:1.716955e-02,22:5.170202e-03):3.104739e-02,(((13:9.758324e-03,(12:2.501625e-02,11:5.546611e-03):1.310200e-02):8.524990e-02,(15:7.841766e-04,14:1.018368e-03):6.402049e-02):1.403909e-01,(((((19:6.290791e-03,(20:1.010913e-02,16:2.197374e-02):5.966660e-02):1.251411e-02,17:4.008387e-02):1.197101e-02,18:2.924865e-03):5.165832e-02,(((5:1.505302e-02,8:1.701122e-02):6.151314e-03,(4:1.443952e-02,(7:1.142687e-03,6:6.953367e-03):7.128445e-02):1.654739e-02):1.552110e-02,9:1.809940e-02):1.274326e-02):2.303382e-02,10:1.287352e-02):1.131925e-01):8.432609e-02):1.835971e-01):1.217865e-01,1:1.525963e-01);
   tree gen.140000 = [&U] ((3:5.378675e-02,2:1.244552e-04):4.524431e-02,((((40:1.033578e-02,(((((48:2.593622e-02,(49:3.290697e-02,50:2.115883e-01):7.868437e-03):1.506268e-02,47:8.617317e-03):1.412035e-02,((43:8.572917e-03,45:9.100887e-04):2.077930e-02,44:6.326005e-03):2.376923e-02):7.240971e-02,46:5.201300e-02):5.082914e-02,(41:1.236131e-02,42:3.504098e-02):1.652778e-02):9.090172e-02):1.986271e-01,(30:3.570151e-03,31:4.524236e-02):1.147936e-01):4.854600e-02,((((27:7.554392e-02,28:3.952174e-02):2.458947e-02,26:5.718021e-04):1.050141e-01,29:5.791807e-02):8.843260e-02,(32:2.477620e-03,((((24:1.679035e-02,25:2.760394e-02):5.862932e-02,23:6.775883e-03):1.870979e-01,((35:3.181856e-02,34:2.078409e-02):3.239668e-02,((36:2.934219e-02,37:2.420996e-03):6.022712e-03,(38:9.480265e-03,39:9.660673e-03):5.319893e-02):1.261791e-01):1.117588e-01):2.316745e-02,33:3.392409e-02):9.169027e-02):1.402453e-01):3.906696e-02):1.695092e-01,((21:2.127170e-02,22:2.989347e-03):3.912630e-02,(((13:1.460622e-02,(12:3.626029e-02,11:3.172372e-02):1.766294e-02):9.293168e-02,(15:7.968189e-04,14:3.868034e-04):1.107643e-02):9.950181e-02,(((((((8:7.173033e-03,((5:7.529003e-04,((7:6.213296e-03,4:2.202481e-03):1.839182e-02,6:1.802787e-02):8.217435e-03):2.171475e-02,9:2.153479e-02):1.226306e-02):5.535004e-02,10:2.107050e-04):5.589875e-02,18:7.063010e-03):4.407214e-02,17:1.121359e-02):1.939333e-02,19:5.198740e-04):7.784311e-02,20:1.622101e-02):4.292114e-03,16:5.870033e-03):1.273770e-01):9.002512e-02):5.838100e-02):1.449024e-01,1:1.355893e-01);
   tree gen.141000 = [&U] ((2:4.738184e-02,3:1.911046e-02):7.310041e-02,(((22:3.862717e-03,21:2.966952e-04):4.720876e-02,(((11:8.883827e-03,(13:9.255323e-03,12:5.695379e-03):2.958268e-03):9.281580e-02,(14:1.482105e-03,15:1.809030e-03):3.500482e-02):1.285305e-01,(((10:1.132086e-02,(9:1.317043e-02,(8:9.157852e-03,(5:7.951484e-03,(4:3.869401e-02,(6:1.801016e-02,7:1.078742e-02):1.372312e-02):1.988688e-02):1.134028e-02):2.636953e-02):5.676994e-02):7.212337e-02,18:3.573071e-03):5.696141e-02,(17:7.966173e-02,((16:1.232761e-02,20:9.415345e-03):4.306656e-02,19:3.419345e-03):4.987356e-02):9.788474e-03):1.292019e-01):5.650085e-02):9.090597e-02,((((32:1.141666e-02,((((34:1.599706e-02,35:5.437323e-03):1.467953e-02,((36:1.555019e-03,(39:2.436878e-02,38:9.000434e-03):3.399021e-02):2.724850e-02,37:4.647183e-02):1.585455e-01):5.036526e-02,33:3.030672e-02):1.711246e-01,((25:2.468098e-02,24:3.403063e-02):6.274194e-03,23:9.179873e-02):1.776190e-01):6.888071e-02):1.214744e-01,((28:1.268056e-01,(29:6.943100e-02,26:1.299960e-01):6.294134e-03):1.263529e-02,27:4.838430e-02):2.487199e-01):1.078839e-04,(((41:1.643735e-02,(((((49:8.073048e-03,48:8.686679e-02):8.553341e-02,47:2.134111e-02):9.692825e-02,46:2.994159e-02):8.280883e-03,((43:2.302053e-02,44:1.249601e-02):9.500113e-03,45:1.044117e-02):7.032337e-02):3.664949e-02,50:2.020221e-01):4.077228e-02):1.265765e-02,42:7.277442e-02):4.380702e-02,40:5.982740e-03):2.829391e-01):3.764217e-02,(30:6.114311e-02,31:1.046262e-02):9.767072e-02):1.361507e-01):2.101583e-02,1:2.419801e-01);
   tree gen.142000 = [&U] (((((((((26:1.114576e-02,29:4.382831e-02):1.018482e-02,28:4.741161e-02):4.477631e-02,27:3.212200e-02):1.701039e-01,((33:2.012215e-02,((35:1.419598e-02,((38:6.576290e-03,39:6.296991e-03):1.356126e-02,(37:3.571502e-02,36:5.515850e-03):1.253345e-02):1.655707e-01):9.084209e-03,34:7.233673e-02):8.476317e-02):3.930498e-02,((24:4.990250e-02,25:2.144968e-03):5.451120e-02,23:4.062905e-03):1.337530e-01):8.106793e-03):3.626242e-02,(32:8.429529e-04,(40:1.828597e-02,((((((49:2.607672e-02,50:1.530670e-01):6.289284e-03,48:4.380659e-02):6.167922e-02,47:5.811093e-03):1.664849e-02,46:1.346278e-02):2.762958e-02,(44:2.944633e-02,(43:8.091890e-03,45:1.935768e-03):1.519244e-02):5.772736e-02):7.137156e-02,(42:3.331676e-02,41:2.841549e-02):3.764908e-02):3.944014e-02):1.581490e-01):9.094755e-03):1.222205e-01,(30:1.475408e-02,31:7.677192e-03):1.239168e-01):5.454077e-02,((21:1.425818e-02,22:6.815998e-03):1.947117e-02,(((13:1.007647e-02,(12:9.876403e-03,11:1.206820e-02):2.184927e-02):8.081628e-02,(15:1.267807e-02,14:1.601982e-02):6.512660e-02):5.952118e-02,((19:2.534208e-02,(20:6.624528e-03,16:1.536949e-02):4.885178e-02):4.108877e-02,(17:3.456631e-02,(((8:1.697246e-03,(5:4.074769e-03,((9:2.909034e-02,(7:1.146816e-03,6:2.391034e-02):1.159815e-01):3.634980e-02,4:9.931871e-03):2.377886e-02):3.136786e-02):3.359221e-02,10:1.920709e-02):2.499438e-02,18:1.829426e-02):1.611895e-02):4.440908e-03):8.417992e-02):2.905766e-02):7.745994e-02):1.288842e-01,2:3.438229e-03):2.780734e-03,3:6.555930e-02,1:1.911309e-01);
   tree gen.143000 = [&U] (((((30:6.495135e-03,31:1.330645e-02):3.805444e-02,(((33:8.495116e-03,(((((37:9.589736e-03,36:7.595694e-05):2.239090e-04,(39:8.785612e-03,38:1.666369e-02):1.418438e-02):7.036458e-02,35:4.414495e-03):3.644705e-02,34:7.319010e-03):6.814777e-02,(23:2.532248e-03,(25:1.346607e-02,24:2.135282e-02):6.168834e-02):1.485302e-01):1.875584e-02):4.785942e-02,32:7.525210e-03):4.660068e-02,(26:9.124771e-03,(29:4.735830e-02,(27:1.284673e-02,28:6.563145e-02):5.490080e-02):2.842102e-02):1.088912e-01):7.498158e-02):7.624598e-04,((((((49:7.055443e-03,48:6.922324e-02):3.134207e-02,47:5.324177e-03):1.681713e-02,46:3.917480e-02):3.442278e-02,(50:1.519887e-01,((45:4.552608e-02,44:3.224662e-02):1.633818e-03,43:1.322744e-03):6.245264e-02):2.313220e-02):5.419048e-02,(41:1.306517e-02,42:4.550636e-02):1.502457e-02):4.513035e-02,40:2.413940e-02):1.643746e-01):3.116567e-01,(22:5.403192e-02,(21:3.513786e-03,(((19:4.910902e-02,(20:1.382508e-02,16:1.836672e-02):1.888974e-02):6.443136e-03,(((10:4.972664e-03,(9:2.541375e-02,(8:7.501477e-02,(((7:5.398749e-02,4:1.288234e-02):1.505212e-02,6:5.108434e-03):1.083544e-02,5:9.537077e-04):2.641914e-02):3.233141e-02):4.138186e-02):5.126564e-02,18:7.546432e-03):1.677863e-02,17:4.756261e-02):5.693051e-03):1.205221e-01,((13:9.804243e-04,(11:4.106616e-02,12:3.220631e-03):2.772902e-02):7.551156e-02,(14:5.455334e-04,15:1.019340e-02):5.972400e-02):1.049322e-01):3.533770e-02):3.938904e-02):9.167027e-02):1.650965e-01,(3:1.015126e-02,2:1.051902e-02):6.475675e-02,1:9.929852e-02);
   tree gen.144000 = [&U] ((2:3.200889e-02,3:1.988988e-02):5.557672e-02,((((((11:1.924514e-02,12:2.222911e-02):1.621142e-02,13:8.725389e-04):1.367053e-01,(15:4.769701e-04,14:9.256123e-04):3.360341e-02):4.483509e-02,(19:1.495270e-02,((17:4.758697e-02,(((4:3.386819e-02,((9:5.539597e-02,(5:2.602282e-03,8:1.360579e-02):1.587070e-02):4.172691e-03,(6:7.535504e-03,7:1.581972e-04):4.889240e-03):7.754711e-03):6.147717e-02,10:3.407750e-02):2.903739e-02,18:9.353891e-03):1.767817e-02):4.005741e-02,(20:1.786688e-02,16:3.594524e-02):9.965445e-03):1.789909e-02):7.765474e-02):6.298391e-02,(21:2.121216e-02,22:8.472347e-03):8.664544e-02):2.268282e-03,((32:1.122774e-02,(((((37:3.832009e-03,36:9.228528e-03):3.121457e-03,(38:7.691945e-03,39:4.901728e-03):2.971367e-02):7.291944e-02,(34:5.227891e-02,35:4.905044e-03):9.624962e-03):3.635891e-02,(23:5.590872e-03,(24:1.875544e-02,25:2.940116e-03):4.708599e-02):1.119053e-01):2.510598e-02,33:1.552065e-03):8.389770e-02):1.051105e-01,((30:4.789667e-03,31:9.851727e-03):4.287067e-02,(((42:3.071291e-02,(41:6.622430e-03,(((47:4.604928e-03,((48:1.182594e-02,50:1.335240e-01):4.943992e-02,49:2.812997e-02):1.974193e-02):3.323422e-02,46:1.818152e-02):3.315703e-02,(43:3.558389e-04,(45:3.345610e-03,44:3.964027e-03):7.676675e-04):2.880236e-02):1.015216e-01):1.182020e-02):5.148905e-02,40:1.804017e-03):1.126835e-01,(27:5.537535e-02,((29:5.652191e-02,28:6.064653e-02):6.032281e-03,26:3.863548e-03):2.050285e-02):9.793436e-02):3.243497e-02):4.912887e-02):1.928847e-01):2.070073e-01,1:1.415417e-01);
   tree gen.145000 = [&U] ((2:3.490002e-02,3:5.077148e-03):1.001231e-01,(((21:5.542476e-03,22:3.381093e-02):1.416893e-02,(((((17:2.493482e-02,(18:1.740847e-03,((((9:5.406347e-02,((7:1.093425e-03,6:9.243741e-03):1.507129e-02,4:1.245896e-02):5.272009e-03):3.189874e-02,5:6.577971e-05):2.104668e-02,8:2.606652e-03):3.943397e-02,10:5.941018e-03):2.483519e-02):9.128886e-03):6.640542e-02,19:1.058973e-02):3.822110e-02,16:3.903573e-02):5.317557e-03,20:7.094884e-03):8.621484e-02,(((11:3.402306e-02,12:2.423690e-02):9.157410e-03,13:2.656898e-03):1.313257e-01,(15:1.925613e-03,14:1.189278e-03):5.184697e-02):9.586776e-02):1.578404e-01):1.147473e-01,(((32:2.268335e-02,(33:2.697770e-03,((23:2.029971e-02,(24:2.044948e-02,25:2.769712e-02):5.133893e-02):2.916233e-01,(((37:4.301126e-02,36:1.006795e-03):1.711089e-02,(38:8.502283e-03,39:1.761712e-02):5.902969e-03):8.617412e-02,(34:9.447412e-03,35:5.040255e-03):1.054015e-02):5.741361e-02):2.499430e-03):1.438076e-01):8.554780e-02,((41:1.781318e-02,(42:4.681434e-02,(((45:5.463866e-03,(44:6.117245e-03,43:1.151692e-02):3.662960e-04):6.250161e-02,46:9.024743e-02):4.081351e-02,(47:4.823537e-02,(49:3.136231e-02,(50:1.435845e-01,48:1.437117e-02):1.926968e-02):1.443217e-02):4.711039e-02):1.279911e-01):1.410412e-02):2.506660e-02,40:5.456375e-02):3.163686e-01):9.773647e-03,((((27:5.900002e-02,28:5.941278e-02):5.692391e-02,26:4.376063e-03):1.074790e-02,29:4.093265e-02):1.130939e-01,(30:1.840114e-02,31:3.987858e-02):1.699328e-01):1.365432e-02):8.365361e-02):1.058152e-01,1:9.753386e-02);
   tree gen.146000 = [&U] ((2:1.117416e-02,3:3.440430e-02):7.279287e-02,((((((46:1.357723e-02,(44:2.097620e-02,(43:6.101996e-02,45:1.221598e-03):4.282291e-02):1.203485e-01):1.587952e-03,(47:1.106129e-02,((50:1.650593e-01,49:5.096248e-02):2.142591e-03,48:4.018182e-02):3.040274e-02):5.522079e-02):8.910268e-02,(42:5.487377e-02,41:2.454320e-02):3.806582e-02):5.078909e-03,40:3.186139e-02):4.158060e-01,(((32:4.044941e-02,((23:9.504591e-03,(24:2.397000e-02,25:6.110278e-02):1.272319e-01):2.119297e-01,(33:6.037306e-02,(((38:9.966013e-03,39:2.065004e-02):8.535416e-03,(36:9.296194e-03,37:2.854147e-02):3.560672e-02):1.030390e-01,(34:3.124335e-02,35:4.978930e-03):1.141031e-02):7.027236e-02):6.653647e-03):1.570684e-01):6.422175e-02,(30:1.328896e-02,31:4.674397e-02):1.979855e-01):1.172033e-01,(((27:9.128129e-02,28:6.964113e-02):4.199236e-02,29:6.729051e-02):1.190375e-02,26:4.744719e-03):2.518948e-01):5.141689e-02):3.628902e-02,(22:1.103337e-02,(21:6.664532e-03,(((16:3.341282e-02,20:8.766850e-03):1.778283e-02,((((9:6.466619e-02,(8:1.960289e-02,((6:2.410881e-02,(4:1.494824e-02,7:2.680578e-03):5.708143e-03):2.039963e-02,5:7.973933e-04):1.584636e-02):1.322796e-02):4.110780e-02,10:2.508121e-03):9.314339e-02,(18:5.386006e-03,17:6.951567e-02):8.829063e-03):5.231038e-02,19:8.714102e-03):1.435754e-02):9.870493e-02,(((11:3.988038e-02,12:2.840947e-02):1.073393e-02,13:3.114303e-03):1.539343e-01,(15:1.495977e-02,14:8.624458e-04):1.132494e-01):6.533377e-02):7.292602e-02):5.982862e-02):1.110133e-01):1.129758e-01,1:1.774725e-01);
   tree gen.147000 = [&U] ((((((29:1.196092e-01,26:1.507332e-02):7.925725e-02,(27:1.336118e-01,28:1.164397e-01):2.962451e-02):1.559131e-01,((40:4.909765e-02,((42:6.996169e-02,41:4.635846e-03):1.726717e-02,((44:3.254396e-02,(45:2.051505e-02,43:3.578074e-03):1.828905e-02):6.221802e-02,((47:3.236809e-02,(49:6.836078e-02,(50:1.745464e-01,48:2.326832e-02):3.789596e-02):3.164061e-02):1.106317e-02,46:2.329053e-02):2.798811e-02):7.875696e-02):3.930897e-02):2.148995e-01,(30:6.679038e-02,31:1.055480e-02):1.473875e-01):5.958220e-03):3.289214e-03,((((((39:9.047481e-03,38:1.293144e-02):1.196631e-02,(36:1.352545e-03,37:1.191738e-02):6.858043e-03):6.950956e-02,(34:4.576865e-03,35:7.286731e-03):1.463877e-04):2.648348e-01,33:5.504168e-03):1.605805e-01,(23:2.981095e-02,(25:3.663633e-02,24:9.282081e-03):2.442856e-02):1.776954e-01):5.134827e-02,32:4.419538e-03):1.206770e-01):1.104934e-01,((21:2.657695e-02,((20:1.342744e-02,((19:3.673795e-02,((18:8.867109e-03,(10:4.388204e-02,(9:6.027584e-02,(((7:3.143003e-02,(4:3.682776e-02,6:3.339603e-03):1.369962e-03):1.626791e-02,5:8.571447e-03):2.519435e-02,8:1.260015e-02):6.605276e-02):7.397241e-02):3.441700e-02):3.041260e-02,17:1.113744e-02):4.214693e-02):8.473414e-02,16:6.494039e-03):3.575033e-02):3.479243e-02,(((13:6.439980e-02,12:1.883394e-02):2.001975e-02,11:4.872180e-02):8.505273e-02,(14:2.296668e-03,15:1.132939e-02):1.394918e-01):1.449339e-01):1.118300e-01):2.139835e-02,22:3.143545e-03):1.261255e-01):6.781249e-02,(3:1.138594e-01,2:9.068815e-03):9.515818e-02,1:3.449537e-01);
   tree gen.148000 = [&U] ((2:1.864938e-02,3:5.474328e-02):1.920338e-02,(((((27:4.010597e-02,(28:3.781638e-02,(29:1.512939e-01,26:2.492397e-02):1.261915e-02):1.208479e-01):1.528062e-01,(30:1.148776e-02,31:9.976255e-03):1.074407e-01):2.395026e-03,(((((44:1.644132e-02,(43:7.855345e-04,45:3.614611e-03):1.585125e-02):6.512724e-02,46:1.356324e-02):7.096527e-02,(47:8.393640e-03,((49:1.278328e-02,50:1.318830e-01):1.930136e-02,48:3.530426e-02):1.371978e-02):9.871514e-03):4.610622e-02,(42:2.452062e-02,41:4.923195e-02):6.306192e-02):1.298932e-02,40:6.915744e-03):2.376977e-01):5.894130e-02,(32:6.041810e-03,((((35:3.258762e-02,34:3.504247e-02):1.196384e-02,(((38:1.683999e-02,39:9.206704e-03):4.615601e-02,36:6.954571e-03):3.048509e-02,37:2.352847e-03):1.373508e-01):1.287940e-01,33:6.324690e-03):1.029668e-01,(23:2.680893e-02,(24:2.344535e-02,25:3.286990e-02):2.004037e-02):2.105241e-01):1.092586e-01):9.181407e-02):1.481301e-01,((22:1.092272e-03,21:6.235951e-03):2.864797e-02,((((((9:3.994630e-02,((5:4.063093e-03,((7:1.900852e-02,6:3.267926e-03):9.967337e-03,4:2.919042e-03):1.985691e-02):2.719724e-02,8:1.244433e-02):2.488732e-02):3.650266e-02,10:5.898788e-03):1.412217e-01,18:2.111869e-03):3.944481e-02,((16:1.529821e-02,20:2.271262e-03):5.344191e-02,19:3.579014e-03):1.470436e-02):6.890939e-02,17:1.367767e-02):1.163661e-01,(((11:1.383629e-02,12:1.027608e-02):1.663601e-02,13:2.003341e-02):9.595205e-02,(15:2.523132e-02,14:1.523869e-02):2.331333e-02):1.585851e-01):8.756129e-02):9.702879e-02):1.651200e-01,1:1.566041e-01);
   tree gen.149000 = [&U] ((3:3.145878e-02,2:5.029586e-03):2.838541e-02,((((27:8.457158e-02,((26:2.503397e-02,29:1.487961e-01):7.364027e-02,28:3.103775e-02):5.329191e-02):1.152397e-01,((32:3.737333e-03,((34:6.787201e-04,(35:2.271805e-02,(37:1.850755e-02,(36:1.668945e-02,(39:3.072199e-02,38:9.678818e-03):4.583376e-02):3.312558e-02):1.193984e-01):2.261458e-02):1.005268e-01,33:1.700713e-02):1.205424e-01):6.777149e-02,(40:1.049181e-02,((41:5.306810e-03,((46:8.256002e-02,(((49:2.149072e-02,48:3.043850e-02):1.066946e-02,47:6.960945e-04):5.706117e-03,50:1.976600e-01):2.105184e-02):2.204848e-02,((43:1.563792e-02,45:5.450816e-04):3.267165e-03,44:1.630840e-02):6.438085e-02):6.036249e-02):2.339615e-02,42:2.974680e-02):3.970806e-02):1.746918e-01):2.310872e-02):2.674771e-02,((24:5.527757e-03,(25:1.123638e-03,23:6.088439e-02):2.245000e-02):1.895656e-01,(30:7.762749e-03,31:2.137213e-02):5.121637e-02):1.360899e-02):1.454469e-01,((21:2.271259e-02,(((19:2.356841e-02,((17:8.579088e-03,18:1.570744e-02):2.979415e-03,(10:1.519999e-02,(9:1.935872e-02,((5:1.837647e-03,(7:1.488382e-02,(6:5.412478e-03,4:5.109727e-03):2.534898e-02):2.818030e-02):7.254837e-03,8:5.117327e-03):9.959240e-02):8.071647e-02):6.486577e-02):2.637354e-02):9.472057e-03,(16:2.671522e-02,20:2.133159e-02):1.218756e-02):6.597324e-02,(((12:2.822319e-02,11:2.120154e-02):1.201042e-02,13:1.418264e-03):6.469545e-02,(14:1.136825e-02,15:4.621740e-03):7.234307e-02):1.268934e-01):1.409848e-01):3.951392e-02,22:1.506523e-03):4.628736e-02):9.070922e-02,1:1.784322e-01);
   tree gen.150000 = [&U] ((((((20:1.567485e-02,16:4.365406e-02):7.097840e-03,(19:6.743597e-03,((((9:1.697028e-02,(((6:4.672757e-03,(5:1.455538e-02,8:3.218186e-02):1.287876e-02):7.579280e-03,7:3.325023e-03):1.508552e-02,4:1.042240e-02):1.769704e-02):3.887527e-02,10:2.049440e-02):5.049516e-02,18:2.223649e-02):4.123293e-03,17:6.145825e-02):2.303997e-02):2.391486e-02):2.099077e-02,((14:8.581204e-03,15:4.520956e-03):2.443470e-03,(11:3.116992e-02,(13:1.312143e-02,12:6.133728e-04):1.723180e-02):5.688111e-02):1.662837e-01):1.093131e-01,(21:1.788870e-02,22:1.917176e-02):4.495062e-02):8.798198e-02,((((23:2.908908e-02,(24:8.419063e-03,25:7.580468e-03):2.114665e-03):1.708656e-01,(((34:5.128732e-02,35:6.188712e-04):4.194418e-02,(37:1.859893e-02,((38:9.367854e-03,39:1.680038e-02):3.237915e-02,36:1.605935e-02):3.975233e-02):1.018525e-01):1.819366e-01,33:1.141326e-02):4.045289e-02):1.072323e-01,32:6.816172e-03):6.707731e-02,((30:1.809116e-03,31:2.312314e-02):1.320075e-01,((((27:8.014774e-02,28:7.602712e-02):1.612231e-03,29:1.478444e-01):2.000922e-02,26:2.834527e-03):1.158208e-01,(((((((45:1.049955e-02,43:1.961834e-02):1.416167e-03,44:4.268579e-03):4.666164e-02,46:7.405859e-02):9.121943e-04,(47:4.340432e-03,(48:2.631119e-02,49:5.947209e-02):4.825054e-02):6.218999e-02):4.220840e-02,(41:3.572426e-02,42:2.673293e-02):3.427424e-02):2.088468e-03,40:6.044097e-02):1.081962e-01,50:1.047820e-01):1.495142e-01):3.103324e-03):6.697725e-02):1.021070e-01):1.139684e-01,(2:1.886436e-02,3:2.489782e-02):3.049862e-02,1:1.591666e-01);
   tree gen.151000 = [&U] ((((((20:1.158676e-03,(16:2.663760e-02,(19:4.878980e-03,((((9:1.940877e-02,(((6:2.314376e-03,(5:4.862940e-03,8:6.074969e-03):2.542459e-02):3.208592e-03,4:1.277253e-02):5.953043e-03,7:5.443747e-03):1.812290e-02):2.526848e-02,10:5.301103e-03):1.459637e-02,18:4.409929e-03):1.982369e-03,17:1.779517e-02):3.596103e-02):3.040812e-02):3.994592e-03):5.183125e-02,((14:3.204121e-02,15:4.533724e-03):7.180774e-02,((12:1.723239e-02,11:1.173387e-02):9.573550e-03,13:1.798548e-02):3.264952e-02):2.443378e-02):1.058170e-01,22:1.010854e-03):3.112359e-03,21:5.524721e-03):9.282293e-02,(((28:6.538796e-02,27:8.895419e-02):1.053715e-03,(26:1.817758e-03,29:1.047653e-01):1.819636e-03):8.807833e-02,(((((33:7.694603e-03,((34:2.235026e-02,((37:1.206385e-02,36:2.254603e-04):1.145568e-02,(38:6.029043e-03,39:4.422738e-03):2.149968e-02):6.918104e-02):1.391773e-02,35:3.241560e-03):8.263932e-02):2.319485e-02,(23:1.695104e-02,(24:3.949504e-03,25:2.374274e-02):1.780247e-02):1.057879e-01):2.596169e-02,32:3.283103e-03):5.890313e-02,(30:1.167973e-03,31:4.426507e-02):6.287629e-02):4.605133e-02,(((46:4.766326e-02,((45:9.151234e-03,43:1.208528e-02):1.320995e-02,44:1.014442e-02):3.130890e-02):1.229216e-02,((47:5.025862e-04,(48:1.693358e-02,49:1.148048e-02):2.264089e-02):1.911927e-02,(40:3.889912e-02,(41:5.417027e-03,42:2.429089e-02):1.212656e-02):6.349333e-02):1.502420e-02):8.425742e-02,50:5.482424e-02):1.402849e-01):1.021576e-02):3.018668e-02):5.469579e-02,(2:3.052894e-03,3:3.250412e-02):1.805806e-02,1:1.436441e-01);
   tree gen.152000 = [&U] ((2:5.494029e-03,3:3.895065e-02):3.643591e-02,(((((27:8.740634e-02,28:3.312932e-02):4.254555e-02,29:4.025948e-02):1.208936e-02,26:2.118449e-02):1.135909e-01,((32:9.371341e-03,((33:8.885745e-03,((((38:2.844330e-03,39:2.934445e-02):4.394704e-02,(36:3.943590e-02,37:3.140334e-02):1.844009e-02):1.585768e-01,34:2.723416e-02):1.863546e-03,35:2.452297e-02):9.569226e-02):5.316844e-02,(23:2.103680e-02,(25:2.036134e-02,24:7.732475e-03):4.113777e-02):2.434280e-01):1.423169e-01):1.581641e-01,((30:1.177072e-02,31:7.477237e-03):1.348856e-01,((((46:4.472072e-02,((43:1.162959e-02,45:9.595375e-03):2.881623e-02,44:6.088266e-02):6.022721e-02):1.644752e-02,(49:2.332351e-02,((50:1.803495e-01,48:6.239238e-02):3.491019e-02,47:7.193050e-03):6.132978e-02):5.738616e-02):4.680369e-02,(41:1.841251e-02,42:6.446770e-02):1.985440e-02):4.560696e-02,40:2.508790e-02):1.906079e-01):3.349749e-03):9.285106e-02):1.581060e-01,((((16:2.398689e-02,20:1.517699e-02):1.103168e-02,(19:3.709847e-02,(17:2.388955e-02,(18:5.089083e-03,(((8:1.807036e-02,((7:7.207820e-03,(4:2.707151e-02,6:1.267446e-02):1.407132e-02):4.166150e-02,5:2.232988e-03):1.465639e-02):7.111672e-02,9:1.501028e-02):3.415138e-02,10:7.138574e-03):2.712272e-02):3.020155e-02):3.722138e-02):3.560257e-02):8.455142e-02,((13:3.507529e-03,(12:7.487880e-03,11:7.653070e-02):7.646701e-02):6.434697e-02,(15:9.705842e-03,14:6.296363e-04):1.191945e-01):2.851805e-02):4.855203e-02,(21:3.210283e-02,22:5.235316e-02):3.321537e-02):2.459474e-02):6.308103e-02,1:1.625566e-01);
   tree gen.153000 = [&U] (((((((19:6.063262e-03,(17:9.356924e-03,(18:1.064436e-02,((9:1.319618e-02,((((7:6.593596e-03,4:2.277306e-02):1.001370e-02,6:4.634233e-02):3.792582e-02,5:3.573500e-03):1.144731e-02,8:1.413386e-02):1.305499e-02):3.812945e-02,10:3.833092e-02):5.295847e-02):2.018074e-03):6.772457e-02):4.316773e-02,16:2.835025e-02):1.522348e-02,20:3.133159e-03):1.029944e-01,((14:2.235292e-02,15:5.988838e-03):6.214327e-02,(13:9.090656e-03,(11:2.318302e-02,12:5.674243e-03):2.690299e-02):7.344775e-02):1.186913e-01):1.120749e-01,(21:6.651672e-03,22:2.273755e-03):3.426616e-02):9.024131e-02,((((28:8.288696e-02,27:2.955276e-02):5.524109e-02,(29:1.626688e-01,26:8.456816e-03):1.568998e-03):1.447741e-01,((32:4.360137e-02,(((((38:6.789319e-03,39:6.291775e-03):1.180240e-02,(36:3.353262e-02,37:2.206488e-02):1.850681e-02):1.500676e-01,(34:3.398647e-02,35:1.317913e-04):6.411528e-02):1.229429e-01,33:2.594657e-02):1.419195e-01,(23:2.616968e-02,(24:2.351524e-02,25:2.705611e-03):3.236695e-02):2.165292e-01):1.580472e-01):2.551094e-02,(30:4.890667e-02,31:1.796023e-02):1.041123e-01):4.708801e-02):4.784717e-02,((((41:2.920414e-02,42:4.333410e-02):2.278789e-02,40:3.710231e-02):2.325685e-02,(46:2.245145e-02,(((45:1.131818e-02,43:8.260856e-04):1.778254e-02,44:4.782290e-02):6.635932e-02,((48:1.160131e-01,47:3.235271e-04):3.405888e-02,49:2.816472e-02):3.109184e-02):1.977965e-02):4.544432e-02):9.139270e-02,50:6.468678e-02):1.989629e-01):1.153706e-01):1.425830e-01,(2:1.753192e-02,3:5.906662e-02):6.039398e-02,1:1.399104e-01);
   tree gen.154000 = [&U] (((((17:4.903884e-02,((18:1.033617e-02,(((5:1.580513e-02,(8:1.708248e-02,(4:6.725161e-03,(7:1.862560e-03,6:4.569561e-02):1.304709e-02):2.424440e-02):2.699522e-02):2.536709e-02,9:8.963712e-03):2.719094e-02,10:3.722111e-02):9.775514e-02):1.970881e-02,((20:2.179444e-02,16:1.315275e-02):3.959684e-02,19:1.683612e-03):3.597662e-02):2.018966e-02):4.219689e-02,((14:5.100879e-03,15:5.815440e-03):9.824963e-02,(13:8.827450e-03,(11:2.137702e-02,12:2.864277e-02):1.458948e-02):1.600342e-01):1.152548e-01):1.307513e-01,(21:6.459084e-03,22:1.856332e-02):3.306952e-02):9.977703e-02,(((((41:2.518950e-02,42:2.824684e-02):3.215803e-02,40:3.602807e-02):3.496782e-02,((((48:7.773369e-02,49:1.176646e-02):3.954726e-02,47:3.141599e-04):3.971382e-02,46:5.228148e-02):1.152998e-02,(45:1.692904e-03,(43:2.823963e-02,44:7.186630e-03):8.876503e-03):8.027460e-02):1.889955e-02):8.348430e-02,50:1.057560e-01):1.454331e-01,(((30:1.366384e-02,31:1.157267e-02):9.672538e-02,(((28:9.047863e-02,27:2.869711e-02):6.895771e-02,29:8.305333e-02):6.116553e-03,26:1.178950e-02):3.625670e-01):5.004445e-03,(32:4.233896e-02,((23:3.317884e-02,(24:2.998563e-02,25:4.582124e-03):3.142981e-02):1.932174e-01,(((((38:3.187071e-03,39:1.484713e-02):3.954114e-02,(36:2.699766e-02,37:2.169018e-02):9.637478e-03):1.230790e-01,34:2.628998e-02):6.557697e-04,35:1.113492e-03):1.103278e-01,33:9.701103e-02):2.059810e-02):1.012348e-01):8.203342e-02):2.985896e-02):6.563945e-02):7.525192e-02,(2:8.511074e-03,3:4.866448e-02):5.864537e-02,1:2.293953e-01);
   tree gen.155000 = [&U] (((((((20:2.841946e-02,16:4.048335e-02):2.355892e-02,19:8.852662e-04):9.859530e-02,(17:6.896610e-02,(18:5.986785e-04,(((7:1.157696e-03,(6:3.145749e-02,(4:9.899845e-03,(8:9.710193e-02,5:1.208918e-02):5.340141e-02):2.258175e-02):1.487516e-02):7.975740e-02,9:1.043673e-02):3.050625e-02,10:1.484857e-03):5.794402e-02):6.758097e-02):6.817554e-03):1.532356e-01,((14:3.680814e-02,15:1.646932e-02):1.175791e-02,(13:1.232619e-02,(11:2.917915e-02,12:3.909673e-02):2.629295e-02):3.123466e-01):2.670918e-01):9.572956e-02,(21:8.816502e-03,22:2.533851e-02):5.398502e-02):7.411082e-02,((32:1.385758e-02,((23:1.078964e-02,(24:1.617421e-02,25:1.997540e-02):3.334749e-02):3.392572e-01,(((35:2.209866e-02,(((38:1.497519e-02,39:2.026599e-02):6.269016e-02,36:3.633767e-02):5.204011e-02,37:4.019765e-02):1.617898e-01):1.361270e-02,34:3.420940e-02):1.505949e-01,33:4.939767e-02):2.811594e-02):1.073390e-01):1.307296e-01,(((((28:1.510848e-01,27:5.214848e-02):3.589618e-02,26:1.598601e-02):3.560875e-02,29:1.155098e-01):4.529659e-01,((((41:4.393121e-03,42:3.215057e-02):9.507388e-02,(46:6.162435e-02,(((48:1.061047e-01,49:6.203891e-02):8.086279e-02,47:6.303268e-03):2.209472e-02,(45:9.768082e-04,(43:8.211361e-03,44:9.809586e-03):8.681334e-03):9.845752e-02):5.350622e-03):4.611900e-02):2.706578e-02,40:4.143302e-02):9.509734e-02,50:1.936983e-01):8.965025e-02):1.151954e-02,(30:1.845458e-02,31:1.900837e-03):1.629118e-01):1.029951e-02):1.696458e-01):1.072016e-01,(2:1.941805e-02,3:3.999095e-02):2.057024e-01,1:2.241783e-01);
   tree gen.156000 = [&U] (3:8.813611e-03,(2:1.953578e-02,((((((19:1.793661e-02,(17:2.785831e-02,(18:2.352741e-04,(10:8.202336e-03,(((((7:5.558304e-04,4:2.219077e-02):1.026924e-02,6:1.261314e-02):1.356322e-02,5:6.914913e-05):2.388769e-03,8:3.144857e-02):1.863939e-02,9:6.243296e-03):4.363016e-03):3.086079e-02):4.569224e-03):5.071116e-02):4.789128e-02,20:1.853713e-02):9.160825e-03,16:2.648054e-03):4.298096e-02,((11:2.331635e-02,(13:8.100478e-03,12:2.675628e-02):4.045840e-03):9.815596e-02,(14:8.959821e-03,15:7.193047e-03):3.295581e-02):9.788637e-02):4.339144e-02,(21:8.078055e-03,22:6.719138e-04):2.028222e-02):1.680443e-02,((((31:1.138015e-02,30:1.334242e-02):5.216851e-02,((((34:2.295773e-02,(35:3.895610e-03,((36:9.344197e-03,(39:8.623488e-03,38:2.155234e-02):1.166704e-02):7.185887e-03,37:2.470977e-03):8.697298e-02):1.067496e-02):7.561883e-02,((24:1.253749e-02,25:1.438922e-02):3.317062e-02,23:4.758627e-02):1.838314e-01):5.038729e-03,33:6.505306e-03):1.414804e-01,32:1.207842e-02):1.081062e-01):3.255989e-02,(((42:7.145712e-02,((((45:2.308086e-03,43:7.629890e-05):2.604535e-02,44:7.207020e-03):4.151203e-02,46:3.663404e-02):4.777637e-03,((48:3.386261e-02,(50:1.465736e-01,49:2.276431e-02):1.966510e-02):2.315099e-02,47:2.984851e-02):1.155481e-02):8.849128e-02):9.356004e-03,41:1.007166e-02):3.906589e-02,40:1.388059e-02):2.346886e-01):1.889050e-02,(29:5.474614e-02,((28:2.075531e-02,27:4.705396e-02):2.343738e-02,26:2.718787e-03):3.426773e-02):1.305482e-01):1.125926e-01):1.347824e-01):3.126505e-02,1:2.036630e-01);
   tree gen.157000 = [&U] ((((((((17:3.783753e-02,(18:1.224146e-02,((((((7:6.751483e-03,6:2.730890e-02):6.421043e-03,4:2.091874e-03):3.801014e-02,5:1.028517e-02):1.769770e-02,8:3.053860e-02):4.874626e-02,9:1.397334e-02):5.392433e-02,10:2.286693e-02):7.208048e-02):2.351152e-02):3.199834e-02,19:8.827293e-03):4.269208e-02,16:5.145485e-02):5.781892e-03,20:3.605402e-02):6.269051e-02,((14:1.908161e-02,15:3.434573e-03):2.333847e-02,(13:2.168046e-02,(11:1.522227e-02,12:4.777102e-02):8.131877e-03):1.671783e-01):1.401776e-02):6.631173e-02,(21:3.322723e-02,22:6.327423e-03):1.256497e-01):7.618627e-02,((30:1.843948e-04,31:3.596905e-02):5.951753e-02,(((((((((49:4.157176e-02,48:4.966459e-02):2.986013e-02,47:1.977297e-02):1.618494e-02,(43:1.289574e-03,(45:9.388474e-03,44:9.466568e-02):1.914252e-02):6.910648e-02):2.209205e-02,46:1.684535e-02):6.964492e-02,(41:3.310943e-02,42:3.391628e-02):2.386603e-02):2.832207e-02,40:5.992882e-03):5.303848e-02,50:1.215408e-01):1.283204e-01,(29:5.746960e-02,((28:4.939857e-02,27:4.158748e-02):4.711443e-02,26:2.160553e-02):5.028860e-02):1.703366e-01):6.187953e-02,(32:1.172904e-02,((23:5.189556e-03,(24:2.038456e-03,25:4.546324e-03):4.205854e-02):7.550299e-02,(((37:1.942222e-03,((38:8.448425e-03,39:9.001592e-03):6.877652e-02,36:2.837159e-03):1.576306e-02):6.298780e-02,(34:4.574259e-02,35:3.000089e-02):6.302068e-02):7.293270e-02,33:5.520090e-02):8.358958e-02):1.442664e-01):6.742347e-02):7.623327e-02):1.309954e-01):8.646553e-02,(2:1.353964e-02,3:2.467388e-02):5.514913e-02,1:1.907015e-01);
   tree gen.158000 = [&U] ((3:4.003728e-02,2:1.502393e-02):3.632646e-02,(((21:1.818869e-02,22:1.525942e-02):6.646089e-02,((((11:1.976071e-02,12:2.826984e-02):1.251029e-02,13:2.146366e-02):6.028953e-02,(15:1.594877e-02,14:3.557540e-02):9.100951e-02):1.034780e-01,((16:3.450563e-02,(19:2.936726e-02,(((((7:9.361501e-03,(((5:3.789302e-03,8:3.195475e-02):5.100323e-03,6:6.683139e-03):2.133947e-02,4:1.061462e-01):1.033732e-03):4.373499e-02,9:2.257783e-03):8.546402e-02,10:1.538461e-02):3.249007e-02,17:1.855158e-02):2.143156e-02,18:2.483499e-02):1.683879e-02):6.721244e-02):1.224484e-02,20:2.107343e-02):1.735232e-01):3.232117e-02):1.171962e-01,(((32:5.975045e-04,(((((36:1.527404e-02,(38:3.604441e-02,39:2.450308e-03):3.655516e-02):1.173836e-02,37:2.451225e-02):1.347017e-01,(35:4.059781e-03,34:4.072178e-02):5.045022e-02):1.364092e-01,33:7.455306e-03):8.246276e-02,((25:4.891662e-03,23:7.126412e-02):4.676177e-02,24:1.613478e-02):2.864463e-01):1.154386e-01):1.385212e-01,((((42:2.195183e-02,41:2.865195e-02):2.316300e-03,((46:5.964113e-02,((45:7.114450e-03,43:8.090749e-03):6.512516e-03,44:1.465647e-02):3.278254e-02):4.932903e-02,((49:6.583047e-02,50:2.213120e-01):3.056575e-02,(47:6.806546e-02,48:4.413447e-02):3.074657e-04):2.829559e-02):7.515266e-02):2.875438e-02,40:2.041658e-02):1.451976e-01,((29:9.430115e-02,(28:5.085795e-02,27:6.020689e-02):5.340800e-02):2.359281e-02,26:2.187004e-02):1.084985e-01):9.229634e-02):4.254241e-02,(30:1.959558e-02,31:8.835491e-03):9.938049e-02):1.216620e-01):1.299465e-01,1:3.577161e-01);
   tree gen.159000 = [&U] ((2:2.631962e-03,3:5.517009e-02):2.411307e-02,(((((((18:2.773011e-02,17:4.340888e-02):3.044193e-02,19:9.129747e-03):3.885688e-02,(16:5.870714e-03,20:1.101311e-02):1.562388e-03):1.685177e-02,(10:3.357683e-02,((((4:3.853269e-03,6:3.989623e-02):1.575158e-02,7:1.529560e-02):1.372236e-02,(5:2.973388e-02,8:2.306302e-02):7.596722e-03):5.032778e-02,9:1.884878e-02):1.149376e-02):8.929901e-02):3.046970e-02,((13:1.233918e-02,(11:6.773175e-03,12:1.662338e-02):5.793498e-03):5.695351e-02,(14:1.627258e-03,15:9.521273e-05):1.227480e-01):1.202845e-01):1.047417e-01,(21:2.202798e-03,22:1.767390e-02):7.582251e-03):3.337070e-02,((((34:9.590107e-03,(35:7.555563e-03,((36:1.595696e-02,(39:2.746214e-02,38:3.665397e-02):4.832498e-02):3.478831e-02,37:2.891611e-03):1.100063e-01):1.839117e-02):7.939221e-02,33:1.625549e-02):8.981772e-02,32:3.420429e-03):2.459531e-02,(((29:3.041661e-02,(26:4.651373e-02,(28:3.492729e-02,27:5.074061e-02):1.022664e-02):4.292706e-02):1.129120e-01,((31:3.720681e-03,30:8.929354e-03):9.355516e-02,((25:1.190178e-02,24:6.164024e-03):3.768179e-04,23:5.105308e-02):1.026780e-01):1.691604e-01):9.071370e-02,(40:2.272656e-02,((41:5.191077e-02,42:2.586387e-02):7.915304e-03,((((45:2.358373e-02,43:7.102968e-04):1.639030e-02,44:3.176093e-03):3.913755e-02,46:1.923499e-02):4.358858e-02,(47:3.412433e-02,(48:3.213555e-02,(49:2.260017e-02,50:1.647468e-01):1.074666e-02):2.698312e-02):2.120440e-02):6.369096e-02):4.824012e-02):1.808070e-01):2.437955e-02):2.103925e-01):1.226541e-01,1:1.125172e-01);
   tree gen.160000 = [&U] ((2:7.254703e-02,3:3.005160e-02):7.047533e-02,(((((13:1.749048e-02,(12:6.585037e-03,11:4.040428e-02):4.477181e-03):6.595921e-02,(15:8.463028e-03,14:6.597888e-03):7.135600e-02):2.731155e-02,((19:1.865049e-03,(17:2.398397e-02,(18:2.314624e-02,(((((6:4.823375e-03,(7:5.438070e-03,4:1.034135e-02):6.319143e-04):1.435937e-02,5:1.023941e-02):2.785646e-02,8:4.385004e-03):3.618451e-02,9:3.656428e-02):2.300346e-02,10:1.081385e-02):3.933929e-02):1.672918e-02):2.226898e-02):1.141590e-01,(20:1.003203e-02,16:1.113617e-02):2.246167e-02):5.433533e-02):1.170090e-01,(22:1.268447e-02,21:8.853266e-03):2.033392e-02):5.609231e-02,((30:2.680518e-02,31:3.712044e-02):7.851728e-02,((32:5.725970e-02,((27:4.830828e-03,((29:6.050202e-02,28:5.712363e-02):2.443312e-03,26:7.878444e-03):2.960620e-02):2.871604e-01,(((((38:2.299418e-03,39:4.140128e-02):8.184076e-03,(37:1.154253e-02,36:6.473006e-03):1.923722e-02):1.392997e-01,(34:4.211575e-02,35:6.448904e-03):1.973222e-02):1.156632e-01,33:3.692581e-02):7.309354e-02,(23:2.050067e-02,(25:5.113917e-03,24:2.490745e-02):5.080306e-02):2.128323e-01):7.037093e-02):3.096523e-03):2.576407e-02,((42:5.418526e-03,(((50:1.743057e-01,(47:1.491054e-02,(48:6.494470e-02,49:2.362701e-02):7.829614e-02):2.057608e-02):4.517074e-03,(46:2.635607e-02,((44:2.217172e-02,45:7.535261e-03):1.528081e-03,43:6.352470e-03):2.654404e-02):2.913622e-02):4.923936e-02,41:7.550821e-05):1.414709e-02):5.717056e-02,40:2.224142e-03):1.498818e-01):6.443920e-02):1.965882e-01):9.080010e-02,1:1.562345e-01);
   tree gen.161000 = [&U] ((2:7.121102e-02,3:2.949818e-02):1.364084e-01,((((((19:3.748238e-02,(20:9.847287e-03,16:2.438835e-02):3.259232e-02):4.793449e-02,(18:1.770737e-02,(10:3.875569e-03,(9:2.089791e-02,((5:6.628026e-03,(6:6.057098e-03,(4:1.613308e-02,7:4.480956e-03):3.614238e-03):1.792018e-02):1.926128e-02,8:4.251359e-02):5.050352e-02):4.109263e-02):6.266058e-02):4.551353e-03):2.655324e-02,17:2.143105e-03):1.234190e-01,((15:4.185920e-03,14:6.260985e-03):3.981550e-02,(13:1.716838e-02,(12:3.160146e-02,11:3.812700e-02):5.683043e-02):9.886577e-02):7.973437e-02):1.632256e-01,(22:3.952069e-02,21:8.690226e-03):1.120717e-01):1.819542e-01,((((42:2.579451e-02,(((46:1.855332e-02,((45:4.519103e-03,(43:1.023561e-02,44:2.204833e-02):2.275507e-03):2.619429e-02,50:1.710957e-01):3.098443e-02):1.215727e-02,(47:1.463595e-02,(48:4.965788e-02,49:1.739296e-02):3.320588e-02):1.724434e-02):5.520652e-02,41:1.315355e-03):2.167247e-03):8.292620e-02,40:7.774684e-03):1.618285e-01,((((28:6.620944e-02,27:4.733123e-02):3.388351e-04,26:1.429383e-02):4.224208e-02,29:5.536422e-02):2.947082e-01,(((24:1.340526e-02,23:3.642763e-02):2.458933e-02,25:1.183812e-02):2.270730e-01,(30:3.334793e-02,31:1.182703e-03):1.963461e-02):4.828945e-02):2.488516e-03):6.512757e-02,((((((38:2.333286e-04,39:1.805805e-02):6.855143e-02,(37:1.164679e-02,36:1.648828e-02):7.989873e-03):7.119955e-02,34:1.665300e-02):1.136917e-03,35:6.467659e-03):1.371440e-01,33:2.917661e-02):8.872365e-02,32:4.132011e-02):1.167574e-01):4.846480e-02):1.237168e-01,1:2.944228e-01);
   tree gen.162000 = [&U] ((2:1.650242e-02,3:2.787109e-02):4.517266e-02,(((22:3.322216e-02,21:8.916057e-03):4.249477e-02,(((18:1.581720e-02,((19:4.159505e-03,(20:8.491675e-03,16:1.396065e-02):2.722339e-02):3.184281e-02,(10:8.504490e-03,(9:1.730634e-02,((5:1.934513e-02,((7:2.765163e-02,4:2.431239e-02):4.473714e-02,6:3.703314e-03):1.172999e-03):2.801984e-02,8:1.837019e-02):3.905351e-02):1.985467e-02):6.039495e-02):1.159738e-03):3.419663e-02,17:1.848078e-03):1.320073e-01,((15:7.108449e-03,14:5.399076e-03):3.965594e-02,(13:4.594230e-03,(12:8.064701e-03,11:1.241221e-02):2.686301e-02):6.350917e-02):3.249078e-02):7.433471e-02):1.304935e-01,((((42:2.583199e-02,(41:2.947703e-03,((47:1.688986e-02,((48:3.530951e-02,49:7.489979e-02):1.079497e-02,50:1.668005e-01):1.037890e-02):6.691806e-03,((45:9.275644e-03,(44:1.978602e-02,43:1.130971e-02):5.134794e-03):4.098255e-02,46:4.947377e-02):4.831641e-04):6.010737e-02):3.938073e-03):2.698899e-02,40:6.704393e-03):1.486141e-01,(((((34:8.591219e-03,((36:7.317648e-03,37:9.471266e-03):9.668646e-03,(38:3.285719e-03,39:1.352058e-02):6.074138e-03):1.316872e-01):3.012705e-02,35:3.064317e-03):1.307631e-01,33:1.610730e-03):1.267770e-01,32:2.633998e-02):9.524768e-02,(((26:1.853782e-02,28:6.229844e-02):8.313382e-04,29:1.070586e-01):5.779035e-02,27:4.897289e-02):1.410080e-01):3.652261e-02):2.392715e-02,(30:1.300468e-03,(31:1.046324e-02,((23:9.618648e-02,25:7.313102e-03):3.636285e-02,24:7.530326e-03):2.286080e-01):1.095655e-02):4.354207e-02):7.468105e-02):2.050237e-01,1:1.520933e-01);
   tree gen.163000 = [&U] ((2:4.605200e-03,3:4.477236e-02):4.898559e-02,((((((20:1.133646e-02,16:2.161767e-02):1.260507e-01,19:4.295581e-02):3.943232e-03,((18:1.747892e-02,(10:1.000282e-02,(8:1.034949e-03,(((6:1.026097e-02,(9:3.801553e-02,7:2.158672e-04):2.152437e-02):1.636391e-02,4:5.662957e-03):1.833822e-02,5:1.302135e-02):5.017859e-03):6.954871e-02):2.110492e-02):1.356917e-02,17:1.706472e-02):6.065693e-02):4.816325e-02,(((12:1.351497e-02,11:1.239539e-02):9.122939e-03,13:4.556889e-03):6.748120e-02,(14:8.064766e-04,15:6.934531e-04):8.090017e-02):1.917790e-01):1.044294e-01,(21:9.978153e-03,22:1.907010e-02):1.657592e-02):8.612169e-02,((27:3.442075e-02,(26:4.878650e-02,(28:5.504121e-02,29:6.904269e-02):2.697721e-03):2.769359e-02):1.322224e-01,(((41:2.959894e-02,(((45:5.475509e-03,(44:1.819394e-02,43:1.524614e-02):4.027830e-04):5.930266e-02,(46:7.919053e-02,(47:6.082721e-04,((49:2.631041e-02,50:1.402175e-01):8.259998e-03,48:8.793077e-03):2.010562e-02):4.371779e-02):3.032704e-02):6.383162e-02,40:4.257439e-02):1.138804e-02):2.800148e-02,42:1.433800e-02):1.399565e-01,(((((((36:4.414186e-02,(38:2.533324e-03,39:6.727604e-02):7.635002e-02):1.176372e-02,37:5.434446e-03):1.503252e-01,(34:8.589779e-03,35:2.210958e-02):2.696544e-02):6.103747e-02,33:1.683756e-02):4.321630e-02,(23:5.757981e-02,(25:9.321742e-03,24:1.925865e-02):1.711220e-02):2.835841e-01):1.015771e-01,32:9.613460e-03):1.281202e-01,(31:3.885564e-02,30:1.494812e-02):1.593976e-01):7.506391e-02):2.413546e-02):1.729488e-01):1.214678e-01,1:2.170104e-01);
   tree gen.164000 = [&U] ((2:2.253452e-03,3:1.528870e-02):3.241365e-02,((((17:1.901950e-03,(((19:7.751780e-03,(16:2.375283e-02,20:1.089991e-02):4.272025e-02):3.749124e-02,18:1.926045e-02):7.759182e-03,((8:1.785424e-03,((7:1.724518e-02,((6:1.820423e-02,5:1.808681e-03):8.310997e-04,4:2.562194e-03):1.160666e-02):2.279574e-02,9:1.528507e-02):1.398827e-02):3.377086e-02,10:1.363026e-02):3.329228e-02):8.118370e-03):5.573818e-02,((14:1.304547e-03,15:2.681418e-03):2.040730e-02,((12:1.117574e-03,11:5.168595e-03):2.248324e-02,13:2.748558e-02):1.512666e-01):5.227891e-02):6.479758e-02,(22:2.830995e-03,21:2.240639e-02):3.179164e-02):4.512557e-02,((30:1.730675e-02,31:2.803097e-02):8.920722e-02,((((((47:1.146990e-03,((40:5.619518e-02,(42:7.924938e-02,41:1.141700e-02):1.339485e-02):7.142564e-02,(((45:2.312254e-02,43:1.252714e-02):6.505609e-04,44:3.794679e-02):2.505426e-02,46:5.892663e-02):2.471726e-02):3.072128e-02):2.729368e-03,48:6.696790e-02):1.937281e-02,49:2.520211e-02):6.473002e-02,50:1.068660e-01):1.532188e-01,(29:9.983820e-02,((28:1.064039e-01,26:2.121850e-02):8.515779e-03,27:5.595771e-02):1.841221e-02):1.233155e-01):3.408629e-02,(((33:4.014661e-02,(34:1.295571e-02,(35:4.687745e-03,((37:2.533905e-02,36:9.307223e-03):2.002226e-02,(38:4.022900e-02,39:1.599110e-02):4.732499e-02):1.370088e-01):1.370995e-02):1.332083e-01):7.167779e-02,(23:1.283535e-02,(24:3.211900e-02,25:9.177629e-03):1.004486e-01):1.051383e-01):2.485222e-01,32:2.919643e-05):4.780968e-02):5.837341e-02):1.202981e-01):6.183006e-02,1:2.010624e-01);
   tree gen.165000 = [&U] ((2:9.814164e-03,3:6.356305e-02):3.129895e-02,((((17:1.193845e-03,((19:8.403936e-03,(16:1.453095e-02,20:1.773036e-02):4.125110e-02):2.718026e-02,(18:5.553732e-03,(((6:2.442170e-02,(5:2.125922e-02,(4:5.250566e-03,7:1.417464e-02):3.646032e-03):2.162506e-02):2.412301e-02,(8:9.058275e-03,9:2.377613e-02):2.446102e-02):4.363236e-02,10:9.324467e-03):4.357646e-02):1.724209e-02):1.589501e-02):6.153165e-02,((14:1.477392e-03,15:2.496469e-03):9.913439e-02,((12:1.507680e-02,11:3.890423e-02):1.368184e-02,13:2.958270e-03):1.455911e-01):9.409027e-02):6.139666e-02,(((29:9.764864e-02,((28:1.262588e-01,27:5.472751e-02):8.558542e-03,26:4.450239e-03):5.420483e-02):1.062602e-01,((30:7.317444e-03,31:2.047531e-02):9.801124e-02,((((49:6.057886e-02,48:4.436548e-02):2.944382e-02,47:2.577677e-04):2.952743e-02,(((44:9.347499e-03,(43:2.451094e-03,45:1.471720e-02):5.155543e-03):9.085548e-02,(40:5.426262e-02,(42:3.108164e-02,41:1.649800e-02):9.766335e-03):8.834216e-02):1.851699e-02,46:4.980550e-02):1.971525e-02):6.250395e-02,50:1.003179e-01):1.310201e-01):9.075583e-02):1.094051e-02,(((23:9.560931e-03,(24:5.445560e-03,25:6.156629e-03):2.546651e-02):1.170891e-01,((34:3.510167e-02,(((36:5.264729e-03,(38:4.325304e-02,39:2.339996e-02):2.439487e-02):2.565122e-02,37:1.805248e-03):1.625724e-01,35:9.779729e-03):4.835354e-03):1.472823e-01,33:3.876597e-02):3.664951e-02):9.813558e-02,32:1.066425e-04):9.294546e-02):2.524237e-01):1.893884e-02,(22:2.578977e-02,21:6.370377e-03):2.061184e-02):1.288309e-01,1:9.820677e-02);
   tree gen.166000 = [&U] ((2:1.021405e-02,(((22:2.424087e-02,21:7.319842e-03):1.645143e-01,((17:1.326020e-02,((19:6.740938e-03,(16:1.608155e-02,20:1.962237e-02):4.565301e-02):3.761948e-02,(18:1.831740e-02,((((((6:2.422003e-03,7:3.171506e-03):2.154576e-02,4:4.583250e-04):4.200527e-02,5:2.199270e-02):3.178262e-02,8:3.536069e-02):2.077484e-02,9:6.233389e-03):1.921690e-02,10:6.215879e-05):6.105842e-02):2.657832e-02):2.312802e-02):5.275326e-02,((14:1.505157e-03,15:3.508355e-03):6.200604e-02,((12:5.217585e-02,11:1.426554e-02):3.082124e-02,13:5.477753e-02):1.468446e-01):1.789381e-02):1.324596e-01):2.017579e-01,((30:3.083554e-02,31:1.580836e-02):1.084701e-01,(((29:1.164559e-01,(28:1.089321e-01,27:5.137151e-02):3.849907e-02):7.899646e-03,26:2.758128e-02):1.604530e-01,(((((42:6.253961e-02,41:1.825851e-02):1.140085e-02,40:6.005300e-02):9.198919e-02,((46:5.094130e-02,((49:8.373955e-02,48:1.972767e-02):5.444348e-02,47:1.500351e-02):1.725719e-02):7.197243e-04,((44:2.082849e-02,43:3.668013e-03):1.776850e-02,45:1.067686e-02):8.924431e-02):1.163546e-02):7.274726e-02,50:7.067520e-02):1.799182e-01,(((24:5.110335e-02,(25:2.113001e-02,23:1.293180e-01):1.545367e-03):2.809009e-01,(((((38:4.925380e-02,39:1.231103e-02):3.691262e-02,(36:5.479779e-02,37:2.047973e-02):2.187425e-02):9.158674e-02,35:2.495433e-03):1.303923e-01,34:1.462956e-02):1.391966e-01,33:2.139094e-02):7.252552e-02):1.366480e-01,32:4.431184e-03):1.076311e-01):1.662049e-02):9.215069e-03):2.793599e-01):4.826427e-02):3.915557e-02,3:4.520765e-02,1:2.288304e-01);
   tree gen.167000 = [&U] ((3:6.621171e-03,2:4.575610e-02):4.404094e-02,(((21:2.218546e-02,22:3.866046e-03):3.897527e-02,((16:5.139077e-02,(20:1.305762e-02,((17:6.286597e-02,((10:5.574159e-03,(((4:6.231562e-03,((5:2.392056e-02,6:1.062951e-03):1.963717e-03,7:3.998291e-04):7.154714e-03):1.752983e-02,9:2.305934e-02):3.768282e-03,8:1.921705e-02):8.159264e-02):6.884776e-02,18:6.991988e-04):5.792514e-03):4.055625e-02,19:8.726034e-04):6.468925e-02):1.670228e-02):1.722528e-01,((15:1.525861e-02,14:2.858779e-03):4.025186e-02,((11:2.430013e-02,12:5.741723e-04):1.361929e-02,13:3.979417e-02):1.143161e-01):2.139826e-02):4.847160e-02):4.540784e-02,((((((35:2.002476e-02,34:1.022601e-02):8.541271e-03,(((38:2.278817e-02,39:2.058682e-02):3.375952e-02,36:1.346239e-03):2.557595e-02,37:2.752135e-04):1.573631e-01):7.144533e-02,33:5.456160e-02):1.027775e-01,32:1.220718e-02):6.451140e-02,(((((47:4.410947e-03,((50:1.055907e-01,49:2.772744e-02):8.174288e-03,48:1.414974e-02):3.569038e-02):4.351430e-02,((44:2.480488e-03,(45:5.085767e-03,43:3.965882e-03):2.735932e-03):2.775189e-02,46:3.547551e-02):1.886300e-02):5.586192e-02,(42:4.470944e-02,41:9.952052e-04):8.380947e-03):2.005736e-02,40:1.492757e-02):1.072409e-01,(29:5.307259e-02,((27:1.005845e-01,26:1.611477e-02):3.297863e-02,28:9.100739e-02):7.760120e-03):2.059518e-01):6.119396e-02):1.112033e-01,((30:9.002461e-03,31:2.533753e-02):3.055555e-02,(24:3.742010e-02,(25:1.172796e-02,23:2.452174e-02):6.716120e-03):2.386259e-01):6.104556e-02):3.113039e-01):6.309822e-02,1:9.553657e-02);
   tree gen.168000 = [&U] ((3:1.475284e-02,2:3.342903e-02):7.866321e-02,(((21:2.711452e-02,22:1.010512e-02):4.763461e-02,(((20:2.938556e-02,((17:7.683324e-02,((10:2.004220e-02,(((4:7.738354e-03,(7:1.163746e-02,6:7.224197e-03):3.367234e-03):9.628340e-03,5:2.923512e-02):2.249286e-02,(9:2.718225e-02,8:1.394067e-01):3.560018e-02):4.252391e-02):4.637772e-02,18:1.158372e-02):4.033969e-02):4.956684e-02,19:5.514682e-03):5.230971e-02):8.175552e-03,16:2.334715e-02):2.032868e-01,((15:1.489463e-02,14:3.493929e-03):7.108271e-02,(12:1.254700e-02,(13:4.702366e-02,11:2.988410e-02):1.217444e-02):1.091295e-01):8.934570e-02):8.266812e-02):1.108341e-01,((((((((38:1.665454e-02,39:2.767854e-03):6.588229e-02,36:2.096972e-02):2.601032e-02,37:3.088526e-02):1.982574e-01,(35:3.672204e-03,34:3.946030e-02):2.458192e-02):8.911198e-02,33:5.442023e-02):1.222838e-01,32:3.814966e-02):9.164647e-02,((40:4.197328e-02,((42:4.407357e-02,41:4.474198e-03):3.924101e-02,((47:9.817438e-03,(49:1.833880e-02,(48:5.082636e-02,50:1.290504e-01):3.425382e-02):1.015531e-01):7.809075e-02,(46:4.859521e-02,(44:6.599039e-03,(43:3.451214e-03,45:2.614363e-03):2.685880e-03):1.237234e-02):4.215805e-02):3.363446e-02):5.118407e-02):9.724695e-02,((25:2.026645e-02,(24:4.571375e-02,23:2.726902e-02):3.760945e-03):2.821183e-01,(30:1.041527e-03,31:3.517217e-02):4.892929e-02):1.033046e-01):9.216482e-02):3.229611e-03,((26:1.961813e-02,(27:8.394394e-02,28:1.112270e-01):5.281343e-02):9.446663e-02,29:2.156851e-02):2.616598e-01):3.804679e-01):1.440815e-01,1:1.893093e-01);
   tree gen.169000 = [&U] ((2:6.452002e-02,3:4.410812e-02):2.859517e-02,(((22:2.275864e-02,21:3.960142e-02):7.778311e-02,((20:4.140314e-02,(19:5.155962e-02,(16:2.832987e-02,((18:2.334253e-02,17:5.024994e-02):4.369265e-03,((((6:9.512519e-03,((7:5.619775e-02,4:6.291916e-03):1.160471e-02,9:3.226831e-02):5.643115e-02):2.846683e-02,5:2.560335e-03):1.551512e-02,8:5.128284e-02):5.971654e-02,10:1.856635e-02):3.965655e-02):1.669372e-02):1.813530e-02):1.235457e-02):1.715340e-01,((14:2.247899e-03,15:1.133395e-02):1.211709e-01,(13:5.489448e-02,(12:1.027752e-02,11:1.076415e-02):4.013070e-02):8.793202e-02):6.641996e-02):1.067075e-01):1.675214e-03,(((26:3.457036e-02,(28:1.017681e-01,27:5.909322e-02):6.029208e-02):3.877990e-04,29:1.558526e-01):2.568342e-01,((30:1.030315e-03,31:7.627145e-02):1.133834e-01,(((((((37:3.473682e-03,((38:2.272290e-03,39:3.827526e-02):6.532612e-02,36:5.219732e-04):4.419126e-02):1.835539e-01,35:3.438670e-03):1.779688e-02,34:5.143877e-02):6.263967e-02,33:1.504535e-02):4.562303e-02,(23:4.102454e-02,(24:2.989225e-02,25:1.533856e-02):1.941864e-02):2.539526e-01):1.372135e-01,32:6.891774e-03):2.100468e-01,(50:1.137633e-01,(((((44:2.333463e-02,43:7.603727e-03):1.933194e-02,45:8.584903e-03):1.148364e-01,46:5.674355e-02):9.201286e-03,(47:3.610509e-03,(48:5.330382e-02,49:3.705487e-02):1.990202e-02):5.037647e-02):9.494335e-02,((42:3.269432e-02,41:8.114115e-03):5.088393e-02,40:8.683986e-02):5.452056e-02):1.131492e-01):1.319118e-01):2.483917e-02):2.381818e-02):3.328335e-01):1.192976e-01,1:2.434492e-01);
   tree gen.170000 = [&U] ((2:1.721123e-04,3:7.271568e-02):2.858264e-02,(((21:3.572504e-03,(((16:4.392222e-03,(19:1.037355e-01,20:1.876782e-02):1.794943e-02):2.436779e-02,((18:2.294729e-02,17:3.935427e-02):5.032129e-02,((((5:6.660822e-03,(4:2.228571e-02,(6:2.096376e-02,7:6.263542e-03):2.707380e-02):1.008232e-02):3.272132e-02,8:1.056654e-02):1.318198e-02,9:3.400108e-02):3.397325e-03,10:2.620901e-02):1.293431e-02):8.352364e-02):7.483888e-02,((14:1.827603e-02,15:6.950369e-03):8.611271e-02,((11:2.414617e-02,12:1.085132e-02):1.835524e-02,13:9.489484e-03):1.058436e-01):1.498263e-01):8.350685e-02):6.710341e-03,22:2.338488e-02):2.588623e-01,((((28:9.475623e-02,26:1.294222e-02):9.881153e-02,29:5.489143e-02):2.653124e-02,27:1.321970e-01):2.162528e-01,(((30:9.914942e-03,31:1.483152e-02):1.114859e-01,(50:2.608658e-02,((47:8.700887e-03,(48:5.477055e-02,49:5.350183e-02):7.299888e-02):1.428947e-02,(((42:2.934163e-02,41:1.701271e-02):3.378800e-02,40:1.674833e-02):7.324652e-02,(46:6.910192e-02,(44:1.373260e-02,(45:1.148585e-02,43:9.274580e-04):1.696040e-03):9.496469e-02):1.412910e-02):3.064578e-02):1.162627e-01):2.028286e-01):5.094060e-03,((33:1.598918e-03,(((37:3.569265e-03,(36:6.484086e-02,(38:1.090320e-01,39:1.565952e-02):7.007747e-02):3.361859e-03):8.294924e-02,(35:2.439853e-02,34:5.512061e-02):1.190205e-02):8.455935e-02,(23:1.943642e-02,(24:6.473182e-02,25:1.150331e-02):3.259682e-02):2.217940e-01):9.208700e-02):1.444388e-01,32:7.318918e-03):1.395053e-01):9.679952e-02):9.951955e-02):1.161783e-01,1:2.555185e-01);
   tree gen.171000 = [&U] ((((((9:3.616646e-02,(8:4.590016e-05,(5:5.272232e-03,((6:3.849331e-03,4:1.451578e-02):1.775066e-02,7:6.558082e-03):2.726267e-02):1.400256e-02):6.174572e-03):2.121366e-03,(10:2.625013e-02,((14:1.022856e-03,15:7.393007e-03):1.046196e-01,((11:5.303735e-02,12:7.732386e-03):1.038407e-02,13:1.263070e-02):1.911958e-01):8.313818e-02):8.728680e-04):5.842155e-02,(18:2.646708e-03,((19:3.819313e-02,(20:1.996306e-02,16:5.033118e-02):4.389414e-02):4.431545e-02,17:6.396882e-02):6.322850e-03):5.885866e-02):1.464900e-01,(22:3.117718e-03,21:7.474388e-03):3.738322e-02):1.049598e-01,(((30:1.078804e-02,31:2.402116e-02):1.211856e-01,(((29:1.533037e-01,(28:1.153481e-01,26:3.986667e-02):5.249596e-03):2.992701e-02,27:1.406161e-01):1.781639e-01,(50:2.774792e-02,(((42:6.098996e-02,41:1.809618e-02):4.059616e-02,40:2.061576e-02):2.659021e-02,(46:1.541378e-02,((47:1.803783e-02,(48:1.117474e-01,49:1.239012e-02):6.508113e-02):2.297768e-02,(43:1.020804e-03,(44:1.452802e-02,45:1.083890e-02):1.963074e-02):5.458590e-02):4.098796e-03):1.373936e-02):2.161155e-01):2.787540e-01):8.282882e-02):7.305185e-03,(((23:1.704325e-02,(24:2.991660e-02,25:8.386770e-03):2.308886e-02):1.985749e-01,(((35:9.926727e-03,34:2.062090e-02):2.076010e-02,(((38:2.364338e-03,39:2.637256e-02):5.361714e-02,36:5.299346e-03):4.269761e-02,37:9.543133e-03):8.206963e-02):9.411677e-02,33:9.755638e-03):4.274455e-02):1.196206e-01,32:2.043979e-02):4.744662e-02):1.798346e-01):1.617702e-01,(3:2.072869e-02,2:1.438715e-02):4.088145e-02,1:2.621289e-01);
   tree gen.172000 = [&U] ((2:4.275462e-02,3:4.168903e-02):4.879288e-04,((((16:2.518772e-02,20:1.700090e-02):1.088556e-02,(((17:1.512454e-02,18:1.164602e-02):4.128288e-03,(((9:2.478714e-02,((5:3.361493e-03,((7:2.504874e-03,6:1.389031e-02):5.119739e-03,4:1.670467e-02):1.014279e-02):1.294713e-02,8:4.467463e-02):1.236046e-02):2.569452e-02,((15:9.459851e-03,14:2.016477e-03):7.700674e-02,((12:2.237290e-03,11:3.117923e-02):7.038605e-03,13:3.546745e-02):6.804469e-02):8.144010e-02):2.579465e-03,10:1.571931e-02):3.589953e-02):3.193711e-02,19:1.338520e-02):2.307608e-02):7.836944e-02,(22:1.193825e-02,21:1.170826e-02):6.699976e-02):2.529403e-01,(((((((38:2.212025e-02,39:2.415317e-02):7.560925e-03,(36:3.052021e-02,37:4.110383e-03):2.024355e-02):8.365518e-02,35:1.258006e-02):9.550289e-03,34:2.109422e-02):6.750914e-02,33:1.931650e-02):1.994455e-01,32:5.850633e-02):1.485766e-01,((((((41:9.628747e-03,(((43:2.225858e-02,45:3.769751e-03):1.109550e-02,44:8.863835e-04):6.563813e-02,((47:5.299245e-03,(49:4.846193e-02,48:6.812973e-02):3.822327e-02):5.896451e-03,46:5.696173e-02):2.295084e-03):6.398485e-02):6.989909e-03,42:4.154554e-02):2.468029e-02,40:1.607133e-04):7.369587e-02,50:1.259382e-01):9.495655e-02,(27:2.468529e-02,((28:3.760247e-02,26:6.836159e-02):6.928231e-03,29:1.317710e-01):6.362664e-02):1.643642e-01):3.086974e-02,((23:5.730073e-02,(24:3.419757e-02,25:2.996262e-02):6.986004e-03):1.635700e-01,(30:1.838879e-02,31:1.191497e-02):6.355346e-03):4.177938e-02):2.812683e-03):5.721311e-02):1.499450e-01,1:1.420054e-01);
   tree gen.173000 = [&U] ((2:5.662559e-02,3:9.109764e-03):6.618246e-02,(((((16:2.427574e-02,20:3.225526e-02):6.120165e-03,((17:2.402752e-02,((((5:1.066332e-02,((6:2.176463e-02,(7:2.255350e-02,9:4.501428e-02):1.728659e-02):1.470051e-02,4:1.114735e-02):1.758618e-02):5.793570e-03,8:1.470381e-02):6.488014e-02,10:3.507363e-02):9.459080e-02,18:5.865301e-03):1.213365e-02):8.339146e-02,19:8.500187e-03):2.011604e-02):8.572432e-02,((15:1.067502e-02,14:3.159603e-03):6.248521e-02,((11:1.356330e-02,12:4.023522e-03):2.539202e-02,13:1.748605e-02):1.344318e-01):1.808508e-01):4.370437e-02,(22:1.901400e-02,21:8.314669e-03):9.227166e-02):3.049577e-02,((((23:3.490130e-02,(24:5.320343e-02,25:1.278878e-02):6.943076e-02):2.342680e-01,(((35:1.971160e-02,34:9.738586e-02):1.824710e-02,((38:1.093296e-02,39:9.731546e-03):1.761389e-02,(36:2.249014e-02,37:5.918354e-03):1.948526e-02):1.163708e-01):1.056756e-01,33:6.668398e-02):2.932449e-01):1.058298e-01,((((((46:1.455737e-02,(47:8.257560e-03,(49:4.104932e-02,48:1.038766e-01):3.227463e-02):2.386942e-02):8.112455e-03,(45:1.764095e-02,(44:4.203031e-02,43:3.610574e-02):2.144516e-02):2.205739e-02):1.222852e-01,(42:6.509740e-02,41:4.769986e-03):1.724537e-02):2.364963e-02,40:2.518204e-04):1.830960e-01,50:2.061395e-01):9.799410e-02,(32:6.901446e-02,(((29:1.279322e-01,28:5.620160e-02):2.458275e-02,27:5.215180e-02):4.777775e-02,26:1.433095e-02):1.970951e-01):4.742815e-03):4.020630e-02):1.576066e-02,(30:1.358777e-02,31:5.460463e-03):1.909626e-01):1.315897e-01):1.660581e-01,1:2.254746e-01);
   tree gen.174000 = [&U] ((2:1.666949e-02,3:6.604913e-02):7.202034e-02,(((((20:6.200263e-04,(((((((6:1.416364e-02,(4:9.661459e-03,7:1.765447e-02):2.054518e-02):1.482639e-02,5:1.514591e-03):1.867596e-02,8:1.020019e-02):3.722257e-02,9:3.256044e-02):3.738599e-02,10:1.141787e-02):6.508220e-02,(18:1.832425e-03,17:1.300810e-02):9.868145e-03):1.513419e-02,19:2.052758e-02):2.334828e-02):1.847021e-03,16:2.654766e-02):9.911406e-02,((15:1.949898e-03,14:2.285454e-03):4.594121e-02,((11:5.879871e-03,13:1.181763e-02):1.256728e-02,12:3.210914e-02):1.215610e-01):7.717513e-02):4.030804e-02,(22:5.855460e-03,21:1.091867e-02):7.499961e-02):6.161518e-02,(((((27:3.025947e-02,(26:1.844255e-02,28:4.176541e-02):2.482071e-02):2.179148e-03,29:9.343602e-02):1.435184e-01,((((42:3.434261e-02,41:4.626782e-03):2.213183e-02,((((45:2.020603e-03,43:6.937432e-03):1.500633e-03,44:4.323528e-03):9.639867e-02,(47:4.108556e-03,(49:2.969244e-02,48:1.553838e-02):2.334540e-02):1.641163e-02):1.799511e-03,46:9.976493e-03):6.209205e-02):5.646028e-02,40:4.059340e-04):8.550688e-02,50:6.108402e-02):1.572162e-01):1.879971e-02,(32:3.037552e-02,((23:2.524536e-02,(24:3.621001e-03,25:1.378560e-02):4.831912e-02):4.094562e-02,((((37:9.854618e-03,36:1.474737e-02):1.090993e-02,(38:6.303433e-03,39:2.324055e-03):9.479003e-03):8.417520e-02,(35:1.826892e-02,34:7.341597e-03):1.023551e-02):6.598425e-02,33:4.823490e-02):4.960943e-02):1.251036e-01):8.671826e-02):3.017537e-02,(30:1.967006e-02,31:7.762190e-03):7.633233e-02):4.577454e-02):1.894660e-02,1:1.308140e-01);
   tree gen.175000 = [&U] ((2:1.675451e-03,3:4.864636e-02):4.543505e-02,((((((17:6.842538e-03,(18:1.631970e-05,((((4:1.425663e-02,((6:3.290645e-04,7:3.142969e-02):8.436641e-04,5:2.081440e-03):3.412804e-03):1.356530e-02,8:1.293865e-02):1.942191e-02,9:1.143669e-02):2.047435e-02,10:1.798207e-03):5.945906e-02):2.262666e-03):1.455105e-02,19:8.287643e-03):1.630032e-02,(16:1.404595e-02,20:2.624899e-03):6.376106e-03):3.429005e-02,(22:4.169347e-03,21:2.628426e-02):5.340305e-02):1.275117e-02,((15:3.868371e-03,14:2.078320e-03):3.271218e-02,(13:6.386222e-03,(11:4.906395e-03,12:1.000791e-02):2.399680e-02):5.456477e-02):3.775571e-02):9.077317e-02,(((32:2.078799e-02,((23:2.188223e-03,(24:5.560639e-02,25:4.382214e-03):2.927162e-02):6.355006e-02,(((34:2.016462e-02,35:3.021401e-03):1.573527e-02,((37:7.052693e-03,36:4.027664e-03):3.008816e-03,(38:7.207220e-03,39:8.872454e-03):9.961479e-03):6.035548e-02):5.159891e-02,33:3.064472e-03):8.046008e-02):8.415461e-02):3.793941e-02,(30:1.162008e-02,31:1.809034e-03):4.443961e-02):4.782959e-02,((27:2.225727e-02,((26:2.839841e-02,28:6.394102e-02):2.572321e-02,29:2.955087e-02):5.274858e-02):1.087408e-01,((((41:9.183965e-04,42:2.078956e-02):1.383786e-03,((46:7.202101e-03,(47:4.953767e-03,(49:1.360002e-02,48:1.417070e-02):2.501070e-02):2.776605e-02):1.673208e-02,(43:5.658420e-03,(44:2.858513e-03,45:3.042894e-03):6.965648e-04):6.758870e-02):2.079020e-02):7.499882e-02,40:1.733928e-03):6.088470e-02,50:4.349453e-02):4.060759e-02):1.977064e-02):6.075521e-02):4.294292e-02,1:1.816864e-01);
   tree gen.176000 = [&U] ((2:4.481302e-03,3:1.845295e-02):8.537284e-02,((((20:4.825118e-03,(16:6.868997e-03,((17:2.390655e-02,(18:7.179258e-03,(((((6:8.839402e-03,7:3.912189e-03):8.302200e-03,4:1.380057e-02):9.714460e-03,(5:2.589763e-02,8:2.728972e-02):3.463320e-03):4.200304e-02,9:3.448983e-02):2.956263e-02,10:5.381990e-05):1.069343e-01):9.112159e-03):4.442483e-02,19:1.777563e-02):3.050222e-02):5.893423e-04):8.224948e-02,((15:1.445075e-03,14:4.437614e-03):1.069216e-01,(13:1.148532e-02,(11:2.261733e-02,12:2.087201e-02):5.440881e-02):1.135416e-01):1.427525e-01):3.698749e-02,(22:3.564932e-02,21:1.846874e-02):2.847790e-02):1.240856e-01,((30:2.089816e-02,31:1.163035e-02):5.453724e-02,((32:3.534418e-03,(((23:2.137435e-02,25:2.968576e-02):2.100847e-03,24:2.395339e-02):1.490822e-01,((34:2.049747e-02,(35:6.856862e-04,((37:1.307481e-02,36:9.910316e-03):1.356477e-02,(38:1.717253e-02,39:2.164821e-03):3.619846e-02):1.617286e-01):1.225573e-02):6.279229e-02,33:2.751881e-02):1.302159e-01):8.638844e-02):1.323003e-01,((27:4.002864e-02,((29:6.872547e-02,26:9.114893e-02):7.278491e-03,28:1.149949e-01):4.231112e-02):1.956705e-01,((((41:4.936774e-03,42:3.058352e-02):3.814548e-02,(((44:6.541993e-03,(43:8.980188e-04,45:6.720670e-03):3.254145e-02):1.187749e-01,(47:7.960481e-04,(49:2.661118e-02,48:2.055066e-02):2.764422e-02):7.205236e-02):2.956326e-02,46:1.203909e-02):4.514277e-02):2.284654e-02,40:2.526943e-02):1.076317e-01,50:7.822284e-02):1.359202e-01):2.402322e-02):6.086824e-02):1.190733e-01):4.553221e-02,1:2.256222e-01);
   tree gen.177000 = [&U] ((2:1.419848e-02,3:1.869449e-02):5.614202e-02,(((((16:8.237468e-03,20:2.150384e-02):6.089700e-02,((17:1.680575e-02,(((((8:4.282596e-02,5:4.928010e-04):1.123337e-02,(4:3.983184e-03,(6:4.438742e-03,7:2.604155e-03):1.686816e-02):1.367659e-02):2.850174e-02,9:2.401952e-02):5.469441e-02,10:1.362802e-03):3.091758e-02,18:5.231657e-03):8.766990e-03):3.244791e-02,19:1.237936e-02):1.872598e-02):9.356689e-02,((15:7.871327e-03,14:5.538141e-03):2.138760e-02,(13:7.845581e-03,(11:2.968231e-02,12:2.332463e-02):6.063869e-03):8.114241e-02):1.025931e-01):7.264142e-02,(22:2.566629e-02,21:1.286206e-02):1.202766e-02):3.367344e-02,((((((24:9.037084e-03,25:1.918205e-03):3.377488e-02,23:5.432703e-03):9.678205e-02,(((34:1.808657e-02,35:3.791509e-03):4.027860e-03,((37:7.571818e-03,36:1.939278e-02):8.330527e-03,(38:2.511720e-02,39:4.606301e-03):2.891433e-02):9.011530e-02):9.512300e-02,33:2.997546e-03):1.022342e-02):5.445363e-02,32:2.470628e-03):6.149316e-02,(((27:2.847659e-02,28:3.146502e-02):2.074397e-02,29:4.805881e-02):2.107743e-02,26:2.335064e-02):1.367446e-01):7.099001e-02,((30:2.681647e-02,31:2.496438e-02):3.798100e-02,(40:1.754665e-02,((41:9.625664e-03,42:3.939265e-02):1.461820e-02,((46:3.946212e-02,((49:4.864879e-02,(47:9.135670e-03,48:5.014326e-02):4.486841e-03):1.883094e-02,50:9.154865e-02):2.080931e-02):6.482599e-03,((45:2.405581e-02,43:5.164050e-03):3.282438e-03,44:7.477651e-03):3.531676e-02):3.227826e-02):7.336514e-03):1.097237e-01):8.572310e-02):9.097952e-02):1.012992e-01,1:1.790215e-01);
   tree gen.178000 = [&U] ((2:2.392597e-02,(((((18:3.574265e-02,((4:3.165031e-02,(9:3.569179e-02,(((8:2.233721e-02,5:2.025029e-03):2.047890e-02,6:3.040724e-03):3.189484e-02,7:5.992397e-04):2.101414e-02):4.895163e-03):3.647346e-02,10:1.227342e-02):8.493543e-02):2.942427e-02,((19:6.362859e-03,(16:4.409976e-02,20:9.770986e-03):6.300119e-02):5.460936e-02,17:2.147452e-02):8.945718e-03):1.819615e-01,((15:1.326403e-02,14:6.441134e-03):2.583664e-02,(13:2.124934e-03,(12:4.449759e-02,11:6.173178e-02):2.216237e-02):2.310813e-01):1.152263e-01):1.143437e-01,(22:8.127183e-03,21:2.057206e-02):9.887040e-02):3.656921e-02,(((29:8.247228e-02,((27:1.528824e-01,28:9.208319e-02):3.138767e-02,26:2.287688e-04):2.274529e-02):2.193256e-01,((40:2.932172e-03,((41:1.622756e-02,42:6.847295e-02):2.151158e-02,(((43:5.054587e-03,(45:6.562602e-03,44:7.104454e-03):2.714156e-03):6.450632e-02,46:4.455203e-02):4.952362e-02,(47:7.699220e-04,(49:8.127660e-02,(50:2.262377e-01,48:4.139833e-02):5.728747e-04):2.082346e-02):5.042606e-02):7.660136e-02):8.420710e-02):1.821323e-01,((((24:2.717444e-02,25:2.674685e-02):5.691431e-02,23:1.541018e-02):1.494907e-01,(((((36:1.872419e-02,(38:2.294598e-03,39:2.302070e-02):5.956517e-02):3.944436e-02,37:1.850672e-02):1.165616e-01,34:2.992819e-02):3.424646e-02,35:1.224079e-02):1.345573e-01,33:4.073510e-02):6.158228e-02):9.830861e-02,32:1.528949e-03):1.001573e-01):6.263924e-04):4.742580e-02,(30:7.307791e-03,31:4.779588e-03):4.335474e-02):1.533103e-01):1.481015e-01):9.061394e-02,3:3.150223e-02,1:3.016705e-01);
   tree gen.179000 = [&U] ((2:6.749240e-03,3:3.526308e-02):8.339779e-02,((((((18:4.652967e-02,((9:7.451851e-02,((5:2.078920e-04,((6:3.800103e-02,7:4.115366e-03):2.113554e-03,4:4.246763e-02):3.140743e-02):3.410448e-02,8:4.695263e-02):5.957596e-02):4.871356e-02,10:3.621823e-02):1.151868e-01):1.004811e-02,17:3.871098e-02):5.898039e-03,(19:1.372545e-02,(16:4.936455e-02,20:1.093748e-02):4.199419e-02):7.449248e-02):1.633949e-01,((14:3.132772e-03,(11:4.925798e-02,(12:2.663756e-03,13:8.397354e-02):2.733056e-02):2.324760e-01):9.020224e-03,15:1.484754e-02):5.747727e-02):1.628515e-01,(22:1.244943e-02,21:2.302803e-02):9.717177e-02):6.301324e-02,((30:8.180222e-03,((40:5.377200e-03,(((47:8.618382e-04,((48:4.634062e-02,50:2.574218e-01):6.679901e-04,49:9.097970e-02):8.155912e-02):2.988158e-02,(46:6.023794e-02,(45:5.920024e-03,(43:9.828945e-03,44:6.637630e-02):3.486568e-03):7.782468e-02):8.096868e-03):1.346178e-01,(41:2.211143e-02,42:5.339345e-02):5.706674e-02):1.041420e-01):2.155316e-01,(((((24:1.025504e-01,25:4.096004e-03):6.945513e-02,23:1.019985e-02):1.544875e-01,(((34:5.987043e-02,(37:1.352951e-02,((38:1.916415e-03,39:2.576900e-02):7.000701e-02,36:9.574441e-04):3.251275e-02):1.636353e-01):3.958229e-02,35:2.851724e-03):1.439719e-01,33:2.534544e-02):2.603028e-02):1.220710e-01,32:7.278224e-02):5.105397e-02,(((28:1.208786e-01,27:1.171743e-01):1.930102e-02,26:1.242414e-02):3.574670e-02,29:8.753496e-02):2.474845e-01):3.732778e-02):2.319118e-01):8.976644e-03,31:2.119009e-02):2.277414e-01):4.048217e-02,1:9.490303e-02);
   tree gen.180000 = [&U] ((2:6.954170e-03,3:3.065274e-02):1.460720e-01,(((((11:3.911487e-02,13:7.275801e-02):1.749494e-02,12:5.454551e-03):1.218351e-01,(15:1.283377e-02,14:7.086259e-03):2.960305e-02):8.563914e-02,(((((((9:3.218143e-02,((5:1.650833e-04,((7:3.059662e-03,6:3.827734e-02):1.016304e-02,4:3.103150e-03):4.074752e-02):3.710566e-02,8:4.862962e-02):4.241035e-02):3.521485e-02,10:2.876024e-02):1.487823e-01,(17:3.049649e-02,18:8.595236e-03):1.456821e-02):3.878614e-02,19:2.857278e-02):4.789783e-02,20:2.282436e-02):1.075573e-02,16:7.029376e-02):4.634168e-02,(22:2.004878e-02,21:1.828614e-02):1.879625e-01):5.108920e-02):8.286139e-02,(((((((24:9.100121e-03,25:1.349018e-02):6.231857e-02,23:4.571586e-02):1.346564e-01,((((38:1.004890e-02,39:2.029584e-02):2.653746e-02,(36:1.560861e-02,37:1.074354e-02):4.522409e-03):1.519845e-01,35:2.246567e-02):3.212413e-02,34:1.149893e-02):1.115543e-01):3.115529e-03,33:1.741080e-02):1.514609e-01,32:4.481829e-02):3.748234e-02,((27:9.304600e-02,(26:3.137822e-02,28:8.057309e-02):3.223573e-03):4.334301e-02,29:6.950994e-02):1.338232e-01):8.165429e-02,(31:5.942732e-03,((40:3.918076e-02,((((46:5.043671e-02,(47:6.981983e-03,(48:3.854747e-02,(50:2.044140e-01,49:6.544941e-02):3.054700e-02):4.906571e-02):2.832749e-02):5.830091e-03,(44:2.272608e-02,(43:1.541757e-02,45:2.038151e-02):5.788848e-03):6.714586e-02):4.785292e-02,41:1.423295e-02):1.484896e-02,42:2.723830e-02):1.272889e-01):1.912997e-01,30:8.822084e-03):1.471809e-02):1.670045e-02):2.083215e-01):6.928561e-02,1:1.409613e-01);
   tree gen.181000 = [&U] ((2:1.414443e-03,3:7.655321e-02):9.144637e-02,((((28:4.983434e-02,(26:5.092590e-03,29:1.351843e-01):5.751441e-02):2.798240e-02,27:2.798810e-02):2.751429e-01,((21:1.475161e-02,22:1.396758e-02):1.015059e-01,((((11:2.545064e-02,12:1.606333e-02):2.207584e-02,13:7.609660e-03):8.311867e-02,(14:5.877189e-04,15:9.172803e-03):1.340620e-01):1.095111e-01,(17:1.094009e-02,((((16:3.272672e-02,20:4.465751e-03):3.086029e-02,19:1.468344e-02):2.817160e-02,18:2.182027e-02):6.630321e-04,(10:1.957275e-02,((((6:2.215577e-02,(4:2.197947e-03,7:5.632599e-02):7.526972e-03):3.802243e-02,5:2.379242e-03):3.383288e-02,8:3.187952e-02):4.968836e-02,9:1.228429e-02):1.899056e-02):1.187702e-01):1.894600e-02):6.506384e-02):1.001282e-01):7.033579e-02):2.706642e-02,(((24:2.863626e-02,(23:2.353231e-02,25:4.954609e-04):7.664449e-03):2.150545e-01,((33:2.347988e-02,(35:2.268811e-02,(34:1.387383e-02,((36:6.420862e-03,37:4.429855e-03):7.211426e-03,(39:2.654509e-02,38:2.233897e-02):1.226462e-02):1.177404e-01):2.221906e-02):1.556871e-01):1.963387e-01,32:1.573001e-03):1.429644e-01):1.947320e-02,((((42:1.802601e-02,(((47:1.042015e-03,((49:5.099040e-02,50:2.336908e-01):5.762072e-02,48:5.305923e-02):4.929050e-02):6.881774e-03,46:3.084800e-02):7.479230e-03,(45:9.029393e-03,(44:3.443465e-02,43:9.688325e-04):2.191629e-02):7.352797e-02):1.332054e-01):5.154215e-02,41:1.363260e-02):7.919302e-02,40:1.382676e-02):1.547976e-01,(30:2.437791e-03,31:5.678198e-02):2.000558e-02):1.228054e-01):1.575361e-01):2.963743e-02,1:1.776306e-01);
   tree gen.182000 = [&U] ((2:2.328132e-02,3:3.351153e-02):1.125825e-01,((((((41:3.423546e-02,42:2.152664e-02):3.862303e-03,((46:5.615934e-02,((47:2.152372e-02,48:4.492728e-02):2.579876e-03,(49:2.483652e-02,50:1.356353e-01):2.270286e-02):2.568546e-02):5.091946e-03,((44:4.376239e-02,45:2.539688e-03):1.500418e-03,43:9.450275e-04):4.678469e-02):3.514852e-02):3.551104e-02,40:9.173936e-03):1.269912e-01,((26:1.783618e-02,(27:6.872046e-02,28:6.340068e-02):2.220236e-02):2.897101e-02,29:9.239533e-02):1.466811e-01):4.507160e-02,((30:4.802811e-03,31:5.335120e-03):1.159204e-01,(((((34:1.005586e-02,35:2.230997e-02):5.652646e-02,(37:3.199130e-04,(36:4.939979e-03,(38:7.863943e-03,39:3.191989e-03):6.690932e-02):1.719202e-02):5.963661e-02):3.431709e-02,33:8.845951e-02):8.762182e-02,((24:8.946432e-03,25:4.292231e-03):4.382562e-02,23:2.140575e-02):1.454381e-01):4.614423e-02,32:1.591885e-02):5.012636e-02):6.926782e-03):9.751539e-02,((22:2.017094e-02,21:2.649692e-02):1.163994e-02,(((20:2.185040e-02,16:3.052883e-02):8.438930e-03,((17:3.382056e-02,(((9:4.253259e-02,((5:2.037293e-02,(6:1.777336e-02,(7:5.118757e-03,4:2.418625e-03):1.682631e-02):1.204896e-02):1.793800e-02,8:1.290270e-02):2.805862e-02):1.537081e-02,10:5.890219e-03):3.351533e-02,18:3.591473e-03):2.101892e-02):6.419249e-02,19:6.239897e-03):2.184076e-02):1.308482e-01,(((11:2.293345e-02,12:3.662689e-02):1.166614e-02,13:4.383937e-02):1.577540e-01,(15:1.035573e-02,14:2.429881e-02):4.412996e-02):6.622406e-02):3.309911e-02):1.078719e-01):1.829127e-01,1:1.428705e-01);
   tree gen.183000 = [&U] ((2:1.891545e-03,3:3.677456e-02):2.804095e-02,(((21:2.907693e-02,22:1.220181e-03):3.369857e-02,(((32:3.022129e-02,((((34:4.571491e-02,35:3.248653e-02):2.149294e-02,((37:1.254181e-02,36:1.217707e-02):9.927722e-03,(38:5.616544e-03,39:1.912287e-02):4.188974e-02):5.579020e-02):3.038083e-02,33:1.514942e-02):2.179477e-01,((24:7.063017e-03,25:6.445675e-03):4.377816e-02,23:4.948822e-02):1.751306e-01):6.389013e-02):1.039919e-01,(((27:6.407785e-02,26:1.369158e-02):1.644176e-02,28:6.957403e-02):4.921067e-02,29:4.244850e-02):1.493742e-01):1.933208e-02,((30:1.189375e-02,31:5.832703e-02):2.838324e-02,(((41:1.987474e-02,42:2.487927e-02):2.062123e-02,(46:8.331686e-02,((47:2.939584e-03,(48:3.525902e-02,(49:2.933120e-02,50:2.170969e-01):1.662925e-03):3.501646e-02):3.934047e-02,((44:4.802356e-02,45:1.650898e-03):8.285152e-03,43:6.623497e-03):3.729502e-02):2.445047e-02):6.061193e-02):2.501754e-02,40:1.006721e-02):1.554577e-01):5.469237e-02):1.964444e-01):3.921608e-02,((16:3.617215e-02,(((((((5:2.340547e-02,(4:3.620621e-03,(6:5.597545e-03,7:5.494843e-03):1.467927e-02):1.541719e-02):2.805355e-02,8:1.377934e-02):2.767831e-02,9:2.666344e-02):1.902682e-02,10:6.463752e-03):4.375549e-02,(17:3.989960e-02,18:3.798026e-03):5.140535e-02):4.275395e-02,19:4.564699e-02):4.120448e-02,20:3.023124e-02):2.380828e-02):1.329746e-01,(((12:3.969023e-02,13:9.945095e-03):4.737854e-03,11:3.342981e-02):7.714675e-02,(15:9.730010e-03,14:1.261359e-02):7.288269e-02):8.902014e-02):4.315851e-02):1.728883e-01,1:2.179172e-01);
   tree gen.184000 = [&U] (3:2.383429e-02,(2:5.209664e-02,(((21:3.879921e-02,22:4.550293e-03):5.087992e-02,(((16:3.124551e-02,((((((5:2.077840e-03,((7:8.090593e-03,4:1.134595e-02):1.341255e-02,6:1.695227e-03):9.635307e-03):3.929184e-02,8:1.838665e-02):9.509811e-03,9:2.225660e-02):3.269195e-02,10:8.624996e-03):6.285959e-02,(18:6.973160e-04,17:4.790538e-02):8.072878e-03):3.856914e-02,19:2.066373e-02):8.416101e-02):9.811960e-04,20:3.839194e-02):1.769061e-01,(((12:5.296120e-02,11:1.435044e-02):3.289105e-03,13:1.378840e-02):1.178905e-01,(15:7.790237e-03,14:1.492178e-02):9.920845e-02):9.202731e-02):1.170516e-01):1.353386e-02,(((30:3.813321e-02,31:5.588217e-03):1.266834e-01,((((42:4.076372e-02,41:3.448485e-03):3.874807e-02,(((47:1.094818e-03,((50:2.854712e-01,49:2.775085e-02):2.577698e-02,48:4.559791e-02):1.699213e-02):6.608702e-02,46:1.912559e-02):1.822841e-03,((43:1.622268e-02,44:6.358156e-02):1.040760e-02,45:6.883385e-03):4.610713e-02):6.648780e-02):3.262599e-02,40:2.121668e-02):2.012160e-01,(27:6.338423e-02,((26:1.826955e-02,29:1.384030e-01):3.894218e-02,28:6.613107e-02):5.471762e-02):1.908854e-01):5.428313e-02):1.177315e-02,(32:2.493390e-02,(((34:2.749806e-02,(35:6.311371e-05,((37:6.932635e-03,(38:2.024400e-02,39:9.274601e-03):5.197658e-02):1.850717e-02,36:5.315760e-03):9.785451e-02):1.046799e-02):1.114605e-01,33:1.166298e-01):2.918488e-02,((24:7.276620e-02,25:8.600875e-03):1.450008e-02,23:9.863848e-02):2.184126e-01):1.914316e-01):1.252975e-01):2.091206e-01):2.909677e-01):8.597647e-02,1:2.532946e-01);
   tree gen.185000 = [&U] ((3:5.563460e-03,2:3.506569e-02):4.870878e-03,(((21:3.824719e-02,22:1.327703e-03):5.939061e-02,(((16:9.928650e-03,((17:2.640800e-02,(18:8.310839e-04,((((5:1.410846e-03,((7:2.381211e-02,4:8.166591e-03):3.807408e-02,6:3.898242e-02):2.842219e-02):2.155111e-02,8:1.056299e-02):5.362269e-02,9:2.334587e-02):1.666629e-02,10:2.346560e-02):6.196525e-02):2.046465e-02):5.395618e-02,19:2.036973e-02):6.417571e-02):2.642763e-03,20:2.659501e-02):1.018420e-01,((11:1.461996e-02,(12:2.806952e-02,13:3.400450e-02):1.210144e-02):1.162132e-01,(15:1.586694e-03,14:1.813652e-02):9.779695e-02):8.551999e-02):1.361481e-01):1.695714e-01,(((26:6.048842e-02,(28:4.130316e-02,29:1.365670e-01):6.363855e-03):2.113467e-02,27:6.248243e-02):1.503998e-01,(((41:2.147114e-02,42:6.120242e-02):3.665594e-02,(40:2.026002e-02,((45:1.317547e-02,(43:9.399067e-03,44:1.385231e-03):1.087088e-02):4.943981e-02,(46:2.375406e-02,(47:5.859001e-03,((49:6.446672e-03,50:2.902859e-01):1.753225e-02,48:4.494916e-02):2.185750e-02):3.870940e-02):1.810714e-02):6.452278e-02):1.563765e-02):2.577508e-01,((32:2.792357e-02,(((24:3.498584e-02,25:8.478505e-03):8.965935e-02,23:7.167122e-02):2.820766e-01,((34:2.649547e-02,(35:1.431608e-02,(((38:3.540351e-03,39:9.707401e-03):4.954923e-02,36:2.959946e-02):4.588990e-03,37:6.925629e-04):9.193894e-02):5.506170e-03):1.134589e-01,33:1.628542e-02):9.052166e-02):8.364435e-02):6.917749e-02,(30:3.335091e-02,31:7.707135e-02):1.393554e-01):1.281928e-01):1.345408e-02):1.982827e-01):1.603012e-01,1:2.386764e-01);
   tree gen.186000 = [&U] ((((22:1.427226e-02,21:2.202510e-02):7.429041e-02,((17:1.017363e-02,(((10:8.481768e-04,((5:2.271455e-03,(((4:6.916770e-03,7:1.106287e-02):6.311911e-03,6:1.058433e-02):6.175358e-03,8:2.086882e-02):1.256980e-02):5.713802e-02,9:3.313414e-02):2.547768e-02):6.446844e-02,18:1.678046e-02):3.786753e-02,((16:2.124822e-02,20:6.665588e-03):1.932123e-02,19:9.539315e-03):4.427348e-02):2.443226e-03):8.665599e-02,(((11:2.355615e-02,12:6.099036e-03):2.638825e-02,13:5.990641e-03):3.064198e-02,(14:2.117139e-02,15:3.289642e-03):1.597090e-01):6.282560e-02):6.496174e-02):1.811658e-02,(((29:8.604941e-02,(26:1.189611e-02,(28:1.564083e-02,27:7.930647e-02):1.098611e-01):2.306652e-02):2.687316e-01,(31:3.834370e-02,30:1.139153e-02):1.206126e-01):4.899336e-02,((((42:7.646761e-02,41:1.438551e-02):3.917032e-03,((47:4.826578e-03,((49:5.684644e-02,50:1.869271e-01):6.360995e-03,48:1.416875e-02):2.163785e-02):4.383279e-02,((44:6.544612e-03,(43:1.788371e-03,45:1.566411e-02):1.744290e-02):3.403957e-02,46:1.026379e-02):1.017623e-02):4.675568e-02):4.094303e-02,40:3.734073e-03):3.814210e-01,((33:1.594461e-02,(((35:8.313928e-03,34:3.305135e-02):2.530089e-02,(37:6.464426e-03,(36:7.733222e-05,(39:4.602296e-02,38:2.019666e-02):5.562954e-02):1.952272e-02):8.903776e-02):6.455618e-02,((25:3.870381e-03,24:4.251747e-02):3.017938e-02,23:3.648084e-02):2.128261e-01):3.744514e-02):3.428706e-02,32:1.442760e-02):1.951765e-02):9.726097e-02):2.657883e-01):5.646035e-02,(3:5.405915e-02,2:1.971829e-03):6.233080e-02,1:1.053789e-01);
   tree gen.187000 = [&U] (2:1.329820e-04,(3:2.458248e-02,(((((20:1.122386e-02,(((18:1.193066e-02,(((8:4.558889e-03,(5:6.778708e-03,((6:2.037403e-02,4:8.963306e-03):2.235182e-02,7:2.387615e-02):7.749786e-03):1.349226e-02):3.530159e-02,9:3.807277e-03):8.607420e-02,10:1.131575e-02):7.962590e-02):1.350795e-02,17:5.395943e-02):3.448525e-02,19:2.583868e-02):1.879725e-02):1.935170e-03,16:2.775691e-02):1.549227e-01,(((12:1.239992e-02,11:1.046452e-02):5.156583e-02,13:5.518173e-03):1.007757e-01,(15:8.813054e-03,14:4.749523e-03):1.587664e-02):2.034198e-01):5.859100e-03,(22:1.056384e-02,21:2.029482e-02):1.209267e-01):1.139172e-02,((30:3.807868e-03,31:4.259474e-03):5.900707e-02,(((40:3.500106e-03,(41:2.695738e-02,(((((50:2.159156e-01,49:1.276459e-02):1.803574e-02,48:9.655663e-03):2.616551e-02,47:4.497672e-03):2.067527e-02,(46:1.488100e-02,(44:1.609320e-02,(43:2.131001e-03,45:1.497662e-03):7.206180e-04):9.090779e-02):1.353183e-02):2.181894e-02,42:4.625498e-02):1.081376e-02):1.668944e-02):1.472910e-01,((26:5.669553e-02,(28:8.188451e-02,29:6.826593e-02):1.686534e-03):2.527589e-02,27:9.555941e-02):1.387693e-01):3.145146e-02,(32:2.080613e-02,(((24:8.647430e-03,25:2.081549e-02):2.262404e-02,23:1.035958e-02):1.003532e-01,(((37:1.314657e-02,(36:3.350447e-02,(38:6.994891e-03,39:2.129704e-02):2.795581e-02):1.597087e-02):1.212224e-01,(34:2.680523e-03,35:1.633377e-02):2.090695e-02):8.603409e-02,33:2.334253e-02):2.224844e-02):1.449939e-01):1.080273e-01):5.118745e-02):2.725365e-01):1.375464e-01):4.392830e-03,1:2.225852e-01);
   tree gen.188000 = [&U] ((((((11:2.875887e-02,(13:6.691844e-02,12:4.255703e-03):2.022813e-02):6.374122e-02,(14:1.018343e-03,15:3.616697e-03):6.994345e-02):1.836192e-02,(20:1.219757e-02,(16:2.466078e-02,(19:2.351787e-02,(17:2.435865e-02,((10:5.806499e-03,(9:2.220498e-02,(8:2.527157e-02,((6:9.803315e-03,(4:1.023906e-02,7:1.857524e-03):1.741116e-02):1.046508e-02,5:1.227325e-02):2.902440e-02):4.068090e-02):4.946681e-02):5.344490e-02,18:3.554277e-02):2.048038e-02):7.594153e-02):3.362074e-02):3.221924e-03):6.297458e-02):6.268988e-02,(22:2.811375e-02,21:1.497468e-02):8.422855e-02):1.390811e-02,(((((28:5.343006e-02,27:7.449971e-02):3.837735e-02,26:3.165713e-02):2.035153e-02,29:1.051398e-01):1.574080e-01,(((((46:1.271019e-02,((45:4.219161e-03,43:9.273006e-03):4.017419e-02,44:4.528551e-03):3.037024e-02):2.032756e-03,(47:2.178676e-02,((50:1.981289e-01,48:1.038212e-02):4.491278e-02,49:2.353662e-02):1.024738e-02):2.294222e-02):5.565946e-02,41:5.338800e-02):5.308209e-03,42:8.589669e-02):7.015725e-02,40:8.441238e-03):1.793516e-01):4.205299e-02,(((((25:3.891326e-03,24:2.276004e-02):5.991163e-02,23:1.455949e-02):1.486794e-01,((35:4.716833e-02,(34:2.883982e-03,(36:3.828308e-04,(37:8.222342e-03,(39:3.364947e-03,38:1.264548e-02):2.012773e-02):2.459995e-02):6.865695e-02):5.807283e-03):6.244946e-02,33:1.674738e-02):4.540745e-02):1.386616e-01,32:2.410555e-02):7.200716e-02,(31:4.736298e-03,30:4.671841e-02):9.217092e-02):1.073243e-01):1.475100e-01):4.831131e-02,(3:5.041215e-02,2:9.230780e-03):8.761145e-02,1:1.391667e-01);
   tree gen.189000 = [&U] ((((((11:2.432733e-02,(13:5.535331e-02,12:3.094089e-02):6.758312e-03):5.391913e-02,(14:8.776394e-04,15:5.302401e-03):9.929689e-02):6.748420e-02,((16:7.573084e-03,(19:4.709548e-03,(18:1.533682e-02,(17:2.530393e-02,(10:3.819440e-04,((8:1.625094e-03,(7:1.242424e-02,(4:6.208930e-03,(5:2.259265e-02,6:6.828900e-03):3.678826e-02):4.783696e-03):3.802043e-02):2.310830e-02,9:3.246042e-02):3.215560e-02):6.628673e-02):3.683142e-04):3.675869e-02):1.983968e-02):1.310173e-02,20:1.145565e-02):9.728909e-02):2.503207e-02,(22:4.517245e-03,21:1.784952e-02):6.600622e-02):1.028341e-01,((31:4.714384e-02,30:4.132435e-03):9.901898e-03,(((26:6.591574e-03,(27:6.299175e-02,28:4.682517e-02):1.139293e-02):3.074455e-02,29:1.073321e-01):1.350849e-01,(((((((49:4.650621e-02,50:1.493548e-01):1.585334e-02,48:1.771091e-02):1.403981e-02,47:1.053991e-02):2.275275e-02,(46:1.025150e-02,((45:5.852232e-03,43:1.623638e-02):3.398362e-02,44:2.951535e-03):2.569039e-02):1.559011e-02):7.262171e-02,(41:2.111528e-02,42:7.274106e-02):3.250708e-02):3.367313e-02,40:1.508786e-03):1.588108e-01,(((((25:1.811319e-02,24:1.925287e-02):5.331298e-02,23:1.535421e-02):1.257689e-01,(34:1.841043e-02,(((39:6.330567e-03,38:1.069690e-02):1.519233e-02,(37:9.726213e-03,36:7.738308e-03):1.578487e-02):5.527378e-02,35:1.160436e-03):1.812906e-02):7.057599e-02):1.161243e-02,33:4.525962e-02):1.137303e-01,32:1.570054e-03):6.396214e-02):3.420194e-02):7.536669e-02):1.199910e-01):4.872911e-02,(3:3.578307e-02,2:8.863076e-03):7.468947e-02,1:1.177221e-01);
   tree gen.190000 = [&U] ((3:9.573000e-03,2:3.035401e-02):8.471248e-02,(((21:1.588356e-03,((((19:6.960776e-02,(16:3.587504e-02,20:2.754342e-02):2.331537e-02):2.314849e-02,17:1.520691e-02):2.797832e-03,(18:5.308051e-02,(((5:1.272344e-02,(4:9.542979e-03,((9:4.312102e-02,6:2.062575e-02):1.182194e-02,7:2.454190e-03):1.839679e-02):2.396617e-02):2.635344e-02,8:8.272606e-03):5.712277e-02,10:4.353874e-03):5.431939e-02):2.786987e-02):4.680133e-02,(((11:6.062105e-02,12:1.586374e-02):5.656434e-02,13:4.640536e-02):1.129259e-02,(15:1.311955e-02,14:9.650593e-04):6.716497e-02):1.646480e-01):1.295684e-01):4.892587e-03,22:3.293804e-02):2.027966e-01,(((30:2.664580e-03,31:1.204226e-02):3.481282e-02,(((26:6.251611e-02,(29:7.969241e-02,(27:7.415257e-02,28:2.561893e-02):1.204893e-02):5.753681e-02):1.313587e-01,(40:2.158936e-02,((41:2.067210e-02,42:3.880405e-02):4.811830e-03,((45:2.036786e-03,(44:1.236127e-02,43:6.891867e-03):1.197191e-03):4.704035e-02,(46:2.057531e-02,(47:1.127996e-02,((50:2.124264e-01,49:1.059739e-02):1.919918e-02,48:2.109297e-02):3.669122e-02):4.674864e-02):5.146556e-03):9.418918e-02):5.248490e-02):8.035420e-02):1.699897e-02,(32:5.974551e-02,(33:5.516058e-02,(34:1.264803e-02,(((37:1.438743e-03,36:3.225727e-02):1.132290e-02,(38:5.004731e-02,39:8.318153e-03):5.058661e-02):8.899280e-02,35:4.363529e-02):1.513838e-02):8.455684e-02):1.721519e-01):1.378536e-01):4.965648e-02):4.550657e-02,(23:5.920673e-02,(24:2.189851e-02,25:4.879877e-03):3.038217e-02):4.044320e-01):1.764921e-01):4.677711e-02,1:1.044924e-01);
   tree gen.191000 = [&U] ((((22:2.483063e-02,21:4.354405e-02):4.731916e-02,((((11:4.694207e-02,12:3.009953e-02):4.354170e-02,13:1.691516e-02):1.234489e-01,(14:9.837266e-03,15:1.716855e-03):7.675035e-02):1.340964e-01,((19:9.409881e-03,(17:1.981128e-02,(18:1.763279e-02,(10:6.846920e-03,((8:7.544845e-03,(5:4.771945e-02,((7:1.269960e-02,4:1.384226e-02):1.484766e-02,6:1.738951e-02):5.386810e-02):2.358571e-02):4.079867e-02,9:1.513131e-02):3.289094e-02):5.781078e-02):3.408651e-02):7.382096e-02):4.663951e-02,(20:2.519466e-02,16:2.340962e-02):3.072080e-02):5.438663e-02):1.066909e-01):3.835312e-02,(((28:9.357780e-02,(26:4.270309e-02,29:1.130346e-01):2.373266e-02):2.790734e-02,27:1.628947e-01):1.392190e-01,(((((((47:2.182073e-03,(49:1.597096e-02,48:3.276401e-02):4.087264e-02):8.332539e-02,(46:4.461296e-02,50:2.858915e-01):2.006608e-02):6.546974e-02,(44:1.334744e-02,(45:4.987054e-03,43:6.250331e-03):1.713565e-03):5.002698e-02):6.526796e-02,(41:3.212606e-02,42:4.859753e-02):4.701441e-02):4.674308e-02,40:4.434532e-02):2.619518e-01,(((((35:1.658645e-02,34:2.607887e-02):7.885396e-02,(((39:6.545005e-03,38:1.812962e-02):5.907469e-02,36:7.255245e-03):6.334953e-02,37:1.686837e-02):1.590970e-01):1.111237e-01,33:4.050506e-02):2.838420e-02,((25:1.473982e-02,24:7.427016e-02):1.360618e-02,23:7.572487e-02):4.508514e-01):1.645345e-01,32:1.025282e-02):1.470198e-01):3.438046e-02,(30:8.572028e-03,31:2.211346e-02):2.087773e-01):1.106144e-01):1.364455e-01):8.957690e-02,(3:2.360859e-02,2:9.515001e-03):1.372383e-01,1:2.416993e-01);
   tree gen.192000 = [&U] ((2:7.156150e-03,3:3.378884e-02):6.194658e-02,(((22:1.938574e-02,21:4.182849e-02):2.730471e-02,((((11:2.030650e-02,12:4.333256e-02):2.412134e-02,13:1.320598e-02):9.637887e-02,(14:2.983232e-02,15:2.281805e-02):6.044291e-02):8.264331e-02,(20:1.991246e-02,((19:5.811363e-02,(17:6.187839e-02,(18:1.376625e-02,(10:1.559185e-02,((((4:1.313714e-02,8:4.018793e-02):9.425189e-04,5:1.769309e-03):2.900085e-03,(7:1.008926e-02,6:5.707192e-03):3.084503e-02):6.652178e-02,9:1.179787e-02):2.700344e-02):5.048880e-02):2.661198e-02):4.584172e-02):6.146073e-02,16:1.827633e-02):2.031885e-03):1.455537e-01):9.760187e-02):1.314445e-01,(((((((35:1.090454e-02,34:3.463523e-02):3.277309e-02,((39:1.694132e-02,38:7.259575e-03):2.732634e-02,(36:1.609848e-03,37:9.450578e-03):1.105658e-02):1.423160e-01):1.458047e-01,33:3.162306e-02):8.498797e-03,(25:1.093516e-02,(23:1.079484e-01,24:3.813065e-02):3.295490e-02):1.949784e-01):1.284551e-01,32:4.366175e-03):8.363008e-02,(30:2.229114e-02,31:1.272750e-02):8.395091e-02):1.074171e-01,((((41:8.114438e-03,42:2.292647e-02):3.973306e-02,(((48:2.963848e-02,(49:3.551420e-02,50:2.240368e-01):2.714719e-02):3.315785e-03,47:5.287982e-03):4.339722e-04,(46:2.251661e-02,(44:1.042060e-02,(45:1.053499e-02,43:1.330429e-03):2.307787e-02):8.604534e-02):5.416120e-02):1.201717e-01):3.232398e-02,40:2.905901e-02):1.135609e-01,(((28:7.393616e-02,26:1.873365e-02):3.995382e-02,29:1.441274e-01):4.880140e-02,27:1.304367e-01):1.381979e-01):6.980196e-02):1.419247e-01):9.745363e-02,1:2.019567e-01);
   tree gen.193000 = [&U] ((2:2.280701e-02,3:7.586217e-02):8.555803e-02,(((16:3.208336e-02,(20:5.156866e-04,(19:1.876560e-03,(17:1.601051e-02,(((((8:7.250044e-02,((6:1.561742e-02,(7:1.579074e-02,4:3.010739e-02):5.471496e-02):4.180239e-02,5:3.459899e-02):2.025203e-02):3.073399e-02,9:2.541686e-02):4.309555e-02,((13:2.801508e-03,(11:1.932054e-03,12:3.989533e-02):3.437116e-02):1.118983e-01,(15:2.634707e-02,14:3.069954e-03):8.254115e-02):1.640410e-01):3.840485e-02,10:2.542206e-03):1.041656e-01,18:1.224969e-02):2.752944e-02):7.700168e-02):2.799168e-02):2.380693e-02):2.216167e-01,(21:1.674586e-02,22:8.556295e-03):3.799580e-02):1.548656e-01,((((42:2.712884e-02,41:5.088029e-02):2.243977e-02,(50:1.633206e-01,((46:3.755178e-02,(45:1.363939e-04,(43:3.083637e-03,44:3.838636e-02):5.495401e-03):8.486813e-02):3.458663e-03,((49:1.487743e-02,48:6.096116e-02):6.398514e-02,47:4.167211e-03):2.341848e-02):3.626735e-02):1.177515e-01):3.335626e-02,40:1.414612e-02):2.463029e-01,((30:6.045292e-03,31:7.976669e-02):2.461674e-01,(((((35:6.319307e-03,(34:1.900116e-02,((36:1.615182e-02,37:7.408268e-02):2.001820e-02,(39:5.695092e-03,38:2.675140e-02):2.021546e-02):1.401394e-01):8.007416e-03):9.736755e-02,((24:6.916650e-02,25:1.580690e-03):3.797018e-02,23:5.876372e-02):1.836900e-01):1.265588e-02,33:2.905689e-02):1.987615e-01,(((27:2.217011e-01,28:8.183102e-02):2.528464e-03,26:1.034601e-02):3.012466e-02,29:1.243058e-01):2.292383e-01):2.866334e-02,32:2.988738e-02):9.208095e-02):9.446554e-03):3.611671e-01):2.139363e-01,1:3.412347e-02);
   tree gen.194000 = [&U] (((((((((11:2.369821e-02,12:8.418400e-03):5.931438e-02,13:1.413689e-02):9.873313e-02,(14:2.841930e-03,15:1.138594e-02):8.253786e-02):1.011224e-01,(16:1.013953e-02,(20:1.940836e-02,(19:8.909596e-02,(17:2.216839e-02,(18:6.437931e-04,(10:1.303741e-02,(((5:2.853863e-02,8:1.266824e-02):3.410289e-02,((4:3.382893e-02,7:2.188736e-02):3.551046e-03,6:4.802785e-02):1.000049e-02):4.326272e-02,9:2.395554e-02):4.712880e-02):8.027695e-02):3.044259e-02):3.450143e-02):2.190116e-02):1.031475e-02):1.561254e-01):1.065828e-01,22:2.527234e-03):7.461638e-03,21:2.062426e-02):9.999269e-02,(((((42:4.564595e-02,41:3.700579e-03):3.214508e-02,(((45:1.548508e-02,44:3.077727e-03):1.082061e-03,43:1.416561e-02):5.110311e-02,(46:2.400055e-02,(47:3.666773e-03,(48:4.257278e-02,(50:1.384940e-01,49:3.606716e-02):5.734049e-03):6.328329e-02):3.250460e-02):1.357265e-02):1.475151e-02):6.855869e-02,40:1.343206e-02):1.368723e-01,((29:7.031524e-02,(26:1.899132e-02,(27:1.030070e-01,28:8.465434e-02):4.240656e-02):4.969482e-02):1.264505e-01,(((((35:1.487178e-02,((39:7.916956e-03,38:7.112506e-03):2.017801e-02,(36:1.678789e-02,37:4.059425e-03):2.171595e-02):1.446975e-01):1.154031e-02,34:1.705714e-02):1.056301e-01,((24:2.251941e-02,25:4.833530e-03):5.419827e-02,23:4.332722e-02):1.684670e-01):1.348031e-02,33:8.474493e-02):1.584349e-01,32:4.723874e-03):6.456320e-02):6.008976e-02):1.920615e-02,(30:5.619854e-03,31:5.145347e-03):1.060240e-01):1.170671e-01):2.697400e-01,2:3.862331e-02):4.680567e-03,3:3.138017e-02,1:2.839605e-01);
   tree gen.195000 = [&U] (((((17:2.715812e-02,((10:8.289453e-03,(9:1.226226e-02,((5:2.199668e-03,((6:1.259425e-02,7:8.619669e-03):2.367209e-02,4:2.884202e-02):9.556817e-03):2.190951e-02,8:1.715104e-02):1.653936e-02):4.247591e-02):5.622203e-02,((19:4.237319e-02,(16:1.310815e-02,20:1.507928e-02):6.300100e-02):4.256414e-02,18:2.258438e-02):9.162749e-03):7.553832e-02):1.076982e-01,(((12:2.592116e-02,11:3.040799e-02):3.555127e-02,13:8.623259e-03):1.221761e-01,(15:1.155512e-02,14:2.808646e-03):7.830975e-02):9.160608e-02):3.004757e-02,(22:1.610947e-02,21:1.221401e-02):7.874915e-02):8.350416e-02,(((((((46:3.862877e-02,(50:2.217473e-01,((49:2.820808e-02,48:4.347936e-02):3.284727e-02,47:1.784828e-02):2.748706e-02):3.648365e-03):6.405489e-03,(43:2.794521e-04,(44:1.373534e-02,45:1.352112e-02):6.295184e-03):6.296247e-02):2.789763e-02,(41:4.938279e-02,42:3.160490e-02):8.898294e-03):5.628063e-02,40:1.364825e-02):1.671289e-01,(27:1.057198e-01,(26:1.735092e-02,(28:9.366689e-02,29:1.861969e-01):4.478447e-02):8.584024e-02):1.029833e-01):1.520334e-02,(32:3.584987e-02,(((24:6.043453e-02,25:9.480475e-03):1.267367e-02,23:3.336621e-02):1.412102e-01,(33:6.070970e-02,((35:5.769638e-02,34:6.032020e-03):5.470010e-02,(37:2.622081e-02,((39:1.595346e-02,38:8.035865e-03):9.588330e-02,36:1.599722e-02):4.080901e-02):2.128742e-01):9.884844e-02):2.610878e-03):1.293370e-01):1.109760e-01):1.956337e-02,(31:6.712500e-02,30:1.570538e-03):1.971826e-01):7.157320e-02):1.112840e-01,(3:4.929606e-02,2:2.321263e-02):2.295600e-02,1:1.319292e-01);
   tree gen.196000 = [&U] ((((21:7.129188e-04,22:3.128421e-02):3.124577e-02,((20:1.141994e-02,16:1.713027e-02):8.861402e-03,(19:3.376386e-02,((17:2.244783e-02,18:1.344435e-02):1.698884e-03,((((6:1.114758e-02,(7:6.180722e-03,4:4.495347e-03):1.347148e-02):1.886694e-03,(5:4.217406e-04,9:2.842219e-02):3.802538e-03):2.630192e-02,8:1.196001e-02):5.917656e-02,(10:5.424872e-03,(((11:6.410951e-03,12:3.480502e-03):5.059782e-03,13:9.638368e-03):1.353687e-01,(15:7.807915e-03,14:1.469329e-02):6.104265e-02):1.170566e-01):1.092648e-02):3.846398e-02):2.880898e-02):2.721899e-02):1.402728e-01):8.327057e-02,(((((50:1.087084e-01,(((((43:4.092635e-03,44:1.390297e-02):9.721545e-03,45:2.226689e-03):6.163725e-02,46:2.177202e-02):7.398021e-03,((49:3.235606e-02,48:3.877207e-02):3.770216e-02,47:2.133950e-03):4.759045e-02):1.078799e-01,(41:5.938048e-03,42:2.217236e-02):4.707135e-02):1.051633e-02):2.113721e-02,40:1.013744e-02):1.843963e-01,(30:6.947802e-03,31:2.661999e-02):5.608481e-02):8.453489e-02,((26:1.151498e-02,(28:2.828834e-02,27:2.582268e-02):1.978007e-02):7.713403e-02,29:1.732006e-02):1.370038e-01):1.868313e-02,(((33:1.539314e-02,(35:3.950613e-03,(34:8.304930e-02,(37:1.427097e-03,(36:2.508364e-03,(38:8.268419e-03,39:1.852083e-02):1.918951e-02):4.475993e-02):1.025590e-01):5.698403e-03):9.895224e-02):5.029659e-02,((24:1.059307e-02,25:1.970406e-03):8.250007e-02,23:9.696399e-03):1.860230e-01):4.455413e-02,32:6.102436e-02):8.265426e-02):6.011180e-02):1.243727e-01,(3:2.658123e-02,2:8.664172e-03):8.298224e-02,1:7.012772e-02);
   tree gen.197000 = [&U] ((((((19:4.677985e-04,(17:5.807357e-03,(18:2.634175e-03,((((11:3.017273e-02,12:2.217879e-02):3.469302e-02,13:8.943144e-03):3.031293e-02,(15:1.014972e-02,14:2.853127e-06):9.068226e-02):1.520788e-01,((((4:2.771035e-02,5:8.677728e-04):9.680711e-03,(6:3.287994e-02,(7:9.115084e-03,9:3.003608e-02):8.302928e-03):3.459383e-02):9.620921e-03,8:1.650026e-02):1.278964e-02,10:4.770720e-02):4.563666e-03):3.590546e-02):4.120321e-02):5.239905e-02):3.678704e-02,(16:7.420658e-03,20:8.128621e-04):1.029551e-02):1.847100e-01,21:2.573537e-02):9.273858e-03,22:5.707841e-03):1.979412e-01,((30:6.909450e-02,31:2.650251e-02):8.606618e-02,(((((33:2.000996e-02,((35:5.223747e-03,(37:1.855123e-03,(36:2.623771e-02,(38:1.074834e-02,39:3.889892e-02):2.494497e-02):1.784610e-02):1.635252e-01):8.759281e-04,34:5.589863e-02):9.796225e-02):2.487052e-03,((24:3.300289e-02,25:3.351849e-02):4.950969e-02,23:8.196187e-03):2.418163e-01):5.533324e-02,32:2.541130e-02):1.371553e-01,(26:6.147703e-03,(29:4.103030e-02,(28:1.491477e-02,27:5.752423e-02):8.169798e-02):2.324114e-02):1.827587e-01):1.018458e-02,(((((49:4.206052e-02,50:1.217663e-01):3.850244e-02,(48:7.667897e-02,47:2.592191e-02):1.502832e-02):1.941799e-02,(46:2.738508e-02,(44:2.757569e-02,(45:1.403658e-02,43:4.774910e-03):1.169391e-02):2.847214e-02):1.879409e-02):5.852535e-02,(41:1.180442e-02,42:5.993769e-02):2.894513e-02):2.857871e-02,40:1.317793e-02):2.589441e-01):2.507458e-03):5.889198e-02):1.654065e-01,(3:3.455367e-02,2:2.452877e-02):7.949064e-02,1:9.302253e-02);
   tree gen.198000 = [&U] (((((30:4.483685e-02,31:1.564615e-02):1.529316e-01,(((27:1.005253e-01,(28:1.184319e-01,26:1.191763e-03):5.833724e-02):3.619516e-02,29:1.518758e-01):1.521683e-01,(((((24:3.462731e-02,25:1.228665e-02):6.856099e-02,23:4.016505e-03):2.391702e-01,33:1.783129e-02):3.115759e-02,(((36:4.554706e-03,37:1.640935e-02):3.186550e-02,(38:3.697951e-04,39:3.061452e-02):1.040695e-02):8.488489e-02,(34:4.170246e-02,35:1.988434e-02):1.925156e-02):1.618658e-01):1.822771e-01,32:3.761491e-02):1.284731e-01):3.968095e-02):7.987032e-03,(40:9.136681e-03,(((43:2.512248e-02,(45:2.078386e-02,44:1.492045e-02):2.245109e-02):7.018973e-02,((((50:1.543124e-01,49:6.227458e-03):2.222128e-03,48:6.880898e-02):7.113538e-02,47:6.206672e-02):1.425795e-02,46:4.662639e-02):6.368880e-02):7.025098e-02,(41:2.781772e-02,42:4.545248e-02):6.029104e-03):1.353904e-02):1.444062e-01):7.360005e-02,(((22:1.168316e-02,21:2.018849e-02):1.291048e-01,(((((18:4.374706e-03,(10:1.738083e-02,(((6:1.165751e-02,(5:8.305442e-03,(7:1.309886e-02,4:1.381878e-02):1.913613e-02):8.224799e-03):1.801339e-02,8:3.142899e-02):7.958535e-02,9:1.879324e-02):1.102068e-01):6.251273e-02):2.356767e-02,17:4.179386e-02):1.097266e-01,19:3.566549e-03):1.620848e-02,16:1.914042e-02):1.045815e-03,20:1.446623e-03):9.422787e-02):4.449525e-02,((13:3.132794e-02,(11:5.829366e-02,12:2.598422e-02):2.916844e-02):1.053681e-01,(14:1.817835e-02,15:8.005259e-03):5.993782e-02):1.214780e-01):1.402565e-01):2.353464e-01,(2:1.499156e-02,3:5.470553e-02):2.015485e-02,1:2.244169e-01);
   tree gen.199000 = [&U] ((3:6.875996e-02,2:2.612400e-02):1.864596e-01,(((((9:7.672319e-03,(10:5.870904e-03,((18:4.517032e-03,(19:1.842413e-02,(16:6.604359e-03,20:2.426643e-02):5.466078e-02):7.219227e-02):1.513808e-02,17:3.244219e-02):5.563994e-02):1.777700e-02):1.405254e-02,((5:3.638873e-03,(4:1.827828e-02,(6:6.829951e-03,7:9.939390e-03):2.722507e-02):3.285853e-02):7.140331e-02,8:1.467624e-02):5.602481e-02):1.855079e-01,(((11:6.404815e-02,12:6.029155e-02):3.015043e-02,13:1.055616e-03):1.727512e-01,(15:3.307477e-02,14:1.872126e-02):2.156313e-01):1.230116e-02):1.188558e-01,(21:2.323719e-02,22:1.402857e-02):6.920371e-02):5.070201e-02,(((40:2.241862e-02,(((46:1.505592e-02,(47:1.203025e-02,(48:7.270276e-02,(50:2.501434e-01,49:1.906440e-02):1.650121e-03):5.204830e-02):1.043419e-01):2.685872e-02,((45:1.800599e-02,43:8.804331e-03):3.593421e-03,44:1.104509e-02):1.129492e-01):4.473432e-02,(41:2.778664e-02,42:2.426437e-02):3.659591e-02):3.172639e-02):9.434142e-02,((31:3.223087e-02,30:3.961100e-02):6.510242e-02,(29:4.006295e-02,(28:1.181423e-01,(27:2.158329e-01,26:6.319020e-02):2.895642e-03):1.155936e-02):2.406593e-01):8.549785e-02):4.433505e-02,(32:4.726861e-02,((33:3.583739e-02,((35:2.553525e-02,((37:2.873168e-02,36:6.965318e-03):2.309809e-02,(39:1.262901e-02,38:4.144417e-03):2.914217e-02):1.458985e-01):3.388733e-03,34:5.777363e-03):1.172260e-01):4.532980e-02,(23:3.980734e-03,(24:3.846437e-02,25:1.010641e-02):5.843190e-02):1.566016e-01):1.719509e-01):1.398272e-01):1.453820e-01):1.646298e-01,1:1.478923e-01);
   tree gen.200000 = [&U] ((3:6.435221e-02,2:3.065398e-03):8.286129e-02,(((((9:7.108886e-03,(8:4.485166e-03,((6:9.014008e-03,(7:6.319500e-03,4:6.302110e-03):8.387449e-03):3.314564e-02,5:1.031721e-03):2.699988e-03):2.405948e-02):3.808358e-02,(10:6.191001e-05,(18:2.810049e-03,(17:1.384657e-02,(19:7.360898e-03,(16:3.050340e-02,20:9.073004e-03):3.104801e-02):5.059111e-02):1.016821e-02):4.588800e-02):1.084840e-02):1.253491e-01,(((11:3.885299e-02,12:1.688439e-02):2.392962e-02,13:9.938731e-03):8.179712e-02,(15:2.006387e-02,14:4.945098e-03):9.531747e-02):2.135308e-02):9.773812e-02,(21:9.750557e-03,22:2.251014e-02):1.023361e-01):5.240068e-02,((32:1.004983e-02,(33:4.554541e-03,((((37:2.607567e-03,36:4.161272e-03):1.306212e-02,(39:2.538822e-03,38:7.706565e-03):1.386890e-02):9.168117e-02,(35:3.221785e-02,34:3.005195e-02):2.386546e-02):3.733980e-02,(23:3.132444e-03,(24:1.860926e-02,25:3.840495e-03):4.375399e-02):8.767533e-02):1.280592e-02):9.213151e-02):5.689205e-02,((((28:5.450947e-02,26:1.977913e-02):5.404732e-04,27:1.309289e-01):8.894516e-02,29:3.483573e-02):2.293791e-01,((31:2.869592e-02,30:1.096981e-03):1.323157e-01,(40:1.359962e-02,(((46:6.122153e-02,(47:7.297808e-03,(48:6.169103e-02,(50:1.590685e-01,49:1.156488e-02):1.076730e-03):2.597748e-02):1.930451e-02):1.156150e-02,(45:4.276096e-03,(43:3.115882e-03,44:1.747506e-02):2.293884e-03):6.263183e-02):4.321944e-02,(41:9.667386e-03,42:2.957943e-02):1.322125e-02):5.000271e-02):7.452269e-02):2.365163e-02):6.149987e-02):1.230405e-01):9.125168e-02,1:1.497193e-01);
   tree gen.201000 = [&U] (2:2.906807e-03,(3:2.730133e-02,((((((11:5.366849e-02,12:1.723756e-02):4.325219e-02,13:1.452305e-02):8.417206e-02,(15:2.005677e-03,14:1.965178e-02):1.109868e-01):2.110766e-02,((9:9.210661e-04,(8:6.306916e-03,(5:5.409880e-02,((7:2.702945e-03,4:1.302021e-02):4.536321e-03,6:2.160624e-03):2.685167e-02):4.549799e-02):8.186265e-03):5.463830e-02,(10:2.214496e-02,((19:3.064609e-02,(16:1.797826e-02,20:1.325800e-02):8.155318e-02):6.018730e-02,(17:1.365401e-02,18:1.405556e-02):1.926339e-02):1.143968e-01):9.070534e-03):1.595608e-01):1.837287e-01,(21:2.693708e-02,22:4.597239e-04):4.516360e-02):1.262839e-01,((32:2.390036e-02,((((35:9.490311e-04,34:7.367249e-02):2.528066e-02,(37:4.187354e-03,((39:2.738845e-02,38:1.126128e-02):6.270594e-02,36:9.140275e-03):2.805148e-02):1.164786e-01):7.633217e-02,33:2.896654e-02):1.370160e-01,(23:5.801660e-02,(24:6.094405e-02,25:5.767737e-03):5.468787e-02):1.458545e-01):1.115717e-01):7.469219e-02,(((40:3.952135e-03,((41:2.428403e-02,42:4.042023e-02):2.618609e-02,((45:2.911887e-03,(44:2.553557e-02,43:1.039146e-02):7.068069e-03):8.387383e-02,((47:3.428477e-02,(48:9.919216e-02,(50:2.219837e-01,49:5.016471e-02):1.091077e-02):2.637550e-02):4.796115e-02,46:8.725738e-02):4.466817e-04):1.279608e-01):7.388627e-03):1.481101e-01,((28:1.162004e-02,(29:5.138262e-02,26:1.891232e-02):7.644436e-02):1.471453e-01,27:3.059421e-02):2.508482e-01):1.638074e-02,(31:5.450034e-02,30:7.806221e-03):1.426125e-01):1.066601e-01):6.761995e-02):2.678880e-01):8.491784e-03,1:2.347570e-01);
   tree gen.202000 = [&U] ((2:2.168897e-03,3:5.814595e-02):4.900949e-02,(((22:1.937624e-02,21:3.364224e-02):4.947924e-02,(((((18:1.777659e-02,((9:1.980383e-02,((((7:2.184342e-03,6:3.099659e-02):1.888690e-02,4:6.392116e-03):5.129378e-03,5:3.276052e-02):1.794278e-02,8:4.823792e-02):1.830340e-02):9.408805e-02,10:6.532874e-03):5.828102e-02):2.830113e-02,17:2.883835e-02):9.777052e-02,19:2.730509e-02):3.590050e-02,(16:5.186597e-02,20:1.463684e-03):1.068940e-02):2.434564e-01,(((11:9.000498e-02,12:1.244843e-02):3.564082e-02,13:9.706500e-03):1.941119e-01,(14:7.103826e-04,15:7.275376e-03):7.946165e-02):6.119764e-02):1.543685e-02):8.782952e-02,(((24:3.707712e-02,(23:1.025921e-01,25:1.417244e-03):2.734417e-02):3.428065e-01,(31:3.877070e-02,30:2.385393e-02):8.588895e-02):5.352229e-02,((((28:1.579602e-02,27:1.410040e-01):8.686569e-02,(26:2.519045e-02,29:8.872233e-02):1.210934e-02):2.575276e-01,(40:6.898769e-02,((42:2.181140e-02,((45:2.496799e-04,(43:1.486237e-02,44:1.257289e-02):2.137166e-03):1.008896e-01,(46:2.315746e-02,((48:5.669575e-02,(50:2.261982e-01,49:3.344855e-02):3.088356e-02):4.444719e-02,47:3.053314e-03):8.221514e-02):2.149910e-03):1.225430e-01):4.967854e-03,41:2.261023e-02):6.477817e-02):3.242905e-01):7.198285e-03,((((34:6.488758e-02,35:2.473274e-03):8.370866e-02,(37:1.586346e-02,((38:3.564151e-02,39:1.034375e-03):2.168709e-02,36:1.208343e-02):1.976456e-03):1.593681e-01):2.222218e-01,33:2.748703e-02):1.203295e-01,32:5.747250e-02):7.772609e-02):3.174967e-02):1.470277e-01):8.752997e-02,1:2.314690e-01);
   tree gen.203000 = [&U] (((((((20:2.567246e-03,16:4.655188e-02):7.193229e-03,(((18:7.960949e-03,((9:3.359933e-02,(8:7.806772e-03,((6:1.343761e-02,(7:1.671525e-02,4:1.647399e-02):8.903467e-03):2.407759e-02,5:3.107615e-02):1.508173e-02):4.898428e-02):8.519060e-02,10:5.204620e-03):5.329910e-02):1.292157e-02,17:2.675037e-02):1.296660e-02,19:3.624050e-03):2.934672e-02):5.746062e-02,(((11:4.726481e-03,12:3.487005e-02):6.023328e-02,13:8.944248e-03):2.027166e-01,(15:2.699269e-03,14:1.062914e-02):8.087430e-02):1.262570e-01):8.397457e-02,21:1.173279e-01):1.084534e-02,22:1.059569e-02):7.014129e-02,(((31:3.414136e-02,30:2.140990e-02):7.399209e-02,(((((35:4.092631e-02,34:4.285838e-02):5.326580e-02,(36:3.774630e-02,((38:2.989268e-02,39:1.309859e-02):7.842467e-02,37:1.169501e-02):5.042480e-03):1.297806e-01):1.480503e-01,33:3.564985e-02):7.512598e-02,((25:2.397046e-03,24:7.501299e-02):5.263006e-02,23:2.987693e-02):2.970953e-01):8.161901e-02,32:1.903626e-02):4.582790e-02):3.477745e-02,(((27:1.072822e-01,(28:5.400146e-02,29:2.247284e-02):3.046553e-03):1.749747e-02,26:2.410411e-02):2.113543e-01,(40:1.645360e-02,((42:3.470933e-02,41:3.165846e-03):3.798502e-03,(((49:5.827554e-02,(50:2.157650e-01,48:7.183723e-02):3.012890e-02):1.658401e-02,47:1.323109e-03):6.796701e-02,(46:1.953556e-02,(44:9.375571e-03,(43:2.365171e-02,45:1.171720e-02):9.642706e-03):9.423879e-02):5.722768e-03):1.144541e-01):6.916708e-02):2.703499e-01):4.554014e-02):1.326958e-01):1.245273e-01,(2:4.848986e-03,3:5.111645e-02):1.265380e-01,1:2.048416e-01);
   tree gen.204000 = [&U] ((3:4.202629e-02,2:3.129617e-02):4.932148e-02,((((((40:3.607802e-02,(41:7.816947e-03,42:5.954280e-02):1.294681e-01):4.112407e-03,((46:7.638264e-02,((45:2.759752e-03,44:1.048056e-01):5.959968e-03,43:4.642616e-03):8.208817e-02):8.270677e-03,(47:1.632238e-04,((49:5.615681e-02,50:2.507146e-01):7.236286e-04,48:3.599967e-02):3.202223e-02):1.224135e-02):8.156936e-02):1.766160e-01,((((23:3.390224e-02,(25:4.001834e-02,24:9.810521e-03):9.180231e-02):2.208088e-01,(((36:2.990895e-03,(38:4.877984e-03,39:4.410179e-02):2.056567e-02):2.241137e-02,37:8.840226e-04):8.748245e-02,(35:1.228083e-02,34:7.147987e-02):3.102850e-02):1.238600e-01):3.285488e-02,33:4.891811e-02):8.842790e-02,32:1.239392e-03):8.857372e-02):5.074140e-02,(31:3.413474e-02,30:2.709624e-02):9.674476e-02):8.132412e-02,((28:5.220742e-02,27:9.107172e-02):3.737395e-02,(29:9.526724e-02,26:9.808247e-02):2.074676e-02):1.477434e-01):1.508640e-01,((((12:2.046612e-02,(13:4.305170e-02,11:1.613700e-02):8.285621e-03):1.840670e-01,(15:1.990629e-03,14:3.655487e-02):3.089743e-02):7.310369e-02,((18:1.000823e-02,(((20:8.341650e-03,16:2.049936e-02):3.795206e-02,19:1.532874e-02):5.376079e-02,17:5.689658e-02):2.550207e-02):5.565782e-02,(10:2.068101e-02,(9:4.895441e-02,(7:4.574135e-03,((4:5.030743e-04,(5:4.814398e-02,8:1.480389e-02):2.619327e-02):1.906663e-02,6:5.483739e-03):1.975119e-03):5.352045e-02):6.934779e-02):2.089996e-02):1.581131e-01):8.247937e-02,(21:1.245059e-02,22:3.126866e-02):8.196990e-02):1.162109e-01):1.092254e-01,1:1.252450e-01);
   tree gen.205000 = [&U] ((((21:1.942716e-02,((((((8:2.205084e-02,5:1.025219e-02):1.510731e-02,((4:1.934932e-02,7:3.426460e-03):4.029657e-03,6:1.331751e-02):2.654869e-02):2.315558e-02,9:5.961970e-02):2.702160e-02,10:1.226312e-02):4.487746e-02,(17:1.358051e-02,(((16:1.803055e-02,20:2.280747e-02):5.652585e-02,19:4.392974e-03):4.507568e-02,18:3.292689e-02):1.181130e-02):2.023165e-02):7.020203e-02,(((11:2.339514e-02,12:5.932054e-02):5.443421e-03,13:3.495417e-02):1.645664e-01,(15:4.960085e-03,14:1.114352e-03):1.320153e-01):7.549197e-02):8.345122e-02):1.770490e-02,22:4.772971e-03):1.808893e-01,((((40:2.568416e-02,((((47:1.230184e-03,(50:1.766702e-01,(49:3.455810e-02,48:3.831117e-02):7.518567e-03):5.560394e-02):6.134043e-02,46:2.565432e-02):1.331223e-02,(43:1.829474e-02,(45:1.435989e-02,44:3.601426e-03):3.262088e-02):4.083850e-02):7.742331e-02,(41:4.107341e-03,42:1.930359e-02):2.177828e-02):1.277450e-02):3.025983e-01,(31:9.246350e-03,30:1.174479e-02):1.999141e-02):1.771311e-02,(((24:6.044225e-02,23:3.227942e-02):5.830074e-03,25:1.039456e-02):3.462505e-01,(29:1.975884e-02,(26:1.088268e-02,(28:9.929010e-02,27:1.057475e-01):9.955199e-02):1.899921e-01):1.540748e-01):9.659044e-02):2.489412e-02,((((((38:4.255975e-02,39:2.253497e-02):4.539955e-02,(36:7.604491e-03,37:7.014950e-03):1.268967e-02):1.146119e-01,35:1.551467e-02):2.142987e-02,34:5.624704e-03):1.403498e-01,33:9.015838e-02):2.276613e-01,32:3.054824e-03):1.494934e-01):1.491484e-01):1.440154e-01,(2:1.798114e-02,3:7.862811e-03):3.999002e-02,1:1.658414e-01);
   tree gen.206000 = [&U] ((3:5.614094e-02,2:6.157377e-03):7.714698e-02,(((22:4.749739e-02,21:1.318745e-02):1.325689e-01,(((15:1.495593e-02,14:4.042480e-03):2.312171e-01,(((10:1.773628e-02,(8:4.472213e-03,((9:3.536923e-02,(4:1.167531e-02,(7:4.507940e-02,6:7.614094e-03):1.743193e-02):1.958866e-02):4.707341e-02,5:2.418379e-02):2.502855e-02):9.485298e-02):1.674722e-02,18:3.573880e-03):4.677537e-02,(17:6.072680e-02,(19:6.727139e-03,(16:1.052491e-02,20:2.103267e-02):5.308132e-02):6.564215e-02):6.533394e-03):1.977887e-01):2.640393e-02,(13:1.832880e-02,(12:3.258025e-02,11:2.158160e-02):1.517951e-01):9.071789e-02):3.523950e-02):8.276233e-02,((((25:2.003670e-02,23:4.924141e-02):9.522930e-03,24:1.840338e-02):2.483488e-01,(31:4.138658e-02,30:4.737268e-02):7.818407e-03):2.030476e-02,(((32:1.298267e-02,(33:5.209975e-02,(34:4.584811e-02,(35:6.115209e-03,((36:2.953979e-02,37:5.939838e-03):2.903303e-03,(38:4.622700e-03,39:1.957479e-03):7.180583e-02):1.429324e-01):6.827087e-02):1.173426e-01):1.531398e-01):3.652476e-02,(29:1.361265e-01,((28:1.357599e-01,27:1.121203e-01):4.560277e-02,26:1.728143e-02):7.131394e-03):1.337544e-01):2.741450e-02,(((41:2.797182e-02,42:6.464646e-02):4.935638e-02,(50:1.313125e-01,((49:7.848980e-02,48:3.958464e-02):5.754872e-03,(47:9.051763e-03,(((43:9.806121e-03,45:2.737881e-03):6.988993e-02,44:2.535075e-02):6.318100e-02,46:5.904585e-02):5.545154e-02):9.598215e-03):1.104521e-01):7.900179e-02):4.304766e-02,40:2.567037e-03):4.024526e-01):1.543716e-01):1.433558e-01):2.085285e-01,1:1.096465e-01);
   tree gen.207000 = [&U] ((((((((23:7.786776e-03,(25:4.804691e-03,24:2.400858e-02):6.785184e-02):9.731672e-02,(33:4.403778e-03,(((36:4.227472e-03,(38:1.420517e-02,39:8.620952e-03):1.835855e-02):4.188367e-03,37:6.226842e-03):9.216995e-02,(35:2.120967e-03,34:1.574172e-02):4.651787e-02):1.235223e-01):1.516532e-02):6.279702e-02,32:3.629914e-02):2.839849e-02,(((((((48:1.718459e-02,49:5.361522e-02):6.852415e-02,47:5.104297e-03):5.419395e-02,(((44:1.802543e-03,(43:1.743609e-04,45:3.273281e-03):2.118194e-02):6.117634e-02,46:2.669285e-02):6.421417e-03,50:1.281789e-01):3.982415e-03):7.990684e-02,41:8.275439e-03):1.083462e-02,42:2.215996e-02):4.121766e-02,40:2.822034e-02):1.458861e-01,(((29:6.587462e-02,26:9.533345e-03):3.323636e-02,28:5.616275e-02):1.722010e-02,27:3.118858e-02):1.034310e-01):6.866132e-02):1.643932e-02,(31:3.210581e-02,30:3.436015e-03):9.068121e-02):2.279426e-01,((((((((20:1.951869e-02,16:1.058877e-02):2.198926e-02,19:3.165403e-03):1.388427e-02,17:1.164348e-02):1.082835e-02,18:2.966724e-02):2.006130e-02,(10:6.662879e-03,(8:4.896173e-03,(9:6.094007e-02,((7:1.577544e-02,(5:2.880415e-02,4:9.687693e-03):5.536730e-03):2.884444e-03,6:4.030150e-03):9.045393e-03):9.163483e-03):4.479610e-02):7.138656e-02):7.316987e-02,((13:2.257791e-02,(11:2.803405e-02,12:5.635410e-03):4.393172e-02):2.856716e-02,(15:1.100122e-02,14:6.469896e-03):6.679531e-02):4.417426e-02):1.617919e-01,22:2.148945e-02):6.287370e-04,21:3.512414e-02):5.092698e-02):1.059524e-01,2:5.112932e-03):1.969391e-02,3:1.308330e-02,1:2.409835e-01);
   tree gen.208000 = [&U] ((((((20:1.338917e-02,((((10:1.958135e-02,(((((6:1.857873e-03,7:1.598513e-02):2.073164e-02,4:1.293144e-02):2.317753e-02,5:2.329079e-02):3.489550e-02,8:2.846939e-02):6.897635e-02,9:3.522809e-02):4.001014e-02):5.576705e-02,18:1.861111e-02):2.376957e-02,17:3.285279e-02):2.168078e-02,19:6.166428e-04):5.851214e-02):4.987786e-02,16:1.326777e-02):1.484527e-01,((14:2.128319e-03,15:3.214943e-03):8.637100e-02,(13:7.867685e-03,(11:2.473111e-02,12:9.615748e-03):4.573276e-03):1.772651e-01):9.240432e-02):8.432106e-02,(21:2.911133e-02,22:3.743967e-02):1.917084e-02):1.258760e-01,(((((41:1.143604e-02,42:6.598466e-02):1.566619e-02,((43:1.076892e-02,(44:5.740915e-02,45:8.725881e-04):6.240949e-03):6.822322e-02,(((50:3.228470e-01,(49:3.322871e-02,48:2.252723e-02):3.120039e-03):3.573692e-02,47:5.961151e-03):2.994205e-02,46:5.984803e-02):3.740239e-02):4.608612e-02):3.174434e-02,40:1.648753e-02):3.731364e-01,((32:2.707969e-02,(33:3.808300e-03,(((38:1.187201e-02,39:3.202360e-02):2.674063e-02,(36:4.736549e-02,37:9.144253e-03):6.767876e-02):8.537259e-02,(35:1.696935e-02,34:3.788644e-02):2.887050e-02):1.977244e-01):1.485184e-01):1.247813e-02,((26:2.680034e-03,29:1.373330e-01):1.065239e-02,(27:1.254176e-01,28:1.327380e-01):2.094197e-02):2.426052e-01):6.951361e-02):2.746249e-02,((30:4.563719e-02,(25:3.147984e-03,(23:5.741045e-02,24:4.539886e-02):4.296355e-03):1.750096e-01):2.349699e-02,31:5.855997e-03):8.529977e-02):1.892822e-01):9.056279e-02,(3:7.482054e-03,2:3.282613e-02):3.931765e-02,1:1.045428e-01);
   tree gen.209000 = [&U] ((2:1.005943e-03,3:5.929678e-02):4.682903e-02,(((22:1.228907e-02,21:1.384133e-02):6.890009e-02,((((13:8.411569e-02,12:1.109489e-02):1.542527e-03,11:4.690390e-03):1.516667e-01,(14:7.156084e-03,15:1.226240e-02):1.025522e-01):1.773327e-01,(((18:1.293778e-02,(10:4.615772e-02,((9:4.621803e-02,(5:8.649608e-03,((7:4.091386e-04,6:1.150701e-02):3.135821e-02,4:2.280643e-04):6.122081e-03):2.765878e-02):6.152159e-03,8:3.361812e-02):2.429888e-02):1.067367e-01):6.621392e-02,17:2.052034e-02):5.192245e-02,(19:3.143923e-02,(20:1.936200e-02,16:5.146806e-02):7.105122e-02):1.424966e-02):9.849665e-03):8.695102e-02):1.078395e-01,((31:1.610992e-02,30:1.713098e-02):2.648522e-02,((((29:9.669829e-02,(26:3.105877e-02,(28:6.525942e-02,27:6.403956e-02):3.101926e-02):7.642128e-02):1.183654e-01,(((34:3.347790e-02,((36:2.919790e-02,(37:1.768865e-02,(39:3.297659e-03,38:9.420290e-03):6.807736e-02):3.845747e-04):6.003624e-02,35:3.860644e-03):4.450747e-03):7.595370e-02,33:4.392895e-02):1.780301e-01,32:2.194411e-03):1.257030e-01):1.718553e-02,(((50:1.324122e-01,((((44:1.037416e-02,43:2.237418e-03):1.743230e-02,45:9.666868e-03):4.768734e-02,((48:5.152709e-02,49:4.412208e-03):4.506713e-02,47:9.887738e-03):4.127324e-02):1.897241e-02,46:5.284708e-02):1.828154e-04):2.504545e-02,(42:1.231424e-02,41:3.051054e-02):1.774292e-02):4.485784e-02,40:4.893644e-02):1.579862e-01):1.591807e-01,((24:9.327071e-03,23:8.171619e-02):6.107321e-03,25:2.214274e-03):2.716422e-01):4.220072e-02):1.127112e-01):8.434406e-02,1:1.875672e-01);
   tree gen.210000 = [&U] ((((21:1.706211e-02,22:2.193199e-02):3.626834e-02,(((19:4.972491e-03,(17:3.777134e-02,((10:8.102976e-03,(((7:1.119054e-02,(5:7.119324e-04,8:2.584594e-02):3.043987e-03):1.624111e-02,(4:1.187334e-02,6:1.130428e-02):1.486707e-03):5.512046e-02,9:2.281896e-02):5.140942e-02):3.812925e-02,18:3.962411e-03):9.078200e-03):3.824732e-02):4.305733e-02,(20:1.803957e-02,16:1.729218e-02):1.892784e-02):1.162623e-01,((14:3.900503e-03,15:1.642130e-04):1.664041e-01,((11:4.009902e-02,12:7.621670e-03):1.612140e-02,13:1.140690e-02):1.187672e-01):9.452229e-02):2.136020e-02):5.770736e-02,(((32:1.705076e-02,(((((38:1.349870e-02,39:2.172907e-02):3.070923e-02,37:2.589016e-02):4.940424e-04,36:2.286141e-02):7.759724e-02,(34:1.077727e-02,35:1.615865e-02):1.545889e-02):5.330319e-02,(33:3.323780e-02,(23:3.232976e-02,(25:1.773120e-02,24:4.102992e-02):2.927067e-02):1.056449e-01):1.350161e-02):9.715641e-02):6.781199e-02,(((41:2.765661e-02,((50:1.212558e-01,((((45:2.372872e-02,44:1.176244e-02):1.810685e-02,43:3.172481e-04):7.616472e-02,46:2.686795e-02):2.111740e-03,(47:1.104344e-02,(48:4.548058e-02,49:3.652797e-02):2.424980e-02):6.995499e-02):5.503264e-02):7.790908e-02,42:2.531041e-02):1.043683e-02):2.545843e-02,40:2.404892e-02):8.370391e-02,((28:9.830729e-02,(27:1.196290e-01,26:2.635992e-03):7.589207e-04):4.595974e-02,29:1.631260e-02):1.332226e-01):8.380366e-03):4.295370e-02,(31:2.569560e-03,30:1.977460e-02):1.344952e-01):1.271917e-01):6.370388e-02,(3:2.053445e-02,2:3.863911e-03):7.201161e-02,1:2.358585e-01);
   tree gen.211000 = [&U] ((3:3.510016e-02,((((((19:3.665876e-03,(17:1.643654e-02,((10:1.940742e-03,(((5:1.988576e-02,8:2.962023e-02):3.646685e-02,(4:9.459357e-03,(7:1.361990e-02,6:5.553058e-03):7.317887e-03):1.994503e-02):3.982070e-02,9:1.640282e-02):6.487833e-02):5.039453e-02,18:2.558323e-03):8.658157e-02):5.515349e-02):5.216383e-02,16:2.484011e-02):1.139574e-02,20:2.161915e-02):1.946380e-01,(22:3.965158e-03,21:8.489278e-03):4.333101e-02):3.991479e-02,((14:5.260186e-03,15:1.559224e-04):8.402750e-02,((11:3.676833e-02,13:1.349410e-02):6.897515e-03,12:4.243119e-02):1.340271e-01):1.171691e-01):1.517321e-01,(((31:3.272693e-02,30:2.339291e-02):7.646638e-02,((32:5.617946e-02,(((((36:5.428051e-03,(38:1.205588e-02,39:1.209983e-03):3.556023e-02):7.330684e-03,37:1.529012e-02):9.168845e-02,(35:2.261627e-02,34:6.364580e-02):1.290644e-02):5.728775e-02,(23:3.087070e-02,(25:4.346768e-02,24:3.288953e-02):1.577668e-01):1.355579e-01):2.430301e-02,33:2.314123e-02):1.382677e-01):1.171543e-01,(27:1.347864e-01,(26:2.869685e-03,(29:1.157103e-01,28:1.060771e-01):6.682083e-03):3.032408e-02):2.587028e-01):2.620040e-02):2.421735e-03,((((46:3.178418e-02,((45:3.423356e-02,44:4.565067e-02):1.126559e-03,43:4.203375e-02):3.738919e-02):1.958700e-02,((47:1.306414e-02,(48:5.493554e-02,49:5.495122e-02):5.091224e-02):1.409977e-02,50:1.433660e-01):6.542953e-03):1.120300e-02,(41:3.255569e-02,42:3.248135e-02):5.932714e-02):1.078135e-01,40:1.858931e-02):1.685891e-01):1.638938e-01):8.869493e-02):2.641983e-02,2:5.713230e-03,1:2.844561e-01);
   tree gen.212000 = [&U] ((((((((13:7.102803e-02,11:5.088971e-02):1.069185e-02,12:1.745600e-02):1.399171e-01,(15:9.783364e-03,14:1.269049e-02):1.078270e-01):5.896378e-02,(17:7.643862e-02,(((10:2.056871e-02,(9:1.001864e-02,(8:3.147863e-02,((6:9.389372e-03,(4:3.527892e-02,7:7.850061e-03):3.806833e-02):6.870041e-02,5:2.563646e-02):7.424547e-03):3.131634e-02):8.159030e-02):6.846121e-02,18:8.502837e-03):5.755707e-02,(19:1.756986e-04,(16:7.667312e-03,20:5.918395e-02):2.311108e-02):2.873246e-02):3.958944e-02):5.980915e-02):8.483803e-02,21:3.447027e-02):1.851491e-02,22:3.821554e-03):1.274983e-01,(((((41:5.891946e-02,42:1.290864e-02):1.859629e-02,((46:2.108998e-02,(44:1.663119e-02,(45:2.033445e-02,43:1.990559e-02):8.518637e-03):5.210412e-02):8.161857e-03,(47:5.027279e-04,(50:2.696026e-01,(48:2.278361e-02,49:5.063155e-02):4.003951e-02):3.658392e-02):7.042939e-02):9.487556e-02):6.122654e-02,40:1.548372e-02):2.541516e-01,(((((23:6.175958e-03,(25:1.420768e-02,24:3.127563e-02):6.749928e-02):2.061521e-01,(34:5.681788e-02,(((38:1.678769e-02,39:1.617879e-03):4.948871e-02,(37:1.062600e-02,36:4.502564e-02):3.146993e-02):1.432165e-01,35:2.464763e-03):5.606319e-02):3.094002e-02):3.558603e-02,33:6.425743e-03):7.337254e-02,(26:3.621278e-02,((28:8.109712e-02,27:6.854905e-02):1.153142e-01,29:8.327769e-02):1.651523e-02):2.348974e-01):1.786188e-01,32:3.625654e-02):8.425295e-02):9.423929e-02,(31:2.356914e-02,30:7.313443e-03):9.211222e-02):2.703833e-01):2.284481e-01,(2:1.947872e-03,3:1.712096e-02):9.466205e-02,1:2.212379e-01);
   tree gen.213000 = [&U] (((((19:2.309767e-02,(17:6.990730e-03,(18:4.285997e-03,(10:2.746924e-02,(((7:6.942970e-03,4:1.837502e-02):1.435600e-02,((5:2.059266e-04,8:4.408332e-02):6.076164e-03,6:1.857082e-02):1.280937e-02):6.071242e-02,9:3.766474e-02):3.198955e-02):7.039215e-02):2.888149e-02):4.788840e-02):5.542092e-02,(16:3.064049e-02,20:1.283718e-02):1.203865e-02):6.903096e-02,((14:4.098187e-03,15:1.200114e-02):7.760224e-02,((11:1.830745e-02,12:4.092669e-02):2.813650e-02,13:5.627350e-03):8.744493e-02):7.747658e-02):1.182515e-01,((22:5.543406e-02,21:2.776856e-02):1.311541e-01,(((31:9.884028e-03,30:2.166094e-02):8.881290e-02,((32:5.202004e-02,((23:1.881468e-02,(25:6.045076e-03,24:1.481625e-02):9.236391e-02):1.625613e-01,(33:3.135505e-03,(((38:1.341171e-02,39:1.817051e-03):6.157415e-02,(37:3.074924e-02,36:4.495712e-03):6.191321e-02):1.826927e-01,(34:1.004001e-02,35:2.566536e-02):3.184183e-02):1.111032e-01):1.494088e-01):1.151735e-01):1.069704e-01,(((29:1.348593e-01,28:1.107102e-01):2.905105e-02,26:7.017426e-02):4.669208e-02,27:9.254757e-02):2.130070e-01):7.183774e-02):8.516048e-02,(((41:1.261624e-02,42:5.404237e-02):6.956396e-02,((((44:6.603412e-03,43:5.673496e-03):1.164468e-03,45:1.351198e-02):3.750820e-02,((47:3.021226e-03,(48:3.305037e-02,49:5.088274e-02):4.988834e-02):5.748493e-02,46:2.545709e-02):1.094946e-02):2.136926e-02,50:1.305791e-01):3.579695e-02):5.538243e-02,40:1.512291e-02):2.349819e-01):5.667394e-02):3.031406e-04):1.528645e-01,(2:1.337059e-02,3:6.495578e-02):3.457779e-02,1:2.029132e-01);
   tree gen.214000 = [&U] ((3:1.438117e-02,2:9.631019e-03):4.792412e-02,(((((42:4.344500e-03,(41:2.293564e-02,(((((45:6.289306e-03,43:2.904658e-05):1.835687e-02,44:2.576873e-02):1.774426e-02,46:1.916059e-02):3.899243e-02,(48:1.168952e-01,47:1.475238e-02):3.258048e-02):1.731539e-02,(50:1.861867e-01,49:1.353941e-02):1.272899e-02):4.715505e-02):3.863561e-03):7.701176e-02,40:2.284716e-03):1.150951e-01,((29:5.823655e-02,(28:5.912422e-02,26:1.332464e-02):1.283528e-02):3.479957e-02,27:3.709193e-02):1.275522e-01):4.462284e-02,(((((25:1.550621e-02,24:2.027829e-02):6.430315e-03,23:3.940949e-02):1.649667e-01,31:1.171808e-02):1.350654e-02,30:1.266071e-02):3.048820e-02,(32:1.006806e-02,(((((39:3.777398e-03,38:2.170283e-02):3.129220e-02,36:2.405593e-03):2.572761e-02,37:1.409087e-02):8.496719e-02,(34:1.533453e-02,35:2.049439e-02):7.351618e-03):8.188817e-02,33:2.691627e-02):1.187965e-01):7.723353e-02):1.958208e-03):1.567267e-01,(((((13:2.295207e-02,12:5.297982e-03):5.971513e-04,11:2.044141e-02):5.993792e-02,(14:9.390597e-03,15:1.917129e-02):9.549040e-02):3.387921e-02,((10:3.621166e-03,(((7:2.425481e-04,(6:1.019941e-02,(5:4.604543e-03,8:2.449392e-02):4.025968e-02):1.227542e-02):1.531362e-02,4:1.591754e-02):4.828843e-02,9:1.417479e-02):3.456460e-02):4.044972e-02,(18:3.754977e-03,(17:1.689481e-02,(19:2.206040e-02,(20:4.529807e-03,16:5.331872e-02):5.127641e-02):4.069624e-02):1.093966e-02):2.379193e-02):5.101143e-02):1.435255e-01,(22:1.390641e-02,21:2.160410e-02):6.144915e-03):1.336325e-01):1.447661e-01,1:1.839565e-01);
   tree gen.215000 = [&U] (((((((41:1.071308e-02,(((46:9.477984e-02,(47:2.792175e-02,(49:6.699210e-02,48:3.167990e-02):4.810477e-02):9.376646e-02):2.235051e-02,((45:8.998913e-04,43:2.696201e-03):2.848085e-02,44:1.507180e-02):8.079554e-02):1.592767e-01,42:9.237022e-02):1.001281e-03):3.185378e-02,40:2.030323e-02):7.002807e-02,50:2.247701e-01):1.137863e-01,(((31:1.520969e-02,30:5.209071e-03):1.057226e-01,(((28:1.162854e-01,29:1.437791e-01):5.340735e-03,26:8.096749e-03):6.731493e-02,27:4.816059e-02):1.940367e-01):1.747576e-02,(32:4.815852e-03,((33:1.550383e-02,(23:6.042169e-04,(25:2.280551e-02,24:2.330704e-02):3.329458e-02):2.480617e-01):6.252978e-03,((34:1.469427e-03,35:3.616721e-02):3.396303e-02,((36:3.091460e-04,(38:1.491826e-02,39:1.937519e-02):2.036464e-02):8.032304e-03,37:7.030118e-03):5.030144e-02):8.728689e-02):1.278104e-01):1.651580e-01):5.050551e-02):3.393340e-01,((21:4.732635e-02,22:1.814079e-02):2.799555e-02,(16:3.372500e-02,(20:3.652511e-02,(19:5.619435e-03,((10:3.541790e-02,(((5:4.103500e-03,((4:1.886320e-03,7:1.225010e-02):1.727279e-02,6:1.973672e-02):8.156530e-03):9.192157e-03,9:6.063397e-02):2.130712e-02,8:3.432463e-02):2.582706e-02):7.404972e-02,(18:1.245528e-02,17:4.114009e-02):1.192198e-02):6.296791e-02):3.142291e-02):2.040844e-02):1.286077e-01):9.867256e-03):7.032092e-02,((14:7.600271e-04,15:3.794892e-03):8.615215e-02,((11:2.173419e-02,12:1.916775e-02):6.702596e-02,13:4.616708e-02):6.501949e-02):6.486098e-02):1.826264e-01,(2:3.162520e-02,3:3.541491e-02):3.074326e-02,1:1.699386e-01);
   tree gen.216000 = [&U] ((((((26:2.003296e-02,(28:3.652286e-02,27:6.650525e-02):2.735342e-02):5.264881e-02,29:3.779057e-02):1.775964e-01,(32:3.841042e-03,((33:1.098667e-02,(34:9.976293e-03,(((38:1.263967e-02,39:3.305700e-03):2.506742e-02,(37:6.287477e-03,36:2.072010e-02):2.395693e-02):9.786737e-02,35:6.612231e-03):4.018761e-02):8.761426e-02):7.480798e-02,(23:1.079609e-02,(24:2.201613e-02,25:1.895362e-04):2.482800e-02):1.715145e-01):1.049876e-01):2.297553e-02):4.819005e-02,((31:2.752159e-02,30:5.239414e-03):5.406313e-02,(((42:1.899218e-02,41:7.128944e-03):1.546637e-02,((46:6.515420e-02,((45:2.651875e-04,43:4.470990e-03):1.669644e-03,44:3.288704e-02):3.674545e-02):1.150210e-02,((48:2.660048e-02,(49:9.315170e-03,50:1.774226e-01):1.231053e-02):1.994453e-02,47:7.589974e-03):2.488950e-02):4.245816e-02):2.864504e-02,40:8.958856e-03):1.638394e-01):3.633375e-02):1.034956e-01,((21:5.123136e-04,22:2.751821e-02):1.240228e-01,(((11:1.077054e-02,(12:3.009988e-02,13:4.312334e-02):1.767062e-03):3.315292e-02,(15:4.779542e-03,14:2.906572e-03):3.465553e-02):3.953126e-02,((((10:2.089241e-04,((6:2.387265e-02,(7:1.923005e-02,(4:3.984264e-03,(8:4.552488e-02,5:1.105577e-02):1.962367e-02):5.297384e-03):1.735745e-02):5.152399e-02,9:2.876741e-03):3.181013e-02):9.007561e-02,18:7.552855e-03):2.108068e-02,17:2.419769e-02):1.424465e-02,((16:1.311563e-02,19:5.153229e-02):9.163115e-03,20:1.726878e-02):4.782137e-02):1.035096e-01):8.555187e-02):2.266696e-02):5.356895e-02,(3:1.380823e-02,2:7.094356e-03):7.914102e-02,1:1.192627e-01);
   tree gen.217000 = [&U] ((((((19:1.493560e-02,(16:3.798254e-02,20:9.996921e-04):6.297467e-02):3.439238e-03,(17:6.735480e-03,(18:9.451561e-03,(10:5.315190e-03,(9:2.311117e-02,((((6:7.625904e-04,7:1.012030e-02):4.773703e-02,4:1.203499e-02):2.431091e-03,5:4.843192e-03):1.537548e-02,8:7.753225e-02):5.851052e-02):2.436346e-02):1.130562e-01):4.633206e-02):4.250401e-02):1.599069e-01,((14:1.140912e-02,15:4.223228e-03):9.646802e-02,((11:4.252637e-03,12:3.940489e-02):3.739834e-02,13:8.029617e-03):6.922434e-02):3.701928e-02):3.601624e-02,(21:3.992861e-02,22:4.126818e-04):2.577807e-02):1.267672e-01,(30:3.772424e-04,(31:1.227584e-02,((((41:3.443584e-03,42:1.105763e-02):3.413774e-02,((46:5.479667e-02,(47:4.789545e-03,((50:1.983661e-01,49:2.493385e-02):3.452902e-04,48:5.020261e-02):3.867614e-02):1.107540e-02):5.701843e-02,((43:1.279672e-02,44:8.120096e-03):1.191097e-02,45:4.865925e-03):9.417233e-02):2.353135e-02):2.223311e-02,40:2.295692e-02):2.313111e-01,(32:3.843036e-02,(((27:1.190729e-01,(26:7.964596e-04,29:7.179383e-02):8.281550e-03):1.602516e-02,28:9.368701e-02):2.604939e-01,((23:6.750991e-02,(25:7.253190e-03,24:1.347308e-02):4.426098e-02):1.552716e-01,((((39:3.277889e-02,(38:2.361896e-02,(36:1.407875e-03,37:1.392011e-02):5.116238e-02):1.940001e-03):1.808423e-01,34:2.125476e-02):1.182249e-02,35:2.929432e-03):1.789802e-01,33:1.186396e-02):9.014449e-02):1.079827e-01):6.338397e-02):6.712800e-02):1.043523e-01):1.018705e-02):1.523439e-01):3.803651e-02,(2:5.080967e-03,3:2.698636e-02):8.775589e-02,1:1.537740e-01);
   tree gen.218000 = [&U] ((((((((33:5.266792e-02,(((36:9.894109e-03,(38:1.433794e-02,39:3.985714e-02):4.321456e-02):3.175682e-02,37:1.812830e-02):1.638084e-01,(35:4.412494e-03,34:5.929785e-02):2.263002e-02):1.049911e-01):6.981687e-02,(23:1.176320e-01,(25:4.697487e-02,24:1.724964e-02):3.167061e-02):2.492232e-01):5.657002e-02,32:3.175232e-02):8.883566e-02,(29:6.575498e-02,((27:1.441713e-01,26:8.651377e-03):4.385425e-02,28:1.287734e-01):6.783138e-02):3.404857e-01):7.930163e-02,(31:4.346259e-02,30:8.274178e-03):7.084751e-02):6.827267e-03,((42:1.828166e-02,((46:5.746195e-02,((44:2.233618e-03,(43:4.859871e-03,45:1.144482e-02):4.635853e-02):1.019346e-01,(47:8.826763e-03,((48:6.145463e-02,50:2.168666e-01):1.638172e-02,49:2.384545e-02):9.125478e-02):6.972149e-02):3.703014e-02):6.745316e-02,41:2.500397e-02):2.719346e-02):4.577610e-02,40:1.802163e-02):1.494973e-01):1.339889e-01,((21:5.645502e-03,22:5.022003e-02):5.898601e-02,(((13:6.107811e-03,(12:4.790532e-03,11:5.615920e-02):1.992295e-02):9.631651e-02,(15:4.585688e-04,14:3.233189e-02):1.148356e-01):7.347735e-02,(17:3.821343e-02,(((10:5.712170e-03,((((4:6.439656e-03,(5:3.365943e-02,8:7.086450e-02):1.871031e-02):6.501741e-03,6:5.276528e-02):5.686053e-03,7:2.650696e-02):3.609907e-02,9:4.659404e-03):9.162981e-02):1.273481e-01,18:4.331882e-03):6.646577e-02,((16:9.427936e-02,20:8.676972e-03):5.685340e-02,19:7.532062e-02):5.363236e-02):8.543572e-02):1.886311e-01):4.569728e-02):9.838008e-02):1.471940e-01,(3:1.003367e-01,2:2.439796e-03):1.649767e-02,1:2.562883e-01);
   tree gen.219000 = [&U] (((22:7.705454e-03,(21:1.034001e-03,(((19:1.220407e-02,(17:2.945345e-02,(18:1.097402e-03,(10:6.541661e-03,(9:7.017479e-03,(7:3.858598e-03,(((5:2.039108e-03,8:1.816640e-02):2.065569e-02,6:8.688334e-03):1.513222e-02,4:3.440368e-02):9.305615e-03):5.660077e-02):5.824886e-02):1.159642e-01):2.844000e-02):2.547557e-02):6.156400e-02,(16:1.148317e-02,20:7.518593e-03):2.412338e-02):9.587479e-02,((14:1.068968e-03,15:8.127578e-03):4.246582e-02,((11:1.864400e-02,12:1.186241e-02):8.979262e-02,13:4.619034e-03):7.016662e-02):1.522026e-01):7.089756e-02):3.084370e-02):7.097908e-02,((31:5.705395e-03,30:8.606689e-03):1.790494e-01,((29:8.926239e-02,((27:7.028239e-02,28:4.202028e-02):3.496385e-02,26:1.116709e-02):1.195039e-02):1.862910e-01,((32:8.576073e-03,(((25:4.640933e-03,24:2.074638e-02):4.029145e-02,23:2.839420e-02):3.743031e-01,(33:6.172692e-02,((34:3.034025e-02,35:1.448672e-02):6.724047e-03,((38:1.867075e-02,(36:1.469698e-03,37:2.228280e-02):1.228835e-02):2.879851e-03,39:3.304405e-03):1.530410e-01):1.378030e-01):4.102722e-02):4.983898e-02):6.242696e-02,(42:1.568781e-02,((40:2.552844e-02,41:6.199714e-03):1.424465e-03,(46:3.936561e-02,((49:2.540918e-02,(50:2.553321e-01,(47:6.459200e-03,48:6.355366e-02):1.652430e-03):1.625977e-02):4.202576e-02,((43:7.679183e-04,44:2.904506e-02):1.676549e-02,45:2.930672e-03):7.784487e-02):5.574678e-03):4.753596e-02):4.055117e-02):3.443735e-01):2.172636e-02):8.932498e-02):5.203959e-02):3.135450e-01,(2:1.165659e-02,3:2.769092e-02):1.371268e-02,1:2.723382e-01);
   tree gen.220000 = [&U] (3:8.752157e-02,(((21:2.515421e-02,(((20:7.738463e-03,((19:2.988529e-02,(17:3.322597e-02,(18:2.261000e-02,(10:6.078638e-03,(9:8.422230e-03,(((4:2.068320e-02,(5:6.210655e-03,8:2.249706e-02):7.148702e-02):4.542159e-03,6:4.133130e-03):1.902023e-03,7:4.043944e-03):5.226844e-02):8.930500e-02):1.308174e-01):3.054670e-02):5.347257e-02):7.167725e-02,16:1.334249e-02):2.027624e-03):1.513632e-01,((14:6.195998e-03,15:9.168592e-03):5.000912e-02,((12:1.338180e-02,13:4.379250e-02):5.957173e-03,11:2.205463e-02):1.462636e-01):7.490718e-02):1.635294e-01,22:1.398046e-03):2.679957e-02):8.871919e-02,((((31:6.255753e-03,30:1.661926e-02):1.175198e-01,(26:1.259742e-02,(29:1.006955e-01,(28:4.754261e-02,27:1.166695e-01):1.727874e-02):9.264885e-03):1.651435e-01):1.052845e-01,(32:9.002961e-03,(((25:2.692249e-02,24:1.736598e-02):6.872049e-02,23:3.203104e-02):1.603252e-01,(33:6.963315e-02,(34:9.062901e-02,(35:4.109354e-04,(37:1.339909e-02,(36:1.496058e-02,(39:3.848518e-03,38:2.084585e-02):1.107695e-01):8.630744e-05):1.376648e-01):1.379555e-02):7.179362e-02):3.331321e-02):9.346817e-02):9.198354e-02):5.886781e-02,((((((47:7.789214e-03,(48:7.661363e-02,49:8.455872e-02):1.154270e-02):2.593894e-02,50:1.388996e-01):4.614294e-02,46:4.353015e-02):1.233428e-02,((43:1.167713e-01,44:3.359032e-02):6.370840e-03,45:3.244451e-03):4.306064e-02):5.568296e-02,(42:6.273065e-02,41:7.559867e-02):3.715056e-02):1.773223e-02,40:2.634289e-02):3.884822e-01):1.461259e-01):2.608375e-01,2:3.996748e-03):4.640390e-02,1:1.206701e-01);
   tree gen.221000 = [&U] ((3:6.939792e-02,2:1.306252e-02):6.779433e-02,(((((((18:9.386568e-02,17:1.011018e-02):3.638154e-02,(10:5.538420e-02,(8:7.394038e-03,(5:1.652417e-02,((9:6.487399e-02,(4:1.809097e-02,7:1.169612e-02):1.154894e-03):1.401661e-02,6:1.488859e-03):5.927519e-02):1.175883e-02):1.381340e-02):5.765496e-02):1.877351e-02,19:2.229103e-02):5.837744e-02,(20:1.298346e-02,16:3.577798e-02):3.074304e-02):1.733519e-01,(((12:2.219487e-03,11:1.527875e-02):2.534909e-02,13:2.475619e-02):6.144316e-02,(14:5.794659e-02,15:3.571479e-02):1.236612e-01):1.926246e-01):1.063240e-01,(21:1.241533e-02,22:3.386385e-03):9.788522e-03):6.044606e-02,(((((32:3.156396e-02,(((37:9.420164e-03,(36:6.153064e-03,(39:2.111496e-02,38:6.080986e-03):7.169405e-02):1.387022e-01):1.534970e-01,(35:6.194218e-03,34:1.532425e-02):2.189594e-02):8.971467e-02,33:7.626102e-03):1.320093e-01):8.094902e-02,((29:1.233506e-01,(28:1.184257e-01,26:1.726982e-02):2.706230e-03):1.343928e-02,27:2.897379e-02):1.788664e-01):8.756783e-02,(((41:8.279158e-03,(((43:1.392617e-02,(44:2.213401e-02,45:1.358459e-02):2.074020e-02):3.627799e-02,((48:6.906392e-02,50:2.040795e-01):4.548103e-02,(47:5.780627e-02,49:4.574244e-02):3.543237e-03):4.290622e-02):5.376085e-03,46:2.098442e-02):9.826664e-02):2.203772e-02,42:4.119756e-02):3.722526e-02,40:1.059161e-02):1.144047e-01):5.512536e-02,((25:1.773722e-02,24:3.684417e-02):3.978097e-02,23:1.575406e-02):2.592194e-01):4.975355e-02,(31:3.362978e-02,30:9.068138e-03):7.077948e-02):6.531969e-02):1.359354e-01,1:1.662013e-01);
   tree gen.222000 = [&U] ((3:4.587061e-03,2:5.831846e-03):6.676407e-02,(((((15:7.255085e-03,14:1.080733e-03):9.260035e-02,((11:3.551643e-02,12:2.821817e-02):5.498171e-02,13:1.237767e-02):1.673689e-01):1.744307e-02,((10:8.647211e-03,(((5:1.908011e-02,(6:1.558913e-02,(7:4.345110e-04,4:1.273938e-02):1.838001e-02):2.596746e-02):3.762923e-02,8:1.945001e-02):4.691285e-02,9:2.283401e-02):3.347945e-02):7.298577e-03,(16:3.331626e-03,(20:4.458567e-03,((17:2.563059e-02,18:2.884229e-02):5.859395e-02,19:6.285951e-03):3.184013e-02):1.893425e-03):3.459628e-02):4.951304e-02):1.177466e-01,(22:1.112998e-02,21:2.689187e-02):7.031486e-02):9.321647e-02,(((((((((50:2.930002e-01,47:9.111817e-03):2.060549e-02,46:3.450283e-02):1.489751e-03,((48:5.509333e-02,49:5.978936e-03):4.856855e-02,(44:3.386041e-02,(45:2.098894e-03,43:4.248657e-05):3.467854e-02):5.021204e-02):7.482685e-03):1.425611e-01,42:2.896920e-02):3.206630e-02,41:2.847068e-02):1.760629e-02,40:2.139519e-02):1.916385e-01,(31:8.760371e-03,30:2.013670e-02):1.191182e-01):2.297900e-02,(((33:2.325489e-02,((35:1.832046e-02,((39:4.299834e-02,38:2.907518e-02):2.856067e-02,(37:6.531172e-02,36:2.829603e-02):2.332124e-03):1.897232e-01):2.171054e-02,34:2.382721e-02):1.343755e-01):5.165556e-02,(23:4.201896e-02,(25:1.907380e-02,24:1.426899e-02):1.628135e-02):7.472708e-02):1.201965e-01,32:1.735463e-02):8.009806e-02):2.175044e-02,(26:5.075359e-03,((27:7.749132e-02,28:6.202321e-02):2.917259e-02,29:5.243960e-02):2.954054e-02):1.665245e-01):5.497067e-02):7.737300e-02,1:6.635627e-02);
   tree gen.223000 = [&U] (((((21:5.650957e-03,22:2.526076e-02):3.864497e-02,((19:8.246909e-03,(((10:1.697316e-02,(8:3.262604e-02,(((4:2.398503e-02,(7:2.920361e-03,6:5.175271e-02):2.567248e-02):1.842421e-02,5:4.163287e-02):5.017897e-02,9:1.715954e-02):4.331771e-03):2.322217e-02):3.237916e-02,18:6.866765e-04):6.861025e-02,17:2.223210e-02):4.937278e-02):6.701554e-02,(20:3.048994e-02,16:2.120755e-03):2.826593e-02):1.365166e-01):3.965944e-02,((14:1.249902e-02,15:3.483914e-02):4.844396e-02,(12:4.939022e-04,(13:1.200059e-02,11:4.741087e-03):4.193580e-02):1.691739e-01):1.326034e-01):2.192752e-02,(((((42:4.207386e-02,((((50:1.693166e-01,(49:3.658413e-02,48:5.040358e-02):2.525334e-02):2.364120e-03,47:3.839423e-03):2.434307e-02,((44:1.839442e-02,43:4.644027e-03):1.211757e-02,45:1.761631e-02):1.265814e-01):2.586640e-02,46:5.514474e-02):8.789679e-02):1.240024e-02,41:1.287645e-02):2.571907e-02,40:5.387902e-02):2.442796e-01,((29:9.064784e-03,((27:1.034164e-01,28:3.399283e-02):2.173942e-02,26:1.541699e-02):5.234060e-02):1.497591e-01,(32:2.015269e-02,(((((36:1.260474e-02,37:6.244597e-03):2.501186e-03,(39:2.511930e-04,38:9.838794e-03):3.208128e-02):1.564816e-01,(35:2.598172e-02,34:7.029448e-03):7.876208e-03):8.717721e-02,(23:2.790954e-02,(24:3.004144e-02,25:1.870668e-02):4.339877e-02):1.971161e-01):1.368344e-02,33:2.068324e-02):8.752933e-02):4.965808e-02):1.107444e-01):5.813637e-02,(31:4.327091e-02,30:1.630340e-02):6.149216e-02):2.184261e-01):8.592784e-02,(3:2.510746e-02,2:1.212953e-03):5.364743e-02,1:1.499482e-01);
   tree gen.224000 = [&U] ((3:3.441454e-02,2:1.820986e-02):8.571122e-02,(((22:1.096889e-02,21:8.191144e-03):2.599139e-03,((20:3.101210e-02,((19:1.967854e-02,(((10:8.961665e-03,(9:5.625141e-02,((6:4.281367e-03,(7:5.684509e-03,4:4.311642e-03):1.474635e-02):8.623009e-02,(8:3.624997e-02,5:5.861226e-03):1.848432e-02):8.724691e-02):3.449845e-02):9.958620e-02,18:1.859646e-03):1.181735e-02,17:4.801166e-02):7.603519e-02):5.154540e-02,16:1.654363e-02):8.196542e-03):1.090777e-01,(((12:6.417045e-03,11:1.373891e-02):3.874852e-03,13:2.180527e-02):3.144728e-02,(14:1.445467e-03,15:7.349315e-03):1.115599e-01):1.724547e-01):9.876008e-02):1.208489e-01,(((26:1.930758e-02,(27:8.063767e-02,28:1.501478e-01):2.602105e-02):2.399719e-02,29:1.101935e-01):1.737706e-01,((((23:4.777202e-02,(25:1.345819e-02,24:1.834906e-02):3.438590e-02):4.433328e-01,31:1.861792e-02):7.596253e-03,30:1.119442e-02):5.549877e-02,(((42:8.447688e-02,(41:1.110998e-02,(46:6.894322e-02,((43:3.583288e-02,(45:5.742811e-03,44:2.450868e-02):3.821453e-03):4.762346e-02,(50:1.905431e-01,(47:8.273578e-02,(49:4.833513e-02,48:3.221231e-02):1.973132e-02):3.340177e-02):5.338734e-02):1.182184e-02):5.265392e-02):2.747325e-02):5.103697e-02,40:1.170364e-02):2.764021e-01,(32:8.737899e-03,(((35:3.494700e-03,34:5.272005e-02):2.215258e-02,(((39:7.867273e-03,38:1.134909e-02):9.143008e-02,36:9.699978e-03):8.018148e-03,37:8.145522e-04):9.733767e-02):9.800108e-02,33:2.241923e-04):1.163813e-01):7.694895e-02):8.658032e-02):5.946907e-02):4.150755e-02):7.126366e-02,1:1.937144e-01);
   tree gen.225000 = [&U] ((3:2.033892e-02,2:4.412543e-04):1.012733e-01,((((40:1.298409e-02,((46:4.690387e-02,(((48:5.642771e-02,(49:1.833437e-02,50:1.449521e-01):4.078714e-02):2.113352e-02,47:3.024310e-02):5.328280e-02,(45:1.067176e-02,(43:4.222509e-03,44:4.249223e-02):1.932039e-03):6.703820e-02):2.161106e-02):2.646708e-02,(42:5.257061e-02,41:1.105423e-02):3.097589e-02):1.201962e-02):2.399961e-01,((32:3.339063e-03,(33:1.328596e-03,((((38:3.603529e-02,39:9.578653e-03):3.389347e-02,(37:1.262659e-02,36:3.641328e-02):4.615051e-02):1.065722e-01,(34:1.406915e-02,35:1.975242e-02):2.653192e-02):8.260314e-02,(23:2.939994e-02,(24:3.998184e-02,25:1.315143e-03):3.207459e-02):2.636263e-01):3.036365e-02):1.266242e-01):5.282250e-02,(27:7.900617e-02,(29:8.598317e-02,(28:1.661200e-01,26:8.939965e-03):1.218832e-02):3.399878e-02):1.029471e-01):7.529330e-02):1.942765e-01,(31:1.463990e-02,30:1.021667e-02):7.480929e-02):6.499892e-02,(21:9.210468e-05,((((17:6.598834e-02,((10:2.798231e-02,((((6:2.278670e-03,(7:2.471731e-03,4:1.582889e-02):2.325354e-02):9.729134e-03,5:4.857478e-03):1.407613e-02,((14:1.875839e-04,15:2.713959e-02):3.840074e-02,(11:8.739324e-04,(12:3.591539e-02,13:2.167851e-02):1.923882e-03):7.761865e-02):1.925413e-01):5.368219e-02,(9:6.687085e-02,8:3.448434e-02):3.082305e-03):3.681963e-02):4.770013e-02,18:4.340908e-04):2.625321e-02):3.171403e-02,(20:3.331361e-02,16:3.315616e-02):3.863639e-02):1.778186e-03,19:1.479293e-02):1.696867e-01,22:2.555612e-02):1.098450e-02):1.170863e-01):3.443537e-02,1:2.255170e-01);
   tree gen.226000 = [&U] ((3:1.477957e-02,2:2.647901e-02):1.026240e-01,((22:1.684147e-02,(21:5.201739e-03,(((15:5.054513e-03,14:4.522970e-03):3.555558e-02,(13:1.128895e-02,(11:1.622108e-02,12:5.713998e-02):4.332159e-02):9.731301e-02):9.935394e-02,((19:1.840288e-02,(16:1.307915e-02,20:2.710289e-02):4.739040e-02):1.147132e-02,((((((5:3.962410e-02,(4:1.210892e-03,(7:4.231347e-03,6:1.736256e-02):8.018816e-02):1.486975e-02):1.739000e-02,8:4.225944e-02):4.930464e-02,9:3.932128e-02):2.559230e-02,10:5.511584e-03):3.959434e-02,18:9.793469e-03):2.395694e-02,17:6.237436e-02):3.634793e-02):1.399100e-01):8.271006e-02):4.395535e-02):1.532431e-01,(((((23:4.736945e-02,(25:3.612950e-03,24:1.442646e-02):5.291684e-02):1.460059e-01,(((37:7.488973e-04,(36:1.499175e-03,(39:4.826792e-02,38:2.446127e-03):4.930741e-02):2.178878e-02):1.501733e-01,(35:4.818601e-03,34:9.407801e-02):2.003231e-02):1.301815e-01,33:4.430102e-02):6.802500e-02):1.397152e-01,32:4.284094e-02):5.063851e-02,((40:2.613385e-02,((41:1.135284e-02,42:9.991392e-02):2.129869e-02,((((50:2.284201e-01,47:1.161152e-02):1.643052e-02,(48:6.607199e-02,49:3.378093e-02):1.161396e-02):5.860079e-02,46:1.725262e-02):3.008236e-02,(45:3.878625e-03,(44:2.377458e-02,43:6.833408e-04):2.780830e-02):5.524118e-02):1.556730e-01):7.422120e-04):2.743537e-01,(29:4.631245e-02,((27:6.261151e-02,28:8.119373e-02):2.653525e-02,26:1.129235e-03):1.664522e-02):7.330194e-02):8.373557e-02):1.355491e-01,(31:2.674810e-02,30:1.383148e-02):4.376941e-02):1.879931e-01):1.433596e-01,1:2.290659e-01);
   tree gen.227000 = [&U] ((2:1.080494e-03,(((21:2.040615e-02,22:5.625239e-03):1.598180e-02,((((41:1.197992e-02,42:5.296849e-02):7.667934e-03,((46:3.543308e-02,(45:2.151052e-02,(44:1.868063e-02,43:5.029670e-03):6.454784e-05):1.870361e-01):2.741059e-02,(((49:1.974498e-02,50:1.717141e-01):5.337445e-03,48:6.981435e-02):1.969250e-02,47:7.170454e-03):3.046735e-02):4.194992e-02):2.988706e-02,40:3.512031e-02):1.561722e-01,((29:5.300716e-02,(26:1.591150e-02,(28:9.355625e-02,27:9.263961e-02):1.089378e-02):9.722283e-02):2.315494e-01,((32:1.189490e-02,((34:4.356338e-03,(35:1.947399e-02,((37:2.313834e-02,(38:1.824778e-02,39:1.267243e-02):2.613364e-02):7.127140e-03,36:6.433112e-03):1.404453e-01):5.666889e-02):1.153769e-01,(33:7.869873e-02,(23:3.564436e-03,(24:1.358580e-02,25:6.535583e-03):3.812409e-02):2.912177e-01):2.285098e-02):1.514105e-01):5.771413e-02,(31:4.019344e-02,30:2.260635e-02):1.648021e-01):2.565458e-02):1.097372e-01):3.411328e-01):3.064638e-02,(20:1.091441e-02,(16:4.220072e-02,(19:8.104965e-03,((17:3.218200e-02,18:6.659546e-03):5.007420e-04,(10:4.068402e-03,(((14:6.588719e-03,15:3.821360e-03):7.395126e-02,(13:6.915702e-03,(12:1.072277e-02,11:1.244443e-02):3.089231e-02):4.388194e-02):1.365613e-01,(9:1.634207e-02,(((4:1.023869e-02,(6:1.763501e-02,7:1.846903e-02):1.421411e-03):1.541323e-02,5:3.016108e-04):1.890085e-02,8:1.251308e-02):5.496112e-02):3.768590e-02):3.716575e-02):5.777820e-02):7.030238e-02):3.049443e-02):3.400050e-02):1.961810e-01):1.884088e-01):1.009640e-01,3:9.246233e-03,1:1.927851e-01);
   tree gen.228000 = [&U] ((((21:1.415997e-02,22:2.819526e-02):3.553582e-02,(((15:5.376329e-04,14:3.896736e-03):1.143604e-01,((13:1.387070e-02,12:4.609378e-03):3.320587e-02,11:1.500141e-03):6.042589e-02):4.075769e-02,((20:2.174263e-02,((((((9:3.248318e-02,(5:6.046227e-03,(4:1.009072e-02,(6:5.743073e-03,7:3.686602e-02):5.802043e-03):5.981263e-02):3.474054e-02):6.408445e-02,8:2.395954e-02):2.398997e-02,10:1.559737e-02):7.514712e-02,18:1.970545e-03):1.250717e-01,17:4.463454e-03):7.634212e-02,19:1.962332e-02):4.917302e-02):1.172329e-02,16:1.609057e-02):1.307366e-01):7.453343e-02):6.997619e-02,(((((((34:7.424297e-02,(37:1.444755e-02,((39:3.691400e-02,38:4.098308e-02):9.247224e-03,36:1.362904e-02):1.140723e-02):1.151913e-01):2.952241e-02,35:2.735354e-03):6.292931e-02,33:1.516351e-02):4.199781e-02,(23:3.281004e-03,(25:5.318346e-03,24:7.900427e-03):3.670068e-02):1.201426e-01):1.099625e-01,32:2.248847e-03):8.602513e-02,((29:2.780787e-02,(26:4.083070e-03,(27:6.166005e-02,28:1.453636e-01):4.382662e-02):8.384927e-02):1.565966e-01,(31:2.236683e-02,30:3.597399e-02):1.208581e-01):7.941118e-02):7.785607e-03,(40:8.634041e-03,((((44:1.361031e-02,45:2.234269e-04):1.899192e-03,43:1.173336e-02):4.811266e-02,(46:4.478695e-02,(((49:4.919015e-02,48:3.158514e-02):1.232417e-02,47:1.228885e-02):1.390454e-02,50:1.919046e-01):5.399519e-03):1.663916e-02):7.983755e-02,(42:2.002963e-02,41:8.681700e-02):2.908869e-02):3.746239e-02):1.290521e-01):1.768760e-01):1.501445e-01,(3:1.229128e-02,2:3.810856e-02):2.549498e-02,1:1.995518e-01);
   tree gen.229000 = [&U] ((((21:1.324504e-03,22:1.229494e-02):9.926904e-02,((17:3.915805e-03,(((16:2.454497e-02,20:2.371426e-02):2.646744e-02,19:7.895583e-03):3.056357e-02,(18:2.141726e-03,(10:2.641160e-02,(9:2.574132e-02,((4:5.078532e-03,((7:2.972857e-02,6:3.859406e-04):3.966837e-03,5:7.807536e-03):7.410424e-03):2.773064e-02,8:9.319796e-03):2.739744e-02):1.001877e-01):4.894444e-02):1.783787e-02):3.219172e-02):1.363131e-01,((14:2.202814e-02,15:1.121855e-02):1.614073e-01,(13:4.146233e-02,(11:3.211265e-02,12:9.690212e-03):3.063840e-02):4.588955e-02):3.827889e-02):3.469496e-02):1.397490e-01,((((29:5.480874e-02,28:7.195454e-02):6.203223e-03,27:1.337461e-01):4.827379e-02,26:1.820778e-02):1.860345e-01,((((41:1.459159e-02,(((44:2.982709e-02,(43:5.899281e-03,45:1.093627e-02):1.766011e-02):1.323107e-01,46:4.386060e-02):4.903820e-02,(47:5.006678e-03,(48:3.377433e-02,(50:1.515371e-01,49:1.228561e-02):1.348800e-02):8.728873e-02):3.472389e-02):7.568914e-02):2.805673e-02,42:1.168569e-02):5.091537e-02,40:1.044245e-02):2.668409e-01,((31:1.661391e-02,30:8.253496e-02):8.518478e-02,(32:1.797480e-02,((23:3.154470e-02,(24:5.069096e-02,25:1.381832e-03):2.891390e-02):2.804165e-01,(33:3.218607e-02,(((39:3.123399e-03,38:1.765664e-02):9.487101e-02,(37:1.594886e-02,36:9.826268e-03):6.551744e-03):7.168915e-02,(34:2.152827e-02,35:3.649127e-03):6.822605e-02):8.443821e-02):5.254607e-02):2.140737e-02):5.653681e-02):1.234089e-01):4.660535e-02):8.872390e-02):5.259637e-02,(3:7.202647e-02,2:1.221564e-02):5.044422e-02,1:1.145196e-01);
   tree gen.230000 = [&U] ((2:9.618678e-03,3:8.685735e-02):3.322605e-01,((((((46:9.065819e-02,((47:6.192468e-03,((49:5.799303e-02,48:7.265295e-02):1.672741e-02,50:1.898109e-01):1.244846e-02):9.950140e-02,(43:3.762332e-03,(45:1.648328e-02,44:2.950872e-02):1.783936e-02):1.163353e-01):1.126714e-02):5.854819e-02,(42:9.373665e-02,41:3.310069e-02):2.915289e-02):5.552960e-02,40:4.680185e-02):2.116572e-01,((31:6.987452e-02,30:4.665030e-02):6.031767e-02,(32:5.053710e-02,((33:2.653808e-02,(23:1.804072e-02,(24:2.565688e-03,25:1.772111e-02):6.073099e-02):2.346871e-01):1.582720e-02,(34:2.126873e-02,(35:1.073061e-02,((36:6.559409e-03,(38:5.808895e-03,39:1.903215e-02):3.642206e-02):2.212449e-02,37:5.532816e-02):8.547141e-02):2.535751e-02):1.574441e-01):7.567275e-02):1.160605e-01):8.232758e-02):1.146054e-02,(29:9.222719e-02,((28:9.089122e-02,27:5.147296e-02):4.310684e-02,26:2.092396e-02):6.201575e-02):1.150567e-01):1.368150e-01,(((20:1.502147e-02,(16:2.248796e-02,(19:4.574045e-03,(17:2.462489e-02,(18:7.029402e-04,(((((6:5.129493e-03,7:1.445045e-03):3.407171e-02,4:7.506408e-03):4.809788e-02,5:1.185074e-02):2.722576e-02,(9:2.875325e-02,8:8.630855e-03):8.645355e-03):5.292122e-02,(10:2.604563e-02,((14:1.566766e-03,15:4.757203e-03):3.781549e-02,(13:1.803758e-03,(12:3.476717e-02,11:3.248718e-02):6.809901e-02):1.611521e-01):1.736758e-01):1.297521e-02):9.508903e-02):2.472881e-02):3.731721e-02):2.088900e-02):4.987667e-02):3.183436e-01,22:1.480663e-02):1.195365e-02,21:1.664060e-02):1.483503e-01):1.359779e-01,1:2.234454e-01);
   tree gen.231000 = [&U] ((((22:9.308904e-03,21:2.120002e-02):7.632648e-02,((17:5.932017e-02,(((10:5.969849e-03,(9:5.647638e-05,(8:4.314516e-03,(5:4.903512e-03,((4:1.777073e-02,7:2.396513e-02):3.092003e-02,6:1.701251e-02):7.237924e-02):3.177813e-02):3.298512e-02):6.345895e-02):4.229091e-02,(19:5.069397e-03,(20:2.961548e-02,16:2.920510e-02):1.703766e-02):1.133664e-01):6.393564e-03,18:6.226903e-03):3.437405e-02):1.056799e-01,((14:8.819901e-04,15:5.039278e-03):9.106608e-02,(13:2.046906e-02,(12:1.472634e-02,11:1.845585e-02):2.037106e-02):1.669807e-01):1.017278e-01):4.745008e-02):8.921377e-02,(((((42:2.714733e-02,(41:2.160037e-02,(46:3.206371e-02,((44:9.895352e-03,(43:1.084202e-02,45:1.535747e-02):1.607762e-02):7.235075e-02,((48:4.343869e-02,(50:1.141040e-01,49:2.174807e-02):1.899206e-02):1.412259e-02,47:2.701979e-03):1.966293e-02):6.324171e-02):2.681436e-02):5.070672e-03):4.767726e-02,40:5.733015e-02):1.208478e-01,((29:1.040676e-01,(28:1.116238e-01,26:1.370391e-03):1.284071e-02):5.922482e-02,27:5.825510e-02):1.456472e-01):3.940488e-03,(32:8.208738e-03,(((35:3.714549e-02,34:9.785578e-03):5.430509e-05,((36:3.341459e-03,(39:4.010299e-02,38:1.026075e-02):1.250795e-01):6.631890e-02,37:2.737945e-03):1.614551e-01):1.699823e-01,(((25:2.599475e-02,24:3.784994e-02):1.098438e-02,23:9.574600e-02):3.121936e-01,33:1.397965e-02):8.702081e-03):1.353132e-01):5.104550e-02):5.988350e-02,(31:1.476649e-03,30:3.400900e-02):1.095694e-01):5.645976e-02):8.477287e-02,(3:6.234838e-04,2:3.286601e-02):1.758542e-01,1:1.352833e-01);
   tree gen.232000 = [&U] ((((21:4.368882e-03,22:1.160465e-02):5.792764e-02,((((19:3.362378e-02,(20:1.895481e-02,16:3.503037e-02):3.969121e-02):3.326237e-02,((10:2.378503e-02,((9:2.499158e-02,(5:5.467186e-03,(6:5.172772e-03,(7:1.592089e-02,4:2.158118e-03):4.371914e-02):1.702877e-02):1.972110e-02):2.044660e-02,8:1.377145e-02):3.701567e-02):6.164224e-02,18:7.376182e-02):2.276608e-02):9.127602e-03,17:7.115221e-02):2.104408e-01,((14:4.492573e-04,15:6.299065e-04):1.654334e-01,(13:2.730406e-02,(12:1.853053e-02,11:2.213707e-02):6.934525e-03):7.689439e-02):1.483371e-01):9.232333e-02):5.598159e-02,((31:3.449714e-02,30:1.128019e-02):1.016954e-01,(((((28:4.525742e-02,27:5.594617e-02):3.602110e-02,29:9.785146e-02):1.049068e-01,26:1.367009e-03):2.253200e-01,((((46:3.412929e-02,((44:1.582032e-03,(45:1.825869e-02,43:6.019214e-03):1.845842e-02):9.956262e-02,((49:2.783710e-02,(48:5.694646e-02,50:1.576859e-01):3.789425e-03):3.425138e-02,47:6.910946e-03):1.565351e-02):3.285052e-03):8.863985e-02,41:1.344361e-02):3.440730e-02,42:1.986204e-02):3.066868e-02,40:1.994377e-02):1.789283e-01):1.997185e-02,(32:1.502096e-03,((23:1.148436e-01,(25:8.018536e-04,24:4.652916e-02):4.163835e-02):1.862479e-01,((34:1.765819e-02,(35:1.964051e-02,((39:3.050225e-02,38:2.210040e-02):1.086343e-02,(36:2.039338e-02,37:3.867207e-02):7.854485e-02):3.734140e-01):3.135157e-02):1.571361e-01,33:8.674034e-03):1.395801e-01):1.697890e-01):3.255401e-02):1.019609e-01):1.209559e-01):8.601425e-02,(3:6.652176e-02,2:2.395143e-03):3.791278e-02,1:1.405489e-01);
   tree gen.233000 = [&U] ((2:7.226463e-03,3:8.305107e-02):1.191458e-01,((((32:5.135212e-03,((((23:7.528857e-02,24:3.218170e-02):3.149553e-02,25:2.652907e-03):4.038408e-01,33:1.584372e-02):1.962409e-02,((((36:9.734758e-03,37:1.729574e-02):5.539110e-02,38:1.460162e-02):6.200302e-04,39:1.388879e-02):1.148412e-01,(35:4.577354e-03,34:5.004508e-02):6.674786e-02):1.506620e-01):1.349765e-01):1.584196e-01,((40:6.114451e-03,((41:9.768888e-03,(46:4.793793e-02,((45:1.769076e-02,(44:4.412146e-02,43:3.542525e-03):3.079995e-03):8.333346e-02,(47:1.919008e-03,((48:3.067711e-02,50:2.020572e-01):6.192349e-02,49:4.692145e-02):6.032874e-02):9.064385e-02):2.913103e-02):4.747971e-02):7.046393e-03,42:4.923455e-02):1.430082e-01):2.785480e-01,(31:1.862029e-02,30:1.265387e-02):1.377180e-01):4.404429e-02):4.376765e-03,(29:3.139787e-02,(27:1.057475e-01,(28:8.913773e-02,26:2.657258e-02):4.288116e-02):5.418092e-03):2.126323e-01):2.742313e-01,(((((14:7.676236e-04,15:3.390665e-02):1.475579e-02,(13:3.454374e-03,(12:7.439208e-02,11:3.561868e-03):2.438778e-02):1.082223e-01):8.136255e-02,((9:5.753071e-04,((5:1.970855e-02,(4:2.354614e-02,(6:5.833807e-03,7:1.077713e-02):2.380384e-03):1.363277e-02):1.715615e-02,8:1.727526e-02):5.626577e-02):6.402757e-02,10:6.113907e-02):8.356430e-02):3.412762e-02,(17:7.260924e-03,((19:3.180463e-02,(20:5.378399e-02,16:1.244362e-02):1.073369e-01):4.078276e-02,18:2.864238e-02):3.813464e-02):1.178854e-01):2.184669e-01,(21:3.322074e-02,22:1.194935e-03):1.635683e-02):1.552339e-01):1.699312e-01,1:1.021498e-01);
   tree gen.234000 = [&U] ((((((32:5.686374e-02,(((24:3.503899e-03,23:4.181165e-02):1.872393e-02,25:6.459726e-03):1.681838e-01,(((37:2.876103e-02,(36:2.673302e-03,(39:3.741131e-03,38:3.181264e-03):2.690618e-02):4.509296e-03):1.012456e-01,(35:1.416222e-02,34:1.217041e-02):3.081598e-03):1.119192e-01,33:1.139081e-03):8.698352e-02):8.688933e-02):5.088390e-02,(30:9.198840e-03,31:2.552058e-02):1.337607e-01):8.793631e-02,(27:5.195880e-03,((26:6.513221e-02,29:7.522685e-02):8.038156e-03,28:9.438221e-02):6.094604e-02):1.417365e-01):2.952102e-02,((40:1.684973e-02,((47:9.858877e-03,((48:1.655415e-02,49:3.261962e-02):4.149732e-03,50:1.905334e-01):2.085015e-02):1.391222e-02,(((43:4.873620e-03,45:1.557695e-03):1.582479e-02,44:6.441949e-03):5.944654e-02,46:5.571560e-02):2.273029e-02):8.464978e-03):1.497055e-02,(42:4.378938e-02,41:1.304378e-02):2.335595e-02):2.790153e-01):1.009179e-01,(((10:2.378440e-02,((8:1.005612e-02,(5:3.960505e-02,(((4:4.916341e-04,7:1.214654e-02):3.667187e-02,6:2.296403e-04):2.310053e-02,9:2.426083e-02):2.340152e-02):2.437071e-02):6.224074e-02,(18:8.969390e-03,(17:2.660576e-02,(19:1.772271e-02,(20:2.811692e-02,16:3.343700e-03):3.013230e-02):7.034951e-02):1.326117e-02):6.461286e-02):5.884857e-03):2.051813e-01,(((12:1.120945e-02,13:1.719848e-02):1.879364e-02,11:9.056018e-04):1.571449e-01,(14:1.139375e-03,15:4.611422e-03):9.921963e-02):5.050685e-02):6.568563e-02,(22:9.627292e-03,21:5.185525e-02):4.249647e-02):1.749859e-01):6.795575e-02,(2:7.386275e-03,3:4.596433e-02):1.648760e-02,1:1.256385e-01);
   tree gen.235000 = [&U] ((2:7.618107e-03,3:1.448891e-02):1.118597e-01,((((32:2.025765e-02,((34:5.140608e-02,(((36:1.427444e-02,37:4.143441e-02):9.671747e-02,(39:1.005600e-02,38:1.035922e-02):5.735112e-03):6.118447e-02,35:1.440865e-02):1.349678e-02):8.258335e-02,((23:7.106063e-02,(24:1.347618e-02,25:2.307997e-03):4.888941e-02):1.929813e-01,33:1.390535e-02):5.570066e-02):1.528340e-01):6.516831e-02,((40:1.068884e-03,((42:5.138554e-02,41:8.342384e-03):9.610200e-03,((47:1.147856e-02,(49:4.552503e-02,(48:3.228270e-02,50:2.645756e-01):2.367749e-02):4.961241e-02):3.632537e-02,(46:2.915024e-02,((45:6.072475e-03,43:5.985240e-03):1.200479e-02,44:1.409234e-02):1.016681e-01):4.332537e-03):1.469780e-01):1.985766e-02):2.941621e-01,(((29:6.995015e-02,26:4.627574e-02):4.525515e-02,28:8.277657e-02):3.122759e-02,27:6.019695e-02):2.298127e-01):4.945925e-02):1.236135e-01,(31:4.757389e-02,30:3.863206e-02):3.682186e-02):7.096284e-02,(21:1.511189e-03,(22:7.019842e-04,(((13:6.613897e-03,(12:5.755894e-03,11:3.095732e-02):1.490701e-02):1.101366e-01,(14:5.639412e-02,15:8.630798e-03):8.213878e-02):4.789631e-02,(10:1.872906e-02,((18:5.204932e-02,((19:1.995265e-03,(20:6.622640e-03,16:5.886514e-03):3.349790e-02):3.111642e-02,17:5.363017e-02):2.481164e-02):7.476395e-02,(9:1.901028e-02,(((7:1.873972e-02,4:5.521865e-02):4.558105e-03,(5:2.045382e-03,8:7.542804e-02):2.105926e-02):9.830058e-04,6:2.252484e-02):4.044581e-02):6.168088e-02):3.898263e-02):3.625563e-02):1.096430e-01):6.762318e-02):3.284474e-01):4.822860e-02,1:1.284210e-01);
   tree gen.236000 = [&U] (((22:2.465375e-02,((((17:9.832457e-03,(18:1.895077e-02,((9:8.720962e-03,(((4:2.268239e-03,(7:3.858168e-03,6:3.554488e-03):3.203782e-02):1.704821e-02,5:2.766636e-02):8.970305e-02,8:8.530517e-03):3.216610e-02):2.425278e-02,10:5.332133e-04):7.631301e-02):1.415975e-02):1.101298e-02,(19:9.610417e-03,(20:4.162707e-02,16:3.310785e-02):9.129672e-03):6.781343e-03):1.199031e-01,((13:3.374344e-03,(11:1.727781e-02,12:1.019497e-02):9.813745e-03):9.047090e-02,(14:1.440261e-02,15:3.516545e-03):8.177917e-02):7.323091e-02):4.661048e-02,21:7.315383e-03):1.333236e-03):8.189102e-02,(((((34:1.422678e-02,(35:1.767943e-03,((39:5.837943e-03,38:8.314926e-03):6.071152e-02,(37:2.352327e-02,36:7.304020e-03):3.409234e-02):7.274125e-02):2.220706e-02):1.105277e-01,33:1.864849e-03):1.719738e-02,((25:1.735285e-02,24:1.506675e-02):2.211683e-02,23:4.508266e-03):1.869995e-01):6.236402e-02,32:5.945572e-03):5.788922e-02,((31:9.673284e-03,30:2.914141e-02):9.615345e-02,((((41:1.027199e-02,((44:1.867944e-03,(45:1.060410e-02,43:1.128574e-03):2.767874e-03):5.249196e-02,(46:8.971645e-03,(((49:1.946143e-02,50:8.953718e-02):9.695056e-04,48:4.362665e-02):1.036432e-02,47:1.900452e-03):1.862193e-02):5.661792e-03):8.777069e-02):7.263000e-03,42:2.155572e-02):2.998452e-02,40:2.251472e-02):1.456210e-01,(((27:6.278978e-02,28:5.752390e-02):3.821898e-02,29:7.708965e-02):2.188632e-02,26:1.217766e-02):1.194129e-01):2.340862e-02):5.095497e-03):7.817155e-02):6.180612e-02,(3:1.088165e-01,2:9.255527e-03):2.529612e-02,1:1.988974e-01);
   tree gen.237000 = [&U] ((2:9.629975e-03,(((((17:7.622328e-03,(18:5.604347e-03,((8:7.675694e-03,((((4:4.963271e-05,7:1.303280e-02):6.593967e-03,5:2.808934e-03):1.287940e-02,6:1.400231e-03):2.514576e-02,9:8.857623e-03):1.627709e-02):5.518000e-02,10:1.141606e-02):7.275178e-02):1.131662e-02):1.598352e-02,(19:2.638194e-02,(20:4.227938e-02,16:1.977195e-02):6.288997e-03):1.737794e-02):7.763590e-02,((13:8.284176e-03,(11:1.276501e-02,12:2.687447e-02):3.029687e-02):1.158220e-01,(14:1.225556e-02,15:3.546263e-04):8.935928e-02):2.050019e-02):6.384196e-02,(21:4.446464e-03,22:1.866157e-03):5.273180e-02):2.442066e-02,(((((((25:9.654948e-03,24:1.530285e-02):5.229292e-02,23:4.950118e-03):1.333835e-01,(33:5.747399e-03,((35:2.555061e-03,34:1.391890e-02):1.929931e-02,(37:1.403367e-03,(36:1.355473e-02,(39:2.219731e-02,38:6.137010e-03):2.976809e-02):1.299913e-02):4.436888e-02):1.307740e-01):4.359505e-02):5.994997e-02,32:6.038742e-03):1.345537e-02,(27:5.379453e-02,(26:1.446958e-02,(29:6.894726e-02,28:7.728373e-02):1.961042e-02):2.741216e-02):1.235562e-01):4.073121e-02,(((42:4.209863e-02,((46:1.848227e-02,(47:1.389365e-02,((49:1.976640e-02,50:9.821232e-02):8.225448e-02,48:2.722660e-02):6.356909e-02):6.125587e-02):5.149593e-03,((45:2.013561e-03,43:4.143043e-03):5.946522e-03,44:1.035119e-02):3.841979e-02):1.022974e-01):5.566265e-03,41:1.390106e-02):5.114812e-02,40:1.072842e-02):1.663447e-01):3.006282e-02,(31:9.788623e-03,30:9.868134e-03):7.787159e-02):7.449629e-02):8.631270e-02):4.040390e-02,3:2.039320e-03,1:2.001084e-01);
   tree gen.238000 = [&U] ((2:3.121929e-02,3:2.540488e-02):5.790809e-02,(((((20:2.324336e-02,16:1.830194e-02):2.163665e-02,(19:1.161130e-02,(17:4.393479e-02,(18:2.621858e-02,((((((7:4.122963e-02,6:3.778693e-03):3.469361e-03,4:1.496839e-02):6.031293e-03,5:5.561664e-03):2.748774e-02,8:1.010971e-02):1.405991e-02,9:7.275970e-03):5.953148e-02,10:1.140961e-02):4.299463e-02):1.719534e-02):1.313114e-02):1.399332e-02):8.119700e-02,((12:1.969819e-02,(11:3.545118e-02,13:3.542645e-02):2.267806e-02):1.253460e-01,(14:3.182292e-03,15:3.544259e-04):4.924753e-02):7.233723e-02):9.463782e-02,(22:9.168160e-04,21:4.443951e-03):1.058870e-02):9.205612e-02,(((((((25:1.607779e-04,24:2.471158e-02):9.088970e-02,23:4.947321e-03):1.404955e-01,(35:2.910568e-02,(34:6.417728e-02,((36:1.354707e-02,(39:3.711394e-04,38:6.133542e-03):4.528191e-02):1.334074e-02,37:6.430997e-03):6.819779e-02):1.612909e-02):1.347455e-01):6.501081e-02,33:1.061449e-01):7.777913e-02,32:4.660476e-02):7.793917e-02,((((41:2.644908e-03,42:7.367709e-02):1.937221e-03,(((44:7.422768e-03,(43:1.747261e-02,45:1.414815e-02):6.484522e-03):3.730466e-02,46:1.829577e-02):9.104600e-03,(47:4.782374e-03,(50:1.841488e-01,(48:6.845685e-02,49:1.975523e-02):1.022555e-02):3.467719e-02):2.301566e-02):6.165219e-02):7.979683e-02,40:1.072235e-02):1.627449e-01,(29:2.609456e-02,((27:3.497212e-02,28:4.532908e-02):1.970839e-02,26:1.746001e-02):3.365475e-02):1.197603e-01):4.753970e-03):5.034027e-02,(31:4.084822e-02,30:4.235651e-02):7.691112e-02):6.548211e-02):1.912356e-01,1:1.222681e-01);
   tree gen.239000 = [&U] ((2:4.872186e-02,3:3.487303e-02):7.948986e-02,(((21:3.765211e-02,22:1.258504e-03):9.115103e-02,((((19:1.593871e-02,(17:1.982105e-02,(18:8.267741e-03,((((5:2.482071e-02,(6:3.143085e-02,(4:1.809689e-02,7:2.350136e-02):3.458960e-02):1.948911e-02):2.077466e-02,8:1.334322e-02):1.929990e-02,9:9.987652e-03):1.015818e-01,10:1.148013e-03):4.432767e-02):1.407439e-02):5.229126e-02):6.748497e-02,20:8.594902e-02):3.858560e-03,16:2.795408e-02):2.012874e-01,((12:1.021092e-02,(13:7.822868e-02,11:2.227630e-02):1.347368e-02):1.351454e-01,(14:8.364904e-03,15:1.675006e-03):8.414611e-02):5.360655e-02):2.215632e-02):6.886632e-02,((((((33:2.612826e-02,((35:1.218453e-02,((39:1.630983e-02,38:2.484214e-02):3.690105e-03,(36:1.485176e-02,37:1.284853e-02):2.022900e-02):1.470099e-01):1.533505e-02,34:2.437903e-02):1.787516e-01):1.097313e-01,((25:4.289977e-04,24:3.392134e-02):5.124438e-02,23:1.883945e-02):1.928568e-01):9.909748e-02,32:2.731924e-04):1.329807e-01,(31:8.551670e-03,30:2.411311e-02):8.832225e-02):3.394733e-03,((42:4.805984e-02,(((46:2.449576e-02,(((48:2.411906e-02,50:2.499649e-01):2.854605e-04,49:2.508954e-02):7.885723e-03,47:1.232367e-02):1.966771e-02):5.938490e-03,(44:2.144632e-02,(43:8.911487e-03,45:1.466451e-02):5.975181e-03):9.202776e-02):3.628079e-02,41:1.570818e-02):4.098147e-03):3.287561e-02,40:3.220865e-02):1.773096e-01):4.920776e-02,(((26:1.453480e-02,29:5.747196e-02):5.311959e-02,28:4.630457e-02):1.041099e-02,27:2.771449e-02):1.068721e-01):3.790786e-02):5.530499e-02,1:1.678362e-01);
   tree gen.240000 = [&U] ((2:5.765598e-03,3:4.983435e-02):1.486415e-01,((((31:1.609022e-02,30:6.862909e-03):1.006805e-01,(((((29:4.647658e-02,27:3.932870e-02):2.314951e-02,26:2.218738e-02):1.840791e-02,28:1.123480e-01):1.156302e-01,((((35:9.823984e-03,34:3.718115e-02):1.011338e-01,((37:9.333769e-03,(39:5.966533e-04,38:1.254352e-03):6.600638e-02):3.471717e-02,36:1.459490e-02):1.053419e-01):7.964109e-02,33:7.870743e-03):3.982500e-02,((25:1.714563e-02,24:1.466348e-02):1.288514e-02,23:2.910692e-02):1.543785e-01):7.393207e-02):3.721931e-02,32:2.144640e-03):1.004441e-01):1.766716e-02,(((46:3.901745e-03,(41:3.860304e-03,(42:1.529413e-02,40:1.145579e-01):1.401321e-02):7.880597e-02):2.527594e-02,((47:1.220176e-02,(49:9.329248e-02,48:1.914843e-02):1.193754e-02):5.789527e-03,(44:2.690132e-02,(43:5.154237e-03,45:2.501298e-02):1.141026e-02):7.772191e-02):2.007669e-02):7.044537e-02,50:1.101875e-01):1.996379e-01):4.831158e-02,((((16:2.127105e-03,((17:4.643056e-02,(18:2.501648e-03,(10:2.183930e-02,(9:4.448014e-02,(8:1.153359e-02,((4:1.019720e-02,(6:1.885690e-04,7:2.152063e-02):7.450356e-03):1.999430e-02,5:2.480060e-02):1.555657e-02):1.522790e-02):2.273988e-02):2.920690e-02):1.116634e-02):3.840131e-02,19:5.689022e-03):4.183520e-02):4.279057e-02,20:5.044458e-03):8.382386e-02,((14:1.312920e-02,15:3.526161e-02):7.113640e-02,(13:2.953757e-05,(11:4.989976e-02,12:1.487945e-02):3.364585e-02):8.357136e-02):1.410668e-01):5.773088e-02,(21:2.657989e-02,22:7.642990e-03):4.173446e-02):1.229892e-01):3.593994e-02,1:1.280676e-01);
   tree gen.241000 = [&U] (((((((16:2.545388e-02,((10:2.784771e-03,(9:1.950660e-02,(8:1.369751e-02,(5:1.232209e-03,((6:9.788955e-03,7:2.507668e-02):3.217026e-02,4:3.409744e-02):8.000992e-03):2.403791e-02):3.632954e-02):8.529529e-02):4.410936e-02,(18:2.174537e-03,(19:1.998779e-02,17:5.165667e-02):2.500696e-02):2.545284e-02):3.792550e-02):5.412449e-02,20:1.189209e-02):8.864914e-02,((14:1.532026e-02,15:5.671955e-03):1.822118e-01,(13:3.947700e-02,(11:5.822724e-02,12:2.496625e-02):1.364473e-02):4.229395e-02):8.758773e-02):1.473950e-01,(21:1.126903e-02,22:2.917027e-02):9.772458e-02):8.089022e-02,((((((((35:5.476553e-03,34:4.550904e-02):4.554593e-02,(37:2.649145e-02,((39:4.491866e-03,38:1.528412e-02):2.868362e-02,36:2.095809e-02):2.756055e-02):1.078749e-01):1.364763e-01,33:2.724565e-03):8.917357e-02,(23:5.689984e-02,(25:1.083443e-03,24:2.652582e-02):1.782856e-02):1.855616e-01):2.173039e-01,32:7.559938e-03):4.402444e-02,(((((47:7.454481e-03,(49:6.139785e-02,48:3.291495e-02):2.138504e-02):1.215269e-02,46:3.439738e-02):1.664055e-02,(43:6.609861e-03,(44:3.263030e-02,45:1.466067e-03):2.813901e-04):8.522428e-02):3.483458e-02,(42:4.631100e-02,(40:1.206232e-01,41:3.185379e-03):6.920210e-03):9.729243e-02):9.865835e-02,50:1.803269e-01):1.662864e-01):2.775893e-02,((27:4.589204e-02,28:1.310971e-01):2.164268e-02,(29:5.976157e-02,26:2.575792e-02):2.708085e-02):1.740300e-01):9.800552e-02,(31:2.201270e-02,30:1.324208e-02):8.330167e-02):2.109594e-01):1.544764e-01,2:4.671002e-03):3.177352e-02,3:7.447404e-02,1:2.751275e-01);
   tree gen.242000 = [&U] ((3:1.325714e-01,2:4.925974e-03):4.294019e-02,((((((43:1.389388e-02,(45:4.820995e-03,44:3.266357e-03):2.961416e-04):3.749299e-02,(46:8.875652e-02,((48:6.863283e-02,(49:3.641347e-03,50:1.480635e-01):2.798510e-02):4.272636e-02,47:1.075191e-02):5.078072e-02):3.210469e-02):4.445066e-02,((42:5.255499e-02,41:3.590613e-03):4.818793e-02,40:7.052832e-02):1.228601e-02):1.491922e-01,((31:7.126720e-03,30:1.114168e-02):1.735565e-01,((33:6.287798e-02,(((35:6.447705e-03,((36:1.372485e-02,37:1.083552e-02):3.458970e-02,(38:2.791115e-02,39:8.274806e-03):3.138376e-02):7.304632e-02):1.630844e-02,34:4.444809e-02):9.772911e-02,(23:4.214541e-02,(25:4.462804e-03,24:1.719832e-02):3.392703e-02):2.376582e-01):1.850078e-03):1.309890e-01,32:3.503230e-02):4.848613e-02):3.358584e-02):1.156988e-01,(((28:1.379765e-01,27:1.199291e-01):1.359607e-02,26:2.000874e-02):6.508072e-02,29:1.101281e-01):1.631409e-01):1.002025e-01,((21:2.781635e-02,22:2.872889e-02):2.155245e-02,(((20:3.300659e-02,((17:3.673513e-02,(((9:2.265402e-02,((4:1.241995e-02,(8:1.952756e-02,5:9.115596e-04):1.006051e-02):1.309704e-02,(7:3.896899e-03,6:5.253640e-03):2.434445e-03):4.454849e-02):6.905419e-02,10:2.123357e-02):1.063473e-01,18:1.675780e-02):8.749165e-02):4.304326e-02,19:4.636320e-02):4.356923e-02):2.187701e-02,16:6.774930e-02):9.069049e-02,((15:3.497093e-03,14:2.689685e-03):1.682999e-01,(12:4.614768e-02,(13:3.755018e-02,11:2.890249e-02):8.174477e-03):8.528922e-02):1.585393e-01):6.130219e-02):2.003868e-01):5.374663e-02,1:2.775801e-01);
   tree gen.243000 = [&U] (3:7.332635e-03,((((((33:6.799919e-03,((((36:1.701548e-03,(38:4.756004e-03,39:2.495389e-02):1.744990e-02):1.107693e-02,37:9.090880e-03):1.191850e-01,(34:2.317487e-02,35:2.620463e-02):5.446747e-02):1.109680e-01,(23:7.598380e-03,(25:7.095425e-03,24:3.940361e-02):5.463854e-02):2.748299e-01):2.619707e-02):3.809992e-01,32:3.983437e-03):4.722688e-02,(27:1.470224e-01,((26:3.240379e-02,29:1.458008e-01):2.021394e-02,28:1.447945e-01):1.123901e-01):2.056220e-01):7.986628e-03,((31:8.862639e-03,30:8.808940e-03):1.873019e-01,((40:1.532704e-02,((42:6.509586e-02,41:3.019714e-02):5.968671e-02,(46:1.109465e-01,(((43:1.688260e-03,44:4.261187e-03):4.135657e-03,45:2.798802e-03):5.412148e-02,((48:8.347631e-02,49:2.772948e-02):1.407927e-01,47:1.307862e-02):4.867719e-02):1.719133e-02):4.184508e-02):6.163377e-02):5.972334e-02,50:1.833949e-01):1.799238e-01):4.962450e-02):2.519590e-01,(21:6.277714e-02,((((20:2.180164e-02,((17:4.550100e-02,(((9:1.429583e-02,(4:9.583259e-03,((8:3.365367e-02,5:2.573559e-02):5.429018e-03,(7:2.853176e-02,6:3.433168e-02):3.997413e-03):4.387973e-03):5.517882e-02):5.566291e-02,10:1.204737e-02):6.165478e-02,18:3.310106e-02):7.163044e-02):3.958372e-02,19:5.069849e-02):3.064050e-02):1.273753e-02,16:3.416890e-02):9.985344e-02,((15:8.032237e-03,14:3.346740e-02):6.944508e-02,(13:6.662536e-04,(12:3.100277e-03,11:3.458173e-02):2.831780e-02):9.582125e-02):1.801584e-01):1.028407e-01,22:2.832750e-02):6.344868e-03):7.756852e-02):1.980864e-01,2:2.044230e-02):3.043770e-02,1:2.349838e-01);
   tree gen.244000 = [&U] ((((((16:4.137927e-02,20:4.106086e-02):2.213117e-02,(19:6.139696e-02,(17:3.023791e-02,(18:2.718634e-02,((9:3.873313e-02,((5:8.047922e-03,((7:1.268866e-02,4:2.381792e-03):8.461595e-03,6:6.069767e-02):3.032590e-02):5.462410e-02,8:5.279638e-03):7.525093e-02):3.809988e-02,10:8.960543e-03):7.180313e-02):3.248626e-02):2.562572e-02):4.964922e-02):1.128847e-01,((15:2.611986e-02,14:3.927496e-03):1.759840e-01,(13:3.725624e-02,(12:8.958922e-03,11:3.986997e-02):8.043486e-02):1.160416e-01):1.609545e-01):1.043175e-01,(22:1.093713e-02,21:3.404410e-02):4.138761e-02):1.527131e-01,((29:1.056305e-01,((27:7.359224e-02,28:9.227789e-02):9.730635e-03,26:1.431501e-02):3.653470e-03):2.490126e-01,((((((44:1.129636e-02,(45:1.406357e-02,43:6.042148e-03):3.351903e-04):5.864283e-02,46:5.366500e-02):5.581775e-03,((48:7.848788e-02,49:7.097062e-02):8.445367e-04,47:8.556185e-03):6.013719e-02):3.700209e-02,50:2.220951e-01):8.341472e-02,(40:1.856137e-02,(41:1.110466e-02,42:3.315772e-02):1.437944e-01):6.785783e-02):2.287478e-01,((31:2.065481e-02,30:1.603925e-02):2.310856e-01,(((33:2.075261e-02,(((38:3.625383e-02,39:3.183780e-02):5.169676e-02,(36:2.060760e-03,37:2.001988e-02):6.743261e-04):1.481073e-01,(34:3.435342e-02,35:3.173437e-02):2.838942e-02):7.482831e-02):5.310622e-02,(23:3.788060e-03,(25:1.685706e-03,24:2.307236e-02):6.616844e-02):3.328249e-01):2.560451e-01,32:3.081242e-03):6.369520e-03):1.243918e-01):5.283244e-02):1.525023e-01):1.794632e-01,(3:1.784938e-02,2:3.309858e-03):5.514880e-02,1:2.780825e-01);
   tree gen.245000 = [&U] (((((17:1.013011e-02,(((20:7.943120e-02,16:8.365442e-03):4.421895e-02,19:4.501430e-02):7.817430e-02,(((((5:1.124742e-03,(4:2.841480e-02,(7:3.864434e-03,6:1.533189e-02):7.759320e-04):3.900577e-02):2.815559e-02,8:1.090901e-02):5.385110e-02,9:2.854193e-02):3.235289e-02,10:2.214156e-02):7.162513e-02,18:2.244219e-03):3.574013e-02):5.147206e-02):1.239652e-01,(21:2.754043e-02,22:2.367068e-02):1.359408e-02):2.637826e-02,((14:2.198472e-02,15:1.788602e-02):1.033450e-01,(13:1.811835e-02,(12:1.571450e-02,11:2.113224e-02):2.680505e-02):6.780052e-02):2.061852e-01):2.400812e-01,(2:1.111357e-02,3:6.639402e-02):1.609499e-02):2.215458e-01,((31:2.779861e-02,30:1.195868e-02):9.022047e-03,(((((46:1.610653e-02,((44:8.266135e-03,(45:2.466795e-02,43:2.830092e-03):1.364303e-02):9.074441e-02,(50:3.454114e-01,((48:4.407304e-02,47:1.639839e-02):1.119003e-02,49:5.236236e-02):7.179629e-03):1.836094e-02):2.799633e-02):9.031882e-02,41:8.806399e-03):3.838587e-03,42:5.308008e-02):2.037139e-02,40:3.876290e-02):2.628614e-01,((((((37:4.437799e-02,(36:8.061529e-03,(38:1.418237e-02,39:1.202978e-02):2.884504e-02):1.287836e-02):1.366484e-01,(34:1.997648e-02,35:1.224037e-01):1.253736e-03):2.040869e-01,33:5.330769e-02):2.494701e-02,(25:2.275068e-02,(23:1.539880e-01,24:2.673933e-02):1.585034e-03):3.285342e-01):5.173837e-02,((28:4.201276e-02,(29:1.148258e-01,26:1.028138e-02):7.026904e-02):8.768157e-02,27:9.887850e-02):2.984707e-01):2.619364e-02,32:5.827857e-02):1.403292e-01):8.107505e-02):3.265919e-01,1:2.126533e-01);
   tree gen.246000 = [&U] ((2:5.046209e-03,3:8.630004e-02):6.783959e-02,((((((19:2.297601e-02,20:7.720846e-03):1.923875e-02,16:2.199877e-02):6.346212e-04,((((4:1.613993e-02,((5:3.045802e-02,(6:4.644439e-05,7:1.585332e-02):1.694671e-02):4.555380e-03,8:3.634126e-02):1.874527e-02):8.580158e-03,9:8.899918e-03):4.995750e-02,10:5.448020e-03):6.111216e-02,(18:4.869387e-04,17:5.514059e-02):2.962024e-02):7.927026e-02):7.957876e-02,((15:1.205213e-02,14:1.853623e-03):1.263283e-01,(12:1.806755e-02,(11:1.105112e-02,13:2.863270e-02):1.103096e-03):9.113197e-02):5.364141e-02):4.965831e-02,(22:1.187315e-02,21:8.275098e-03):2.493482e-02):1.225521e-01,(((32:3.272974e-03,(((34:2.853262e-02,(35:3.333416e-02,((36:4.942566e-03,(38:3.044725e-02,39:9.434146e-03):3.751176e-02):2.029004e-02,37:2.167220e-02):1.071574e-01):6.393813e-03):3.002457e-02,33:4.948117e-02):3.690923e-02,(23:4.899802e-02,(25:2.196480e-02,24:6.396448e-03):4.270532e-02):1.122871e-01):1.010050e-01):7.867731e-02,((26:4.878198e-03,(29:1.415688e-01,28:1.213114e-01):4.204595e-02):2.214553e-02,27:8.159608e-02):1.435843e-01):2.839833e-02,((((((50:1.523617e-01,(49:4.250474e-02,48:5.990891e-02):2.151712e-03):1.339340e-01,47:9.072491e-03):1.907616e-02,((45:9.892125e-03,(43:6.986228e-03,44:1.830961e-02):1.362388e-02):4.109619e-02,46:7.806623e-03):1.130844e-02):4.825407e-02,(42:9.745505e-02,41:2.639723e-02):3.996431e-02):3.621517e-02,40:4.144786e-02):1.392922e-01,(31:5.019368e-02,30:3.457523e-04):1.841992e-01):3.636478e-02):9.627601e-02):1.151770e-01,1:1.964994e-01);
   tree gen.247000 = [&U] ((2:3.625342e-02,3:2.518458e-02):6.796728e-02,(((21:1.960080e-02,22:1.297135e-03):6.209950e-02,(((((10:9.555745e-03,((8:2.167507e-02,((7:7.711824e-03,(4:1.720290e-03,5:4.496351e-02):1.425390e-02):4.681337e-02,6:2.395083e-03):1.696104e-02):5.205813e-02,9:6.467387e-02):4.013834e-02):5.060524e-02,(18:1.497271e-02,17:4.096638e-02):1.742443e-02):2.432704e-02,19:3.273350e-02):8.514891e-03,(16:3.738715e-02,20:1.008832e-02):2.421730e-02):2.019758e-01,((14:5.855019e-03,15:8.836026e-03):4.846071e-02,((11:1.461744e-02,12:7.199052e-03):1.270596e-02,13:2.991522e-02):9.232067e-02):1.219450e-01):3.242162e-02):7.990662e-02,(((((((31:2.195585e-02,30:1.444162e-02):6.502516e-02,(26:6.168466e-03,((27:6.028506e-02,28:7.310230e-02):4.261659e-02,29:7.893236e-02):2.260151e-03):1.535338e-01):6.762514e-02,((((35:2.220971e-02,34:2.106550e-02):1.859562e-02,((36:1.797397e-02,(38:5.644554e-03,39:2.841186e-02):3.132592e-02):3.549173e-02,37:1.183304e-02):3.802974e-02):1.208520e-01,33:1.642668e-02):9.484591e-02,32:1.892083e-02):6.748721e-02):7.925821e-03,(((48:3.327279e-02,(49:2.549535e-02,(47:7.696660e-03,(((43:1.165006e-02,45:6.753164e-03):2.009594e-02,44:1.974332e-02):4.644845e-03,(40:6.840790e-02,(42:6.420001e-02,41:2.874501e-02):1.927306e-02):6.327643e-02):6.972709e-02):6.635768e-03):1.924016e-02):3.351257e-03,46:3.663274e-02):1.153923e-01,50:5.432634e-02):2.961226e-01):2.687892e-01,25:3.140370e-02):2.643174e-03,24:2.949909e-02):3.409021e-02,23:7.244782e-04):2.461703e-01):3.548031e-02,1:1.170165e-01);
   tree gen.248000 = [&U] ((((22:3.046789e-02,(((16:2.435025e-02,20:4.284503e-04):4.414521e-02,(19:9.960972e-03,(17:2.943695e-02,(18:4.385890e-03,(10:8.940593e-03,(8:2.979697e-02,(9:5.545764e-02,((6:1.899386e-03,(7:1.784377e-03,4:5.724438e-03):2.420537e-02):2.331766e-02,5:6.807729e-03):4.090021e-02):5.439321e-03):6.216329e-02):6.079948e-02):1.165246e-02):6.671810e-03):2.165280e-02):7.925622e-02,((14:8.284794e-03,15:8.267206e-03):4.995457e-02,(13:9.717367e-03,(12:1.343205e-02,11:1.347074e-02):8.644259e-02):8.873329e-02):6.318521e-02):6.639591e-02):1.220307e-02,21:2.465619e-02):1.537366e-01,((((29:5.581205e-03,((28:5.068927e-02,27:5.491551e-02):4.206632e-03,26:1.624362e-02):5.085511e-02):1.414376e-01,((((35:1.280835e-02,(((37:1.150498e-02,36:1.199697e-02):8.430270e-03,38:6.317000e-03):7.478127e-03,39:4.936884e-02):7.263330e-02):1.536361e-02,34:2.487087e-02):1.033843e-01,33:1.871493e-02):1.337362e-01,32:7.058577e-03):1.135971e-01):2.283078e-02,(((((((44:2.274187e-02,45:1.650733e-02):2.747285e-02,43:1.367753e-02):2.927693e-02,(47:5.369298e-03,(48:1.973460e-02,49:3.925019e-02):4.282891e-02):6.084960e-03):6.497168e-02,(40:4.363491e-02,(42:4.999050e-02,41:8.319902e-03):2.894131e-02):6.888519e-02):1.975120e-03,46:1.147403e-02):9.970704e-02,50:5.082908e-02):3.147156e-01,(31:1.992938e-02,30:9.597366e-03):3.666231e-02):8.777380e-02):1.097243e-01,(24:2.445345e-02,(23:1.247442e-02,25:1.723567e-02):1.253814e-02):4.339458e-02):2.056073e-01):7.644701e-02,(2:1.685918e-03,3:3.831526e-02):2.774281e-02,1:1.094836e-01);
   tree gen.249000 = [&U] ((2:6.358695e-04,3:4.500025e-02):2.763175e-02,(((((31:1.800340e-02,30:1.125086e-02):6.117196e-02,((24:2.664582e-02,23:1.427324e-02):3.086406e-02,25:1.694841e-02):1.355484e-01):3.189422e-02,((29:6.554976e-03,((28:5.819366e-02,27:6.449679e-02):5.470679e-03,26:2.325145e-02):6.901582e-02):1.620332e-01,(((((38:1.309589e-02,39:1.171488e-02):2.481828e-02,(37:4.480939e-02,36:2.136452e-02):5.758038e-03):9.829384e-02,(35:2.150127e-03,34:1.127235e-02):2.169041e-04):1.579327e-01,33:2.198018e-02):1.036099e-01,32:2.420396e-02):9.726101e-02):2.003943e-01):4.134855e-02,((((48:1.606465e-02,49:4.443505e-02):5.842059e-02,47:2.344868e-03):5.042447e-03,(46:8.562190e-03,(((42:6.505787e-02,41:1.189748e-02):5.142971e-02,40:6.579041e-02):3.202059e-02,((44:1.158248e-02,43:1.697917e-03):2.687035e-03,45:3.194217e-03):6.774712e-02):5.028925e-02):3.263714e-02):1.188760e-01,50:3.916799e-02):2.437430e-01):1.057561e-01,((22:4.524956e-04,21:3.021584e-02):4.100173e-02,((((16:3.677991e-02,20:3.755207e-02):4.212274e-02,19:1.515457e-02):1.109433e-02,(17:6.053101e-02,(18:1.026728e-02,(10:1.429624e-02,((9:2.239223e-02,(((6:6.558206e-03,7:3.574746e-03):1.332265e-02,5:2.602912e-02):1.284889e-02,4:6.436636e-03):2.994721e-02):5.694865e-02,8:1.298786e-02):7.300912e-02):4.962727e-02):2.307183e-03):2.289328e-02):1.367884e-01,((14:1.301977e-03,15:4.921443e-03):5.867031e-02,(13:1.600079e-02,(12:1.651669e-02,11:1.582102e-02):6.945678e-02):9.144786e-02):3.735893e-02):1.176635e-01):2.104568e-01):1.242107e-01,1:1.871992e-01);
   tree gen.250000 = [&U] ((2:1.733382e-03,3:2.121174e-02):5.781025e-02,(((((35:2.018050e-02,(34:1.449492e-02,(((38:2.697847e-03,39:4.631187e-03):1.203915e-02,37:3.357410e-02):1.257305e-02,36:5.363981e-03):1.149585e-01):1.261002e-03):1.065177e-01,33:3.420492e-02):9.141203e-02,32:1.638310e-03):1.439131e-01,((((27:5.493240e-02,29:5.710465e-02):3.115739e-03,(28:4.633888e-02,26:3.346729e-02):1.296093e-02):1.088026e-01,((((49:7.253961e-02,48:5.184736e-02):4.046273e-02,47:6.515070e-03):3.236355e-02,(((42:4.507760e-02,41:4.073556e-03):6.088126e-02,40:2.109733e-02):1.779226e-02,(46:1.965727e-02,((44:8.025321e-03,45:2.208462e-03):6.110810e-04,43:1.248241e-02):5.792732e-02):1.742024e-02):9.470220e-03):1.232461e-01,50:2.713890e-02):1.397754e-01):1.294728e-02,((31:2.234448e-02,30:1.641402e-02):3.541901e-02,(24:1.540818e-02,(23:3.497848e-02,25:2.707699e-03):1.641113e-03):8.696169e-02):4.298633e-02):1.762552e-02):3.283157e-02,((22:3.049098e-03,21:8.561085e-03):3.593275e-02,(((16:2.653256e-02,(19:1.085757e-02,((18:3.172705e-03,(10:9.775600e-03,(9:2.673368e-02,((8:9.067187e-03,(6:1.027703e-02,(7:3.375532e-03,4:2.227271e-02):1.700955e-02):3.683643e-02):2.998548e-03,5:4.502753e-03):2.936935e-02):1.618081e-02):5.668171e-02):4.703228e-03,17:1.746956e-02):3.106066e-02):2.008807e-02):1.045996e-02,20:1.179324e-02):9.477858e-02,((14:6.894636e-03,15:5.968128e-03):3.463722e-02,((13:1.078288e-03,11:1.134536e-02):2.314924e-02,12:1.373908e-02):6.338063e-02):3.204249e-02):3.961971e-02):4.747328e-02):6.535328e-02,1:1.264432e-01);
   tree gen.251000 = [&U] ((3:6.213657e-02,2:1.335606e-02):5.338731e-02,((21:2.948632e-02,(22:2.634035e-02,((((12:1.345089e-03,11:2.808971e-02):5.897699e-02,13:2.192708e-02):4.967739e-02,(14:5.436480e-03,15:1.036393e-02):6.021015e-02):5.716374e-02,((((4:6.944640e-04,(7:5.731577e-02,6:1.958737e-02):2.169313e-03):3.020546e-02,(9:9.249131e-02,5:2.041530e-02):1.208396e-02):2.789447e-02,8:9.175917e-03):5.990171e-02,(((17:7.848085e-02,(19:4.602488e-02,(20:9.194230e-03,16:1.247429e-02):2.879290e-02):8.158228e-02):5.706126e-02,18:2.708252e-02):2.974787e-02,10:1.748193e-02):1.865772e-03):1.302552e-01):2.506862e-01):3.220500e-03):2.224913e-01,((31:5.579853e-03,30:6.631887e-03):5.027984e-02,((((27:4.107986e-02,((29:8.328267e-02,28:8.035691e-02):5.472246e-02,26:4.506847e-02):7.284807e-02):2.834824e-01,(((25:8.493066e-03,24:2.578670e-02):5.965239e-02,23:5.321457e-03):2.358535e-01,(((((39:1.478616e-03,38:3.435712e-02):4.814183e-02,36:4.293923e-02):3.083487e-02,37:5.352496e-02):1.752706e-01,(34:5.128514e-02,35:1.332014e-03):3.697525e-02):1.458856e-01,33:5.825905e-03):4.858135e-02):3.628657e-02):8.058679e-02,32:6.835327e-02):2.709414e-02,((40:8.161289e-02,(41:2.490986e-02,42:2.278268e-02):2.549646e-03):7.172794e-02,(((47:9.388221e-03,((50:1.843554e-01,49:4.402499e-02):4.529025e-03,48:4.591836e-02):2.397586e-02):9.823037e-02,(43:2.904709e-03,(44:9.625477e-03,45:7.416986e-03):8.023658e-03):1.246823e-01):5.474247e-03,46:5.777719e-02):1.841444e-03):2.694152e-01):1.362009e-01):1.694642e-01):6.868461e-02,1:1.900694e-01);
   tree gen.252000 = [&U] ((3:4.008318e-02,2:6.310666e-03):3.443919e-02,(((21:1.326416e-02,22:5.938961e-03):7.157085e-03,((((12:1.435548e-02,11:2.579977e-02):6.787058e-03,13:7.698625e-03):5.078512e-02,(14:3.506975e-03,15:1.752015e-02):5.140109e-02):2.740702e-02,((9:2.568315e-02,(8:5.959362e-03,((6:7.249864e-03,(7:3.235182e-02,4:5.219266e-03):4.600802e-03):1.695587e-02,5:1.014160e-02):2.090688e-02):1.748676e-02):6.017820e-03,((((20:6.749703e-03,16:2.020619e-02):1.306176e-02,19:2.968982e-02):7.694295e-02,(17:1.185277e-02,18:4.778189e-02):3.433115e-02):2.523779e-05,10:1.291486e-02):1.019125e-02):9.048008e-02):1.332696e-01):1.017826e-01,((31:1.667588e-02,30:4.055129e-02):3.949302e-02,((((27:2.649987e-02,(26:3.532524e-02,(28:4.991804e-02,29:8.089065e-02):6.092211e-03):5.441365e-02):1.650410e-01,((((((43:1.569598e-03,45:1.062398e-02):1.198968e-02,44:9.635017e-03):5.976231e-02,46:4.802227e-02):2.905293e-02,(47:8.974030e-04,(49:2.962122e-02,48:2.962111e-02):1.680239e-02):1.680968e-02):2.248818e-03,((41:5.606621e-02,40:5.438921e-02):4.790959e-03,42:4.395624e-02):4.576552e-02):1.058668e-01,50:8.437130e-02):2.336566e-01):7.489847e-02,((33:1.088662e-01,((34:3.689855e-02,35:5.719386e-03):1.514035e-02,((38:6.311989e-03,39:2.356239e-02):5.360175e-02,(36:2.769172e-02,37:1.147738e-02):8.307603e-03):7.070072e-02):5.301104e-02):1.355626e-02,((25:3.834561e-03,24:7.325417e-03):5.765004e-02,23:3.432776e-03):2.188290e-01):1.829624e-01):2.332396e-02,32:1.552783e-02):1.043707e-01):1.196522e-01):1.017008e-01,1:1.427137e-01);
   tree gen.253000 = [&U] ((2:3.575393e-02,3:2.473366e-02):8.591887e-02,((((25:1.958963e-03,24:1.939012e-02):6.685544e-04,23:3.350952e-02):1.224717e-01,(((((((35:4.407522e-03,34:4.339526e-02):8.129143e-02,(38:4.378465e-03,(39:3.254410e-03,(37:3.071662e-02,36:1.196978e-02):5.802292e-02):2.216006e-02):1.786494e-01):7.898672e-02,33:2.508272e-02):1.208063e-01,32:3.939411e-02):1.406914e-01,((((46:3.567325e-02,(43:3.004206e-04,(45:1.030480e-02,44:1.681911e-02):1.323283e-02):7.498025e-02):3.621304e-03,(49:6.535594e-02,(48:4.501018e-02,47:6.842000e-02):2.093754e-02):1.697708e-02):4.638738e-02,((42:1.074770e-01,41:2.912932e-03):7.848840e-02,40:5.168864e-02):6.045425e-02):1.746931e-01,50:9.360568e-02):2.934396e-01):7.560826e-02,(((28:5.940490e-02,27:9.851855e-02):2.607876e-02,26:4.071697e-02):2.557621e-02,29:1.838344e-02):2.029415e-01):8.469705e-02,(30:1.027419e-02,31:1.465465e-02):8.701771e-02):1.291471e-02):6.463106e-02,((22:7.372512e-03,21:3.275275e-02):7.237942e-02,(20:1.097829e-03,(16:2.748433e-02,(19:3.146306e-02,((17:1.212959e-02,18:4.172129e-02):2.337034e-02,(10:3.228924e-02,(((5:2.093285e-03,6:2.981953e-02):1.414172e-02,(9:1.276323e-02,(8:1.121530e-03,(7:1.804302e-02,4:2.387344e-02):2.638181e-02):9.071734e-03):8.729951e-03):7.682876e-02,((14:2.767883e-03,15:1.222122e-02):1.093581e-01,(13:5.130362e-03,(12:1.023932e-02,11:3.804090e-02):5.391758e-02):9.679646e-02):1.001264e-01):1.249004e-02):3.866632e-02):4.550587e-02):1.179413e-01):1.003901e-02):8.626671e-02):1.363618e-01):7.364884e-02,1:1.224234e-01);
   tree gen.254000 = [&U] ((((((27:1.216100e-01,((29:1.139269e-01,28:6.831265e-02):2.804351e-02,26:1.950897e-02):1.546634e-02):3.832203e-01,((31:6.198762e-03,30:8.309032e-03):1.467850e-01,(32:2.127031e-02,((23:2.329426e-02,(25:9.168947e-03,24:3.113978e-02):3.442216e-02):1.319601e-01,(((37:3.750512e-03,(36:2.684381e-02,(39:1.932395e-02,38:1.565696e-02):9.513748e-02):2.090203e-02):2.223646e-01,(35:4.473102e-02,34:6.326178e-02):1.879565e-02):1.174378e-01,33:2.569308e-02):6.839381e-02):1.597013e-01):1.281716e-01):1.905569e-02):2.295036e-02,((50:1.924683e-01,(((((48:8.898090e-02,49:6.609574e-02):5.495584e-02,47:1.937888e-02):6.209862e-02,((45:1.426111e-02,43:8.069821e-03):8.211458e-03,44:1.345017e-02):5.180366e-02):3.072944e-03,46:7.120146e-02):6.342998e-02,(41:2.098885e-02,42:8.966129e-02):1.087261e-02):7.837471e-02):9.334042e-03,40:1.417964e-02):1.722158e-01):8.018101e-02,((((12:1.800011e-02,11:3.154659e-02):2.379034e-03,13:1.023020e-02):1.457023e-01,(14:1.618269e-02,15:7.392472e-03):1.791160e-02):7.043542e-02,((((19:3.884093e-02,(20:3.830088e-02,16:2.652637e-02):8.045840e-02):4.691154e-02,18:1.245648e-02):1.010883e-03,(10:5.445655e-03,(9:1.211196e-02,(4:5.262020e-03,((5:3.887332e-02,8:6.442509e-02):2.590199e-02,(6:1.644056e-02,7:1.947739e-02):1.966313e-03):4.181224e-03):9.472836e-02):3.657754e-02):9.368810e-02):3.606844e-02,17:2.643939e-02):1.089709e-01):1.219201e-01):1.496308e-03,(21:3.844649e-02,22:1.028790e-02):7.660956e-02):2.467392e-01,(2:1.636502e-02,3:6.031829e-02):2.212869e-02,1:1.309746e-01);
   tree gen.255000 = [&U] (((21:8.407676e-03,(22:2.907170e-03,(((12:2.960251e-02,(13:3.974890e-02,11:1.731179e-02):2.235174e-02):7.408888e-02,(14:9.597839e-03,15:8.358298e-05):7.133935e-02):5.856221e-02,(17:1.558542e-02,(((19:2.226683e-02,(20:6.585685e-03,16:3.430013e-02):3.125481e-02):4.922270e-02,18:6.750457e-03):3.108939e-02,(10:2.190355e-03,(9:3.709891e-02,((((4:3.783399e-02,7:2.183091e-03):5.249267e-03,6:1.258509e-02):2.699505e-02,5:2.995407e-02):2.032275e-02,8:5.042167e-02):1.040007e-02):3.061017e-02):7.354430e-02):2.738422e-02):8.396820e-02):6.558648e-02):2.048221e-02):1.150363e-01,(((32:6.736445e-03,((23:2.971980e-02,(25:7.065188e-03,24:6.710317e-03):1.163382e-02):1.078554e-01,(((37:8.629995e-04,(36:2.740403e-02,(39:2.281498e-02,38:1.282981e-02):2.511508e-02):1.556741e-02):1.367290e-01,(35:1.194022e-02,34:4.797516e-02):1.016654e-02):9.785604e-02,33:4.535375e-02):8.927397e-02):1.200002e-01):5.681505e-02,(31:6.886803e-03,30:1.756900e-02):7.628389e-02):1.107764e-02,((40:5.767995e-03,((50:1.208641e-01,((46:1.467715e-02,(43:5.663828e-03,(44:1.064756e-02,45:8.459133e-03):7.260535e-03):5.905064e-02):1.346073e-02,((49:7.335747e-02,48:6.991419e-02):2.931235e-02,47:2.747116e-02):5.168092e-02):3.228700e-02):2.481302e-02,(41:1.617309e-02,42:7.115189e-02):8.555177e-03):8.530862e-02):4.620402e-02,((26:8.895749e-03,29:9.912060e-02):1.004454e-02,(27:1.123381e-01,28:4.767474e-02):5.509675e-03):2.744157e-01):1.361997e-01):1.052099e-01):1.115464e-01,(2:9.057703e-02,3:6.584401e-03):1.397074e-01,1:2.421366e-01);
   tree gen.256000 = [&U] ((((22:2.015014e-02,21:1.486567e-02):1.033517e-01,(((12:8.055039e-03,(11:1.022073e-02,13:3.404554e-02):1.051813e-02):1.379430e-01,(14:1.102193e-02,15:1.080051e-02):8.054940e-02):6.725621e-02,((17:4.589760e-03,(18:7.516652e-03,(10:2.823842e-02,(8:2.939881e-02,(4:8.066098e-03,(7:3.783090e-03,((5:2.230995e-02,9:1.450543e-02):2.886464e-02,6:1.456413e-02):9.861066e-03):3.365450e-02):2.022708e-02):3.492512e-02):6.650272e-02):6.180723e-02):3.656580e-02,(19:2.576837e-02,(20:3.129242e-02,16:3.445021e-02):8.061317e-03):5.850147e-02):1.002365e-01):4.705248e-02):2.709286e-02,((((((29:8.882314e-02,28:5.181095e-02):5.599265e-02,26:2.255332e-02):4.057408e-02,27:6.438450e-02):8.211251e-02,(40:3.630220e-02,(41:1.076288e-02,(42:6.525871e-02,((((44:1.260420e-02,45:4.631750e-03):4.591972e-03,43:3.139422e-02):5.179612e-02,46:2.493047e-02):3.489525e-02,(((49:1.171896e-01,48:4.864910e-02):4.046536e-02,47:1.000608e-03):3.590660e-02,50:1.398704e-01):1.836570e-02):3.194745e-02):9.670189e-03):3.595926e-02):2.455953e-01):2.938872e-02,(32:7.795775e-03,(33:3.077706e-03,(((35:2.705159e-02,34:1.636981e-02):7.576159e-02,((39:6.981278e-03,38:1.337330e-02):4.923542e-02,(36:5.765778e-03,37:1.308090e-02):1.953829e-03):1.182348e-01):1.111359e-01,(25:7.652339e-03,(24:1.370437e-02,23:5.799788e-02):5.076232e-03):1.645182e-01):4.526755e-02):2.342776e-01):4.143592e-02):1.062233e-01,(31:6.799718e-02,30:1.398959e-02):9.081356e-02):6.974647e-02):1.216303e-01,(2:6.522656e-02,3:1.071708e-02):7.955774e-02,1:2.131712e-01);
   tree gen.257000 = [&U] ((((22:1.842179e-02,21:8.867110e-04):9.864804e-02,(((12:1.680267e-02,(11:1.025172e-02,13:1.905689e-02):1.111429e-03):9.501487e-02,(14:1.007654e-02,15:3.127698e-03):2.523474e-02):1.348164e-01,(((18:5.569517e-02,(19:1.678531e-02,(20:2.860837e-02,16:2.212745e-02):1.670913e-02):5.269792e-02):1.742301e-02,(10:2.581632e-02,(8:2.007019e-02,(((7:3.823198e-03,4:6.091849e-03):1.878280e-02,9:3.535064e-02):1.446628e-02,(6:2.300260e-02,5:2.008115e-02):1.073011e-02):1.761219e-02):5.131869e-02):6.079857e-02):3.007788e-02,17:3.563653e-02):5.134489e-02):9.640926e-02):5.815510e-02,(((31:8.078952e-03,30:1.278965e-02):8.638752e-02,(((41:2.689422e-03,42:2.057443e-02):2.563674e-02,40:6.469635e-02):2.596907e-02,((46:5.830846e-02,((44:5.895497e-03,(45:1.078136e-02,43:3.333855e-03):8.238803e-03):5.085219e-02,((49:6.126384e-03,48:3.716599e-02):4.175409e-02,47:2.406524e-03):1.127389e-02):2.116333e-03):3.086464e-02,50:1.935675e-01):7.476622e-03):2.070793e-01):1.033037e-01,((29:3.478784e-02,((27:5.924930e-02,28:7.315122e-02):1.880711e-02,26:6.618802e-03):7.253856e-02):1.414033e-01,(32:7.127106e-03,(33:1.609974e-02,(((34:1.163268e-02,35:6.055996e-03):3.121251e-02,(37:1.369962e-02,((39:5.035185e-03,38:1.315362e-02):6.575021e-02,36:1.636553e-02):1.502964e-02):9.302384e-02):4.417441e-02,((24:1.597703e-02,25:3.219339e-03):1.446547e-02,23:6.525801e-02):1.516649e-01):1.426688e-02):1.280882e-01):6.544082e-02):5.797853e-02):1.070277e-01):3.548344e-02,(2:1.566227e-02,3:5.133404e-02):3.403717e-02,1:1.670034e-01);
   tree gen.258000 = [&U] (3:2.378178e-02,(2:4.047633e-03,(((((12:1.324089e-02,11:4.801840e-03):4.473534e-03,13:1.501727e-02):9.040761e-02,(14:7.940548e-03,15:2.464698e-03):7.682118e-02):5.495428e-02,(22:2.005865e-03,(((((19:8.093301e-03,(20:1.694591e-02,16:2.955113e-02):1.361778e-02):3.758637e-02,18:3.529420e-02):2.292181e-03,17:2.808241e-02):4.393391e-03,(10:2.034386e-02,(8:9.993678e-03,(((9:2.785712e-02,(4:8.969905e-04,7:4.948646e-03):2.835296e-03):6.852306e-03,5:4.916952e-03):3.016322e-03,6:2.846494e-03):5.507546e-03):4.502482e-02):1.795905e-02):1.006476e-01,21:9.352754e-03):5.868341e-02):3.123267e-02):3.354556e-02,(((((41:1.042046e-03,42:7.040401e-02):3.655427e-02,40:1.585511e-02):1.652846e-02,(((45:1.054698e-02,43:1.086881e-03):9.826881e-03,44:5.112937e-03):2.562477e-02,(46:2.877816e-02,((49:4.778028e-03,48:6.635054e-02):2.146740e-02,47:5.108392e-04):1.717227e-02):6.512522e-03):2.320856e-02):5.099448e-02,50:1.525357e-01):1.702356e-01,((32:1.194295e-02,(33:1.344093e-02,((34:3.608802e-02,(35:3.401344e-03,((37:4.893775e-03,36:7.272552e-03):2.248133e-02,(39:1.715750e-03,38:1.036536e-02):4.913855e-02):5.359945e-02):2.435351e-03):5.296356e-02,(23:1.356112e-02,(25:1.718025e-02,24:9.321866e-03):3.862334e-02):1.052730e-01):9.617357e-03):9.085520e-02):4.548786e-02,((31:1.035029e-02,30:2.038548e-02):1.328773e-01,(((27:2.799975e-02,28:3.125348e-02):2.026469e-02,26:2.546802e-03):1.786369e-02,29:2.741362e-02):1.702071e-01):8.915128e-03):3.052906e-02):6.364927e-02):3.995493e-02):7.650739e-03,1:1.983046e-01);
   tree gen.259000 = [&U] ((((30:7.097569e-05,31:1.586538e-02):7.074643e-02,(((((46:2.093063e-02,((48:2.851583e-02,49:2.167969e-02):1.492444e-02,47:1.303618e-04):4.980193e-02):6.129403e-03,((43:5.143768e-03,44:1.634128e-02):2.890613e-03,45:1.522848e-04):9.077398e-02):3.378392e-02,50:1.909192e-01):1.003904e-02,((41:2.086426e-02,42:5.300122e-02):4.415267e-02,40:3.473691e-02):1.126887e-02):1.637413e-01,((((23:1.908482e-02,(25:1.287715e-02,24:5.088286e-02):3.521866e-02):6.962728e-02,((((37:4.501759e-03,((39:1.043962e-02,38:3.827647e-04):4.937586e-02,36:6.635099e-03):2.190794e-02):1.154453e-01,35:2.112145e-03):1.406849e-02,34:7.783707e-03):5.123516e-02,33:6.544132e-02):2.216680e-02):1.617072e-01,32:5.529739e-02):8.620719e-02,((29:1.991201e-01,(28:8.757493e-02,26:6.592283e-03):4.674427e-02):2.772698e-02,27:6.008996e-02):2.008801e-01):7.178503e-03):3.025324e-02):9.511211e-02,((((((10:1.819469e-02,(((((8:7.181256e-03,5:1.610814e-03):1.774062e-02,6:2.028852e-02):6.733057e-04,9:4.577382e-02):6.692016e-03,4:1.690126e-03):4.839723e-04,7:8.189437e-03):6.484148e-02):5.265118e-02,18:3.558536e-02):4.520792e-03,((16:5.639112e-02,20:1.355851e-02):1.233771e-02,19:3.255551e-02):5.533270e-02):1.267218e-02,17:2.759288e-02):8.954869e-02,((14:5.489638e-03,15:1.666756e-02):6.104773e-02,((11:1.022351e-02,12:1.868684e-02):1.058710e-02,13:3.268136e-02):4.523110e-02):6.002668e-02):9.179577e-02,(21:1.591923e-02,22:1.260052e-02):5.960306e-03):1.064562e-01):1.350529e-01,(2:6.798649e-02,3:1.599272e-02):7.394914e-02,1:7.167045e-02);
   tree gen.260000 = [&U] (((((((23:2.009280e-02,(25:1.306090e-02,24:4.681107e-02):5.785518e-02):1.115740e-01,((35:6.329382e-03,34:1.120191e-02):2.282684e-02,((39:9.206967e-03,38:1.951336e-02):3.065414e-02,(36:1.523942e-02,37:1.802558e-02):4.643294e-02):9.005134e-02):6.516809e-02):2.154055e-02,33:7.028436e-02):1.440858e-01,32:5.222946e-03):6.755460e-02,(((((26:4.172185e-02,28:1.211136e-01):2.278086e-02,29:1.530121e-01):5.256959e-02,27:4.930660e-02):9.743529e-02,(((41:4.034974e-02,42:3.076894e-02):2.487152e-02,((((48:1.647245e-02,49:4.409641e-02):3.821503e-02,47:1.308698e-02):1.087100e-02,(((45:3.842560e-04,44:3.335289e-02):6.835674e-03,43:1.439317e-04):3.496564e-02,46:1.779043e-02):7.243431e-02):5.267785e-02,50:9.542473e-02):4.817589e-02):4.268276e-02,40:3.354324e-03):1.037833e-01):7.349670e-02,(30:4.675232e-02,31:1.301828e-02):5.648938e-02):1.812821e-02):1.135794e-01,((22:7.371020e-03,21:6.379582e-04):1.853379e-02,(((10:6.818166e-02,(8:1.784282e-02,(5:3.241320e-04,(4:6.325313e-04,(7:9.716575e-03,(9:5.488974e-02,6:1.439311e-02):4.226631e-03):5.811579e-03):2.267995e-02):4.108028e-03):4.028838e-02):5.355831e-02,((18:6.885640e-03,((16:4.627153e-02,20:8.493053e-03):3.252247e-02,19:2.671330e-02):7.176210e-02):3.139296e-03,17:2.264124e-02):1.458483e-02):7.147767e-02,((14:4.504503e-03,15:7.837119e-03):1.153889e-01,((11:5.748326e-02,12:1.039999e-02):3.188647e-02,13:4.018555e-02):4.352868e-02):7.440609e-02):7.532269e-02):1.386005e-01):3.981533e-02,(2:3.019688e-03,3:1.312277e-02):6.772699e-02,1:1.246195e-01);
[truncated: 2,637,721 more chars]
