# Supplementary material for: Systematics of giant neotropical fireflies and their kin (Lampyridae: Lampyrinae)
Source: PLoS One. 2026 Aug 3;21(8):e0354465. doi: 10.1371/journal.pone.0354465 (PMC13432145; doi:10.1371/journal.pone.0354465)
Supplement: S7 File — (ZIP) [file pone.0354465.s007.zip › S7/CratoBayes_not-partitioned.txt.pstat]

[ID: 2853170286]
Parameter	Mean	Variance	Lower	Upper	Median	minESS	avgESS	PSRF
TL	4.521486e+00	4.795318e-01	3.102339e+00	5.857591e+00	4.540354e+00	3.303524e+03	3.464831e+03	9.999284e-01
alpha	1.120698e+00	1.627371e-01	4.167755e-01	1.938683e+00	1.079821e+00	2.873409e+03	3.292593e+03	9.998966e-01
