# Supplementary material for: Systematics of giant neotropical fireflies and their kin (Lampyridae: Lampyrinae)
Source: PLoS One. 2026 Aug 3;21(8):e0354465. doi: 10.1371/journal.pone.0354465 (PMC13432145; doi:10.1371/journal.pone.0354465)
Supplement: S7 File — (ZIP) [file pone.0354465.s007.zip › S7/CratoBayes_not-partitioned.txt.run1.p]

[ID: 2853170286]
Gen	LnL	LnPr	TL	alpha
0	-4.562803e+03	1.068304e+02	1.940000e+00	1.000000e+00
2000	-1.619036e+03	1.021723e+01	5.266968e+00	1.398812e+00
4000	-1.553633e+03	1.861572e+01	4.831315e+00	1.332159e+00
6000	-1.540665e+03	1.903346e+01	4.791481e+00	1.713198e+00
8000	-1.541826e+03	1.109461e+01	5.197508e+00	1.802831e+00
10000	-1.554487e+03	5.018322e+01	3.507696e+00	6.323065e-01
12000	-1.550449e+03	1.118242e+01	5.225058e+00	1.204751e+00
14000	-1.542383e+03	-5.551135e+00	6.205462e+00	1.331724e+00
16000	-1.548479e+03	4.140972e+01	3.832542e+00	8.707214e-01
18000	-1.539730e+03	4.000738e+01	3.893089e+00	7.622395e-01
20000	-1.537632e+03	5.653464e+01	3.292665e+00	3.755554e-01
22000	-1.548220e+03	1.137730e+01	5.168236e+00	2.065260e+00
24000	-1.531910e+03	3.713328e+01	4.001139e+00	9.974040e-01
26000	-1.544663e+03	3.855953e+01	3.944808e+00	9.379701e-01
28000	-1.539352e+03	-3.446423e-01	5.848973e+00	1.840602e+00
30000	-1.549771e+03	4.371351e+00	5.576740e+00	1.727357e+00
32000	-1.545288e+03	1.480734e+01	5.053383e+00	8.041702e-01
34000	-1.546189e+03	2.955735e+01	4.319157e+00	1.199349e+00
36000	-1.549504e+03	2.544387e+01	4.502697e+00	1.299312e+00
38000	-1.547772e+03	2.297817e+01	4.629556e+00	1.085024e+00
40000	-1.551475e+03	3.457085e+01	4.098571e+00	1.240425e+00
42000	-1.540672e+03	3.977262e+01	3.891210e+00	1.043520e+00
44000	-1.556967e+03	5.054086e+01	3.480996e+00	1.010885e+00
46000	-1.544084e+03	1.224514e+01	5.174844e+00	1.074106e+00
48000	-1.546988e+03	1.324585e+01	5.093022e+00	1.611594e+00
50000	-1.535242e+03	2.838049e+01	4.394638e+00	7.054747e-01
52000	-1.556480e+03	3.105756e+01	4.262580e+00	9.706271e-01
54000	-1.533198e+03	2.167960e+01	4.674451e+00	1.452632e+00
56000	-1.545643e+03	1.465517e+01	5.037000e+00	1.269721e+00
58000	-1.554139e+03	1.861476e+01	4.837613e+00	1.207436e+00
60000	-1.532722e+03	2.332458e+01	4.606249e+00	1.225477e+00
62000	-1.551320e+03	2.483041e+01	4.538550e+00	1.147816e+00
64000	-1.561825e+03	2.164133e+01	4.700525e+00	9.543036e-01
66000	-1.548245e+03	1.104529e+01	5.255534e+00	7.805325e-01
68000	-1.538669e+03	2.722788e+01	4.422106e+00	1.257157e+00
70000	-1.551741e+03	8.811510e+01	2.373050e+00	3.291175e-01
72000	-1.542388e+03	2.485816e+01	4.535852e+00	1.177426e+00
74000	-1.547013e+03	4.971022e+01	3.524522e+00	6.442320e-01
76000	-1.546499e+03	2.759001e+01	4.385735e+00	1.691521e+00
78000	-1.544329e+03	5.315398e+01	3.404585e+00	5.361601e-01
80000	-1.546367e+03	3.047524e+01	4.280650e+00	1.145045e+00
82000	-1.531142e+03	1.147588e+01	5.193976e+00	1.487170e+00
84000	-1.544003e+03	6.451173e+01	3.029086e+00	4.347273e-01
86000	-1.554142e+03	2.208070e+01	4.664908e+00	1.248679e+00
88000	-1.540832e+03	9.352239e+00	5.308275e+00	1.509711e+00
90000	-1.539600e+03	6.356206e+01	3.058444e+00	4.554812e-01
92000	-1.542931e+03	1.620109e+01	4.976603e+00	8.878887e-01
94000	-1.550325e+03	1.551839e+01	4.994655e+00	1.221185e+00
96000	-1.564945e+03	6.930889e+01	2.878267e+00	5.555918e-01
98000	-1.545259e+03	9.930283e+00	5.307501e+00	9.457385e-01
100000	-1.537197e+03	3.636594e+01	4.040704e+00	8.161710e-01
102000	-1.546282e+03	5.550941e+01	3.317640e+00	6.728732e-01
104000	-1.532782e+03	1.391158e+01	5.074207e+00	1.303062e+00
106000	-1.555539e+03	4.973091e+01	3.508699e+00	1.057081e+00
108000	-1.542656e+03	4.603801e+01	3.651845e+00	8.968938e-01
110000	-1.557506e+03	2.733617e+01	4.402140e+00	1.585297e+00
112000	-1.559877e+03	3.497510e+01	4.058676e+00	1.779181e+00
114000	-1.550805e+03	2.473062e+01	4.544825e+00	1.114324e+00
116000	-1.560004e+03	4.564339e+01	3.663114e+00	9.946109e-01
118000	-1.543385e+03	2.164044e+01	4.712548e+00	7.087622e-01
120000	-1.552079e+03	2.407830e+01	4.593246e+00	7.444308e-01
122000	-1.548886e+03	1.335797e+01	5.117036e+00	1.045505e+00
124000	-1.536128e+03	4.359640e+01	3.755793e+00	6.336817e-01
126000	-1.544792e+03	9.081428e+00	5.335705e+00	1.282986e+00
128000	-1.540086e+03	2.838736e+01	4.368219e+00	1.280099e+00
130000	-1.540264e+03	1.212497e+01	5.148663e+00	1.683806e+00
132000	-1.559418e+03	1.611544e+01	4.954082e+00	1.411207e+00
134000	-1.547670e+03	2.684543e+01	4.450425e+00	1.023968e+00
136000	-1.550374e+03	2.471372e+01	4.521274e+00	1.632355e+00
138000	-1.535613e+03	1.881856e+01	4.848652e+00	7.837092e-01
140000	-1.541788e+03	1.578021e+01	4.986026e+00	1.126224e+00
142000	-1.550747e+03	8.205027e+01	2.526395e+00	3.673091e-01
144000	-1.541069e+03	4.877465e+01	3.559981e+00	6.152675e-01
146000	-1.542085e+03	5.034005e+01	3.507109e+00	4.916049e-01
148000	-1.564905e+03	8.699037e+01	2.399139e+00	4.015603e-01
150000	-1.547796e+03	2.104295e+01	4.709028e+00	1.378317e+00
152000	-1.546520e+03	1.401508e+01	5.057716e+00	1.513713e+00
154000	-1.555861e+03	4.760552e+00	5.549295e+00	1.814511e+00
156000	-1.544557e+03	1.445116e+01	5.044072e+00	1.338323e+00
158000	-1.556588e+03	5.929677e+01	3.187305e+00	7.460234e-01
160000	-1.544882e+03	1.085450e+01	5.237567e+00	1.301877e+00
162000	-1.555508e+03	3.406547e+01	4.138449e+00	8.122648e-01
164000	-1.542898e+03	2.645777e+01	4.464645e+00	1.103959e+00
166000	-1.535856e+03	3.256752e+01	4.182796e+00	1.282521e+00
168000	-1.533965e+03	3.003889e+01	4.302897e+00	1.081524e+00
170000	-1.545596e+03	5.759643e+01	3.256924e+00	3.651126e-01
172000	-1.533263e+03	2.045125e+01	4.746214e+00	1.211198e+00
174000	-1.555852e+03	-1.711930e+01	6.977509e+00	1.565511e+00
176000	-1.553643e+03	1.738435e+01	4.864869e+00	1.895753e+00
178000	-1.543029e+03	3.474540e+01	4.108759e+00	8.264950e-01
180000	-1.552599e+03	3.770287e+01	3.990973e+00	6.730789e-01
182000	-1.533191e+03	3.736975e+01	3.994210e+00	9.280236e-01
184000	-1.541472e+03	1.351297e+01	5.058417e+00	2.002447e+00
186000	-1.538557e+03	4.486904e+01	3.701485e+00	7.647488e-01
188000	-1.549044e+03	2.496887e+01	4.530107e+00	1.188952e+00
190000	-1.554924e+03	3.612443e+01	4.043794e+00	9.839845e-01
192000	-1.542531e+03	1.669032e+01	4.933544e+00	1.237194e+00
194000	-1.534243e+03	2.020897e+01	4.763824e+00	1.096178e+00
196000	-1.542812e+03	5.507184e+01	3.339569e+00	4.758035e-01
198000	-1.547255e+03	5.381289e+01	3.382897e+00	4.928964e-01
200000	-1.534894e+03	1.973497e+01	4.770094e+00	1.443295e+00
202000	-1.531321e+03	2.772495e+01	4.416992e+00	8.717024e-01
204000	-1.541952e+03	5.317413e+01	3.394031e+00	8.151142e-01
206000	-1.546406e+03	2.290321e+01	4.633157e+00	1.084985e+00
208000	-1.550226e+03	6.429032e+01	3.030142e+00	6.225696e-01
210000	-1.549017e+03	2.113001e+01	4.714345e+00	1.182407e+00
212000	-1.547777e+03	2.271204e+01	4.615643e+00	1.641495e+00
214000	-1.553563e+03	3.226827e+01	4.187514e+00	1.473085e+00
216000	-1.546335e+03	4.115006e+01	3.852078e+00	6.403237e-01
218000	-1.556521e+03	3.069197e+01	4.291000e+00	6.954252e-01
220000	-1.543390e+03	6.408906e+01	3.037816e+00	5.802483e-01
222000	-1.539694e+03	3.720822e+01	3.994289e+00	1.087650e+00
224000	-1.545292e+03	1.741602e+01	4.890923e+00	1.348722e+00
226000	-1.544983e+03	3.849543e+01	3.949189e+00	8.950837e-01
228000	-1.548646e+03	2.857720e+01	4.381388e+00	7.999671e-01
230000	-1.553993e+03	1.728646e+01	4.876291e+00	1.767356e+00
232000	-1.546640e+03	2.653525e+01	4.448046e+00	1.385720e+00
234000	-1.533826e+03	2.275471e+01	4.641916e+00	1.051286e+00
236000	-1.540748e+03	2.939398e+01	4.338224e+00	9.379575e-01
238000	-1.548649e+03	2.152039e+01	4.691038e+00	1.270143e+00
240000	-1.545119e+03	-9.166893e-01	5.882133e+00	1.866613e+00
242000	-1.550290e+03	3.022220e+01	4.299419e+00	9.761806e-01
244000	-1.538012e+03	3.681374e+01	4.009717e+00	1.110508e+00
246000	-1.544312e+03	4.032204e+01	3.880537e+00	7.588551e-01
248000	-1.543229e+03	4.122632e+01	3.841646e+00	8.254281e-01
250000	-1.555373e+03	1.238766e+01	5.171414e+00	9.955665e-01
252000	-1.554353e+03	3.641567e+01	4.037206e+00	8.499518e-01
254000	-1.549432e+03	-2.249680e+00	6.016478e+00	1.018237e+00
256000	-1.535503e+03	-8.414532e+00	6.414869e+00	9.880704e-01
258000	-1.552829e+03	1.860707e+01	4.786937e+00	2.231124e+00
260000	-1.545016e+03	1.564347e+01	4.992520e+00	1.137368e+00
262000	-1.531601e+03	2.543134e+01	4.513453e+00	1.081712e+00
264000	-1.550210e+03	8.014918e+00	5.370262e+00	1.726304e+00
266000	-1.544660e+03	9.753530e+00	5.247289e+00	2.223842e+00
268000	-1.543658e+03	2.130428e+01	4.708598e+00	1.125813e+00
270000	-1.537121e+03	4.717117e+01	3.620402e+00	5.970292e-01
272000	-1.550311e+03	2.934376e+01	4.329705e+00	1.177733e+00
274000	-1.545131e+03	2.023674e+01	4.773371e+00	8.752556e-01
276000	-1.546317e+03	2.227183e+01	4.652570e+00	1.313010e+00
278000	-1.539999e+03	2.603433e+01	4.483504e+00	1.120847e+00
280000	-1.538063e+03	2.246591e+01	4.647129e+00	1.231822e+00
282000	-1.532248e+03	1.536039e+01	4.999036e+00	1.294574e+00
284000	-1.543783e+03	3.600612e+01	4.056540e+00	7.989132e-01
286000	-1.539376e+03	2.371039e+01	4.593206e+00	1.113180e+00
288000	-1.540539e+03	3.923152e+01	3.904276e+00	1.261495e+00
290000	-1.544672e+03	6.170338e+01	3.111637e+00	6.535539e-01
292000	-1.551714e+03	1.862415e+01	4.865335e+00	6.467020e-01
294000	-1.541843e+03	1.427987e+01	5.041234e+00	1.563915e+00
296000	-1.552786e+03	2.212207e+01	4.677765e+00	9.418015e-01
298000	-1.562977e+03	4.686285e+01	3.620869e+00	8.929196e-01
300000	-1.538085e+03	1.444317e+01	5.017183e+00	1.862131e+00
302000	-1.551517e+03	3.971490e+01	3.911505e+00	5.998146e-01
304000	-1.527347e+03	2.488837e+01	4.536489e+00	1.133663e+00
306000	-1.546267e+03	2.719053e+01	4.446133e+00	7.719377e-01
308000	-1.543673e+03	2.351568e+01	4.590656e+00	1.361450e+00
310000	-1.560967e+03	2.019319e+01	4.711681e+00	2.173745e+00
312000	-1.542858e+03	1.769396e+01	4.862538e+00	1.632389e+00
314000	-1.552142e+03	4.501808e+01	3.694670e+00	7.933035e-01
316000	-1.536873e+03	2.189153e+01	4.668298e+00	1.367770e+00
318000	-1.549567e+03	7.284986e+01	2.778689e+00	4.046522e-01
320000	-1.537627e+03	3.414957e+01	4.135231e+00	8.031541e-01
322000	-1.564551e+03	1.434315e+01	5.024728e+00	1.817140e+00
324000	-1.554271e+03	3.034686e+01	4.271956e+00	1.469464e+00
326000	-1.540233e+03	2.774263e+01	4.399550e+00	1.235596e+00
328000	-1.547128e+03	1.480084e+01	5.028545e+00	1.286159e+00
330000	-1.554262e+03	9.251165e+00	5.277161e+00	2.178246e+00
332000	-1.552948e+03	2.917168e+01	4.319836e+00	1.569862e+00
334000	-1.545679e+03	3.242839e+01	4.203572e+00	9.439269e-01
336000	-1.555373e+03	1.954833e+00	5.733768e+00	1.462390e+00
338000	-1.536207e+03	1.793475e+01	4.875333e+00	1.138028e+00
340000	-1.546192e+03	1.293277e+01	5.120244e+00	1.410206e+00
342000	-1.528964e+03	1.917001e+01	4.805032e+00	1.304175e+00
344000	-1.552948e+03	3.367874e+01	4.166597e+00	5.454521e-01
346000	-1.545937e+03	1.663209e+01	4.921650e+00	1.528342e+00
348000	-1.546519e+03	1.308961e+01	5.116099e+00	1.331522e+00
350000	-1.547465e+03	3.555523e+01	4.082162e+00	6.427902e-01
352000	-1.537120e+03	2.511774e+01	4.528395e+00	1.076531e+00
354000	-1.551737e+03	1.715582e+01	4.921075e+00	1.015874e+00
356000	-1.542524e+03	1.623211e+01	4.970642e+00	9.725168e-01
358000	-1.542849e+03	3.259711e+01	4.156090e+00	1.870517e+00
360000	-1.554270e+03	5.829681e+01	3.230063e+00	4.624346e-01
362000	-1.550627e+03	3.956517e+01	3.908870e+00	8.145089e-01
364000	-1.551729e+03	1.786667e+01	4.870354e+00	1.304699e+00
366000	-1.540046e+03	1.940539e+01	4.780091e+00	1.570889e+00
368000	-1.543936e+03	1.546207e+01	4.992635e+00	1.316536e+00
370000	-1.534557e+03	5.423648e+01	3.362698e+00	6.462574e-01
372000	-1.538003e+03	2.333121e+01	4.607811e+00	1.186137e+00
374000	-1.538959e+03	2.181313e+01	4.686276e+00	1.075380e+00
376000	-1.537029e+03	2.762833e+01	4.429213e+00	7.018624e-01
378000	-1.545281e+03	1.487128e+01	5.021679e+00	1.347584e+00
380000	-1.553724e+03	2.274774e+01	4.639624e+00	1.105905e+00
382000	-1.559364e+03	1.588124e+01	4.984863e+00	1.047717e+00
384000	-1.550133e+03	5.081302e-01	5.785688e+00	2.038518e+00
386000	-1.546107e+03	3.960759e+01	3.910810e+00	7.242521e-01
388000	-1.539596e+03	3.418569e+01	4.128600e+00	9.217779e-01
390000	-1.543956e+03	1.234439e+01	5.162194e+00	1.211079e+00
392000	-1.549001e+03	3.755162e+00	5.639844e+00	1.257037e+00
394000	-1.545263e+03	1.380215e+01	5.103740e+00	8.524217e-01
396000	-1.539757e+03	1.106452e+01	5.246328e+00	9.305240e-01
398000	-1.543927e+03	4.368291e+01	3.740767e+00	9.335163e-01
400000	-1.550268e+03	4.048414e+01	3.860079e+00	1.106246e+00
402000	-1.541285e+03	1.045566e+01	5.243690e+00	1.587937e+00
404000	-1.545499e+03	4.309498e+01	3.777339e+00	5.837952e-01
406000	-1.533535e+03	1.161084e+01	5.171212e+00	1.776164e+00
408000	-1.544478e+03	3.313203e+01	4.183356e+00	7.051025e-01
410000	-1.545010e+03	2.220834e+01	4.643865e+00	1.557156e+00
412000	-1.538310e+03	3.016682e+01	4.311055e+00	7.709451e-01
414000	-1.548079e+03	2.310964e+01	4.624484e+00	1.059285e+00
416000	-1.548167e+03	2.853496e+01	4.383792e+00	7.893006e-01
418000	-1.551914e+03	5.778761e+00	5.532337e+00	1.091810e+00
420000	-1.539590e+03	6.459152e+00	5.478701e+00	1.352054e+00
422000	-1.548580e+03	1.956703e+01	4.816474e+00	6.776719e-01
424000	-1.554122e+03	4.669923e+01	3.613937e+00	1.241194e+00
426000	-1.553269e+03	2.010334e+01	4.738510e+00	1.715834e+00
428000	-1.540978e+03	8.541604e+00	5.372180e+00	1.165140e+00
430000	-1.537381e+03	1.345938e+01	5.114654e+00	9.890210e-01
432000	-1.555773e+03	2.627734e+01	4.481389e+00	9.233475e-01
434000	-1.536740e+03	1.198320e+01	5.164403e+00	1.530964e+00
436000	-1.541516e+03	1.591311e+01	4.978807e+00	1.133152e+00
438000	-1.534457e+03	4.521533e+01	3.691096e+00	6.893156e-01
440000	-1.540964e+03	1.423304e+01	5.035961e+00	1.711737e+00
442000	-1.545322e+03	3.906061e+01	3.923976e+00	9.472695e-01
444000	-1.545531e+03	-2.723222e+00	6.008870e+00	1.614013e+00
446000	-1.539238e+03	2.134852e+01	4.703556e+00	1.184912e+00
448000	-1.542839e+03	3.648425e+01	4.024473e+00	1.085886e+00
450000	-1.544229e+03	2.252319e+01	4.659416e+00	9.198235e-01
452000	-1.544474e+03	5.488215e+00	5.544102e+00	1.177249e+00
454000	-1.554883e+03	3.534050e+01	4.068974e+00	1.169477e+00
456000	-1.538798e+03	1.390339e+00	5.794056e+00	1.016730e+00
458000	-1.553557e+03	1.238664e+01	5.162575e+00	1.161710e+00
460000	-1.546240e+03	6.416673e+01	3.037272e+00	5.198277e-01
462000	-1.552069e+03	4.733791e+01	3.610726e+00	6.881749e-01
464000	-1.537558e+03	2.545605e+01	4.476669e+00	1.846288e+00
466000	-1.558235e+03	1.061564e+01	5.233942e+00	1.607551e+00
468000	-1.556646e+03	1.914245e+01	4.800918e+00	1.414367e+00
470000	-1.528635e+03	4.491094e+01	3.705063e+00	6.297302e-01
472000	-1.550995e+03	1.231863e+01	5.177449e+00	9.520350e-01
474000	-1.535863e+03	2.620077e+01	4.468204e+00	1.284113e+00
476000	-1.534042e+03	4.019010e+01	3.868992e+00	1.177980e+00
478000	-1.543154e+03	9.889523e+00	5.302058e+00	1.085555e+00
480000	-1.559972e+03	6.929280e+00	5.433751e+00	1.677303e+00
482000	-1.548077e+03	2.024275e+01	4.742979e+00	1.485480e+00
484000	-1.553055e+03	7.242202e+01	2.789951e+00	4.430622e-01
486000	-1.538422e+03	2.926917e+01	4.328284e+00	1.283966e+00
488000	-1.541399e+03	4.792678e+00	5.540649e+00	1.932942e+00
490000	-1.543778e+03	4.555048e+01	3.679154e+00	6.664595e-01
492000	-1.553253e+03	3.973683e+01	3.896014e+00	9.603843e-01
494000	-1.551325e+03	1.035223e+01	5.271251e+00	1.185343e+00
496000	-1.548251e+03	4.954615e+01	3.523845e+00	8.268116e-01
498000	-1.545662e+03	5.612347e+01	3.300031e+00	5.714707e-01
500000	-1.543869e+03	2.775142e+01	4.390873e+00	1.417196e+00
502000	-1.560049e+03	3.316290e+01	4.167007e+00	1.051788e+00
504000	-1.554816e+03	6.235742e+00	5.496942e+00	1.254540e+00
506000	-1.539806e+03	3.984392e+01	3.892899e+00	9.303996e-01
508000	-1.531755e+03	1.698936e+01	4.930399e+00	9.996909e-01
510000	-1.542735e+03	4.932761e+01	3.534142e+00	7.641983e-01
512000	-1.546070e+03	4.246267e+01	3.804257e+00	5.317120e-01
514000	-1.553640e+03	3.801822e+01	3.975892e+00	7.226850e-01
516000	-1.561206e+03	-1.259368e+01	6.682094e+00	1.222466e+00
518000	-1.546026e+03	1.488341e+01	5.042567e+00	9.348774e-01
520000	-1.545198e+03	8.066678e+01	2.564320e+00	3.166477e-01
522000	-1.548253e+03	5.581183e+01	3.313215e+00	4.990296e-01
524000	-1.547039e+03	2.191720e+01	4.689487e+00	9.052349e-01
526000	-1.537443e+03	2.843101e+01	4.356821e+00	1.488410e+00
528000	-1.544908e+03	2.222106e+01	4.655888e+00	1.295033e+00
530000	-1.554423e+03	4.962144e+01	3.537947e+00	3.667087e-01
532000	-1.547484e+03	3.480486e+01	4.102399e+00	9.164073e-01
534000	-1.544824e+03	1.246267e+01	5.147839e+00	1.361564e+00
536000	-1.533654e+03	3.349884e+01	4.147678e+00	1.164129e+00
538000	-1.556310e+03	2.827249e+01	4.378911e+00	1.159227e+00
540000	-1.543717e+03	2.035676e+01	4.745019e+00	1.329981e+00
542000	-1.565757e+03	2.938841e+01	4.315128e+00	1.458280e+00
544000	-1.557426e+03	1.984080e+01	4.775450e+00	1.229197e+00
546000	-1.543722e+03	2.477418e+01	4.543044e+00	1.108573e+00
548000	-1.539862e+03	8.037866e+00	5.396452e+00	1.233696e+00
550000	-1.547744e+03	7.779564e+01	2.641633e+00	3.284648e-01
552000	-1.548047e+03	3.563280e+01	4.065635e+00	9.563167e-01
554000	-1.534891e+03	2.229662e+01	4.671542e+00	8.956770e-01
556000	-1.549973e+03	2.682422e+01	4.438458e+00	1.304871e+00
558000	-1.545382e+03	3.365294e+01	4.149306e+00	9.721744e-01
560000	-1.547131e+03	3.298052e+01	4.178805e+00	9.615636e-01
562000	-1.550587e+03	1.518079e+00	5.771613e+00	1.263811e+00
564000	-1.537239e+03	3.994991e+01	3.893661e+00	8.055521e-01
566000	-1.543000e+03	2.949897e+01	4.342376e+00	7.407248e-01
568000	-1.544065e+03	3.699637e+01	4.019252e+00	6.988997e-01
570000	-1.552370e+03	-2.264725e+00	5.963632e+00	1.885518e+00
572000	-1.549182e+03	5.457490e+01	3.342610e+00	8.850621e-01
574000	-1.547487e+03	4.343813e+01	3.758183e+00	7.306263e-01
576000	-1.541134e+03	1.401088e+01	5.083378e+00	1.029488e+00
578000	-1.537516e+03	4.615176e+01	3.652356e+00	7.696453e-01
580000	-1.538434e+03	2.575858e+01	4.499368e+00	1.055943e+00
582000	-1.543675e+03	2.090644e+01	4.720698e+00	1.276040e+00
584000	-1.534867e+03	2.105372e+01	4.674558e+00	2.076307e+00
586000	-1.543678e+03	3.626260e+01	4.042784e+00	8.698972e-01
588000	-1.548341e+03	1.552374e+01	4.971764e+00	1.659115e+00
590000	-1.544832e+03	3.944991e+01	3.913386e+00	8.184710e-01
592000	-1.545703e+03	2.059440e+01	4.744979e+00	1.093158e+00
594000	-1.543228e+03	1.517688e+01	5.002269e+00	1.415702e+00
596000	-1.533601e+03	1.110595e+01	5.255256e+00	7.249712e-01
598000	-1.534674e+03	4.462308e+01	3.721508e+00	4.907859e-01
600000	-1.533464e+03	7.115391e+01	2.828196e+00	4.003101e-01
602000	-1.549501e+03	1.593285e+01	4.934830e+00	1.969518e+00
604000	-1.553257e+03	3.920982e+01	3.919531e+00	9.073302e-01
606000	-1.547514e+03	2.872060e+01	4.360449e+00	1.118545e+00
608000	-1.549878e+03	2.838954e+01	4.389272e+00	8.142586e-01
610000	-1.543643e+03	2.963518e+01	4.331219e+00	8.525963e-01
612000	-1.559067e+03	2.347674e+01	4.595178e+00	1.305422e+00
614000	-1.549511e+03	8.232087e+00	5.398494e+00	1.002947e+00
616000	-1.543827e+03	7.987344e+01	2.583938e+00	3.763825e-01
618000	-1.556310e+03	6.223175e+01	3.093008e+00	7.035256e-01
620000	-1.544356e+03	3.999485e+01	3.903384e+00	5.201981e-01
622000	-1.544130e+03	3.666157e+01	4.025901e+00	8.743542e-01
624000	-1.536249e+03	2.554024e+01	4.502040e+00	1.217027e+00
626000	-1.544533e+03	1.639865e+01	4.971475e+00	7.898172e-01
628000	-1.546631e+03	2.051819e+01	4.760988e+00	8.444225e-01
630000	-1.542677e+03	2.227225e+01	4.653650e+00	1.290203e+00
632000	-1.543536e+03	4.763232e+01	3.599873e+00	6.838280e-01
634000	-1.562904e+03	6.033829e+01	3.159914e+00	5.358190e-01
636000	-1.571971e+03	7.471703e+00	5.443289e+00	9.655534e-01
638000	-1.545008e+03	2.191828e+01	4.697132e+00	7.470050e-01
640000	-1.541488e+03	2.494545e+01	4.512127e+00	1.595952e+00
642000	-1.538047e+03	3.283702e+01	4.196472e+00	6.982898e-01
644000	-1.560251e+03	1.485796e+01	5.021171e+00	1.370654e+00
646000	-1.558430e+03	3.732470e+01	3.989466e+00	1.087654e+00
648000	-1.541224e+03	7.908104e+00	5.413463e+00	1.059612e+00
650000	-1.541022e+03	1.251563e+01	5.158521e+00	1.108517e+00
652000	-1.530637e+03	3.587724e+01	4.043276e+00	1.243517e+00
654000	-1.536989e+03	1.312865e+01	5.113862e+00	1.334695e+00
656000	-1.541454e+03	5.007653e+01	3.506745e+00	7.651176e-01
658000	-1.555723e+03	2.271646e+01	4.630230e+00	1.332691e+00
660000	-1.542518e+03	3.023539e+01	4.305360e+00	8.298499e-01
662000	-1.547200e+03	2.252355e+01	4.634544e+00	1.435780e+00
664000	-1.554211e+03	3.807105e+01	3.947068e+00	1.371247e+00
666000	-1.548544e+03	3.547346e+01	4.069167e+00	1.031956e+00
668000	-1.561525e+03	2.200555e+01	4.668458e+00	1.250444e+00
670000	-1.552099e+03	-1.493714e-01	5.818556e+00	2.148916e+00
672000	-1.554938e+03	4.577268e+01	3.673974e+00	5.800288e-01
674000	-1.543926e+03	4.602731e+00	5.564173e+00	1.713817e+00
676000	-1.549066e+03	2.071492e+01	4.703346e+00	1.822822e+00
678000	-1.541154e+03	5.710128e+01	3.268112e+00	5.299171e-01
680000	-1.536818e+03	6.143101e+01	3.125499e+00	4.978133e-01
682000	-1.555260e+03	3.381613e+01	4.153104e+00	7.207883e-01
684000	-1.546844e+03	3.969631e+01	3.900107e+00	8.996963e-01
686000	-1.549293e+03	4.119498e+01	3.820713e+00	1.383385e+00
688000	-1.545844e+03	3.180254e+01	4.235134e+00	8.485057e-01
690000	-1.540881e+03	3.810184e+01	3.968061e+00	8.291078e-01
692000	-1.551917e+03	1.232576e+01	5.160283e+00	1.265441e+00
694000	-1.549216e+03	2.887659e+01	4.365486e+00	8.512259e-01
696000	-1.541975e+03	2.195705e+01	4.671375e+00	1.238687e+00
698000	-1.543332e+03	5.015569e+01	3.504372e+00	7.511886e-01
700000	-1.542315e+03	3.386159e+01	4.145611e+00	8.494333e-01
702000	-1.553727e+03	1.845706e+01	4.845205e+00	1.213822e+00
704000	-1.548621e+03	2.790676e+01	4.382753e+00	1.440363e+00
706000	-1.557358e+03	4.036029e+01	3.880462e+00	7.224721e-01
708000	-1.553587e+03	4.463838e+01	3.713423e+00	6.850816e-01
710000	-1.563207e+03	3.244102e+01	4.185900e+00	1.337501e+00
712000	-1.564474e+03	3.328512e+01	4.170882e+00	8.399422e-01
714000	-1.530490e+03	6.989032e+01	2.865373e+00	4.064837e-01
716000	-1.539065e+03	9.544199e+01	2.200968e+00	2.461656e-01
718000	-1.532442e+03	3.962065e+01	3.912384e+00	6.724130e-01
720000	-1.546618e+03	3.778559e+01	3.989401e+00	6.283292e-01
722000	-1.559009e+03	3.648740e+01	4.034152e+00	8.511708e-01
724000	-1.551009e+03	2.059733e+01	4.746099e+00	1.067467e+00
726000	-1.541237e+03	3.385270e+01	4.135998e+00	1.082163e+00
728000	-1.538528e+03	3.789554e+01	3.977236e+00	8.127736e-01
730000	-1.560550e+03	1.386041e+01	5.078153e+00	1.279209e+00
732000	-1.543642e+03	3.763011e+01	3.974555e+00	1.143220e+00
734000	-1.542776e+03	8.271238e+01	2.509231e+00	3.613752e-01
736000	-1.541581e+03	9.605618e+01	2.186663e+00	2.594118e-01
738000	-1.539147e+03	4.104719e+01	3.843822e+00	9.499785e-01
740000	-1.544045e+03	2.191604e+01	4.689919e+00	8.975132e-01
742000	-1.553076e+03	8.014724e+01	2.576592e+00	3.766012e-01
744000	-1.555132e+03	2.582692e+01	4.488850e+00	1.213339e+00
746000	-1.534313e+03	2.091761e+01	4.714904e+00	1.383358e+00
748000	-1.540218e+03	4.326287e+01	3.766465e+00	6.937484e-01
750000	-1.543122e+03	2.060219e+01	4.739358e+00	1.199716e+00
752000	-1.542243e+03	9.848605e+00	5.322658e+00	7.521493e-01
754000	-1.543996e+03	1.735282e+01	4.917075e+00	8.973549e-01
756000	-1.536642e+03	3.358667e+01	4.148583e+00	1.055269e+00
758000	-1.543252e+03	2.036715e+01	4.715523e+00	1.921162e+00
760000	-1.542380e+03	2.617107e+01	4.479040e+00	1.080202e+00
762000	-1.543134e+03	2.622951e+01	4.482723e+00	9.424708e-01
764000	-1.556241e+03	7.713248e+01	2.655985e+00	4.700187e-01
766000	-1.530063e+03	1.259181e+01	5.121038e+00	1.736200e+00
768000	-1.555154e+03	3.524529e+01	4.095068e+00	6.483994e-01
770000	-1.545396e+03	2.081902e+01	4.749183e+00	7.831001e-01
772000	-1.540331e+03	1.115523e+01	5.206079e+00	1.583169e+00
774000	-1.554309e+03	7.707239e+01	2.658366e+00	4.438423e-01
776000	-1.530512e+03	3.768096e+01	3.989841e+00	7.223118e-01
778000	-1.543416e+03	2.154214e+01	4.680442e+00	1.466548e+00
780000	-1.545781e+03	4.692863e+00	5.543991e+00	1.974535e+00
782000	-1.550302e+03	3.872103e+01	3.936798e+00	9.724045e-01
784000	-1.544962e+03	1.161165e+01	5.205535e+00	1.136839e+00
786000	-1.535306e+03	2.911611e+01	4.343333e+00	1.102337e+00
788000	-1.538599e+03	1.297739e+01	5.100752e+00	1.733704e+00
790000	-1.570584e+03	2.366361e+01	4.566572e+00	1.720895e+00
792000	-1.543388e+03	1.708940e+01	4.886391e+00	1.764781e+00
794000	-1.552947e+03	4.531841e+00	5.565674e+00	1.758656e+00
796000	-1.549458e+03	2.275661e+01	4.629180e+00	1.314427e+00
798000	-1.533871e+03	4.404728e+01	3.734935e+00	7.195031e-01
800000	-1.548323e+03	5.268648e+00	5.571998e+00	9.121920e-01
802000	-1.551848e+03	1.237134e+01	5.141539e+00	1.571073e+00
804000	-1.548478e+03	2.250239e+01	4.661326e+00	9.010918e-01
806000	-1.541500e+03	3.293063e+01	4.157283e+00	1.509320e+00
808000	-1.555476e+03	3.672822e+01	4.014185e+00	1.088674e+00
810000	-1.549661e+03	1.384941e+01	5.066656e+00	1.508952e+00
812000	-1.540930e+03	2.462799e+01	4.564178e+00	8.070996e-01
814000	-1.548276e+03	3.234118e+01	4.218581e+00	6.874891e-01
816000	-1.543410e+03	5.258356e+01	3.424074e+00	5.566398e-01
818000	-1.543689e+03	1.392051e+01	5.064451e+00	1.479851e+00
820000	-1.562398e+03	2.331054e+01	4.642727e+00	4.786054e-01
822000	-1.543955e+03	2.142299e+01	4.686969e+00	1.451252e+00
824000	-1.543015e+03	3.595090e+01	4.034011e+00	1.391034e+00
826000	-1.543654e+03	1.985263e+01	4.785553e+00	1.013471e+00
828000	-1.544629e+03	1.712714e+01	4.908166e+00	1.298012e+00
830000	-1.559112e+03	4.426984e+01	3.716770e+00	9.667968e-01
832000	-1.548006e+03	3.305967e+01	4.162229e+00	1.265634e+00
834000	-1.545103e+03	3.782168e+01	3.978477e+00	8.565556e-01
836000	-1.533386e+03	3.977432e+01	3.900783e+00	8.049848e-01
838000	-1.551392e+03	2.667152e+01	4.462393e+00	9.388576e-01
840000	-1.536403e+03	2.465340e+01	4.552226e+00	1.034606e+00
842000	-1.534279e+03	2.088758e+01	4.731626e+00	1.071834e+00
844000	-1.542333e+03	1.932812e+01	4.807439e+00	1.097758e+00
846000	-1.551401e+03	2.643842e+01	4.472426e+00	9.553616e-01
848000	-1.544458e+03	3.082722e+01	4.252093e+00	1.438491e+00
850000	-1.539894e+03	2.996708e+01	4.302515e+00	1.161890e+00
852000	-1.542898e+03	2.553812e+01	4.466995e+00	1.972850e+00
854000	-1.546225e+03	2.722020e+01	4.383560e+00	2.109177e+00
856000	-1.546963e+03	3.340241e+01	4.152810e+00	1.141322e+00
858000	-1.538035e+03	3.007709e+01	4.317293e+00	7.212307e-01
860000	-1.547750e+03	3.095738e+01	4.269318e+00	9.185035e-01
862000	-1.555559e+03	2.185188e+01	4.635327e+00	2.091151e+00
864000	-1.555386e+03	2.631927e+01	4.462196e+00	1.295384e+00
866000	-1.547793e+03	1.676918e+01	4.899991e+00	1.816813e+00
868000	-1.561260e+03	4.225900e+00	5.620754e+00	1.113710e+00
870000	-1.535351e+03	2.116174e+01	4.681783e+00	1.819303e+00
872000	-1.545983e+03	1.411349e+01	5.039030e+00	1.772502e+00
874000	-1.541370e+03	3.463435e+01	4.119908e+00	6.762983e-01
876000	-1.554515e+03	3.940675e+01	3.912636e+00	8.801012e-01
878000	-1.543337e+03	1.707665e+01	4.909086e+00	1.330420e+00
880000	-1.548716e+03	4.735271e+00	5.573014e+00	1.427974e+00
882000	-1.550278e+03	-1.125384e-01	5.821928e+00	2.056126e+00
884000	-1.554260e+03	4.538088e+01	3.683963e+00	7.101592e-01
886000	-1.551135e+03	3.634783e+01	4.044608e+00	7.411835e-01
888000	-1.558418e+03	2.468579e+01	4.561518e+00	8.055256e-01
890000	-1.551652e+03	3.956385e+01	3.907709e+00	8.444626e-01
892000	-1.555461e+03	2.323172e+01	4.619848e+00	1.033957e+00
894000	-1.549247e+03	7.575327e+01	2.696235e+00	4.013193e-01
896000	-1.549248e+03	2.077607e+01	4.736549e+00	1.083034e+00
898000	-1.543739e+03	2.129876e+01	4.722081e+00	8.554797e-01
900000	-1.544408e+03	2.456040e+01	4.545199e+00	1.276632e+00
902000	-1.546870e+03	3.647903e+01	4.023091e+00	1.124216e+00
904000	-1.548979e+03	3.132043e+01	4.196725e+00	2.209078e+00
906000	-1.547054e+03	2.067218e+01	4.732234e+00	1.274838e+00
908000	-1.551996e+03	5.200599e+01	3.443333e+00	5.938578e-01
910000	-1.542053e+03	5.787226e+01	3.242200e+00	5.257248e-01
912000	-1.529994e+03	4.214368e+01	3.805514e+00	8.188708e-01
914000	-1.552590e+03	5.950682e+01	3.190812e+00	4.300543e-01
916000	-1.545537e+03	2.517125e+01	4.545071e+00	6.684805e-01
918000	-1.540783e+03	2.425188e+01	4.576149e+00	9.305635e-01
920000	-1.538792e+03	3.429009e+01	4.113202e+00	1.177628e+00
922000	-1.551557e+03	1.910330e+01	4.817780e+00	1.115246e+00
924000	-1.542757e+03	2.346462e+01	4.607810e+00	1.052742e+00
926000	-1.551302e+03	1.483815e+01	5.054106e+00	7.595609e-01
928000	-1.534671e+03	3.580629e+01	4.059333e+00	9.323788e-01
930000	-1.549093e+03	2.835306e+01	4.385693e+00	9.293971e-01
932000	-1.539281e+03	1.752146e+01	4.829444e+00	2.463785e+00
934000	-1.550433e+03	3.229882e+01	4.220221e+00	6.923656e-01
936000	-1.542654e+03	3.597476e+00	5.627501e+00	1.626288e+00
938000	-1.547389e+03	2.922390e+01	4.350281e+00	8.403989e-01
940000	-1.552483e+03	3.149690e+01	4.239628e+00	1.051900e+00
942000	-1.531688e+03	5.003130e+00	5.560219e+00	1.382055e+00
944000	-1.557642e+03	1.457346e+01	5.036618e+00	1.358748e+00
946000	-1.548582e+03	1.491717e+01	5.022614e+00	1.283720e+00
948000	-1.548833e+03	1.199779e+01	5.174110e+00	1.335135e+00
950000	-1.559194e+03	3.586786e+01	4.031722e+00	1.528773e+00
952000	-1.541408e+03	2.769517e+01	4.425720e+00	7.110977e-01
954000	-1.547406e+03	2.185829e+01	4.666556e+00	1.437011e+00
956000	-1.548783e+03	5.578718e-01	5.826546e+00	1.309143e+00
958000	-1.554348e+03	1.430988e+01	5.045075e+00	1.460413e+00
960000	-1.538108e+03	2.603857e+01	4.490863e+00	9.584375e-01
962000	-1.553277e+03	2.016360e+01	4.781881e+00	7.765467e-01
964000	-1.550055e+03	2.674550e+00	5.680121e+00	1.650478e+00
966000	-1.540779e+03	3.568638e+01	4.059503e+00	1.048258e+00
968000	-1.541530e+03	1.386117e+01	5.073241e+00	1.371837e+00
970000	-1.559478e+03	5.296908e+00	5.566108e+00	9.860562e-01
972000	-1.561566e+03	4.953454e+00	5.537338e+00	1.829891e+00
974000	-1.539762e+03	4.277561e+01	3.789881e+00	5.836864e-01
976000	-1.541604e+03	2.344005e+01	4.597207e+00	1.299533e+00
978000	-1.555995e+03	1.275744e+01	5.156640e+00	9.019263e-01
980000	-1.543916e+03	2.089508e+01	4.724199e+00	1.215889e+00
982000	-1.546546e+03	3.682854e+01	4.023960e+00	7.538966e-01
984000	-1.541559e+03	3.289050e+01	4.185577e+00	8.954606e-01
986000	-1.543467e+03	-3.463170e+00	6.043999e+00	1.790851e+00
988000	-1.551417e+03	2.590558e+01	4.440029e+00	2.189373e+00
990000	-1.549481e+03	3.931063e+01	3.918720e+00	8.264588e-01
992000	-1.554174e+03	4.128858e+01	3.840384e+00	7.948448e-01
994000	-1.537824e+03	2.326824e+01	4.605972e+00	1.287605e+00
996000	-1.551673e+03	4.588394e+01	3.667802e+00	6.307935e-01
998000	-1.552555e+03	2.611978e+01	4.487983e+00	9.391077e-01
1000000	-1.558689e+03	3.399411e+01	4.127992e+00	1.127560e+00
1002000	-1.549805e+03	3.903643e+01	3.918871e+00	1.096945e+00
1004000	-1.536291e+03	1.736927e+01	4.909127e+00	1.037004e+00
1006000	-1.544278e+03	3.192819e+01	4.222822e+00	1.003572e+00
1008000	-1.536099e+03	1.432783e+01	5.075219e+00	8.675525e-01
1010000	-1.549409e+03	3.846979e+01	3.950893e+00	8.791345e-01
1012000	-1.550769e+03	5.650030e-02	5.826560e+00	1.810278e+00
1014000	-1.548636e+03	6.033493e+01	3.158640e+00	5.780260e-01
1016000	-1.549619e+03	6.472442e+00	5.493317e+00	1.081532e+00
1018000	-1.536500e+03	2.170579e+01	4.697123e+00	9.596916e-01
1020000	-1.543246e+03	1.925455e+01	4.803031e+00	1.259834e+00
1022000	-1.549007e+03	2.482890e+01	4.561959e+00	6.531066e-01
1024000	-1.542727e+03	2.591061e+01	4.496965e+00	9.554298e-01
1026000	-1.541603e+03	3.574070e+01	4.067105e+00	8.135798e-01
1028000	-1.544038e+03	1.441023e+01	5.040474e+00	1.448110e+00
1030000	-1.550458e+03	5.737063e+01	3.257508e+00	5.736284e-01
1032000	-1.538836e+03	1.919387e+01	4.816970e+00	1.040895e+00
1034000	-1.551651e+03	1.171969e+01	5.187440e+00	1.364899e+00
1036000	-1.549906e+03	1.973497e+01	4.799376e+00	8.528515e-01
1038000	-1.548607e+03	2.982881e+01	4.279398e+00	1.819673e+00
1040000	-1.540896e+03	1.241691e+01	5.140928e+00	1.536980e+00
1042000	-1.550871e+03	3.489560e+01	4.109131e+00	6.675821e-01
1044000	-1.544324e+03	2.591033e+01	4.481056e+00	1.297523e+00
1046000	-1.549601e+03	7.305260e+00	5.410225e+00	1.720207e+00
1048000	-1.556544e+03	1.526630e+01	5.009484e+00	1.187191e+00
1050000	-1.547362e+03	2.658266e+01	4.453857e+00	1.212395e+00
1052000	-1.532276e+03	7.477297e+00	5.432985e+00	1.142898e+00
1054000	-1.537314e+03	6.240855e+01	3.091394e+00	5.769785e-01
1056000	-1.550076e+03	-2.007281e+00	5.982963e+00	1.315457e+00
1058000	-1.560777e+03	1.011905e+01	5.285839e+00	1.151756e+00
1060000	-1.549831e+03	7.460307e+00	5.439006e+00	1.052947e+00
1062000	-1.555270e+03	3.334124e+01	4.181328e+00	5.426491e-01
1064000	-1.551646e+03	6.644697e+01	2.970459e+00	3.816013e-01
1066000	-1.532881e+03	2.079326e+01	4.738371e+00	1.028745e+00
1068000	-1.554472e+03	4.130251e+01	3.847374e+00	6.056452e-01
1070000	-1.549371e+03	3.112594e+01	4.273194e+00	6.624403e-01
1072000	-1.543533e+03	2.291768e+01	4.645739e+00	8.089017e-01
1074000	-1.541483e+03	2.803371e+00	5.668294e+00	1.722938e+00
1076000	-1.542668e+03	2.523602e+01	4.519930e+00	1.138720e+00
1078000	-1.547604e+03	2.147275e+01	4.711524e+00	8.974090e-01
1080000	-1.544132e+03	2.143168e+01	4.699733e+00	1.180203e+00
1082000	-1.546688e+03	1.370483e+01	5.098441e+00	1.049979e+00
1084000	-1.542519e+03	5.758000e+01	3.250026e+00	5.857468e-01
1086000	-1.561254e+03	3.677816e+01	4.003214e+00	1.302555e+00
1088000	-1.530503e+03	3.128658e+01	4.249391e+00	1.040418e+00
1090000	-1.546101e+03	3.467560e+01	4.096594e+00	1.182191e+00
1092000	-1.545624e+03	1.520753e+01	4.990225e+00	1.617663e+00
1094000	-1.539209e+03	3.837416e+01	3.954561e+00	8.852997e-01
1096000	-1.542527e+03	1.477809e+01	5.007102e+00	1.721294e+00
1098000	-1.538331e+03	1.254051e+01	5.122786e+00	1.754563e+00
1100000	-1.561252e+03	2.388175e+01	4.592496e+00	9.567368e-01
1102000	-1.529174e+03	1.916122e+01	4.822566e+00	9.615435e-01
1104000	-1.543675e+03	5.244657e+01	3.421393e+00	7.691200e-01
1106000	-1.540476e+03	4.945028e+01	3.530018e+00	7.540523e-01
1108000	-1.542993e+03	2.423558e+01	4.568125e+00	1.116136e+00
1110000	-1.544643e+03	2.232883e+01	4.658392e+00	1.135380e+00
1112000	-1.550932e+03	3.132383e+01	4.262454e+00	7.071933e-01
1114000	-1.537481e+03	1.582368e+01	4.952481e+00	1.734158e+00
1116000	-1.536716e+03	2.463395e+01	4.555686e+00	9.807747e-01
1118000	-1.537230e+03	4.239864e+01	3.793533e+00	8.678271e-01
1120000	-1.547914e+03	6.138760e+01	3.129857e+00	4.070474e-01
1122000	-1.549562e+03	1.127849e+01	5.246043e+00	7.218042e-01
1124000	-1.549586e+03	2.652200e+01	4.448043e+00	1.399024e+00
1126000	-1.538966e+03	1.768699e+01	4.900391e+00	8.911318e-01
1128000	-1.543808e+03	1.492887e+01	5.033804e+00	1.057250e+00
1130000	-1.543947e+03	1.211892e+01	5.178343e+00	1.135066e+00
1132000	-1.538522e+03	3.442688e+01	4.127004e+00	7.178606e-01
1134000	-1.532462e+03	6.942898e+00	5.469113e+00	1.037417e+00
1136000	-1.548011e+03	2.702841e+01	4.423125e+00	1.434426e+00
1138000	-1.558809e+03	3.203731e+01	4.217331e+00	1.019934e+00
1140000	-1.550405e+03	2.031243e+01	4.746603e+00	1.342108e+00
1142000	-1.541024e+03	2.800130e+01	4.362307e+00	1.796764e+00
1144000	-1.545764e+03	1.462039e+01	5.055652e+00	9.477910e-01
1146000	-1.540144e+03	1.694761e+01	4.933249e+00	9.856805e-01
1148000	-1.540162e+03	1.709404e+01	4.910056e+00	1.293960e+00
1150000	-1.536489e+03	3.449537e+01	4.127407e+00	6.399525e-01
1152000	-1.543294e+03	3.433166e+01	4.136610e+00	5.889288e-01
1154000	-1.544264e+03	3.577018e+01	4.067162e+00	7.827504e-01
1156000	-1.539977e+03	5.694345e+01	3.262269e+00	8.601121e-01
1158000	-1.535617e+03	3.024385e+01	4.293625e+00	1.084573e+00
1160000	-1.532532e+03	3.300956e+01	4.167056e+00	1.204002e+00
1162000	-1.547317e+03	2.664169e+01	4.467668e+00	8.547444e-01
1164000	-1.547848e+03	2.902804e+01	4.360694e+00	8.057074e-01
1166000	-1.546681e+03	1.009074e+01	5.296825e+00	9.796575e-01
1168000	-1.551451e+03	4.172369e+01	3.825235e+00	7.406832e-01
1170000	-1.538721e+03	1.723156e+01	4.895242e+00	1.448005e+00
1172000	-1.547389e+03	1.442708e+01	5.023525e+00	1.756311e+00
1174000	-1.555121e+03	2.227020e+01	4.655845e+00	1.246763e+00
1176000	-1.543651e+03	2.284244e+01	4.618458e+00	1.452279e+00
1178000	-1.545092e+03	4.863903e+01	3.562435e+00	6.844675e-01
1180000	-1.539151e+03	2.904282e+01	4.341778e+00	1.210138e+00
1182000	-1.550202e+03	4.735185e+01	3.615424e+00	5.489443e-01
1184000	-1.547487e+03	2.935914e+00	5.704377e+00	9.776155e-01
1186000	-1.544652e+03	1.386862e+01	5.105361e+00	7.553009e-01
1188000	-1.547198e+03	4.500242e+00	5.609069e+00	1.040327e+00
1190000	-1.545180e+03	1.103853e+02	1.885353e+00	1.934964e-01
1192000	-1.552023e+03	1.862273e+01	4.813992e+00	1.671719e+00
1194000	-1.539732e+03	2.838469e+01	4.380417e+00	1.013865e+00
1196000	-1.541360e+03	2.166592e+01	4.686028e+00	1.227698e+00
1198000	-1.541205e+03	1.381039e+01	5.084374e+00	1.211072e+00
1200000	-1.549011e+03	-3.039737e+00	6.057804e+00	1.147010e+00
1202000	-1.552794e+03	2.402630e+01	4.572363e+00	1.235982e+00
1204000	-1.553013e+03	4.026271e+01	3.875533e+00	9.425613e-01
1206000	-1.543411e+03	2.577673e+01	4.513753e+00	7.299318e-01
1208000	-1.546411e+03	1.157938e+01	5.210365e+00	1.079593e+00
1210000	-1.535349e+03	2.195179e+01	4.674746e+00	1.174351e+00
1212000	-1.551694e+03	2.187385e+01	4.681255e+00	1.118072e+00
1214000	-1.542743e+03	1.785569e+01	4.868411e+00	1.354171e+00
1216000	-1.554375e+03	4.665071e+01	3.633542e+00	7.683929e-01
1218000	-1.537690e+03	2.621671e+01	4.462377e+00	1.394023e+00
1220000	-1.557242e+03	4.877021e+01	3.555981e+00	7.280224e-01
1222000	-1.540388e+03	5.110890e+00	5.558600e+00	1.302408e+00
1224000	-1.554258e+03	1.481426e+01	5.041088e+00	1.032324e+00
1226000	-1.549550e+03	2.826784e+01	4.373468e+00	1.283812e+00
1228000	-1.537807e+03	3.403674e+01	4.144616e+00	6.974349e-01
1230000	-1.537400e+03	1.078296e+01	5.249835e+00	1.147575e+00
1232000	-1.551613e+03	8.295808e+01	2.503928e+00	3.192889e-01
1234000	-1.541795e+03	2.407448e+01	4.582660e+00	9.708130e-01
1236000	-1.552201e+03	3.746553e+01	3.987089e+00	1.004278e+00
1238000	-1.542534e+03	4.239683e+01	3.803634e+00	6.133483e-01
1240000	-1.554203e+03	1.471167e+01	5.051533e+00	9.351783e-01
1242000	-1.534147e+03	2.502131e+01	4.490151e+00	1.990985e+00
1244000	-1.549763e+03	2.802878e+01	4.404488e+00	8.412590e-01
1246000	-1.558947e+03	2.332831e+01	4.627526e+00	7.771991e-01
1248000	-1.551438e+03	2.445818e+01	4.561484e+00	1.033860e+00
1250000	-1.527051e+03	2.772867e+01	4.411515e+00	9.876347e-01
1252000	-1.540725e+03	4.474174e+01	3.714154e+00	5.627531e-01
1254000	-1.539717e+03	2.662913e+01	4.467449e+00	8.720475e-01
1256000	-1.544513e+03	1.285196e+01	5.150758e+00	9.175620e-01
1258000	-1.550726e+03	2.586344e+01	4.490968e+00	1.131312e+00
1260000	-1.532227e+03	2.300297e+01	4.597528e+00	1.729872e+00
1262000	-1.534759e+03	1.635255e+01	4.949988e+00	1.253881e+00
1264000	-1.539218e+03	4.309878e+00	5.628401e+00	8.984555e-01
1266000	-1.553620e+03	4.318490e+00	5.606082e+00	1.273510e+00
1268000	-1.545354e+03	2.308785e+01	4.615940e+00	1.259481e+00
1270000	-1.552886e+03	2.058436e+01	4.722717e+00	1.556881e+00
1272000	-1.536437e+03	2.408048e+01	4.553534e+00	1.579828e+00
1274000	-1.556982e+03	1.225083e+01	5.159688e+00	1.351498e+00
1276000	-1.530997e+03	3.691424e+01	4.020012e+00	7.628180e-01
1278000	-1.536382e+03	3.030422e+01	4.302043e+00	8.353439e-01
1280000	-1.540310e+03	3.286583e+01	4.181139e+00	1.022433e+00
1282000	-1.550109e+03	3.755919e+01	3.986948e+00	9.140113e-01
1284000	-1.550166e+03	3.598146e+01	4.035479e+00	1.325406e+00
1286000	-1.539558e+03	1.185707e+01	5.120090e+00	2.488806e+00
1288000	-1.543064e+03	3.253816e+01	4.204547e+00	8.118058e-01
1290000	-1.556443e+03	5.233707e+00	5.511541e+00	2.000494e+00
1292000	-1.546982e+03	3.926468e+01	3.918428e+00	8.795873e-01
1294000	-1.531239e+03	3.713079e+01	4.004622e+00	9.160198e-01
1296000	-1.554678e+03	2.607212e+01	4.447803e+00	1.854130e+00
1298000	-1.551572e+03	1.107351e+01	5.209210e+00	1.606860e+00
1300000	-1.545971e+03	1.839995e+01	4.864746e+00	8.825942e-01
1302000	-1.552812e+03	4.076214e+01	3.837707e+00	1.388490e+00
1304000	-1.554003e+03	4.699065e+01	3.625799e+00	6.340023e-01
1306000	-1.546171e+03	-4.194695e-02	5.864384e+00	1.283758e+00
1308000	-1.539972e+03	4.956125e+00	5.563534e+00	1.371503e+00
1310000	-1.545114e+03	7.444890e+00	5.407512e+00	1.629011e+00
1312000	-1.538554e+03	3.150109e+01	4.245733e+00	9.089389e-01
1314000	-1.551347e+03	-4.997592e+00	6.182713e+00	1.133039e+00
1316000	-1.545698e+03	5.385407e+01	3.382805e+00	4.543401e-01
1318000	-1.552111e+03	4.811348e+01	3.582424e+00	6.708617e-01
1320000	-1.544178e+03	2.940083e+01	4.333771e+00	1.030132e+00
1322000	-1.549657e+03	5.387066e+01	3.378726e+00	5.539886e-01
1324000	-1.538964e+03	1.835501e+01	4.855767e+00	1.105783e+00
1326000	-1.550531e+03	3.170764e+01	4.229301e+00	1.076308e+00
1328000	-1.544067e+03	2.309842e+01	4.612292e+00	1.325170e+00
1330000	-1.555149e+03	2.149012e+01	4.647529e+00	2.199311e+00
1332000	-1.552006e+03	5.420846e+01	3.363695e+00	6.457263e-01
1334000	-1.555053e+03	4.400257e+01	3.736151e+00	7.328468e-01
1336000	-1.541060e+03	7.016737e+01	2.859195e+00	3.372598e-01
1338000	-1.540729e+03	1.779527e+01	4.891186e+00	9.642715e-01
1340000	-1.538735e+03	3.543791e+01	4.073035e+00	9.758969e-01
1342000	-1.538582e+03	3.804009e+01	3.975898e+00	7.006739e-01
1344000	-1.554531e+03	2.022056e+01	4.753827e+00	1.287268e+00
1346000	-1.555130e+03	4.470289e+00	5.575512e+00	1.649688e+00
1348000	-1.549840e+03	4.231618e+01	3.800970e+00	7.615193e-01
1350000	-1.542666e+03	6.669080e+01	2.961484e+00	4.291471e-01
1352000	-1.552343e+03	1.316229e+01	5.093532e+00	1.685492e+00
1354000	-1.536060e+03	1.055549e+01	5.217227e+00	1.976455e+00
1356000	-1.540932e+03	1.587145e+01	4.982016e+00	1.112620e+00
1358000	-1.546279e+03	5.724433e+01	3.264395e+00	4.964961e-01
1360000	-1.545093e+03	4.690583e+01	3.622581e+00	8.043871e-01
1362000	-1.548368e+03	2.462123e+01	4.540652e+00	1.312318e+00
1364000	-1.545432e+03	2.133867e+01	4.710060e+00	1.061466e+00
1366000	-1.549132e+03	2.733526e+01	4.418899e+00	1.219746e+00
1368000	-1.552030e+03	5.019945e+01	3.508332e+00	5.986064e-01
1370000	-1.543230e+03	2.511004e+01	4.528935e+00	1.072725e+00
1372000	-1.547200e+03	2.874939e+01	4.361115e+00	1.075024e+00
1374000	-1.561670e+03	2.744113e+01	4.394320e+00	1.651804e+00
1376000	-1.536556e+03	3.095649e+01	4.264122e+00	1.036816e+00
1378000	-1.538058e+03	1.263238e+01	5.136121e+00	1.411790e+00
1380000	-1.552594e+03	6.053540e+00	5.517595e+00	1.074661e+00
1382000	-1.538966e+03	3.155918e+01	4.238372e+00	1.018172e+00
1384000	-1.555520e+03	1.239770e+01	5.168161e+00	1.046261e+00
1386000	-1.552992e+03	2.228288e+01	4.587782e+00	2.654659e+00
1388000	-1.542798e+03	1.895781e-01	5.854920e+00	1.208223e+00
1390000	-1.534665e+03	3.500037e+01	4.098210e+00	8.193900e-01
1392000	-1.548872e+03	1.534505e+01	5.015059e+00	1.001105e+00
1394000	-1.544051e+03	2.215585e+01	4.657051e+00	1.336141e+00
1396000	-1.526125e+03	2.409509e+01	4.587171e+00	8.553067e-01
1398000	-1.541687e+03	2.139375e+01	4.694027e+00	1.335329e+00
1400000	-1.539762e+03	3.364782e+01	4.161511e+00	6.941283e-01
1402000	-1.541197e+03	5.028246e+01	3.489610e+00	1.031151e+00
1404000	-1.556106e+03	2.000294e+01	4.774936e+00	1.077432e+00
1406000	-1.539306e+03	3.565531e+01	4.072818e+00	7.636277e-01
1408000	-1.542373e+03	2.601437e+01	4.476107e+00	1.300071e+00
1410000	-1.548307e+03	6.184220e+01	3.108893e+00	5.997236e-01
1412000	-1.545703e+03	1.334159e+01	5.129348e+00	8.299279e-01
1414000	-1.552968e+03	3.450064e+01	4.118932e+00	8.328554e-01
1416000	-1.540249e+03	2.081281e+01	4.731252e+00	1.154249e+00
1418000	-1.542426e+03	1.275139e+01	5.158347e+00	8.760221e-01
1420000	-1.540141e+03	1.253063e+01	5.146266e+00	1.323100e+00
1422000	-1.534460e+03	2.736474e+01	4.356015e+00	2.572527e+00
1424000	-1.548847e+03	7.029106e+00	5.447294e+00	1.337146e+00
1426000	-1.547876e+03	1.583207e+01	4.957731e+00	1.623538e+00
1428000	-1.561415e+03	9.779185e+00	5.282942e+00	1.544541e+00
1430000	-1.540473e+03	1.714330e+01	4.858310e+00	2.266968e+00
1432000	-1.547449e+03	2.710370e+01	4.414012e+00	1.558048e+00
1434000	-1.524720e+03	3.121531e+01	4.262327e+00	8.185863e-01
1436000	-1.542113e+03	2.160860e+01	4.698636e+00	1.025809e+00
1438000	-1.544030e+03	3.262026e+01	4.201330e+00	8.034936e-01
1440000	-1.548100e+03	5.288832e+01	3.413049e+00	5.626062e-01
1442000	-1.555932e+03	5.483538e+01	3.351684e+00	3.634250e-01
1444000	-1.547309e+03	3.401070e+01	4.136965e+00	9.015989e-01
1446000	-1.543619e+03	4.233476e+01	3.806889e+00	5.929676e-01
1448000	-1.547040e+03	2.608748e+01	4.480331e+00	1.135982e+00
1450000	-1.538843e+03	3.575190e+01	4.071214e+00	7.050143e-01
1452000	-1.548787e+03	3.222023e+01	4.205818e+00	1.100593e+00
1454000	-1.553301e+03	3.479377e+01	4.106104e+00	8.404431e-01
1456000	-1.545398e+03	3.028036e+01	4.281571e+00	1.319170e+00
1458000	-1.537948e+03	2.320044e+01	4.620704e+00	1.047377e+00
1460000	-1.549508e+03	3.026189e+01	4.285298e+00	1.253727e+00
1462000	-1.545987e+03	1.421131e+01	5.065186e+00	1.175047e+00
1464000	-1.540024e+03	6.143627e+01	3.126958e+00	4.476219e-01
1466000	-1.545247e+03	3.012073e+01	4.295435e+00	1.167052e+00
1468000	-1.541892e+03	-5.374029e+00	6.180076e+00	1.550693e+00
1470000	-1.534875e+03	1.575586e+01	4.971593e+00	1.430311e+00
1472000	-1.541666e+03	1.909030e+01	4.839203e+00	7.001780e-01
1474000	-1.543433e+03	2.169064e+01	4.684315e+00	1.238251e+00
1476000	-1.533813e+03	2.217995e+01	4.664084e+00	1.166467e+00
1478000	-1.551223e+03	1.036413e+01	5.259203e+00	1.394331e+00
1480000	-1.556027e+03	-7.367243e+00	6.301009e+00	1.671409e+00
1482000	-1.544027e+03	3.042030e+01	4.290235e+00	9.842913e-01
1484000	-1.546424e+03	3.996461e+01	3.894859e+00	7.611882e-01
1486000	-1.529346e+03	3.539204e+01	4.078768e+00	8.861647e-01
1488000	-1.558460e+03	2.290883e+01	4.634787e+00	1.045428e+00
1490000	-1.547509e+03	4.020605e+01	3.870373e+00	1.127626e+00
1492000	-1.541976e+03	3.527205e+01	4.082095e+00	9.275374e-01
1494000	-1.543742e+03	1.394611e+01	5.070601e+00	1.337131e+00
1496000	-1.546371e+03	2.645777e+01	4.481257e+00	7.457552e-01
1498000	-1.543780e+03	3.154202e+01	4.249458e+00	7.834523e-01
1500000	-1.541048e+03	4.127412e+01	3.841469e+00	7.820713e-01
1502000	-1.547719e+03	1.906928e+01	4.826413e+00	9.765430e-01
1504000	-1.567380e+03	2.376510e+01	4.581793e+00	1.298453e+00
1506000	-1.540363e+03	2.413646e+01	4.561038e+00	1.365029e+00
1508000	-1.539653e+03	4.259193e+01	3.771244e+00	1.242476e+00
1510000	-1.551781e+03	2.623522e+01	4.471893e+00	1.170060e+00
1512000	-1.534340e+03	1.243673e+01	5.151937e+00	1.310702e+00
1514000	-1.543632e+03	2.650645e+01	4.448923e+00	1.395506e+00
1516000	-1.546641e+03	3.728204e+01	4.002658e+00	8.120661e-01
1518000	-1.544754e+03	3.574881e+01	4.054711e+00	1.099708e+00
1520000	-1.546014e+03	2.420525e+01	4.572386e+00	1.056543e+00
1522000	-1.542615e+03	9.978009e+00	5.321153e+00	6.500397e-01
1524000	-1.550940e+03	4.626530e+01	3.660680e+00	4.367499e-01
1526000	-1.546884e+03	5.063789e+01	3.486058e+00	7.738360e-01
1528000	-1.541003e+03	1.251487e+01	5.123215e+00	1.772131e+00
1530000	-1.549039e+03	6.772195e+01	2.930518e+00	4.102123e-01
1532000	-1.538446e+03	7.844475e+00	5.427475e+00	8.736728e-01
1534000	-1.550777e+03	4.732839e+01	3.604595e+00	8.614583e-01
1536000	-1.547071e+03	1.679820e+01	4.942602e+00	9.523120e-01
1538000	-1.532394e+03	3.588495e+01	4.042670e+00	1.250268e+00
1540000	-1.552511e+03	6.852335e+00	5.430982e+00	1.803454e+00
1542000	-1.540854e+03	1.196783e+01	5.168642e+00	1.467157e+00
1544000	-1.540663e+03	1.481393e+01	5.027944e+00	1.284598e+00
1546000	-1.549585e+03	2.055136e+01	4.753961e+00	9.537411e-01
1548000	-1.545496e+03	1.439817e+01	5.041774e+00	1.435283e+00
1550000	-1.540037e+03	2.726445e+01	4.442113e+00	7.852496e-01
1552000	-1.541996e+03	2.516548e+01	4.532879e+00	9.333279e-01
1554000	-1.538647e+03	2.985992e+01	4.300439e+00	1.315599e+00
1556000	-1.549534e+03	9.763774e+01	2.152609e+00	1.880766e-01
1558000	-1.547203e+03	2.517733e+01	4.531365e+00	9.536959e-01
1560000	-1.547724e+03	2.626784e+01	4.469410e+00	1.191006e+00
1562000	-1.548227e+03	4.339287e+00	5.611926e+00	1.152109e+00
1564000	-1.548510e+03	3.318638e+01	4.158711e+00	1.220451e+00
1566000	-1.543937e+03	2.224307e+01	4.659782e+00	1.192367e+00
1568000	-1.540012e+03	3.556820e+01	4.063136e+00	1.080187e+00
1570000	-1.529841e+03	1.982662e+01	4.792781e+00	8.938613e-01
1572000	-1.547294e+03	8.759112e+00	5.336189e+00	1.596548e+00
1574000	-1.549164e+03	2.697986e+01	4.437866e+00	1.162092e+00
1576000	-1.550246e+03	1.282709e+01	5.140329e+00	1.138033e+00
1578000	-1.554726e+03	2.591120e+01	4.485610e+00	1.198696e+00
1580000	-1.539148e+03	4.525197e+01	3.688209e+00	7.280865e-01
1582000	-1.540553e+03	9.258098e+00	5.339290e+00	1.041486e+00
1584000	-1.541157e+03	3.922140e+01	3.923679e+00	7.937766e-01
1586000	-1.538966e+03	3.406160e+01	4.120181e+00	1.242660e+00
1588000	-1.535214e+03	4.974245e+01	3.527938e+00	5.186664e-01
1590000	-1.550108e+03	2.825293e+00	5.704913e+00	1.079156e+00
1592000	-1.555454e+03	-1.793045e+01	7.027791e+00	1.682319e+00
1594000	-1.541868e+03	2.508352e+01	4.533108e+00	1.010413e+00
1596000	-1.537147e+03	4.535615e+01	3.689933e+00	5.788723e-01
1598000	-1.543570e+03	2.308653e+01	4.612667e+00	1.329204e+00
1600000	-1.559236e+03	1.707514e+01	4.927161e+00	9.773070e-01
1602000	-1.542793e+03	3.038217e+01	4.284052e+00	1.161489e+00
1604000	-1.545913e+03	3.080201e+01	4.273177e+00	9.867462e-01
1606000	-1.540469e+03	2.094690e+01	4.739907e+00	8.438250e-01
1608000	-1.552083e+03	1.807224e+01	4.882046e+00	8.677775e-01
1610000	-1.562724e+03	2.338693e+01	4.617124e+00	9.356336e-01
1612000	-1.549628e+03	7.379903e+00	5.415661e+00	1.548624e+00
1614000	-1.556058e+03	9.282136e+00	5.305024e+00	1.638961e+00
1616000	-1.541404e+03	2.632422e+01	4.489046e+00	7.118185e-01
1618000	-1.542684e+03	2.560767e+01	4.462813e+00	1.993648e+00
1620000	-1.547442e+03	1.711747e+01	4.932782e+00	8.249644e-01
1622000	-1.550803e+03	2.374378e+01	4.589509e+00	1.157461e+00
1624000	-1.555611e+03	7.585419e+01	2.693560e+00	3.959296e-01
1626000	-1.551964e+03	1.260095e+01	5.155350e+00	1.082550e+00
1628000	-1.546255e+03	3.170352e+01	4.217365e+00	1.352951e+00
1630000	-1.551081e+03	2.625429e+01	4.477295e+00	1.034557e+00
1632000	-1.536958e+03	2.844878e+01	4.349528e+00	1.632199e+00
1634000	-1.539392e+03	2.157385e+01	4.711028e+00	8.064566e-01
1636000	-1.544235e+03	1.437312e+01	5.071115e+00	9.003560e-01
1638000	-1.553793e+03	2.178679e+01	4.688309e+00	1.059888e+00
1640000	-1.547340e+03	1.874932e+01	4.842183e+00	9.817616e-01
1642000	-1.542016e+03	2.250654e+01	4.615417e+00	1.851703e+00
1644000	-1.538458e+03	4.517456e+01	3.678682e+00	1.054734e+00
1646000	-1.540463e+03	3.880363e+01	3.917385e+00	1.366299e+00
1648000	-1.538167e+03	2.947589e+01	4.332925e+00	9.739122e-01
1650000	-1.534315e+03	3.720713e+01	4.012604e+00	6.477219e-01
1652000	-1.556587e+03	-5.558961e-01	5.883671e+00	1.480560e+00
1654000	-1.546592e+03	1.683594e+01	4.929903e+00	1.162825e+00
1656000	-1.539030e+03	5.313213e+01	3.404307e+00	5.658558e-01
1658000	-1.541723e+03	4.650036e+01	3.636646e+00	8.364410e-01
1660000	-1.552221e+03	1.037086e+01	5.288713e+00	8.474799e-01
1662000	-1.550080e+03	2.292438e+01	4.634594e+00	1.033890e+00
1664000	-1.546712e+03	4.961043e+01	3.527888e+00	6.520325e-01
1666000	-1.566766e+03	2.616339e+01	4.462285e+00	1.449335e+00
1668000	-1.552427e+03	1.148903e+01	5.214671e+00	1.090213e+00
1670000	-1.552406e+03	7.336207e+01	2.765511e+00	3.501289e-01
1672000	-1.531013e+03	1.635515e+01	4.963540e+00	9.874576e-01
1674000	-1.545831e+03	5.726509e+00	5.531512e+00	1.158474e+00
1676000	-1.546011e+03	2.219741e+01	4.647045e+00	1.502060e+00
1678000	-1.543439e+03	8.318851e+00	5.354001e+00	1.715111e+00
1680000	-1.541402e+03	2.101995e+01	4.686054e+00	1.873130e+00
1682000	-1.547627e+03	3.082092e+01	4.236627e+00	1.796156e+00
1684000	-1.543911e+03	4.626814e+00	5.612950e+00	8.469546e-01
1686000	-1.535578e+03	1.760071e+01	4.913172e+00	7.260735e-01
1688000	-1.538332e+03	8.693125e+00	5.329355e+00	1.786241e+00
1690000	-1.537683e+03	2.704896e+01	4.443065e+00	9.800647e-01
1692000	-1.562476e+03	2.034418e+01	4.762840e+00	9.809104e-01
1694000	-1.547469e+03	4.702423e+01	3.613453e+00	9.290896e-01
1696000	-1.538108e+03	8.091973e+00	5.366560e+00	1.715818e+00
1698000	-1.539236e+03	1.475430e+01	5.055979e+00	8.076349e-01
1700000	-1.543320e+03	1.443011e+01	5.038113e+00	1.473455e+00
1702000	-1.558414e+03	3.435361e+01	4.129746e+00	7.271033e-01
1704000	-1.545941e+03	2.782043e+01	4.407374e+00	9.864592e-01
1706000	-1.557976e+03	1.257410e+01	5.160421e+00	1.014520e+00
1708000	-1.537236e+03	2.770460e+01	4.401358e+00	1.234000e+00
1710000	-1.556210e+03	1.815709e+01	4.861686e+00	1.186165e+00
1712000	-1.550452e+03	4.357917e+01	3.754775e+00	6.770384e-01
1714000	-1.535367e+03	2.270612e+01	4.632169e+00	1.302637e+00
1716000	-1.539395e+03	1.799298e+01	4.855250e+00	1.478082e+00
1718000	-1.546495e+03	2.462821e+01	4.565580e+00	7.772737e-01
1720000	-1.545764e+03	1.092634e+01	5.223985e+00	1.480658e+00
1722000	-1.558142e+03	3.373390e+01	4.138491e+00	1.142863e+00
1724000	-1.559181e+03	2.209797e+01	4.675677e+00	1.008975e+00
1726000	-1.555428e+03	2.746312e+01	4.430391e+00	8.414136e-01
1728000	-1.552617e+03	3.423197e+01	4.117622e+00	1.132195e+00
1730000	-1.552475e+03	2.764027e+01	4.395923e+00	1.417492e+00
1732000	-1.543462e+03	5.341494e+01	3.390238e+00	6.820344e-01
1734000	-1.545314e+03	4.407905e+01	3.727535e+00	8.788697e-01
1736000	-1.538754e+03	4.449912e+01	3.710233e+00	9.071842e-01
1738000	-1.547387e+03	1.769553e+01	4.852413e+00	1.831928e+00
1740000	-1.548545e+03	4.373723e+01	3.740342e+00	8.901451e-01
1742000	-1.542563e+03	1.431274e+01	5.020745e+00	1.924067e+00
1744000	-1.551001e+03	1.444420e+01	5.050451e+00	1.223311e+00
1746000	-1.550096e+03	3.776058e+01	3.988486e+00	6.754422e-01
1748000	-1.554915e+03	1.708459e+01	4.916264e+00	1.181488e+00
1750000	-1.552108e+03	1.223543e+01	5.177044e+00	1.042777e+00
1752000	-1.561208e+03	3.149043e+01	4.207756e+00	1.785968e+00
1754000	-1.544313e+03	1.729476e+01	4.916852e+00	9.597901e-01
1756000	-1.548406e+03	4.066208e+00	5.646465e+00	8.327020e-01
1758000	-1.549671e+03	2.079053e+01	4.755464e+00	6.840689e-01
1760000	-1.537051e+03	5.612370e+01	3.290863e+00	8.392316e-01
1762000	-1.543034e+03	1.955461e+01	4.775383e+00	1.516744e+00
1764000	-1.547348e+03	1.801372e+01	4.857850e+00	1.405676e+00
1766000	-1.550364e+03	3.854988e+01	3.939083e+00	1.087620e+00
1768000	-1.546477e+03	4.076637e+01	3.851763e+00	1.031889e+00
1770000	-1.547357e+03	4.601309e+01	3.660794e+00	6.859545e-01
1772000	-1.542079e+03	5.838885e+00	5.528239e+00	1.103242e+00
1774000	-1.541969e+03	2.146413e+01	4.694934e+00	1.246310e+00
1776000	-1.544825e+03	3.156233e+01	4.238956e+00	1.001736e+00
1778000	-1.552410e+03	2.846569e+01	4.381626e+00	9.062380e-01
1780000	-1.540650e+03	1.033696e+01	5.225063e+00	2.050128e+00
1782000	-1.550115e+03	5.131669e+00	5.558605e+00	1.281541e+00
1784000	-1.562474e+03	3.641528e+01	4.028585e+00	1.056398e+00
1786000	-1.544523e+03	3.977536e+01	3.906294e+00	6.678572e-01
1788000	-1.569803e+03	1.569002e+01	4.975332e+00	1.423612e+00
1790000	-1.544608e+03	2.216661e+01	4.664512e+00	1.170959e+00
1792000	-1.540276e+03	1.408322e+01	5.072471e+00	1.164455e+00
1794000	-1.538015e+03	6.287249e+00	5.497009e+00	1.201866e+00
1796000	-1.543191e+03	1.459447e+01	5.026975e+00	1.522665e+00
1798000	-1.551477e+03	2.379873e+01	4.583565e+00	1.227520e+00
1800000	-1.556896e+03	1.976613e+00	5.741341e+00	1.313145e+00
1802000	-1.542228e+03	3.012347e+01	4.315774e+00	7.087923e-01
1804000	-1.559015e+03	2.481616e+01	4.477030e+00	2.478383e+00
1806000	-1.543054e+03	2.578353e+01	4.494522e+00	1.134919e+00
1808000	-1.553790e+03	2.656578e+00	5.737444e+00	6.987565e-01
1810000	-1.543282e+03	3.453847e+01	4.127250e+00	6.005302e-01
1812000	-1.543043e+03	6.155995e+01	3.122754e+00	4.535036e-01
1814000	-1.552847e+03	6.310194e+01	3.070534e+00	5.356743e-01
1816000	-1.556377e+03	1.806000e+01	4.853091e+00	1.453982e+00
1818000	-1.538028e+03	2.371386e+01	4.593412e+00	1.105370e+00
1820000	-1.551777e+03	6.723425e+01	2.938382e+00	6.398438e-01
1822000	-1.546459e+03	1.191529e+01	5.187739e+00	1.163739e+00
1824000	-1.551610e+03	1.984463e+01	4.797911e+00	7.726563e-01
1826000	-1.560190e+03	2.369176e+01	4.555069e+00	1.936034e+00
1828000	-1.538554e+03	2.473803e+01	4.554461e+00	9.026446e-01
1830000	-1.555398e+03	1.488675e+01	5.007009e+00	1.614439e+00
1832000	-1.550547e+03	5.694507e+01	3.270853e+00	6.053745e-01
1834000	-1.548473e+03	3.082214e+01	4.264982e+00	1.151709e+00
1836000	-1.553031e+03	1.173688e+01	5.177364e+00	1.535365e+00
1838000	-1.549854e+03	3.097527e+01	4.273672e+00	8.023285e-01
1840000	-1.535452e+03	1.760113e+01	4.893282e+00	1.117073e+00
1842000	-1.537837e+03	2.888839e+01	4.315603e+00	1.947696e+00
1844000	-1.537982e+03	3.646835e+01	4.038371e+00	7.694359e-01
1846000	-1.532860e+03	6.410014e+00	5.501139e+00	1.006584e+00
1848000	-1.559205e+03	2.373696e+01	4.571734e+00	1.538597e+00
1850000	-1.545088e+03	3.210871e+01	4.223522e+00	8.070957e-01
1852000	-1.554128e+03	1.747492e+01	4.883585e+00	1.434682e+00
1854000	-1.545274e+03	2.009008e+01	4.760125e+00	1.290014e+00
1856000	-1.554660e+03	2.132184e+01	4.710727e+00	1.064638e+00
1858000	-1.542525e+03	4.526559e+01	3.692119e+00	6.123546e-01
1860000	-1.540361e+03	5.105454e+01	3.479390e+00	5.416572e-01
1862000	-1.560226e+03	1.469976e+01	5.028043e+00	1.396880e+00
1864000	-1.535530e+03	6.739844e+01	2.938399e+00	4.750863e-01
1866000	-1.549158e+03	3.247754e+01	4.206747e+00	8.219788e-01
1868000	-1.559260e+03	3.779797e+01	3.954283e+00	1.468274e+00
1870000	-1.572551e+03	2.009849e+01	4.784172e+00	7.954510e-01
1872000	-1.548758e+03	3.023341e+01	4.303399e+00	8.757682e-01
1874000	-1.535302e+03	1.578348e+01	4.987759e+00	1.089419e+00
1876000	-1.540532e+03	-2.203606e-01	5.869631e+00	1.375798e+00
1878000	-1.549134e+03	9.403614e+00	5.325477e+00	1.146015e+00
1880000	-1.549479e+03	2.423347e+01	4.547093e+00	1.563373e+00
1882000	-1.528617e+03	1.248418e+01	5.173382e+00	8.623241e-01
1884000	-1.542094e+03	2.768694e+01	4.412706e+00	1.003330e+00
1886000	-1.546109e+03	2.298685e+01	4.653113e+00	5.867429e-01
1888000	-1.545961e+03	3.180652e+01	4.240669e+00	7.186049e-01
1890000	-1.540295e+03	3.538854e+01	4.078461e+00	8.969344e-01
1892000	-1.547965e+03	3.848185e+01	3.949891e+00	8.915265e-01
1894000	-1.548579e+03	5.090429e+01	3.483229e+00	5.856660e-01
1896000	-1.549500e+03	2.088151e+01	4.699783e+00	1.729352e+00
1898000	-1.545884e+03	7.805240e+00	5.364806e+00	2.034108e+00
1900000	-1.552202e+03	3.118031e+01	4.266662e+00	7.555812e-01
1902000	-1.545536e+03	1.745286e+01	4.897115e+00	1.189801e+00
1904000	-1.534961e+03	4.266984e+01	3.781771e+00	8.959008e-01
1906000	-1.559749e+03	1.448153e+01	5.037440e+00	1.434917e+00
1908000	-1.549442e+03	7.784724e+00	5.385834e+00	1.676971e+00
1910000	-1.542606e+03	3.107626e+01	4.263548e+00	9.300287e-01
1912000	-1.541954e+03	3.712845e+01	3.995450e+00	1.139422e+00
1914000	-1.545816e+03	-3.357629e+00	6.002647e+00	2.348519e+00
1916000	-1.528712e+03	2.881657e+01	4.348732e+00	1.282068e+00
1918000	-1.539794e+03	4.100145e+01	3.859169e+00	6.116664e-01
1920000	-1.561565e+03	2.434121e+01	4.549827e+00	1.397654e+00
1922000	-1.538969e+03	3.859872e+01	3.941990e+00	9.676590e-01
1924000	-1.545564e+03	1.181087e+01	5.188096e+00	1.261515e+00
1926000	-1.549384e+03	1.026703e+01	5.288861e+00	9.486199e-01
1928000	-1.540766e+03	1.585095e+01	4.989970e+00	9.791851e-01
1930000	-1.542974e+03	1.267361e+01	5.148880e+00	1.131107e+00
1932000	-1.553798e+03	3.818466e+01	3.961523e+00	9.052625e-01
1934000	-1.548072e+03	1.519885e+01	5.009362e+00	1.257000e+00
1936000	-1.540240e+03	1.876651e+01	4.849291e+00	8.230342e-01
1938000	-1.549917e+03	1.509843e+01	5.004171e+00	1.457459e+00
1940000	-1.549648e+03	1.785130e+01	4.876137e+00	1.205563e+00
1942000	-1.545698e+03	4.022858e+01	3.869940e+00	1.115875e+00
1944000	-1.558403e+03	1.283067e+01	5.087736e+00	2.127005e+00
1946000	-1.542542e+03	1.313065e+01	5.116627e+00	1.280520e+00
1948000	-1.548499e+03	2.187642e+01	4.642161e+00	1.924484e+00
1950000	-1.546563e+03	1.771713e+01	4.884962e+00	1.165286e+00
1952000	-1.545925e+03	4.132499e+01	3.850427e+00	5.066878e-01
1954000	-1.550642e+03	2.541951e+01	4.510762e+00	1.151078e+00
1956000	-1.548096e+03	2.074576e+01	4.718538e+00	1.480877e+00
1958000	-1.545397e+03	1.109872e+01	5.223310e+00	1.320747e+00
1960000	-1.544895e+03	1.981879e+01	4.791145e+00	9.346238e-01
1962000	-1.537922e+03	3.113083e+01	4.269734e+00	7.356525e-01
1964000	-1.535896e+03	8.743193e+00	5.309997e+00	2.087447e+00
1966000	-1.550056e+03	2.005675e+01	4.778757e+00	9.464398e-01
1968000	-1.546458e+03	2.322982e+01	4.608041e+00	1.282703e+00
1970000	-1.547737e+03	1.036820e+01	5.277178e+00	1.060900e+00
1972000	-1.531469e+03	2.989010e+01	4.312409e+00	1.017389e+00
1974000	-1.552262e+03	4.655326e+01	3.632820e+00	8.849736e-01
1976000	-1.544452e+03	3.862651e+01	3.945551e+00	8.528178e-01
1978000	-1.536277e+03	1.791062e+01	4.860511e+00	1.455946e+00
1980000	-1.538343e+03	1.813441e+01	4.863865e+00	1.165600e+00
1982000	-1.546509e+03	5.295439e+01	3.416190e+00	4.078985e-01
1984000	-1.551241e+03	6.345987e+01	3.063407e+00	4.015138e-01
1986000	-1.553077e+03	2.312708e+01	4.598897e+00	1.577056e+00
1988000	-1.557488e+03	7.412791e+01	2.742466e+00	3.899272e-01
1990000	-1.547333e+03	8.383742e+01	2.482247e+00	2.769821e-01
1992000	-1.542487e+03	1.691218e+00	5.752751e+00	1.406813e+00
1994000	-1.555083e+03	2.649221e+01	4.474745e+00	8.515826e-01
1996000	-1.550516e+03	2.320475e+01	4.627384e+00	9.037163e-01
1998000	-1.533012e+03	3.761717e+01	3.995670e+00	6.453900e-01
2000000	-1.544364e+03	4.494307e+01	3.688812e+00	1.021222e+00
2002000	-1.560471e+03	2.385361e+01	4.560539e+00	1.658419e+00
2004000	-1.537875e+03	1.211750e+01	5.192644e+00	8.703145e-01
2006000	-1.556841e+03	5.836187e+01	3.229797e+00	4.052967e-01
2008000	-1.559475e+03	2.846510e+01	4.351543e+00	1.571226e+00
2010000	-1.544061e+03	3.652557e+01	4.020867e+00	1.130990e+00
2012000	-1.544819e+03	7.651352e+00	5.411884e+00	1.344528e+00
2014000	-1.551809e+03	3.408720e+01	4.136548e+00	8.348235e-01
2016000	-1.550160e+03	1.433502e+01	5.055131e+00	1.243102e+00
2018000	-1.570221e+03	1.831764e+01	4.851818e+00	1.221636e+00
2020000	-1.554192e+03	2.051951e+01	4.735627e+00	1.358371e+00
2022000	-1.547504e+03	3.326092e+01	4.171414e+00	8.518477e-01
2024000	-1.537371e+03	6.427825e+00	5.487080e+00	1.235836e+00
2026000	-1.539066e+03	1.219262e+01	5.154561e+00	1.505666e+00
2028000	-1.559466e+03	8.801617e+00	5.378752e+00	7.871007e-01
2030000	-1.548077e+03	5.006108e+01	3.510078e+00	6.890467e-01
2032000	-1.529605e+03	9.140627e+00	5.310783e+00	1.675724e+00
2034000	-1.536332e+03	4.900483e+01	3.552956e+00	5.753935e-01
2036000	-1.545258e+03	2.830149e+01	4.388236e+00	9.250551e-01
2038000	-1.544458e+03	7.982796e+00	5.423245e+00	8.106275e-01
2040000	-1.527151e+03	2.973294e+01	4.307295e+00	1.288954e+00
2042000	-1.547366e+03	3.880258e+01	3.946084e+00	6.637533e-01
2044000	-1.530531e+03	1.803613e+01	4.849623e+00	1.546815e+00
2046000	-1.532684e+03	3.682520e+01	4.009775e+00	1.097667e+00
2048000	-1.550623e+03	5.821358e+00	5.536942e+00	9.688757e-01
2050000	-1.533456e+03	2.452142e+01	4.564769e+00	9.011753e-01
2052000	-1.548477e+03	1.323466e+01	5.091699e+00	1.647851e+00
2054000	-1.545923e+03	1.596314e+01	4.964665e+00	1.357592e+00
2056000	-1.548410e+03	1.539701e+01	4.942853e+00	2.348604e+00
2058000	-1.535586e+03	4.902880e+00	5.577461e+00	1.183351e+00
2060000	-1.545701e+03	2.873761e+01	4.359824e+00	1.115377e+00
2062000	-1.541991e+03	5.156525e+01	3.462849e+00	4.900719e-01
2064000	-1.541154e+03	3.102122e+01	4.248679e+00	1.321941e+00
2066000	-1.556932e+03	3.344143e+01	4.155119e+00	1.048717e+00
2068000	-1.554485e+03	2.920529e+01	4.347487e+00	9.209600e-01
2070000	-1.532894e+03	5.753373e+00	5.494343e+00	1.782574e+00
2072000	-1.547702e+03	3.864139e+01	3.940896e+00	9.517507e-01
2074000	-1.546108e+03	4.431213e+01	3.702248e+00	1.301778e+00
2076000	-1.552190e+03	5.324424e+01	3.396594e+00	6.722924e-01
2078000	-1.535029e+03	2.928133e+01	4.325137e+00	1.341942e+00
2080000	-1.546140e+03	3.077563e+01	4.267219e+00	1.147657e+00
2082000	-1.569510e+03	2.968588e+01	4.319765e+00	1.057249e+00
2084000	-1.550783e+03	2.879910e+01	4.349272e+00	1.287559e+00
2086000	-1.543309e+03	3.296425e+01	4.187355e+00	7.807779e-01
2088000	-1.532753e+03	4.343452e+01	3.751978e+00	8.934877e-01
2090000	-1.549233e+03	4.055790e+01	3.869674e+00	7.932002e-01
2092000	-1.542124e+03	1.611058e+01	4.977593e+00	9.592060e-01
2094000	-1.550622e+03	1.059274e+01	5.213133e+00	2.014982e+00
2096000	-1.549814e+03	4.917604e+01	3.550632e+00	4.672436e-01
2098000	-1.552808e+03	3.270702e+01	4.204805e+00	6.370259e-01
2100000	-1.549005e+03	7.673755e+00	5.422583e+00	1.131454e+00
2102000	-1.552033e+03	3.776863e+01	3.991221e+00	6.013235e-01
2104000	-1.546542e+03	4.893666e+01	3.549448e+00	7.387627e-01
2106000	-1.544323e+03	1.546239e+01	4.997133e+00	1.229323e+00
2108000	-1.556271e+03	3.894338e+01	3.927803e+00	9.705371e-01
2110000	-1.551009e+03	4.776637e+01	3.585322e+00	9.400671e-01
2112000	-1.535082e+03	1.340502e+01	5.122823e+00	8.893684e-01
2114000	-1.544042e+03	2.519489e+01	4.510852e+00	1.373772e+00
2116000	-1.553399e+03	5.338637e+01	3.394250e+00	5.966504e-01
2118000	-1.530989e+03	3.148193e+01	4.243822e+00	9.715241e-01
2120000	-1.535855e+03	1.436611e+01	5.061448e+00	1.091504e+00
2122000	-1.564546e+03	3.757273e+01	3.980860e+00	1.047802e+00
2124000	-1.547660e+03	3.967904e+01	3.909561e+00	6.836078e-01
2126000	-1.549227e+03	4.652551e+01	3.626858e+00	1.071006e+00
2128000	-1.544208e+03	3.636555e+01	4.010194e+00	1.547227e+00
2130000	-1.533913e+03	2.725682e+01	4.403056e+00	1.644582e+00
2132000	-1.560581e+03	1.810992e+01	4.849975e+00	1.466024e+00
2134000	-1.557652e+03	2.307802e+01	4.512136e+00	3.463184e+00
2136000	-1.550628e+03	1.525089e+01	4.999012e+00	1.404543e+00
2138000	-1.547947e+03	2.359719e+01	4.594229e+00	1.204892e+00
2140000	-1.538678e+03	4.913955e+01	3.535646e+00	9.112638e-01
2142000	-1.533036e+03	3.037741e+01	4.285760e+00	1.127816e+00
2144000	-1.544772e+03	4.204412e+01	3.817335e+00	6.195187e-01
2146000	-1.540837e+03	2.831282e+01	4.391452e+00	8.430923e-01
2148000	-1.550925e+03	2.074072e+01	4.754686e+00	7.496747e-01
2150000	-1.547129e+03	3.105406e+01	4.267751e+00	8.572113e-01
2152000	-1.535775e+03	2.025403e+01	4.775652e+00	8.118790e-01
2154000	-1.557069e+03	3.941924e+01	3.927288e+00	5.073129e-01
2156000	-1.546172e+03	2.183236e+01	4.666180e+00	1.470717e+00
2158000	-1.545517e+03	2.010479e+01	4.749023e+00	1.500575e+00
2160000	-1.549065e+03	8.898946e+00	5.347539e+00	1.251605e+00
2162000	-1.546046e+03	1.043316e+01	5.281691e+00	9.134275e-01
2164000	-1.558033e+03	3.986984e+01	3.899006e+00	7.533779e-01
2166000	-1.554174e+03	1.556468e+01	5.008101e+00	9.154567e-01
2168000	-1.558451e+03	1.939159e+01	4.789019e+00	1.404663e+00
2170000	-1.548435e+03	7.284320e+00	5.419700e+00	1.572238e+00
2172000	-1.547771e+03	1.595803e+01	4.944871e+00	1.748198e+00
2174000	-1.546423e+03	5.834124e+01	3.225315e+00	5.597006e-01
2176000	-1.546788e+03	3.154985e+01	4.236957e+00	1.059705e+00
2178000	-1.555428e+03	1.180673e+01	5.203899e+00	9.720960e-01
2180000	-1.546478e+03	2.011206e+01	4.782503e+00	8.155500e-01
2182000	-1.542769e+03	5.210219e+01	3.428360e+00	9.175080e-01
2184000	-1.555005e+03	5.794793e+01	3.237284e+00	5.961985e-01
2186000	-1.558473e+03	1.772558e+01	4.869324e+00	1.466204e+00
2188000	-1.538559e+03	2.695103e+01	4.450179e+00	9.236950e-01
2190000	-1.546892e+03	1.741861e+01	4.903217e+00	1.103874e+00
2192000	-1.540029e+03	3.320993e+01	4.174664e+00	8.277600e-01
2194000	-1.531306e+03	7.372145e+01	2.748997e+00	5.673689e-01
2196000	-1.547178e+03	3.859718e+01	3.924685e+00	1.393288e+00
2198000	-1.546505e+03	4.446881e+01	3.723544e+00	5.923430e-01
2200000	-1.553626e+03	1.020037e+01	5.243515e+00	1.846435e+00
2202000	-1.536341e+03	1.305534e+01	5.138616e+00	9.419534e-01
2204000	-1.554728e+03	2.500785e+01	4.518508e+00	1.397233e+00
2206000	-1.559334e+03	7.910307e+01	2.601778e+00	4.844523e-01
2208000	-1.526634e+03	2.120224e+01	4.678850e+00	1.839242e+00
2210000	-1.542258e+03	2.297831e+01	4.623573e+00	1.209637e+00
2212000	-1.538007e+03	3.380917e+01	4.143474e+00	9.515700e-01
2214000	-1.554384e+03	3.976073e+01	3.892668e+00	1.019315e+00
2216000	-1.549375e+03	3.235100e+01	4.214635e+00	7.678975e-01
2218000	-1.543625e+03	1.764096e+01	4.854704e+00	1.840950e+00
2220000	-1.540157e+03	3.625828e+01	4.027756e+00	1.233242e+00
2222000	-1.541573e+03	3.569705e+01	4.074027e+00	6.932838e-01
2224000	-1.545189e+03	4.294248e+01	3.778400e+00	7.092328e-01
2226000	-1.536654e+03	3.775082e+01	3.993874e+00	5.550843e-01
2228000	-1.532202e+03	3.662283e+01	4.025565e+00	9.211432e-01
2230000	-1.556903e+03	2.336137e+01	4.606444e+00	1.184601e+00
2232000	-1.547476e+03	2.397830e+01	4.600799e+00	6.859400e-01
2234000	-1.542711e+03	3.710213e+01	4.009490e+00	8.275778e-01
2236000	-1.544033e+03	1.367518e+01	5.089354e+00	1.251799e+00
2238000	-1.533683e+03	1.856404e+01	4.827093e+00	1.468194e+00
2240000	-1.542814e+03	1.701524e+01	4.909083e+00	1.391890e+00
2242000	-1.556849e+03	1.732872e+01	4.907157e+00	1.116263e+00
2244000	-1.535673e+03	1.495307e+01	5.011722e+00	1.457321e+00
2246000	-1.543638e+03	4.707607e+01	3.608465e+00	1.010372e+00
2248000	-1.548856e+03	1.023006e+01	5.255313e+00	1.599807e+00
2250000	-1.548903e+03	2.202262e+01	4.656111e+00	1.488847e+00
2252000	-1.546963e+03	1.254564e+01	5.123332e+00	1.739156e+00
2254000	-1.544852e+03	3.293534e+01	4.172931e+00	1.142377e+00
2256000	-1.549490e+03	4.459131e+01	3.695559e+00	1.196891e+00
2258000	-1.546244e+03	2.524901e+01	4.508804e+00	1.363451e+00
2260000	-1.555993e+03	1.582691e+01	4.981375e+00	1.169595e+00
2262000	-1.547512e+03	3.479419e+01	4.101630e+00	9.451511e-01
2264000	-1.559436e+03	2.907097e+01	4.363261e+00	7.060161e-01
2266000	-1.546476e+03	4.897346e+01	3.542534e+00	8.898418e-01
2268000	-1.550119e+03	3.448182e+01	4.116772e+00	9.022486e-01
2270000	-1.545339e+03	1.950401e+01	4.816506e+00	7.400590e-01
2272000	-1.553213e+03	4.122252e+01	3.839664e+00	8.789651e-01
2274000	-1.542656e+03	2.492330e+01	4.551283e+00	7.847065e-01
2276000	-1.543274e+03	1.709630e+01	4.911953e+00	1.254441e+00
2278000	-1.556941e+03	2.350421e+01	4.621070e+00	7.359717e-01
2280000	-1.544364e+03	3.753843e+01	4.002863e+00	5.507335e-01
2282000	-1.554950e+03	2.233529e+01	4.660468e+00	1.085936e+00
2284000	-1.551337e+03	3.289401e+01	4.172828e+00	1.186083e+00
2286000	-1.538777e+03	3.552398e+00	5.644759e+00	1.375690e+00
2288000	-1.547057e+03	2.109607e+01	4.710825e+00	1.288391e+00
2290000	-1.545836e+03	2.833624e+01	4.392703e+00	7.922104e-01
2292000	-1.538117e+03	3.327836e+01	4.161204e+00	1.070702e+00
2294000	-1.550353e+03	1.414557e+01	5.044101e+00	1.643349e+00
2296000	-1.548011e+03	9.504384e+00	5.327414e+00	1.010145e+00
2298000	-1.577097e+03	2.225749e+01	4.664724e+00	1.075684e+00
2300000	-1.546500e+03	1.121450e+01	5.207702e+00	1.493817e+00
2302000	-1.539040e+03	2.873352e+01	4.367755e+00	9.441959e-01
2304000	-1.553582e+03	2.689364e+01	4.443275e+00	1.130839e+00
2306000	-1.556188e+03	4.344085e+01	3.754742e+00	8.162016e-01
2308000	-1.537025e+03	1.222871e+01	5.175595e+00	1.076522e+00
2310000	-1.540831e+03	2.587417e+01	4.490946e+00	1.121048e+00
2312000	-1.540845e+03	5.487602e+00	5.552491e+00	1.031870e+00
2314000	-1.542564e+03	2.731413e+01	4.423595e+00	1.138448e+00
2316000	-1.542099e+03	3.433585e+01	4.118192e+00	1.014959e+00
2318000	-1.546861e+03	7.986324e+00	5.378903e+00	1.599690e+00
2320000	-1.542534e+03	2.616240e+01	4.468266e+00	1.321141e+00
2322000	-1.547414e+03	4.971139e+01	3.516818e+00	8.538880e-01
2324000	-1.548388e+03	9.405999e+00	5.300613e+00	1.595388e+00
2326000	-1.556361e+03	5.288409e+01	3.410058e+00	6.512952e-01
2328000	-1.539564e+03	1.453134e+01	5.034051e+00	1.450049e+00
2330000	-1.544176e+03	1.308974e+01	5.126553e+00	1.134390e+00
2332000	-1.555988e+03	1.371847e+01	5.080441e+00	1.377680e+00
2334000	-1.553867e+03	2.300486e+01	4.650412e+00	6.247507e-01
2336000	-1.540036e+03	1.993452e+01	4.771141e+00	1.222565e+00
2338000	-1.552687e+03	2.443403e+01	4.532211e+00	1.678995e+00
2340000	-1.540617e+03	7.610789e+01	2.687404e+00	3.625015e-01
2342000	-1.548577e+03	1.969254e+01	4.795777e+00	9.676456e-01
2344000	-1.560203e+03	1.139508e+01	5.198282e+00	1.487994e+00
2346000	-1.540237e+03	3.008159e+00	5.676305e+00	1.381764e+00
2348000	-1.534842e+03	2.893033e+01	4.363272e+00	8.464027e-01
2350000	-1.553042e+03	5.895489e+00	5.493213e+00	1.660314e+00
2352000	-1.538882e+03	1.718052e+01	4.905218e+00	1.302602e+00
2354000	-1.550600e+03	2.601134e+01	4.480399e+00	1.210654e+00
2356000	-1.553777e+03	1.104883e+01	5.247080e+00	9.323854e-01
2358000	-1.545446e+03	3.412962e+01	4.114250e+00	1.313536e+00
2360000	-1.549291e+03	2.101184e+01	4.688949e+00	1.821659e+00
2362000	-1.542368e+03	3.434648e+01	4.117357e+00	1.023886e+00
2364000	-1.545065e+03	4.009821e+01	3.888475e+00	7.857080e-01
2366000	-1.543302e+03	2.458219e+01	4.568926e+00	7.526221e-01
2368000	-1.552974e+03	5.927906e+01	3.189499e+00	6.974633e-01
2370000	-1.540695e+03	1.801890e+01	4.880539e+00	9.509085e-01
2372000	-1.538259e+03	4.733199e+01	3.609964e+00	7.144316e-01
2374000	-1.556206e+03	8.674895e+01	2.407006e+00	3.279190e-01
2376000	-1.563047e+03	4.927756e+01	3.511041e+00	1.446139e+00
2378000	-1.561833e+03	1.853624e+01	4.849142e+00	1.056285e+00
2380000	-1.543798e+03	2.291919e+01	4.629488e+00	1.145426e+00
2382000	-1.551125e+03	4.373071e+00	5.576760e+00	1.725296e+00
2384000	-1.545090e+03	3.118780e+01	4.246610e+00	1.202327e+00
2386000	-1.552223e+03	2.607333e+01	4.480099e+00	1.155133e+00
2388000	-1.538991e+03	1.249831e+00	5.745366e+00	1.972254e+00
2390000	-1.548772e+03	1.876166e+01	4.799918e+00	1.815272e+00
2392000	-1.540827e+03	4.499468e+01	3.689955e+00	9.397613e-01
2394000	-1.548731e+03	1.497693e+01	5.027268e+00	1.134589e+00
2396000	-1.555342e+03	2.173209e+01	4.685113e+00	1.180364e+00
2398000	-1.549185e+03	4.648337e+01	3.647402e+00	5.688386e-01
2400000	-1.541366e+03	1.391996e+01	5.085828e+00	1.073900e+00
2402000	-1.569771e+03	3.387078e+01	4.124580e+00	1.330603e+00
2404000	-1.543415e+03	6.449962e+01	3.027691e+00	4.911970e-01
2406000	-1.536954e+03	1.565140e+01	4.984492e+00	1.284727e+00
2408000	-1.542600e+03	2.386585e+01	4.583939e+00	1.152527e+00
2410000	-1.544447e+03	1.916570e+01	4.816547e+00	1.077558e+00
2412000	-1.545383e+03	5.814914e+01	3.233322e+00	5.129620e-01
2414000	-1.550715e+03	2.561118e+01	4.500911e+00	1.170261e+00
2416000	-1.555528e+03	3.146442e+01	4.228502e+00	1.337752e+00
2418000	-1.548949e+03	5.023906e+01	3.503747e+00	6.850067e-01
2420000	-1.548293e+03	5.387109e+01	3.380531e+00	5.021207e-01
2422000	-1.544755e+03	2.438179e+01	4.560578e+00	1.129411e+00
2424000	-1.546864e+03	4.013055e+01	3.874281e+00	1.105863e+00
2426000	-1.537787e+03	1.960595e+01	4.771565e+00	1.542554e+00
2428000	-1.544538e+03	3.327689e+01	4.133432e+00	1.717803e+00
2430000	-1.548724e+03	3.058436e+01	4.266109e+00	1.364017e+00
2432000	-1.550278e+03	2.313042e+01	4.595987e+00	1.634759e+00
2434000	-1.557488e+03	3.581712e+01	4.024209e+00	1.759343e+00
2436000	-1.564347e+03	2.496181e+01	4.527308e+00	1.255625e+00
2438000	-1.547631e+03	3.542581e+01	4.086402e+00	6.721256e-01
2440000	-1.534741e+03	2.907734e+01	4.343927e+00	1.127905e+00
2442000	-1.554614e+03	2.605580e+01	4.454798e+00	1.718867e+00
2444000	-1.546564e+03	3.731758e+01	3.986690e+00	1.161864e+00
2446000	-1.544591e+03	2.803319e+01	4.365015e+00	1.705046e+00
2448000	-1.535940e+03	9.451951e+00	5.317908e+00	1.234990e+00
2450000	-1.546042e+03	1.172657e+01	5.200742e+00	1.110836e+00
2452000	-1.542959e+03	2.092433e+01	4.704851e+00	1.582544e+00
2454000	-1.541094e+03	1.608808e+01	4.979888e+00	9.372212e-01
2456000	-1.545347e+03	2.301702e+01	4.647327e+00	6.766096e-01
2458000	-1.547696e+03	3.210445e+01	4.217312e+00	9.532077e-01
2460000	-1.538600e+03	2.559943e+01	4.519355e+00	7.875974e-01
2462000	-1.532541e+03	3.368201e+01	4.143471e+00	1.078790e+00
2464000	-1.554417e+03	2.025160e+00	5.756829e+00	1.004420e+00
2466000	-1.552637e+03	1.193980e+01	5.180046e+00	1.282459e+00
2468000	-1.537959e+03	2.166166e+01	4.697114e+00	1.004003e+00
2470000	-1.538686e+03	4.584034e+01	3.669269e+00	6.358576e-01
2472000	-1.553216e+03	5.258879e+00	5.545239e+00	1.386793e+00
2474000	-1.548331e+03	2.016521e+01	4.750015e+00	1.420006e+00
2476000	-1.545560e+03	5.155056e+01	3.457789e+00	6.456607e-01
2478000	-1.554544e+03	1.957701e+01	4.748212e+00	2.044827e+00
2480000	-1.553165e+03	1.406232e+01	5.105213e+00	5.643879e-01
2482000	-1.537963e+03	1.778209e+01	4.854171e+00	1.710409e+00
2484000	-1.557917e+03	2.876165e+01	4.348265e+00	1.347347e+00
2486000	-1.551453e+03	1.864094e+01	4.823261e+00	1.467911e+00
2488000	-1.538043e+03	4.319890e+01	3.770525e+00	6.538725e-01
2490000	-1.552274e+03	9.650870e+00	5.326016e+00	8.890042e-01
2492000	-1.542690e+03	3.355421e+01	4.170786e+00	5.730920e-01
2494000	-1.553395e+03	2.092032e+01	4.682682e+00	2.042196e+00
2496000	-1.549839e+03	6.381660e+00	5.468363e+00	1.611887e+00
2498000	-1.554838e+03	3.525855e+01	4.080698e+00	9.740535e-01
2500000	-1.559138e+03	2.135269e+01	4.663617e+00	2.003374e+00
2502000	-1.559976e+03	1.102164e+01	5.200156e+00	1.826638e+00
2504000	-1.536170e+03	1.425163e+01	5.062952e+00	1.177305e+00
2506000	-1.554489e+03	4.726552e+01	3.620680e+00	4.952825e-01
2508000	-1.555838e+03	1.778144e+01	4.860831e+00	1.578788e+00
2510000	-1.543528e+03	3.380078e+01	4.154122e+00	7.125045e-01
2512000	-1.550103e+03	3.549856e+01	4.066889e+00	1.060829e+00
2514000	-1.540968e+03	6.835281e+00	5.448603e+00	1.507778e+00
2516000	-1.549153e+03	5.396994e+01	3.362728e+00	9.119321e-01
2518000	-1.542059e+03	3.083627e+01	4.267146e+00	1.088665e+00
2520000	-1.545361e+03	2.848533e+01	4.389785e+00	7.071975e-01
2522000	-1.552292e+03	3.855541e+01	3.949495e+00	8.276365e-01
2524000	-1.537713e+03	1.209581e+01	5.164919e+00	1.408714e+00
2526000	-1.540742e+03	3.029143e+00	5.669788e+00	1.471717e+00
2528000	-1.551347e+03	1.252512e+01	5.149790e+00	1.262536e+00
2530000	-1.543477e+03	9.374256e+00	5.263463e+00	2.306036e+00
2532000	-1.544920e+03	4.371700e+01	3.737727e+00	9.777638e-01
2534000	-1.548280e+03	1.803813e+01	4.849805e+00	1.541191e+00
2536000	-1.539471e+03	4.025707e+01	3.874093e+00	9.840174e-01
2538000	-1.547465e+03	1.857993e+01	4.850661e+00	9.823752e-01
2540000	-1.535517e+03	2.349092e+01	4.595409e+00	1.286399e+00
2542000	-1.550615e+03	3.872894e+01	3.953106e+00	5.659924e-01
2544000	-1.541441e+03	1.782596e+01	4.885565e+00	1.044530e+00
2546000	-1.552569e+03	3.558999e+01	4.077293e+00	7.230927e-01
2548000	-1.550876e+03	9.989071e+00	5.247752e+00	1.979778e+00
2550000	-1.551014e+03	5.682725e+01	3.283061e+00	3.643464e-01
2552000	-1.542665e+03	2.861331e+01	4.379616e+00	8.028802e-01
2554000	-1.539241e+03	1.637124e+01	4.956675e+00	1.104923e+00
2556000	-1.542534e+03	3.090513e+01	4.255717e+00	1.278416e+00
2558000	-1.543202e+03	2.910066e+01	4.352452e+00	9.155192e-01
2560000	-1.545087e+03	2.168095e+01	4.702788e+00	8.682517e-01
2562000	-1.545102e+03	1.275783e+01	5.126981e+00	1.458231e+00
2564000	-1.561762e+03	2.075638e+01	4.723341e+00	1.372111e+00
2566000	-1.539809e+03	1.834294e+01	4.828413e+00	1.662909e+00
2568000	-1.548567e+03	8.228036e+01	2.518954e+00	4.211378e-01
2570000	-1.563949e+03	4.949580e+01	3.536114e+00	5.422653e-01
2572000	-1.551955e+03	5.014462e+01	3.513440e+00	5.132602e-01
2574000	-1.543916e+03	3.898803e+01	3.925377e+00	9.854373e-01
2576000	-1.543658e+03	3.403518e+01	4.146685e+00	6.508637e-01
2578000	-1.555625e+03	2.054537e+01	4.744151e+00	1.159014e+00
2580000	-1.545932e+03	1.226681e+01	5.119101e+00	2.097720e+00
2582000	-1.538267e+03	2.601477e+01	4.470866e+00	1.412668e+00
2584000	-1.559913e+03	1.201158e+01	5.158502e+00	1.612943e+00
2586000	-1.545111e+03	3.221675e+00	5.639550e+00	1.795558e+00
2588000	-1.548725e+03	1.170919e+01	5.179097e+00	1.530755e+00
2590000	-1.541611e+03	1.013589e+01	5.280183e+00	1.238259e+00
2592000	-1.542283e+03	1.890769e+01	4.806992e+00	1.527149e+00
2594000	-1.558166e+03	2.304122e+01	4.624673e+00	1.123768e+00
2596000	-1.543777e+03	4.198721e+01	3.817650e+00	6.684511e-01
2598000	-1.556413e+03	3.576532e+01	4.078368e+00	5.223509e-01
2600000	-1.543815e+03	3.353325e+01	4.147675e+00	1.129786e+00
2602000	-1.540388e+03	1.713669e+01	4.930278e+00	8.547362e-01
2604000	-1.528007e+03	3.551392e+01	4.079664e+00	7.431110e-01
2606000	-1.556599e+03	5.592826e+01	3.311891e+00	4.210896e-01
2608000	-1.544564e+03	1.580207e+01	4.933640e+00	2.123573e+00
2610000	-1.563019e+03	9.434022e+01	2.226696e+00	2.296791e-01
2612000	-1.551176e+03	2.916387e+01	4.354858e+00	7.990079e-01
2614000	-1.555891e+03	5.048052e+01	3.486852e+00	9.092538e-01
2616000	-1.550565e+03	4.066132e+01	3.874060e+00	5.805723e-01
2618000	-1.556666e+03	2.424332e+01	4.566289e+00	1.147175e+00
2620000	-1.540366e+03	1.859083e+01	4.842557e+00	1.132808e+00
2622000	-1.535741e+03	2.227394e+01	4.638818e+00	1.596460e+00
2624000	-1.562855e+03	4.491093e+01	3.704719e+00	6.387037e-01
2626000	-1.529878e+03	4.353028e-01	5.797192e+00	1.919506e+00
2628000	-1.551904e+03	2.221488e+01	4.670152e+00	1.006125e+00
2630000	-1.547443e+03	2.985108e+01	4.307503e+00	1.166169e+00
2632000	-1.542568e+03	1.762331e+01	4.885575e+00	1.246984e+00
2634000	-1.545999e+03	3.640787e+01	4.046050e+00	6.467750e-01
2636000	-1.546992e+03	1.871759e+01	4.830117e+00	1.254217e+00
2638000	-1.541861e+03	1.656429e+01	4.939156e+00	1.253531e+00
2640000	-1.553488e+03	2.420512e+01	4.574065e+00	1.021250e+00
2642000	-1.540904e+03	3.144415e+01	4.250603e+00	8.553404e-01
2644000	-1.534833e+03	5.664087e+01	3.270636e+00	9.159680e-01
2646000	-1.538637e+03	2.604871e+01	4.492020e+00	9.234572e-01
2648000	-1.537630e+03	4.861711e+01	3.558984e+00	7.997862e-01
2650000	-1.536226e+03	1.247971e+01	5.134194e+00	1.600672e+00
2652000	-1.543897e+03	1.677880e+01	4.912238e+00	1.566343e+00
2654000	-1.544185e+03	2.786655e+01	4.385182e+00	1.427147e+00
2656000	-1.557839e+03	1.742914e+01	4.904842e+00	1.061389e+00
2658000	-1.534877e+03	4.113287e+01	3.852737e+00	6.410127e-01
2660000	-1.541192e+03	3.993399e+01	3.893991e+00	8.133069e-01
2662000	-1.547414e+03	1.898540e+01	4.839008e+00	8.089764e-01
2664000	-1.554056e+03	3.865910e+01	3.920311e+00	1.438855e+00
2666000	-1.546688e+03	2.987034e+01	4.320576e+00	8.546748e-01
2668000	-1.534916e+03	3.716509e+01	4.006790e+00	8.295641e-01
2670000	-1.559885e+03	1.679862e+01	4.919555e+00	1.402895e+00
2672000	-1.540966e+03	2.597989e+01	4.496853e+00	8.885611e-01
2674000	-1.544344e+03	2.478030e+01	4.554013e+00	8.698619e-01
2676000	-1.554777e+03	1.659193e+01	4.946550e+00	1.081538e+00
2678000	-1.544834e+03	4.824175e+01	3.575438e+00	7.306989e-01
2680000	-1.548394e+03	3.595884e+00	5.642955e+00	1.363064e+00
2682000	-1.546589e+03	3.630767e+01	4.036874e+00	9.658674e-01
2684000	-1.542041e+03	2.510070e+01	4.530434e+00	1.050169e+00
2686000	-1.550037e+03	2.746947e+01	4.398853e+00	1.524034e+00
2688000	-1.540752e+03	1.464294e+01	5.043780e+00	1.152125e+00
2690000	-1.538422e+03	2.894583e+01	4.370923e+00	6.619655e-01
2692000	-1.546455e+03	3.459739e+01	4.107541e+00	1.003093e+00
2694000	-1.545709e+03	3.354312e+01	4.148870e+00	1.092147e+00
2696000	-1.537001e+03	-2.126760e+00	5.981646e+00	1.456211e+00
2698000	-1.539476e+03	1.968664e+01	4.742885e+00	2.043500e+00
2700000	-1.538091e+03	1.191086e+01	5.184511e+00	1.228247e+00
2702000	-1.535896e+03	1.824951e+01	4.849662e+00	1.332654e+00
2704000	-1.540435e+03	9.706695e+00	5.277785e+00	1.711308e+00
2706000	-1.536834e+03	5.340924e+00	5.546684e+00	1.279585e+00
2708000	-1.543318e+03	7.777725e+00	5.378180e+00	1.821264e+00
2710000	-1.538893e+03	4.887956e+01	3.554863e+00	6.489635e-01
2712000	-1.564691e+03	2.058347e+01	4.732624e+00	1.355617e+00
2714000	-1.539178e+03	5.630820e+01	3.298370e+00	4.352494e-01
2716000	-1.544856e+03	2.641378e+01	4.444103e+00	1.592717e+00
2718000	-1.537309e+03	9.345950e-01	5.766291e+00	1.936393e+00
2720000	-1.544440e+03	4.143525e+01	3.830751e+00	8.902299e-01
2722000	-1.555613e+03	2.186528e+01	4.703139e+00	6.767236e-01
2724000	-1.539204e+03	2.868589e+01	4.367358e+00	1.000573e+00
2726000	-1.547752e+03	3.428509e+01	4.139231e+00	5.744224e-01
2728000	-1.557457e+03	3.074716e+01	4.272188e+00	1.063922e+00
2730000	-1.550630e+03	3.553198e+01	4.063740e+00	1.102086e+00
2732000	-1.544222e+03	8.097009e+01	2.555503e+00	3.448329e-01
2734000	-1.537200e+03	2.700028e+01	4.459133e+00	6.805894e-01
2736000	-1.547765e+03	2.988554e+01	4.313159e+00	1.005160e+00
2738000	-1.538008e+03	4.601251e+01	3.661236e+00	6.749068e-01
2740000	-1.551976e+03	1.886789e+01	4.843763e+00	8.317207e-01
2742000	-1.551027e+03	9.788570e+00	5.296738e+00	1.283402e+00
2744000	-1.543342e+03	2.770730e+01	4.403374e+00	1.187138e+00
2746000	-1.551301e+03	-1.702301e+01	7.005755e+00	1.078570e+00
2748000	-1.552376e+03	3.188088e+01	4.233574e+00	8.056917e-01
2750000	-1.547359e+03	1.610616e+01	4.973991e+00	1.033485e+00
2752000	-1.537101e+03	3.470683e+01	4.101457e+00	1.036559e+00
2754000	-1.531943e+03	1.669744e+01	4.939196e+00	1.119596e+00
2756000	-1.551004e+03	2.337444e+01	4.622506e+00	8.357591e-01
2758000	-1.557521e+03	2.172374e+01	4.689919e+00	1.089812e+00
2760000	-1.544565e+03	1.604021e+01	4.944854e+00	1.666359e+00
2762000	-1.551296e+03	2.082480e+01	4.729463e+00	1.178742e+00
2764000	-1.535594e+03	6.154675e+01	3.123704e+00	4.374077e-01
2766000	-1.543939e+03	2.571265e+01	4.496667e+00	1.159775e+00
2768000	-1.548329e+03	1.728592e+01	4.848977e+00	2.309878e+00
2770000	-1.544507e+03	2.422106e+01	4.575697e+00	9.709109e-01
2772000	-1.559413e+03	8.580839e+00	5.351987e+00	1.489444e+00
2774000	-1.542988e+03	3.177478e+01	4.240086e+00	7.635828e-01
2776000	-1.539090e+03	3.936705e+01	3.893040e+00	1.403777e+00
2778000	-1.552948e+03	4.471106e+01	3.702961e+00	8.842916e-01
2780000	-1.543346e+03	3.268077e+01	4.192944e+00	9.356366e-01
2782000	-1.546974e+03	2.575457e+01	4.502049e+00	1.002489e+00
2784000	-1.538588e+03	2.585914e+01	4.497435e+00	9.968198e-01
2786000	-1.531666e+03	3.562236e+01	4.064726e+00	9.883278e-01
2788000	-1.545791e+03	2.504092e+01	4.545342e+00	7.930697e-01
2790000	-1.544858e+03	1.724995e+01	4.894749e+00	1.439338e+00
2792000	-1.538948e+03	2.489852e+01	4.540653e+00	1.035022e+00
2794000	-1.542615e+03	1.458877e+01	5.042277e+00	1.235057e+00
2796000	-1.557115e+03	2.601318e+01	4.503204e+00	7.191414e-01
2798000	-1.538767e+03	2.490679e+01	4.526062e+00	1.337188e+00
2800000	-1.546457e+03	2.787414e+01	4.407502e+00	9.299269e-01
2802000	-1.532415e+03	2.692191e+00	5.689833e+00	1.467865e+00
2804000	-1.549113e+03	1.793503e+01	4.819493e+00	2.249224e+00
2806000	-1.553834e+03	-3.924507e+00	6.061373e+00	1.974888e+00
2808000	-1.547724e+03	2.716110e+01	4.447701e+00	7.673448e-01
2810000	-1.547886e+03	1.868168e+01	4.855782e+00	7.788068e-01
2812000	-1.543696e+03	1.470985e+01	5.020761e+00	1.526658e+00
2814000	-1.542190e+03	5.391216e+01	3.370912e+00	7.355677e-01
2816000	-1.539824e+03	3.108235e+01	4.267531e+00	8.338972e-01
2818000	-1.553758e+03	1.168731e+01	5.211626e+00	9.483077e-01
2820000	-1.534958e+03	2.072735e+01	4.721620e+00	1.436301e+00
2822000	-1.553752e+03	2.426245e+01	4.558634e+00	1.289879e+00
2824000	-1.548825e+03	2.947233e+01	4.342111e+00	7.732538e-01
2826000	-1.537580e+03	4.137566e+01	3.838972e+00	7.432111e-01
2828000	-1.545853e+03	1.052679e+01	5.230192e+00	1.765582e+00
2830000	-1.548370e+03	3.322478e+01	4.180091e+00	6.876373e-01
2832000	-1.546629e+03	1.367265e+01	5.097551e+00	1.099016e+00
2834000	-1.546599e+03	1.697481e+01	4.914962e+00	1.316820e+00
2836000	-1.549026e+03	3.968432e+01	3.892539e+00	1.098909e+00
2838000	-1.538702e+03	1.788229e+01	4.877479e+00	1.148043e+00
2840000	-1.542592e+03	3.079534e+01	4.250620e+00	1.503766e+00
2842000	-1.531587e+03	5.986471e+01	3.171993e+00	6.419362e-01
2844000	-1.543588e+03	2.152883e+01	4.666172e+00	1.774415e+00
2846000	-1.542572e+03	4.219737e+01	3.810998e+00	6.263906e-01
2848000	-1.538085e+03	1.118711e+01	5.214840e+00	1.389011e+00
2850000	-1.539683e+03	1.706407e+01	4.893777e+00	1.644370e+00
2852000	-1.551314e+03	9.833960e+01	2.135247e+00	2.653613e-01
2854000	-1.545190e+03	5.017413e+01	3.515649e+00	4.231967e-01
2856000	-1.538174e+03	1.462106e+01	5.031073e+00	1.417434e+00
2858000	-1.558075e+03	1.245962e+01	5.139685e+00	1.517609e+00
2860000	-1.540501e+03	2.689552e+01	4.450842e+00	9.648425e-01
2862000	-1.541597e+03	4.312267e+01	3.770339e+00	7.348671e-01
2864000	-1.553422e+03	1.391775e+01	5.001409e+00	2.691436e+00
2866000	-1.537111e+03	4.961265e+01	3.532738e+00	5.174685e-01
2868000	-1.543771e+03	2.645014e+01	4.448915e+00	1.451986e+00
2870000	-1.558694e+03	3.951904e+01	3.905024e+00	9.555378e-01
2872000	-1.562334e+03	2.039733e+01	4.750530e+00	1.177430e+00
2874000	-1.545275e+03	2.438630e+01	4.572090e+00	8.817378e-01
2876000	-1.529405e+03	2.840857e+01	4.377400e+00	1.056414e+00
2878000	-1.547274e+03	3.450031e+01	4.114528e+00	9.363222e-01
2880000	-1.555577e+03	2.908668e+01	4.348387e+00	1.019612e+00
2882000	-1.535990e+03	2.278372e+01	4.643453e+00	9.903300e-01
2884000	-1.546305e+03	2.641122e+01	4.468856e+00	1.059582e+00
2886000	-1.554266e+03	2.165596e+01	4.704934e+00	8.492240e-01
2888000	-1.574017e+03	2.380013e+01	4.609028e+00	6.917332e-01
2890000	-1.546864e+03	2.473026e+01	4.537324e+00	1.274022e+00
2892000	-1.554165e+03	1.037725e+01	5.291579e+00	7.888033e-01
2894000	-1.538626e+03	2.035629e+01	4.745307e+00	1.324584e+00
2896000	-1.543971e+03	1.778001e+01	4.855644e+00	1.683219e+00
2898000	-1.544817e+03	2.418126e+01	4.563133e+00	1.275932e+00
2900000	-1.539591e+03	3.030839e+01	4.287859e+00	1.149623e+00
2902000	-1.531072e+03	2.241583e+01	4.647991e+00	1.264014e+00
2904000	-1.542824e+03	1.758510e+01	4.873989e+00	1.514290e+00
2906000	-1.548315e+03	1.525697e+01	4.997566e+00	1.426367e+00
2908000	-1.549994e+03	6.863331e+00	5.458469e+00	1.305070e+00
2910000	-1.553913e+03	2.449725e+01	4.558390e+00	1.060238e+00
2912000	-1.546478e+03	2.550757e+01	4.519039e+00	8.861823e-01
2914000	-1.548493e+03	1.945881e+01	4.806244e+00	9.910474e-01
2916000	-1.534961e+03	1.665752e+01	4.934017e+00	1.260747e+00
2918000	-1.546960e+03	2.441302e+01	4.576496e+00	7.621033e-01
2920000	-1.560442e+03	9.915618e+00	5.284324e+00	1.382856e+00
2922000	-1.537151e+03	5.640139e+01	3.283974e+00	7.634087e-01
2924000	-1.545047e+03	3.649720e+01	4.025546e+00	1.047238e+00
2926000	-1.541267e+03	1.322566e+01	5.126737e+00	9.950033e-01
2928000	-1.545556e+03	4.732839e+00	5.561699e+00	1.626648e+00
2930000	-1.539897e+03	4.183049e+00	5.615456e+00	1.247616e+00
2932000	-1.554104e+03	1.820891e+01	4.870284e+00	9.638518e-01
2934000	-1.541954e+03	3.641475e+01	4.019481e+00	1.275037e+00
2936000	-1.540466e+03	2.333160e+01	4.609704e+00	1.146119e+00
2938000	-1.547361e+03	3.169557e+01	4.221630e+00	1.263425e+00
2940000	-1.553425e+03	5.788983e+01	3.245769e+00	4.021608e-01
2942000	-1.551276e+03	8.555225e+00	5.378946e+00	1.030016e+00
2944000	-1.545757e+03	3.372739e+01	4.149036e+00	9.040117e-01
2946000	-1.547115e+03	3.548602e+01	4.057197e+00	1.303396e+00
2948000	-1.541189e+03	2.423025e+01	4.547203e+00	1.564256e+00
2950000	-1.556383e+03	3.033560e+01	4.305731e+00	7.213194e-01
2952000	-1.545918e+03	2.448433e+01	4.534043e+00	1.589727e+00
2954000	-1.545836e+03	7.766816e+01	2.640179e+00	5.089358e-01
2956000	-1.548847e+03	3.378157e+01	4.122515e+00	1.468095e+00
2958000	-1.541035e+03	-4.605390e+00	6.155922e+00	1.160407e+00
2960000	-1.545330e+03	3.494398e+01	4.105338e+00	7.082415e-01
2962000	-1.535047e+03	2.564736e+01	4.482568e+00	1.527969e+00
2964000	-1.555325e+03	1.237679e+01	5.181559e+00	8.172932e-01
2966000	-1.552016e+03	-1.676768e+00	5.968703e+00	1.215456e+00
2968000	-1.563142e+03	2.703285e+01	4.436590e+00	1.136840e+00
2970000	-1.531995e+03	4.952489e+01	3.523916e+00	8.461380e-01
2972000	-1.539237e+03	1.445811e+01	5.042721e+00	1.357216e+00
2974000	-1.536999e+03	4.140294e+01	3.840029e+00	6.893804e-01
2976000	-1.536131e+03	1.717864e+01	4.919000e+00	1.033770e+00
2978000	-1.542558e+03	4.075756e+01	3.870562e+00	5.714081e-01
2980000	-1.541786e+03	3.414484e+01	4.121620e+00	1.125753e+00
2982000	-1.533043e+03	2.863557e+01	4.374201e+00	8.999194e-01
2984000	-1.548936e+03	2.657422e+01	4.478712e+00	6.840910e-01
2986000	-1.545290e+03	5.736067e+01	3.256309e+00	6.190336e-01
2988000	-1.541969e+03	3.844242e+01	3.953331e+00	8.470400e-01
2990000	-1.548310e+03	4.047904e+01	3.869038e+00	8.879006e-01
2992000	-1.552038e+03	1.763494e+01	4.869155e+00	1.560175e+00
2994000	-1.538910e+03	3.125839e+01	4.261700e+00	7.896964e-01
2996000	-1.556708e+03	3.167257e+01	4.203842e+00	1.693554e+00
2998000	-1.541501e+03	1.892463e+01	4.834677e+00	9.561257e-01
3000000	-1.551585e+03	4.434560e+01	3.727369e+00	6.166186e-01
3002000	-1.537028e+03	3.792009e+01	3.979553e+00	7.320781e-01
3004000	-1.563055e+03	3.732782e+01	4.006692e+00	6.691709e-01
3006000	-1.547222e+03	3.589690e+01	4.066425e+00	6.734955e-01
3008000	-1.550402e+03	8.692506e+00	5.343229e+00	1.535870e+00
3010000	-1.557231e+03	1.076477e+01	5.226360e+00	1.598345e+00
3012000	-1.550848e+03	9.576737e+00	5.321333e+00	1.048045e+00
3014000	-1.534177e+03	2.592872e+01	4.489088e+00	1.106420e+00
3016000	-1.552021e+03	3.371060e+01	4.160155e+00	6.627571e-01
3018000	-1.541811e+03	1.886626e+01	4.801886e+00	1.671111e+00
3020000	-1.532457e+03	9.594245e+00	5.299444e+00	1.428424e+00
3022000	-1.537974e+03	1.398872e+01	5.063489e+00	1.429977e+00
3024000	-1.545824e+03	3.482002e+01	4.094424e+00	1.088838e+00
3026000	-1.552569e+03	3.740334e+01	3.996875e+00	8.301592e-01
3028000	-1.551583e+03	3.692382e+01	4.011339e+00	9.614472e-01
3030000	-1.529167e+03	1.675143e+01	4.881857e+00	2.192316e+00
3032000	-1.543738e+03	2.410129e+01	4.565661e+00	1.302481e+00
3034000	-1.542623e+03	2.585561e+01	4.499137e+00	9.638518e-01
3036000	-1.547898e+03	4.540110e+01	3.684140e+00	6.853392e-01
3038000	-1.531747e+03	1.569689e+01	4.984227e+00	1.244383e+00
3040000	-1.543043e+03	2.929170e+01	4.322584e+00	1.388527e+00
3042000	-1.547351e+03	2.111079e+01	4.711815e+00	1.253410e+00
3044000	-1.550193e+03	4.651429e+00	5.555510e+00	1.815554e+00
3046000	-1.555376e+03	2.105736e+01	4.735832e+00	8.163438e-01
3048000	-1.545805e+03	1.603298e+01	4.952265e+00	1.529074e+00
3050000	-1.551475e+03	4.724675e+00	5.578445e+00	1.344523e+00
3052000	-1.535076e+03	4.181407e+00	5.616969e+00	1.223249e+00
3054000	-1.551313e+03	3.128282e+01	4.240996e+00	1.234862e+00
3056000	-1.566770e+03	3.530806e+01	4.097273e+00	5.337326e-01
3058000	-1.551019e+03	1.881940e+01	4.819174e+00	1.371250e+00
3060000	-1.544231e+03	1.973893e+01	4.784798e+00	1.142384e+00
3062000	-1.541756e+03	2.148546e+01	4.701236e+00	1.095571e+00
3064000	-1.544222e+03	2.294820e+01	4.628061e+00	1.146151e+00
3066000	-1.539199e+03	1.930147e+01	4.822462e+00	8.233625e-01
3068000	-1.533218e+03	6.173773e+00	5.481668e+00	1.585163e+00
3070000	-1.542780e+03	1.379153e+01	5.099597e+00	9.414177e-01
3072000	-1.520571e+03	3.690797e+01	4.012907e+00	9.396082e-01
3074000	-1.536815e+03	4.026666e+01	3.878988e+00	8.527133e-01
3076000	-1.551834e+03	3.552030e+01	4.064853e+00	1.087364e+00
3078000	-1.548018e+03	3.673665e+01	4.025436e+00	8.104122e-01
3080000	-1.548211e+03	2.000546e+00	5.736906e+00	1.363840e+00
3082000	-1.539171e+03	1.047157e+01	5.260989e+00	1.254106e+00
3084000	-1.533547e+03	4.313715e+01	3.757134e+00	1.058534e+00
3086000	-1.542299e+03	3.587719e+01	4.057936e+00	8.946758e-01
3088000	-1.559563e+03	5.703173e+00	5.526407e+00	1.270947e+00
3090000	-1.560568e+03	2.777587e+01	4.421743e+00	7.170941e-01
3092000	-1.547098e+03	5.859134e+01	3.214890e+00	6.214214e-01
3094000	-1.549704e+03	7.548294e+01	2.704962e+00	3.605330e-01
3096000	-1.556225e+03	5.591841e+01	3.303218e+00	6.835357e-01
3098000	-1.551546e+03	7.727812e+00	5.438886e+00	7.875779e-01
3100000	-1.538391e+03	6.912098e+00	5.447862e+00	1.444086e+00
3102000	-1.544892e+03	2.244576e+01	4.645841e+00	1.278710e+00
3104000	-1.536122e+03	1.511229e+01	5.020095e+00	1.137010e+00
3106000	-1.553246e+03	2.463199e+01	4.548207e+00	1.141215e+00
3108000	-1.541557e+03	2.034010e+01	4.743821e+00	1.371000e+00
3110000	-1.556928e+03	2.383785e+01	4.597988e+00	8.853514e-01
3112000	-1.540069e+03	2.402679e+01	4.576373e+00	1.150934e+00
3114000	-1.539205e+03	2.783189e+01	4.391425e+00	1.324613e+00
3116000	-1.546364e+03	1.351470e+01	5.120905e+00	8.158135e-01
3118000	-1.534671e+03	3.012526e+01	4.305088e+00	9.460761e-01
3120000	-1.535007e+03	4.073527e+01	3.853338e+00	1.023588e+00
3122000	-1.547388e+03	2.678416e+01	4.452252e+00	1.045654e+00
3124000	-1.541704e+03	3.480059e+01	4.088147e+00	1.256193e+00
3126000	-1.560430e+03	2.788063e+01	4.418165e+00	6.904108e-01
3128000	-1.548738e+03	2.333808e+01	4.609252e+00	1.149089e+00
3130000	-1.557145e+03	5.883629e+01	3.212882e+00	4.366659e-01
3132000	-1.554454e+03	-1.809893e+00	5.956458e+00	1.546954e+00
3134000	-1.552617e+03	3.510251e+01	4.083061e+00	1.074276e+00
3136000	-1.540946e+03	1.828317e+01	4.855048e+00	1.191911e+00
3138000	-1.556225e+03	1.855783e+01	4.842519e+00	1.166556e+00
3140000	-1.545895e+03	2.896332e+01	4.336668e+00	1.403210e+00
3142000	-1.543405e+03	1.781506e+01	4.830319e+00	2.152709e+00
3144000	-1.558800e+03	3.726583e+01	3.988665e+00	1.165867e+00
3146000	-1.540461e+03	1.275816e+01	5.129659e+00	1.407522e+00
3148000	-1.544906e+03	2.790773e+01	4.409322e+00	8.565203e-01
3150000	-1.550317e+03	3.112657e+01	4.272656e+00	6.739557e-01
3152000	-1.553418e+03	3.599708e+01	4.033504e+00	1.356965e+00
3154000	-1.544707e+03	9.655032e+00	5.290082e+00	1.538331e+00
3156000	-1.561020e+03	2.280575e+01	4.625231e+00	1.347598e+00
3158000	-1.548082e+03	1.929505e+01	4.803466e+00	1.210587e+00
3160000	-1.555840e+03	4.492733e+01	3.695196e+00	8.703208e-01
3162000	-1.538881e+03	5.166439e+01	3.457138e+00	5.499666e-01
3164000	-1.536175e+03	2.431290e+01	4.577241e+00	8.465107e-01
3166000	-1.544587e+03	1.329397e+01	5.123487e+00	9.879011e-01
3168000	-1.544839e+03	1.072591e+01	5.233834e+00	1.499276e+00
3170000	-1.530158e+03	4.602544e+01	3.666314e+00	5.283882e-01
3172000	-1.546745e+03	2.330893e+00	5.746425e+00	8.733811e-01
3174000	-1.537062e+03	7.617590e+00	5.358531e+00	2.334730e+00
3176000	-1.552501e+03	7.660802e+00	5.407734e+00	1.409135e+00
3178000	-1.537151e+03	1.615258e+01	4.953118e+00	1.392859e+00
3180000	-1.545281e+03	2.986676e+01	4.317863e+00	9.188475e-01
3182000	-1.550473e+03	3.111878e+01	4.261315e+00	9.380159e-01
3184000	-1.548622e+03	2.703888e+01	4.440979e+00	1.035449e+00
3186000	-1.551720e+03	3.838589e+01	3.965685e+00	6.027983e-01
3188000	-1.551006e+03	3.984103e+00	5.594204e+00	1.812693e+00
3190000	-1.540137e+03	3.215743e+01	4.210228e+00	1.062344e+00
3192000	-1.546493e+03	2.202618e+01	4.671743e+00	1.161948e+00
3194000	-1.529986e+03	2.975466e-01	5.823960e+00	1.612345e+00
3196000	-1.553185e+03	1.961599e+00	5.744809e+00	1.269835e+00
3198000	-1.548291e+03	5.798125e+00	5.526910e+00	1.167206e+00
3200000	-1.550291e+03	6.367889e+01	3.051989e+00	5.421375e-01
3202000	-1.554349e+03	5.582043e+01	3.302674e+00	7.973848e-01
3204000	-1.545816e+03	4.336273e+01	3.761415e+00	7.232017e-01
3206000	-1.538791e+03	1.968343e+01	4.775279e+00	1.390003e+00
3208000	-1.548096e+03	3.750909e+01	3.993916e+00	7.957811e-01
3210000	-1.555255e+03	-1.378053e-01	5.843267e+00	1.728034e+00
3212000	-1.543583e+03	2.853418e+01	4.373070e+00	1.026239e+00
3214000	-1.544422e+03	1.592444e+01	4.979277e+00	1.112693e+00
3216000	-1.561046e+03	2.944920e+01	4.329989e+00	1.065959e+00
3218000	-1.534924e+03	3.321994e+01	4.180588e+00	6.810243e-01
3220000	-1.549770e+03	3.779922e+01	3.979640e+00	8.508444e-01
3222000	-1.547760e+03	2.274075e+01	4.586557e+00	2.222539e+00
3224000	-1.535343e+03	1.700407e+01	4.915974e+00	1.267698e+00
3226000	-1.538697e+03	2.667734e+01	4.434134e+00	1.545733e+00
3228000	-1.549913e+03	3.471843e+01	4.094539e+00	1.187710e+00
3230000	-1.524304e+03	2.079053e+01	4.704378e+00	1.726045e+00
3232000	-1.553611e+03	1.469825e+01	5.034262e+00	1.279106e+00
3234000	-1.538796e+03	8.390209e+00	5.372850e+00	1.304499e+00
3236000	-1.557400e+03	2.252513e+01	4.664946e+00	8.034611e-01
3238000	-1.557239e+03	4.082213e+01	3.857714e+00	8.273258e-01
3240000	-1.545903e+03	2.561531e+01	4.504146e+00	1.096841e+00
3242000	-1.538522e+03	1.894763e+01	4.820235e+00	1.221769e+00
3244000	-1.547109e+03	3.257059e+01	4.211645e+00	6.167175e-01
3246000	-1.547209e+03	1.987718e+01	4.772463e+00	1.253169e+00
3248000	-1.546106e+03	1.506486e+01	5.019628e+00	1.193415e+00
3250000	-1.536981e+03	2.315147e+01	4.616109e+00	1.192307e+00
3252000	-1.548786e+03	1.951131e+01	4.797032e+00	1.123638e+00
3254000	-1.557155e+03	4.211330e+01	3.808906e+00	7.633843e-01
3256000	-1.540237e+03	2.923739e+01	4.355408e+00	7.133237e-01
3258000	-1.546871e+03	1.809236e+01	4.888823e+00	7.138031e-01
3260000	-1.549739e+03	2.165690e+01	4.677019e+00	1.422359e+00
3262000	-1.552471e+03	3.816971e+01	3.973495e+00	6.293330e-01
3264000	-1.548278e+03	4.136543e+01	3.834537e+00	8.648534e-01
3266000	-1.553290e+03	1.128194e+01	5.157980e+00	2.352344e+00
3268000	-1.543115e+03	2.082547e+01	4.744877e+00	8.641604e-01
3270000	-1.535027e+03	1.804209e+01	4.868695e+00	1.162150e+00
3272000	-1.550153e+03	6.006435e+00	5.529481e+00	9.140016e-01
3274000	-1.560352e+03	3.838037e+01	3.957902e+00	7.976810e-01
3276000	-1.546377e+03	3.073644e+01	4.280307e+00	8.915494e-01
3278000	-1.531629e+03	3.135696e+01	4.203876e+00	2.008396e+00
3280000	-1.539204e+03	2.302461e+01	4.624811e+00	1.137513e+00
3282000	-1.544144e+03	2.123116e+01	4.706993e+00	1.231806e+00
3284000	-1.550834e+03	3.196417e+01	4.203428e+00	1.411453e+00
3286000	-1.535496e+03	8.209498e+00	5.361680e+00	1.686108e+00
3288000	-1.549952e+03	2.608658e+01	4.483884e+00	1.060425e+00
3290000	-1.546506e+03	2.860407e+01	4.360205e+00	1.240474e+00
3292000	-1.532671e+03	1.169048e+01	5.207378e+00	1.023847e+00
3294000	-1.546977e+03	2.524524e+01	4.524094e+00	1.040697e+00
3296000	-1.531502e+03	3.668146e+01	4.024384e+00	8.907983e-01
3298000	-1.538964e+03	4.716780e+01	3.620039e+00	6.100733e-01
3300000	-1.549267e+03	2.523393e+01	4.518697e+00	1.167144e+00
3302000	-1.550497e+03	1.580716e+01	4.958731e+00	1.628975e+00
3304000	-1.539403e+03	4.551855e+00	5.575454e+00	1.569120e+00
3306000	-1.531716e+03	1.867622e+01	4.753978e+00	2.828536e+00
3308000	-1.542579e+03	2.693668e+01	4.443604e+00	1.080657e+00
3310000	-1.539253e+03	2.151382e+01	4.707826e+00	9.320870e-01
3312000	-1.543827e+03	2.782488e+01	4.406133e+00	1.009147e+00
3314000	-1.547266e+03	3.143321e+01	4.245623e+00	9.793298e-01
3316000	-1.557287e+03	7.140629e+00	5.477726e+00	6.877647e-01
3318000	-1.544084e+03	5.254143e+01	3.421473e+00	6.719875e-01
3320000	-1.554081e+03	8.695853e+00	5.350140e+00	1.407754e+00
3322000	-1.548936e+03	1.812018e+01	4.850648e+00	1.442373e+00
3324000	-1.555588e+03	4.436592e+01	3.717288e+00	8.572961e-01
3326000	-1.537337e+03	1.360958e+01	5.089148e+00	1.321298e+00
3328000	-1.535564e+03	1.810588e+01	4.832258e+00	1.823175e+00
3330000	-1.549963e+03	3.670531e+01	4.022761e+00	9.058474e-01
3332000	-1.555005e+03	2.659753e+01	4.465213e+00	9.519272e-01
3334000	-1.538384e+03	3.349116e+01	4.168739e+00	6.834683e-01
3336000	-1.547952e+03	3.205920e+01	4.193434e+00	1.545936e+00
3338000	-1.545247e+03	2.006623e+01	4.760481e+00	1.306637e+00
3340000	-1.548990e+03	2.125461e+01	4.718884e+00	9.649632e-01
3342000	-1.539683e+03	2.561418e+01	4.514771e+00	8.707247e-01
3344000	-1.542045e+03	4.960789e+01	3.517994e+00	9.251861e-01
3346000	-1.561305e+03	1.349082e+01	5.066882e+00	1.863230e+00
3348000	-1.552184e+03	6.758963e+01	2.930276e+00	5.504703e-01
3350000	-1.545326e+03	2.306145e+01	4.571431e+00	2.220492e+00
3352000	-1.534962e+03	9.259327e+00	5.327708e+00	1.249886e+00
3354000	-1.553781e+03	3.478649e+01	4.098761e+00	1.020311e+00
3356000	-1.561697e+03	2.137088e+01	4.677548e+00	1.697452e+00
3358000	-1.535440e+03	3.773938e+01	3.982033e+00	8.527371e-01
3360000	-1.553961e+03	2.667768e+01	4.428765e+00	1.662248e+00
3362000	-1.540248e+03	4.393124e+01	3.733562e+00	8.709752e-01
3364000	-1.560650e+03	1.345669e+01	5.097046e+00	1.324542e+00
3366000	-1.546809e+03	1.235412e+01	5.138282e+00	1.649454e+00
3368000	-1.548184e+03	2.279910e+01	4.627461e+00	1.307742e+00
3370000	-1.546674e+03	9.310947e+00	5.333583e+00	1.091859e+00
3372000	-1.547048e+03	1.394396e+01	5.074021e+00	1.274214e+00
3374000	-1.547908e+03	1.773657e+01	4.893985e+00	9.677703e-01
3376000	-1.538249e+03	2.171055e+01	4.707529e+00	7.414518e-01
3378000	-1.551989e+03	1.833480e+01	4.843115e+00	1.377722e+00
3380000	-1.554210e+03	3.736972e+01	4.005739e+00	6.502012e-01
3382000	-1.544075e+03	8.168230e+00	5.341309e+00	2.094851e+00
3384000	-1.533366e+03	7.852040e+00	5.341989e+00	2.398745e+00
3386000	-1.545098e+03	2.725520e+01	4.430648e+00	1.043739e+00
3388000	-1.554919e+03	4.583154e+01	3.665639e+00	7.400398e-01
3390000	-1.556075e+03	1.322231e+01	5.128564e+00	9.639702e-01
3392000	-1.545175e+03	2.714644e+01	4.432528e+00	1.111586e+00
3394000	-1.547786e+03	4.221879e+01	3.806441e+00	7.202830e-01
3396000	-1.548203e+03	3.080227e+01	4.276367e+00	9.145217e-01
3398000	-1.552395e+03	3.246968e+00	5.673136e+00	1.196884e+00
3400000	-1.550167e+03	2.595074e+01	4.491825e+00	1.025601e+00
3402000	-1.543364e+03	2.215272e+01	4.665164e+00	1.171354e+00
3404000	-1.553365e+03	2.271612e+01	4.640937e+00	1.110223e+00
3406000	-1.533101e+03	1.377017e+01	5.084591e+00	1.247177e+00
3408000	-1.559559e+03	9.655497e+00	5.302303e+00	1.315109e+00
3410000	-1.539629e+03	7.824307e+00	5.433303e+00	7.902319e-01
3412000	-1.546272e+03	2.627045e+01	4.478998e+00	9.817261e-01
3414000	-1.557839e+03	2.920608e+01	4.343003e+00	1.019680e+00
3416000	-1.534201e+03	3.531035e+01	4.088834e+00	7.302323e-01
3418000	-1.544558e+03	3.430464e+01	4.112337e+00	1.183358e+00
3420000	-1.553739e+03	2.091929e+01	4.736289e+00	9.451045e-01
3422000	-1.540868e+03	-1.342154e+00	5.948225e+00	1.212828e+00
3424000	-1.541395e+03	2.599399e+01	4.503685e+00	7.280420e-01
3426000	-1.543273e+03	4.351642e+01	3.763841e+00	5.073706e-01
3428000	-1.554391e+03	-7.077531e+00	6.301655e+00	1.371790e+00
3430000	-1.555352e+03	3.618059e+01	4.034950e+00	1.138904e+00
3432000	-1.552458e+03	1.833940e+01	4.824577e+00	1.743138e+00
3434000	-1.534828e+03	2.814684e+01	4.388461e+00	1.074781e+00
3436000	-1.545041e+03	1.654251e+01	4.944934e+00	1.162501e+00
3438000	-1.533752e+03	3.732392e+01	4.006101e+00	6.873046e-01
3440000	-1.547097e+03	3.111653e+01	4.267120e+00	8.090063e-01
3442000	-1.562239e+03	3.483863e+01	4.105609e+00	8.072238e-01
3444000	-1.567079e+03	2.723517e+01	4.423692e+00	1.215288e+00
3446000	-1.557900e+03	2.602079e+01	4.492171e+00	9.481338e-01
3448000	-1.530448e+03	3.201208e+01	4.212885e+00	1.146863e+00
3450000	-1.543851e+03	1.949316e+01	4.789283e+00	1.297777e+00
3452000	-1.552305e+03	1.818169e+01	4.862330e+00	1.148775e+00
3454000	-1.547273e+03	2.569218e+01	4.487382e+00	1.379611e+00
3456000	-1.540605e+03	1.280335e+01	5.097443e+00	1.970351e+00
3458000	-1.544001e+03	2.704956e+01	4.405451e+00	1.799408e+00
3460000	-1.543355e+03	3.169933e+01	4.242097e+00	7.933301e-01
3462000	-1.557884e+03	2.679334e+01	4.436890e+00	1.369809e+00
3464000	-1.544119e+03	2.894909e+01	4.361518e+00	8.664265e-01
3466000	-1.549411e+03	2.606334e+01	4.483826e+00	1.084903e+00
3468000	-1.541811e+03	3.304302e+01	4.177605e+00	9.267744e-01
3470000	-1.542119e+03	9.591903e+00	5.316918e+00	1.113005e+00
3472000	-1.548008e+03	1.344282e+01	5.117436e+00	9.531070e-01
3474000	-1.555487e+03	9.019239e+00	5.318523e+00	1.656533e+00
3476000	-1.552112e+03	2.445636e+01	4.545340e+00	1.377661e+00
3478000	-1.543324e+03	3.757609e+01	3.994455e+00	7.157889e-01
3480000	-1.548640e+03	3.895720e+01	3.944385e+00	5.506288e-01
3482000	-1.543791e+03	3.674228e+01	4.026359e+00	7.826849e-01
3484000	-1.543254e+03	3.797797e+01	3.959489e+00	1.161451e+00
3486000	-1.542105e+03	4.253466e+01	3.757549e+00	1.650374e+00
3488000	-1.543737e+03	2.496741e+01	4.526541e+00	1.266367e+00
3490000	-1.553786e+03	3.834126e+01	3.960853e+00	7.649504e-01
3492000	-1.558488e+03	2.860110e+01	4.366484e+00	1.104680e+00
3494000	-1.547704e+03	3.246024e+01	4.211533e+00	7.296336e-01
3496000	-1.546436e+03	4.726587e+01	3.589311e+00	1.333410e+00
3498000	-1.542761e+03	6.794773e+00	5.457340e+00	1.393600e+00
3500000	-1.541654e+03	1.778262e+01	4.890830e+00	9.839437e-01
3502000	-1.552727e+03	1.249617e+01	5.089821e+00	2.421960e+00
3504000	-1.554174e+03	5.163368e+01	3.445688e+00	9.002979e-01
3506000	-1.550432e+03	9.264896e+00	5.307774e+00	1.606158e+00
3508000	-1.540771e+03	2.435699e+01	4.583656e+00	6.673508e-01
3510000	-1.552508e+03	2.152862e+01	4.700829e+00	1.060767e+00
3512000	-1.546653e+03	5.166424e+01	3.451252e+00	7.142934e-01
3514000	-1.540299e+03	2.359713e+01	4.618455e+00	6.976436e-01
3516000	-1.538407e+03	4.878053e+00	5.545600e+00	1.761323e+00
3518000	-1.539104e+03	4.691783e+01	3.637064e+00	4.078909e-01
3520000	-1.541040e+03	-5.727150e+00	6.212237e+00	1.402315e+00
3522000	-1.551012e+03	3.404943e+00	5.641749e+00	1.574645e+00
3524000	-1.548768e+03	2.039072e+01	4.729588e+00	1.610267e+00
3526000	-1.541723e+03	1.327159e+01	5.101909e+00	1.417598e+00
3528000	-1.545684e+03	1.394949e+01	5.095675e+00	8.576973e-01
3530000	-1.553959e+03	3.771359e+01	3.963714e+00	1.323014e+00
3532000	-1.534313e+03	2.889091e+01	4.353833e+00	1.094668e+00
3534000	-1.551181e+03	4.829917e+01	3.560931e+00	1.065029e+00
3536000	-1.544500e+03	2.434078e+01	4.542152e+00	1.560918e+00
3538000	-1.536319e+03	2.578667e+01	4.507546e+00	8.527023e-01
3540000	-1.546057e+03	1.484643e+01	5.035802e+00	1.101407e+00
3542000	-1.539209e+03	2.927622e+01	4.333797e+00	1.154168e+00
3544000	-1.557166e+03	8.540215e+00	5.363876e+00	1.315865e+00
3546000	-1.533010e+03	2.682640e+01	4.451285e+00	1.024371e+00
3548000	-1.553269e+03	1.592773e+00	5.782063e+00	1.014407e+00
3550000	-1.543140e+03	2.512140e+01	4.535178e+00	9.285074e-01
3552000	-1.546246e+03	1.164254e+01	5.182354e+00	1.536739e+00
3554000	-1.548206e+03	4.991253e+00	5.534645e+00	1.839056e+00
3556000	-1.546952e+03	3.003100e+01	4.305455e+00	1.032099e+00
3558000	-1.544748e+03	5.745096e+01	3.250725e+00	6.940797e-01
3560000	-1.539526e+03	4.019780e+01	3.878670e+00	9.294665e-01
3562000	-1.542558e+03	1.467545e+01	5.028767e+00	1.407295e+00
3564000	-1.552843e+03	1.930640e+01	4.802075e+00	1.227180e+00
3566000	-1.563012e+03	2.834449e+01	4.387670e+00	8.945107e-01
3568000	-1.546283e+03	2.211690e+01	4.674776e+00	1.008621e+00
3570000	-1.540457e+03	2.632902e+01	4.461348e+00	1.303954e+00
3572000	-1.555368e+03	2.555340e+00	5.680749e+00	1.759011e+00
3574000	-1.547816e+03	2.765278e+01	4.415849e+00	9.688314e-01
3576000	-1.536242e+03	1.102091e+01	5.232829e+00	1.222816e+00
3578000	-1.554598e+03	3.470346e+01	4.116944e+00	6.765882e-01
3580000	-1.544842e+03	3.322138e+01	4.164992e+00	1.039944e+00
3582000	-1.563297e+03	1.691444e+01	4.924393e+00	1.192224e+00
3584000	-1.551435e+03	2.982855e+01	4.304371e+00	1.258825e+00
3586000	-1.555079e+03	3.126162e+01	4.246738e+00	1.125589e+00
3588000	-1.548632e+03	3.081302e+01	4.279285e+00	8.379956e-01
3590000	-1.544602e+03	2.064750e+01	4.752434e+00	8.886014e-01
3592000	-1.536155e+03	2.561552e+01	4.512852e+00	9.103806e-01
3594000	-1.538582e+03	2.584309e+01	4.493418e+00	1.099057e+00
3596000	-1.550166e+03	4.404111e+01	3.738339e+00	6.378916e-01
3598000	-1.541295e+03	3.896235e+00	5.628845e+00	1.304476e+00
3600000	-1.544608e+03	6.592785e+00	5.471972e+00	1.337064e+00
3602000	-1.537462e+03	3.726365e+01	3.983697e+00	1.288183e+00
3604000	-1.540141e+03	2.162711e+01	4.695599e+00	1.069674e+00
3606000	-1.549449e+03	1.916231e+01	4.825481e+00	9.021535e-01
3608000	-1.543590e+03	2.720760e+01	4.440355e+00	8.802689e-01
3610000	-1.544244e+03	1.750287e+00	5.749241e+00	1.406675e+00
3612000	-1.538932e+03	1.247748e+01	5.150048e+00	1.305339e+00
3614000	-1.552518e+03	3.342373e+01	4.168928e+00	7.465183e-01
3616000	-1.550119e+03	2.313112e+01	4.609987e+00	1.340681e+00
3618000	-1.543582e+03	1.802825e+01	4.864997e+00	1.249305e+00
3620000	-1.546570e+03	4.106531e+01	3.853104e+00	6.993905e-01
3622000	-1.539175e+03	2.372971e+01	4.592935e+00	1.099558e+00
3624000	-1.548276e+03	-5.982830e-01	5.867566e+00	1.787702e+00
3626000	-1.542841e+03	2.306785e+01	4.598679e+00	1.640857e+00
3628000	-1.529676e+03	2.683441e+01	4.456296e+00	9.078540e-01
3630000	-1.541076e+03	4.045005e+01	3.873632e+00	8.025053e-01
3632000	-1.548187e+03	2.905098e+01	4.357145e+00	8.612687e-01
3634000	-1.534654e+03	3.617829e+01	4.041658e+00	9.810657e-01
3636000	-1.534198e+03	3.553201e+01	4.072909e+00	8.847789e-01
3638000	-1.521740e+03	3.076709e+01	4.283615e+00	7.864126e-01
3640000	-1.543568e+03	3.635122e+01	4.031252e+00	1.056671e+00
3642000	-1.551989e+03	7.232506e+01	2.796251e+00	3.228770e-01
3644000	-1.550594e+03	2.450993e+01	4.515852e+00	1.951874e+00
3646000	-1.550984e+03	1.913628e+01	4.813707e+00	1.163881e+00
3648000	-1.553844e+03	7.362996e+00	5.449940e+00	9.563725e-01
3650000	-1.547865e+03	5.279858e+01	3.411523e+00	6.954168e-01
3652000	-1.534920e+03	2.976103e+01	4.312843e+00	1.136755e+00
3654000	-1.541657e+03	1.923126e+01	4.744438e+00	2.467295e+00
3656000	-1.543647e+03	1.139386e+01	5.222190e+00	1.046312e+00
3658000	-1.536754e+03	3.549182e+01	4.062073e+00	1.181803e+00
3660000	-1.551292e+03	3.252039e+01	4.180230e+00	1.388820e+00
3662000	-1.565682e+03	1.720993e+01	4.894034e+00	1.493453e+00
3664000	-1.544064e+03	4.027731e+01	3.886358e+00	6.591036e-01
3666000	-1.542688e+03	3.250918e+01	4.216537e+00	5.662143e-01
3668000	-1.555678e+03	2.609788e+01	4.432610e+00	2.158360e+00
3670000	-1.558503e+03	5.654883e+00	5.461689e+00	2.456575e+00
3672000	-1.536704e+03	1.999255e+01	4.769042e+00	1.206998e+00
3674000	-1.543577e+03	-6.656337e-02	5.847764e+00	1.582495e+00
3676000	-1.544684e+03	2.510905e+01	4.533847e+00	9.691588e-01
3678000	-1.557948e+03	5.150287e+01	3.464629e+00	5.029378e-01
3680000	-1.538950e+03	2.903496e+01	4.351565e+00	1.000885e+00
3682000	-1.538344e+03	1.318832e+01	5.094465e+00	1.641787e+00
3684000	-1.546776e+03	1.267404e+01	5.127250e+00	1.536958e+00
3686000	-1.555578e+03	3.084559e+01	4.266311e+00	1.098220e+00
3688000	-1.559464e+03	2.279789e+01	4.619092e+00	1.483588e+00
3690000	-1.541756e+03	2.580119e+01	4.505649e+00	8.787797e-01
3692000	-1.546042e+03	1.707409e+01	4.904228e+00	1.428520e+00
3694000	-1.542547e+03	1.081059e+01	5.216996e+00	1.725623e+00
3696000	-1.541369e+03	2.193518e+01	4.673269e+00	1.221452e+00
3698000	-1.552504e+03	6.251049e+01	3.091530e+00	4.708161e-01
3700000	-1.539213e+03	3.232049e+01	4.199304e+00	1.149775e+00
3702000	-1.554726e+03	4.110895e+01	3.844092e+00	8.814476e-01
3704000	-1.547118e+03	4.734907e+01	3.616098e+00	5.337510e-01
3706000	-1.546386e+03	2.987601e+01	4.317533e+00	9.169548e-01
3708000	-1.555293e+03	7.183077e+01	2.808664e+00	3.907264e-01
3710000	-1.534885e+03	6.670709e+01	2.955730e+00	6.001468e-01
3712000	-1.550177e+03	3.518656e+01	4.070399e+00	1.289671e+00
3714000	-1.543388e+03	7.862533e+00	5.411648e+00	1.137562e+00
3716000	-1.551587e+03	1.706293e+01	4.910433e+00	1.317674e+00
3718000	-1.546465e+03	7.957635e+00	5.376642e+00	1.668960e+00
3720000	-1.546455e+03	4.323650e+01	3.744744e+00	1.277517e+00
3722000	-1.548282e+03	2.984614e+01	4.330841e+00	6.500378e-01
3724000	-1.552840e+03	3.081624e+01	4.284494e+00	7.174704e-01
3726000	-1.532258e+03	2.995794e+01	4.307511e+00	1.059132e+00
3728000	-1.549790e+03	2.064524e+01	4.738317e+00	1.177867e+00
3730000	-1.546278e+03	2.263223e+01	4.638523e+00	1.244293e+00
3732000	-1.546980e+03	2.224342e+01	4.669485e+00	9.913565e-01
3734000	-1.539508e+03	1.127831e+01	5.191024e+00	1.739610e+00
3736000	-1.550570e+03	5.555169e+01	3.318796e+00	5.970303e-01
3738000	-1.543957e+03	2.754233e+01	4.411178e+00	1.181336e+00
3740000	-1.540723e+03	1.908477e+01	4.820172e+00	1.085891e+00
3742000	-1.540721e+03	1.760393e+01	4.897264e+00	1.035781e+00
3744000	-1.553809e+03	3.037381e+01	4.288754e+00	1.064082e+00
3746000	-1.544189e+03	8.987633e+00	5.340292e+00	1.293837e+00
3748000	-1.539004e+03	2.229820e+01	4.638705e+00	1.574558e+00
3750000	-1.546425e+03	3.454554e+01	4.122328e+00	7.084961e-01
3752000	-1.557998e+03	2.980931e+01	4.313457e+00	1.074741e+00
3754000	-1.552548e+03	3.862163e+01	3.960301e+00	4.980165e-01
3756000	-1.546647e+03	1.760191e+01	4.858923e+00	1.796185e+00
3758000	-1.556361e+03	7.104631e+01	2.829492e+00	4.638260e-01
3760000	-1.545089e+03	2.939305e+01	4.319682e+00	1.351926e+00
3762000	-1.537514e+03	2.543035e+01	4.510750e+00	1.140481e+00
3764000	-1.555320e+03	2.244170e+01	4.644075e+00	1.319453e+00
3766000	-1.557314e+03	3.791503e+01	3.965391e+00	1.080799e+00
3768000	-1.543228e+03	3.898997e+01	3.945755e+00	4.843818e-01
3770000	-1.553751e+03	2.987661e+01	4.296191e+00	1.394209e+00
3772000	-1.539601e+03	1.842492e+01	4.830899e+00	1.531264e+00
3774000	-1.537514e+03	2.794082e+01	4.391624e+00	1.211299e+00
3776000	-1.549956e+03	3.762566e+01	3.996497e+00	6.169572e-01
3778000	-1.545193e+03	3.505289e+01	4.077098e+00	1.264792e+00
3780000	-1.555731e+03	4.417733e+01	3.722558e+00	9.093569e-01
3782000	-1.551761e+03	2.662709e+01	4.467988e+00	8.624413e-01
3784000	-1.548227e+03	3.287800e+01	4.167202e+00	1.332177e+00
3786000	-1.543794e+03	3.309969e+01	4.177047e+00	8.829813e-01
3788000	-1.535814e+03	2.513280e+01	4.518193e+00	1.279019e+00
3790000	-1.544045e+03	2.579177e+01	4.485783e+00	1.314409e+00
3792000	-1.561035e+03	3.507596e+01	4.086301e+00	1.024353e+00
3794000	-1.537402e+03	6.964881e+01	2.870718e+00	4.685363e-01
3796000	-1.560162e+03	2.703302e+00	5.685382e+00	1.532323e+00
3798000	-1.545212e+03	4.032079e+01	3.876611e+00	8.576629e-01
3800000	-1.542231e+03	1.293586e+01	5.141653e+00	1.004422e+00
3802000	-1.546251e+03	7.506754e+00	5.360832e+00	2.404125e+00
3804000	-1.549349e+03	2.133309e+01	4.702091e+00	1.230396e+00
3806000	-1.535695e+03	2.198706e+01	4.667571e+00	1.287249e+00
3808000	-1.539932e+03	2.485071e+01	4.525989e+00	1.394821e+00
3810000	-1.553964e+03	2.009127e+01	4.768996e+00	1.109192e+00
3812000	-1.549516e+03	2.617030e+01	4.482488e+00	1.006732e+00
3814000	-1.541007e+03	2.616191e+01	4.488306e+00	8.900231e-01
3816000	-1.553701e+03	4.588028e+01	3.668855e+00	6.067830e-01
3818000	-1.554333e+03	3.753223e+01	3.988622e+00	9.005152e-01
3820000	-1.545169e+03	3.237353e+01	4.215772e+00	7.193454e-01
3822000	-1.532145e+03	2.540577e+01	4.495985e+00	1.481300e+00
3824000	-1.543742e+03	1.533187e+01	5.027916e+00	7.672067e-01
3826000	-1.565342e+03	2.958996e+01	4.318865e+00	1.173261e+00
3828000	-1.551091e+03	1.340656e+01	5.092070e+00	1.468927e+00
3830000	-1.550807e+03	3.836575e+01	3.948929e+00	1.031102e+00
3832000	-1.544678e+03	2.353646e+01	4.585827e+00	1.442187e+00
3834000	-1.542494e+03	1.921996e+01	4.812332e+00	1.107763e+00
3836000	-1.527185e+03	3.662834e+01	4.025387e+00	9.199129e-01
3838000	-1.540396e+03	3.920851e+01	3.908240e+00	1.186692e+00
3840000	-1.547928e+03	2.363669e+01	4.586591e+00	1.325902e+00
3842000	-1.540138e+03	1.946815e+01	4.796420e+00	1.179105e+00
3844000	-1.543548e+03	3.661704e+01	4.006383e+00	1.387408e+00
3846000	-1.550492e+03	2.657155e+01	4.459734e+00	1.096315e+00
3848000	-1.541501e+03	2.833934e+01	4.380316e+00	1.061443e+00
3850000	-1.550228e+03	2.410180e+01	4.559528e+00	1.431628e+00
3852000	-1.551726e+03	2.228364e+01	4.652097e+00	1.311025e+00
3854000	-1.539310e+03	2.999012e+01	4.319574e+00	7.572694e-01
3856000	-1.540507e+03	1.682574e+01	4.900385e+00	1.752504e+00
3858000	-1.542227e+03	5.457769e+01	3.343462e+00	8.577224e-01
3860000	-1.536497e+03	1.654839e+01	4.937382e+00	1.304087e+00
3862000	-1.550915e+03	6.094083e+01	3.144223e+00	4.127372e-01
3864000	-1.536556e+03	1.834766e+01	4.866025e+00	9.095178e-01
3866000	-1.558824e+03	2.991178e+01	4.307868e+00	1.097292e+00
3868000	-1.538967e+03	2.273675e+01	4.649720e+00	9.072112e-01
3870000	-1.564352e+03	3.591405e+01	4.049241e+00	1.064605e+00
3872000	-1.541856e+03	2.653138e+01	4.447049e+00	1.411212e+00
3874000	-1.535859e+03	1.763897e+01	4.864671e+00	1.645051e+00
3876000	-1.538168e+03	4.665902e+01	3.617575e+00	1.184448e+00
3878000	-1.533833e+03	3.136341e+01	4.251940e+00	9.057750e-01
3880000	-1.551859e+03	1.627638e+01	4.956606e+00	1.201137e+00
3882000	-1.535874e+03	1.558623e+01	5.002267e+00	1.006395e+00
3884000	-1.548280e+03	1.466402e+01	5.034105e+00	1.316345e+00
3886000	-1.549986e+03	9.135325e+00	5.329074e+00	1.349135e+00
3888000	-1.550042e+03	3.834358e+01	3.960207e+00	7.783558e-01
3890000	-1.544676e+03	3.917984e+01	3.927688e+00	7.369034e-01
3892000	-1.541695e+03	1.051444e+01	5.186271e+00	2.591897e+00
3894000	-1.552261e+03	2.130915e+01	4.719053e+00	9.069747e-01
3896000	-1.563176e+03	1.050965e+01	5.281690e+00	8.369661e-01
3898000	-1.560454e+03	4.617679e+01	3.642352e+00	1.008938e+00
3900000	-1.544475e+03	1.709909e+01	4.871808e+00	2.043489e+00
3902000	-1.549150e+03	1.972117e+01	4.786076e+00	1.134389e+00
3904000	-1.546816e+03	4.323481e+01	3.767037e+00	7.071710e-01
3906000	-1.545418e+03	2.083693e+01	4.714516e+00	1.471984e+00
3908000	-1.552757e+03	2.609052e+01	4.471895e+00	1.314722e+00
3910000	-1.544464e+03	2.733413e+01	4.418953e+00	1.219699e+00
3912000	-1.541027e+03	3.144091e+01	4.250602e+00	8.586091e-01
3914000	-1.535343e+03	2.360913e+01	4.594798e+00	1.181015e+00
3916000	-1.553270e+03	1.724622e+01	4.909452e+00	1.153661e+00
3918000	-1.552999e+03	2.369780e+01	4.579293e+00	1.418385e+00
3920000	-1.546842e+03	6.699304e+01	2.952210e+00	4.289473e-01
3922000	-1.546511e+03	2.779690e+01	4.398539e+00	1.203498e+00
3924000	-1.529948e+03	3.084506e+01	4.271870e+00	9.731921e-01
3926000	-1.550862e+03	2.318910e+01	4.610091e+00	1.280530e+00
3928000	-1.545771e+03	1.480662e+01	5.019856e+00	1.447273e+00
3930000	-1.557439e+03	4.375429e+01	3.740013e+00	8.815571e-01
3932000	-1.542610e+03	2.676645e+01	4.449238e+00	1.128669e+00
3934000	-1.538604e+03	1.851257e+01	4.857896e+00	9.059194e-01
3936000	-1.551191e+03	3.231333e+01	4.215035e+00	7.964111e-01
3938000	-1.546796e+03	5.115963e+01	3.463818e+00	8.687276e-01
3940000	-1.540383e+03	4.490107e+01	3.700570e+00	7.565406e-01
3942000	-1.553712e+03	2.404527e+01	4.575662e+00	1.147426e+00
3944000	-1.538524e+03	3.345934e+01	4.150169e+00	1.145751e+00
3946000	-1.550235e+03	2.045718e+01	4.729187e+00	1.551984e+00
3948000	-1.552203e+03	2.117853e+01	4.704620e+00	1.333079e+00
3950000	-1.547156e+03	2.452671e+01	4.546616e+00	1.280239e+00
3952000	-1.553381e+03	9.809556e+00	5.259438e+00	1.944590e+00
3954000	-1.559460e+03	3.837824e+01	3.960374e+00	7.396395e-01
3956000	-1.542072e+03	3.059208e+01	4.288737e+00	8.461978e-01
3958000	-1.544328e+03	4.189273e+01	3.818267e+00	7.473544e-01
3960000	-1.548497e+03	3.159163e+01	4.235413e+00	1.053069e+00
3962000	-1.533124e+03	1.319784e+01	5.073755e+00	2.025398e+00
3964000	-1.540584e+03	1.454290e+01	5.031623e+00	1.485053e+00
3966000	-1.561571e+03	2.463957e+00	5.716036e+00	1.252386e+00
3968000	-1.545413e+03	2.704375e+01	4.419540e+00	1.497271e+00
3970000	-1.544422e+03	2.449373e+01	4.557150e+00	1.090015e+00
3972000	-1.548441e+03	3.138889e+01	4.255327e+00	8.035166e-01
3974000	-1.546853e+03	3.470576e+01	4.094014e+00	1.212745e+00
3976000	-1.552463e+03	2.622952e+01	4.487962e+00	8.298208e-01
3978000	-1.547426e+03	7.020856e+00	5.439111e+00	1.490528e+00
3980000	-1.550629e+03	2.621868e+01	4.480992e+00	9.905455e-01
3982000	-1.537262e+03	2.477642e+01	4.546536e+00	1.032221e+00
3984000	-1.553201e+03	5.159427e+01	3.456887e+00	6.270866e-01
3986000	-1.544246e+03	2.619803e+00	5.690622e+00	1.526857e+00
3988000	-1.537345e+03	2.639755e+01	4.483482e+00	7.581147e-01
3990000	-1.537325e+03	1.964875e+01	4.799680e+00	9.329675e-01
3992000	-1.549127e+03	1.322991e+01	5.093521e+00	1.618081e+00
3994000	-1.544632e+03	8.731563e+00	5.372119e+00	9.762716e-01
[truncated: 3,003 more rows]
