# Supplementary material for: Systematics of giant neotropical fireflies and their kin (Lampyridae: Lampyrinae)
Source: PLoS One. 2026 Aug 3;21(8):e0354465. doi: 10.1371/journal.pone.0354465 (PMC13432145; doi:10.1371/journal.pone.0354465)
Supplement: S7 File — (ZIP) [file pone.0354465.s007.zip › S7/CratoBayes_not-partitioned.txt.run3.t]

#NEXUS
[ID: 2853170286]
[Param: tree]
begin trees;
   translate
       1 Cladodes_flabellatus,
       2 Photinus_pyralis,
       3 Photinus_corruscus,
       4 Aspisoma_lineatum,
       5 Aspisoma_laetum,
       6 Aspisoma_sticticum,
       7 Aspisoma_maculatum,
       8 Aspisoma_physonotum,
       9 Aspisoma_buyssoni,
      10 Aspisoma_ignitum,
      11 Pyractomena_lucifera,
      12 Pyractomena_cf_ecostata,
      13 Pyractomena_borealis,
      14 Aspisomoides_bilineatum,
      15 Aspisomoides_costatum,
      16 Aspisoma_pulchellum,
      17 Aspisoma_gentile,
      18 Aspisoma_lepidum,
      19 Aspisoma_aelianum,
      20 Aspisoma_nigrum,
      21 Micronaspis_floridana,
      22 Micronaspis_gabrielae,
      23 Tenaspis_angularis,
      24 Tenaspis_sinuosa,
      25 Tenaspis_chamelensis,
      26 Lampyris_noctiluca,
      27 Pleotomus_pallens,
      28 Microphotus_octhartus,
      29 Pleotomodes_knulli,
      30 Bituca_beskei,
      31 Bituca_miltoni,
      32 Lucernuta_savignii,
      33 Lychnacris_flabellata,
      34 Lucio_pictum,
      35 Lamprocera_diluta,
      36 Nyctocera_fuscipennis,
      37 Nyctocera_fasciata,
      38 Nyctocera_discorufa,
      39 Nyctocera_blattina,
      40 Cratomorphus_picipennis,
      41 Cratomorphus_distinctus,
      42 Cratomorphus_leoneli,
      43 Cratomorphus_splendidus,
      44 Cratomorphus_diaphanus,
      45 Cratomorphus_albomarginatus,
      46 Cratomorphus_bifenestratus,
      47 Cratomorphus_cossyphinus,
      48 Cratomorphus_signativentris,
      49 Cratomorphus_dorsalis,
      50 Erythrolychnia_bipartita;
   tree gen.0 = [&U] (15:2.000000e-02,((31:2.000000e-02,17:2.000000e-02):2.000000e-02,((46:2.000000e-02,(41:2.000000e-02,10:2.000000e-02):2.000000e-02):2.000000e-02,((43:2.000000e-02,((14:2.000000e-02,(7:2.000000e-02,(26:2.000000e-02,6:2.000000e-02):2.000000e-02):2.000000e-02):2.000000e-02,((24:2.000000e-02,(18:2.000000e-02,4:2.000000e-02):2.000000e-02):2.000000e-02,(37:2.000000e-02,(30:2.000000e-02,2:2.000000e-02):2.000000e-02):2.000000e-02):2.000000e-02):2.000000e-02):2.000000e-02,((50:2.000000e-02,((19:2.000000e-02,((44:2.000000e-02,((36:2.000000e-02,(28:2.000000e-02,13:2.000000e-02):2.000000e-02):2.000000e-02,11:2.000000e-02):2.000000e-02):2.000000e-02,(38:2.000000e-02,((35:2.000000e-02,21:2.000000e-02):2.000000e-02,(32:2.000000e-02,9:2.000000e-02):2.000000e-02):2.000000e-02):2.000000e-02):2.000000e-02):2.000000e-02,((((47:2.000000e-02,(((27:2.000000e-02,22:2.000000e-02):2.000000e-02,(42:2.000000e-02,20:2.000000e-02):2.000000e-02):2.000000e-02,(48:2.000000e-02,16:2.000000e-02):2.000000e-02):2.000000e-02):2.000000e-02,12:2.000000e-02):2.000000e-02,(23:2.000000e-02,((33:2.000000e-02,25:2.000000e-02):2.000000e-02,8:2.000000e-02):2.000000e-02):2.000000e-02):2.000000e-02,5:2.000000e-02):2.000000e-02):2.000000e-02):2.000000e-02,((45:2.000000e-02,29:2.000000e-02):2.000000e-02,(39:2.000000e-02,(40:2.000000e-02,(34:2.000000e-02,(49:2.000000e-02,3:2.000000e-02):2.000000e-02):2.000000e-02):2.000000e-02):2.000000e-02):2.000000e-02):2.000000e-02):2.000000e-02):2.000000e-02):2.000000e-02,1:2.000000e-02);
   tree gen.2000 = [&U] ((2:8.303651e-03,3:6.633869e-02):7.697997e-02,((((50:1.896093e-01,(46:3.874954e-02,(((47:1.179555e-02,(48:3.588521e-02,49:4.439801e-02):2.940841e-02):6.880358e-02,(40:1.168864e-02,(41:1.732004e-02,42:2.695089e-02):2.460215e-02):5.787051e-02):1.090507e-02,(44:1.233459e-04,(43:1.941248e-02,45:3.359707e-02):3.060893e-02):3.069000e-02):8.328848e-03):2.063631e-02):3.011168e-01,(30:5.379809e-03,31:1.775166e-02):1.705660e-02):1.182699e-01,((((28:7.822731e-02,29:1.774138e-01):2.987601e-02,26:1.939003e-02):1.660746e-01,27:1.979829e-02):1.738116e-01,(((33:5.216932e-03,(((36:9.339529e-03,37:9.829494e-03):8.671568e-02,(39:7.422663e-03,38:1.957128e-02):6.226384e-02):8.955190e-02,(34:3.366775e-02,35:2.621282e-02):4.579035e-02):6.615652e-02):9.631009e-02,32:4.693380e-02):2.802579e-03,((24:7.806518e-03,25:4.348712e-04):2.147678e-02,23:3.318103e-02):2.046186e-01):2.865436e-02):1.064820e-01):9.726409e-02,((21:1.213868e-02,22:2.462779e-02):5.652058e-02,((20:5.262464e-02,16:3.741031e-03):6.551827e-02,((18:7.426601e-02,19:4.260682e-04):5.539995e-02,(17:3.515050e-02,(10:3.119612e-02,((9:1.315265e-02,(((5:3.121357e-02,6:7.376731e-02):1.907234e-02,(4:4.582128e-03,7:2.603603e-02):3.005053e-02):2.303778e-02,8:3.284218e-02):6.187814e-02):1.805951e-02,((14:3.875655e-02,15:4.368018e-02):5.423350e-02,((13:4.833932e-02,12:3.253266e-02):1.388177e-02,11:1.766169e-02):1.455130e-01):9.560971e-02):1.937877e-02):4.474972e-02):3.192835e-02):1.351533e-02):3.636231e-02):9.175751e-02):6.008657e-02,1:5.115958e-02);
   tree gen.4000 = [&U] ((2:6.109202e-02,3:3.046172e-02):2.611964e-02,((((26:7.917394e-03,(29:1.222329e-01,(27:3.901105e-02,28:8.235349e-02):1.323229e-02):1.655048e-02):1.155056e-01,((((23:4.789102e-02,24:7.900015e-03):1.581836e-02,25:1.766524e-03):1.160501e-01,(30:1.633581e-02,31:1.487721e-02):6.018291e-02):6.276425e-02,((33:4.608597e-03,((34:3.102242e-02,35:1.039681e-02):1.608462e-02,((36:6.575580e-02,(39:4.949241e-03,38:3.723030e-03):3.972821e-02):1.189948e-02,37:1.519414e-03):1.248241e-01):6.562666e-02):8.785031e-02,32:9.885981e-03):6.948914e-02):5.958094e-02):3.451719e-02,(((41:8.772341e-03,42:5.971889e-02):4.433116e-02,(((46:2.650136e-02,50:1.450236e-01):6.205475e-03,(47:1.103531e-02,(48:2.388088e-02,49:2.038149e-02):2.768333e-02):1.677940e-02):1.509410e-02,(45:4.603904e-03,(43:6.044322e-03,44:8.168958e-03):6.214053e-03):3.671400e-02):3.560375e-02):1.856367e-02,40:5.859631e-03):1.996818e-01):9.546109e-02,(((((19:5.357562e-03,((18:6.075204e-03,(10:2.480353e-02,(9:2.979887e-02,((((6:1.182181e-02,7:8.874929e-06):1.132939e-02,4:2.936436e-02):2.863731e-02,5:8.301646e-03):2.013827e-02,8:8.299845e-03):3.415889e-03):2.164609e-02):3.037135e-02):1.042383e-02,17:6.764768e-03):3.296666e-02):4.216450e-02,20:1.213096e-02):3.415558e-03,16:2.102645e-02):5.903085e-02,((14:2.253984e-02,15:7.560695e-03):2.188833e-02,(13:2.890876e-02,(11:1.308569e-02,12:7.075528e-03):4.362035e-03):6.099158e-02):8.232658e-02):4.780002e-02,(21:1.895352e-02,22:1.896196e-02):3.867781e-02):6.724533e-02):1.247316e-01,1:1.577707e-01);
   tree gen.6000 = [&U] ((2:1.982322e-02,3:8.151530e-02):1.992298e-02,((((33:5.195865e-03,((35:1.213100e-03,((36:2.282007e-02,37:2.496384e-03):1.106686e-02,(39:1.668355e-02,38:9.597739e-03):1.818727e-02):8.604980e-02):5.234792e-03,34:1.682421e-02):5.561544e-02):1.014700e-01,32:1.518615e-02):6.073578e-02,(((31:1.128748e-02,((24:2.495514e-02,23:7.727388e-02):4.835744e-02,25:8.339826e-03):2.107443e-01):5.751814e-03,30:3.329840e-02):1.049559e-01,((((27:1.022116e-01,28:2.765383e-02):1.949143e-02,29:8.489787e-02):8.222977e-03,26:3.523777e-03):1.164645e-01,(40:1.368957e-02,((41:6.487454e-03,42:4.615931e-02):3.146309e-02,((44:8.095526e-03,(45:7.510963e-03,43:2.577887e-03):1.730203e-02):4.886830e-02,(50:1.538528e-01,((47:1.504470e-03,(48:3.725451e-02,49:4.767590e-02):1.338695e-02):2.986493e-02,46:7.935184e-02):1.284350e-02):2.373642e-03):7.939371e-02):3.299523e-02):2.130816e-01):4.009304e-02):2.469324e-02):1.440637e-01,((((20:2.875862e-03,(19:7.196388e-02,16:2.175938e-02):1.184718e-03):1.125023e-02,((10:2.605547e-02,(((9:3.002104e-02,((7:5.275871e-06,4:3.455154e-02):2.625287e-02,6:1.656376e-03):1.881579e-02):7.663432e-03,5:1.432593e-02):5.065509e-03,8:1.107699e-02):2.727714e-02):1.571931e-02,(17:1.936707e-02,18:1.305210e-02):1.550918e-02):3.915795e-02):8.957893e-02,((14:2.325155e-03,15:2.311880e-03):5.488344e-02,((12:1.029098e-02,11:1.803219e-02):1.761126e-02,13:1.026053e-02):5.296550e-02):4.778118e-02):1.236430e-01,(21:3.409838e-02,22:1.314629e-02):5.276075e-02):8.836756e-02):6.812432e-02,1:1.734619e-01);
   tree gen.8000 = [&U] ((2:6.509195e-03,3:4.831465e-02):5.287460e-02,(((((((41:2.981472e-02,42:1.113516e-01):7.459013e-04,(((44:2.644464e-02,(43:5.508303e-03,45:2.003453e-02):1.044512e-03):5.351637e-02,46:3.734342e-02):1.434209e-02,((48:3.645613e-02,(49:1.342715e-02,50:2.102734e-01):6.881132e-03):2.082433e-02,47:8.432835e-03):6.258481e-02):3.315465e-02):2.509668e-02,40:1.385918e-02):2.727229e-01,(29:7.504323e-02,((28:4.237778e-02,27:1.004124e-01):5.193193e-03,26:2.069284e-02):8.036375e-02):2.161673e-01):6.937562e-03,((33:1.317563e-03,(34:1.651150e-02,(35:5.931864e-03,(37:6.404010e-03,((38:3.130582e-02,39:4.806250e-02):6.427758e-02,36:9.921110e-03):1.758827e-02):9.750715e-02):5.857217e-03):1.384053e-01):1.184479e-01,32:1.599409e-02):5.290532e-02):1.023801e-01,((31:3.919212e-02,30:1.637633e-02):5.865039e-02,(23:8.458578e-02,(25:4.024343e-03,24:1.444708e-02):1.884120e-02):1.190598e-01):1.224476e-02):1.345600e-01,((21:8.110326e-03,22:1.732181e-02):3.472680e-02,((((17:2.868131e-02,(19:8.967296e-03,(16:2.250924e-02,20:1.588521e-02):6.021434e-02):3.018407e-02):2.958962e-02,18:2.151897e-02):2.447549e-02,(10:1.859439e-02,(8:2.854432e-03,(9:4.295304e-02,(6:2.878730e-02,(5:2.699381e-03,(7:8.347758e-03,4:4.639560e-03):4.581516e-02):2.379170e-03):2.679163e-03):2.090723e-02):3.877639e-02):5.113196e-03):1.623331e-01,((11:1.896437e-02,(12:1.888715e-03,13:2.637294e-02):5.270398e-03):2.644268e-02,(14:1.646433e-02,15:1.750038e-02):4.070828e-02):4.209173e-02):6.859280e-02):1.217562e-01):8.891236e-02,1:2.074895e-01);
   tree gen.10000 = [&U] ((2:1.676636e-02,3:3.274531e-02):4.844575e-02,((((40:1.361053e-02,((41:1.182962e-02,42:2.711114e-02):5.968751e-02,(50:1.849336e-01,((47:7.128641e-03,(49:4.364460e-02,48:2.465752e-02):3.272519e-02):1.232264e-02,(46:5.169552e-02,((43:2.451165e-03,45:9.377563e-03):9.392997e-03,44:1.600956e-02):6.394286e-02):1.483273e-02):1.431515e-02):6.246123e-02):2.422635e-02):2.146379e-01,((30:1.760802e-02,((25:1.689925e-03,(23:4.673594e-02,24:1.641403e-02):1.388287e-02):2.022606e-01,31:2.183740e-02):1.545259e-02):1.486941e-01,((33:1.455036e-02,(((39:6.917268e-04,38:1.265147e-02):3.674747e-02,(37:9.080314e-03,36:4.200651e-02):3.602240e-03):5.422625e-02,(35:1.300442e-03,34:2.681581e-02):1.010505e-02):6.538273e-02):2.139446e-01,32:1.942845e-02):5.335567e-02):9.255216e-03):1.211602e-01,(29:7.356861e-02,((28:1.668409e-01,27:5.723507e-02):9.239428e-03,26:2.348474e-02):1.767081e-02):4.157589e-02):1.323660e-01,(((((19:3.176774e-03,(17:2.659615e-02,(18:1.750712e-02,(10:7.671875e-03,(((((7:4.499217e-02,9:2.117835e-02):2.023553e-02,4:3.110627e-02):8.471233e-03,6:2.574321e-03):1.126397e-02,5:1.893843e-03):4.234047e-02,8:4.363667e-02):2.080874e-02):5.230371e-02):1.545998e-02):4.170808e-02):2.263544e-02,16:1.636798e-03):1.780279e-02,20:1.605907e-02):6.840351e-02,((14:4.073021e-04,15:1.184543e-02):4.333884e-02,((12:1.403980e-03,11:2.361883e-02):2.233287e-02,13:7.591612e-03):8.767045e-02):1.060091e-01):6.210570e-02,(21:1.096887e-02,22:3.825850e-02):4.216644e-02):1.415995e-01):1.099062e-01,1:1.626828e-01);
   tree gen.12000 = [&U] ((3:5.866767e-02,2:2.376608e-02):9.423493e-02,((((((33:2.091017e-02,((35:1.551308e-02,34:5.591914e-03):3.113175e-02,(37:1.046386e-02,((39:6.092315e-03,38:2.655593e-03):4.841051e-02,36:1.397533e-02):1.774845e-02):1.474568e-01):1.313717e-01):1.029197e-01,32:1.848967e-02):4.918898e-02,(((29:1.897477e-01,(28:1.014091e-01,27:8.897631e-02):1.704266e-02):3.643128e-02,26:8.755115e-03):2.684131e-01,(40:9.340569e-03,((41:2.051070e-02,42:4.496295e-02):3.551801e-02,((46:3.290296e-03,((47:2.847774e-03,(49:2.598990e-02,48:5.349183e-02):6.435535e-02):9.285739e-02,(44:1.118776e-02,(43:1.536961e-03,45:7.071162e-03):1.813478e-02):1.248889e-01):1.719382e-02):7.500915e-02,50:1.535555e-01):8.110485e-02):1.853128e-03):2.068659e-01):2.912571e-02):1.292760e-01,(24:6.277669e-03,(25:3.843859e-04,23:4.688368e-02):2.767700e-02):2.014919e-01):7.389005e-02,(30:9.145984e-03,31:1.846767e-02):3.122202e-03):1.554866e-01,((22:8.992370e-03,21:3.063379e-02):2.886198e-02,(((20:1.234803e-02,16:1.340410e-02):2.364211e-02,(19:7.226072e-03,(((10:4.157116e-02,(((6:2.565107e-03,(7:7.994124e-03,(4:1.215961e-02,9:2.619981e-02):6.001707e-04):8.134615e-03):3.301624e-02,5:1.923565e-03):2.018201e-02,8:2.816720e-02):7.780811e-02):3.989568e-02,18:1.252168e-02):1.625505e-02,17:1.137194e-02):3.339848e-02):6.766755e-03):1.219119e-01,((14:1.272008e-04,15:1.856412e-02):4.014252e-02,((11:4.132436e-02,12:1.586910e-02):1.564317e-02,13:1.104815e-02):7.158026e-02):8.555549e-02):1.754696e-02):1.143759e-01):5.779857e-02,1:1.882385e-01);
   tree gen.14000 = [&U] ((3:2.974297e-02,2:4.340432e-02):9.885276e-02,((((26:2.581883e-03,(28:5.656314e-02,29:1.499387e-01):6.113837e-03):5.424110e-02,27:6.233671e-02):1.400384e-01,((((33:8.467906e-03,((((39:8.135118e-03,38:9.351288e-03):5.045316e-02,37:1.596964e-02):1.143139e-02,36:3.528133e-02):1.964681e-01,(34:2.033709e-02,35:1.088499e-02):4.765023e-02):8.110298e-02):1.437981e-01,32:7.191264e-03):1.160221e-01,((31:8.114851e-02,30:2.846377e-02):1.829003e-02,(25:7.117734e-04,(23:7.203199e-02,24:4.314366e-02):7.691979e-04):2.462969e-01):6.924496e-02):5.787769e-03,((((44:2.817886e-02,(45:3.267150e-03,43:1.372407e-02):2.982733e-02):8.704667e-02,(46:4.725196e-02,(47:1.924957e-03,((48:2.979864e-02,50:1.764642e-01):6.424927e-04,49:2.691960e-02):5.069478e-02):1.387769e-02):3.337925e-03):3.299367e-02,(41:7.622135e-03,42:3.214322e-02):6.011498e-02):1.939053e-02,40:2.401435e-02):1.590624e-01):7.632070e-02):1.274878e-01,((22:2.085747e-03,21:1.133285e-02):4.937774e-02,(((16:2.814115e-02,20:1.053233e-02):3.174725e-03,(19:6.669778e-03,(17:2.604992e-02,((10:4.125570e-02,(8:1.691504e-02,((((7:8.399969e-03,4:4.224162e-03):1.281484e-02,6:1.442026e-02):5.913559e-03,9:6.081236e-02):1.602643e-02,5:4.002187e-03):2.709120e-02):3.426204e-02):5.406101e-02,18:2.858399e-02):1.732143e-02):2.690477e-02):1.851949e-02):9.894945e-02,((14:5.244356e-06,15:3.769694e-03):1.140522e-01,((12:2.324069e-02,11:1.669605e-02):3.129480e-02,13:1.011511e-02):1.161015e-01):4.610590e-02):7.906130e-02):3.657395e-02):1.765678e-01,1:2.049605e-01);
   tree gen.16000 = [&U] ((3:6.725669e-02,2:2.116743e-02):1.803518e-01,(((27:5.703225e-02,(29:1.174467e-01,(26:5.575987e-03,28:9.637161e-02):1.344430e-02):7.433693e-03):2.217918e-01,(((42:5.690336e-02,((46:3.904098e-02,((47:9.680404e-03,(48:4.738920e-02,(49:1.618043e-02,50:2.846885e-01):3.681307e-03):6.050503e-02):2.094843e-02,((45:2.278282e-03,43:4.959891e-03):4.994818e-03,44:1.581869e-02):7.583674e-02):7.006482e-03):5.889861e-02,41:5.675246e-02):1.946134e-02):4.800413e-02,40:2.321141e-03):2.970295e-01,(((33:3.307936e-02,(35:3.060569e-02,((((39:4.396604e-03,38:2.745342e-02):2.158881e-02,37:4.966020e-03):4.906542e-03,36:2.541505e-02):8.875727e-02,34:2.717697e-02):7.073067e-03):8.844675e-02):1.295287e-01,32:1.335419e-02):6.326212e-02,((31:2.642271e-02,30:1.865649e-02):7.609375e-02,((25:1.769693e-03,23:6.796894e-02):1.319506e-03,24:2.528646e-02):2.237301e-01):1.408375e-01):1.210683e-02):4.156253e-02):1.748964e-01,((22:3.019018e-02,21:3.530942e-02):2.919014e-02,((((19:1.186134e-02,((10:1.147942e-02,(((7:3.266566e-03,4:3.024846e-03):1.490913e-03,((5:5.939476e-03,8:6.233324e-02):1.443621e-02,6:1.910796e-02):1.476097e-02):2.652813e-02,9:6.995789e-02):5.204299e-02):7.156912e-02,(18:1.078297e-02,17:4.106167e-02):9.700724e-04):7.928555e-02):1.842799e-02,16:2.329056e-02):3.271313e-03,20:7.719148e-03):1.240624e-01,((14:2.549025e-03,15:8.591985e-03):9.141990e-02,((12:2.647829e-02,11:2.881679e-02):3.657806e-03,13:4.059002e-02):1.160786e-01):1.345448e-01):7.289143e-02):6.305736e-02):8.298530e-02,1:1.193857e-01);
   tree gen.18000 = [&U] ((3:4.255446e-02,2:5.289772e-02):1.990873e-01,(((((24:1.524971e-02,25:5.443178e-04):4.249210e-03,23:7.235880e-02):2.267509e-01,(31:1.860554e-02,30:7.541252e-03):1.615738e-02):1.829047e-01,((((28:7.945922e-02,27:5.179199e-02):6.530448e-02,(26:2.771671e-02,29:1.415662e-01):1.433794e-02):2.250909e-01,((33:1.396364e-02,((37:1.077911e-02,(36:1.281612e-02,(39:7.497896e-03,38:1.753241e-05):2.895071e-02):3.003216e-03):1.316481e-01,(34:8.289073e-03,35:1.712252e-02):3.224729e-02):9.272730e-02):1.787426e-01,32:1.916930e-02):9.315071e-02):3.502448e-02,(((((47:2.950051e-02,(49:3.445357e-02,48:1.603908e-01):2.847534e-02):3.976955e-02,(44:5.441310e-02,(43:2.697793e-04,45:1.241426e-02):1.158811e-02):4.215815e-02):1.853063e-02,46:2.797237e-02):5.186645e-02,(50:1.677578e-01,(41:4.926203e-02,42:2.778251e-02):4.696954e-02):4.411473e-02):6.720715e-02,40:5.003545e-04):2.988498e-01):7.290919e-02):1.728585e-01,((22:6.114334e-03,21:2.984472e-02):1.513194e-01,(((20:2.137038e-02,16:2.353033e-02):3.594542e-03,(19:1.054750e-02,((18:4.551411e-03,(10:8.377238e-03,(((((5:5.205051e-04,8:2.807329e-02):2.479263e-02,6:3.307570e-03):4.732952e-03,4:6.958984e-03):8.018620e-03,7:1.314686e-03):2.844119e-02,9:1.275168e-02):5.230539e-02):6.322214e-02):3.260149e-02,17:5.126555e-03):2.236869e-02):2.881833e-02):8.195386e-02,((14:4.045053e-03,15:1.159910e-03):7.386198e-02,((12:1.482247e-02,11:2.964126e-02):5.060387e-02,13:5.056983e-03):1.649613e-01):8.662053e-02):7.540898e-02):7.390211e-02):1.643142e-01,1:1.466909e-01);
   tree gen.20000 = [&U] (((((40:8.418018e-03,((42:4.988534e-02,41:5.429167e-03):3.532733e-03,((((43:8.050145e-03,45:9.709158e-03):1.962187e-03,44:4.325547e-02):4.549623e-02,(50:2.328959e-01,(47:6.920349e-03,(49:7.619207e-02,48:8.435163e-02):1.438485e-02):2.391477e-02):4.326227e-02):4.755340e-03,46:8.516910e-02):4.290026e-02):7.446531e-02):1.547922e-01,(((((24:8.576485e-03,25:1.810586e-02):6.844734e-02,23:1.793982e-03):1.816875e-01,((34:7.227148e-02,(35:1.431468e-02,((36:2.719834e-02,37:1.460855e-02):2.225341e-02,(38:7.420460e-03,39:4.653497e-03):1.138431e-02):9.781491e-02):1.788533e-02):9.162775e-02,33:1.622839e-02):7.458805e-02):8.386498e-02,((26:3.621469e-02,(28:7.404482e-02,27:3.303632e-02):8.249408e-02):5.810840e-03,29:9.406288e-02):3.730628e-01):2.811213e-02,32:1.207196e-02):1.324814e-01):3.973180e-02,(31:2.575469e-02,30:8.012870e-03):4.409006e-02):2.127679e-01,(((((12:7.803255e-03,11:8.599461e-03):2.571455e-02,13:3.051406e-03):2.206365e-01,(14:7.119658e-03,15:2.424273e-03):7.525342e-02):1.143876e-01,(16:5.119292e-02,(20:1.035721e-02,(19:4.508080e-03,((18:9.046218e-04,((((((6:7.017669e-03,7:4.874708e-03):1.958677e-03,4:1.595441e-02):4.168727e-02,5:1.554534e-02):1.975030e-03,8:3.388262e-02):4.023414e-02,9:9.535072e-03):5.227538e-02,10:1.022218e-02):1.079277e-01):2.663112e-02,17:1.494759e-02):3.279115e-02):3.931834e-02):1.018040e-03):1.155726e-01):2.521967e-02,(21:4.522533e-02,22:3.541439e-04):3.253143e-02):1.432322e-01):7.158217e-02,(2:2.744131e-03,3:3.871429e-02):3.640779e-02,1:1.791615e-01);
   tree gen.22000 = [&U] ((((((((24:5.577886e-02,25:1.338252e-02):7.010047e-02,23:3.231478e-03):1.261414e-01,(33:6.383410e-03,(34:1.193299e-02,(35:2.730864e-02,((38:1.450936e-03,39:2.152001e-03):6.322134e-02,(37:4.173419e-02,36:1.651788e-02):1.302136e-02):1.577693e-01):1.414655e-02):1.557298e-01):1.114621e-01):9.722339e-02,32:5.441397e-02):2.571292e-01,(31:2.428778e-02,30:3.328621e-02):6.570601e-02):3.741029e-02,((((27:6.359964e-02,28:8.370244e-02):3.122266e-02,26:1.678901e-02):1.322844e-03,29:7.447644e-02):1.651343e-01,(40:7.335223e-04,((42:5.136171e-02,41:2.239374e-02):5.516631e-03,((((48:4.367953e-02,(49:1.840938e-02,50:2.033826e-01):2.261483e-02):3.383895e-02,47:8.951334e-04):3.060925e-02,46:4.963208e-02):8.528431e-03,((45:3.463872e-04,43:4.374682e-03):1.109017e-02,44:8.269845e-03):1.197282e-01):2.578004e-02):5.881291e-02):1.593728e-01):6.572173e-02):1.724154e-01,(((((13:2.318090e-02,11:2.788297e-02):1.571272e-03,12:3.717837e-03):1.097471e-01,(14:4.883559e-03,15:3.492582e-03):8.730611e-02):1.573911e-01,((19:2.415295e-02,(20:4.242798e-03,16:3.658631e-02):4.406074e-02):7.494538e-03,(((((8:3.445017e-02,((6:6.523530e-03,(7:1.111867e-02,4:3.806444e-04):2.510790e-02):1.126602e-02,5:3.578643e-02):2.702519e-02):3.393774e-02,9:2.359808e-02):4.512271e-02,10:2.095440e-02):4.705052e-02,18:7.090114e-03):2.445397e-02,17:4.068250e-02):1.364853e-02):1.040372e-01):1.093479e-01,(21:5.087707e-02,22:6.326537e-03):6.450416e-02):6.631352e-02):1.429673e-01,(2:7.512812e-03,3:4.615236e-02):9.950286e-02,1:2.195045e-01);
   tree gen.24000 = [&U] (3:4.723233e-02,((((21:8.019551e-03,22:1.653059e-03):6.256522e-02,((((10:2.198014e-02,((9:2.680653e-02,(5:2.231006e-02,(7:2.508675e-02,(6:8.525576e-03,4:1.410878e-02):7.232871e-03):1.929019e-02):1.520556e-02):2.726128e-02,8:3.138516e-03):3.937905e-02):4.938724e-02,(18:4.339616e-02,17:2.854550e-02):8.362891e-03):1.585833e-02,(20:1.138387e-03,(19:2.313649e-02,16:1.615365e-02):1.194573e-03):1.885247e-02):1.167276e-01,((14:3.595885e-03,15:1.146976e-02):3.636996e-02,(13:1.919226e-02,(11:1.885186e-02,12:2.497872e-02):3.491334e-02):9.973534e-02):7.208776e-02):3.160164e-02):6.119261e-02,((((((27:3.957526e-02,26:2.504335e-03):4.816330e-03,28:6.186339e-02):5.544799e-02,29:4.420014e-02):1.247839e-01,(((33:1.227100e-02,((((36:2.308748e-02,(39:1.183545e-02,38:3.853371e-03):1.364457e-02):1.176629e-02,37:9.075096e-03):9.272292e-02,35:5.845240e-03):2.023728e-02,34:1.170570e-02):1.446131e-01):3.661993e-02,(23:3.181639e-02,(24:5.014536e-02,25:2.048538e-03):1.053170e-02):9.760346e-02):7.338014e-02,32:3.855473e-02):6.503576e-02):6.307839e-02,((41:2.954165e-02,((46:1.537947e-02,((44:4.202075e-02,(45:9.366289e-04,43:3.937284e-04):1.010473e-02):3.771141e-02,(47:2.120365e-02,(48:2.144314e-02,(50:1.078967e-01,49:2.031650e-02):1.259021e-02):2.758711e-02):3.852629e-02):2.184344e-02):7.142253e-02,42:6.433645e-03):2.219746e-02):1.729876e-02,40:6.786649e-04):2.764340e-01):5.389177e-02,(31:2.231035e-02,30:1.521790e-02):1.746371e-01):1.495066e-01):1.299294e-01,2:1.375877e-03):1.258375e-02,1:3.212936e-01);
   tree gen.26000 = [&U] (((((((34:2.365005e-02,((((38:4.000232e-03,39:1.405782e-02):7.500593e-02,36:1.869629e-02):1.414046e-02,37:1.612009e-03):1.142587e-01,35:1.074068e-02):9.370103e-03):1.251358e-01,(33:5.585227e-02,((24:6.578865e-02,25:8.819507e-04):4.015918e-02,23:2.012319e-02):2.387778e-01):2.304054e-02):1.215133e-01,32:5.849586e-03):1.006883e-01,(29:7.048722e-02,(26:2.472213e-02,(28:5.821558e-02,27:1.067058e-01):2.725895e-02):1.592434e-02):2.503363e-01):2.478875e-02,((40:6.460637e-03,(((((44:1.711871e-02,(45:3.825312e-02,43:9.265212e-04):1.740518e-02):6.502728e-02,46:5.233053e-02):1.028700e-02,((48:5.019496e-02,(49:2.649198e-02,50:1.456795e-01):1.116735e-02):2.547872e-02,47:3.209982e-02):5.718625e-02):5.036943e-02,42:6.274990e-02):1.075701e-02,41:8.788875e-03):2.905818e-02):2.151287e-01,(31:2.268909e-02,30:7.141103e-03):1.099568e-01):2.068442e-02):1.896715e-01,((((12:2.745346e-02,(11:5.511972e-02,13:5.333413e-03):5.158847e-03):8.414515e-02,(14:1.290096e-02,15:2.397055e-03):1.459838e-01):1.022155e-01,((((17:3.689570e-02,(18:8.663608e-03,(((9:3.473051e-02,((7:2.117944e-02,(5:9.882010e-03,6:1.096092e-03):9.208138e-03):2.778377e-03,4:2.071912e-02):9.186972e-03):6.836038e-02,8:3.503040e-03):5.930780e-02,10:3.014254e-02):3.566830e-02):2.861566e-02):4.994132e-02,19:1.530596e-02):1.134831e-02,20:2.159265e-02):7.912670e-03,16:3.605704e-02):1.063538e-01):2.574191e-02,(21:2.417196e-04,22:2.786969e-02):6.782863e-02):7.140177e-02):1.059033e-01,(2:2.498554e-02,3:3.577815e-02):5.362298e-02,1:1.925235e-01);
   tree gen.28000 = [&U] ((((((((41:1.422083e-02,42:3.747776e-02):2.569242e-02,40:5.361474e-02):3.578934e-02,(((45:1.673119e-02,44:4.554160e-02):4.250648e-03,43:2.209932e-03):7.387095e-02,(46:2.552664e-02,((48:3.440111e-02,49:2.857800e-02):2.891796e-02,47:4.066047e-03):8.119706e-02):4.219334e-03):1.966142e-02):4.034467e-02,50:1.069942e-01):1.998163e-01,(((((((36:1.024733e-02,37:2.850946e-02):6.212625e-02,(38:4.828142e-03,39:1.941424e-03):2.043384e-02):1.378832e-01,(35:2.358043e-02,34:1.152941e-02):2.395668e-03):1.347053e-01,33:2.942580e-02):2.427636e-02,((24:1.777219e-02,25:6.211811e-04):5.118239e-02,23:2.692549e-02):1.976857e-01):1.703352e-01,32:2.829919e-02):1.732661e-01,((29:5.593365e-02,(28:3.943766e-02,27:1.042311e-01):7.484729e-02):4.016641e-02,26:1.556554e-02):1.917566e-01):1.407388e-02):1.934028e-02,(31:1.194391e-02,30:1.067259e-02):8.402513e-02):9.428771e-02,((((13:2.214521e-02,(12:6.195462e-03,11:2.534110e-02):7.676027e-03):1.349879e-01,(14:7.084693e-03,15:7.122338e-04):8.850954e-02):7.859853e-02,(((((((((8:2.759232e-02,5:5.814566e-03):7.692639e-03,((7:2.710941e-03,6:6.151760e-03):2.498569e-02,4:6.478124e-03):7.426966e-03):2.002204e-02,9:2.403456e-02):2.263939e-02,10:1.122052e-02):3.011039e-02,18:9.039510e-03):1.118887e-02,17:2.436716e-02):6.870030e-02,19:2.290639e-02):4.088048e-02,20:2.328729e-02):4.354033e-02,16:1.476713e-02):7.228399e-02):2.991457e-02,(21:8.175988e-03,22:5.033888e-02):7.934989e-02):5.922069e-02):9.711116e-02,(2:1.321337e-02,3:3.682440e-02):2.410270e-02,1:1.554362e-01);
   tree gen.30000 = [&U] (((22:1.940960e-02,(21:5.814488e-03,((16:2.138634e-02,20:1.461904e-02):1.450115e-02,(19:5.704785e-03,(((((15:2.066172e-04,14:6.968811e-03):1.650577e-01,(13:1.103733e-02,(11:4.132363e-02,12:2.299578e-03):4.428104e-03):6.296119e-02):1.273558e-01,((9:4.083843e-02,((((7:1.407773e-02,6:1.481092e-02):2.727590e-02,4:1.988719e-03):2.562050e-03,5:2.717623e-02):3.316478e-02,8:2.697619e-02):5.519355e-02):3.209982e-02,10:1.436611e-02):7.943272e-03):9.989052e-02,18:1.183580e-02):1.813577e-02,17:2.378015e-02):6.242930e-02):2.158131e-02):9.612030e-02):2.052724e-02):1.530692e-01,((30:1.225862e-02,31:1.170965e-02):9.785462e-02,(((26:1.049714e-02,(27:5.306658e-02,(28:8.198064e-02,29:1.425050e-01):4.257606e-04):3.650085e-02):2.180938e-01,(40:1.152388e-02,((41:9.927587e-03,(46:2.880114e-02,(((48:2.610734e-02,(49:1.153795e-02,50:1.628612e-01):1.515608e-02):4.138912e-02,47:9.126924e-03):4.561491e-02,(44:1.924888e-02,(45:1.563450e-03,43:2.923528e-03):3.554641e-03):4.899452e-02):5.137074e-04):7.215812e-02):2.054371e-02,42:2.670345e-02):6.158337e-02):3.231217e-01):7.036324e-02,(32:2.021008e-03,((((35:3.205849e-02,34:4.897606e-02):6.999887e-02,((39:5.750812e-03,38:3.407659e-03):4.780908e-02,(37:3.186334e-03,36:3.844720e-02):1.890358e-02):1.231324e-01):5.188900e-02,((25:1.577809e-03,24:4.213281e-02):1.977159e-02,23:8.184311e-02):2.162410e-01):4.282169e-02,33:3.520208e-02):1.316664e-01):8.685803e-02):1.977008e-02):1.232689e-01):1.068269e-01,(2:2.276829e-02,3:4.042736e-02):4.429429e-02,1:1.824735e-01);
   tree gen.32000 = [&U] ((((22:3.465495e-02,21:6.837069e-03):4.869213e-02,((19:1.141553e-02,(((10:1.273485e-02,(((15:8.188146e-03,14:4.502505e-03):1.161541e-01,(12:9.062951e-04,(11:2.217871e-02,13:2.723092e-02):1.337214e-02):8.965351e-02):1.481597e-01,(9:1.798537e-02,(((6:4.659585e-03,(5:2.692615e-03,8:1.657808e-02):1.938961e-02):1.734804e-02,4:3.130668e-03):3.010710e-03,7:1.063500e-02):2.114499e-02):5.546341e-02):8.072608e-03):4.974854e-02,18:4.646582e-03):2.582039e-02,17:2.993149e-02):3.749738e-02):2.303591e-02,(16:1.980840e-02,20:2.440301e-02):2.397905e-02):4.823989e-02):1.288005e-01,((((30:1.233472e-02,31:2.394625e-03):7.574462e-02,(32:1.122443e-04,((((25:6.916028e-04,24:1.844938e-02):1.554958e-02,23:5.435049e-02):2.362176e-01,((35:2.551703e-02,34:6.063875e-03):7.908645e-03,((37:1.523459e-02,36:8.318131e-03):1.457762e-02,(39:1.172249e-02,38:4.886594e-04):9.775212e-03):1.217503e-01):6.543791e-02):5.856814e-02,33:2.378877e-02):9.666673e-02):8.044467e-02):4.601882e-03,(40:1.090190e-02,((42:5.448597e-02,41:1.542584e-02):5.521396e-03,(((50:2.372512e-01,((48:4.731872e-02,49:1.673612e-02):2.466605e-02,47:6.719182e-03):1.801798e-02):1.586113e-02,((44:6.334589e-03,43:2.712479e-03):9.068251e-03,45:3.326807e-03):4.112015e-02):1.894854e-02,46:9.534319e-03):8.043457e-02):7.283381e-02):1.728195e-01):4.353493e-02,((28:8.872293e-02,(26:1.898208e-02,27:7.877858e-02):4.190829e-03):3.370578e-02,29:7.047542e-02):1.829665e-01):1.084010e-01):5.869623e-02,(2:5.050585e-02,3:2.482518e-02):2.304178e-02,1:1.490465e-01);
   tree gen.34000 = [&U] ((((((20:3.487360e-02,(((((((15:4.373660e-03,14:1.039423e-03):8.380477e-02,((12:1.898099e-02,11:9.753912e-03):8.905170e-03,13:5.661496e-03):5.093226e-02):2.165191e-01,((9:3.247221e-02,(8:2.622179e-03,((6:2.404511e-03,(4:1.483845e-03,7:1.322619e-02):1.749638e-02):1.249535e-02,5:4.219240e-04):2.823996e-02):2.076064e-02):8.213743e-02,10:1.125680e-03):4.441275e-04):6.002542e-02,18:1.912532e-03):9.690904e-03,17:4.182800e-02):3.149305e-02,19:4.910974e-02):2.997138e-02,16:4.987249e-02):6.347691e-03):2.044032e-01,21:2.066769e-02):2.598972e-02,22:5.951600e-03):6.907598e-02,((26:4.069500e-03,(27:5.394384e-02,(29:1.554826e-01,28:5.082500e-02):2.816013e-02):3.924253e-02):2.454271e-01,(((((42:5.007239e-02,41:1.662385e-02):3.991272e-02,((45:2.311437e-02,(43:8.622785e-04,44:2.040095e-02):1.380108e-02):5.901773e-02,(46:3.028773e-02,(((50:1.826767e-01,48:4.051490e-02):1.024866e-02,49:6.578969e-02):4.432219e-02,47:3.121466e-02):2.977622e-02):2.079794e-02):8.127530e-02):2.206238e-02,40:2.071494e-02):2.113501e-01,(30:2.973156e-02,31:1.013100e-02):8.572225e-02):3.378736e-02,(32:1.249316e-02,((((37:3.672603e-02,(36:2.635282e-04,(39:9.877232e-03,38:3.428366e-02):3.281509e-02):9.769667e-03):1.611185e-01,(35:3.658285e-03,34:2.411147e-02):1.358049e-02):1.339116e-01,33:6.357739e-03):5.573947e-02,(23:2.695015e-02,(25:7.915397e-03,24:1.285768e-02):3.865540e-02):1.665187e-01):1.430549e-01):9.471154e-02):3.696036e-02):2.891283e-01):8.780095e-02,2:7.993439e-03):4.885639e-03,3:5.006341e-02,1:2.780540e-01);
   tree gen.36000 = [&U] (((22:3.811740e-02,(((((((((15:2.435991e-03,14:5.467649e-03):7.852215e-02,((12:2.229370e-03,11:1.448904e-02):1.154538e-02,13:2.733912e-02):8.113492e-02):7.120333e-02,((9:3.095743e-02,(8:9.791435e-03,((7:7.259833e-03,4:4.688516e-04):2.235428e-02,(5:1.740230e-02,6:4.399394e-03):2.525793e-02):2.003386e-02):2.905036e-02):5.079508e-02,10:5.532550e-03):2.450504e-02):6.280795e-02,17:2.934973e-02):5.320454e-03,18:7.893565e-03):6.982230e-02,19:6.546199e-03):1.538593e-02,20:2.418152e-03):5.618881e-03,16:2.878519e-03):1.640233e-01,21:1.097798e-02):1.248331e-02):9.097789e-02,((26:1.215939e-03,((29:7.496193e-02,28:1.143342e-01):1.112689e-02,27:7.479952e-02):2.216229e-02):1.532242e-01,((32:7.649578e-03,(((24:1.375494e-02,25:1.684237e-02):6.512649e-02,23:7.524431e-03):1.015027e-01,((34:3.924524e-03,(((38:1.090555e-02,(36:5.466409e-03,37:1.204587e-02):5.400937e-02):1.064535e-02,39:2.403629e-02):1.306281e-01,35:3.951961e-02):4.350244e-03):1.641427e-01,33:3.136928e-02):5.018776e-02):1.000977e-01):1.318886e-01,((((42:2.700481e-02,41:8.311053e-03):3.190992e-02,((((43:6.189822e-03,44:8.670805e-03):2.190325e-02,45:3.776026e-03):2.798068e-02,46:2.033793e-02):1.335826e-02,(((48:3.717052e-02,49:1.340371e-01):2.013977e-02,47:1.468388e-02):6.133509e-03,50:1.463294e-01):2.168742e-02):1.760108e-02):3.273747e-02,40:1.509799e-02):2.013213e-01,(30:1.881789e-02,31:1.038190e-02):5.550855e-02):4.181582e-02):3.396242e-02):5.754206e-02):6.113625e-02,(2:2.698510e-02,3:7.635182e-03):1.190970e-01,1:1.055203e-01);
   tree gen.38000 = [&U] ((2:2.856356e-03,3:4.902354e-02):4.822955e-02,((((40:2.617574e-02,(((((44:1.486316e-02,(43:4.139809e-03,45:1.922566e-02):5.886402e-03):1.043281e-01,46:5.460103e-02):1.612132e-02,((48:1.041761e-02,(50:2.562073e-01,49:1.557268e-02):6.037234e-02):1.803515e-02,47:1.889729e-03):2.189161e-02):4.930116e-02,41:4.127783e-02):2.630526e-03,42:7.141010e-02):1.467197e-02):2.367257e-01,((31:1.871300e-02,30:2.265343e-02):5.868849e-02,(32:1.871958e-03,((((((39:8.782736e-03,38:8.597347e-04):3.735861e-02,(36:7.735819e-03,37:2.322916e-02):1.008618e-02):1.325222e-01,35:7.859640e-03):3.906741e-03,34:1.436020e-02):1.123793e-01,33:2.446763e-02):2.827118e-02,(23:8.300172e-03,(24:1.718197e-02,25:3.021242e-03):8.603355e-03):2.610199e-01):1.420279e-01):5.723072e-02):1.742470e-02):3.121909e-02,(((27:8.428509e-02,28:3.797541e-02):3.817960e-02,29:1.121624e-01):3.362821e-03,26:1.395063e-02):1.979371e-01):4.500646e-02,((22:1.497919e-03,21:2.791150e-02):2.699862e-02,((((11:2.062619e-02,12:1.226529e-02):1.291502e-02,13:1.388615e-02):1.056905e-01,(14:6.146973e-03,15:6.205411e-04):7.793590e-02):4.901441e-02,((16:3.468667e-02,20:1.787579e-03):1.646769e-02,((17:1.244329e-02,(18:2.785731e-02,(10:3.105155e-02,((8:1.830742e-03,((6:7.203503e-03,5:2.651972e-02):2.455094e-03,(4:7.063054e-03,7:2.439612e-02):8.315718e-03):3.713295e-02):2.817754e-02,9:5.415241e-02):4.412142e-02):3.209675e-02):2.943445e-02):5.010809e-02,19:6.380101e-03):3.737865e-02):5.902299e-02):7.245045e-02):4.831243e-02):1.056244e-01,1:3.612721e-01);
   tree gen.40000 = [&U] ((2:1.317272e-02,3:1.074929e-02):2.425784e-02,(((21:2.823498e-03,22:6.558742e-02):4.681318e-02,(((13:9.524184e-03,(12:7.882323e-03,11:2.041045e-02):4.224207e-02):1.471243e-01,(14:6.424594e-03,15:1.220872e-02):5.074406e-02):1.136809e-01,((19:1.194935e-02,(16:3.621103e-02,20:5.719122e-02):6.615356e-02):2.130571e-02,((((9:1.947663e-02,(8:1.360597e-02,((6:7.712276e-03,(7:1.269405e-02,4:2.092674e-02):1.930937e-02):1.617574e-02,5:8.837222e-03):1.164813e-02):4.995242e-02):7.093692e-02,10:3.511358e-04):9.203966e-02,18:1.526954e-02):1.925655e-02,17:2.793899e-02):2.455471e-02):1.348510e-01):4.937614e-02):1.041233e-01,(((((((((50:2.857427e-01,(47:1.091221e-02,48:6.497841e-02):3.123040e-02):1.475777e-03,49:1.447511e-02):5.898207e-02,(44:1.147845e-02,(45:2.660407e-02,43:6.074789e-03):1.554846e-02):3.623538e-02):1.281975e-02,46:2.802526e-02):6.005227e-02,41:1.001776e-02):1.921442e-02,42:5.269407e-02):7.667202e-02,40:1.216069e-03):2.751682e-01,(26:3.273282e-02,((27:1.061414e-01,28:8.296150e-02):6.789012e-03,29:6.449779e-02):1.238749e-02):1.669209e-01):1.229125e-02,(((30:5.253859e-03,31:1.663169e-02):7.175027e-02,((25:2.809907e-02,24:3.869093e-02):8.820565e-03,23:5.010962e-02):2.710944e-01):8.935320e-02,((33:1.388578e-02,(((36:1.617840e-02,(39:7.249968e-03,38:1.630441e-02):4.704351e-02):2.566577e-02,37:2.023436e-02):1.407405e-01,(35:1.269063e-02,34:4.247200e-02):5.140859e-02):8.088581e-02):1.503242e-01,32:2.865574e-02):6.464181e-02):8.375771e-02):2.102763e-01):5.609574e-02,1:2.327165e-01);
   tree gen.42000 = [&U] (((((21:3.216484e-02,22:6.692478e-03):8.859483e-02,((20:1.124551e-02,(16:3.729721e-02,(19:2.994606e-02,(17:2.506856e-02,((10:3.033884e-03,(9:1.158387e-02,((((8:4.378796e-02,5:1.063727e-03):3.540128e-02,6:2.859564e-03):1.571531e-02,7:5.344303e-03):2.460999e-02,4:4.125377e-03):1.923601e-02):5.693840e-02):8.594527e-02,18:2.251769e-02):8.545165e-03):8.629419e-02):6.904348e-02):1.703990e-02):9.364409e-02,((14:8.067094e-04,15:9.328593e-04):4.673148e-02,(13:5.292400e-03,(12:1.456867e-02,11:2.448347e-02):4.203435e-02):1.298621e-01):1.575199e-01):1.745109e-01):1.465857e-03,(((29:4.456212e-02,(26:2.176074e-02,(27:1.030355e-01,28:4.696079e-02):1.233213e-01):5.852219e-02):1.714268e-01,((((25:1.937296e-03,24:3.399486e-02):1.608932e-02,23:9.072212e-02):2.708040e-01,(((35:2.033577e-02,34:7.406872e-03):3.209706e-02,((36:1.204758e-02,(39:3.556697e-02,38:2.422694e-02):4.738233e-02):4.147252e-03,37:1.701499e-02):4.492679e-02):9.789740e-02,33:2.622093e-02):7.210024e-02):1.492949e-01,32:1.223624e-03):6.638140e-02):3.502719e-02,((31:2.282605e-02,30:1.019580e-02):1.766187e-01,(40:1.311800e-03,((42:6.924496e-02,41:5.480236e-04):3.575308e-02,(((45:5.673701e-03,43:3.358437e-03):1.329121e-03,44:1.475254e-02):6.702738e-02,(46:2.774968e-02,((50:2.248188e-01,(49:3.867650e-02,48:2.399947e-02):1.297600e-03):4.070424e-02,47:1.131049e-02):2.603810e-02):2.998408e-02):5.209975e-02):4.394993e-02):1.548802e-01):3.359656e-02):1.319312e-01):1.978645e-01,3:6.722770e-02):4.706696e-03,2:3.916190e-02,1:1.728084e-01);
   tree gen.44000 = [&U] ((((21:2.930187e-02,22:2.338109e-02):4.964207e-02,(((19:2.134734e-02,(20:2.836166e-02,16:4.560233e-03):8.488093e-02):1.445216e-02,(17:7.527229e-02,(18:1.254963e-02,(10:1.917237e-03,((9:5.647586e-02,(5:1.426140e-02,(4:1.587536e-03,(6:3.110462e-02,7:6.770103e-03):1.303542e-02):5.654035e-03):9.124767e-03):3.685122e-02,8:4.481048e-02):3.667112e-02):8.681089e-02):2.038203e-02):3.745521e-02):1.191757e-01,((14:3.903561e-04,15:1.916465e-02):5.242144e-02,(12:1.256748e-02,(13:2.671834e-02,11:3.525394e-02):9.896042e-03):1.264171e-01):1.200353e-01):6.097215e-02):1.495812e-01,((31:4.860399e-02,30:3.001228e-02):6.162501e-02,((40:1.206998e-03,((42:7.632080e-02,41:3.104170e-02):2.140857e-02,((46:2.789926e-02,((48:2.770143e-02,(50:1.910576e-01,49:3.320672e-02):4.258736e-02):3.731103e-02,47:3.887524e-02):1.704484e-02):1.113662e-02,(44:4.317128e-02,(45:4.001044e-03,43:1.553415e-03):5.302221e-03):7.034546e-02):5.436942e-02):1.345066e-02):2.883707e-01,(((26:5.411205e-03,(27:1.424812e-01,28:4.799694e-02):5.560998e-02):8.051137e-02,29:1.036156e-01):1.183845e-01,(((33:3.904148e-02,(((36:8.033195e-03,37:1.907403e-02):4.868172e-02,(39:9.052526e-03,38:5.857107e-04):3.451200e-02):1.811160e-01,(34:3.257702e-02,35:1.190918e-02):1.772138e-02):1.096309e-01):3.640257e-02,((25:2.310222e-02,24:4.206411e-03):4.134116e-02,23:5.760645e-02):2.686106e-01):1.971937e-01,32:1.570104e-03):6.031735e-02):1.260044e-01):3.179303e-04):2.276418e-01):1.628063e-01,(2:3.688195e-03,3:5.182010e-02):2.941988e-02,1:3.437422e-01);
   tree gen.46000 = [&U] ((2:2.734386e-03,3:5.605860e-02):7.179237e-02,(((((32:3.769255e-02,(33:3.232378e-02,(((34:1.052310e-02,35:1.063803e-04):1.950103e-02,((36:4.554586e-02,37:6.896442e-03):9.327297e-03,(38:9.357126e-03,39:1.086102e-02):3.727825e-02):1.102205e-01):5.090923e-02,((24:9.499171e-03,25:1.242329e-04):1.532951e-01,23:1.315859e-02):1.755186e-01):6.612781e-03):1.211285e-01):3.343055e-02,(((27:9.280465e-02,28:3.162486e-02):3.298761e-02,29:6.005722e-02):1.033597e-02,26:5.490843e-03):3.084785e-01):9.998703e-03,((41:2.149728e-02,(((46:5.599940e-02,((44:1.750253e-02,45:4.523064e-03):2.667266e-02,43:1.351500e-02):3.520418e-02):1.248287e-02,(47:1.831825e-02,((49:7.142283e-03,50:2.101556e-01):2.242425e-02,48:5.190942e-02):2.626279e-02):5.160758e-02):5.504678e-02,42:3.884345e-02):1.861262e-03):2.031898e-02,40:4.386402e-02):1.942781e-01):1.777955e-02,(31:1.537415e-02,30:5.865427e-03):9.139824e-02):1.887237e-01,((21:1.306603e-02,22:1.261112e-02):2.618214e-02,((19:1.440069e-02,((((10:1.931170e-03,(9:3.383278e-02,((((7:1.089351e-02,6:8.966858e-03):8.653321e-03,4:2.124913e-02):1.093398e-02,5:2.168638e-03):2.452090e-02,8:9.318489e-02):2.220239e-02):3.444920e-02):7.270247e-03,((15:1.410115e-03,14:7.135336e-03):4.581432e-02,(11:1.760652e-02,(13:1.459246e-02,12:4.731708e-03):1.189589e-02):1.290589e-01):8.881016e-02):6.977955e-02,18:1.717765e-02):1.122080e-02,17:3.808887e-02):1.949776e-02):1.704280e-02,(16:5.813869e-02,20:7.126997e-03):2.135103e-02):1.179275e-01):6.946926e-02):1.780408e-01,1:2.697437e-01);
   tree gen.48000 = [&U] ((2:2.469707e-02,3:2.129465e-02):3.933508e-02,(((((((17:2.644707e-02,((10:1.506653e-03,((8:8.315603e-05,(5:1.605980e-02,(6:3.756855e-04,(7:3.671110e-03,4:7.627691e-03):5.104605e-02):3.321337e-02):2.479434e-02):5.734882e-02,9:8.289298e-03):3.358838e-02):8.751723e-02,18:2.094278e-02):2.917398e-02):6.579466e-02,19:9.283914e-03):4.477756e-02,20:5.232369e-03):1.989957e-02,16:3.182434e-03):1.707227e-01,((14:1.157388e-02,15:4.530150e-03):3.170145e-02,((12:7.392797e-03,11:2.031439e-02):1.289002e-02,13:9.066067e-03):1.333522e-01):1.313266e-01):1.728205e-01,(22:1.443985e-02,21:7.614333e-03):6.939142e-02):5.446630e-02,(((31:1.001790e-02,30:1.889576e-02):1.327642e-01,((((28:8.973761e-02,27:7.694691e-02):3.234263e-02,26:1.806202e-02):1.518843e-01,29:1.024861e-02):1.686533e-01,(((23:8.873160e-03,(25:8.624091e-03,24:2.304431e-02):5.288591e-02):1.946301e-01,(33:1.227298e-02,(((37:2.833966e-03,(36:5.533509e-03,(39:2.320952e-02,38:2.757552e-03):4.812938e-02):2.241384e-02):1.943927e-01,34:3.413715e-02):2.067241e-02,35:1.765639e-03):9.004619e-02):2.487968e-02):1.210894e-01,32:7.130284e-03):1.299734e-01):6.824676e-02):1.382628e-02,(50:1.616595e-01,(((46:1.478960e-02,((44:3.461699e-03,(45:6.166477e-03,43:1.300435e-02):4.333664e-02):5.486539e-02,(47:4.634863e-03,(48:7.323225e-02,49:7.205232e-02):2.895284e-02):1.997457e-02):3.991632e-02):1.272168e-01,(42:9.249356e-02,41:3.435278e-02):4.157006e-02):7.300000e-02,40:3.474541e-03):1.074319e-01):1.592781e-01):1.091253e-01):1.480932e-01,1:1.077843e-01);
   tree gen.50000 = [&U] ((2:5.855232e-03,3:9.656920e-02):5.332482e-03,((((40:4.635359e-03,((41:9.786255e-03,42:6.772097e-02):1.161908e-02,((47:3.501430e-03,(49:7.042337e-02,(48:2.263651e-02,50:3.258738e-01):9.150328e-03):3.541974e-02):1.547528e-02,(46:3.568477e-02,(44:9.328856e-03,(43:2.517235e-02,45:9.309906e-04):2.868453e-03):5.004036e-02):6.059873e-02):9.135722e-02):6.185815e-02):2.314154e-01,((26:2.066334e-02,((28:4.601575e-02,27:1.166090e-01):4.093444e-02,29:1.113826e-01):1.058069e-02):2.428542e-01,(32:1.997863e-02,(((35:1.713594e-02,(37:6.061932e-03,(36:8.372511e-04,(38:1.028643e-02,39:1.673210e-02):2.744041e-02):2.790809e-02):1.642527e-01):4.273418e-02,34:3.148745e-02):7.415492e-02,(((25:9.533482e-03,24:1.324981e-02):6.505292e-02,23:2.870342e-02):1.419399e-01,33:1.505288e-02):4.854755e-03):1.157692e-01):2.318300e-02):8.856688e-02):4.774311e-02,(30:1.121458e-02,31:6.168431e-02):1.304326e-01):1.508352e-01,((21:5.847524e-03,22:1.207835e-02):8.092209e-02,(16:2.495664e-02,((19:1.592658e-02,((18:2.284431e-02,(((8:3.342900e-02,(5:1.240535e-02,((4:6.840029e-03,7:5.888800e-03):2.254491e-03,6:6.685428e-03):5.819672e-03):1.304005e-02):4.360878e-02,9:2.353766e-02):3.854512e-02,(10:1.097085e-02,((15:1.974819e-02,14:2.121732e-03):1.005250e-01,(13:1.203495e-02,(12:1.016853e-02,11:4.326829e-02):8.930336e-03):8.490772e-02):2.070420e-01):3.616117e-02):4.594891e-02):7.235900e-03,17:2.491810e-02):2.535595e-02):5.778849e-02,20:3.715229e-03):2.850947e-02):1.157875e-01):6.473071e-02):2.110444e-01,1:1.804814e-01);
   tree gen.52000 = [&U] ((3:8.688529e-03,2:1.096748e-03):9.494388e-02,((((((((35:1.247449e-02,34:2.783196e-02):2.632632e-02,((36:8.940206e-03,(39:1.467617e-02,38:1.542217e-02):3.745525e-02):2.459272e-02,37:3.518201e-03):1.277573e-01):6.627654e-02,33:6.300545e-02):2.519888e-02,(23:3.063774e-02,(24:2.383914e-02,25:1.413265e-02):7.928753e-02):1.835190e-01):8.845518e-02,32:8.636317e-03):5.903913e-02,((31:2.775951e-02,30:1.757119e-02):1.511051e-01,(26:3.213789e-02,((28:8.443071e-02,27:9.837872e-02):8.112988e-03,29:1.665612e-01):2.867528e-02):2.729280e-01):4.635024e-02):8.500146e-02,(40:1.268616e-02,((41:2.269141e-03,42:4.892137e-02):1.369970e-02,((((44:4.348742e-02,43:9.526818e-05):1.640112e-03,45:8.263804e-03):4.173098e-02,((47:2.834390e-02,(49:1.696520e-02,48:3.414142e-02):4.355492e-02):3.588132e-02,50:2.938658e-01):2.396824e-03):1.561035e-03,46:6.307632e-02):5.610079e-02):1.446878e-02):1.548878e-01):4.091303e-02,((20:2.263277e-02,((19:8.473860e-05,((18:8.544174e-03,((((8:3.552420e-02,(5:1.170698e-02,(4:1.479930e-02,(7:1.856759e-02,6:2.642852e-02):3.543918e-02):1.032094e-02):3.316919e-02):6.529322e-02,9:7.101529e-03):4.594420e-02,10:8.243154e-04):1.496404e-02,(((13:3.195453e-02,11:2.160558e-02):4.244294e-03,12:1.142500e-02):1.127854e-01,(14:3.250683e-03,15:5.449376e-03):1.953902e-01):1.178678e-01):8.284339e-02):1.705138e-02,17:4.292433e-02):8.462983e-02):5.200635e-02,16:1.810190e-02):2.052192e-03):7.785519e-02,(22:3.039207e-03,21:1.164916e-02):1.273303e-02):1.805243e-01):1.015075e-01,1:1.230776e-01);
   tree gen.54000 = [&U] ((3:1.990639e-02,2:1.971731e-02):5.498786e-02,((((26:8.714546e-03,(29:8.300837e-02,28:8.352225e-02):3.053363e-02):5.076084e-02,27:5.351522e-02):1.299910e-01,(((((41:3.290115e-02,42:3.020819e-02):1.621021e-02,((46:2.119237e-02,(48:2.093161e-02,(47:3.992141e-02,(50:2.585344e-01,49:1.752272e-02):4.218514e-02):6.291440e-04):6.738510e-02):2.503839e-02,(44:1.676114e-02,(43:1.752403e-03,45:8.924590e-03):2.967322e-03):1.063514e-01):1.852357e-02):7.182305e-02,40:8.352383e-04):1.542786e-01,(31:4.139651e-02,30:1.081173e-02):9.276623e-02):5.444301e-02,(((23:1.578209e-02,(24:2.173611e-02,25:1.486972e-03):5.159523e-02):1.948769e-01,(33:1.085487e-02,((34:4.056095e-02,35:1.648971e-02):1.062752e-02,(37:4.362687e-03,(36:1.901612e-03,(39:1.165206e-02,38:1.970366e-03):5.705295e-02):2.911973e-02):1.199106e-01):5.088976e-02):1.783282e-02):1.028796e-01,32:2.257143e-02):1.209041e-01):3.429908e-02):1.432902e-01,((21:1.612969e-02,((19:1.389795e-02,((((((11:2.567635e-02,(12:9.916453e-03,13:2.666138e-02):6.380084e-03):1.044505e-01,(14:2.752974e-03,15:6.818489e-04):2.336052e-02):1.668346e-01,((8:5.998231e-03,(5:4.795303e-03,(6:2.716721e-02,(4:1.851844e-03,7:2.240853e-02):4.033090e-02):2.404216e-02):3.890563e-02):5.834898e-03,9:2.663848e-02):3.751319e-02):8.548539e-04,10:7.457876e-03):5.502901e-02,17:7.458221e-02):2.158630e-02,18:4.831174e-03):3.396814e-02):5.741922e-02,(20:1.128922e-02,16:1.582991e-02):1.148793e-02):1.219128e-01):2.316692e-02,22:1.982466e-03):1.161332e-01):6.576586e-02,1:2.104962e-01);
   tree gen.56000 = [&U] ((3:1.663115e-01,2:1.292792e-02):7.073046e-02,(((31:2.066444e-02,30:1.871310e-02):6.248937e-02,((((((34:6.491503e-03,35:1.096507e-02):8.785368e-03,((37:1.126967e-02,36:2.611624e-02):2.337841e-02,(39:2.524011e-03,38:2.751384e-04):2.372619e-02):6.735131e-02):1.676570e-01,33:1.333609e-02):2.225090e-02,(23:5.506632e-02,(24:1.903724e-02,25:3.961846e-03):5.784662e-02):2.460438e-01):1.856666e-01,32:7.369333e-03):1.294031e-01,((29:8.536190e-02,(26:9.276568e-03,(27:3.192960e-02,28:8.318770e-02):2.093295e-02):1.078892e-01):2.525307e-01,(40:2.356263e-02,(((46:2.772251e-02,(45:5.393541e-03,(43:1.895898e-02,44:1.086268e-02):4.628971e-03):1.849054e-02):2.662287e-02,(47:4.484527e-03,(48:5.177278e-02,(50:2.606176e-01,49:8.850055e-03):3.074757e-02):4.655860e-02):1.439489e-01):5.561119e-02,(41:3.117879e-02,42:5.053157e-02):4.230488e-02):2.393810e-02):2.216570e-01):7.130728e-02):4.238076e-02):1.647381e-01,(22:4.538554e-03,(((19:1.621710e-03,((18:7.041995e-03,(((13:3.438274e-02,(12:9.249804e-03,11:3.093651e-02):2.112276e-02):1.145246e-01,(14:2.930975e-03,15:5.919852e-03):1.126472e-01):1.934688e-01,(10:5.269237e-03,((8:3.736415e-03,(5:7.193995e-03,(6:3.274645e-03,(7:8.075706e-03,4:1.715414e-02):6.186843e-03):1.928958e-02):4.900780e-02):4.878539e-02,9:7.584137e-02):2.701462e-02):7.780958e-03):4.651402e-02):2.482653e-02,17:6.745613e-02):3.020307e-02):4.370954e-02,(16:2.435616e-02,20:1.752672e-02):2.610030e-03):1.999396e-01,21:1.598812e-02):6.277934e-03):9.783394e-02):1.064528e-01,1:2.696848e-01);
   tree gen.58000 = [&U] ((((21:2.148150e-02,((19:3.434975e-03,(20:9.722267e-03,16:9.337059e-03):5.678803e-02):1.775902e-03,(17:7.140635e-02,(18:1.040818e-02,(((9:2.817815e-02,(((4:3.393211e-03,5:1.721511e-02):9.648578e-03,6:2.065408e-02):6.376419e-03,7:6.262567e-03):2.274050e-02):5.325199e-02,8:6.163866e-02):1.615362e-02,(10:6.412636e-03,(((12:1.058951e-02,11:7.602933e-02):6.501261e-02,13:2.462556e-02):1.295516e-01,(15:2.674556e-02,14:7.774053e-03):6.254858e-02):1.144230e-01):1.075225e-02):6.688623e-02):5.089089e-03):2.486437e-02):1.067684e-01):4.807921e-02,22:3.501288e-03):4.716820e-02,((((29:9.940637e-02,(28:1.974062e-02,27:1.242180e-01):3.088658e-02):2.217443e-02,26:1.230753e-04):1.735087e-01,(((33:5.149516e-02,(((((39:1.376173e-02,38:1.500885e-02):6.719621e-02,36:3.358744e-04):2.795753e-02,37:8.225026e-03):1.861817e-01,35:1.991887e-02):4.822909e-03,34:1.378596e-02):1.144949e-01):2.533781e-01,32:1.297908e-02):1.192320e-01,((31:1.014294e-02,30:2.263125e-02):4.637095e-02,((25:2.017257e-03,23:6.469823e-02):1.572446e-02,24:1.604441e-02):3.772451e-01):6.409239e-02):7.147809e-02):5.428887e-03,(40:2.964724e-02,((41:3.369786e-02,42:4.534201e-02):5.587011e-03,((((43:9.965037e-03,45:1.326878e-03):8.299784e-05,44:1.126543e-02):6.950340e-02,(46:4.386946e-02,(48:4.993726e-02,(47:1.495423e-02,49:7.047337e-02):8.952502e-03):3.378948e-02):1.101185e-03):4.646495e-02,50:1.516819e-01):1.144252e-01):2.780247e-02):1.494548e-01):1.994335e-01):2.639458e-01,(2:1.924054e-03,3:4.595115e-02):1.423428e-01,1:1.420868e-01);
   tree gen.60000 = [&U] (((((32:1.745161e-02,((33:2.594085e-02,((34:3.590781e-02,35:1.665840e-02):4.873667e-04,((39:3.333882e-03,38:2.570910e-02):3.927616e-02,(37:4.127954e-02,36:1.642418e-02):1.378828e-02):6.527342e-02):1.183498e-01):4.936544e-02,((25:1.300225e-02,24:6.181075e-02):4.335292e-02,23:6.905031e-02):1.748935e-01):7.766663e-02):3.680662e-02,(29:1.001891e-01,((27:8.928026e-02,28:2.146198e-02):3.020124e-02,26:1.030852e-02):3.227438e-02):2.111402e-01):5.309327e-02,((31:3.923750e-02,30:1.564700e-02):1.523911e-01,(40:1.817623e-02,((42:3.797461e-02,41:1.429615e-02):1.671906e-02,((((49:7.137378e-02,50:3.388764e-01):2.700169e-02,48:6.721976e-02):2.236484e-03,47:2.246135e-02):1.462062e-02,((44:2.335607e-03,(45:4.015964e-03,43:3.649142e-03):2.351010e-02):9.595844e-02,46:1.438224e-02):4.478928e-03):5.871441e-02):2.089148e-02):2.415822e-01):8.313060e-02):9.038625e-02,((22:4.108935e-03,21:2.775882e-02):2.281623e-02,(16:8.651113e-03,(20:2.561962e-02,(19:1.472806e-02,((10:7.862284e-03,(((9:1.219043e-02,(((7:7.889856e-04,6:6.219563e-02):2.764858e-02,4:4.624988e-03):1.512975e-02,5:9.566051e-03):1.511694e-02):1.821465e-03,8:1.420518e-02):3.953493e-02,((15:5.442482e-03,14:5.463524e-03):8.227292e-02,(13:1.354288e-02,(11:4.003989e-02,12:4.364871e-02):2.140854e-02):6.508322e-02):8.863605e-02):3.234097e-02):1.209855e-01,(18:3.617319e-03,17:6.389198e-02):3.947568e-02):5.797984e-02):4.437001e-02):7.129088e-04):2.463501e-01):9.415933e-02):2.113504e-01,(3:5.511692e-02,2:8.912946e-03):1.854629e-01,1:1.897065e-01);
   tree gen.62000 = [&U] ((3:7.744892e-03,2:8.483518e-03):1.002453e-01,(((22:6.931877e-03,21:5.898554e-03):3.388868e-02,((((12:4.421884e-03,11:5.949585e-02):1.607287e-03,13:2.433506e-02):9.411586e-02,(14:6.807633e-04,15:2.590535e-03):9.865633e-02):6.571543e-02,((20:1.387437e-02,(19:5.525883e-02,((17:3.393404e-02,18:1.348822e-02):1.156905e-02,(10:4.528357e-02,((((4:4.094622e-02,(9:4.330140e-02,7:8.706544e-04):6.884316e-04):1.440428e-02,6:2.764789e-05):1.695705e-02,5:1.602350e-03):3.004565e-02,8:2.222137e-02):8.383805e-02):1.224299e-02):4.423517e-02):2.241288e-02):4.316069e-02,16:3.498680e-02):1.498154e-01):8.895342e-02):7.481397e-02,(((31:1.813809e-02,30:2.142660e-02):1.101083e-01,(40:2.680609e-02,((42:8.329326e-02,41:1.356683e-02):2.060597e-02,(46:5.179340e-02,(((45:1.136772e-02,43:2.991099e-03):1.125103e-03,44:3.184044e-02):6.766285e-02,((50:1.960859e-01,(48:3.834506e-02,49:3.558040e-02):1.161655e-03):5.719898e-02,47:2.735702e-03):3.048049e-02):3.431201e-04):4.152367e-02):6.849533e-02):1.491594e-01):3.834372e-02,((((23:6.728793e-03,(25:5.429719e-03,24:4.640703e-02):7.095025e-02):2.455330e-01,(((35:9.178123e-03,((36:4.388721e-02,37:3.803565e-04):1.539286e-02,(38:9.853417e-03,39:5.855881e-03):5.206651e-02):1.044317e-01):8.864213e-03,34:2.916853e-02):7.875533e-02,33:5.079195e-02):6.882977e-02):1.187355e-01,32:2.622689e-03):4.388744e-02,(29:1.085806e-02,((28:6.222698e-02,27:9.684933e-02):2.003456e-02,26:9.195382e-03):8.057297e-02):2.382409e-01):6.951261e-02):1.756185e-01):1.359450e-01,1:1.731405e-01);
   tree gen.64000 = [&U] (2:2.162542e-03,(3:1.182903e-02,(((31:9.708485e-03,30:2.471913e-03):7.550116e-02,((40:1.342381e-02,((41:4.099312e-02,42:3.506722e-02):1.605260e-02,(((45:3.642220e-03,43:1.480824e-02):1.755508e-02,44:8.527979e-03):5.807920e-02,((47:3.065543e-02,((49:1.962640e-03,50:3.121745e-01):4.355389e-02,48:7.071099e-02):2.727885e-02):6.752503e-02,46:2.594968e-02):7.597691e-03):4.988963e-02):4.965784e-02):1.719640e-01,(((26:7.737724e-03,(28:1.197049e-01,27:1.107005e-01):1.948559e-02):3.599941e-02,29:6.551085e-02):1.266887e-01,(32:3.918995e-02,(((25:8.113767e-03,24:8.166563e-02):4.705516e-02,23:1.432351e-02):2.594486e-01,(33:3.450801e-02,(((37:1.793101e-02,36:7.482685e-03):1.008837e-02,(39:6.369897e-03,38:7.482687e-03):2.627885e-02):1.050150e-01,(35:2.114039e-02,34:4.757464e-02):3.221489e-02):1.391476e-01):3.291821e-02):1.554256e-01):4.112905e-02):1.362615e-02):2.688395e-02):1.412001e-01,((21:1.638808e-02,((16:1.493242e-02,20:3.252525e-02):2.561615e-02,(19:9.907181e-03,((((15:5.669269e-03,14:2.388573e-02):3.796382e-02,(13:1.387615e-02,(11:1.875752e-02,12:2.032420e-02):6.571158e-03):1.674005e-01):1.804461e-01,17:1.262049e-02):3.981617e-02,(18:8.611812e-03,(10:4.501817e-03,(9:1.273804e-02,(8:1.796527e-02,(5:8.544195e-02,((7:3.976759e-03,6:1.118390e-02):1.345841e-02,4:5.488635e-03):2.460648e-02):1.764240e-02):1.404003e-02):7.616868e-02):9.274651e-02):1.034070e-02):5.785078e-02):4.868466e-02):1.498443e-01):2.340280e-02,22:8.516019e-04):1.198479e-01):1.726078e-01):7.158520e-03,1:1.796364e-01);
   tree gen.66000 = [&U] (3:1.060130e-02,(2:1.796060e-03,((((31:1.991231e-02,30:8.704815e-03):1.005455e-01,(40:1.718620e-02,((((45:1.864505e-02,(44:5.313558e-02,43:9.591664e-03):2.943909e-05):3.178476e-02,(((49:3.544304e-02,48:4.784545e-02):3.803899e-02,47:2.526930e-03):3.559460e-02,46:2.844240e-02):4.859134e-03):4.810394e-02,50:3.552246e-01):5.444588e-02,(41:2.116930e-02,42:1.325175e-01):1.841140e-02):1.002045e-02):1.851488e-01):5.545294e-02,((26:8.959536e-03,(27:1.527058e-01,(28:4.859857e-02,29:7.512066e-02):3.260071e-02):1.382722e-02):2.701571e-01,(32:3.584341e-03,(((25:1.214155e-02,24:1.813313e-02):6.170573e-02,23:1.621858e-02):2.478059e-01,(33:9.454773e-03,((34:5.524154e-02,((36:3.873297e-02,(39:4.188650e-02,38:5.197374e-03):2.536264e-02):1.279854e-02,37:5.016803e-03):1.626076e-01):9.519591e-04,35:2.078549e-02):1.412245e-01):4.034415e-03):1.134206e-01):8.767259e-02):2.504724e-02):1.279679e-01,((21:5.398192e-03,((19:1.426717e-02,((((15:6.419345e-03,14:6.761577e-03):1.018098e-01,(13:1.015764e-03,(11:3.900692e-02,12:1.604490e-02):2.451707e-02):7.116907e-02):1.760291e-01,17:4.796008e-03):3.677491e-02,(18:8.979700e-03,(10:2.140961e-03,(((((7:7.792739e-03,9:6.193596e-02):4.034370e-02,4:3.628780e-03):8.225892e-03,5:9.491069e-03):1.512671e-03,6:1.229469e-02):4.063715e-02,8:2.976521e-03):4.221900e-02):7.546159e-02):1.480283e-02):3.686419e-02):5.500881e-02,(20:8.977745e-03,16:2.477070e-02):1.389670e-02):1.630940e-01):7.123172e-03,22:8.480944e-04):7.736206e-02):2.068155e-01):5.965369e-02,1:2.090838e-01);
   tree gen.68000 = [&U] ((3:1.581496e-02,2:2.401783e-02):4.578690e-02,((21:3.389297e-03,(22:2.213335e-02,(((13:6.240217e-04,(12:2.345001e-02,11:2.657884e-02):3.151384e-02):1.099859e-01,(15:1.273605e-02,14:1.772155e-02):3.438948e-02):1.443679e-01,(16:3.121623e-02,(((17:2.857951e-02,(((9:5.260731e-02,((((4:1.101920e-02,7:1.681906e-03):1.125283e-02,6:5.791677e-03):2.685831e-02,5:9.858276e-03):1.281150e-02,8:7.212430e-04):2.390351e-02):3.873290e-02,10:1.508306e-02):4.070475e-02,18:2.952496e-02):1.700586e-02):4.334187e-02,19:5.760855e-03):2.582537e-02,20:7.932748e-03):4.767954e-03):1.472644e-01):6.749079e-02):8.828913e-03):2.395716e-01,((((27:6.502249e-02,((28:4.956093e-02,26:5.242846e-02):1.272885e-02,29:6.464525e-02):2.145747e-02):1.159128e-01,(((42:3.412855e-02,41:1.137972e-02):1.577756e-02,((47:1.027537e-02,(48:3.375294e-02,(49:4.976897e-03,50:1.051799e-01):1.132594e-02):3.744925e-02):1.584170e-02,(((45:7.160712e-03,43:1.358965e-02):2.756340e-03,44:1.883924e-02):8.083699e-02,46:4.807196e-02):1.836629e-02):2.576444e-02):1.428185e-02,40:3.578051e-03):1.536347e-01):7.716488e-02,((33:5.149150e-02,(((25:3.811265e-03,24:2.680886e-02):7.778830e-03,23:3.889240e-02):3.335390e-01,(((36:2.116257e-02,37:2.821937e-03):4.765828e-03,(39:3.120135e-02,38:3.771697e-03):3.005941e-02):1.171378e-01,(34:1.314195e-02,35:1.126891e-03):2.375109e-02):1.392797e-01):2.060649e-02):1.382922e-01,32:1.520314e-03):1.070085e-01):1.198445e-01,(30:1.851136e-02,31:7.894128e-03):1.253941e-01):5.907941e-02):9.953276e-02,1:1.745710e-01);
   tree gen.70000 = [&U] ((3:2.501263e-02,2:1.680219e-02):6.307936e-02,(((21:1.030248e-02,(((13:2.016454e-02,(12:4.173618e-02,11:2.098375e-02):2.642171e-02):1.444767e-01,(15:1.920498e-03,14:1.550017e-03):5.000755e-02):6.319030e-02,(((((((9:4.276489e-03,(((4:4.896816e-03,(6:1.679648e-03,7:1.721442e-03):1.921903e-02):1.328842e-02,5:1.115991e-03):3.285623e-02,8:1.178404e-02):1.745192e-02):2.281286e-02,10:4.623466e-03):7.182520e-02,18:1.719145e-02):9.876941e-03,17:2.781446e-02):3.989389e-02,19:2.072640e-03):4.323334e-02,16:1.768869e-02):7.207651e-03,20:1.990014e-02):7.654784e-02):1.092418e-01):1.147169e-02,22:1.029124e-02):1.365075e-01,((30:2.711215e-02,31:7.228027e-02):1.450085e-01,((((((25:5.303445e-04,24:3.025550e-02):4.156818e-02,23:2.375600e-02):2.204975e-01,((((36:2.135894e-02,(39:6.867751e-03,38:1.905650e-02):5.538932e-02):2.269632e-02,37:6.692943e-03):1.123852e-01,(35:1.181984e-02,34:3.256776e-02):4.253938e-02):1.155691e-01,33:2.008681e-02):5.402993e-02):1.584696e-01,32:3.612234e-02):5.675359e-02,(26:1.032765e-03,((27:7.806232e-02,28:1.446726e-01):2.829857e-02,29:7.145276e-02):4.783880e-02):3.422756e-01):2.124772e-02,((42:5.628058e-02,(41:4.099595e-03,(46:7.381324e-02,((47:2.029617e-02,((49:1.769327e-02,50:1.102059e-01):5.810595e-03,48:3.043430e-02):2.282656e-02):3.169574e-02,(44:3.005931e-02,(43:6.766196e-03,45:1.313742e-03):3.372768e-03):4.778164e-02):6.427747e-03):6.983721e-02):5.720245e-03):1.235821e-01,40:2.608630e-02):2.042170e-01):2.909025e-02):2.444578e-01):8.485442e-02,1:1.937347e-01);
   tree gen.72000 = [&U] (((((32:5.654088e-03,(((35:9.344316e-04,(((37:2.432128e-02,36:2.383406e-02):1.987860e-02,(38:8.808260e-03,39:1.168827e-02):6.178498e-02):1.684313e-01,34:3.477435e-02):5.264562e-03):1.482012e-01,(23:5.990636e-02,(24:2.535419e-02,25:6.922794e-04):1.178958e-02):1.769371e-01):6.790944e-02,33:2.092292e-02):1.389294e-01):1.106238e-01,((26:1.263473e-02,(29:1.135107e-01,(28:9.532274e-02,27:1.153297e-01):1.813271e-02):9.351820e-03):1.938700e-01,(((40:2.796213e-02,(41:1.997112e-02,42:3.242730e-02):3.783338e-02):5.533022e-02,(((47:1.165975e-02,(49:3.417071e-02,48:4.400301e-02):1.039433e-01):7.074386e-02,46:6.942056e-02):5.307781e-02,(43:9.880548e-03,(44:3.049466e-02,45:8.265794e-03):1.142697e-02):6.685763e-02):4.344457e-02):1.898501e-01,50:1.476511e-01):1.342040e-01):6.221859e-02):6.552774e-02,(31:1.854896e-02,30:4.959249e-02):1.272760e-01):1.146721e-01,(((((10:2.137421e-02,(9:1.237863e-02,((5:4.781430e-03,((4:8.017405e-03,7:6.304281e-03):1.784270e-02,6:2.160548e-02):1.805928e-02):2.880576e-02,8:3.461917e-02):3.629125e-02):8.593829e-02):1.645553e-02,((17:1.285459e-02,(19:2.690622e-02,(20:8.275722e-03,16:6.315054e-02):3.664249e-02):5.713993e-02):4.172961e-02,18:2.161601e-02):1.327459e-01):1.623525e-01,(14:1.030928e-02,15:1.067851e-03):3.554863e-02):4.131905e-02,((11:2.844817e-02,12:2.473102e-02):4.966519e-02,13:3.086406e-02):5.196197e-02):1.067948e-01,(21:3.246505e-02,22:4.200045e-03):6.971368e-02):4.199547e-02):8.791764e-02,(2:3.895163e-02,3:3.661530e-02):1.066266e-01,1:2.320133e-01);
   tree gen.74000 = [&U] ((3:5.886435e-02,2:2.825453e-02):5.320240e-02,(((21:7.176572e-03,22:1.679705e-02):4.708910e-02,((((12:3.566174e-02,11:4.334933e-02):9.558110e-03,13:4.383842e-02):1.737341e-01,(15:3.034296e-04,14:1.008145e-03):1.216749e-01):1.369630e-01,(16:5.948708e-03,(((17:7.895119e-02,(((9:6.132956e-02,((5:1.984661e-03,(6:1.350323e-02,(7:1.226068e-02,4:1.271241e-03):2.742643e-03):7.061566e-02):4.298771e-02,8:3.713735e-02):3.176003e-02):1.766278e-02,10:4.956056e-03):7.751900e-02,18:8.376566e-03):1.518257e-02):1.199176e-01,19:5.062977e-03):5.630234e-02,20:8.649875e-03):2.097468e-03):1.867463e-01):1.313400e-01):5.898741e-02,((((29:9.695274e-02,26:1.409595e-02):1.928684e-02,(28:5.351580e-02,27:1.069698e-01):5.992982e-02):1.758533e-01,(((41:9.421023e-03,42:6.054526e-02):2.916766e-02,((50:2.055283e-01,((48:3.478982e-02,49:2.026120e-02):2.747133e-02,47:7.535610e-03):4.994713e-02):9.316741e-02,(((45:6.690816e-03,44:2.958416e-02):1.689629e-02,43:1.207285e-02):7.593131e-02,46:8.301373e-02):3.309042e-03):5.678251e-02):2.591554e-02,40:9.297347e-03):2.888129e-01):6.073244e-02,((((25:5.066826e-02,(24:5.859293e-02,23:6.028442e-02):8.155031e-03):2.003806e-01,(33:1.949423e-02,(34:3.056460e-02,((36:3.468190e-03,(37:3.987527e-02,(39:2.137290e-02,38:1.500509e-02):7.266036e-02):2.750879e-02):1.362549e-01,35:1.211513e-02):5.242779e-03):2.142959e-01):1.178666e-01):1.501838e-01,32:3.273474e-02):1.071692e-01,(30:1.843558e-02,31:6.230371e-03):1.418197e-01):5.568759e-02):2.016652e-01):1.123975e-01,1:3.403386e-01);
   tree gen.76000 = [&U] (((((13:6.577711e-03,(12:1.683044e-02,11:4.251817e-02):1.299392e-01):3.563691e-02,(15:1.456671e-02,14:1.190747e-02):1.097794e-01):1.683983e-01,(((17:2.938028e-02,(((((((7:4.904178e-03,4:1.571355e-02):7.992803e-03,6:2.543961e-02):1.754797e-02,5:9.169379e-03):3.399903e-02,8:2.400211e-03):4.058702e-02,9:3.611668e-02):1.035418e-01,10:4.615375e-02):2.216045e-02,18:1.744644e-02):6.454688e-03):3.122911e-02,((20:1.076244e-02,16:4.077096e-02):1.801174e-02,19:4.553860e-03):1.652723e-02):7.893766e-02,(21:8.193456e-03,22:1.994514e-02):1.452065e-01):5.251760e-02):1.166907e-01,(((32:1.363490e-02,(33:4.545513e-03,((34:2.953601e-02,35:4.430046e-03):2.651303e-02,((36:1.850304e-02,37:5.701712e-02):5.912354e-02,(39:1.290694e-02,38:2.155455e-02):5.253784e-02):1.892816e-01):2.730017e-01):1.618568e-01):5.456284e-02,((27:6.480934e-02,((29:6.527878e-02,28:4.966446e-02):6.576752e-03,26:1.936491e-02):4.877018e-02):2.546858e-01,(40:7.417194e-03,(((50:2.000635e-01,(47:1.118880e-02,(((46:1.942466e-02,(44:1.056974e-02,(45:1.380070e-02,43:1.621116e-04):1.389838e-02):4.848585e-02):8.207825e-02,49:2.442813e-02):7.868537e-03,48:9.424635e-02):6.727592e-02):1.449604e-01):3.559841e-02,42:6.245734e-02):6.859096e-03,41:3.421792e-02):5.751448e-02):2.196157e-01):2.011880e-02):1.280567e-01,((30:1.524362e-02,31:6.488602e-03):7.123177e-02,(24:2.268261e-02,(25:2.999072e-02,23:5.657296e-02):1.381792e-02):1.705712e-01):1.496467e-02):1.548791e-01):6.954089e-02,(3:4.687813e-02,2:5.426098e-03):5.322613e-02,1:3.190646e-01);
   tree gen.78000 = [&U] ((((((((41:1.079990e-02,42:3.219323e-02):2.339312e-02,(((47:2.706221e-02,((50:1.178451e-01,49:2.872567e-02):4.337369e-03,48:2.904473e-02):8.625721e-03):5.003783e-02,46:5.502304e-02):2.115046e-02,(45:4.606240e-03,(43:1.422252e-02,44:2.128180e-02):4.752082e-04):4.017917e-02):7.548999e-02):1.595742e-02,40:3.641575e-02):2.211607e-01,(29:2.308629e-02,(26:6.794899e-03,(28:8.555774e-02,27:7.239029e-02):1.964075e-02):1.211350e-01):2.987630e-01):3.158252e-02,(31:3.273582e-02,30:3.668616e-02):5.087340e-02):5.423149e-02,(32:5.694648e-03,(((24:3.801526e-02,23:3.483972e-02):8.020635e-03,25:8.659740e-03):1.933348e-01,(33:2.790384e-03,(35:1.998394e-02,(34:1.752860e-02,((38:1.658775e-03,39:1.294851e-02):2.839884e-02,(36:9.339260e-03,37:2.527877e-02):3.381472e-02):1.931258e-01):7.459361e-03):8.771427e-02):1.777010e-01):5.725498e-02):1.680745e-01):1.940614e-01,((21:4.802397e-02,22:1.257154e-02):6.733159e-02,((((10:6.097457e-03,(((19:2.178215e-02,(20:3.877040e-02,16:9.145607e-03):5.373816e-02):8.665594e-02,17:1.070431e-02):2.211184e-02,18:1.387485e-02):4.296828e-02):3.711023e-02,(((6:3.847738e-03,(5:1.837597e-03,8:1.103374e-01):1.289695e-02):1.830520e-02,(7:7.032774e-03,4:1.624643e-02):7.146084e-03):4.737916e-02,9:3.436607e-02):2.825837e-02):1.980644e-01,(13:1.261935e-02,(12:8.717207e-03,11:8.430646e-03):2.273292e-02):1.365480e-01):4.364110e-02,(14:9.234821e-03,15:1.093985e-02):5.457524e-02):1.191465e-01):1.490327e-01):2.396656e-01,(3:6.564037e-02,2:1.008547e-02):5.632941e-02,1:1.724553e-01);
   tree gen.80000 = [&U] (((((24:2.648183e-02,(25:2.821224e-03,23:7.306725e-02):2.397024e-03):2.359543e-01,(30:4.369373e-02,31:4.577772e-02):3.990059e-02):4.980003e-02,(((29:7.046321e-02,(28:1.036857e-01,(27:7.754959e-02,26:5.723651e-02):4.556276e-02):3.233494e-02):1.633320e-01,(32:1.120183e-02,(33:3.871464e-02,(34:3.944351e-02,(35:2.906003e-03,((37:5.014166e-03,(39:3.929560e-03,38:1.093789e-02):7.290206e-02):1.265164e-02,36:8.544296e-03):1.414490e-01):8.958241e-03):1.831324e-01):1.716559e-01):8.140062e-02):2.089489e-02,(40:3.249369e-02,((((47:2.928971e-04,(49:1.772680e-02,(50:2.193657e-01,48:7.654055e-02):8.880723e-03):3.915902e-02):4.127289e-02,(44:3.854922e-02,(45:6.156692e-03,43:1.118366e-04):1.070162e-02):9.046840e-02):6.966982e-03,46:7.130676e-02):7.589379e-02,(41:1.888160e-02,42:4.668121e-02):2.477189e-02):6.861857e-02):2.687430e-01):6.240655e-02):1.988320e-01,((((13:2.248479e-02,(12:1.248013e-02,11:3.976328e-02):1.011734e-02):1.407925e-01,(15:1.143580e-02,14:1.479027e-02):6.443852e-02):1.351173e-01,((((17:3.918319e-02,((((4:1.070170e-02,(7:5.615586e-03,((5:1.087055e-02,8:6.328492e-02):7.065362e-03,6:2.094915e-02):9.334256e-04):7.758741e-03):2.866568e-02,9:1.563756e-02):3.549856e-02,10:2.376468e-02):1.116333e-01,18:2.610761e-02):4.413178e-02):4.928277e-02,19:1.445941e-02):6.482404e-02,20:1.373849e-02):1.185925e-02,16:8.962637e-03):1.711784e-01):1.429673e-01,(22:2.016149e-03,21:5.350169e-03):5.631761e-03):2.172909e-01):1.167761e-01,(3:2.813226e-02,2:2.016366e-03):8.143775e-02,1:2.657729e-01);
   tree gen.82000 = [&U] (((((13:1.152428e-02,(11:1.118345e-02,12:7.549125e-03):1.379222e-02):9.235248e-02,(15:1.168547e-02,14:7.877098e-04):6.305291e-02):9.871556e-02,((22:7.035842e-03,21:4.223217e-02):6.259526e-02,(((17:3.492393e-02,(((9:7.019607e-03,(8:3.209537e-02,(((6:3.478214e-03,7:2.477318e-02):2.561230e-02,4:5.900280e-03):2.072670e-02,5:2.929132e-03):1.947740e-02):1.839123e-02):3.363262e-02,10:8.516364e-04):5.132275e-02,18:1.734658e-03):1.137688e-03):1.686569e-02,19:1.511947e-02):3.813610e-02,(16:7.556967e-03,20:6.313025e-03):1.585620e-02):1.794512e-01):8.665704e-03):7.828939e-02,((((32:3.266290e-02,(33:3.206118e-02,(((24:7.294960e-03,25:8.485378e-03):6.457260e-02,23:1.115398e-02):2.259782e-01,(((36:1.116110e-02,(39:8.159070e-03,38:1.215913e-02):2.278267e-02):1.025050e-02,37:7.267629e-03):8.221378e-02,(34:1.207180e-02,35:2.642965e-02):1.388773e-02):9.171507e-02):2.459699e-02):9.396778e-02):9.867502e-02,(30:5.098661e-04,31:6.511858e-02):4.631938e-02):9.479765e-02,((((((48:3.304759e-02,(50:2.481058e-01,49:9.511493e-03):2.446264e-02):3.372708e-02,47:8.280223e-03):4.010331e-02,((45:1.174754e-03,44:1.003330e-02):2.683830e-03,43:1.156621e-02):4.546223e-02):7.455120e-04,46:8.297529e-02):5.328366e-02,(42:3.313975e-02,41:2.378361e-02):6.252908e-02):6.727118e-02,40:1.905859e-02):2.077911e-01):1.539766e-02,(27:1.362451e-01,((29:1.081891e-01,26:5.852454e-03):5.483166e-02,28:7.665266e-02):3.623996e-02):2.176746e-01):1.423450e-01):1.271430e-01,(3:6.259114e-02,2:7.932549e-03):7.567996e-02,1:1.399816e-01);
   tree gen.84000 = [&U] ((((21:8.355505e-03,22:1.627787e-02):2.994984e-02,((((17:1.871601e-02,(((9:4.621262e-02,(8:1.174740e-02,(((6:3.240041e-03,7:2.171922e-03):1.585325e-02,4:2.343776e-03):2.448549e-02,5:4.093003e-03):1.652672e-02):1.090674e-02):3.527235e-02,10:2.041864e-03):6.164151e-02,18:5.691846e-03):2.842735e-02):2.734723e-02,19:5.056569e-03):2.336448e-02,(20:3.912321e-03,16:2.384178e-02):1.887098e-02):3.210429e-02,((13:1.087758e-02,(11:1.774233e-02,12:3.271622e-02):7.142813e-03):6.979188e-02,(15:1.426898e-03,14:5.080868e-04):5.112060e-02):9.782946e-02):5.027483e-02):5.597800e-02,((((42:3.923095e-02,41:1.490957e-02):5.201293e-02,(46:3.566786e-02,((43:7.377932e-03,(45:3.497341e-03,44:9.204690e-03):1.312581e-03):2.957567e-02,(((50:2.192793e-01,49:4.775944e-02):2.453591e-02,48:2.370805e-02):1.163373e-02,47:1.982217e-02):7.187291e-02):1.357662e-03):4.568544e-02):2.180216e-02,40:2.739993e-02):1.733044e-01,((30:3.662525e-02,31:4.970079e-02):1.260048e-01,(32:5.147529e-02,((((24:2.616193e-03,25:6.779805e-03):4.002618e-02,23:7.862508e-03):1.458427e-01,((((((39:8.486419e-04,38:1.374497e-02):2.988556e-02,36:9.453318e-03):2.829388e-03,37:3.422162e-03):6.915166e-02,35:2.678956e-03):7.949975e-03,34:1.826851e-02):1.155669e-01,33:8.261139e-03):7.249448e-02):5.937880e-02,(29:4.062478e-02,((27:1.043610e-01,26:1.761064e-02):6.166366e-02,28:5.053170e-02):5.744983e-02):2.109383e-01):9.045837e-02):2.936590e-02):4.371944e-02):2.207367e-02):1.498207e-01,(3:6.064607e-02,2:4.098381e-03):2.852471e-02,1:1.149671e-01);
   tree gen.86000 = [&U] ((((21:1.090204e-02,22:4.043365e-03):5.832071e-03,((20:1.012180e-02,(16:3.587616e-02,(19:4.593327e-03,((((9:2.680754e-02,(8:1.467748e-02,(((6:4.238520e-03,7:2.156537e-02):1.535139e-02,4:2.214241e-02):1.494324e-02,5:7.841391e-03):2.907260e-02):1.531107e-02):1.591814e-02,10:1.375071e-02):7.877237e-02,18:4.527810e-03):5.120922e-03,17:6.293712e-02):1.636894e-02):2.353414e-02):1.156101e-02):1.097734e-01,((13:3.037529e-02,(11:2.857627e-02,12:7.689544e-04):4.341915e-02):3.512460e-02,(15:3.972653e-03,14:1.114612e-03):8.132477e-02):6.981842e-02):5.477435e-02):1.656147e-01,((((((28:8.824622e-02,26:2.148484e-02):1.005619e-03,27:8.744466e-02):1.151005e-01,29:1.508456e-02):1.922178e-01,(32:5.297867e-02,(((24:1.566064e-02,25:7.440123e-03):3.465674e-02,23:7.374883e-03):1.166181e-01,((34:2.521492e-02,(35:3.628863e-03,((36:2.225152e-02,37:1.465683e-02):2.044387e-02,(39:1.555635e-04,38:2.649034e-02):1.030378e-02):2.092756e-01):3.892040e-03):6.974460e-02,33:6.030326e-02):8.286230e-02):8.758500e-02):3.361961e-02):9.513983e-02,(30:1.029303e-02,31:2.592552e-02):4.803363e-02):2.596652e-02,(((42:3.091549e-02,41:2.570619e-03):9.457915e-03,(((45:8.106661e-03,44:9.991908e-03):1.229495e-02,43:2.373918e-03):4.550568e-02,((50:2.169377e-01,((49:6.534143e-02,48:4.600349e-02):3.337842e-02,47:1.941971e-03):1.863362e-02):1.328145e-02,46:4.346758e-02):1.406233e-02):4.361242e-02):2.665505e-02,40:1.113807e-02):1.761810e-01):1.482754e-01):1.503715e-01,(3:2.642584e-02,2:1.174452e-02):6.088500e-03,1:1.574778e-01);
   tree gen.88000 = [&U] ((((21:9.522260e-03,22:1.366596e-03):3.313044e-02,(((19:1.196950e-02,((((9:5.553570e-03,(7:1.057971e-02,(4:2.170184e-02,(6:3.417182e-03,(5:9.767501e-03,8:5.367507e-02):3.774643e-02):6.461650e-03):3.368149e-03):5.955297e-02):4.886131e-02,10:5.195699e-03):4.983673e-02,18:5.010051e-03):3.647332e-02,17:8.386732e-03):4.016010e-02):4.639169e-02,(20:2.358821e-02,16:2.052326e-02):1.539440e-03):5.795056e-02,((13:2.025403e-02,(11:2.413423e-02,12:1.597497e-02):1.966644e-02):1.142548e-01,(15:3.355123e-03,14:5.334694e-03):5.800870e-02):1.893550e-02):7.583090e-02):3.105315e-02,((30:1.313213e-02,31:1.297043e-02):3.262228e-02,((((27:1.248276e-01,29:2.966709e-02):5.991265e-03,28:7.451183e-02):1.072358e-02,26:1.638573e-02):1.410219e-01,(((((24:1.322627e-02,25:1.088034e-02):1.194378e-02,23:5.737770e-02):1.237583e-01,(((35:3.644036e-02,34:1.289649e-02):6.068457e-02,((36:1.478155e-02,37:1.141413e-02):1.341792e-02,(39:2.041194e-02,38:8.309214e-03):5.534963e-02):1.123288e-01):1.229363e-01,33:3.974414e-02):1.632378e-02):5.779571e-02,32:4.639551e-03):4.095572e-02,(((42:3.583377e-02,41:6.060553e-03):2.968572e-02,(50:1.835796e-01,(((45:1.232007e-02,43:8.954956e-04):1.432008e-02,44:3.121178e-02):2.566956e-02,((47:2.125639e-02,(48:8.495959e-02,49:3.578970e-02):2.832027e-03):7.395135e-02,46:3.597427e-02):5.581896e-02):3.167526e-02):3.907274e-02):2.067282e-02,40:4.440004e-03):1.376843e-01):2.054579e-02):1.361392e-01):1.127476e-01):1.695898e-01,(3:3.997530e-02,2:1.022986e-02):2.616516e-02,1:1.603676e-01);
   tree gen.90000 = [&U] ((2:6.092395e-03,3:1.108037e-02):7.365950e-02,(((((((29:3.258719e-02,(27:5.027394e-02,(28:9.335617e-02,26:2.020884e-02):8.398208e-03):7.894138e-02):1.917634e-01,((((25:4.993282e-03,24:1.768492e-02):1.328172e-02,23:7.181228e-02):1.903311e-01,(33:1.332339e-02,(34:4.530082e-02,(35:5.039290e-04,(37:2.459421e-03,(36:2.901704e-02,(39:1.047365e-02,38:2.623122e-02):4.354959e-02):1.094905e-02):1.396982e-01):6.127110e-03):6.684605e-02):2.329949e-02):2.001485e-01,32:1.145483e-02):5.936675e-02):4.094314e-02,(((42:2.008658e-02,41:2.083354e-02):4.152809e-02,(((44:1.149763e-02,43:1.795246e-02):3.599813e-04,45:9.124109e-04):3.616549e-02,((47:8.028090e-03,((49:9.625804e-03,50:8.959875e-02):8.191536e-03,48:4.495953e-02):1.161004e-02):1.604946e-02,46:4.045288e-02):1.401032e-02):9.318522e-02):1.867029e-02,40:3.983877e-03):1.716342e-01):1.566833e-02,(30:1.145451e-02,31:2.262235e-02):4.854835e-02):2.724968e-01,(((20:1.800030e-02,(19:1.848880e-03,((18:1.046773e-02,17:4.210185e-02):1.232416e-02,((9:2.231964e-03,((4:1.908449e-02,(6:3.486193e-04,(5:7.725933e-03,8:2.772755e-02):2.152513e-02):7.091284e-03):1.275836e-02,7:1.844932e-03):5.918028e-02):5.047532e-02,10:6.502788e-03):6.295461e-02):6.950933e-02):3.707448e-02):8.319199e-03,16:1.177376e-02):1.583273e-01,((13:1.571880e-02,(11:2.682280e-02,12:8.168434e-03):2.431060e-02):1.311663e-01,(15:6.134347e-03,14:5.503192e-04):1.241263e-01):8.814115e-02):1.131415e-01):1.778854e-02,22:1.601002e-03):6.797197e-03,21:1.129534e-02):2.552774e-01,1:1.984883e-01);
   tree gen.92000 = [&U] (3:2.213864e-02,((((21:2.243720e-02,22:1.040205e-02):3.907887e-02,((((19:3.709960e-02,(((9:1.292679e-02,(4:3.063897e-02,(7:2.930768e-03,(6:1.061347e-03,(5:1.096215e-02,8:5.337221e-02):2.220795e-02):6.021822e-03):1.205808e-03):9.039601e-02):5.937125e-02,10:2.438932e-02):8.858787e-02,(18:2.597684e-03,17:3.488022e-02):4.409296e-03):2.132598e-02):9.612602e-02,16:1.000583e-02):2.683367e-02,20:2.250229e-02):1.102668e-01,((13:3.031631e-02,(12:2.054029e-02,11:1.742168e-02):3.271667e-02):6.137173e-02,(15:1.793643e-03,14:7.397144e-03):1.034233e-01):1.710919e-01):6.926319e-02):1.541674e-01,(((((27:1.627616e-01,28:1.266137e-01):3.768378e-02,26:3.669641e-02):1.162387e-02,29:1.161287e-01):1.281843e-01,(((((34:7.216381e-02,35:6.756138e-03):6.598765e-02,(((39:2.905169e-03,38:2.983938e-02):4.729170e-02,36:1.948649e-02):4.691253e-02,37:7.768351e-03):4.008124e-02):9.541697e-02,((25:1.616833e-03,24:1.167678e-02):6.718782e-02,23:3.110390e-02):1.970494e-01):4.607983e-02,33:3.890200e-02):1.753304e-01,32:6.117020e-03):1.278300e-01):9.486403e-03,((((42:6.864890e-02,41:1.060395e-03):3.838771e-02,(((((43:1.122275e-03,45:3.985765e-03):3.329623e-03,44:1.853114e-02):5.164547e-02,46:3.184629e-02):1.770146e-02,(47:4.209157e-02,(48:5.235834e-02,49:3.826716e-02):4.092541e-03):6.799404e-02):2.546325e-02,50:1.260999e-01):6.376309e-02):2.986920e-02,40:1.373213e-02):3.325925e-01,(30:1.441881e-02,31:4.268767e-03):1.604479e-01):1.058710e-03):1.987331e-01):1.212418e-01,2:2.460585e-03):4.594958e-02,1:2.828660e-01);
   tree gen.94000 = [&U] ((((21:5.357632e-02,22:1.479583e-02):1.070238e-01,(((20:8.922903e-03,(19:3.204249e-02,(17:2.038034e-02,(((9:1.312135e-02,((7:5.154658e-04,((8:2.101864e-02,5:6.669374e-03):1.254468e-02,4:3.819752e-03):3.108462e-03):5.076774e-03,6:1.942563e-02):6.056119e-02):5.063453e-02,10:1.007617e-02):7.050974e-02,18:1.814345e-02):1.793036e-02):4.869365e-02):6.014044e-02):2.829665e-02,16:1.504222e-02):1.506366e-01,((13:6.878892e-03,(12:1.539911e-02,11:2.874078e-02):1.058360e-02):4.024622e-02,(15:1.523602e-03,14:2.707460e-03):7.674659e-02):4.320043e-02):7.459196e-02):8.699061e-02,(((((((25:1.501890e-02,24:2.063981e-02):7.575859e-02,23:1.028865e-02):2.375554e-01,((35:1.025608e-03,(34:2.060349e-02,((37:9.572454e-04,36:2.885254e-02):2.736564e-02,(39:6.728097e-03,38:4.638947e-02):4.854020e-02):1.274709e-01):6.788847e-03):9.464175e-02,33:1.222194e-02):1.129547e-02):1.368534e-01,32:2.977805e-02):7.790353e-02,((((44:3.473326e-02,(43:3.930695e-03,45:7.605717e-03):2.884900e-02):4.348111e-02,46:2.810603e-02):6.302616e-02,((48:4.006819e-02,(50:1.405416e-01,49:1.707070e-02):2.732739e-02):2.955723e-02,47:3.505607e-03):1.589588e-02):1.550402e-02,((42:4.077348e-02,41:6.375008e-03):2.365709e-02,40:4.679250e-02):4.101561e-02):3.234304e-01):1.759082e-03,(((28:1.048334e-01,26:3.867315e-02):9.024225e-03,29:1.893148e-01):4.622598e-02,27:5.302493e-02):2.171833e-01):4.125206e-02,(30:1.453931e-02,31:5.128291e-02):6.105904e-02):1.984002e-01):3.133709e-02,(2:1.380996e-02,3:5.175912e-02):7.836635e-02,1:2.339305e-01);
   tree gen.96000 = [&U] ((3:5.052172e-02,2:1.747681e-03):3.603107e-02,(((((((18:1.697958e-03,(17:4.337243e-02,(((8:5.097777e-03,(((4:9.123410e-04,7:1.345415e-02):6.842935e-03,6:1.403301e-02):8.936259e-03,5:1.315213e-02):1.179905e-02):1.208875e-02,9:2.615759e-02):2.041894e-02,10:6.028109e-04):4.212514e-02):3.928536e-03):2.512798e-02,19:2.425405e-03):4.986484e-02,20:1.606155e-02):5.079144e-03,16:1.147879e-02):9.275053e-02,(((12:6.434832e-03,11:2.131791e-02):6.591763e-03,13:1.036572e-02):2.206979e-02,(15:2.443667e-03,14:6.127170e-03):7.465417e-02):1.313320e-01):1.496224e-02,(21:1.146658e-02,22:1.351748e-02):5.907908e-02):1.316136e-01,((((26:7.495194e-04,(27:4.234161e-02,29:7.839269e-02):3.977411e-02):3.740462e-02,28:4.578567e-02):8.521018e-02,((23:1.952438e-02,(24:8.412707e-03,25:5.792174e-03):1.370063e-02):1.759036e-01,((32:1.002292e-02,(33:3.268730e-02,((35:1.056535e-02,((36:1.900682e-02,37:1.545432e-02):5.295458e-02,(38:9.718014e-03,39:1.333407e-02):2.931587e-02):4.038176e-02):1.179463e-02,34:3.684128e-02):1.275404e-01):1.409870e-01):9.151589e-02,(30:5.067659e-03,31:1.466908e-02):8.396171e-02):2.130568e-03):9.396208e-02):4.323104e-03,((((41:4.633707e-02,42:3.319129e-02):7.112872e-03,((43:6.423153e-03,(45:2.689863e-03,44:1.064534e-02):9.438015e-03):7.898611e-02,(46:1.980806e-02,((49:6.448815e-03,48:5.504730e-02):2.376686e-02,47:2.178281e-02):1.581106e-02):1.356415e-02):6.456623e-02):8.081738e-03,40:1.277035e-02):7.838258e-02,50:5.739384e-02):5.302326e-02):1.178750e-01):6.504185e-02,1:9.541630e-02);
   tree gen.98000 = [&U] ((3:4.803343e-02,2:9.752924e-03):4.714063e-02,((((16:3.449238e-02,(20:8.823984e-03,(((18:2.705225e-02,(((8:1.843380e-02,((5:2.696914e-02,4:5.070162e-03):1.478879e-03,(6:2.938880e-03,7:4.709240e-03):3.837201e-03):1.671442e-02):2.389417e-02,9:4.175079e-03):4.185415e-02,10:1.185302e-02):5.573822e-02):2.463339e-02,17:1.106293e-02):6.970365e-02,19:1.293884e-02):7.258785e-02):1.935462e-02):1.478896e-01,((15:1.436119e-02,14:2.018607e-03):1.160125e-01,(13:1.134458e-02,(12:1.920444e-02,11:1.386770e-02):1.271243e-02):7.409626e-02):7.821107e-02):5.296600e-02,(21:7.788864e-03,22:1.842256e-02):5.354437e-02):5.356946e-02,((((((33:3.196562e-02,(34:2.118960e-02,(35:6.259852e-03,((38:2.391274e-04,39:1.068267e-02):2.394589e-02,(36:1.224962e-02,37:2.846549e-02):2.814539e-02):1.042213e-01):6.474250e-03):1.214914e-01):2.506769e-02,(23:1.391722e-02,(24:1.849755e-02,25:3.957852e-03):4.489078e-02):1.782432e-01):9.838267e-02,32:1.587976e-02):6.140973e-02,(((28:1.138691e-01,26:2.312066e-02):2.374365e-02,27:1.970334e-01):3.581779e-02,29:2.757504e-02):1.631627e-01):1.803203e-02,((((41:2.093996e-03,42:2.897482e-02):3.007844e-02,40:5.870579e-02):2.479353e-02,(((49:4.880332e-02,48:2.674944e-02):3.865394e-02,47:1.718072e-02):8.241177e-02,(46:6.667781e-02,((43:4.480859e-04,44:2.146714e-02):1.447208e-03,45:4.582205e-05):8.122259e-02):6.650773e-04):2.936311e-02):1.073874e-01,50:4.588134e-02):1.608537e-01):5.460798e-02,(30:3.062975e-02,31:4.648638e-02):1.810553e-01):1.108092e-01):4.700478e-02,1:1.044267e-01);
   tree gen.100000 = [&U] ((2:1.051886e-02,3:2.682151e-02):3.016856e-02,((((29:1.534986e-02,((26:2.556103e-02,27:1.595330e-01):4.014017e-02,28:1.222680e-01):9.179921e-02):1.959725e-01,(32:1.010535e-02,(((25:1.604499e-02,24:3.755616e-02):3.779936e-02,23:2.439954e-02):2.843762e-01,((((37:9.853918e-04,36:5.438530e-02):2.220906e-02,(38:6.913094e-02,39:2.324087e-02):4.525331e-02):1.301296e-01,(35:2.671257e-02,34:5.519150e-02):2.425435e-02):1.237886e-01,33:2.595198e-02):2.908853e-02):1.587574e-01):1.426808e-01):1.618382e-02,((40:1.360560e-02,((41:3.142674e-02,42:4.439433e-02):5.114372e-02,(((((49:6.663018e-02,48:7.854300e-02):6.361034e-03,47:2.087106e-02):7.059533e-02,46:3.430812e-02):6.029959e-03,((45:9.582723e-03,44:1.388328e-02):3.557982e-03,43:8.756343e-03):9.298678e-02):4.521811e-02,50:2.507998e-01):4.980278e-02):9.268642e-02):2.693880e-01,(30:2.267146e-02,31:1.380851e-02):1.098472e-01):7.130526e-02):2.542954e-01,(22:5.242104e-03,(((20:7.842843e-03,(16:2.300967e-02,(((17:5.566578e-02,((9:1.568566e-02,((((7:3.871705e-02,6:1.920494e-02):9.188479e-03,4:5.134498e-03):5.439821e-02,5:4.454340e-02):4.375915e-02,8:7.590872e-02):2.922696e-02):3.242245e-02,10:1.734898e-02):3.117214e-02):8.672008e-03,18:1.438024e-02):7.150937e-02,19:3.153069e-02):3.823132e-02):3.306507e-03):5.462214e-02,((13:1.899720e-03,(12:1.999384e-02,11:2.443464e-02):5.525342e-02):6.886868e-02,(14:3.688177e-02,15:2.328526e-02):9.417148e-02):1.676217e-01):1.062111e-01,21:1.471658e-02):1.281409e-02):8.756482e-02):1.757254e-01,1:3.773563e-01);
   tree gen.102000 = [&U] ((3:1.688902e-02,2:2.934879e-02):2.328825e-02,(((((27:6.271990e-02,28:1.272175e-01):4.493915e-02,29:5.571946e-02):4.185309e-03,26:4.011509e-02):1.601054e-01,((30:2.433335e-02,31:4.593805e-02):1.748900e-01,((32:1.325639e-02,(33:2.252612e-02,(((37:1.986177e-02,((38:2.402060e-02,39:1.599280e-02):6.031863e-02,36:1.906651e-02):1.605068e-02):2.145529e-01,(35:1.383882e-03,34:5.746539e-02):9.366710e-03):3.483582e-02,((25:2.094166e-03,24:5.330287e-02):4.762640e-02,23:3.151309e-02):2.458834e-01):2.397001e-02):9.340727e-02):1.380119e-01,(40:1.962696e-02,(((((44:4.011719e-02,43:1.186030e-02):7.739912e-03,45:6.209460e-03):4.420898e-02,(((48:5.294744e-02,49:2.859169e-02):3.440434e-02,50:1.824979e-01):7.748473e-03,47:3.268440e-02):6.332156e-02):1.125421e-02,46:4.400024e-02):6.999162e-02,(41:9.915812e-03,42:2.273380e-02):7.508556e-02):4.976280e-02):3.272189e-01):3.518516e-02):6.382344e-02):1.056934e-01,((22:3.767821e-02,21:9.216733e-03):1.408800e-02,(((16:1.702266e-02,20:7.852169e-03):2.956552e-03,(((18:1.248987e-02,(10:9.325772e-03,(8:4.127907e-02,((7:1.781033e-03,(6:8.754332e-03,(5:5.545861e-02,4:4.274714e-03):1.025388e-02):3.248417e-03):6.188993e-03,9:1.692894e-02):4.404437e-02):1.673218e-02):4.992172e-02):4.012687e-02,17:4.908845e-02):6.141647e-02,19:1.116009e-02):5.162719e-02):9.832024e-02,((13:8.718397e-03,(11:3.496018e-02,12:2.273374e-02):1.752856e-02):9.302164e-02,(14:1.123084e-02,15:7.256949e-03):7.426485e-02):2.116443e-01):4.048374e-02):1.579808e-01):7.473598e-02,1:1.572049e-01);
   tree gen.104000 = [&U] ((3:2.501887e-02,2:4.438899e-04):1.211389e-01,(((((((27:6.201963e-02,28:1.596500e-01):7.942655e-02,26:2.411446e-03):1.550191e-01,29:5.743343e-02):2.294469e-01,(40:1.914423e-02,((((47:7.610788e-03,(48:1.445405e-02,(49:2.544992e-02,50:1.978205e-01):2.070784e-02):4.291640e-02):4.179125e-02,46:2.079141e-02):1.828865e-02,(43:2.703583e-02,(45:1.442604e-04,44:1.271184e-02):4.524404e-03):8.147585e-02):3.516181e-02,(41:2.096829e-02,42:3.505067e-02):2.022645e-02):2.645153e-02):1.974988e-01):5.651582e-02,(32:1.460247e-02,((33:2.249031e-02,(34:3.783840e-02,(35:5.606218e-03,((36:3.643652e-02,37:5.403317e-05):2.511754e-02,(38:5.447958e-03,39:1.937682e-02):3.919509e-02):1.630730e-01):1.369758e-02):1.779875e-01):9.753399e-02,((25:9.110145e-03,24:2.111229e-02):2.297036e-02,23:8.945804e-03):2.786545e-01):7.827154e-02):1.423835e-01):8.805479e-04,(30:3.393357e-02,31:1.018558e-03):1.232597e-01):1.400688e-01,((22:2.373360e-03,21:1.113846e-02):7.681434e-02,(((20:1.117682e-02,((17:3.155586e-02,((10:5.489744e-04,(9:1.617333e-02,(8:1.437164e-02,(5:6.593996e-03,(6:1.206664e-02,(7:1.151349e-02,4:5.300169e-03):1.000851e-01):1.604040e-02):3.785004e-02):1.159440e-01):4.962905e-02):7.173720e-02,18:6.008655e-03):1.198387e-02):7.519483e-02,19:4.766493e-03):6.337033e-02):2.961490e-03,16:9.979739e-03):1.506260e-01,(((12:1.472821e-02,11:1.132301e-02):3.486787e-03,13:1.181087e-01):9.244688e-02,(14:2.943968e-02,15:9.091124e-04):2.501215e-02):4.310253e-02):5.992389e-02):5.285561e-02):2.254983e-01,1:1.580071e-01);
   tree gen.106000 = [&U] ((3:1.186398e-01,2:5.366967e-03):1.160112e-01,((((40:3.305161e-02,((41:1.281385e-02,42:4.051457e-02):2.300652e-02,(46:4.063827e-02,(((45:1.747414e-03,44:9.950145e-03):1.217229e-03,43:4.401932e-04):1.760315e-02,(47:8.313681e-03,(48:3.040684e-02,(50:1.898828e-01,49:1.054596e-02):2.186771e-02):2.966416e-03):1.236093e-02):4.440365e-02):7.383386e-02):4.315152e-02):2.550201e-01,((30:7.005528e-03,31:4.017293e-02):9.153780e-02,((((25:2.424663e-04,24:7.790500e-03):7.457094e-02,23:1.276004e-02):1.388154e-01,(33:2.394825e-02,(((38:3.024620e-02,39:2.875842e-03):2.063857e-02,(36:3.764003e-03,37:1.728549e-02):2.579609e-02):9.139349e-02,(34:2.723812e-02,35:8.645184e-04):2.780475e-02):8.677263e-02):2.357236e-02):1.052480e-01,32:2.806349e-02):1.607716e-01):4.682377e-02):1.819812e-02,(27:1.383054e-02,((29:5.739964e-02,26:1.321314e-02):5.880416e-03,28:6.494697e-02):1.085538e-01):1.564853e-01):1.277067e-01,((22:4.581678e-05,21:2.892372e-02):5.426255e-02,(((20:2.264535e-02,16:3.248979e-02):8.818467e-03,((17:6.841066e-02,((10:2.029863e-02,(9:1.823878e-02,((8:2.467069e-02,((4:1.435181e-02,7:1.438351e-02):2.566273e-02,6:2.994032e-02):1.041146e-02):2.986857e-03,5:2.093905e-03):1.011975e-01):2.402774e-02):2.937368e-02,18:4.183067e-03):2.790838e-02):4.440863e-02,19:9.291391e-03):5.897353e-02):1.248006e-01,((13:3.573607e-02,(11:1.229935e-02,12:7.423142e-03):6.776918e-03):6.820254e-02,(14:2.115488e-03,15:1.387032e-03):9.078874e-02):1.735985e-01):5.350475e-02):5.798670e-02):8.566908e-02,1:1.391506e-01);
   tree gen.108000 = [&U] ((2:1.142189e-02,3:3.161136e-02):1.041654e-01,(((30:1.518160e-02,31:1.979075e-02):7.909447e-02,(((((((44:2.134500e-02,45:1.859312e-03):9.946132e-03,43:3.955076e-03):5.530038e-02,((47:6.299043e-04,((50:1.967265e-01,49:5.393983e-02):2.124026e-03,48:4.350702e-02):5.201285e-02):4.023628e-02,46:4.834607e-02):2.073743e-02):1.182668e-01,40:3.295397e-02):6.554486e-03,(41:1.156733e-02,42:3.918950e-02):3.630072e-02):1.547903e-01,((33:4.321555e-02,(((25:3.722318e-03,24:8.366922e-03):1.943509e-02,23:4.576555e-02):1.345106e-01,(34:1.119702e-02,(35:8.562319e-03,(37:2.034831e-03,(36:5.131221e-03,(39:1.182853e-02,38:6.755703e-03):4.527286e-02):8.342872e-03):7.019184e-02):6.182829e-03):6.309834e-02):3.051084e-02):7.082023e-02,32:1.362318e-02):5.559671e-02):1.221030e-02,(27:6.314538e-02,((26:4.046909e-02,29:1.050701e-01):6.990475e-03,28:1.011979e-01):7.147513e-02):1.849141e-01):1.055303e-01):2.487310e-01,(((20:9.419132e-03,(16:1.623527e-02,((17:1.004626e-02,((10:2.120771e-04,(9:2.408817e-02,(8:1.749253e-02,(5:6.550539e-03,(6:2.081376e-02,(4:1.660660e-02,7:1.530457e-02):1.607145e-02):7.456785e-03):6.551720e-03):4.625421e-02):3.528804e-02):1.025567e-01,18:1.146211e-03):2.687590e-02):3.530248e-02,19:9.111009e-06):3.594198e-02):7.875158e-03):2.229935e-01,(((11:3.802065e-02,12:2.496443e-02):2.562811e-02,13:1.012065e-02):3.963562e-02,(14:1.634381e-02,15:2.090743e-02):9.660250e-02):1.105554e-01):6.725990e-02,(22:5.350213e-03,21:2.846881e-03):2.635467e-02):1.270464e-01):5.167404e-02,1:1.450981e-01);
   tree gen.110000 = [&U] ((((((28:2.837890e-02,27:1.278106e-01):6.587490e-02,(26:6.546463e-03,29:1.436382e-01):2.198987e-02):1.822367e-01,(40:3.296654e-02,(((((44:9.028481e-03,(45:5.275767e-03,43:2.776837e-02):2.407105e-03):3.607114e-02,46:5.959433e-02):8.865492e-02,(47:6.430391e-03,(48:1.830635e-02,(49:3.584796e-02,50:2.106328e-01):1.214417e-02):2.692277e-02):4.262892e-02):5.794986e-02,42:6.995648e-02):9.204012e-03,41:3.774364e-03):4.228120e-02):1.649983e-01):4.287671e-02,((33:1.623207e-02,(((34:1.155462e-02,((39:1.517071e-02,38:7.636048e-02):4.275134e-02,(36:2.016839e-02,37:7.817859e-03):3.192493e-02):7.624256e-02):2.243292e-02,35:7.029902e-03):9.325641e-02,((25:1.043398e-03,24:3.243969e-02):3.349966e-02,23:5.708722e-02):1.635122e-01):3.189761e-02):1.355760e-01,32:1.103199e-02):8.965391e-02):8.505415e-02,(30:1.128931e-02,31:5.406176e-02):4.256784e-02):3.310912e-01,((2:1.232043e-02,3:4.057666e-02):1.387168e-01,(22:1.658982e-02,(21:2.136853e-02,(((16:5.056699e-02,20:3.714090e-03):2.277928e-02,((18:4.055859e-03,((10:2.864947e-04,(9:1.072010e-02,(8:8.149285e-03,(5:9.979510e-03,((7:4.552067e-04,6:1.883470e-02):1.932848e-02,4:9.346325e-04):2.204944e-02):4.451210e-02):1.531397e-02):4.008060e-02):3.386282e-02,17:5.920145e-02):2.132874e-03):4.339352e-02,19:1.956516e-02):2.927486e-02):6.584487e-02,(((11:4.249583e-02,12:8.856954e-03):5.264294e-02,13:1.213643e-03):7.366877e-02,(14:9.362334e-03,15:3.214152e-03):1.016801e-01):5.116304e-02):5.180677e-02):2.407484e-02):1.324753e-01):5.180610e-02,1:1.960128e-01);
   tree gen.112000 = [&U] ((3:4.392494e-02,2:4.903116e-03):4.335201e-02,((((27:8.312599e-02,(26:2.625746e-02,(29:8.656952e-02,28:5.092396e-02):3.371472e-02):5.794383e-02):1.131547e-01,((50:1.260712e-01,(((46:2.297668e-02,(44:3.231946e-02,(43:6.202573e-04,45:4.984893e-04):2.183083e-05):4.877488e-02):4.203323e-02,((48:3.033684e-02,49:3.186226e-02):4.945169e-02,47:3.712157e-03):1.245988e-02):1.969636e-02,((42:4.578991e-02,41:6.703741e-03):5.704093e-02,40:2.053639e-02):3.557206e-02):7.384100e-02):1.240603e-01,(((24:1.032773e-02,(23:8.205101e-02,25:9.577260e-03):2.623337e-03):1.462435e-01,((34:3.523303e-02,(35:3.701133e-03,((39:1.644225e-03,38:7.365312e-03):3.393092e-02,(36:1.024352e-02,37:3.564050e-02):1.277187e-02):1.371532e-01):1.544397e-02):7.352188e-02,33:4.523444e-02):2.321749e-02):6.162841e-02,32:4.225948e-02):8.378190e-02):1.870874e-02):5.399128e-03,(31:9.865724e-03,30:4.447325e-02):1.356478e-01):2.215119e-01,((21:1.965380e-02,22:6.127970e-03):2.194883e-02,(((17:1.061201e-02,((10:8.999968e-03,(9:1.496234e-02,(8:9.162079e-03,((4:3.720019e-03,(7:1.499074e-02,6:3.342222e-03):1.241644e-02):1.449247e-02,5:1.383965e-03):8.896839e-03):3.340965e-02):5.979980e-02):2.313466e-02,18:1.814787e-02):1.624019e-02):7.748250e-03,(19:1.834528e-02,(16:5.529566e-03,20:1.961632e-02):4.237408e-02):3.050220e-02):1.144246e-01,((13:6.606274e-03,(11:7.735888e-04,12:3.039100e-02):3.068366e-02):1.068995e-01,(14:1.163224e-02,15:4.654734e-03):7.008171e-02):1.556493e-01):8.906497e-02):5.975694e-02):6.687111e-02,1:1.871844e-01);
   tree gen.114000 = [&U] (((22:5.183016e-03,(((16:1.726562e-02,20:2.601942e-02):2.526787e-02,(19:1.152865e-02,((18:1.455317e-02,(10:6.242694e-03,(9:3.333689e-02,((5:3.294519e-03,((7:1.427143e-02,4:1.238536e-04):1.064826e-02,6:6.128858e-04):1.544380e-02):4.320647e-02,8:9.016826e-03):1.109933e-02):4.668413e-02):8.150934e-02):4.576766e-02,(((13:1.222051e-02,(12:5.074213e-03,11:2.253848e-02):6.476492e-02):8.433171e-02,(15:1.007766e-02,14:1.028109e-02):6.964736e-02):2.218033e-01,17:7.263885e-03):1.707845e-02):6.441149e-02):3.874041e-02):3.739914e-01,21:7.308778e-03):3.823444e-02):1.264617e-01,((32:5.031224e-03,(33:6.265252e-03,((34:1.821028e-02,((38:1.276226e-02,39:1.468241e-02):1.694959e-02,(36:1.632427e-02,37:1.482568e-02):1.424101e-02):1.544088e-01):1.193401e-02,35:3.651880e-02):1.823794e-01):1.299928e-01):2.013779e-02,((((41:1.048903e-02,42:7.179937e-02):2.028353e-02,((46:5.108677e-02,((48:4.106378e-02,(50:2.374052e-01,49:3.043605e-02):1.883325e-02):4.719808e-02,47:2.288363e-02):7.646569e-02):1.667998e-02,((45:7.851574e-03,44:9.930402e-02):9.193179e-03,43:6.685524e-03):5.379560e-02):5.346882e-02):2.648920e-02,40:8.154762e-03):2.500610e-01,((29:4.531374e-02,((28:1.940420e-01,27:1.522504e-01):4.563928e-02,26:4.837945e-02):7.030782e-02):1.841710e-01,(((25:2.292771e-03,23:7.807723e-02):1.570759e-03,24:1.400323e-02):3.163459e-01,(31:1.520395e-02,30:1.126428e-02):7.310763e-02):5.044967e-02):1.203082e-02):6.999056e-02):1.763015e-01):2.025447e-01,(3:8.332462e-02,2:5.464680e-03):7.993482e-02,1:1.803770e-01);
   tree gen.116000 = [&U] (((((((11:1.970708e-02,12:3.215440e-02):3.405448e-02,13:1.882147e-02):5.278457e-02,(15:6.791861e-03,14:7.013131e-03):3.371734e-02):5.671435e-02,((16:2.002164e-02,(((18:1.050970e-02,(((7:1.615686e-02,(4:1.530101e-02,((8:3.538696e-02,5:3.289753e-03):1.622907e-02,6:1.042144e-02):1.058159e-02):1.268915e-03):3.876287e-02,9:6.781046e-03):5.390585e-02,10:9.242563e-04):2.785695e-02):5.992446e-03,17:4.979639e-02):8.955071e-03,19:1.926299e-02):2.164950e-02):1.059302e-03,20:1.210470e-02):9.536792e-02):4.072634e-02,(21:1.127612e-02,22:5.515920e-03):2.076966e-02):1.045312e-01,((((32:1.063306e-02,((((((36:1.804139e-03,(38:7.050900e-03,39:5.092900e-03):2.416017e-02):1.255635e-02,37:1.202994e-03):7.184440e-02,35:1.368278e-02):1.710223e-02,34:5.648945e-03):1.323626e-01,33:7.885193e-03):5.727741e-02,(23:5.146189e-03,(24:4.123001e-02,25:1.225480e-02):6.358791e-02):2.091641e-01):1.346450e-01):7.577623e-02,(30:1.601797e-02,31:6.191298e-04):8.033279e-02):4.145822e-02,(((40:4.292885e-02,(41:3.562644e-03,42:5.142413e-02):4.193423e-02):1.383034e-02,((46:2.725886e-02,((48:5.323956e-02,49:2.523591e-02):7.854284e-02,47:1.306862e-02):2.788094e-02):1.996972e-02,(43:5.630585e-03,(44:1.329328e-02,45:1.258495e-03):1.971179e-02):1.051466e-01):1.706623e-02):6.037929e-02,50:7.199301e-02):1.866518e-01):1.125909e-02,(((28:5.023385e-02,27:3.316290e-02):6.425934e-02,29:6.564915e-02):8.627683e-03,26:1.304274e-02):1.037073e-01):5.988294e-02):1.039276e-01,(2:5.684179e-03,3:3.849996e-02):1.112976e-02,1:1.968146e-01);
   tree gen.118000 = [&U] ((((22:7.542388e-03,21:1.430103e-02):2.344143e-02,(((13:2.980746e-03,(11:1.464330e-02,12:2.339487e-02):1.752992e-02):8.133697e-02,(14:8.127521e-03,15:5.914247e-03):6.716392e-02):4.117417e-02,((20:1.042728e-02,16:9.908491e-03):2.370416e-02,(19:7.021348e-03,(17:8.339685e-03,(18:1.872086e-03,(10:6.702428e-03,(9:1.882037e-02,((((6:1.873543e-03,7:1.681513e-03):2.328859e-03,4:1.906401e-03):1.302867e-02,5:1.805177e-02):3.796959e-02,8:3.691897e-03):2.694404e-02):1.121270e-02):4.337552e-02):3.370375e-02):1.026275e-02):1.711392e-02):5.933371e-02):1.802335e-02):5.576620e-02,(((28:5.482518e-02,(26:3.099262e-03,29:7.383138e-02):6.213787e-03):7.497993e-02,27:2.971575e-02):1.043016e-01,((30:1.445071e-03,31:4.933958e-02):1.694897e-01,((32:3.811130e-03,((((((36:3.526639e-03,(39:2.999434e-03,38:4.683531e-02):1.436986e-02):3.991819e-03,37:6.688152e-03):1.084809e-01,35:2.084017e-02):9.358758e-03,34:4.000896e-02):6.239106e-02,33:1.087111e-02):1.417962e-02,((25:1.582651e-03,24:9.558069e-03):3.183484e-02,23:1.099506e-02):1.147285e-01):9.037581e-02):1.341587e-01,(40:3.946806e-03,(((((48:2.286904e-02,49:2.179152e-02):9.365299e-03,47:1.496635e-02):2.721047e-02,(46:2.532772e-02,((45:1.293470e-03,43:1.708895e-02):7.420341e-03,44:2.751785e-03):5.009572e-02):2.898484e-02):1.931212e-02,50:1.460168e-01):4.732539e-02,(41:2.455137e-02,42:1.714496e-02):1.217589e-02):3.757349e-02):1.599071e-01):6.533918e-03):3.407593e-02):6.978339e-02):1.292301e-01,(2:1.247948e-02,3:3.218667e-02):6.271969e-02,1:1.922928e-01);
   tree gen.120000 = [&U] ((2:7.708771e-03,3:1.547657e-02):5.852760e-02,(((21:1.150831e-02,((((13:1.028478e-02,12:5.173813e-03):3.103367e-03,11:2.023858e-02):4.980631e-02,(14:7.561982e-04,15:2.087631e-02):8.387756e-02):8.332094e-02,((20:2.428200e-02,16:7.984276e-03):3.137365e-02,(19:7.732383e-03,(17:3.486635e-02,(18:7.645191e-04,(10:8.718559e-03,(9:3.293510e-03,(5:1.882278e-03,(8:2.055081e-02,((7:7.898735e-04,6:1.391756e-02):2.328665e-02,4:1.207073e-03):7.998352e-03):7.167067e-04):1.407949e-02):6.156048e-02):4.998176e-02):1.874989e-02):3.615800e-02):3.344790e-02):7.534896e-02):2.207506e-02):1.856998e-02,22:6.473172e-04):1.050054e-01,((((40:2.851617e-03,((42:2.945539e-02,41:8.569582e-03):3.889706e-03,((50:1.543831e-01,((48:4.706505e-02,49:1.944269e-02):1.044735e-02,47:5.103837e-03):1.991222e-02):7.798668e-03,((44:2.357727e-03,(45:2.555535e-03,43:9.113407e-03):3.946696e-03):1.537755e-02,46:2.861212e-02):6.300391e-02):8.970630e-02):6.092560e-02):1.768511e-01,(32:7.695182e-03,((((((39:8.300424e-03,38:1.298543e-03):2.904556e-02,36:4.211696e-03):1.729044e-02,37:7.156692e-03):5.802285e-02,(34:4.199078e-02,35:7.535587e-03):7.387417e-03):9.315456e-02,33:1.183622e-02):2.354479e-02,((25:1.221271e-02,24:2.051821e-02):1.066949e-02,23:5.645942e-03):1.049428e-01):6.239779e-02):6.664923e-02):1.380032e-03,(30:6.442648e-03,31:2.898566e-02):1.544697e-01):4.085390e-02,((29:6.654749e-02,(26:6.878025e-02,28:8.369850e-02):1.542602e-02):4.257365e-02,27:3.118770e-02):1.364834e-01):1.631962e-01):9.145406e-02,1:1.121982e-01);
   tree gen.122000 = [&U] ((((32:4.745328e-03,(33:4.930555e-03,((34:2.610771e-02,35:1.581357e-02):7.523486e-03,((36:1.355950e-02,37:3.106796e-02):2.343116e-02,(38:2.936679e-02,39:3.138693e-02):2.075117e-02):1.150471e-01):1.727583e-01):2.291281e-01):1.100005e-01,(((27:4.379548e-02,(28:9.069342e-02,(26:8.978231e-03,29:9.824730e-02):1.077628e-02):6.619472e-02):1.659088e-01,((((((48:5.383730e-02,49:5.610910e-02):1.110818e-02,(50:2.142116e-01,47:1.272403e-02):3.905676e-03):4.775186e-02,((45:3.451281e-03,43:3.522324e-02):1.417289e-03,44:3.080788e-02):7.727320e-02):6.118281e-03,46:1.474283e-02):1.348019e-01,(41:2.832504e-02,42:1.330120e-02):1.850708e-02):1.883022e-02,40:1.719261e-02):1.785404e-01):1.200573e-01,(31:5.313369e-03,((25:4.669086e-02,(24:3.004252e-02,23:5.577563e-02):2.892729e-03):3.441592e-01,30:1.689219e-02):8.088576e-03):6.732552e-02):1.755277e-02):1.067676e-01,((21:3.502424e-02,22:1.813164e-02):3.460551e-02,(((19:6.520321e-03,((17:2.116237e-02,(10:1.151625e-03,(9:2.059290e-02,((((4:2.592763e-03,7:9.454542e-03):1.319310e-02,6:6.082971e-03):5.515959e-03,5:8.716861e-04):4.050725e-02,8:3.886408e-03):5.175732e-02):3.208383e-02):5.430078e-02):2.522564e-03,18:1.844755e-02):4.115149e-02):4.790400e-02,(20:1.687786e-02,16:5.580967e-02):1.234232e-02):6.405777e-02,((15:4.855118e-03,14:1.361908e-02):5.433702e-02,(13:7.144202e-03,(11:1.708981e-02,12:7.781296e-04):1.765120e-02):1.591025e-01):9.197921e-02):5.416275e-02):1.026814e-01):6.719273e-02,(3:2.207230e-02,2:3.493270e-03):7.189100e-02,1:2.104868e-01);
   tree gen.124000 = [&U] (((((((((45:6.178079e-03,(43:1.569060e-02,44:2.703491e-02):3.949306e-03):6.202452e-02,((((49:2.704072e-02,50:2.256506e-01):2.471515e-02,48:4.092317e-02):3.600551e-02,47:1.042846e-02):4.634105e-02,46:1.927533e-02):9.528114e-03):4.875475e-02,(41:7.361157e-03,42:1.282703e-01):2.585724e-02):4.433150e-02,40:2.723799e-03):2.210203e-01,(((27:7.158317e-02,28:6.977406e-02):1.294146e-02,29:9.656261e-02):3.491825e-02,26:4.904302e-03):2.366575e-01):3.366402e-02,(((24:1.824562e-02,(23:1.055881e-01,25:1.251711e-02):5.186653e-03):2.235786e-01,30:2.205818e-02):7.006377e-03,31:2.195260e-02):1.238804e-01):6.315331e-02,(32:3.296740e-03,(33:5.217429e-03,((35:6.664905e-03,((38:4.315509e-02,39:1.575623e-03):4.208870e-02,(37:2.064094e-02,36:1.774447e-02):2.559041e-02):1.146698e-01):2.771853e-02,34:6.267234e-03):1.462794e-01):2.372746e-01):1.461076e-01):1.248524e-01,((21:2.150343e-02,22:2.819517e-02):2.668122e-02,(((20:9.534027e-03,16:1.823601e-02):1.991682e-02,(19:6.124139e-03,(((10:6.058862e-03,(9:2.245754e-02,(((4:1.022764e-02,(7:1.034778e-02,6:2.285158e-02):1.351653e-02):9.435368e-04,5:1.668155e-03):2.222754e-02,8:1.593057e-02):1.674860e-02):3.221275e-02):6.608927e-02,18:4.193601e-04):2.257271e-02,17:4.165529e-02):3.592346e-02):3.658418e-02):1.103788e-01,((15:3.892730e-03,14:2.509501e-02):9.263545e-02,(13:6.998482e-03,(12:7.533911e-03,11:1.008349e-02):9.654607e-03):1.112789e-01):1.036582e-01):4.976867e-02):1.182599e-01):1.818460e-01,(3:2.495902e-02,2:1.193764e-02):7.108408e-02,1:1.176697e-01);
   tree gen.126000 = [&U] ((3:4.292060e-02,2:1.534784e-03):9.637090e-03,(((21:3.585533e-02,22:8.108845e-03):1.750378e-01,((((12:6.884930e-03,11:2.238730e-02):1.843898e-02,13:2.078254e-02):4.225162e-02,(15:2.171271e-03,14:1.029479e-02):8.539045e-02):8.605614e-02,((20:1.243599e-02,16:9.037834e-03):1.449262e-03,((17:4.612368e-02,(18:4.320948e-04,((((((7:4.228445e-03,4:1.205437e-02):7.817558e-03,6:7.295950e-04):4.312679e-02,5:1.157134e-02):2.682697e-02,8:1.935810e-03):4.234174e-02,9:2.440291e-02):3.060263e-02,10:1.312170e-02):3.622309e-02):4.304936e-02):1.031578e-02,19:1.260983e-03):1.789579e-02):1.449359e-01):1.864773e-02):5.172520e-02,((((32:1.991963e-02,(((25:2.886290e-02,24:3.006701e-03):4.419197e-02,23:2.633010e-02):1.330709e-01,(((((39:1.623739e-02,38:3.850341e-03):3.905005e-02,(36:2.644059e-02,37:3.468617e-02):3.484360e-02):1.443494e-01,35:6.719707e-03):1.297639e-03,34:3.599671e-02):1.311953e-01,33:3.510954e-02):3.431561e-02):1.520311e-01):1.261450e-01,(((41:1.413444e-02,42:4.713308e-02):1.779239e-02,((47:3.603355e-03,((49:1.559566e-02,50:1.604775e-01):1.236141e-02,48:2.543503e-02):9.506979e-03):2.650015e-02,(46:4.703807e-02,((45:1.218803e-03,43:1.328267e-02):1.071438e-04,44:2.260952e-02):8.155596e-02):1.230229e-02):1.134165e-01):2.444291e-02,40:2.564535e-03):1.934721e-01):3.260920e-02,((26:8.596044e-03,(28:5.710572e-02,27:9.645194e-02):2.679582e-02):3.876113e-02,29:1.333491e-01):1.251311e-01):7.874637e-02,(31:1.461111e-02,30:1.098256e-02):1.072471e-02):2.141851e-01):6.973497e-02,1:2.294253e-01);
   tree gen.128000 = [&U] (3:5.234352e-02,(2:1.582130e-02,(((30:5.543673e-03,31:2.269259e-02):1.174318e-01,(((((27:1.078182e-01,28:1.113077e-01):2.005431e-02,29:5.844750e-02):2.666580e-02,26:3.533138e-02):1.869703e-01,((((50:1.484793e-01,((43:1.655410e-03,45:1.302156e-02):5.516449e-05,44:1.025367e-02):3.919167e-02):1.403750e-04,(((49:9.163431e-02,48:3.730932e-02):2.872567e-02,47:8.825132e-03):2.319729e-02,46:6.763097e-02):2.343690e-02):3.622896e-02,(41:9.363263e-03,42:2.823697e-02):2.415454e-02):2.873921e-02,40:2.577625e-02):3.270648e-01):5.608706e-03,((((35:7.746873e-03,(((36:5.430176e-03,(38:3.953334e-03,39:6.465554e-03):7.685481e-02):2.257396e-02,37:9.448892e-03):9.450654e-02,34:2.143233e-02):6.301980e-03):9.586010e-02,((24:9.724825e-03,25:6.116737e-03):3.148185e-02,23:5.115408e-02):1.140395e-01):2.999307e-02,33:1.075617e-02):1.071115e-01,32:1.308283e-02):1.038758e-01):4.643112e-02):9.273554e-02,((21:1.892320e-02,22:2.962143e-03):2.490889e-02,(((16:3.775307e-02,20:3.145303e-02):2.221749e-03,(19:1.296589e-03,((18:1.717584e-02,(10:3.577036e-02,((((5:3.841773e-04,8:4.148673e-02):1.280579e-02,6:8.244312e-03):2.313612e-02,(4:1.783465e-03,7:7.404451e-03):9.598798e-03):4.404611e-02,9:2.561716e-03):5.029767e-02):5.671484e-02):1.525566e-02,17:2.334017e-02):3.378598e-02):3.682568e-02):1.088464e-01,((15:3.760302e-03,14:1.120768e-02):1.013498e-01,((11:3.546832e-02,12:8.849547e-03):4.395002e-03,13:9.318162e-03):6.786684e-02):1.061362e-01):8.146329e-02):9.872962e-02):1.688174e-01):3.418860e-03,1:3.077736e-01);
   tree gen.130000 = [&U] ((((((((12:3.788706e-03,11:2.641465e-02):4.862590e-02,13:1.926771e-03):1.742215e-01,(15:2.544080e-03,14:7.529882e-05):5.628607e-02):1.435502e-01,(10:1.004265e-02,((8:5.000955e-02,(((6:8.172239e-03,(7:3.414178e-02,9:5.216121e-02):3.140689e-03):5.999236e-03,4:2.097015e-02):4.167682e-02,5:2.791137e-02):8.875753e-02):7.679080e-02,((18:2.255838e-02,((20:5.344854e-02,16:2.605517e-02):2.136547e-02,19:3.144016e-02):3.603536e-02):2.987200e-02,17:5.419333e-02):8.515874e-02):6.207640e-03):6.282067e-02):2.119600e-01,22:6.901439e-03):8.072107e-03,21:3.325366e-02):9.221943e-02,((((33:5.455035e-02,((35:1.806689e-02,34:3.903794e-02):3.108140e-02,(((39:1.350510e-02,38:1.704838e-02):8.158383e-02,36:1.168166e-02):2.110827e-02,37:1.977287e-03):1.470251e-01):5.044686e-02):6.646980e-02,((25:1.934946e-02,24:4.400219e-02):3.823592e-02,23:4.035223e-03):2.522194e-01):1.766877e-01,32:1.339680e-02):3.176552e-02,(((((42:3.292983e-02,41:2.479462e-02):9.422708e-03,(((44:3.505442e-02,45:3.713743e-03):6.103913e-03,43:2.227624e-03):6.277006e-02,(46:4.263841e-02,(((49:1.838697e-02,50:2.349591e-01):1.177083e-02,48:5.091673e-02):5.737633e-02,47:1.722854e-03):6.856769e-02):3.021535e-02):4.537630e-02):6.891053e-02,40:6.633459e-02):2.217143e-01,(29:4.596325e-02,((27:9.143036e-02,28:4.190257e-02):2.091128e-02,26:1.756700e-02):1.162264e-01):2.211012e-01):4.737657e-02,(31:1.240577e-02,30:3.873586e-02):9.162176e-02):7.614865e-02):1.815267e-01):2.449058e-01,(3:4.949853e-02,2:4.761959e-03):7.593981e-02,1:2.534708e-01);
   tree gen.132000 = [&U] ((((((26:4.293651e-02,(29:5.058794e-02,28:5.841266e-02):8.993002e-03):2.742213e-02,27:1.754990e-02):1.711220e-01,(((40:3.628496e-03,((46:2.899670e-02,((47:1.998959e-03,(48:3.913767e-02,(50:1.664478e-01,49:4.477173e-02):1.150260e-02):2.120748e-02):2.622931e-02,((45:4.596904e-03,43:7.937452e-03):6.591124e-03,44:5.687255e-02):4.294780e-02):1.810380e-02):2.824024e-02,(41:1.143954e-02,42:7.624785e-02):2.245943e-02):6.465432e-02):1.702988e-01,(31:1.324091e-02,30:5.888803e-03):9.182414e-02):1.543280e-02,(((23:3.423445e-02,(25:2.123470e-02,24:3.649800e-02):4.293957e-02):1.366772e-01,(33:2.429472e-02,((((39:4.464717e-02,38:7.807195e-03):1.167800e-02,(37:2.579400e-02,36:1.521228e-02):1.978156e-02):1.362715e-01,35:2.861936e-03):1.009682e-02,34:1.591044e-02):6.974358e-02):7.403245e-02):9.882523e-02,32:9.701730e-03):1.020603e-01):1.739068e-01):8.358252e-02,(22:5.728496e-03,(((16:2.071498e-02,(19:1.665109e-02,(17:4.632121e-02,(18:1.122171e-04,((((13:4.868876e-03,(12:5.253626e-02,11:2.589817e-02):1.872464e-02):6.567126e-02,(14:1.789012e-03,15:4.684234e-03):1.324047e-01):9.968241e-02,(9:8.249181e-03,((7:1.767121e-03,4:1.139633e-02):3.890319e-03,(6:1.777522e-02,(5:3.288584e-03,8:2.088475e-02):6.364239e-02):1.139655e-02):5.996694e-02):4.084940e-02):1.507716e-02,10:9.403860e-03):6.364042e-02):3.032175e-02):3.765743e-02):1.414945e-02):5.805046e-03,20:2.230493e-02):2.075412e-01,21:6.025854e-04):2.746691e-03):9.857660e-02):2.216943e-01,3:2.934493e-02):1.183431e-03,2:1.019713e-02,1:1.065855e-01);
   tree gen.134000 = [&U] (((((40:1.518712e-03,(42:6.645219e-03,(41:1.262478e-02,((((45:1.271215e-02,43:1.380190e-03):3.776728e-03,44:1.866209e-02):4.960264e-02,46:3.594462e-02):1.513309e-03,(47:2.000939e-02,((49:1.590508e-02,48:3.622293e-02):1.575408e-02,50:1.628495e-01):3.191834e-02):1.786537e-02):1.211159e-01):1.857497e-02):3.465357e-02):1.278874e-01,((28:6.200337e-02,(29:5.526389e-02,26:1.101230e-02):1.808807e-02):5.094329e-02,27:2.348507e-02):9.250882e-02):8.679731e-02,((31:9.720896e-03,30:4.044999e-02):3.634417e-02,((33:5.666444e-02,((23:4.725952e-02,(25:4.839309e-05,24:1.635145e-02):2.862848e-02):1.558496e-01,((((36:4.705908e-03,37:2.437578e-02):2.304511e-02,(39:1.335551e-02,38:1.139323e-03):3.246329e-02):1.343647e-01,34:1.894569e-03):2.668190e-02,35:1.797152e-03):1.376677e-01):6.559626e-03):1.077386e-01,32:6.134519e-02):8.527718e-02):8.241288e-02):7.581978e-02,(22:1.179376e-02,(21:7.823501e-03,(16:3.360254e-03,((19:2.551772e-02,(18:6.670683e-03,((10:2.438039e-02,(((13:1.102791e-02,(12:9.227704e-05,11:2.787365e-02):2.497538e-02):1.228367e-01,(14:2.781572e-03,15:5.041542e-03):6.064352e-02):3.738511e-02,(9:2.162763e-04,((7:2.269603e-04,6:4.610675e-03):3.895036e-04,(4:6.717625e-03,(5:7.594519e-03,8:6.528412e-02):1.866722e-02):1.378428e-02):3.151601e-02):4.747689e-02):3.012020e-02):5.378673e-02,17:2.743767e-02):1.029582e-02):4.096218e-02):1.938836e-02,20:3.563265e-03):5.466040e-03):2.305818e-01):2.522190e-02):7.375143e-02):4.578492e-02,(3:4.471204e-02,2:1.032402e-02):3.059059e-02,1:1.938106e-01);
   tree gen.136000 = [&U] ((((((40:1.709132e-02,(((((((50:1.279012e-01,49:7.363280e-02):2.277221e-03,48:5.112817e-02):6.826039e-02,47:1.577292e-03):3.747073e-02,(43:2.673947e-04,(44:2.351963e-02,45:2.635066e-03):1.876644e-03):3.204047e-02):2.595618e-02,46:1.994398e-02):1.266534e-01,42:1.262700e-02):1.014800e-02,41:1.116202e-02):4.679095e-02):1.176246e-01,((26:3.721463e-02,(28:6.739887e-02,27:2.432028e-02):6.277636e-02):4.852137e-03,29:7.673598e-02):1.438054e-01):6.659904e-02,(31:6.499372e-02,30:2.238740e-04):1.276871e-01):8.405944e-03,((33:4.718925e-03,((35:1.078961e-02,(34:9.055918e-03,(37:1.264439e-02,(36:4.188327e-04,(39:1.163501e-02,38:2.658893e-03):4.919228e-02):7.625253e-03):1.461809e-01):3.282710e-03):3.751465e-02,(23:4.227839e-02,(25:1.351914e-02,24:3.509347e-02):7.322419e-04):1.759425e-01):1.194310e-02):1.079035e-01,32:2.614754e-03):7.598027e-02):1.622914e-01,(((16:1.683413e-02,((19:9.369736e-03,((((((12:1.971945e-02,11:1.479486e-02):3.341017e-02,13:1.792294e-02):9.911212e-02,(14:5.584679e-03,15:4.184520e-03):3.753474e-02):8.710183e-02,(10:1.286190e-02,(9:1.240495e-02,((4:6.056800e-03,(6:6.070327e-03,(5:2.775713e-03,8:3.721574e-02):4.961454e-03):3.209253e-03):2.225836e-03,7:3.758542e-03):1.712351e-02):4.572650e-02):4.445954e-02):2.809052e-02,17:1.504944e-02):2.282183e-02,18:5.630340e-03):2.182833e-02):1.411219e-02,20:3.177331e-03):1.209985e-02):2.637959e-01,21:2.984640e-02):1.048299e-02,22:1.487706e-02):6.912299e-02):1.459881e-01,(3:4.188566e-02,2:2.827552e-02):4.064386e-02,1:1.731877e-01);
   tree gen.138000 = [&U] ((2:3.758141e-03,3:6.085060e-02):1.498752e-01,((((((29:3.231108e-02,(28:1.029955e-01,(27:1.494249e-01,26:2.661618e-02):9.821623e-03):1.138686e-01):1.242214e-01,(24:3.968593e-02,(23:3.904213e-02,25:2.675653e-02):1.017351e-03):2.170772e-01):3.665518e-02,(32:3.258978e-03,(((37:1.305195e-03,(36:4.591893e-03,(39:2.035423e-02,38:1.333096e-02):9.735451e-02):2.595730e-02):7.998900e-02,(35:8.477060e-03,34:3.960535e-02):3.364598e-02):1.107198e-01,33:1.992667e-02):1.463971e-01):7.743076e-02):3.566541e-02,(30:1.004958e-02,31:1.745653e-02):6.770928e-02):9.368453e-02,(50:6.809527e-02,((49:2.548987e-02,48:4.787002e-02):8.147158e-03,(((((41:3.050617e-02,42:4.022638e-02):1.425334e-02,40:5.901865e-02):9.456317e-02,(43:9.403173e-03,(45:3.427382e-02,44:2.232657e-02):3.691156e-03):3.766484e-02):8.393487e-03,46:8.626359e-03):7.226630e-02,47:1.095356e-03):5.203073e-02):1.252076e-01):2.671104e-01):1.344721e-01,((((19:6.727454e-03,(((((8:3.176502e-03,(((7:6.730300e-04,6:1.783823e-02):1.067355e-02,4:1.044687e-02):1.776900e-02,5:2.101330e-02):4.142556e-02):2.665214e-02,9:1.552168e-02):3.456831e-02,(10:9.453146e-03,((15:1.919194e-02,14:2.253069e-03):3.629664e-02,(13:2.282509e-02,(11:3.748284e-02,12:5.557248e-03):1.445873e-02):1.448905e-01):1.361682e-01):1.506421e-03):8.369599e-02,18:1.947943e-02):1.749448e-02,17:5.398400e-02):2.522056e-02):3.612738e-02,16:1.570235e-02):1.620203e-02,20:9.090194e-03):1.530735e-01,(21:1.867728e-02,22:1.572716e-04):5.191578e-02):2.021974e-01):5.092925e-02,1:2.566106e-01);
   tree gen.140000 = [&U] ((((31:1.251603e-02,30:9.741477e-03):7.116936e-02,(((((24:1.146712e-02,25:1.168196e-03):8.921194e-02,23:3.022582e-02):2.062363e-01,(((26:2.577613e-02,29:1.239315e-01):1.815858e-02,28:5.566905e-02):7.567049e-02,27:1.112610e-02):2.275565e-01):2.462820e-02,((33:8.054518e-02,(34:2.597971e-02,(((38:6.129008e-03,39:2.692172e-02):3.572607e-02,(36:1.965244e-02,37:5.837450e-03):1.418881e-02):1.543683e-01,35:8.715284e-03):6.836166e-03):1.149264e-01):1.369110e-01,32:2.231830e-03):8.396962e-02):9.037933e-02,(50:1.367953e-02,(((42:1.308479e-02,41:5.653128e-03):4.264049e-02,40:1.253771e-02):9.052282e-02,((47:2.870066e-02,(48:2.676057e-02,49:3.487723e-02):3.554669e-02):4.981791e-02,(46:2.408570e-02,((45:1.183129e-02,43:3.477812e-02):2.882917e-03,44:2.114068e-02):7.393743e-02):3.620330e-03):1.369373e-02):1.463780e-01):1.842888e-01):6.295711e-02):6.108490e-02,((((11:5.138923e-02,(12:6.250784e-03,13:4.112119e-02):1.375116e-02):1.073484e-01,(15:1.442289e-02,14:3.265327e-03):4.958219e-02):1.005246e-01,(((17:4.067263e-02,18:7.129169e-02):1.592332e-02,((((((7:8.368943e-03,9:2.855671e-02):6.574835e-03,4:1.115784e-03):2.315631e-02,6:2.736185e-02):1.269477e-02,5:4.802975e-03):3.549318e-02,8:7.054828e-03):2.422212e-02,10:8.988915e-03):2.300502e-02):6.216752e-02,(19:5.699977e-02,(20:1.564014e-02,16:3.468915e-02):7.907940e-03):1.987681e-02):1.237367e-01):6.496586e-02,(21:2.440987e-02,22:6.763731e-03):3.649794e-02):2.149003e-01):1.038938e-01,(2:1.993366e-02,3:1.699054e-02):9.713464e-02,1:8.341778e-02);
   tree gen.142000 = [&U] ((((((27:8.355942e-02,28:5.860181e-02):8.040151e-03,26:9.783438e-03):3.991567e-02,29:6.869520e-02):1.388470e-01,(((40:1.020937e-02,((41:5.888145e-03,(46:8.544699e-03,(((49:2.891644e-02,48:4.524285e-02):2.690789e-02,(47:1.537683e-02,50:1.507994e-01):1.913267e-02):2.471470e-02,(45:2.495797e-03,(44:6.459334e-03,43:4.502650e-04):1.148229e-03):6.984866e-02):8.356112e-03):8.314348e-02):1.194217e-02,42:3.354473e-02):1.430587e-02):1.548370e-01,(30:1.083203e-02,31:6.288488e-02):8.776762e-02):2.711312e-03,((33:2.308894e-02,(((34:2.640620e-02,35:5.432592e-02):1.711532e-03,(37:1.408518e-02,(36:1.844830e-02,(39:2.453570e-02,38:1.303149e-03):5.043538e-02):4.365670e-02):1.373959e-01):1.246843e-01,(23:1.911633e-02,(25:1.441429e-03,24:1.846635e-02):1.543630e-02):2.677883e-01):1.025495e-02):9.510645e-02,32:1.874352e-02):1.288877e-01):8.065293e-03):5.927359e-02,(((((19:2.018433e-02,(18:3.531951e-02,(17:2.264924e-02,(((((7:2.377467e-03,6:1.860896e-02):5.754965e-03,4:5.531674e-03):7.341050e-03,(8:2.943498e-02,5:9.787886e-03):3.480686e-02):6.606084e-02,9:1.396597e-02):3.344283e-02,10:5.748815e-03):9.732856e-02):2.262144e-03):3.606554e-02):2.234785e-02,20:2.154271e-02):4.383510e-03,16:1.213113e-02):1.138707e-01,(((12:8.146846e-03,11:1.844522e-02):2.376930e-02,13:2.407567e-03):5.769451e-02,(14:3.530466e-03,15:4.408764e-03):6.884928e-02):1.590907e-01):4.599246e-02,(21:2.497999e-02,22:2.669817e-02):2.159462e-02):1.039696e-01):1.644226e-01,(3:5.585886e-02,2:5.888780e-03):2.730071e-02,1:1.107115e-01);
   tree gen.144000 = [&U] (((((((((25:1.233634e-02,24:1.861389e-02):5.854977e-02,23:1.049677e-01):2.752739e-01,(33:1.785388e-02,((((39:2.392578e-03,38:2.079683e-02):6.498258e-02,(37:3.668439e-03,36:3.103778e-03):1.458997e-02):8.088167e-02,35:1.748534e-02):1.978440e-02,34:1.755611e-03):2.246896e-01):1.570007e-02):2.137484e-01,32:2.832240e-02):3.515614e-02,(((28:7.435742e-02,27:9.911020e-02):7.276680e-03,26:7.481963e-03):7.437964e-02,29:5.118061e-02):1.505340e-01):6.068313e-02,(40:1.361192e-02,((42:1.195503e-01,41:1.768750e-03):8.998756e-02,(((43:7.413721e-03,44:1.765684e-02):6.012110e-04,45:3.237047e-02):8.478120e-02,((47:2.591843e-03,(48:5.952272e-02,(49:8.023325e-02,50:2.012493e-01):7.157231e-04):6.887485e-03):2.567716e-02,46:3.157113e-02):2.292891e-02):5.398166e-02):3.219625e-02):1.910727e-01):1.270831e-01,(31:1.729657e-02,30:1.350610e-02):1.076512e-01):1.489350e-01,((((20:1.174293e-02,16:1.635497e-02):2.431153e-03,(19:1.402483e-02,(17:7.489748e-02,(18:1.541190e-02,(((8:8.133049e-03,(5:2.842859e-02,(6:1.738970e-02,(7:5.480084e-03,4:1.091110e-02):9.239260e-03):1.178365e-02):9.415375e-03):6.396350e-02,9:7.351771e-02):9.061781e-02,10:1.062437e-02):1.257585e-01):4.479884e-03):5.026063e-02):6.045785e-02):1.700550e-01,((13:2.237446e-02,(12:3.629713e-03,11:9.605351e-03):5.042217e-02):8.538797e-02,(14:4.134573e-03,15:7.421648e-03):1.936130e-01):5.546490e-02):7.113610e-02,(21:5.078674e-02,22:1.171709e-02):2.672305e-02):8.622973e-02):1.421181e-01,(3:7.001024e-02,2:5.484975e-03):6.235899e-02,1:1.825262e-01);
   tree gen.146000 = [&U] ((((((25:7.405851e-03,24:6.377272e-02):3.735420e-02,23:2.238639e-02):1.731761e-01,((32:5.176402e-02,(33:2.655756e-02,((35:2.002003e-03,34:2.771070e-02):2.821186e-02,((37:1.297100e-02,36:5.598852e-03):1.604665e-02,(39:9.344747e-04,38:4.650570e-03):2.331298e-02):9.874108e-02):1.680521e-01):9.709392e-02):3.986307e-02,((29:3.383403e-02,((27:8.180221e-02,28:6.497083e-02):1.560136e-02,26:2.033700e-02):3.050742e-02):1.563565e-01,(40:1.206424e-02,((42:3.930942e-02,41:7.383688e-03):3.533253e-02,(((46:2.842433e-02,((45:1.943465e-02,43:2.777071e-03):2.361261e-02,44:6.461194e-03):5.092200e-02):3.067622e-02,((48:2.960887e-02,49:5.243770e-02):6.576272e-02,47:6.231544e-04):2.896648e-02):2.681869e-02,50:1.756961e-01):6.133149e-02):1.183181e-02):3.022472e-01):3.003431e-03):4.229561e-02):1.213112e-01,(31:2.209432e-02,30:1.790166e-02):3.684257e-02):1.358427e-01,((21:2.498818e-02,22:1.456403e-02):4.028873e-02,((16:2.208515e-02,((19:1.050712e-04,(((((8:3.621161e-03,(5:2.112914e-02,(4:3.358895e-02,(7:1.400183e-02,6:1.829176e-02):5.001844e-03):1.761013e-02):3.745444e-02):2.227804e-02,9:3.054042e-02):5.556408e-02,10:5.120205e-03):6.014625e-02,18:4.515015e-03):5.002820e-03,17:3.115721e-02):2.397384e-02):9.429114e-02,20:2.574819e-03):1.167176e-02):1.072893e-01,(((12:2.859640e-03,11:1.454409e-02):1.276437e-02,13:1.714523e-02):5.107091e-02,(14:8.210254e-04,15:8.115459e-03):5.854329e-02):4.452824e-02):2.717761e-02):9.358176e-02):1.085433e-01,(2:2.748575e-02,3:4.552617e-02):2.703543e-02,1:3.541588e-01);
   tree gen.148000 = [&U] ((((21:3.273129e-02,((((((20:6.856861e-03,16:7.049079e-02):3.448602e-02,19:2.683554e-02):8.442571e-02,((((4:2.213445e-03,(8:2.048045e-02,5:4.038603e-04):6.294905e-02):1.669125e-02,(6:9.533168e-03,7:5.347237e-03):8.027880e-04):6.015419e-02,9:5.620779e-03):5.397457e-02,10:5.074413e-03):6.830083e-02):5.956148e-03,18:8.368649e-03):2.558042e-02,17:6.899130e-03):4.606738e-02,((13:6.030893e-03,(12:1.010740e-02,11:1.657102e-02):2.271262e-02):1.179264e-01,(14:3.117871e-03,15:2.758477e-03):4.637768e-02):1.128301e-01):1.454196e-01):1.417177e-02,22:1.023840e-02):3.066657e-01,((30:2.172307e-02,31:5.119987e-03):1.409795e-01,((40:1.863423e-02,((41:3.144609e-02,42:4.441494e-02):3.502306e-02,((45:6.125221e-04,(44:4.326470e-02,43:3.155159e-04):3.108858e-03):8.565992e-02,(46:3.156325e-02,(((48:2.422188e-02,49:7.290132e-02):1.014964e-01,47:2.989685e-03):2.077660e-02,50:3.514367e-01):3.186581e-02):4.021761e-02):4.373520e-02):5.436870e-02):2.916143e-01,(((((34:2.426198e-02,(((36:2.683399e-02,37:1.479377e-02):1.374542e-02,(38:1.132942e-02,39:7.512753e-03):5.986910e-02):1.216969e-01,35:8.113572e-03):1.364102e-02):1.920047e-01,(23:8.112834e-03,(25:5.527988e-03,24:2.216338e-02):4.911696e-02):2.265462e-01):3.187085e-02,33:1.657259e-02):1.031061e-01,32:2.438557e-02):7.220661e-03,(29:6.059952e-02,((28:8.999583e-02,26:4.413029e-02):7.430811e-03,27:9.492699e-02):1.419760e-02):2.650774e-01):1.223479e-01):1.413111e-01):3.957021e-02):1.018434e-01,(2:2.217450e-02,3:1.937652e-02):7.788341e-02,1:2.490732e-01);
   tree gen.150000 = [&U] ((2:1.153861e-02,3:5.069636e-02):1.091267e-01,((((19:5.953167e-03,(17:2.207773e-02,(18:7.099844e-03,(((9:3.088099e-02,((((7:6.444488e-03,4:2.912209e-02):1.306113e-02,6:1.958383e-03):1.302374e-02,5:1.451041e-03):4.954846e-02,8:1.676795e-02):3.175708e-02):4.886009e-03,((13:2.317952e-02,(12:4.010292e-03,11:2.774879e-02):5.095735e-02):1.295204e-01,(15:7.224389e-03,14:1.110753e-02):4.340737e-02):4.210096e-02):2.310733e-02,10:5.367913e-03):8.677914e-02):1.799989e-02):2.012587e-02):2.869497e-02,(16:8.058372e-03,20:2.178314e-02):2.212503e-03):1.095754e-01,(22:1.141222e-02,21:2.652863e-02):4.785383e-02):1.843915e-01,((31:1.187159e-02,30:3.859867e-02):5.174077e-02,((((23:3.608226e-02,(24:4.148016e-03,25:2.605830e-03):1.341859e-02):2.289223e-01,(33:9.088578e-03,(35:1.199641e-02,((37:1.018024e-02,((38:3.959823e-03,39:1.480550e-02):3.512646e-02,36:3.288389e-03):1.760731e-02):9.507427e-02,34:1.269257e-02):2.326797e-02):1.164785e-01):4.067246e-02):9.170185e-02,32:3.644141e-03):5.016867e-02,(((26:8.060601e-03,(27:1.061229e-01,28:1.683217e-02):2.718885e-02):9.821755e-02,29:4.969035e-02):1.206770e-01,((50:1.674422e-01,((46:2.847527e-02,((48:7.669397e-02,49:3.600542e-02):4.790964e-02,47:2.503928e-03):1.952309e-02):4.209742e-02,(45:1.100223e-02,(43:2.327278e-02,44:2.068934e-02):2.208897e-03):8.905197e-02):1.290304e-02):1.380227e-02,((41:1.207109e-02,42:6.175537e-02):4.719763e-02,40:3.401923e-02):1.070372e-02):2.737644e-01):2.353451e-02):9.966941e-02):1.435949e-01):1.140308e-01,1:1.394549e-01);
   tree gen.152000 = [&U] ((((31:1.329133e-02,(((25:2.816363e-02,23:3.950434e-02):2.863121e-02,24:2.252640e-03):1.665788e-01,30:3.524708e-03):2.476548e-02):6.086661e-02,(((((34:4.184877e-02,35:3.533361e-03):1.681664e-02,((36:2.360036e-02,37:2.997883e-03):9.707683e-03,(38:1.664161e-02,39:1.221230e-02):5.559485e-02):8.752854e-02):1.236183e-01,33:2.020299e-02):1.216835e-01,32:2.482775e-02):9.316029e-02,(((28:1.344651e-01,(27:1.187427e-01,26:7.822200e-04):1.251436e-02):3.111479e-02,29:5.876154e-02):1.903472e-01,(((41:4.539858e-02,((46:3.537990e-02,(49:5.113659e-02,(48:8.058383e-02,(47:1.804995e-03,50:1.295766e-01):1.555857e-02):3.088117e-03):1.927725e-02):5.636735e-02,(45:1.558221e-02,(43:7.051426e-03,44:2.565996e-02):1.851998e-03):5.004705e-02):5.982216e-02):2.898582e-02,42:1.884262e-02):4.417184e-02,40:1.142474e-02):1.746866e-01):3.437515e-02):7.407210e-02):8.490856e-02,((22:1.168577e-02,21:6.172265e-02):4.505753e-02,(((19:2.622616e-02,(((10:1.169485e-02,(((8:9.385916e-03,(6:2.957249e-02,((7:6.391682e-03,4:1.360427e-02):2.398689e-02,5:2.271219e-02):1.459312e-03):5.108351e-02):4.822790e-02,9:6.515843e-03):9.008490e-02,((15:1.391517e-02,14:4.841016e-03):7.572778e-02,(13:8.031038e-03,(11:1.268117e-02,12:4.856747e-02):2.247505e-02):1.504567e-01):1.328794e-01):2.418744e-03):7.710876e-02,18:2.112146e-03):4.747468e-02,17:3.677097e-02):4.115176e-02):7.395149e-02,20:2.244685e-02):1.902657e-03,16:1.227842e-02):1.706900e-01):1.130664e-01):1.344703e-01,(3:4.677197e-02,2:4.126236e-03):3.804280e-02,1:1.893818e-01);
   tree gen.154000 = [&U] (((((30:2.398954e-03,31:5.047288e-02):1.787439e-01,(32:2.561350e-02,(((24:3.803054e-02,25:2.070639e-04):6.482427e-02,23:2.174389e-02):2.296346e-01,(((27:1.295219e-01,(28:1.099835e-01,26:3.747268e-02):2.348477e-02):1.551197e-02,29:7.551746e-02):2.249109e-01,((34:2.228544e-02,(35:2.808270e-02,((36:3.258444e-03,(38:1.823222e-02,39:2.320024e-03):4.414011e-02):5.772733e-02,37:5.505677e-03):2.218739e-01):2.033690e-02):1.123796e-01,33:6.339874e-02):6.485476e-02):2.294401e-02):1.428589e-01):7.754224e-02):6.493558e-02,((((46:4.383346e-02,((48:4.090389e-02,(49:2.592370e-02,50:1.728231e-01):2.042464e-02):4.772657e-02,47:2.886659e-03):2.019692e-02):2.137552e-02,((45:7.759590e-03,44:1.946443e-02):1.833739e-02,43:1.370346e-02):4.067128e-02):7.731054e-02,(42:8.692437e-02,41:6.564990e-02):3.317874e-02):7.798918e-02,40:2.755345e-02):1.761650e-01):1.282994e-01,((22:6.298940e-02,21:2.694261e-02):5.358522e-02,((19:5.360312e-03,((18:2.434128e-02,(((15:3.637976e-03,14:2.335006e-02):3.649586e-02,(13:1.797425e-02,(11:3.347890e-02,12:1.966199e-02):1.244156e-02):1.736151e-01):2.282919e-01,(10:6.109072e-03,(9:3.808381e-02,(((7:6.713970e-03,6:2.506364e-02):4.421507e-02,4:2.276181e-02):2.283064e-02,(8:1.815366e-02,5:4.592174e-03):1.387678e-02):4.652005e-02):2.056848e-02):4.675424e-02):1.114340e-01):2.372490e-02,17:5.144528e-02):6.869603e-02):4.337084e-02,(16:1.075591e-01,20:2.698703e-02):8.498122e-02):1.238493e-01):9.210244e-02):1.542270e-01,(3:6.935401e-02,2:9.507806e-03):1.391734e-02,1:2.908939e-01);
   tree gen.156000 = [&U] ((2:7.614592e-03,3:3.371699e-02):3.523871e-02,(((40:1.260374e-02,((41:2.367988e-02,42:5.373186e-02):3.050964e-02,(((48:3.895943e-02,(50:1.748544e-01,49:2.929327e-02):2.410493e-02):2.693000e-02,47:4.781890e-03):6.434186e-02,(46:5.078033e-03,((43:1.647718e-03,45:8.921164e-03):5.334434e-03,44:9.857347e-03):1.081334e-01):2.899364e-02):4.784530e-02):2.511101e-02):2.759747e-01,((30:4.413237e-03,31:1.018197e-02):1.175365e-01,(((26:1.336110e-02,(29:8.581430e-02,28:8.386065e-02):6.031365e-03):4.790974e-02,27:9.597678e-02):1.326273e-01,(((33:1.155954e-02,((35:9.960618e-03,34:2.615113e-02):9.807797e-03,((37:6.908598e-03,36:6.587895e-03):1.249405e-02,(38:1.202356e-02,39:1.799070e-02):2.950364e-02):5.514778e-02):7.544744e-02):5.454561e-02,(23:1.157521e-02,(24:2.125923e-02,25:1.269341e-03):5.535994e-02):1.036755e-01):9.912743e-02,32:1.094697e-02):1.367773e-01):1.845952e-02):1.709617e-02):1.696934e-01,((((19:1.987877e-02,(16:1.638953e-02,20:3.098993e-02):9.533879e-03):1.210638e-02,(17:2.084522e-02,(((((((4:2.944917e-03,7:5.699705e-03):1.197560e-02,6:2.873318e-03):1.715180e-02,5:5.081824e-03):1.607432e-02,9:5.297431e-02):1.512886e-02,8:3.559680e-03):1.938338e-02,10:2.757881e-02):4.315386e-02,18:9.984243e-03):4.720533e-03):9.244056e-03):1.057780e-01,(((12:1.884592e-02,11:3.158235e-02):4.879646e-02,13:4.772272e-03):3.425308e-02,(14:1.665788e-02,15:1.564104e-02):7.336956e-02):8.071897e-02):5.193788e-02,(21:1.803972e-02,22:2.691222e-02):1.416159e-02):4.379821e-02):1.797168e-01,1:1.361835e-01);
   tree gen.158000 = [&U] ((3:6.445830e-02,2:2.794263e-02):7.463409e-02,(((((29:1.887115e-01,(27:1.723020e-01,28:1.250826e-01):5.336243e-02):4.822636e-02,26:2.886191e-03):2.542716e-01,((30:9.837222e-03,31:2.072452e-02):1.252566e-01,(40:1.881661e-02,((41:2.223059e-03,42:3.977756e-02):3.320064e-02,((46:4.424264e-02,(50:2.992177e-01,((49:2.912084e-02,48:4.436057e-02):4.102478e-02,47:1.438604e-02):3.984758e-03):4.375931e-02):4.481827e-03,(44:1.906304e-02,(45:2.183724e-03,43:1.656802e-03):1.607190e-02):1.073470e-01):4.114287e-02):6.377458e-02):4.114238e-01):3.656703e-02):2.858459e-02,((((35:3.383282e-02,((((38:1.342433e-02,39:1.972842e-02):2.161887e-02,36:2.703158e-02):2.367956e-02,37:1.002494e-02):2.016576e-01,34:3.645684e-02):8.345055e-03):6.864660e-02,(23:2.040001e-02,(24:1.574745e-02,25:1.173732e-02):6.934275e-02):2.335142e-01):1.971508e-02,33:2.845143e-02):2.307184e-01,32:2.525690e-02):1.229113e-01):3.177159e-01,((((19:2.292461e-02,(20:3.197255e-02,16:2.057003e-03):1.881985e-02):3.290238e-02,((((8:2.759240e-02,((((9:4.298700e-02,6:2.936172e-02):3.162282e-02,7:4.332641e-03):2.124471e-02,4:1.710848e-02):2.037075e-02,5:4.777338e-03):7.507162e-02):5.741339e-02,10:4.531800e-02):5.881931e-02,18:1.693599e-02):3.279512e-03,17:1.238585e-02):2.642292e-02):1.719056e-01,(((12:3.707249e-03,11:3.199331e-02):1.822656e-02,13:1.407899e-02):5.031211e-02,(14:1.374176e-02,15:6.634213e-03):9.443063e-02):4.668925e-02):5.498942e-02,(21:8.864158e-03,22:1.962246e-03):4.158014e-02):8.341516e-02):1.551101e-01,1:1.436352e-01);
   tree gen.160000 = [&U] ((3:3.397096e-02,2:1.760517e-02):7.889318e-02,(((((40:6.129802e-03,(42:4.366130e-02,(41:7.200851e-03,(((45:1.227214e-02,43:5.276933e-03):4.916697e-03,44:1.494013e-02):8.496826e-02,(((48:5.234807e-02,(49:3.163203e-02,50:2.651516e-01):6.329403e-03):9.902582e-02,47:5.417474e-03):3.870892e-02,46:3.953497e-02):1.490077e-02):1.321900e-01):2.700823e-02):8.404547e-02):2.334200e-01,(((((34:1.218424e-02,35:2.120458e-03):2.379709e-02,(((38:4.876295e-03,39:2.817666e-02):3.910714e-02,36:7.621162e-03):1.099241e-02,37:5.157406e-04):1.474983e-01):1.326454e-01,33:3.416243e-02):1.973445e-02,(23:3.687062e-02,(24:2.023214e-02,25:8.400622e-04):5.088472e-02):1.823376e-01):1.419446e-01,32:5.747576e-03):1.654770e-01):5.794131e-02,((26:6.597989e-03,(29:1.225040e-01,28:5.903830e-02):4.595908e-02):1.207148e-02,27:1.378785e-01):1.976437e-01):9.162670e-02,(30:2.869547e-03,31:1.311663e-02):1.030842e-01):1.910922e-01,(((((19:2.521187e-02,((((8:3.472620e-02,(5:1.388033e-02,(4:8.683716e-03,((7:1.110496e-02,9:4.291537e-02):3.318446e-03,6:8.904340e-04):4.937332e-03):6.575167e-03):1.491072e-02):1.505943e-02,10:3.674652e-03):9.142575e-02,17:6.455601e-02):7.210651e-03,18:3.020935e-03):7.563579e-02):6.912378e-02,20:2.373002e-02):2.783208e-02,16:1.458775e-02):1.195613e-01,(((12:1.882225e-02,11:4.145438e-03):4.077685e-02,13:3.938083e-04):1.174064e-01,(14:1.160431e-02,15:5.928295e-03):7.041011e-02):4.876679e-02):4.954670e-02,(21:7.920962e-03,22:8.090044e-03):5.589550e-02):9.996195e-02):5.958039e-02,1:4.077565e-01);
   tree gen.162000 = [&U] ((3:5.389403e-02,2:8.102347e-03):2.122528e-02,((((((42:2.427938e-02,41:3.040014e-02):4.314206e-02,40:2.499586e-02):1.334293e-02,((((49:1.082060e-02,(48:4.017735e-02,50:1.177413e-01):2.146437e-02):4.498924e-02,47:2.027868e-02):4.232708e-02,(44:5.035132e-03,(45:1.767307e-03,43:1.352461e-02):1.281684e-02):6.867708e-02):5.781779e-03,46:4.521071e-02):3.758142e-02):2.698304e-01,(32:1.442096e-03,((((24:1.248319e-02,25:1.157942e-02):8.807040e-02,23:3.911742e-03):2.925720e-01,(((35:4.141444e-04,((39:2.700688e-02,38:2.729392e-02):3.942299e-02,(37:1.693980e-02,36:8.702334e-03):9.597493e-03):1.081844e-01):9.846973e-03,34:1.609059e-02):1.452346e-01,33:5.023995e-03):1.972492e-02):9.274826e-02,(26:8.388896e-03,((28:6.754403e-02,27:9.153969e-02):1.148005e-02,29:7.515417e-02):3.088376e-02):2.192700e-01):2.644307e-03):7.678398e-02):4.979597e-02,(30:2.274558e-02,31:2.536260e-02):1.355023e-01):1.074160e-01,(22:8.489498e-03,(21:1.479076e-02,(((20:3.953861e-03,16:2.119955e-02):2.161712e-02,19:2.027337e-02):1.705006e-03,((18:1.670724e-02,(((9:5.079199e-02,((5:1.273999e-02,(4:2.132598e-03,(6:2.793344e-02,7:2.925381e-03):2.375404e-02):2.694388e-02):2.368990e-02,8:2.909434e-02):3.038151e-02):2.207107e-02,((15:1.196294e-02,14:4.351219e-03):8.168679e-02,((11:1.032139e-02,12:2.667834e-02):1.412485e-02,13:1.387025e-02):5.732024e-02):1.058819e-01):2.985843e-03,10:2.994124e-04):6.944324e-02):3.244458e-02,17:4.677413e-02):6.270101e-02):1.614882e-01):4.398961e-03):1.386928e-01):8.552065e-02,1:1.489750e-01);
   tree gen.164000 = [&U] ((3:6.337874e-02,2:4.746750e-03):4.789775e-02,(((((40:5.358458e-02,((41:2.189282e-02,42:6.460890e-02):1.434952e-02,((46:5.168126e-02,(47:3.411659e-02,(48:2.176280e-02,(49:3.462208e-02,50:2.227296e-01):3.448214e-02):2.350815e-02):4.636611e-03):2.165144e-03,(43:2.622153e-03,(45:1.052616e-05,44:1.972428e-02):4.653962e-03):1.544977e-02):3.174899e-02):1.356787e-02):1.176646e-01,(31:2.906945e-02,30:1.152162e-02):9.458150e-02):2.916620e-02,(32:1.565612e-02,((23:5.726204e-02,(25:8.736225e-03,24:3.556339e-02):5.693615e-02):2.381495e-01,(((35:9.077472e-03,34:5.542169e-02):5.164013e-02,(37:1.087001e-03,((38:1.508636e-02,39:1.666695e-02):2.906194e-02,36:3.804893e-02):1.609184e-02):1.216796e-01):5.822165e-02,33:1.982875e-02):1.237519e-01):3.635717e-02):1.085081e-01):5.834221e-02,((26:2.155880e-02,(28:5.561024e-02,27:1.465656e-01):8.308318e-03):7.585288e-02,29:9.081498e-02):1.632790e-01):2.032035e-01,((22:1.576811e-03,21:1.574563e-02):8.594118e-02,(((((18:4.860458e-03,(10:3.522051e-03,((9:3.513392e-02,(5:9.025695e-03,8:6.474774e-03):1.368904e-02):1.653390e-04,((7:6.823937e-03,6:2.575137e-02):3.178485e-03,4:3.018805e-02):4.190682e-02):4.632292e-02):7.419853e-02):1.635517e-02,17:7.884067e-03):5.563891e-02,19:1.129718e-02):3.015315e-02,(16:2.401477e-02,20:1.355458e-02):1.279336e-02):7.481802e-02,(((12:4.967813e-03,11:2.432922e-02):2.299005e-02,13:1.600509e-02):1.441442e-01,(15:4.363570e-03,14:1.249865e-02):9.558467e-02):5.852274e-02):5.825358e-02):5.024174e-02):2.420505e-01,1:1.615480e-01);
   tree gen.166000 = [&U] ((3:2.240449e-02,2:1.290801e-02):6.941517e-02,((((19:1.739579e-02,(17:1.423966e-02,(18:4.277305e-04,((((15:3.372787e-06,14:7.601333e-04):3.080550e-02,((11:7.437529e-03,12:1.274124e-03):2.304950e-02,13:1.335006e-02):1.170929e-01):8.970784e-02,((6:4.560860e-03,((4:1.625235e-02,(5:1.371477e-03,8:8.734247e-03):2.205251e-02):2.213491e-02,7:2.228221e-03):1.094527e-02):4.640801e-02,9:1.452289e-02):3.360851e-02):3.287864e-02,10:1.968187e-03):5.854957e-02):4.401866e-02):5.225343e-02):4.680669e-02,(16:3.448251e-02,20:1.450728e-02):1.288229e-02):1.080021e-01,(21:3.338895e-02,22:6.726052e-03):4.486912e-02):7.335727e-02,(((((41:3.171863e-02,42:2.313777e-02):1.108356e-02,((46:4.750761e-02,((45:1.118702e-02,43:3.051480e-03):6.809870e-03,44:2.921431e-02):1.674538e-02):3.382745e-03,(47:3.486414e-03,((50:1.529791e-01,49:8.251405e-03):1.656077e-02,48:2.344774e-02):3.535933e-02):5.138871e-02):2.824617e-02):5.106835e-02,40:1.096888e-02):1.700261e-01,(((((27:6.155873e-02,28:4.446961e-02):1.222646e-02,26:1.604184e-02):1.125811e-01,29:1.964560e-03):1.558794e-01,(((34:9.731370e-03,(35:4.790262e-03,(((38:1.002838e-02,39:1.017371e-03):2.887437e-02,36:1.573847e-02):2.185948e-02,37:7.431884e-03):1.301424e-01):1.801029e-02):8.247027e-02,33:1.061275e-02):6.940334e-02,(23:7.334456e-02,(25:5.479974e-03,24:9.268186e-03):3.296863e-02):9.021694e-02):3.074267e-02):3.873929e-02,32:1.997190e-03):5.521311e-02):9.729285e-03,(31:1.675469e-02,30:6.580938e-03):7.984599e-02):1.847954e-01):1.160848e-01,1:1.073999e-01);
   tree gen.168000 = [&U] ((((29:3.399348e-02,((28:4.573095e-02,27:9.218051e-02):2.445366e-02,26:2.869158e-02):8.817934e-02):1.641735e-01,(((40:1.531726e-02,((50:1.798137e-01,(((49:2.433570e-02,48:2.821094e-02):7.546375e-02,47:2.233379e-04):3.913716e-02,(46:9.456032e-02,(45:1.030992e-02,(44:3.702088e-02,43:4.990645e-03):1.702512e-03):4.053140e-02):8.110889e-04):2.004484e-02):7.261390e-02,(41:1.924840e-02,42:6.605867e-02):5.894999e-03):3.046648e-02):2.167823e-01,(30:5.421908e-02,31:1.407821e-02):6.824590e-02):2.139163e-02,(((((37:4.915157e-03,((38:6.229435e-03,39:4.566033e-03):5.191201e-02,36:1.505844e-03):1.944411e-02):6.943195e-02,(35:9.222717e-03,34:3.138163e-02):5.707632e-02):2.493297e-02,((25:6.989970e-03,24:2.997236e-02):1.018351e-02,23:2.516238e-02):2.370252e-01):2.896410e-02,33:1.635787e-02):1.185093e-01,32:1.000816e-02):6.648152e-02):2.262070e-02):1.961204e-01,(((20:4.839674e-03,(16:4.920518e-02,(19:8.689841e-03,(((((4:6.670116e-03,((8:2.077872e-02,5:3.730234e-02):3.309785e-03,6:5.060461e-02):1.259465e-02):8.953196e-03,(9:5.257378e-02,7:3.813094e-02):1.553611e-02):5.454505e-02,10:2.774076e-02):6.260799e-02,18:6.021686e-03):5.727902e-03,17:4.307447e-02):5.062877e-02):5.211289e-02):7.805944e-04):1.476361e-01,((13:5.073683e-03,(12:8.252548e-03,11:1.030858e-02):3.944857e-02):5.222791e-02,(14:4.016746e-03,15:9.298780e-04):7.962650e-02):1.237936e-01):5.774580e-02,(22:2.519532e-03,21:1.934450e-02):3.808839e-02):2.889208e-02):6.704136e-02,(3:1.252637e-02,2:2.994148e-03):2.353834e-02,1:3.395856e-01);
   tree gen.170000 = [&U] ((3:2.870740e-02,2:1.319455e-02):3.057742e-02,(((19:2.881054e-03,((((((15:1.823106e-02,14:3.872948e-03):7.600980e-02,(11:1.151977e-02,(13:3.511659e-02,12:2.546274e-02):1.258473e-02):8.931314e-02):2.174318e-01,(10:2.045520e-02,(((7:5.723763e-04,4:1.195734e-02):3.595831e-03,(6:2.996725e-02,(5:2.462624e-02,8:2.383455e-02):9.910093e-03):1.022106e-02):5.591666e-02,9:3.886148e-02):9.608938e-02):1.820152e-02):3.966802e-02,17:3.251962e-02):1.510320e-02,18:1.872318e-04):4.291689e-02,(16:5.470578e-03,20:1.066177e-02):4.267513e-02):2.323403e-03):1.136195e-01,(21:1.726331e-02,22:2.504896e-03):7.029105e-02):1.063622e-01,((31:1.367259e-02,30:3.848448e-02):7.859843e-02,((((26:1.034986e-02,(28:8.356275e-02,29:9.875923e-02):3.065809e-02):6.948441e-02,27:7.954373e-02):1.602886e-01,((((35:1.015765e-02,(((36:2.681041e-03,(38:1.687658e-02,39:1.297780e-02):3.155826e-02):2.238086e-02,37:3.595779e-03):9.105554e-02,34:6.006861e-02):7.286144e-03):1.449289e-01,(23:2.054074e-02,(25:1.941310e-03,24:1.088788e-02):3.598655e-02):1.574265e-01):3.694402e-02,33:1.830077e-02):1.084862e-01,32:2.126211e-02):1.341907e-01):1.994562e-02,(((((50:2.841669e-01,((49:3.809957e-02,48:5.305331e-02):8.448596e-02,47:9.017404e-04):9.288355e-02):1.296903e-02,(43:2.577583e-02,(44:5.794949e-03,45:9.741036e-03):9.744968e-03):5.508483e-02):9.788596e-03,46:2.301120e-02):9.653698e-02,(42:4.403999e-02,41:5.206902e-02):1.318466e-02):2.695519e-02,40:6.852150e-03):2.427041e-01):5.783490e-02):1.365643e-01):4.866950e-02,1:2.801291e-01);
   tree gen.172000 = [&U] ((3:4.419611e-02,2:3.149104e-02):2.812386e-02,(((((19:1.861006e-02,(16:6.750159e-03,20:8.538380e-03):2.842903e-02):5.046373e-02,((18:1.083562e-02,(((15:1.428770e-02,14:2.745800e-04):9.286839e-02,((12:1.119803e-02,11:4.014826e-02):1.518164e-02,13:4.291148e-02):4.752620e-02):2.495348e-01,(10:1.523192e-02,(((7:4.126580e-03,4:5.007443e-02):5.023091e-03,((8:2.336425e-02,5:9.939720e-03):1.005642e-02,6:1.326429e-02):9.508458e-03):7.130272e-02,9:5.151520e-03):3.698905e-02):2.750840e-02):2.113046e-02):4.145735e-02,17:7.539016e-03):2.882436e-03):1.910512e-01,21:3.343618e-03):6.061908e-03,22:1.673542e-02):1.045534e-01,(((((((23:7.284567e-03,(25:1.534902e-03,24:4.681780e-02):5.232048e-02):2.084053e-01,(((((36:3.785109e-03,(38:4.980177e-03,39:1.210425e-02):2.070001e-02):2.346516e-02,37:9.979798e-03):1.165952e-01,35:2.956118e-03):6.330297e-02,34:1.954718e-02):2.042893e-01,33:3.689842e-03):5.984516e-02):6.027094e-02,(29:5.206193e-02,((27:5.513763e-02,28:9.680980e-02):3.960703e-02,26:3.043367e-02):1.835615e-02):2.013015e-01):5.214187e-02,32:1.204345e-03):8.821838e-02,((((((50:1.263706e-01,48:4.588673e-02):3.984768e-02,47:3.094493e-02):2.855746e-02,49:1.361361e-02):4.007997e-02,((43:8.823247e-03,(44:6.195641e-03,45:1.205018e-02):9.386600e-04):5.054361e-02,46:3.147868e-02):2.273171e-02):6.951861e-02,(42:1.506557e-02,41:1.190935e-02):5.102481e-02):5.665611e-02,40:1.005805e-02):2.981793e-01):1.528296e-01,30:4.079194e-03):1.035722e-02,31:3.122829e-02):9.256742e-02):9.582033e-02,1:2.122276e-01);
   tree gen.174000 = [&U] ((2:7.135157e-02,3:3.199239e-02):1.198900e-01,(((22:7.650994e-03,21:1.116030e-02):1.281410e-02,(((((18:1.401785e-02,(10:1.554122e-03,(((15:5.181090e-03,14:4.221829e-03):1.126028e-01,(13:3.912000e-02,(11:3.597216e-02,12:9.028387e-03):1.349861e-02):3.984773e-02):8.792441e-02,(((7:1.476812e-03,(6:8.054249e-04,(8:5.385709e-02,5:3.114666e-02):1.880568e-02):2.054838e-02):1.699028e-03,4:3.310993e-02):4.385207e-02,9:5.883400e-03):4.838941e-02):4.387509e-03):7.090034e-02):3.333415e-03,17:6.373416e-02):3.426627e-02,19:3.200795e-02):2.974352e-02,20:4.347751e-02):2.826692e-02,16:4.732154e-03):1.293080e-01):1.840768e-01,((30:1.603996e-02,31:1.759893e-02):3.252094e-02,((((41:3.964039e-02,(((50:3.039355e-01,(44:2.598257e-02,(43:1.733282e-02,45:3.664214e-04):1.443533e-03):6.016424e-02):1.761485e-02,(46:4.079010e-02,((49:7.713515e-02,48:4.504646e-02):2.935139e-02,47:3.832290e-02):1.954322e-02):4.718459e-03):7.692684e-02,42:4.782992e-02):4.694063e-03):7.032511e-02,40:1.092515e-03):1.524699e-01,(((28:1.310739e-01,29:8.106602e-02):3.056245e-03,26:1.059876e-02):6.649616e-02,27:9.166340e-02):2.662499e-01):7.151379e-02,((33:4.898416e-02,((23:2.159585e-02,(25:3.399192e-03,24:4.506020e-02):1.584764e-02):2.411027e-01,(((36:3.041416e-03,(38:1.379583e-03,39:8.216541e-03):3.659186e-02):6.504093e-03,37:1.531422e-02):1.584228e-01,(35:1.679534e-03,34:4.730555e-02):3.241104e-02):6.217912e-02):1.624502e-02):1.269846e-01,32:4.993109e-03):7.340506e-02):1.587255e-01):1.825695e-01):1.257802e-01,1:2.692295e-01);
   tree gen.176000 = [&U] ((2:2.133857e-05,3:3.475556e-02):9.855274e-02,(((21:3.311310e-02,22:1.470224e-03):3.549635e-02,((16:2.923285e-02,20:4.263042e-03):4.009239e-02,(19:2.979724e-02,((18:2.003916e-02,(((((8:7.353609e-02,(6:1.227489e-02,5:8.220127e-03):5.396443e-03):9.227440e-03,(4:8.200420e-03,7:8.731332e-03):2.969904e-02):6.793311e-02,9:1.491841e-02):2.352137e-02,10:1.599066e-02):4.189642e-02,((15:1.141730e-02,14:1.045702e-02):9.454486e-02,((11:2.036786e-02,12:5.815295e-03):2.046903e-02,13:2.299260e-02):8.274244e-02):1.548646e-01):1.291373e-01):1.823403e-02,17:7.408947e-02):2.850121e-02):3.041329e-02):2.301782e-01):2.578956e-01,((((((50:1.521480e-01,((46:2.213945e-02,(43:6.078161e-03,(45:1.378733e-03,44:7.209094e-03):2.424335e-03):1.133619e-01):1.226381e-02,((48:2.946703e-02,49:4.951040e-02):1.900072e-02,47:2.729537e-02):1.466479e-02):4.391068e-02):2.331257e-02,(42:7.505662e-02,41:1.281942e-02):6.750655e-03):3.619939e-02,40:1.623665e-02):2.159049e-01,(((27:5.757453e-02,28:3.184887e-02):1.454860e-02,26:4.070525e-02):8.476677e-03,29:7.005466e-02):2.242298e-01):2.547912e-02,(((((36:4.132451e-03,(38:7.339548e-03,39:2.246333e-02):3.659269e-02):1.150661e-02,37:3.777994e-03):1.777798e-01,(35:3.775972e-03,34:2.194095e-02):8.203888e-03):7.368876e-02,33:2.859921e-02):1.713629e-01,32:1.360301e-02):1.195872e-01):3.734183e-02,((30:9.152812e-03,31:2.233660e-02):7.761901e-02,(23:5.517583e-02,(25:9.704839e-03,24:3.854906e-02):1.213822e-02):2.289528e-01):2.236125e-02):2.253508e-01):5.058834e-02,1:2.285305e-01);
   tree gen.178000 = [&U] ((2:1.057977e-02,3:3.931275e-02):5.841613e-02,(((21:5.524957e-03,((19:7.447583e-03,(17:3.415210e-02,(18:8.266026e-04,(((((((7:9.147328e-03,6:3.655976e-03):2.133471e-02,4:7.236636e-03):4.522214e-03,5:4.681919e-03):2.512606e-02,8:1.685351e-02):3.587442e-02,9:2.891614e-02):3.196817e-02,((15:5.772305e-03,14:1.589010e-02):1.086378e-01,((13:2.105485e-02,12:2.565559e-02):5.088566e-04,11:3.531634e-02):7.900470e-02):9.550446e-02):3.421124e-02,10:9.679207e-03):1.074814e-01):1.126786e-02):1.641422e-02):2.512697e-02,(16:3.253553e-02,20:2.360896e-02):3.678794e-04):1.702915e-01):1.328841e-02,22:2.632297e-04):9.354333e-02,((27:4.092201e-02,((26:5.547979e-03,29:7.728924e-02):1.217503e-02,28:5.817222e-02):5.785111e-02):2.046140e-01,(((((35:2.743079e-02,((37:1.305345e-02,36:2.127704e-02):1.930354e-02,(38:1.575919e-03,39:2.603786e-02):2.575407e-02):1.110744e-01):8.547996e-03,34:2.503475e-03):1.702456e-01,33:9.633550e-03):1.381402e-01,32:3.263132e-03):1.381931e-01,(((((24:1.878105e-02,23:5.874918e-02):9.811252e-03,25:1.871974e-02):2.049910e-01,31:3.526515e-02):3.913696e-02,30:9.308038e-03):9.555149e-02,((((((48:3.294039e-02,(49:3.005396e-02,50:1.794529e-01):1.227668e-02):1.686001e-02,47:7.144228e-03):1.554308e-02,46:2.543958e-02):1.355198e-02,(44:8.639972e-03,(43:9.317901e-03,45:2.279183e-03):1.453760e-02):5.553486e-02):5.631768e-02,(41:7.323330e-03,42:5.829783e-02):2.284606e-03):9.613908e-02,40:1.865691e-02):2.592013e-01):9.164337e-03):5.981553e-03):1.029162e-01):4.367885e-02,1:3.164529e-01);
   tree gen.180000 = [&U] ((2:5.188488e-02,3:4.785879e-02):6.448295e-02,(((((16:3.005646e-02,(19:2.100234e-02,((18:2.325684e-02,(10:1.632581e-02,(8:1.259568e-02,(((6:1.046324e-02,(7:2.987424e-03,4:1.690976e-02):1.320360e-02):1.601038e-02,5:3.243069e-03):7.015784e-03,9:3.169495e-02):1.015675e-02):7.490473e-02):4.943190e-02):2.735184e-02,17:3.106969e-02):1.471579e-02):2.268308e-02):1.976761e-02,20:3.065491e-02):2.892724e-01,((15:6.333682e-03,14:6.207317e-03):1.331297e-01,(13:1.623456e-02,(11:3.430403e-02,12:6.375136e-03):1.019948e-02):6.848872e-02):9.169989e-02):5.152772e-02,(21:2.089373e-02,22:5.806587e-03):1.001427e-01):8.495704e-02,((((42:2.640782e-02,41:2.564853e-03):3.990688e-02,(((44:2.391741e-02,(43:1.088080e-02,45:1.971167e-02):3.892181e-04):7.918390e-02,(47:1.123823e-02,(50:2.666565e-01,(48:6.350923e-02,49:2.631729e-02):5.535910e-03):6.168503e-02):3.232059e-02):3.180030e-02,46:4.274780e-02):8.045607e-02):4.910900e-02,40:1.016531e-02):1.890646e-01,(((24:1.323758e-02,(25:3.030350e-03,23:5.245161e-02):1.337552e-02):2.621948e-01,(31:5.093392e-02,30:1.241474e-02):9.305713e-03):5.533039e-02,(((29:5.440974e-02,(28:9.428679e-02,26:2.761988e-02):2.235017e-02):6.476296e-03,27:5.880266e-02):1.991636e-01,((((37:1.778072e-02,((38:1.271158e-03,39:2.232451e-03):2.790828e-02,36:1.174092e-02):5.716379e-03):8.973880e-02,(35:1.142421e-02,34:5.241819e-02):1.490721e-02):1.222360e-01,33:2.370554e-02):1.268031e-01,32:1.766055e-02):2.927164e-02):6.998963e-02):5.114198e-03):1.540677e-01):1.629038e-01,1:1.972675e-01);
   tree gen.182000 = [&U] ((2:1.723960e-02,((((((18:1.322813e-02,17:3.755179e-02):1.340259e-02,(10:9.168492e-03,(8:2.758023e-03,((6:4.959689e-03,(4:2.193869e-02,(9:5.392847e-02,7:2.149772e-03):1.562813e-02):2.849054e-02):1.311909e-02,5:2.766097e-02):6.757005e-03):4.240580e-02):2.013107e-02):4.436091e-02,((16:3.557029e-02,19:1.796394e-02):1.006249e-03,20:1.536897e-02):1.495208e-03):2.238116e-01,((15:1.631789e-03,14:3.364713e-03):1.366413e-01,(12:2.976059e-03,(11:1.425930e-02,13:2.372721e-02):3.766380e-03):3.068577e-02):1.371382e-02):8.209229e-02,(21:8.827819e-03,22:1.096254e-02):1.164597e-01):1.360401e-01,(((26:3.464905e-02,(28:3.901612e-02,27:1.190526e-01):1.961480e-02):2.717245e-02,29:7.988389e-02):2.271007e-01,((31:1.102205e-02,(((24:1.171427e-02,23:6.178772e-02):4.736755e-03,25:2.579292e-03):3.216705e-01,30:1.342615e-02):1.867297e-02):8.987726e-02,((((41:9.799723e-03,42:1.909843e-02):2.001935e-02,((43:4.914573e-04,(45:4.951094e-03,44:1.826495e-02):1.852797e-02):7.644068e-02,((47:9.564577e-05,(49:3.833516e-02,(50:1.440210e-01,48:5.441001e-02):9.921592e-03):7.955805e-03):4.033502e-02,46:3.005162e-02):1.269191e-02):2.670121e-02):6.946998e-02,40:1.154628e-02):2.086263e-01,(((35:5.944016e-03,((36:2.758978e-02,((38:2.019966e-02,39:1.044229e-03):3.749472e-02,37:9.089876e-03):1.313229e-02):9.563836e-02,34:1.633411e-02):2.305466e-02):1.146414e-01,33:5.034577e-02):7.582230e-02,32:3.127502e-03):1.130454e-01):1.862467e-02):3.972558e-02):9.321870e-02):2.373969e-01):3.032090e-02,3:2.535383e-02,1:2.322059e-01);
   tree gen.184000 = [&U] ((((27:2.182751e-02,((28:6.200848e-02,29:9.299603e-02):3.942944e-02,26:3.382004e-02):1.202705e-01):2.471099e-01,(((((41:9.286260e-03,(50:2.114719e-01,(((44:1.718564e-02,(43:4.612474e-03,45:7.006654e-03):9.718745e-03):6.820993e-02,46:1.991545e-02):7.244932e-02,(47:2.287786e-02,(48:3.645937e-02,49:6.392298e-02):1.675043e-02):5.596245e-02):1.403350e-02):2.514835e-02):4.764450e-02,42:1.873642e-02):3.375258e-02,40:2.059606e-02):2.865114e-01,(((((24:1.428608e-02,25:4.514949e-03):2.380216e-02,23:2.520529e-02):1.711184e-01,(((37:1.279168e-02,36:2.993872e-02):8.774229e-04,(38:2.674857e-02,39:1.303386e-02):5.332017e-02):9.684898e-02,(34:2.020917e-02,35:4.519489e-03):1.826577e-02):2.296701e-02):2.107775e-02,33:3.226140e-02):1.288456e-01,32:1.390952e-03):1.287581e-01):8.895151e-02,(30:1.717061e-02,31:3.855515e-02):9.762884e-02):2.744887e-02):8.150879e-02,((21:4.178917e-02,22:5.916171e-03):8.716722e-02,((((((((9:9.252162e-03,8:2.534400e-02):5.403656e-02,(5:7.690421e-03,((7:4.024819e-04,4:3.446013e-03):1.273385e-02,6:3.777151e-03):4.394094e-02):6.564354e-02):3.555512e-02,10:2.796275e-02):8.465895e-02,(17:2.545339e-02,18:1.770314e-02):8.202347e-03):4.277842e-02,19:1.051035e-02):3.245540e-02,20:5.831244e-03):3.237308e-05,16:1.865993e-02):1.160363e-01,((13:7.519008e-03,(11:2.229585e-02,12:7.715075e-03):3.828238e-02):7.870039e-02,(15:1.454915e-03,14:2.651611e-03):4.263721e-02):7.637665e-02):5.127805e-02):4.746840e-02):5.525579e-02,(2:1.969802e-03,3:1.089548e-01):6.229093e-02,1:2.161800e-01);
   tree gen.186000 = [&U] ((3:4.590519e-02,2:1.004939e-02):6.652163e-03,(((((29:9.337232e-02,(27:8.272696e-02,28:3.189774e-02):3.050558e-02):8.076575e-03,26:5.621003e-03):1.527594e-01,(32:1.643250e-02,(((34:1.913363e-02,((37:1.574168e-02,((38:1.214981e-02,39:1.573680e-02):3.916820e-02,36:1.317947e-02):3.528247e-02):7.097381e-02,35:3.220919e-03):5.181271e-02):3.517002e-02,33:2.874235e-02):3.208258e-02,((24:1.530465e-02,25:1.578130e-02):1.337303e-02,23:1.544398e-02):1.209011e-01):5.886210e-02):5.011498e-02):3.740374e-02,((30:1.274985e-03,31:1.821661e-02):9.588413e-02,(((42:4.943286e-02,41:1.035713e-02):2.680354e-02,((46:2.176100e-02,(43:1.475802e-03,(45:9.615257e-04,44:1.697363e-02):1.370035e-03):2.823622e-02):1.191353e-02,(47:8.444039e-03,((48:6.467002e-02,49:1.500013e-02):2.578272e-02,50:1.583103e-01):7.663388e-03):3.052814e-02):4.784343e-02):2.551724e-03,40:1.920893e-02):6.841982e-02):2.395215e-02):8.147311e-02,(((((((17:6.079682e-02,(((7:1.130201e-04,(4:4.309831e-03,((8:1.895819e-02,5:5.594123e-05):8.934865e-03,6:1.296481e-02):1.597478e-03):1.997049e-02):2.843064e-02,9:1.432356e-02):6.417071e-02,10:4.062483e-03):6.433203e-02):3.486101e-04,18:8.672422e-03):6.923331e-02,19:7.061307e-03):5.336017e-02,(20:7.459993e-03,16:1.123922e-02):6.820969e-03):1.212721e-01,((13:1.863667e-03,(11:2.195544e-02,12:8.678618e-03):1.386876e-02):5.699087e-02,(15:3.427037e-03,14:1.535764e-03):5.193943e-02):8.026890e-02):8.987035e-02,22:1.860276e-03):8.516817e-03,21:2.850795e-02):5.941441e-02):9.976891e-02,1:1.462618e-01);
   tree gen.188000 = [&U] ((3:1.466891e-02,2:1.761000e-02):4.515607e-02,(((((15:3.774933e-03,14:1.570008e-02):4.599021e-02,(13:1.659980e-02,(12:8.816241e-03,11:2.730104e-02):7.045469e-03):9.532999e-02):8.747775e-02,(20:2.731544e-02,(((17:2.580018e-02,(18:7.561483e-04,((((6:4.718170e-03,(5:1.505048e-03,8:5.360152e-02):2.240324e-02):2.089526e-02,(4:3.954483e-03,7:2.737798e-02):4.006570e-02):5.604339e-02,9:9.025839e-03):8.056687e-02,10:4.949609e-03):4.714589e-02):3.172315e-02):2.748129e-02,19:1.350809e-02):2.974782e-02,16:1.986855e-02):8.459928e-03):1.297400e-01):6.040971e-02,(22:8.004951e-03,21:1.879656e-03):5.218174e-02):4.608054e-02,((((42:4.263845e-02,(41:5.231187e-03,((47:3.516426e-02,((50:1.406786e-01,49:3.068446e-02):5.200533e-02,48:7.827417e-02):9.368844e-03):4.278623e-02,(46:3.946908e-02,(44:8.529693e-03,(45:6.476297e-03,43:3.927216e-03):1.659126e-03):9.661038e-02):1.593642e-03):5.657474e-02):4.409504e-02):1.976183e-02,40:4.009512e-03):1.927741e-01,(((((25:1.456863e-03,24:6.033548e-02):3.081109e-02,23:1.792546e-02):1.482796e-01,(33:1.736871e-02,((35:6.240730e-02,((36:1.850102e-02,(38:4.672965e-03,39:8.386699e-03):4.060032e-02):5.015061e-03,37:1.953333e-02):1.463214e-01):2.088234e-02,34:1.992680e-02):1.652780e-01):5.057294e-02):1.053800e-01,32:2.070001e-02):1.109180e-01,(29:1.120219e-01,((27:1.013650e-01,28:5.795395e-02):4.122712e-02,26:1.080151e-04):6.178844e-02):1.232476e-01):3.935180e-02):5.141119e-02,(30:1.480280e-02,31:4.914533e-02):1.404211e-01):1.290893e-01):5.527066e-02,1:1.174450e-01);
   tree gen.190000 = [&U] ((3:5.011950e-02,2:1.982164e-02):4.495897e-02,(((((15:2.666945e-03,14:3.604150e-03):2.708852e-02,((12:2.713621e-02,11:1.430856e-02):1.076753e-03,13:1.345131e-02):1.061679e-01):1.191183e-01,((16:1.415872e-02,20:3.093028e-02):2.832640e-03,((17:3.071937e-02,(18:1.632452e-03,(((7:2.491983e-03,((6:1.377365e-02,(5:3.912936e-03,8:5.034026e-02):3.810399e-03):1.153957e-03,4:5.322621e-03):4.121744e-03):1.434358e-02,9:4.115323e-02):2.651922e-02,10:1.101725e-02):5.783499e-02):4.439791e-03):2.762276e-02,19:1.798832e-02):5.445795e-02):5.945786e-02):4.499019e-02,(22:1.831058e-02,21:5.409645e-02):2.472128e-02):8.004183e-02,(((((27:8.021405e-02,28:2.937444e-02):1.481834e-02,26:2.990585e-02):5.115491e-02,29:3.877904e-02):8.886598e-02,(50:1.219161e-01,(((41:8.128823e-03,42:6.304087e-02):9.068528e-03,(46:1.048215e-02,((44:1.909129e-02,(45:2.765712e-03,43:1.297599e-03):2.444413e-02):3.745247e-02,((49:5.227652e-02,48:3.643742e-02):1.365595e-02,47:1.370410e-02):2.885103e-02):2.517413e-02):5.353392e-02):4.803284e-02,40:9.512440e-04):4.698448e-02):1.247523e-01):4.384453e-02,((30:1.089514e-02,31:1.476721e-02):1.050879e-01,((((25:7.428570e-03,24:2.135519e-02):6.356729e-02,23:2.203746e-03):1.251204e-01,(33:5.261301e-02,((35:1.269437e-02,((38:8.834291e-03,39:1.046883e-02):5.189823e-03,(36:1.314037e-02,37:9.977356e-03):2.627207e-02):9.396272e-02):1.153227e-02,34:1.421622e-02):6.935776e-02):2.544602e-02):1.322370e-01,32:8.282226e-03):8.434293e-02):2.992464e-02):1.256841e-01):3.363171e-02,1:1.257548e-01);
   tree gen.192000 = [&U] ((2:1.113420e-02,3:4.801324e-02):1.442842e-02,(((((((29:1.199065e-01,26:1.481220e-02):5.037001e-02,28:2.870846e-02):1.102671e-01,27:4.330995e-02):1.882487e-01,(((((50:1.908154e-01,46:7.057176e-03):2.614774e-02,((48:8.690580e-02,49:5.408347e-02):5.901372e-02,47:4.029220e-03):3.743396e-02):1.315853e-02,((43:8.048137e-03,45:1.134256e-02):1.924249e-03,44:1.012856e-02):5.570768e-02):6.173872e-02,(41:2.007196e-02,42:1.426495e-02):5.633088e-02):3.696782e-02,40:5.472408e-03):2.093109e-01):6.789271e-02,(32:6.900322e-04,((35:1.041067e-05,((37:6.727054e-03,(36:3.959770e-03,(38:2.746115e-02,39:2.652240e-02):5.090986e-02):1.626026e-02):1.165111e-01,34:5.257953e-02):1.326197e-03):1.343503e-01,33:3.542356e-02):1.825019e-01):1.101881e-01):9.779136e-02,((24:2.948363e-02,(23:8.136787e-02,25:1.375873e-03):5.102491e-03):3.420176e-01,(31:5.630965e-02,30:2.906355e-02):1.018584e-01):4.921166e-02):1.998899e-01,((((15:5.769470e-03,14:5.431673e-05):1.202422e-01,((11:2.878913e-02,12:3.626223e-02):2.553773e-02,13:3.583898e-02):1.245203e-01):9.682957e-02,((19:1.667674e-02,(((10:3.784875e-03,(9:1.914910e-02,(8:9.898538e-03,(5:9.008380e-03,(6:1.001584e-02,(4:1.040487e-02,7:1.136925e-02):3.350377e-02):1.098109e-02):2.236519e-02):3.682979e-02):6.149547e-02):7.881876e-02,18:7.748917e-03):1.761044e-02,17:2.061144e-02):2.944098e-02):3.867099e-02,(16:7.063297e-03,20:4.587144e-02):1.333551e-02):4.341216e-02):7.105037e-02,(22:3.098594e-02,21:1.208050e-02):1.969236e-02):8.820537e-02):1.143217e-01,1:2.160221e-01);
   tree gen.194000 = [&U] ((3:2.390062e-02,2:4.888624e-03):1.130062e-01,((((((((50:1.868351e-01,(43:2.178022e-02,(45:5.241963e-03,44:9.701709e-03):4.979926e-03):9.586051e-02):9.856168e-03,((47:1.585823e-02,(49:4.126190e-02,48:3.561534e-02):2.034573e-02):3.412801e-02,46:8.957994e-02):1.694161e-02):3.058182e-02,40:4.705443e-02):4.625691e-02,41:1.943947e-02):2.212342e-02,42:6.511206e-02):2.397934e-01,((32:1.105649e-02,((34:1.523761e-02,(35:3.047503e-02,(37:9.669405e-03,(36:6.495290e-03,(38:3.239563e-03,39:1.571563e-02):4.588806e-02):2.358108e-02):1.035952e-01):2.828164e-02):1.081585e-01,33:2.202041e-02):1.323641e-01):4.881946e-02,(26:9.128195e-03,(28:6.705563e-02,(27:5.321278e-02,29:1.160546e-01):2.042023e-02):4.520795e-02):1.905192e-01):2.596165e-02):7.700047e-02,(((23:4.673403e-02,25:1.469906e-02):4.189844e-02,24:1.417815e-02):2.188340e-01,(31:6.830383e-03,30:2.562872e-02):4.425881e-02):9.300787e-02):2.547882e-01,((((15:6.441347e-03,14:1.921185e-02):1.976868e-02,((13:1.674116e-02,11:3.915692e-02):1.898739e-02,12:1.903700e-02):1.232273e-01):8.110628e-02,((19:1.843612e-02,(16:1.960511e-02,20:5.376388e-02):5.859688e-02):5.223958e-03,(((10:3.625368e-03,(9:3.536391e-02,(8:2.270719e-03,(5:1.003069e-02,((4:1.159080e-02,7:3.065797e-02):2.835965e-02,6:1.447476e-03):1.972228e-02):2.918804e-02):3.747884e-02):4.600361e-02):5.013140e-02,18:2.789805e-03):2.300448e-02,17:1.612594e-02):8.609404e-02):1.390725e-01):8.649024e-02,(22:8.185930e-03,21:1.157139e-02):3.658197e-02):1.175640e-02):7.565242e-02,1:2.114075e-01);
   tree gen.196000 = [&U] ((3:2.150829e-02,2:1.358154e-02):1.192524e-01,(((((50:7.629277e-02,((40:5.557514e-02,((47:1.868285e-02,(49:3.943821e-02,48:2.001676e-02):2.380719e-02):2.282738e-02,((43:4.759662e-03,(44:1.959244e-02,45:2.374863e-04):5.116756e-04):9.503368e-02,46:5.227607e-02):6.764455e-03):7.350094e-02):1.282901e-02,(41:1.840949e-02,42:2.815577e-02):4.389505e-02):7.917048e-02):1.057530e-01,(26:1.680688e-02,((28:7.112153e-02,29:7.467003e-02):3.419996e-02,27:5.441501e-02):1.694942e-02):2.745911e-01):4.242368e-02,(32:5.467006e-03,((34:1.209747e-02,(35:1.841810e-02,((38:1.485822e-02,39:4.400189e-03):2.261659e-02,(37:3.769278e-03,36:3.227335e-03):1.060104e-02):1.149906e-01):8.665137e-03):1.201021e-01,33:1.436636e-02):2.170253e-01):4.746845e-02):1.216248e-01,(((24:8.612483e-03,25:1.283557e-02):3.013914e-02,23:6.049415e-02):1.904126e-01,(30:2.055118e-03,31:1.929245e-02):7.402159e-02):5.767234e-02):1.624558e-01,((22:2.102223e-03,21:2.437905e-02):1.977198e-02,(((20:1.848757e-02,16:3.763318e-02):8.645852e-03,((((10:1.121036e-03,(9:3.068985e-02,(5:2.696943e-03,(8:1.397500e-02,(6:8.498536e-03,(7:5.849943e-03,4:4.932274e-02):1.521621e-03):2.530891e-02):1.224818e-02):1.661876e-02):6.659488e-02):9.056631e-02,18:5.849576e-03):6.152073e-03,17:4.082224e-02):3.874761e-02,19:1.663693e-02):7.586645e-02):1.518873e-01,((15:1.117093e-03,14:2.060181e-03):1.676762e-01,(11:7.288584e-02,(12:3.152985e-02,13:2.023357e-02):1.789643e-02):8.314270e-02):1.292827e-01):3.828771e-03):6.143756e-02):8.288825e-02,1:1.682519e-01);
   tree gen.198000 = [&U] ((3:2.365920e-02,2:3.524316e-02):7.800817e-02,((((26:1.269741e-03,(28:7.082831e-02,(27:7.083718e-02,29:7.353709e-02):8.129498e-03):2.145383e-03):1.884346e-01,((((24:2.241069e-02,25:3.562571e-04):2.598078e-02,23:3.368397e-02):2.548884e-01,(30:1.187201e-02,31:1.804583e-02):4.940342e-02):1.357995e-02,(32:1.121462e-02,(((35:1.223618e-02,34:1.850492e-02):5.147010e-02,(((38:1.799814e-02,39:9.735821e-03):1.707886e-02,36:6.308830e-03):5.600140e-03,37:1.243461e-03):1.225408e-01):8.646238e-02,33:7.766534e-03):2.205576e-01):8.440557e-02):7.568484e-02):5.190616e-02,(50:9.425318e-02,(((41:3.369813e-03,42:2.633644e-02):3.611389e-03,((45:1.644222e-02,(44:2.683338e-02,43:1.098594e-03):3.594050e-03):3.462924e-02,(46:4.580316e-02,(47:7.366045e-03,(49:3.734371e-02,48:3.566725e-02):5.007693e-02):3.896756e-02):1.868769e-02):5.459873e-02):4.071109e-02,40:2.047775e-02):8.012704e-02):8.202362e-02):6.279984e-02,((((15:3.438280e-03,14:1.517829e-03):1.644984e-02,((12:3.137954e-02,11:2.442428e-02):5.007147e-02,13:1.412223e-02):1.354632e-01):1.165464e-01,((16:2.797884e-02,20:1.247304e-02):4.005553e-03,((18:1.492157e-03,(17:5.970317e-02,(10:8.036448e-03,(9:2.904178e-02,(((6:6.592652e-03,(7:2.682426e-03,4:2.390229e-02):1.466288e-02):1.796883e-02,5:9.696258e-03):8.346430e-03,8:8.358378e-03):1.866255e-02):3.165659e-02):5.825905e-02):1.851819e-03):3.843264e-02,19:1.024245e-02):2.489999e-02):1.288776e-01):4.556891e-02,(22:5.106350e-03,21:2.000577e-02):6.455462e-02):3.689235e-02):1.503367e-01,1:1.778839e-01);
   tree gen.200000 = [&U] (((((29:1.411527e-01,(28:4.273516e-02,26:5.954180e-02):4.333363e-03):5.821878e-02,27:5.924917e-02):2.258745e-01,(((30:3.057062e-02,31:2.431978e-02):1.926793e-01,((33:2.605479e-02,(((34:7.902766e-03,35:1.174736e-02):5.388118e-03,((36:1.463870e-02,37:3.505599e-03):7.504606e-03,(38:3.280759e-03,39:4.483252e-03):1.869140e-02):6.418549e-02):4.339100e-02,(23:5.865089e-02,(25:1.755443e-03,24:6.807438e-03):4.632013e-02):1.360993e-01):2.234226e-02):9.069297e-02,32:3.322705e-03):5.561249e-02):5.802601e-02,((40:2.906893e-03,(42:6.690484e-02,(41:1.959947e-02,((46:8.330969e-02,((45:1.490571e-03,44:1.972980e-02):7.879015e-04,43:1.384990e-02):6.020498e-02):5.865915e-02,((49:2.574175e-02,48:4.363206e-02):1.290087e-02,47:5.769208e-03):1.304724e-02):6.156886e-02):2.264605e-02):6.944821e-02):8.679325e-02,50:7.680042e-02):9.569208e-02):1.355074e-02):9.141414e-02,(((19:4.343672e-02,((((10:5.324017e-03,((((12:1.352136e-02,11:8.137093e-03):3.463566e-03,13:9.127350e-03):7.361888e-02,(15:1.307786e-02,14:3.234716e-02):5.448467e-02):7.328922e-02,(9:4.281710e-02,(8:3.958983e-02,(5:1.384577e-04,(6:1.253198e-02,(4:1.121068e-02,7:9.548573e-03):4.531134e-02):1.638712e-02):4.703239e-03):3.811320e-02):1.944753e-02):2.613084e-02):1.640455e-02,18:1.116875e-03):2.050409e-02,17:1.568327e-02):4.133051e-02,(16:1.530920e-02,20:4.399217e-03):1.849588e-02):6.867512e-03):1.407334e-01,22:1.326281e-02):1.684229e-02,21:2.168878e-03):3.651940e-02):1.312242e-01,(3:4.610210e-02,2:6.954928e-03):6.894341e-02,1:1.865661e-01);
   tree gen.202000 = [&U] ((3:4.320251e-02,2:2.049523e-02):5.748242e-02,(((((28:9.668189e-02,(26:3.353577e-02,29:7.648026e-02):4.102700e-03):4.296655e-02,27:6.889823e-02):1.349728e-01,(50:5.876476e-02,(((41:2.068114e-02,42:7.163228e-02):6.276645e-02,40:1.454193e-02):6.620380e-02,((46:4.477806e-02,((45:1.105239e-02,43:7.022777e-03):1.456368e-02,44:8.743822e-03):9.541552e-02):1.966765e-02,((48:4.917795e-02,49:4.364289e-02):1.071815e-02,47:2.304891e-03):9.209319e-03):3.088657e-02):8.442061e-02):3.014248e-01):4.184781e-02,((32:1.910450e-02,(((34:4.290087e-03,(35:8.934384e-03,(37:1.184123e-02,((38:3.823403e-03,39:2.383585e-02):3.955988e-02,36:1.988969e-04):3.431590e-02):1.143824e-01):1.271019e-02):8.920188e-02,33:1.142385e-02):9.573206e-02,((24:1.143554e-02,25:2.187704e-03):2.677893e-02,23:3.344015e-02):1.891597e-01):1.142283e-01):1.104545e-01,(31:2.718230e-02,30:3.301090e-02):1.363504e-01):2.037720e-02):1.025087e-01,((17:2.079571e-02,(((((((5:4.561626e-03,(6:6.552015e-03,(7:1.598003e-02,4:4.162275e-03):5.399281e-03):1.377996e-02):9.897216e-03,8:4.578825e-02):3.479790e-02,9:5.681859e-04):1.601352e-02,((15:2.956759e-03,14:1.173507e-02):4.846011e-02,((12:1.945568e-02,11:3.044437e-02):1.852220e-02,13:2.101728e-02):4.099936e-02):9.439779e-02):1.176609e-02,10:2.637045e-04):1.065994e-01,18:1.694040e-02):1.722232e-02,(19:6.863473e-03,(16:1.364067e-02,20:1.213274e-02):2.461015e-02):4.410015e-02):1.046764e-02):2.287078e-01,(22:1.631535e-02,21:2.999696e-02):4.713911e-02):5.782818e-02):8.286638e-02,1:1.640389e-01);
   tree gen.204000 = [&U] ((2:1.353207e-02,3:2.275604e-02):1.674488e-01,(((22:2.213341e-02,21:2.406593e-02):3.671361e-02,(((18:3.865632e-03,(17:1.947068e-02,(19:1.793916e-03,(20:7.171824e-03,16:1.594995e-02):4.634362e-02):4.401250e-02):2.686179e-02):8.137646e-02,(10:1.192707e-02,(9:2.482936e-02,(8:1.967891e-03,(5:4.731903e-03,(6:1.383517e-03,(4:8.635205e-03,7:1.732386e-02):2.219636e-02):6.504175e-03):4.026571e-02):1.790530e-02):3.655492e-02):3.211464e-02):7.496826e-02,((15:1.425452e-02,14:1.629404e-03):6.928510e-02,((12:3.549096e-02,11:3.157892e-02):1.221774e-02,13:2.788212e-02):1.540548e-01):1.689343e-01):8.924132e-02):2.396858e-01,(((30:1.228438e-02,31:9.621177e-03):9.778353e-02,(((29:2.984436e-02,(26:2.718415e-03,(28:1.255388e-01,27:1.474654e-01):1.689886e-02):4.062485e-02):2.318130e-01,((33:8.057025e-02,((37:1.142692e-02,((38:3.337183e-02,39:3.131665e-02):3.088318e-02,36:1.820922e-02):1.772905e-02):5.154996e-02,(35:1.408225e-02,34:2.428295e-02):1.983927e-02):1.137048e-01):9.515257e-02,((25:1.545046e-03,24:2.987284e-02):6.135533e-02,23:7.841741e-02):1.624760e-01):6.326179e-02):7.405042e-02,32:2.268876e-02):2.337809e-01):1.485634e-02,(40:3.108420e-03,((((((50:1.694946e-01,49:4.914745e-02):3.087634e-02,48:2.427307e-02):3.203786e-02,47:1.846639e-03):1.053710e-01,46:1.511641e-02):4.266347e-02,(43:1.660870e-03,(44:5.961772e-02,45:1.583845e-03):4.644638e-03):8.333446e-02):1.320536e-01,(41:3.551275e-02,42:4.526178e-02):2.258662e-02):9.972487e-03):2.849994e-01):1.033708e-01):1.342019e-01,1:1.670487e-01);
   tree gen.206000 = [&U] ((2:1.147211e-02,3:3.733634e-02):3.207505e-03,((21:8.342029e-03,(22:3.096190e-02,((((27:2.946912e-02,((28:6.388423e-02,29:6.847289e-02):2.732028e-02,26:9.103361e-03):5.241722e-02):1.210605e-01,(((42:1.898421e-02,(41:2.349133e-02,40:5.034983e-02):1.326200e-02):5.648318e-02,(46:8.348575e-03,((49:5.583817e-02,(47:3.960325e-02,48:2.177419e-02):1.534812e-02):5.195193e-02,(44:1.862386e-02,(45:6.556329e-03,43:1.211924e-02):7.891006e-04):6.754246e-02):1.955100e-02):1.907722e-02):1.479584e-01,50:8.451615e-02):6.207491e-02):1.959591e-02,(30:1.168561e-03,31:2.225034e-02):8.834730e-02):1.365344e-02,(((24:2.144571e-02,(25:1.184800e-02,23:2.172734e-02):1.205887e-02):1.353656e-01,(((((38:1.826190e-02,39:3.923505e-03):5.042483e-02,36:6.997801e-02):4.310430e-02,37:9.429672e-03):2.249743e-01,(34:5.132646e-02,35:2.325854e-04):2.643706e-02):8.539525e-02,33:2.023213e-02):4.827925e-02):1.898257e-01,32:3.140258e-02):1.166230e-01):1.585571e-01):1.390731e-02):4.655620e-02,(((19:3.888495e-03,(20:1.821649e-02,16:3.179290e-02):5.060874e-02):1.656239e-02,((((9:6.688243e-03,(((8:3.125813e-02,5:8.023009e-04):3.164153e-02,4:3.066408e-04):3.690046e-03,(7:5.862535e-03,6:8.327247e-03):7.387687e-03):1.062242e-02):3.529888e-02,10:3.458006e-04):8.138507e-02,18:1.256527e-02):1.380374e-02,17:1.525537e-02):1.351177e-02):1.016391e-01,(((12:3.066873e-02,11:2.079316e-02):1.048881e-02,13:1.719948e-02):8.041466e-02,(15:1.067210e-03,14:2.891086e-03):9.525767e-02):9.566861e-02):8.206432e-02):2.441841e-01,1:1.944488e-01);
   tree gen.208000 = [&U] ((2:7.759398e-04,3:3.518805e-02):8.063450e-02,(((22:8.813538e-03,21:3.232373e-03):6.603043e-02,(((12:8.624874e-03,11:4.624497e-02):3.288314e-02,13:2.867501e-02):5.150327e-02,((10:4.111672e-02,((((5:6.132077e-03,(6:1.614340e-02,(4:9.124070e-04,7:3.607463e-03):2.805887e-03):4.222937e-03):7.079825e-02,8:1.475788e-02):3.740694e-02,9:8.181668e-03):7.627881e-02,(18:1.132635e-02,((19:1.192185e-02,(20:3.493276e-05,16:2.124801e-02):2.611074e-02):1.008855e-01,17:2.935215e-02):6.511767e-03):7.028007e-02):3.656279e-03):1.138583e-01,(15:1.321884e-02,14:1.754991e-02):5.669203e-02):6.836316e-02):1.282486e-01):2.851922e-02,((40:2.799434e-02,((41:6.535988e-03,(46:2.222662e-02,(((43:2.758678e-03,44:1.454502e-02):3.135425e-03,45:4.060431e-03):4.655597e-02,(((50:1.912638e-01,49:2.832215e-02):1.298119e-02,48:7.036712e-02):2.790670e-02,47:2.833130e-03):4.201832e-02):1.603454e-02):5.374890e-02):3.373193e-03,42:4.302266e-02):1.091811e-01):2.137901e-01,((30:7.684051e-03,31:1.487391e-02):4.785810e-02,(((((((38:1.011077e-02,39:6.101063e-04):5.646561e-02,(36:7.200405e-03,37:1.080091e-02):4.000556e-02):1.299646e-01,(35:2.437347e-03,34:1.782489e-02):3.850218e-02):1.012703e-01,33:2.144351e-02):4.424820e-02,((25:2.394955e-03,24:3.954932e-02):1.093657e-02,23:2.409804e-02):2.391532e-01):7.095348e-02,32:1.542104e-02):4.854701e-02,((26:7.903833e-03,(28:2.119326e-02,27:6.380242e-02):1.011185e-01):4.138767e-02,29:9.317507e-02):1.639854e-01):6.924956e-02):3.980541e-03):1.855382e-01):1.098659e-01,1:1.257904e-01);
   tree gen.210000 = [&U] ((((((20:8.402589e-03,16:2.611498e-02):4.231156e-02,((17:2.988409e-02,(((((5:1.173848e-02,((6:1.599510e-02,7:4.281385e-03):1.371300e-02,4:3.723397e-03):3.002051e-02):1.982734e-02,8:1.064283e-02):1.259048e-01,9:3.835304e-03):6.324270e-02,10:1.037150e-03):5.856754e-02,18:2.748174e-03):9.299739e-03):1.900860e-02,19:8.400192e-03):1.844149e-02):8.814778e-02,(21:5.760656e-03,22:2.728012e-02):3.096337e-02):7.567133e-02,((14:1.079782e-02,15:3.946948e-03):4.724899e-02,(13:6.904468e-03,(11:3.895824e-02,12:2.711723e-02):3.281784e-03):3.901012e-02):6.282287e-02):3.622117e-02,((31:3.277872e-02,30:3.407209e-02):2.436131e-02,((((33:4.080712e-03,((34:1.662199e-02,35:5.986065e-02):2.899681e-02,((37:1.204689e-02,36:3.110802e-03):5.639971e-03,(39:7.067881e-03,38:3.337419e-02):4.873005e-02):1.356569e-01):1.286246e-01):1.111421e-01,(23:4.005858e-02,(25:8.881956e-03,24:4.005212e-02):7.257187e-02):1.326386e-01):3.907619e-02,32:7.607985e-03):1.747434e-01,((((27:7.208234e-02,28:2.938492e-02):3.636619e-02,26:6.931840e-03):4.486721e-02,29:4.248242e-02):1.567923e-01,((40:5.691147e-03,(42:1.733776e-02,(41:3.986094e-03,((46:3.383101e-02,(47:1.839231e-03,(49:2.461845e-02,48:7.888844e-02):1.051293e-02):2.586251e-02):9.693398e-03,(45:2.722378e-03,(44:4.044917e-02,43:4.299355e-03):2.759540e-03):5.603213e-02):7.601657e-02):9.397852e-03):6.211077e-02):1.025694e-01,50:4.817174e-02):1.459281e-01):5.301293e-02):7.112264e-02):1.387640e-01):6.111474e-02,(2:1.118536e-02,3:4.422847e-02):4.403107e-02,1:2.201007e-01);
   tree gen.212000 = [&U] ((2:1.173791e-02,3:1.955723e-02):5.563205e-02,((22:1.507395e-02,((((19:6.420106e-03,(20:9.233023e-03,16:9.077118e-03):3.474425e-02):1.445462e-02,(17:2.233018e-02,((((8:2.199001e-02,((6:1.514595e-02,(7:3.142822e-02,4:2.073201e-02):1.847036e-02):1.509919e-02,5:1.088417e-02):3.768976e-02):4.576096e-02,9:3.450407e-02):2.347374e-02,10:5.330872e-03):7.595165e-02,18:6.048050e-03):2.150003e-02):2.687129e-02):3.267188e-02,((15:1.543744e-02,14:5.395263e-04):6.343338e-02,((12:4.985690e-03,11:2.832769e-02):1.290063e-02,13:3.332978e-02):5.747070e-02):1.357480e-01):1.682064e-01,21:3.170166e-03):9.973399e-03):1.337248e-01,(((40:1.198197e-03,((42:6.416241e-02,41:4.076705e-03):3.062627e-02,(((43:1.297350e-03,(45:4.798548e-03,44:9.237415e-03):1.688806e-02):4.678754e-02,46:5.203074e-02):4.137737e-02,(47:1.202876e-02,(48:5.641322e-02,(49:2.025031e-02,50:1.523244e-01):5.289943e-03):2.430281e-02):1.230434e-02):9.449864e-02):1.040805e-02):1.852603e-01,((27:3.238264e-02,((28:6.664664e-02,29:8.675366e-02):7.731881e-03,26:5.233878e-02):4.053445e-02):2.230592e-01,(((((((38:3.995319e-03,39:8.370402e-03):3.310039e-02,36:2.612792e-03):3.121824e-02,37:2.109668e-02):1.240024e-01,(35:4.538829e-03,34:1.990321e-02):4.048727e-02):1.225996e-01,33:1.727493e-02):4.102077e-02,((25:8.886831e-03,24:1.380871e-02):3.285342e-02,23:3.288152e-02):1.830323e-01):1.128711e-01,32:2.249795e-02):3.401094e-02):8.870471e-02):3.598717e-02,(30:8.034634e-03,31:3.576301e-02):1.251939e-01):3.930486e-02):1.185047e-01,1:1.617271e-01);
   tree gen.214000 = [&U] ((2:3.434860e-04,3:1.877385e-02):3.635604e-02,(((21:1.258932e-02,22:3.050996e-03):3.827710e-02,((16:2.893822e-03,20:1.161378e-02):9.843914e-03,((17:5.820839e-02,(18:1.520905e-02,(10:5.862440e-03,(((((4:1.053631e-02,(7:2.324900e-03,6:5.247071e-03):5.174187e-03):2.486888e-02,5:2.277637e-03):1.121355e-02,8:6.167449e-03):2.895908e-02,9:2.811516e-02):1.919021e-01,(((12:1.050298e-02,11:4.339444e-02):2.456604e-02,13:1.143092e-02):8.493056e-02,(15:3.652994e-03,14:2.679532e-02):6.008493e-02):1.233548e-01):3.978648e-04):2.442869e-02):5.108988e-02):4.569572e-02,19:2.045519e-02):2.576901e-02):1.545269e-01):1.819953e-01,((31:2.033105e-02,30:1.384354e-02):1.038958e-01,((50:1.126455e-01,(((48:5.378999e-02,49:1.350031e-02):2.930336e-02,47:2.007358e-02):4.521962e-02,((((41:5.953930e-03,42:7.254620e-02):3.848193e-02,40:2.007604e-02):4.894834e-02,46:2.107065e-02):6.889065e-03,((45:5.186651e-04,44:9.995472e-03):1.998328e-03,43:3.149220e-04):5.625151e-02):7.930333e-03):2.019684e-01):9.778282e-02,((27:2.780923e-02,((28:4.710226e-02,26:4.484660e-02):2.049001e-02,29:3.532526e-02):3.763467e-02):1.745622e-01,(32:1.687622e-02,(((35:2.158434e-02,(34:2.275116e-02,((36:7.849931e-03,37:4.787373e-03):2.579101e-02,(39:2.522918e-02,38:6.860781e-04):1.337865e-02):1.684516e-01):1.700248e-03):1.310611e-01,33:1.937201e-03):1.513973e-02,((24:2.534377e-02,25:6.461635e-03):3.551241e-02,23:3.577890e-02):2.829504e-01):8.765907e-02):4.308871e-02):5.347328e-02):2.826444e-02):8.851204e-02):7.812593e-02,1:1.314040e-01);
   tree gen.216000 = [&U] ((((21:8.555366e-03,(((16:2.903274e-02,20:1.465066e-02):1.518210e-02,(((((8:6.364109e-04,(5:6.581721e-03,(((4:2.247124e-02,7:2.479025e-03):2.651026e-02,9:1.936373e-02):1.743241e-02,6:5.406706e-03):2.854245e-02):3.687811e-02):5.319068e-02,10:1.365131e-02):7.010135e-02,17:6.295445e-02):6.675985e-03,18:1.778774e-03):2.719127e-02,19:2.017162e-02):1.963712e-02):8.168428e-02,((14:1.284472e-03,15:1.538676e-03):9.093314e-02,((11:3.938541e-02,12:1.435844e-03):5.169122e-02,13:4.689634e-02):8.507877e-02):1.115470e-01):9.973066e-02):2.363556e-02,22:4.641784e-03):7.622293e-02,((29:1.426335e-01,(26:1.464128e-02,(28:7.847780e-02,27:7.630297e-02):3.305923e-02):4.727054e-03):1.151034e-01,(((30:1.281608e-03,31:1.461533e-02):1.283301e-01,(((41:1.793762e-03,42:7.083548e-02):7.996890e-03,(((46:1.374708e-02,((43:6.337333e-03,45:5.800396e-04):7.967083e-03,44:2.663118e-03):7.218276e-02):3.496694e-02,((48:1.775463e-02,49:2.565900e-02):2.021615e-02,47:1.772888e-02):8.140889e-03):6.085427e-02,50:2.706693e-01):7.436770e-02):4.556060e-02,40:1.262509e-03):1.891657e-01):3.523048e-02,((((34:2.351934e-02,((((39:1.287648e-02,38:2.039601e-02):2.669653e-02,37:1.642943e-02):4.696036e-03,36:1.605530e-02):9.944737e-02,35:2.058082e-03):1.717353e-02):2.220083e-01,33:3.627608e-04):2.228657e-02,(23:1.089425e-02,(25:7.952066e-03,24:8.064083e-03):4.386934e-02):1.519359e-01):1.483307e-01,32:2.104244e-02):4.543935e-02):3.719565e-02):1.926938e-01):1.607331e-01,(2:8.288829e-03,3:3.485668e-02):1.639317e-02,1:1.634786e-01);
   tree gen.218000 = [&U] (((((((((17:2.484693e-02,18:4.193642e-03):4.651185e-03,((9:1.408260e-02,(5:2.426862e-03,(((4:5.188379e-03,7:2.321637e-02):2.452608e-02,8:3.003410e-02):2.627988e-03,6:6.864394e-03):8.714594e-03):3.359202e-02):3.585470e-02,10:1.578225e-02):7.540283e-02):3.427005e-02,19:3.588794e-03):1.470260e-02,16:5.052134e-03):6.392823e-03,20:1.502023e-02):1.624234e-01,((15:3.699024e-03,14:6.381112e-03):5.998954e-02,((11:1.304587e-02,13:2.552597e-02):1.369359e-02,12:3.795954e-02):1.087651e-01):5.693432e-02):6.943340e-02,(21:1.307157e-02,22:7.827653e-03):2.058437e-02):9.793114e-02,(((((26:1.164692e-03,(28:3.963081e-02,27:5.483429e-02):2.228088e-02):7.182159e-02,29:2.289222e-02):1.480461e-01,(((((24:2.110257e-02,25:2.361930e-03):2.927461e-02,23:8.860500e-03):2.005519e-01,((35:1.755406e-02,34:1.585449e-02):2.398863e-02,(37:2.508056e-02,(36:3.013645e-03,(39:9.361217e-03,38:1.282565e-02):2.175611e-02):7.961431e-03):7.586744e-02):1.355541e-01):6.337393e-03,33:3.747873e-02):1.757349e-01,32:4.529129e-02):3.331085e-02):1.679662e-01,(31:9.413160e-03,30:6.585938e-03):2.301719e-02):5.232845e-02,(50:8.214791e-02,((((46:4.241517e-02,((41:2.599616e-03,42:6.633880e-02):2.879329e-02,40:3.914552e-02):4.575453e-02):2.282517e-03,(44:1.535541e-03,(43:7.764181e-04,45:1.086488e-03):9.933018e-04):7.223326e-02):1.920929e-02,(49:2.948811e-02,48:2.495719e-02):2.063098e-02):1.001820e-03,47:1.951099e-02):1.814770e-01):1.745633e-01):7.900858e-02):9.442470e-02,(2:3.887581e-04,3:3.300355e-02):9.031867e-02,1:1.650489e-01);
   tree gen.220000 = [&U] ((((((15:8.322031e-03,14:6.062778e-03):8.340823e-02,((13:5.767387e-02,12:6.209439e-03):5.496985e-04,11:3.076782e-02):1.985530e-01):2.028109e-01,((19:1.976736e-03,((((8:2.579197e-02,((4:1.053196e-03,(6:9.366385e-03,7:1.841155e-02):2.177553e-02):1.147627e-03,5:7.035464e-03):1.359800e-02):6.181277e-02,9:2.289527e-02):4.423920e-02,10:6.943195e-03):1.245914e-01,(18:1.919543e-05,17:6.501908e-02):8.418609e-03):1.203823e-01):8.024614e-02,(20:1.664481e-02,16:7.472578e-03):1.197281e-02):9.098867e-02):1.138222e-01,(21:2.308217e-02,22:8.315028e-03):4.777333e-02):9.119379e-02,(((((24:2.978874e-02,25:3.209409e-02):8.897217e-02,23:3.728096e-02):1.891492e-01,(((34:1.847482e-02,((39:2.531778e-02,38:3.905425e-02):9.468124e-02,(36:1.073577e-02,37:5.045705e-02):8.853696e-02):2.130438e-01):2.351247e-02,35:1.573328e-03):2.413519e-01,33:2.055896e-02):1.061976e-02):1.204253e-01,32:8.739625e-03):1.063702e-01,((((28:5.220990e-02,27:5.876357e-02):3.652771e-02,29:4.618649e-02):8.402143e-03,26:3.785254e-02):3.503361e-01,((30:8.459713e-03,31:2.343628e-02):1.284104e-01,(40:3.559784e-02,((41:3.237212e-02,42:9.694508e-02):3.571017e-03,((47:3.963772e-03,((48:5.904346e-02,49:6.281963e-02):2.626112e-02,50:2.643411e-01):4.184135e-02):3.138331e-02,(46:2.674510e-02,((43:1.608198e-02,44:1.771798e-02):1.625911e-02,45:5.925954e-03):3.326043e-02):4.561256e-02):8.425588e-02):3.859211e-02):2.529414e-01):5.647700e-02):1.268764e-02):2.462452e-01):7.259952e-02,(2:2.205028e-02,3:6.991921e-02):5.985771e-02,1:1.330941e-01);
   tree gen.222000 = [&U] ((2:1.027235e-02,3:7.102224e-02):7.665395e-02,((((((17:6.030323e-02,(((9:3.529122e-02,((4:2.701993e-03,(8:4.346857e-02,5:2.885380e-03):4.001395e-02):4.869792e-02,(7:7.700057e-03,6:2.578344e-02):3.441183e-02):5.873108e-03):4.464688e-02,10:3.689595e-03):9.230927e-02,18:2.219406e-02):6.021922e-03):6.551849e-02,19:9.808863e-04):3.384728e-02,(16:3.927681e-02,20:4.882468e-02):1.250311e-02):9.440909e-02,((14:7.101924e-03,15:1.913857e-02):9.820624e-02,((11:2.320653e-02,12:1.673100e-02):5.836122e-02,13:2.600924e-02):1.465095e-01):1.347571e-01):8.165660e-02,(22:3.741598e-03,21:2.172955e-02):1.446708e-01):4.008191e-02,((((40:1.255889e-02,(42:4.362263e-02,((46:4.627103e-02,((((49:2.197067e-02,48:4.419494e-02):8.355095e-03,50:2.042855e-01):3.871200e-02,47:6.938647e-03):6.554069e-02,(44:8.047082e-03,(43:1.125582e-03,45:1.192504e-02):1.130911e-03):8.701556e-02):7.183160e-03):7.971188e-02,41:3.235288e-02):2.422376e-02):4.663347e-02):2.861918e-01,((26:5.182938e-02,(27:8.804618e-02,28:8.537120e-02):1.154977e-02):6.481824e-02,29:2.523614e-02):2.848931e-01):1.156110e-02,(((((37:2.231034e-02,36:7.670673e-03):3.316184e-02,(39:3.239136e-03,38:1.141523e-03):1.311223e-02):1.078143e-01,(34:3.121294e-02,35:3.798382e-02):1.834418e-02):1.393180e-01,33:2.027167e-02):1.585153e-01,32:6.186022e-02):2.711220e-02):1.201044e-01,((30:5.434038e-02,31:3.267478e-02):1.331695e-01,((25:9.963704e-03,24:1.137742e-02):3.530517e-02,23:4.660774e-02):1.522445e-01):6.972190e-02):1.188282e-01):1.109695e-01,1:2.080729e-01);
   tree gen.224000 = [&U] ((((22:5.163851e-03,21:9.174355e-03):4.489257e-02,(((15:1.919059e-02,14:1.191527e-02):4.576188e-02,(13:1.512236e-02,(11:3.323639e-02,12:5.397595e-02):4.372886e-02):1.123083e-01):1.119112e-01,((((18:1.743389e-02,17:3.598395e-02):2.586547e-03,(((((6:2.514740e-02,(4:5.647988e-03,7:4.253023e-02):4.615673e-02):2.019777e-02,5:2.886665e-04):3.335005e-02,8:8.781012e-03):8.654184e-03,9:6.176493e-02):3.549301e-02,10:5.770935e-03):5.976587e-02):6.981728e-02,19:1.268213e-02):1.625517e-02,(20:6.766800e-03,16:1.663769e-02):9.771565e-03):9.397166e-02):6.420198e-02):1.218152e-01,((31:5.083650e-03,30:1.251389e-02):1.131741e-01,(((((25:7.420540e-03,24:1.518183e-02):2.109221e-02,23:2.971032e-02):2.453466e-01,(33:1.585227e-02,((35:1.677714e-02,(37:3.641429e-03,(36:1.530435e-02,(39:1.004555e-04,38:5.494700e-03):4.625942e-02):6.721020e-03):1.178807e-01):7.852341e-03,34:6.773001e-03):1.028074e-01):9.915888e-03):1.305251e-01,32:3.436266e-03):1.254899e-01,((((41:2.889811e-03,42:2.638569e-02):1.854728e-02,(((47:4.215457e-03,(50:1.001333e-01,(48:3.569519e-02,49:2.665153e-02):2.412816e-02):2.943869e-02):3.492739e-02,46:3.913205e-02):2.483780e-02,(44:1.888817e-02,(43:3.611744e-04,45:8.906073e-04):1.615120e-02):8.917006e-02):2.691318e-02):4.445116e-02,40:7.612912e-03):1.183549e-01,(27:2.555648e-02,((29:1.102295e-01,26:1.902532e-02):2.677323e-02,28:9.272759e-02):6.231774e-02):1.128869e-01):1.627580e-02):1.251098e-01):1.353665e-01):7.500268e-02,(2:5.349429e-03,3:2.506427e-02):6.885084e-02,1:1.256982e-01);
   tree gen.226000 = [&U] (((((17:2.631982e-03,((19:3.648228e-03,(16:1.918160e-02,20:7.186014e-03):5.955330e-02):4.112373e-02,(((8:2.064807e-03,(9:1.563419e-02,((4:1.105961e-02,(6:4.953096e-03,7:2.722386e-02):9.923285e-03):3.879168e-02,5:4.746998e-03):3.165766e-02):2.582294e-02):3.535368e-02,10:1.726432e-02):2.863052e-02,18:9.864501e-04):2.160089e-02):1.857080e-02):8.102718e-02,(((12:2.074822e-02,11:3.841862e-02):9.136233e-03,13:3.380724e-02):6.838279e-02,(15:1.775092e-03,14:6.494575e-04):3.936839e-02):4.327498e-02):1.164322e-01,(21:1.499782e-02,22:1.983484e-02):1.800730e-02):1.288530e-01,((((24:9.549131e-03,25:4.045619e-03):2.208114e-02,23:2.030601e-02):3.225546e-01,(((((35:2.080726e-02,((37:3.156465e-02,36:8.872469e-04):1.358062e-02,(38:1.704433e-03,39:3.713134e-02):5.546766e-02):8.551993e-02):1.411952e-02,34:2.097903e-02):7.428647e-02,33:1.498330e-02):9.943571e-02,32:4.635191e-03):4.825074e-02,((((((47:1.371333e-02,(48:2.798543e-02,(49:2.519194e-02,50:2.020725e-01):1.704175e-02):5.378445e-02):3.115753e-02,46:1.340421e-02):2.507488e-02,(44:2.376273e-02,(43:8.943362e-03,45:3.431579e-03):3.824829e-03):1.015493e-01):5.819588e-02,(41:2.070666e-02,42:3.004593e-02):3.093911e-03):3.092073e-02,40:1.361412e-02):2.277324e-01,((29:8.183345e-02,(28:6.020409e-02,26:4.781713e-02):5.771894e-03):2.609851e-02,27:4.061351e-02):8.360909e-02):6.203702e-02):2.045386e-02):2.392278e-03,(31:1.358132e-02,30:1.947068e-02):1.217098e-01):1.312042e-01):6.556151e-02,(3:3.612191e-02,2:6.259029e-03):7.470349e-02,1:1.597698e-01);
   tree gen.228000 = [&U] ((2:8.514224e-03,3:2.298260e-02):4.479911e-02,(((((14:2.931734e-03,15:1.249893e-03):1.021189e-01,((11:1.651324e-02,12:8.548769e-03):8.034208e-03,13:5.631185e-04):4.600235e-02):2.399185e-02,((((((((5:2.420982e-04,8:3.755985e-02):1.503408e-02,(4:1.270408e-02,(7:1.250814e-03,6:6.464369e-03):5.352166e-03):4.539787e-02):6.031915e-03,9:1.125917e-02):7.218949e-02,10:3.805532e-03):4.565722e-02,18:3.918589e-05):2.007397e-02,17:3.143517e-02):1.533180e-02,19:3.084981e-03):7.547640e-02,(16:1.278599e-02,20:8.205806e-03):2.584986e-02):8.574846e-02):4.300061e-02,(22:8.184704e-03,21:3.929177e-02):5.594386e-02):6.074975e-02,((((23:3.468718e-02,25:1.165980e-02):8.363020e-03,24:2.593245e-02):3.469669e-01,(30:1.293374e-02,31:1.202526e-02):4.612626e-02):4.606645e-02,(((((34:3.305056e-02,35:2.457019e-02):1.028598e-02,((39:6.097857e-03,38:2.967093e-03):9.290998e-03,(37:3.775874e-02,36:1.039680e-02):2.284603e-02):6.752402e-02):1.518152e-01,33:3.736285e-03):1.182457e-01,32:2.501005e-02):1.227694e-01,(((29:8.470237e-02,(28:3.012757e-02,27:4.358055e-02):5.847625e-03):1.812301e-02,26:9.885471e-03):1.301549e-01,(40:2.333433e-02,(((46:1.582837e-02,(45:4.677960e-03,(43:2.631991e-03,44:1.159055e-02):1.096682e-02):7.317749e-02):3.331629e-02,(((48:3.042320e-02,49:2.511471e-02):2.301731e-02,47:4.057194e-03):1.313038e-02,50:1.206814e-01):1.842405e-02):2.260090e-02,(41:7.957527e-04,42:5.191291e-02):1.174362e-02):3.705352e-02):2.287662e-01):4.785553e-02):1.941088e-03):1.096579e-01):7.468264e-02,1:1.051194e-01);
   tree gen.230000 = [&U] (((22:7.206516e-03,(21:1.199156e-02,(((16:1.375299e-02,20:8.911040e-03):4.830841e-03,(19:4.342163e-03,((((9:3.530972e-03,(8:9.262853e-04,(((6:1.695752e-03,7:2.355907e-03):1.620927e-02,4:5.234023e-03):1.884158e-02,5:1.496071e-02):2.749772e-02):1.461267e-02):2.828284e-02,10:7.190162e-03):2.103650e-02,18:5.529262e-03):1.010290e-02,17:8.247557e-03):1.395372e-02):3.564217e-02):2.769672e-02,((15:1.684937e-02,14:1.457135e-02):3.475072e-02,(13:2.753150e-02,(12:1.188721e-02,11:9.163243e-03):3.487278e-03):1.262445e-01):7.681726e-02):5.059447e-02):1.998055e-03):2.368583e-02,((((42:2.887537e-02,(41:4.310951e-03,(((45:4.610084e-04,44:1.077071e-02):9.197615e-03,43:7.353904e-04):4.275548e-02,((((50:1.159526e-01,49:1.521339e-02):7.111757e-03,48:4.445142e-02):2.113957e-02,47:4.714002e-03):3.438190e-02,46:2.588928e-02):2.676505e-03):2.917353e-02):8.799911e-03):1.477712e-02,40:3.123887e-04):1.201152e-01,((29:5.041357e-02,((28:4.908477e-02,27:8.711876e-02):5.601552e-03,26:7.041976e-03):2.126744e-02):8.441234e-02,((((25:2.503276e-03,24:2.655026e-02):1.982377e-02,23:3.188785e-02):1.121618e-01,(((34:8.048406e-03,35:2.282654e-02):1.071711e-02,(36:7.393080e-03,((39:1.119053e-03,38:6.454893e-03):3.539176e-02,37:8.519489e-03):1.367875e-02):5.617912e-02):5.464529e-02,33:2.159625e-02):2.262599e-02):6.546197e-02,32:1.670942e-04):5.115643e-02):1.662636e-02):1.652319e-02,(30:3.448509e-03,31:2.613930e-03):6.550755e-02):1.111745e-01):6.514877e-02,(3:1.791089e-02,2:1.422369e-02):4.176998e-02,1:1.206619e-01);
   tree gen.232000 = [&U] ((((21:1.519080e-02,22:7.300931e-02):1.002279e-03,(((19:6.474651e-03,((((9:9.327044e-02,((5:2.470228e-02,(4:9.318448e-03,(7:2.955314e-02,6:6.439951e-04):1.006876e-02):6.264337e-03):3.703304e-02,8:3.549886e-03):1.964068e-02):4.163706e-02,10:1.978503e-03):7.435369e-02,18:4.288349e-03):3.703493e-02,17:1.706765e-02):5.673037e-02):2.897728e-02,(16:1.408164e-02,20:1.495426e-02):4.977317e-02):4.652413e-02,((15:1.001069e-02,14:8.237130e-03):5.384041e-02,((11:1.263089e-02,12:7.133297e-03):1.306905e-03,13:4.973440e-02):2.110580e-01):9.278942e-02):6.121839e-02):1.470394e-01,(((30:4.302971e-02,31:4.598124e-02):9.879867e-02,(((((35:1.353038e-02,34:3.886468e-02):1.516572e-02,(37:3.000874e-03,((39:7.806668e-03,38:7.066202e-03):8.110534e-02,36:7.209507e-03):1.983041e-02):1.634141e-01):1.385915e-01,(33:2.302962e-02,((25:8.191167e-03,24:2.061583e-02):5.937576e-02,23:1.724838e-02):1.791612e-01):1.264872e-02):1.145509e-01,32:1.274360e-02):1.504776e-01,(((42:3.911946e-02,41:1.020395e-02):2.685656e-02,((44:4.822611e-02,(45:5.494377e-03,43:1.336705e-02):1.224896e-02):5.213126e-02,(46:7.601155e-02,(47:6.739184e-03,((49:2.289685e-02,48:2.990238e-02):2.500888e-02,50:2.016152e-01):2.952176e-02):5.273961e-02):9.200708e-03):8.049588e-02):4.166978e-02,40:3.395750e-02):1.655155e-01):9.830638e-02):5.494479e-02,(((29:2.422457e-01,28:1.143405e-01):3.021996e-02,27:9.341402e-02):2.159790e-02,26:1.281862e-05):2.392369e-01):1.128680e-01):1.292903e-01,(3:5.159590e-02,2:4.814751e-03):4.478641e-02,1:2.294356e-01);
   tree gen.234000 = [&U] ((((((14:9.768793e-05,15:1.314823e-04):1.105264e-01,(13:3.122799e-02,(11:1.950784e-02,12:1.450484e-02):2.913184e-02):1.023364e-01):1.180718e-01,((20:3.185608e-02,(((18:2.180546e-02,17:1.557796e-02):1.921815e-02,((((5:2.244157e-03,(4:1.953890e-02,(7:1.795704e-03,6:3.323051e-03):3.850818e-02):4.267394e-02):2.753526e-02,8:2.195085e-02):1.335106e-02,9:4.056339e-02):6.810972e-02,10:1.730935e-03):7.106745e-02):7.964477e-02,19:3.560101e-04):9.622850e-02):7.287773e-03,16:9.714196e-03):9.700225e-02):5.649747e-02,(22:1.155163e-03,21:4.044404e-02):5.070859e-02):1.041930e-01,(((29:4.897162e-02,(26:1.702279e-02,(28:7.677357e-02,27:7.033384e-02):5.983983e-02):4.939991e-02):1.472339e-01,(40:1.303201e-02,((41:2.769725e-02,(50:1.590376e-01,(((44:3.121773e-02,(43:8.819523e-03,45:1.664048e-02):3.755718e-03):6.571626e-02,46:2.096121e-02):1.892735e-02,((49:3.279175e-02,48:2.915092e-02):2.326604e-02,47:4.566494e-04):1.807885e-02):3.566764e-02):8.454342e-02):3.900875e-02,42:6.541192e-02):6.374792e-02):1.955342e-01):1.941028e-02,((31:2.361084e-02,(30:4.050851e-03,((24:3.177813e-02,25:1.006216e-02):1.010266e-01,23:1.086463e-01):1.858597e-01):1.156920e-02):2.327481e-01,((((34:1.774306e-02,35:2.254091e-03):6.096025e-03,(37:4.754469e-03,(36:1.664372e-02,(39:2.253770e-03,38:4.366404e-03):4.410167e-02):4.056238e-02):8.748668e-02):1.336612e-01,33:2.868806e-02):1.028002e-01,32:2.834996e-02):1.264662e-01):3.548288e-02):2.566634e-01):2.326852e-01,(2:9.537940e-03,3:2.055641e-02):1.029758e-01,1:1.283222e-01);
   tree gen.236000 = [&U] ((2:4.907522e-02,3:1.392118e-02):4.592183e-02,((((19:7.803502e-03,((((8:1.919327e-02,(((4:1.387434e-02,5:3.713895e-02):2.343404e-02,(7:4.872984e-03,6:1.063820e-02):1.325613e-02):4.655113e-02,9:1.033471e-02):6.034504e-02):3.928957e-02,10:1.856699e-04):3.066641e-02,18:2.517872e-03):2.287186e-02,17:2.378414e-02):1.698927e-02):1.694736e-02,(16:6.186697e-03,20:1.625101e-02):3.800215e-03):7.648838e-02,((15:4.580351e-04,14:8.822283e-04):6.035978e-02,(13:2.578792e-03,(11:2.623034e-02,12:3.774726e-03):3.778459e-02):1.166988e-01):8.712606e-02):1.056672e-01,(21:1.203713e-02,(22:8.099139e-03,((((41:1.141703e-03,42:5.949521e-02):3.950573e-02,(((47:6.123657e-03,(48:3.719427e-02,(49:3.039300e-03,50:1.654720e-01):9.173011e-03):1.448826e-02):4.782806e-02,46:1.279499e-02):2.088857e-02,(43:2.232009e-02,(45:3.622008e-03,44:3.123636e-02):3.207226e-03):5.678310e-02):3.806101e-02):1.832092e-02,40:3.346579e-02):1.607648e-01,((30:3.482662e-02,31:3.669519e-04):1.177726e-01,(((((25:1.782855e-02,24:1.216854e-02):8.099303e-02,23:2.486917e-02):1.757372e-01,((((36:1.572640e-02,37:1.151170e-02):2.430511e-02,(38:6.014049e-03,39:1.201595e-02):3.271807e-02):1.636011e-01,(34:1.770979e-02,35:1.475414e-03):1.106716e-02):1.183591e-01,33:2.618744e-02):2.623294e-02):8.550807e-02,32:5.731444e-03):4.083830e-02,(29:2.014187e-02,(26:1.460627e-02,(28:4.624623e-02,27:4.990095e-02):7.382740e-03):2.147630e-02):1.383308e-01):4.967259e-02):2.164080e-03):1.602707e-01):2.885172e-03):1.924201e-02):1.234273e-01,1:1.708530e-01);
   tree gen.238000 = [&U] ((((22:2.026452e-02,21:3.114321e-02):8.247350e-02,(((15:6.396680e-03,14:8.150666e-03):9.668760e-02,(13:1.821685e-02,(11:3.107818e-02,12:1.649470e-02):2.417998e-02):6.934147e-02):1.450837e-01,((18:4.082516e-03,((19:7.375688e-03,(20:1.604706e-02,16:4.009986e-03):4.882599e-02):2.115049e-02,17:3.390942e-02):1.797700e-02):1.694514e-02,(((5:4.905090e-02,((6:2.765812e-03,(7:1.205403e-02,9:3.079192e-02):7.382092e-03):5.412130e-02,4:1.266189e-04):9.268092e-03):3.008310e-02,8:5.321828e-03):3.065950e-02,10:9.234061e-03):1.924430e-02):1.224580e-01):8.011928e-02):5.068369e-02,((((33:3.297120e-02,(35:5.329002e-03,((37:1.567326e-02,((39:3.378044e-02,38:4.513597e-03):2.591131e-02,36:2.998420e-04):6.980911e-03):9.928680e-02,34:9.144916e-03):4.637636e-02):1.438120e-01):2.083550e-01,32:2.395828e-02):2.227619e-02,(((26:1.514315e-02,(28:8.435318e-02,27:1.064540e-01):3.115128e-03):7.145642e-02,29:1.008362e-01):2.903507e-01,(((24:4.108063e-03,23:5.600975e-02):7.561881e-03,25:1.520907e-02):1.715425e-01,(31:2.186002e-02,30:7.592362e-03):7.663821e-02):6.171393e-02):3.883121e-02):1.168612e-01,(((42:8.335205e-02,41:1.143312e-02):5.458980e-02,((43:7.739474e-03,(44:1.656925e-02,45:2.059286e-03):3.486192e-03):4.199931e-02,(((47:2.916763e-03,50:1.720889e-01):3.176088e-03,(48:8.304587e-02,49:2.950249e-02):4.323388e-02):1.333259e-02,46:4.841354e-02):3.115439e-02):7.252696e-02):6.404204e-02,40:8.161824e-02):1.771960e-01):1.699126e-01):1.039471e-01,(2:6.647986e-03,3:3.805510e-02):9.559263e-02,1:1.877093e-01);
   tree gen.240000 = [&U] ((((22:1.237114e-02,21:3.132018e-02):9.062287e-02,(((15:2.309151e-03,14:7.214461e-03):1.237660e-01,(13:8.941350e-03,(11:5.321042e-02,12:8.281107e-03):2.146667e-02):1.103025e-01):1.596382e-01,(((18:7.360743e-03,((19:2.738214e-02,(20:2.630160e-03,16:1.992867e-02):5.567238e-02):3.046431e-02,17:3.398375e-02):9.145156e-03):1.255655e-01,10:8.019439e-03):2.538760e-03,(9:1.525884e-02,((4:2.160291e-02,7:4.593720e-03):7.437724e-03,((8:2.297156e-02,5:1.633557e-02):1.525876e-02,6:1.597942e-02):3.353531e-02):1.864833e-02):7.555893e-02):6.602536e-02):2.771545e-01):1.071341e-01,((((40:3.561890e-02,(((((48:9.313750e-02,50:2.765893e-01):5.337419e-04,49:4.301597e-02):6.036034e-02,47:1.546733e-02):3.172174e-02,46:4.776864e-02):4.348123e-02,((43:6.491108e-03,44:2.602173e-02):1.986425e-03,45:1.022869e-02):1.187928e-01):8.297835e-03):2.998109e-02,(42:7.930690e-02,41:1.240555e-02):5.350974e-03):2.507069e-01,(29:9.852496e-02,(26:4.372245e-02,(27:9.872524e-02,28:9.214932e-02):1.753070e-02):7.308355e-02):1.667133e-01):3.447630e-03,((((23:9.404673e-02,25:1.737922e-02):2.475227e-03,24:1.567407e-02):2.421544e-01,(31:2.649950e-02,30:1.787200e-02):1.136086e-01):1.062252e-01,((33:2.705145e-02,((((39:1.769635e-02,38:1.077265e-02):8.524827e-02,36:8.110347e-04):2.155519e-02,37:1.412505e-02):9.581519e-02,(34:5.749692e-02,35:9.321320e-03):3.404495e-02):1.636208e-01):1.404593e-01,32:1.004015e-01):1.463949e-01):3.687478e-03):1.476333e-01):1.515889e-01,(2:5.126584e-03,3:1.101303e-01):9.429715e-02,1:2.578131e-01);
   tree gen.242000 = [&U] ((((((15:6.887861e-04,14:1.505282e-02):5.405607e-02,(13:5.247250e-03,(11:2.637814e-02,12:1.982916e-03):2.522255e-02):1.037129e-01):7.805468e-02,((((19:8.703583e-03,(20:2.949695e-02,16:2.001322e-02):2.122732e-02):2.151609e-02,17:1.491978e-02):6.761931e-02,18:1.498691e-02):5.441579e-02,((((5:1.828997e-02,8:7.810669e-02):4.145828e-02,(4:1.148101e-04,(7:2.392374e-04,6:1.036974e-02):1.140072e-02):5.658545e-02):3.345877e-02,9:1.947037e-02):4.779406e-02,10:2.309207e-03):1.853405e-02):5.835304e-02):2.430502e-01,(22:1.518769e-02,21:2.322465e-02):6.841146e-03):9.535778e-02,((((27:8.963478e-02,28:6.241618e-02):1.032687e-02,29:7.200403e-02):2.856786e-02,26:1.838541e-02):2.457045e-01,((40:3.371290e-02,((41:1.601077e-02,42:4.227966e-02):1.779283e-02,((((48:7.169010e-02,50:2.100429e-01):1.340225e-02,49:2.490004e-02):1.631037e-02,47:3.094786e-03):3.701210e-02,(46:3.316484e-02,((44:2.353095e-02,43:1.547140e-03):1.104720e-03,45:9.575247e-03):9.009038e-02):6.839948e-03):4.310250e-02):1.537949e-02):2.639280e-01,((31:5.051971e-02,30:6.470530e-04):1.166129e-01,(((33:4.154645e-02,(((36:5.547774e-03,(39:6.742779e-03,38:6.776321e-04):5.586435e-02):2.442839e-02,37:1.760005e-02):7.342209e-02,(35:1.883882e-04,34:2.829798e-02):3.158699e-02):5.110220e-02):1.330690e-01,32:7.129646e-03):4.085942e-02,((24:4.652277e-03,25:2.801023e-03):9.271850e-02,23:5.167325e-02):1.363413e-01):1.572876e-01):7.088050e-02):6.090876e-03):1.325000e-01):1.999007e-01,(3:6.956134e-02,2:6.716120e-04):3.378464e-02,1:2.447561e-01);
   tree gen.244000 = [&U] (((26:3.547206e-03,(29:1.413307e-01,(28:6.673365e-02,27:1.013735e-01):5.106140e-02):1.152869e-02):3.127567e-01,(((22:8.416934e-04,21:1.581868e-02):6.168077e-02,(((15:4.854946e-03,14:1.690930e-03):1.715418e-01,(13:5.640847e-02,(11:8.313576e-03,12:9.405844e-03):3.363475e-02):5.766877e-02):7.641138e-02,((20:2.775763e-02,(19:5.105223e-03,(((10:2.014204e-02,(9:2.363941e-03,((((6:1.774385e-02,7:1.157390e-02):7.732681e-03,4:2.245555e-05):1.015511e-02,5:7.153123e-03):1.624779e-02,8:2.771541e-02):3.176582e-02):8.166867e-02):3.946046e-02,18:1.299710e-02):1.157009e-02,17:2.347641e-02):4.449583e-02):8.661582e-02):1.981805e-02,16:2.135891e-02):8.421974e-02):7.895653e-02):8.488402e-02,((((((44:2.192650e-02,(45:5.759368e-03,43:5.969902e-03):7.430801e-04):3.587091e-02,((((50:1.756409e-01,49:1.695016e-02):6.778347e-03,48:7.661713e-02):5.258127e-02,47:2.596207e-02):1.923532e-02,46:3.684617e-02):4.100561e-03):3.785004e-02,(41:3.760586e-02,42:4.563418e-02):3.894434e-02):8.911975e-03,40:7.025059e-02):2.852434e-01,((((25:7.416110e-03,24:2.722871e-02):2.364666e-02,23:5.372442e-02):2.164274e-01,(33:2.685510e-02,((34:2.002123e-02,35:5.367125e-03):1.065154e-02,((39:8.931426e-03,38:3.743954e-03):3.994904e-02,(36:2.688240e-02,37:5.818001e-03):1.760452e-02):2.716778e-01):1.176928e-01):1.048681e-01):9.999301e-02,32:1.848231e-04):4.767990e-02):1.677260e-01,(31:2.916201e-02,30:2.236713e-02):6.419573e-02):1.762954e-01):2.371048e-02):7.014672e-02,(3:2.618519e-02,2:2.253600e-02):7.089915e-02,1:1.150620e-01);
   tree gen.246000 = [&U] ((((((40:1.282922e-01,(42:4.987160e-02,41:1.085693e-02):1.955481e-02):6.686428e-02,(47:8.398720e-03,((48:3.688290e-02,49:3.571883e-02):2.679026e-02,(((45:3.052788e-03,43:6.644909e-03):4.547117e-02,44:5.790431e-03):4.630092e-02,46:2.885300e-02):3.858268e-02):2.557254e-02):2.119469e-02):1.444357e-01,50:7.004475e-02):2.443552e-01,((((((37:1.070960e-02,(36:4.868099e-03,(39:4.256246e-03,38:3.584569e-02):2.966670e-02):2.547514e-02):1.025327e-01,(35:3.536144e-02,34:6.447404e-03):4.644813e-02):6.640293e-02,33:2.207832e-02):7.810862e-03,(23:4.529003e-02,(25:1.671401e-02,24:2.216879e-02):7.076661e-02):1.375717e-01):6.974330e-02,32:2.651570e-02):1.247471e-01,((29:4.030574e-02,((28:4.043164e-02,27:8.202030e-02):7.813148e-02,26:1.864312e-02):4.254301e-02):1.577427e-01,(30:8.155825e-03,31:2.892256e-02):1.604526e-01):4.337056e-02):1.999396e-02):2.091040e-01,((22:4.070336e-02,21:2.607732e-02):4.418837e-02,(((20:6.580536e-03,((17:8.688006e-03,(18:1.674003e-02,((9:2.480662e-02,(((6:2.122060e-03,(7:1.339222e-02,4:9.416730e-03):1.194820e-02):1.991706e-02,5:7.241814e-03):8.236149e-03,8:4.366229e-02):2.103364e-02):5.538483e-02,10:1.045296e-02):8.807230e-02):2.851547e-02):3.447585e-02,19:5.410761e-02):3.122000e-02):2.445031e-02,16:2.145140e-02):1.543320e-01,((14:7.971508e-03,15:8.482621e-03):1.039486e-01,(13:3.300210e-02,(12:1.763318e-03,11:2.572165e-02):1.277706e-02):6.532264e-02):1.062274e-01):9.678905e-02):6.291586e-02):1.135209e-01,(2:1.425013e-02,3:3.697079e-02):3.235339e-02,1:2.234964e-01);
   tree gen.248000 = [&U] ((((((40:6.889616e-02,(((43:1.789845e-03,(45:8.567332e-03,44:2.619418e-02):3.460955e-03):5.717884e-02,(((48:2.640309e-02,49:4.308307e-02):2.526913e-02,47:5.602729e-02):8.927348e-02,46:3.961766e-02):4.515441e-02):1.027860e-01,(42:7.463623e-02,41:1.307219e-02):4.913621e-02):3.355215e-02):1.828593e-01,50:7.818759e-02):2.369303e-01,(30:4.397655e-02,31:3.184401e-02):1.185601e-01):1.368786e-02,((29:2.598729e-02,((28:4.328977e-02,27:7.660433e-02):3.859960e-02,26:2.309336e-02):6.086560e-02):1.012487e-01,(((((34:3.071653e-02,35:1.227001e-02):1.068221e-02,(((37:2.620279e-02,36:7.842345e-03):4.177817e-02,39:1.782252e-02):2.644701e-02,38:1.541037e-02):1.529381e-01):1.434990e-01,33:2.464497e-02):3.360318e-02,(23:2.594557e-02,(25:3.057598e-03,24:9.480014e-02):3.883296e-02):1.975188e-01):1.003876e-01,32:9.471381e-04):8.011210e-02):3.888101e-02):9.186327e-02,((21:1.261810e-02,22:2.738837e-02):4.887614e-02,((((17:3.115045e-02,(18:3.276774e-02,((9:4.511317e-02,((((7:2.305144e-03,4:1.476022e-02):3.156634e-03,6:1.850735e-04):2.113731e-02,5:4.953610e-03):1.298625e-02,8:2.159257e-02):1.379535e-02):1.021880e-01,10:2.757088e-03):6.584499e-02):1.677014e-02):7.378759e-02,19:4.216907e-03):7.524415e-02,(16:1.326528e-02,20:5.056223e-02):5.939882e-03):3.857968e-02,((14:1.265895e-04,15:2.011036e-02):7.596114e-02,(13:1.245765e-03,(12:3.401967e-03,11:3.089211e-02):2.564399e-02):1.722873e-01):1.217069e-01):6.773713e-02):1.604228e-01):1.175749e-01,(2:2.197548e-02,3:6.723393e-02):1.135655e-01,1:1.188902e-01);
   tree gen.250000 = [&U] ((2:1.628768e-02,3:3.968020e-02):5.465654e-02,(((32:7.116214e-03,((23:3.156132e-03,(24:7.758270e-03,25:6.320183e-03):1.073619e-01):1.166531e-01,(((37:2.594286e-03,((39:1.355645e-03,38:8.265205e-03):4.928458e-02,36:1.691998e-02):7.615606e-03):1.182691e-01,(35:3.798050e-03,34:2.168805e-02):8.911975e-03):6.814814e-02,33:5.425056e-02):5.996481e-03):1.426042e-01):1.448953e-01,(((31:2.837299e-02,30:1.136823e-02):1.012898e-01,(((((((44:1.696926e-02,43:8.379993e-03):1.540899e-03,45:6.010358e-03):8.680860e-02,46:1.543969e-02):1.325808e-02,((48:5.129104e-02,49:3.511021e-02):4.097083e-02,47:5.606982e-03):3.713658e-02):3.498304e-02,50:1.982725e-01):4.488696e-02,(42:4.311433e-02,41:9.344880e-03):6.948438e-02):3.317977e-02,40:1.747190e-02):2.001125e-01):4.448807e-02,(26:3.361767e-03,(28:1.162389e-01,(29:6.088194e-02,27:9.826294e-02):6.989270e-02):6.916626e-04):1.737117e-01):1.489565e-02):1.217523e-01,((21:7.261460e-03,22:1.923824e-03):1.460467e-02,((((((18:1.035408e-02,(((8:1.263102e-02,(5:1.002754e-02,((7:9.377259e-03,4:3.500399e-02):1.516187e-02,6:2.757107e-03):1.246852e-02):5.009219e-03):1.325473e-02,9:2.739908e-02):2.136701e-02,10:2.423909e-02):4.374994e-02):2.679538e-02,17:9.787782e-03):4.610638e-02,19:2.906618e-03):1.792467e-02,16:2.266550e-02):1.016696e-02,20:1.583444e-02):7.863465e-02,((15:5.782015e-04,14:6.756083e-03):6.925761e-02,((12:7.762013e-03,11:4.701462e-03):1.556760e-02,13:4.363996e-02):4.414430e-02):7.143908e-02):8.350292e-02):1.015525e-01):1.471178e-01,1:1.772695e-01);
   tree gen.252000 = [&U] (((((((((43:8.779707e-03,45:1.604215e-04):2.214803e-03,44:3.092590e-02):1.125734e-01,(47:1.655893e-03,(48:5.177511e-02,49:2.902397e-02):3.260009e-02):4.900443e-02):7.264245e-04,46:2.989158e-02):1.075720e-02,((42:5.187151e-02,41:5.999175e-03):6.770961e-02,40:5.721614e-02):4.193622e-02):9.138256e-02,50:9.371514e-02):2.530419e-01,(((27:6.807357e-02,(26:2.612842e-02,(28:7.181333e-02,29:8.520502e-02):1.217280e-02):5.207463e-02):1.688266e-01,(32:2.545683e-02,((23:3.619927e-02,(24:2.641058e-02,25:4.979265e-03):1.776589e-02):1.754088e-01,((((36:2.054230e-02,37:5.339928e-02):4.797492e-02,(39:8.329689e-03,38:3.807041e-03):1.381345e-02):5.111618e-02,(35:2.933798e-03,34:4.459275e-02):2.463139e-02):8.012366e-02,33:2.917492e-02):2.890155e-02):1.079656e-01):9.483190e-02):5.614661e-02,(30:3.298393e-02,31:1.119729e-02):1.334509e-01):1.333523e-03):1.073705e-01,((((((((9:3.260486e-02,(8:1.496099e-02,(5:5.055470e-03,((7:3.161972e-03,6:2.900547e-03):1.904343e-02,4:1.168533e-02):2.574128e-02):2.818677e-02):4.157805e-02):2.630324e-02,10:5.423852e-04):6.037127e-02,18:3.647107e-03):3.863376e-02,17:1.173661e-02):2.910407e-02,19:2.938750e-03):4.443636e-02,(20:3.961116e-02,16:1.520009e-02):4.996365e-02):1.181010e-01,((14:1.642545e-02,15:8.741898e-03):2.560547e-02,(13:3.212035e-02,(11:7.249516e-03,12:8.282890e-04):1.963997e-02):1.012989e-01):8.369847e-02):1.590018e-02,(21:5.274136e-02,22:8.344230e-03):6.020165e-02):2.076342e-02):1.131829e-01,(2:8.576116e-03,3:4.484945e-02):5.220940e-02,1:1.981545e-01);
   tree gen.254000 = [&U] ((2:1.922444e-03,3:1.795907e-02):8.178451e-02,(((22:5.259495e-02,21:1.287727e-03):5.023674e-02,((((8:3.878243e-02,(5:5.158730e-03,((7:6.281672e-03,(6:1.445588e-02,4:1.015511e-02):1.544267e-03):2.233620e-03,9:3.733262e-02):1.577932e-02):8.027812e-03):6.895165e-02,10:1.075574e-02):9.773320e-03,((15:6.904353e-04,14:1.007635e-03):7.814278e-02,(13:4.438870e-02,(12:7.294350e-03,11:8.898858e-02):2.413458e-02):8.835109e-02):9.254253e-02):3.720524e-02,((16:2.688719e-02,20:8.167282e-03):3.674780e-03,(19:4.990817e-03,(18:1.961792e-02,17:4.029958e-02):2.714454e-02):2.804367e-02):5.017795e-02):9.256016e-02):1.123232e-01,((((29:8.364763e-02,28:1.370342e-01):1.371294e-03,27:7.211971e-02):2.512472e-02,26:2.356012e-03):1.562583e-01,(((40:1.091903e-02,(42:4.098153e-02,(((44:2.160522e-02,(45:8.735203e-04,43:6.488398e-03):6.956597e-03):1.117805e-01,((46:2.162406e-02,50:1.446608e-01):1.817269e-04,(47:4.260170e-02,(49:1.733373e-02,48:2.149948e-02):2.889242e-02):3.879459e-02):2.605808e-02):9.053297e-02,41:3.819142e-02):8.284280e-03):7.575743e-02):1.315163e-01,(((((((39:3.810095e-02,38:6.259256e-03):5.728973e-02,36:1.293058e-02):3.716184e-02,37:3.898314e-04):1.334555e-01,(35:3.539644e-02,34:4.217745e-02):2.465104e-02):9.388130e-02,33:2.436557e-02):2.414672e-02,(23:2.901214e-02,(25:1.208254e-02,24:1.504328e-02):4.086945e-02):2.101601e-01):1.960158e-01,32:3.328025e-02):1.099292e-01):4.324974e-03,(31:4.426765e-03,30:1.040191e-02):1.148313e-01):3.979118e-02):1.504042e-01):9.768292e-02,1:9.750489e-02);
   tree gen.256000 = [&U] ((2:1.848559e-02,3:2.212412e-02):1.161403e-01,((22:6.936099e-03,((((18:1.582499e-02,(10:6.092558e-03,(((7:1.723089e-03,((5:1.520976e-02,8:3.970620e-02):6.192512e-03,(6:1.937943e-02,4:3.206835e-02):4.901347e-03):2.537148e-02):3.027319e-02,9:6.351233e-03):3.760320e-02,((15:1.766207e-03,14:3.112052e-02):1.245979e-01,((11:2.438855e-02,12:1.268418e-02):6.404050e-03,13:6.069926e-02):7.953531e-02):1.242177e-01):1.701850e-02):6.127983e-02):4.546304e-02,17:3.022339e-02):7.004812e-02,((20:3.979502e-02,16:3.743880e-02):3.403602e-02,19:3.447424e-02):2.229399e-02):1.826831e-01,21:1.593651e-03):4.610013e-02):1.186639e-01,((((33:3.796007e-02,(((((36:1.351145e-02,37:1.449636e-02):2.061820e-02,(39:2.146211e-02,38:1.525934e-02):2.635754e-02):7.514276e-02,34:5.034034e-02):3.998681e-02,35:2.892587e-03):1.835244e-01,(23:3.574062e-02,(25:3.383222e-03,24:4.215992e-02):4.657146e-02):2.604128e-01):1.246501e-01):1.473098e-01,32:1.980705e-02):1.481480e-01,(((26:1.563149e-02,(27:8.644681e-02,28:9.878196e-02):3.635888e-02):1.134042e-01,29:1.223947e-01):2.010289e-01,(40:3.551781e-02,((42:2.251760e-02,((45:7.564082e-04,(43:3.442511e-03,44:1.670622e-02):7.904061e-04):4.020397e-02,(46:4.949447e-02,((47:3.562392e-03,(48:2.648563e-02,49:3.940624e-02):6.469199e-02):2.200857e-02,50:2.593333e-01):1.280329e-02):3.618119e-02):8.222585e-02):4.094892e-04,41:5.448434e-02):1.572371e-02):1.801308e-01):3.031974e-02):1.442904e-01,(31:2.932485e-02,30:9.589952e-04):3.412582e-02):2.385404e-01):2.550476e-01,1:2.295213e-01);
   tree gen.258000 = [&U] ((3:1.717971e-02,2:2.238947e-02):1.121469e-01,(((31:4.430449e-02,30:4.501729e-03):1.641363e-01,((40:8.943914e-02,((41:9.818044e-03,42:5.827842e-02):5.373401e-03,((46:6.006772e-02,(((50:1.791399e-01,49:1.577354e-02):1.690266e-02,48:8.233586e-03):2.958588e-02,47:1.404721e-02):2.878672e-02):3.188776e-02,((44:4.758168e-02,45:8.302414e-04):2.236212e-04,43:3.069316e-02):7.192346e-02):4.946271e-02):3.495730e-02):1.780643e-01,((((28:5.429439e-02,27:4.023288e-02):6.636786e-02,26:1.169396e-02):4.157146e-02,29:3.308160e-02):4.098444e-01,(32:1.051575e-02,(((34:9.088812e-03,(35:2.223798e-03,((36:1.266330e-02,(39:2.918305e-02,38:7.035982e-04):3.998557e-02):1.235959e-02,37:2.523007e-02):1.270784e-01):4.723629e-02):1.043382e-01,((25:3.626077e-03,24:3.187982e-02):8.473463e-02,23:4.319116e-02):1.291013e-01):4.225957e-02,33:3.453923e-02):9.709706e-02):1.003153e-02):1.277162e-01):6.956024e-03):5.052187e-02,(21:4.303045e-02,(((20:1.496375e-02,16:2.667887e-02):1.404755e-02,(19:2.655196e-02,(17:4.714633e-02,(18:7.618317e-03,(((15:3.911723e-03,14:5.674027e-03):7.052335e-02,(13:3.579478e-02,(11:2.607607e-02,12:1.358981e-02):5.256671e-02):1.046722e-01):1.381574e-01,(10:1.938980e-02,(((5:2.911952e-02,((7:1.351720e-02,4:1.062549e-02):8.809719e-03,6:9.038377e-03):5.927245e-03):4.162123e-02,8:2.632827e-02):6.757487e-02,9:4.262393e-03):2.897120e-02):1.174289e-02):3.875608e-02):2.351045e-02):1.526132e-02):4.668878e-02):1.399737e-01,22:4.325298e-04):8.697516e-04):9.350869e-02):1.466384e-01,1:2.887075e-01);
   tree gen.260000 = [&U] (((((31:5.557642e-02,30:2.064577e-02):9.551002e-02,((26:4.148128e-04,(29:2.420085e-01,(27:6.352114e-02,28:1.188986e-01):8.695549e-03):4.294128e-02):5.519836e-01,((40:1.131877e-02,(41:1.217674e-01,((46:1.877254e-02,(((48:1.563726e-02,(50:2.227814e-01,49:3.628537e-02):2.968320e-02):5.450239e-02,47:6.484448e-03):2.892546e-02,(45:1.688152e-03,(44:2.343431e-02,43:1.791362e-02):1.294676e-02):7.775724e-02):2.978241e-02):1.329770e-01,42:2.684218e-02):1.940423e-02):6.376437e-02):3.948356e-01,((((37:1.922542e-02,(36:7.623420e-04,(39:4.356935e-03,38:5.765936e-03):2.079632e-02):2.951118e-02):1.296900e-01,(34:5.499347e-02,35:1.194020e-03):4.550347e-02):6.991290e-02,(33:4.328522e-02,(23:6.267291e-02,(24:1.586897e-02,25:1.876406e-02):4.944957e-02):3.382054e-01):5.578787e-03):1.568831e-01,32:4.501005e-04):9.823387e-02):1.232569e-02):1.824002e-01):1.736280e-01,(22:4.094537e-03,((20:1.220017e-03,((19:1.956618e-02,(((((15:1.976613e-03,14:7.027423e-03):2.747328e-02,(13:1.536455e-02,(11:3.157469e-02,12:2.706107e-02):1.325913e-01):2.287600e-01):1.625028e-01,(((((4:1.390489e-04,7:1.804937e-02):1.027061e-03,6:9.223986e-03):1.775785e-02,5:1.335214e-02):2.791109e-02,8:2.150817e-02):3.530449e-02,9:3.410738e-02):4.008616e-02):7.381700e-03,10:3.034275e-02):7.264852e-02,(18:2.968127e-02,17:4.586731e-02):1.504935e-03):7.685158e-02):4.902596e-02,16:1.471934e-02):2.434752e-02):2.079351e-01,21:4.068762e-03):2.659310e-02):1.524772e-01):1.904122e-01,2:1.952633e-02):5.074698e-03,3:9.249083e-02,1:3.648679e-01);
   tree gen.262000 = [&U] (((((26:3.664049e-03,((27:1.401541e-01,28:4.839991e-02):8.793828e-03,29:1.681664e-01):2.774742e-02):2.690470e-01,(((((41:3.204022e-02,(46:7.181540e-03,((47:2.644418e-03,((49:2.054673e-02,50:1.208978e-01):2.166318e-02,48:4.101516e-02):4.191741e-02):3.505611e-02,((43:2.235940e-03,45:5.648225e-04):2.512966e-03,44:1.759905e-02):5.706854e-02):3.658107e-02):9.400702e-02):1.193542e-02,42:5.517235e-02):2.793544e-02,40:2.966080e-02):1.101496e-01,(32:1.648537e-02,((25:1.697596e-03,(24:2.485798e-02,23:4.882082e-02):7.028527e-03):1.114495e-01,((35:1.267126e-02,(34:3.701606e-02,((36:3.353631e-03,37:1.885192e-02):3.236149e-02,(38:2.288482e-02,39:2.254571e-02):5.689703e-02):9.824620e-02):4.968629e-02):9.310948e-02,33:6.830817e-02):6.883455e-02):1.769398e-01):1.228422e-01):1.042370e-02,(30:5.144628e-02,31:8.029347e-02):1.221191e-01):4.179664e-02):1.938060e-01,(21:8.932476e-03,(22:1.036569e-02,(((((8:5.446233e-03,((6:1.257842e-03,(7:4.162448e-03,4:7.455654e-02):2.178347e-02):2.212170e-02,5:1.122054e-02):2.712939e-02):2.179924e-02,9:3.017476e-02):3.587863e-02,10:4.109715e-03):9.790932e-03,(18:1.230982e-02,((19:2.098699e-02,(20:1.408826e-03,16:1.564303e-02):3.758069e-02):3.093932e-02,17:1.372062e-02):2.545969e-02):6.479742e-02):9.759708e-02,((13:2.368930e-02,(11:1.060600e-02,12:1.672102e-02):1.588296e-02):6.624992e-02,(15:5.418827e-03,14:4.818181e-06):5.654661e-02):9.159890e-02):2.051529e-01):1.211926e-03):2.247733e-01):2.295936e-01,2:5.877470e-03):4.624328e-02,3:1.771592e-02,1:2.793777e-01);
   tree gen.264000 = [&U] (((((31:1.526136e-02,30:3.394251e-02):9.549969e-02,(((32:2.286149e-02,((((35:1.096137e-02,34:3.496803e-02):5.982283e-02,(37:7.774491e-03,(36:5.832793e-03,(39:7.285334e-03,38:1.279306e-02):2.859759e-02):3.915103e-02):8.490108e-02):8.081735e-02,33:7.471513e-03):4.853575e-02,((23:6.133694e-02,24:2.523824e-02):6.988352e-03,25:1.025070e-02):1.741123e-01):9.783413e-02):1.547228e-01,(40:7.918639e-03,((42:2.873111e-02,41:6.609007e-03):3.587978e-02,(((43:4.933846e-03,44:1.755856e-02):1.232845e-02,45:5.339673e-03):4.811429e-02,((47:9.790252e-04,(49:3.615338e-02,(50:1.935504e-01,48:1.605226e-02):1.412124e-02):4.977536e-02):2.524655e-02,46:2.966635e-02):1.298657e-03):2.840115e-02):5.048271e-02):2.197955e-01):1.117398e-02,(((27:6.279328e-02,28:8.278670e-02):2.824294e-02,26:6.057205e-03):1.116400e-02,29:5.855161e-02):1.539337e-01):5.106482e-02):1.944357e-01,((((14:8.825801e-04,15:1.537441e-02):1.124259e-01,((11:1.802929e-02,12:1.406511e-02):2.937901e-02,13:1.936226e-03):7.355354e-02):9.242053e-02,(((17:3.120246e-02,(18:1.784528e-03,((9:4.766269e-03,((((7:3.605709e-03,6:1.894289e-03):1.673469e-02,4:4.891608e-02):3.594669e-03,5:3.102322e-03):1.150579e-02,8:3.989610e-03):5.133715e-02):4.919836e-02,10:1.224918e-03):6.091562e-02):3.586692e-02):3.908534e-02,19:1.234020e-02):2.825667e-02,(20:1.338064e-03,16:2.675487e-02):9.353268e-03):1.020008e-01):4.653483e-02,(21:2.958828e-02,22:7.626732e-03):3.933742e-02):5.941460e-02):1.927241e-01,2:1.986274e-03):1.462365e-02,3:1.399662e-02,1:2.350689e-01);
   tree gen.266000 = [&U] ((((((31:6.712031e-03,30:6.043464e-03):6.454595e-02,((32:1.439735e-03,((((35:1.298476e-02,34:6.882528e-02):3.227957e-02,((36:1.610851e-02,(39:4.786647e-04,38:1.283126e-02):4.098106e-02):4.610062e-03,37:8.456837e-04):1.132247e-01):9.327469e-02,33:3.494060e-03):7.882955e-02,(23:2.725210e-03,(25:1.153494e-02,24:5.989783e-02):7.040706e-02):2.674490e-01):2.480450e-02):5.438219e-02,(40:2.538572e-03,(((47:4.360908e-04,(48:5.038964e-02,(50:1.964530e-01,49:1.119110e-02):1.316595e-02):4.915046e-02):4.379153e-02,(46:4.447240e-02,(45:1.391008e-02,(44:1.106654e-02,43:9.169709e-03):5.646029e-04):6.705737e-02):5.075464e-02):5.215002e-02,(42:2.610323e-02,41:1.801448e-02):3.393610e-02):5.758677e-02):3.041884e-01):7.337318e-02):2.105352e-02,((28:8.390806e-02,(29:2.093665e-01,26:1.715784e-02):1.471942e-02):1.100756e-02,27:1.292241e-01):2.369155e-01):1.457371e-01,((((14:3.876312e-03,15:9.144202e-03):1.605508e-01,((11:2.000066e-02,12:1.724756e-03):2.809084e-02,13:9.650373e-03):1.107867e-01):8.897410e-02,((16:7.501439e-03,20:2.293189e-02):5.411224e-02,((((((9:4.676774e-02,((6:3.960765e-02,(4:1.868312e-02,7:1.841460e-02):8.229014e-03):3.215418e-03,5:1.833949e-04):1.355416e-02):4.362936e-02,8:2.444058e-02):2.669049e-02,10:3.318563e-03):8.704162e-02,18:1.325048e-02):4.186091e-03,17:3.703388e-02):3.991637e-02,19:9.812615e-03):4.238513e-02):1.314794e-01):9.297006e-02,(21:1.704548e-03,22:1.450314e-02):1.132496e-01):1.532865e-01):1.391269e-01,3:1.271448e-02):1.674790e-02,2:1.469816e-02,1:2.424552e-01);
   tree gen.268000 = [&U] ((((32:8.904264e-03,((23:7.777427e-02,(24:3.913268e-02,25:8.252514e-03):3.818240e-02):2.258527e-01,(33:1.777889e-02,((((36:6.130197e-02,37:1.374149e-02):1.176620e-02,(39:8.812466e-03,38:1.149786e-02):7.029689e-02):1.259130e-01,35:3.646308e-03):1.454625e-02,34:5.250154e-03):1.246201e-01):7.880985e-02):9.763618e-02):9.442028e-02,((31:1.629092e-02,30:4.037202e-03):1.649842e-01,((27:6.251821e-04,(29:9.457884e-02,(28:5.798343e-02,26:3.902944e-02):7.014986e-03):7.015343e-02):1.613333e-01,(((41:6.690314e-02,42:1.842400e-02):4.050342e-02,((((47:4.576835e-02,(48:4.128407e-02,49:3.306291e-02):7.777762e-03):3.454257e-02,(45:3.921769e-03,(43:3.552835e-03,44:1.197961e-02):9.573764e-04):6.944564e-02):1.459264e-02,46:4.551658e-02):2.484406e-02,50:1.614405e-01):1.191238e-01):2.222911e-02,40:4.981236e-03):2.359606e-01):4.637209e-02):2.176316e-02):6.947642e-02,((((13:3.135827e-05,(12:2.961284e-03,11:3.309629e-02):3.075807e-02):5.569828e-02,(14:7.178858e-03,15:9.231086e-04):2.644372e-02):6.447396e-02,((20:2.826919e-03,(19:7.528868e-03,(17:3.449906e-02,(18:2.113814e-02,(10:1.017718e-02,(8:9.335053e-03,((((9:3.757614e-02,7:4.723072e-04):2.466596e-03,4:9.593189e-03):1.700509e-02,6:2.199593e-02):9.318499e-03,5:8.883121e-03):9.537170e-03):4.829491e-02):6.730845e-02):1.881223e-02):3.533802e-02):4.047795e-02):4.926214e-03,16:1.080729e-02):1.777600e-01):4.858097e-02,(21:7.486887e-03,22:9.794208e-03):6.386318e-02):1.254384e-01):1.100945e-01,(2:7.537259e-03,3:3.570461e-02):1.042491e-01,1:2.620301e-01);
   tree gen.270000 = [&U] ((((((27:4.193867e-02,(28:5.593855e-02,(29:1.652919e-01,26:1.589559e-02):4.574749e-02):4.328355e-02):1.349961e-01,((32:1.107053e-03,((33:1.143032e-02,(35:2.192786e-03,(34:4.706350e-02,(((39:1.010682e-02,38:1.349069e-02):3.424795e-02,37:3.477793e-04):1.529829e-02,36:2.513973e-02):1.647344e-01):5.244966e-03):1.200729e-01):4.318037e-02,(23:2.698573e-02,(24:1.081740e-02,25:4.354726e-03):7.516239e-03):2.036726e-01):8.070439e-02):1.066946e-01,((42:1.807151e-02,(41:3.983151e-03,((46:2.548311e-02,((43:1.025574e-02,45:5.117394e-03):6.673637e-04,44:7.171742e-03):8.018415e-02):1.897721e-02,((47:7.049124e-03,(48:4.095523e-02,49:3.342411e-02):4.003575e-02):1.802360e-02,50:1.790514e-01):2.526577e-03):7.146794e-02):3.246253e-02):6.050038e-02,40:2.119615e-02):3.173305e-01):1.561001e-02):1.658440e-01,(31:6.646444e-03,30:6.613824e-03):1.116630e-01):1.603706e-01,((((12:4.042675e-03,(13:3.827818e-02,11:3.440166e-02):2.011981e-04):8.049814e-02,(14:3.389186e-03,15:1.867398e-02):7.517971e-02):4.419960e-02,((19:1.363052e-03,(17:1.848187e-02,(18:7.991019e-04,(10:3.055036e-02,(8:4.260819e-02,((((9:1.075600e-01,7:1.153346e-03):2.067218e-02,4:9.982726e-03):2.272014e-02,6:9.548458e-03):2.033331e-02,5:9.690636e-03):3.324549e-02):3.071479e-02):3.795183e-02):3.954696e-02):5.834226e-02):5.605672e-02,(16:1.365523e-02,20:1.885132e-02):6.157668e-05):1.528651e-01):2.076174e-02,(21:1.070053e-02,22:9.055184e-04):8.673154e-02):1.277631e-01):2.228196e-01,2:1.359626e-03):1.193465e-02,3:3.959948e-02,1:1.996154e-01);
   tree gen.272000 = [&U] ((((30:1.379565e-02,31:2.845238e-02):6.945058e-02,(((40:1.117231e-02,((((47:7.495978e-03,(48:4.423457e-02,(49:3.723204e-02,50:1.679615e-01):4.800919e-03):5.674440e-02):4.071761e-02,46:4.897272e-02):2.800738e-02,((44:3.209335e-02,45:1.489370e-03):8.839732e-04,43:9.010749e-04):5.773618e-02):6.164335e-02,(42:5.198136e-02,41:2.067265e-02):1.012892e-02):5.413808e-02):2.385849e-01,(((((((36:1.885511e-02,(39:7.983590e-03,38:1.764366e-02):7.904852e-02):1.096680e-02,37:8.502194e-03):1.906143e-01,35:1.328598e-03):3.625727e-02,34:1.662497e-02):8.995020e-02,(23:4.311802e-02,(24:6.304948e-03,25:7.058250e-03):6.381015e-02):1.999654e-01):6.414527e-02,33:1.661017e-02):1.450474e-01,32:3.118883e-02):1.422025e-01):2.119516e-02,(((28:1.009855e-01,27:1.547371e-01):2.793908e-02,29:1.559559e-01):2.790903e-03,26:1.799776e-02):3.370781e-01):3.790316e-02):2.382249e-01,((21:7.513723e-03,22:2.108787e-02):1.391226e-02,(17:5.177685e-03,((18:4.302197e-02,((((8:1.263825e-02,(5:1.028145e-03,(6:4.431565e-03,(7:4.135786e-03,4:9.089699e-03):5.196951e-03):3.199943e-02):1.376118e-02):2.476287e-02,9:9.423144e-03):3.437751e-02,((13:7.474196e-03,(12:1.819793e-02,11:1.789594e-02):9.980042e-03):8.033342e-02,(15:1.667990e-02,14:2.788688e-02):6.067836e-02):1.383592e-01):7.970092e-03,10:2.012051e-02):1.219911e-01):7.543003e-03,(19:4.062101e-03,(20:2.701816e-02,16:3.205571e-02):3.719214e-02):4.130505e-02):2.381332e-02):2.292084e-01):1.483968e-01):1.549854e-01,(2:4.193309e-02,3:6.805042e-03):3.618500e-02,1:2.716408e-01);
   tree gen.274000 = [&U] ((2:1.270332e-02,3:4.982740e-02):9.917700e-02,((((30:3.162805e-02,31:3.378884e-02):7.308842e-02,(((26:6.721034e-03,(28:6.824184e-02,27:7.191751e-02):1.724522e-02):6.948770e-03,29:9.399584e-02):1.458184e-01,((40:2.714517e-02,((42:2.355019e-02,41:2.130533e-02):2.115723e-02,((((45:3.622529e-03,44:1.889391e-02):1.108603e-02,43:9.038497e-04):7.266739e-02,46:1.792782e-02):2.351677e-03,(47:4.875877e-03,(48:2.321939e-02,(50:1.626853e-01,49:4.039769e-02):4.493505e-03):1.860523e-02):5.195683e-02):7.163228e-02):3.347696e-02):2.543262e-01,(32:2.288025e-02,(33:7.130632e-02,(34:1.619581e-02,(35:1.652769e-03,(37:3.894269e-02,((39:1.369515e-02,38:8.004312e-03):1.684699e-02,36:2.153180e-02):6.564470e-03):9.799208e-02):3.076865e-02):1.176136e-01):1.119562e-01):3.116387e-02):4.068050e-02):5.921413e-02):1.365280e-02,(24:1.575862e-02,(25:2.767699e-03,23:8.931102e-02):3.369543e-03):1.374208e-01):2.203128e-01,((21:4.559793e-02,22:1.485753e-03):1.885177e-02,(((14:2.909158e-02,15:9.560998e-03):8.739252e-02,(13:2.229580e-02,(12:1.488730e-02,11:1.691648e-02):1.530463e-02):7.783958e-02):4.047859e-02,(20:1.545907e-02,((19:2.622245e-03,(((((((6:1.384262e-02,(7:3.338165e-02,4:6.392124e-03):4.335785e-02):3.296547e-03,5:4.008366e-03):1.791531e-03,8:8.848847e-03):2.064920e-02,9:2.155771e-02):4.720553e-02,10:4.996189e-04):5.015505e-02,17:3.313106e-02):5.765333e-03,18:7.833002e-04):6.314217e-02):6.191744e-02,16:1.451746e-02):2.328059e-03):9.053031e-02):7.279942e-02):1.263770e-01):9.749956e-02,1:1.727328e-01);
   tree gen.276000 = [&U] (((((((((35:6.122813e-03,((37:1.707340e-02,36:2.163137e-02):1.911506e-02,(39:2.154808e-03,38:1.138575e-02):3.218269e-02):1.011553e-01):2.834596e-02,34:9.490499e-03):1.118100e-01,33:1.606549e-02):4.534011e-02,((24:3.183853e-02,25:1.430006e-02):1.886312e-02,23:2.808311e-02):1.469690e-01):8.584666e-02,32:4.885905e-03):9.225111e-02,((40:3.156108e-04,((42:2.697621e-02,41:3.529707e-02):1.572602e-02,((44:3.416898e-02,(45:1.179200e-02,43:5.450813e-03):5.185891e-03):3.298597e-02,((47:9.576162e-03,(48:6.877001e-02,(49:7.013049e-02,50:1.577842e-01):1.411048e-02):1.611538e-02):2.636706e-02,46:3.250590e-02):2.583836e-02):1.314778e-01):2.143763e-02):1.526416e-01,(30:5.960224e-03,31:3.221566e-02):5.967122e-02):1.230521e-02):9.928660e-02,(27:8.944664e-03,((26:2.104009e-02,29:8.634671e-02):4.212585e-02,28:5.830613e-02):6.205629e-02):1.959229e-01):1.270125e-01,((21:8.047742e-03,(17:1.886014e-02,((18:2.573561e-02,((((13:1.498606e-02,(12:2.920400e-02,11:2.562340e-02):5.180094e-02):1.204751e-01,(15:2.846585e-03,14:7.362360e-03):8.375506e-02):1.431757e-01,(8:1.022749e-02,(((6:6.853341e-03,(7:1.141255e-02,4:1.163021e-02):9.081646e-03):4.687125e-03,9:4.536846e-02):1.541460e-02,5:5.123446e-04):4.384363e-03):3.633917e-02):1.651065e-02,10:2.742561e-02):1.581630e-02):1.660942e-02,(19:3.209015e-04,(20:2.106030e-02,16:1.629672e-02):5.594881e-02):1.542609e-02):1.428437e-02):1.435850e-01):1.459975e-02,22:1.528496e-02):9.773346e-02):1.531678e-01,(3:2.661450e-02,2:7.195613e-03):1.596378e-01,1:1.884169e-01);
   tree gen.278000 = [&U] ((((27:2.547198e-02,(28:6.688637e-02,(29:8.240003e-02,26:6.273949e-03):6.416853e-02):5.474657e-02):2.227642e-01,(((40:1.413172e-02,(42:2.241029e-02,(41:5.914036e-03,(((46:3.819166e-02,((43:5.482235e-03,44:1.709854e-02):7.549381e-04,45:6.934219e-03):5.047141e-02):2.571555e-02,(47:1.019241e-02,(49:4.087298e-02,48:2.955323e-02):1.692261e-02):5.302855e-02):1.051951e-02,50:1.596114e-01):8.358721e-02):2.449464e-02):3.953768e-02):1.684778e-01,(30:1.563183e-02,31:2.530659e-02):8.664710e-02):1.342504e-02,(((((34:1.343062e-02,35:1.596522e-02):3.104692e-02,((36:6.214775e-03,37:3.571933e-03):3.609067e-02,(39:1.914854e-02,38:9.073577e-03):2.770634e-02):8.173575e-02):1.140327e-01,33:2.072282e-02):1.213176e-01,((24:1.926045e-02,25:1.336347e-02):5.616452e-03,23:4.505251e-02):1.339862e-01):1.354653e-01,32:1.127510e-02):7.000174e-02):6.873918e-02):1.008461e-01,((21:7.729476e-04,((17:1.810849e-02,(18:1.282013e-02,(((8:1.367506e-02,((6:1.219185e-02,((9:3.899836e-02,4:1.278215e-02):8.273692e-03,7:7.198142e-03):1.053817e-02):6.425551e-03,5:3.807959e-03):3.730720e-02):4.555656e-03,((12:1.492555e-02,(11:4.861328e-02,13:3.623088e-02):1.421401e-03):1.025633e-01,(15:3.309378e-03,14:2.999828e-03):2.803378e-02):1.140190e-01):3.631778e-02,10:6.547270e-02):7.130878e-02):2.369688e-02):1.082822e-02,((20:1.886909e-02,16:2.887469e-02):9.332959e-03,19:4.946668e-03):1.801087e-02):1.419900e-01):9.300740e-03,22:1.120869e-02):6.925582e-02):9.056122e-02,(3:3.213512e-02,2:3.546383e-03):4.827453e-02,1:1.503414e-01);
   tree gen.280000 = [&U] (((((((((12:2.067606e-02,11:2.292602e-02):5.651333e-02,13:1.798535e-02):8.446298e-02,(15:1.321500e-03,14:3.701898e-03):9.660748e-02):1.051959e-01,((20:8.384356e-03,16:4.369216e-02):3.441022e-02,(19:3.306924e-02,((((9:4.163607e-02,((((5:8.487723e-03,8:2.788420e-02):1.641574e-02,4:7.207651e-03):2.139877e-02,7:2.195246e-02):5.367419e-04,6:6.878304e-03):5.244357e-02):3.525202e-02,10:2.492108e-02):5.188834e-02,18:1.507620e-02):1.475422e-03,17:1.197655e-01):3.668887e-02):2.016278e-02):6.114885e-02):8.932487e-02,21:2.499000e-03):2.003123e-02,22:1.109597e-03):5.667359e-02,(((((((35:2.310500e-02,34:2.071756e-02):4.746185e-03,((36:1.797546e-03,37:3.718243e-02):1.026961e-02,(39:3.555028e-02,38:5.263936e-03):5.792157e-02):1.497303e-01):1.262583e-01,33:3.457527e-02):4.936405e-02,(23:5.661956e-03,(25:7.631332e-03,24:1.886149e-02):6.844832e-02):1.403976e-01):9.969304e-02,32:2.489300e-03):4.224384e-02,((27:1.226127e-01,(29:1.279264e-01,28:1.180220e-01):5.083859e-03):2.710408e-02,26:1.452322e-02):2.910853e-01):1.524287e-02,((40:1.486696e-02,((42:4.864405e-02,(((47:4.629322e-02,(49:1.019031e-01,(50:2.111278e-01,48:4.659271e-02):1.674253e-03):9.820664e-03):2.187196e-02,46:2.797651e-02):2.567672e-02,((44:1.487280e-02,45:1.094162e-02):9.501976e-04,43:3.019958e-03):1.191979e-01):6.760754e-02):1.238084e-03,41:4.562691e-03):2.926146e-02):2.369143e-01,(30:3.649487e-03,31:2.905825e-02):2.732616e-01):3.418552e-02):1.625516e-01):1.862552e-01,2:1.225157e-02):4.711734e-02,3:1.800278e-02,1:1.843908e-01);
   tree gen.282000 = [&U] ((((21:1.326832e-02,22:4.201510e-03):3.377616e-02,(((20:1.737981e-02,((18:4.169897e-03,17:6.093424e-02):3.674151e-02,(((8:1.920663e-02,(((4:3.399041e-02,(9:6.526454e-02,7:1.233481e-03):8.335809e-03):1.462004e-02,6:2.278662e-02):1.757251e-02,5:4.337281e-03):3.451620e-02):1.888189e-02,10:1.313448e-02):1.386153e-02,((11:7.574842e-03,(12:2.922031e-03,13:2.387218e-02):1.212103e-03):1.019359e-01,(15:1.101350e-04,14:2.791782e-04):1.084780e-01):2.037519e-01):3.838178e-02):7.889346e-02):4.594654e-04,19:2.990113e-02):4.884736e-04,16:1.556204e-02):1.405566e-01):7.095621e-02,(((((33:1.714353e-02,((35:1.630422e-02,34:1.867063e-02):4.046913e-02,((36:2.882902e-03,37:4.008862e-03):2.497987e-02,(39:1.260686e-02,38:1.048399e-02):6.743988e-02):9.806259e-02):1.368938e-01):1.000222e-01,((24:1.905602e-02,25:3.129161e-03):1.304395e-02,23:6.412707e-02):3.273350e-01):1.578394e-01,32:6.894184e-02):2.058697e-01,((40:3.497742e-02,(41:2.420316e-02,(42:5.142986e-02,((((44:1.560933e-02,45:2.571094e-04):1.591663e-02,43:5.562338e-03):4.721063e-02,(46:1.633835e-02,(47:3.359065e-02,(48:5.181147e-02,49:5.009429e-02):2.731049e-02):3.707414e-02):3.662050e-03):6.693964e-02,50:1.569305e-01):6.416097e-02):2.815505e-04):7.897687e-02):1.783779e-01,(30:2.040044e-02,31:2.835841e-02):4.878449e-02):7.096251e-02):2.860832e-02,(29:7.652244e-02,((28:5.368327e-02,27:1.041512e-01):6.115319e-02,26:4.191700e-02):2.491812e-02):8.461565e-02):1.053035e-01):2.767510e-02,(3:3.248859e-02,2:5.389549e-02):4.610679e-02,1:1.571119e-01);
   tree gen.284000 = [&U] ((3:5.286060e-02,2:3.440590e-03):7.913215e-02,(((((19:3.215896e-03,(17:5.487228e-02,(18:1.928344e-03,((9:1.649694e-02,((6:3.310234e-02,(5:7.195807e-03,8:4.545346e-02):5.400978e-03):4.432242e-03,(4:3.580969e-04,7:9.672491e-03):2.797099e-02):5.687501e-02):6.306619e-02,10:6.831525e-03):4.255562e-02):2.310791e-02):3.365481e-02):2.718408e-02,(16:2.354052e-02,20:4.115968e-03):1.838751e-02):1.078266e-01,((13:1.571306e-03,(12:5.288322e-02,11:3.233360e-02):2.754362e-02):7.177032e-02,(15:6.724239e-03,14:7.174521e-03):1.056882e-01):5.794631e-02):5.428384e-02,(21:2.247453e-02,22:1.085712e-03):3.943708e-02):7.286489e-02,(((30:5.246028e-03,31:3.342429e-02):1.354962e-01,(40:3.087041e-03,(42:2.212638e-02,(((46:3.870592e-02,(((49:2.169723e-03,50:2.374322e-01):1.405537e-02,48:7.667908e-02):1.244164e-02,47:1.383834e-02):7.528354e-02):6.136115e-03,((44:1.991041e-02,43:1.798293e-02):1.015748e-02,45:7.975661e-03):7.720990e-02):7.789917e-02,41:3.788072e-02):2.988947e-02):3.219953e-02):2.177511e-01):3.069340e-03,(((26:1.718875e-02,(29:1.954732e-01,28:9.103581e-02):4.160881e-02):1.916091e-02,27:5.622218e-02):2.250756e-01,(((23:6.697597e-02,(25:1.766944e-02,24:2.286329e-02):6.028718e-02):1.477374e-01,(((35:6.455660e-03,34:4.900560e-02):7.863272e-03,((36:6.207690e-03,(39:1.724963e-02,38:2.393756e-02):4.415015e-02):1.364438e-02,37:6.093234e-03):5.838570e-02):1.529767e-01,33:2.706826e-02):2.454506e-02):1.087806e-01,32:1.439331e-02):9.135277e-02):5.122985e-02):1.222102e-01):8.894297e-02,1:2.395127e-01);
   tree gen.286000 = [&U] (((((31:4.290644e-02,30:1.479409e-04):2.217270e-01,(40:2.612181e-03,(((50:2.272252e-01,(47:4.736937e-02,(49:4.458322e-02,48:8.954377e-02):1.211250e-02):2.657302e-02):1.118618e-02,((43:1.328980e-02,(44:4.408877e-02,45:7.075409e-03):6.239445e-03):8.296173e-02,46:1.664429e-02):2.901360e-02):8.097069e-02,(41:2.769372e-02,42:7.873185e-02):5.954062e-02):4.754442e-02):1.815719e-01):9.109190e-02,((29:9.155592e-02,(26:2.719543e-02,(28:4.652079e-02,27:1.292427e-01):1.310207e-02):3.108873e-02):2.233133e-01,((((34:1.821793e-02,(((39:6.773607e-03,38:4.675232e-02):3.094053e-02,(37:1.210789e-02,36:7.881942e-03):1.615154e-02):2.838883e-01,35:2.531870e-03):6.833879e-03):1.282345e-01,33:2.644857e-02):3.476845e-02,(23:1.281102e-01,(25:1.841782e-02,24:3.752229e-02):8.239016e-02):2.649280e-01):1.104724e-01,32:7.354733e-02):3.639347e-02):2.032976e-01):2.149120e-01,(21:3.766804e-03,((((14:1.454720e-02,15:1.666491e-02):5.665390e-02,(13:4.217876e-02,(12:3.824365e-03,11:2.697717e-02):1.241576e-02):4.534228e-02):1.140424e-01,(((19:3.755050e-03,((((9:3.754498e-02,((((6:9.778767e-02,7:1.867441e-02):2.419328e-03,4:6.434479e-04):7.179512e-02,8:2.481398e-02):2.305847e-02,5:5.062084e-02):5.239742e-02):4.132573e-02,10:5.912190e-04):8.541295e-02,18:3.999060e-03):1.416969e-02,17:4.541313e-02):7.245718e-03):3.449184e-02,16:3.445584e-02):5.532629e-03,20:2.084583e-02):9.701099e-02):7.052316e-02,22:1.834005e-02):4.927991e-03):1.288045e-01):1.898366e-01,(3:2.304315e-02,2:5.197482e-02):2.503994e-01,1:1.416360e-01);
   tree gen.288000 = [&U] ((3:5.559006e-02,2:1.097676e-02):5.144850e-02,(((21:8.942515e-03,22:1.224745e-02):3.580267e-02,(((((((9:3.526752e-02,((8:7.893458e-02,5:4.525573e-03):1.613319e-02,((7:4.298965e-03,6:2.045507e-02):3.380876e-02,4:2.603357e-03):1.449544e-02):2.273441e-02):3.791882e-02,10:2.048940e-02):5.430870e-02,17:8.239355e-02):1.104986e-03,18:2.187877e-03):4.207023e-02,19:1.040030e-02):2.173972e-02,(16:2.557992e-02,20:1.145724e-02):4.287952e-02):1.042172e-01,((13:8.796582e-03,(12:4.369897e-02,11:1.285212e-02):2.640438e-02):1.533005e-01,(15:7.983558e-03,14:2.048766e-02):9.402182e-02):4.191490e-02):5.407762e-02):1.285677e-01,((30:2.871295e-02,31:1.339285e-02):1.091189e-01,((40:4.392052e-02,(((((44:6.167613e-02,(43:8.554105e-03,45:8.986907e-03):4.722174e-03):5.033645e-02,(((49:2.255358e-02,50:2.481855e-01):1.278707e-02,48:5.183785e-02):4.867129e-02,47:6.446363e-03):2.485553e-02):6.800544e-02,46:3.100560e-02):8.710281e-02,41:2.512134e-03):1.110399e-03,42:4.851917e-02):9.976249e-02):1.861484e-01,((27:6.000775e-02,(29:7.667816e-02,(26:2.759755e-02,28:4.698663e-02):1.960215e-02):4.729224e-02):2.054005e-01,((((35:5.586175e-03,34:1.506837e-02):6.398736e-02,(37:4.866590e-02,((39:7.084153e-03,38:2.766992e-02):7.521267e-02,36:6.489955e-03):1.003430e-03):2.422726e-01):7.580153e-02,(((24:2.336422e-02,23:1.171999e-01):6.637943e-04,25:6.730170e-04):2.366154e-01,33:1.366637e-02):2.147101e-02):1.148808e-01,32:3.769659e-02):5.590329e-02):2.713211e-02):5.612158e-02):1.112281e-01):9.733188e-02,1:1.605268e-01);
   tree gen.290000 = [&U] (((((((33:1.985701e-02,(((35:1.745199e-02,34:1.156775e-02):2.129309e-02,((39:1.690296e-02,38:2.276638e-02):5.090537e-02,(37:9.530863e-03,36:1.231332e-02):2.853460e-02):1.304979e-01):7.974600e-02,(23:7.281395e-03,(25:7.935898e-03,24:1.363509e-02):6.961932e-02):2.338366e-01):4.342550e-02):2.056586e-01,32:8.705518e-03):7.421159e-02,((((((48:5.317292e-02,49:4.240097e-02):5.760375e-02,50:1.708404e-01):2.415486e-02,47:4.779069e-03):7.327440e-03,(46:1.507496e-02,(44:3.827945e-02,(43:8.316451e-03,45:1.466777e-03):2.531177e-03):5.674264e-02):2.230328e-02):5.085230e-02,(41:1.275142e-02,42:2.432524e-02):1.183831e-02):8.345146e-02,40:2.083273e-02):2.383148e-01):5.554125e-02,((29:6.755007e-02,(27:5.956132e-02,(28:8.510056e-02,26:1.535524e-02):3.320713e-02):3.985757e-02):1.194241e-01,(31:7.813953e-03,30:4.984218e-02):5.805767e-02):2.742245e-02):1.581652e-01,((21:1.940262e-02,22:2.295504e-03):4.495322e-02,(((14:6.248405e-03,15:1.223974e-03):3.714715e-02,((11:1.339306e-02,13:4.184826e-02):1.496914e-03,12:1.333429e-02):5.917452e-02):1.034190e-01,((19:3.995809e-02,(17:2.867503e-02,(18:2.139473e-04,((((((7:2.357643e-03,4:1.659532e-03):1.708592e-02,6:2.060015e-03):1.629840e-02,5:1.159702e-02):1.510694e-02,8:1.635074e-02):4.917396e-02,9:3.570999e-03):6.232760e-02,10:2.783761e-03):4.435166e-02):1.067708e-02):3.751185e-02):2.369570e-02,(16:5.671394e-03,20:1.755781e-02):5.403660e-03):1.439345e-01):4.868166e-02):4.907286e-02):1.327203e-01,2:4.583652e-03):2.067447e-02,3:1.689040e-02,1:1.621051e-01);
   tree gen.292000 = [&U] (((((((42:9.855219e-02,((((48:5.192385e-02,49:5.877426e-02):5.613362e-02,47:3.594406e-03):1.242422e-02,50:2.460670e-01):4.775750e-02,(46:6.587738e-02,((43:2.255705e-02,45:7.640090e-03):2.390954e-03,44:2.038015e-02):8.552212e-02):3.540366e-02):5.113656e-02):1.089964e-03,41:4.391145e-02):5.915754e-02,40:3.636299e-02):1.796903e-01,(31:2.785102e-02,30:2.082162e-03):1.342866e-01):4.284717e-03,((((((((36:2.397811e-02,(39:2.585210e-03,38:1.668156e-02):4.530872e-02):1.973841e-02,37:1.555863e-02):1.563579e-01,35:1.209764e-03):6.139248e-02,34:1.949237e-02):1.188762e-01,(23:2.299833e-02,(25:1.113765e-02,24:1.567859e-03):6.189261e-02):1.757446e-01):2.081955e-03,33:5.432182e-02):1.133603e-01,32:2.368119e-02):6.383653e-02,((29:1.000616e-01,26:6.162606e-02):1.763817e-03,(27:8.678831e-02,28:2.135907e-01):3.887527e-02):1.704681e-01):6.270394e-02):1.628062e-01,(22:2.086495e-02,(21:1.963912e-02,(((14:8.769337e-03,15:1.172000e-02):2.165527e-01,(13:1.716752e-02,(11:2.305476e-02,12:4.443979e-03):2.328435e-02):1.210228e-01):7.120753e-02,((20:1.318219e-02,16:1.373409e-02):1.673981e-02,(19:1.423838e-02,(17:5.574708e-02,((((6:2.494832e-02,(7:2.420110e-02,(4:1.690132e-03,(5:3.416348e-03,8:3.492402e-02):3.615966e-02):1.964051e-02):6.279947e-03):1.581197e-02,9:3.566902e-03):4.106389e-02,10:1.895230e-02):4.808487e-02,18:1.718260e-02):1.271820e-02):1.844126e-02):4.354805e-02):1.120181e-01):1.167978e-01):1.808807e-02):1.437218e-01):1.830965e-01,(2:4.715107e-04,3:4.921700e-02):7.880656e-02,1:2.197177e-01);
   tree gen.294000 = [&U] ((2:1.107959e-03,3:3.937712e-02):1.571591e-02,((22:8.543761e-03,(21:5.697911e-03,(((16:2.598437e-02,(19:6.255657e-03,((18:1.275256e-03,((8:8.305155e-03,(((6:4.161368e-03,7:5.637516e-03):4.196932e-03,(4:4.383461e-02,5:4.453509e-02):2.074298e-02):4.750181e-02,9:3.779479e-02):1.391025e-02):7.782526e-02,10:9.678482e-03):1.187728e-01):6.613351e-03,17:6.424760e-02):4.138150e-02):9.611989e-02):3.391014e-03,20:5.323807e-03):1.040045e-01,((14:1.959707e-02,15:6.089239e-03):8.077115e-02,(13:9.107509e-03,(11:1.661074e-02,12:4.282212e-02):3.930275e-02):1.212132e-01):2.473975e-01):1.463123e-01):7.804574e-03):1.963413e-01,((((31:1.284023e-02,30:6.362722e-03):1.737859e-01,(28:7.501648e-02,(27:1.036182e-01,(26:2.158076e-02,29:1.148122e-01):6.280970e-03):3.295819e-02):2.459094e-01):2.962275e-04,(((41:4.143489e-02,42:1.009827e-01):1.482178e-02,(((44:1.358966e-02,(43:2.683975e-03,45:1.308240e-02):3.375320e-04):8.491563e-02,(((49:2.152387e-02,48:8.708734e-02):2.295630e-02,50:2.709368e-01):4.393525e-02,47:4.504266e-04):2.245688e-02):4.330792e-02,46:3.914787e-02):4.711226e-02):3.843567e-02,40:1.449362e-02):2.705173e-01):8.872411e-03,((33:5.832263e-02,((23:2.666040e-02,(25:4.228914e-03,24:3.245251e-02):1.433037e-02):3.198534e-01,(34:1.267992e-02,(35:1.412794e-02,((36:9.873473e-03,(39:2.969993e-03,38:2.204977e-02):3.987083e-02):1.058909e-03,37:1.675509e-02):1.754515e-01):1.606341e-02):2.361484e-01):3.272968e-04):1.509917e-01,32:1.286930e-02):1.359634e-01):1.304530e-01):1.501672e-01,1:2.527273e-01);
   tree gen.296000 = [&U] ((3:1.740533e-02,2:2.055079e-02):1.470576e-02,(((21:2.336827e-02,22:3.862206e-04):1.570468e-01,(((13:1.761049e-02,(11:5.423729e-02,12:1.975800e-02):1.983677e-02):2.187487e-01,(15:1.519057e-02,14:1.600722e-03):8.284195e-02):6.399614e-02,(10:1.523483e-02,((18:1.571059e-02,(((16:2.653178e-02,20:1.235571e-02):5.049367e-02,19:2.934263e-02):4.781123e-03,17:9.595348e-03):4.871648e-02):6.110450e-02,((((7:1.462656e-04,6:2.279066e-02):2.000014e-02,4:3.400090e-03):2.052581e-02,(8:4.342777e-02,5:6.652917e-04):1.054343e-03):3.212668e-02,9:6.797488e-03):4.218471e-02):6.365675e-03):1.368412e-01):7.628377e-02):1.359787e-01,((30:1.605107e-02,31:1.385407e-02):8.778927e-02,((32:8.033248e-03,(((25:4.916860e-03,24:4.394881e-02):2.231090e-02,23:6.933624e-02):2.193351e-01,(((35:1.264130e-02,((37:9.443713e-04,36:3.952241e-02):4.142653e-02,(39:1.235109e-03,38:4.225747e-03):2.774404e-02):1.276783e-01):8.262154e-03,34:4.174631e-02):7.614568e-02,33:3.379979e-02):6.192859e-02):1.061131e-01):8.071584e-02,((40:1.800609e-02,((41:1.765065e-02,42:2.996660e-02):3.839522e-02,(50:2.069739e-01,((46:7.476194e-02,((49:4.234271e-02,48:1.807032e-02):1.875248e-02,47:1.594696e-02):2.086560e-02):5.678672e-03,((43:6.534451e-03,44:6.648732e-03):9.414523e-04,45:3.909363e-03):7.688564e-02):1.657549e-02):6.671646e-02):3.491757e-02):9.291968e-02,(29:3.887272e-02,((27:1.502096e-01,28:3.323282e-02):3.576520e-02,26:2.535769e-02):3.057446e-02):1.603592e-01):7.232548e-02):6.252283e-02):2.286503e-02):1.731016e-01,1:1.252451e-01);
   tree gen.298000 = [&U] ((2:2.377822e-02,3:6.341683e-02):3.719927e-02,(((31:4.587816e-02,30:8.260438e-03):7.569310e-02,(((32:4.341639e-03,((((34:8.600145e-03,((36:2.425880e-02,(38:1.309315e-02,39:1.587072e-02):3.387932e-02):7.097732e-03,37:1.954932e-02):1.398077e-01):3.065945e-02,35:2.151562e-02):1.224235e-01,(23:3.201927e-02,(24:3.799046e-02,25:3.264483e-03):1.906364e-02):2.410371e-01):2.994111e-02,33:6.302249e-03):9.876990e-02):1.308026e-01,(29:4.763402e-02,((28:6.755210e-02,27:4.636638e-02):2.780125e-02,26:4.714755e-02):5.289133e-02):1.357097e-01):1.990441e-02,(50:2.024539e-01,(40:3.654400e-03,((41:1.459688e-02,42:1.050094e-01):2.901446e-02,(((45:1.255044e-02,44:1.557083e-02):3.782187e-03,43:6.423064e-04):6.121650e-02,(46:2.614287e-02,(49:3.670298e-02,(48:5.164640e-02,47:2.145273e-02):6.828256e-04):4.299832e-02):2.327200e-02):1.097412e-01):2.544644e-02):1.305786e-01):6.869003e-02):8.965096e-02):1.462288e-01,(22:4.064861e-03,(21:2.692156e-02,(((13:1.675472e-02,(12:2.070561e-02,11:1.187932e-02):3.252279e-02):6.338911e-02,(15:1.788733e-02,14:1.761880e-03):1.296360e-01):1.387642e-01,((((20:9.380490e-03,19:4.662609e-02):2.623052e-03,16:1.776846e-02):5.808788e-02,(18:8.391296e-03,17:4.656078e-02):1.707238e-02):4.227326e-02,(10:1.423921e-02,((((6:6.590964e-03,(7:2.678360e-03,4:2.467976e-02):1.391421e-02):4.228896e-02,5:5.568032e-05):3.160813e-02,8:1.456879e-02):1.246485e-02,9:1.247863e-02):8.896506e-02):6.598743e-03):9.778177e-02):9.713956e-02):3.938409e-03):1.551374e-01):2.985107e-02,1:1.799872e-01);
   tree gen.300000 = [&U] ((3:1.890347e-02,2:9.477131e-03):2.993987e-02,(((((15:2.889286e-04,14:5.544609e-03):4.659789e-02,((12:1.692243e-02,11:2.341135e-02):2.754795e-02,13:1.538650e-03):7.677526e-02):3.492662e-02,(((8:1.234482e-02,((4:4.007035e-02,((9:3.834892e-02,7:6.823377e-03):1.708566e-02,6:9.097678e-03):1.156038e-02):3.390544e-02,5:4.303564e-04):4.346160e-02):1.741052e-02,10:7.884168e-03):3.564227e-02,((19:1.014817e-02,(16:9.756214e-03,20:1.172770e-02):5.974929e-02):6.809206e-02,(18:4.723909e-03,17:2.799522e-02):3.851979e-03):8.386087e-02):1.150419e-01):9.417591e-02,(22:5.322496e-04,21:1.022877e-02):1.245418e-02):4.667424e-02,((((28:2.054714e-02,27:9.073024e-02):3.899322e-02,29:4.216197e-02):4.599834e-02,26:8.480414e-03):9.420082e-02,((30:8.375218e-03,31:1.508845e-02):1.162076e-01,((32:7.979551e-03,(((25:1.850255e-03,24:1.987343e-02):8.396991e-02,23:1.928827e-02):1.219093e-01,((34:2.244539e-02,(((39:5.253286e-03,38:2.609771e-04):1.721481e-02,(37:9.939264e-03,36:1.215244e-02):3.758850e-02):1.300328e-01,35:8.282643e-03):1.234196e-02):1.062198e-01,33:6.959856e-02):8.030828e-03):7.683230e-02):1.255237e-01,(40:1.751305e-03,((41:7.333498e-03,42:2.798963e-02):5.631533e-02,((46:2.452622e-02,((44:1.743919e-02,43:1.956528e-02):5.516714e-03,45:6.532112e-03):6.877831e-02):5.310923e-03,((50:1.370905e-01,(48:1.865052e-02,49:1.675015e-02):6.291942e-03):1.491246e-03,47:1.849401e-02):8.499426e-03):5.824725e-02):1.321791e-02):1.688988e-01):1.971427e-02):1.646161e-02):1.253060e-01):1.317545e-01,1:1.692814e-01);
   tree gen.302000 = [&U] ((2:5.532782e-04,3:3.484678e-02):8.751088e-02,((((((((((((6:1.484933e-02,(7:6.065576e-02,4:3.710317e-03):2.167299e-02):3.544301e-02,5:2.685697e-03):1.912262e-02,8:1.336854e-02):5.694439e-02,9:3.150061e-02):3.348956e-02,10:1.214109e-03):2.629126e-02,18:9.172011e-03):1.802531e-02,17:2.208954e-02):2.705742e-02,19:2.065306e-03):1.328843e-02,(16:1.582843e-02,20:4.520014e-03):2.241161e-03):9.538599e-02,((14:1.127200e-02,15:3.145068e-03):8.119048e-02,((12:1.725511e-02,11:2.155573e-02):9.817449e-03,13:1.636759e-02):1.178838e-01):6.968876e-02):1.021576e-01,(22:3.767494e-03,21:7.910153e-03):9.763677e-03):1.233292e-01,((50:8.162624e-02,(((42:2.905060e-02,41:3.070848e-03):2.948756e-04,((44:4.313091e-03,(43:8.653367e-04,45:3.300394e-03):4.278302e-03):6.417615e-02,(46:1.819766e-02,(47:4.475785e-03,(49:7.164199e-02,48:4.010417e-02):2.431396e-02):4.048980e-02):5.563136e-03):6.730696e-02):7.607790e-02,40:1.146172e-02):9.895344e-02):1.238820e-01,((31:1.063727e-02,30:1.949889e-02):1.272212e-01,((27:2.574315e-02,((26:4.709011e-02,28:7.688264e-02):2.170343e-03,29:7.695576e-02):3.497713e-02):1.324660e-01,(((33:1.356550e-02,((35:6.176438e-03,((36:1.338517e-02,37:8.139003e-03):2.421382e-02,(38:4.783822e-03,39:5.280707e-03):2.235630e-02):1.505213e-01):7.634565e-02,34:3.026947e-03):1.012038e-01):1.831910e-02,(23:1.575390e-02,(25:1.842528e-03,24:1.273293e-02):2.336394e-02):2.313074e-01):1.067155e-01,32:1.640461e-02):1.243459e-01):4.084006e-02):1.096466e-03):1.248231e-01):8.951190e-02,1:1.476200e-01);
   tree gen.304000 = [&U] ((2:1.377275e-02,3:4.086782e-02):1.034579e-01,(((31:2.653431e-02,30:1.470057e-02):4.650741e-02,(((((40:3.905868e-02,(((48:5.096537e-02,(47:5.030658e-02,49:4.359738e-02):1.546578e-02):6.733818e-02,50:1.460132e-01):3.196669e-02,(((45:7.850857e-03,43:1.755657e-02):3.700590e-03,44:6.495029e-03):4.197782e-02,46:1.971809e-02):1.881640e-02):3.305573e-02):5.643902e-02,41:1.919883e-02):1.811142e-02,42:1.234479e-03):3.105811e-01,((((24:3.734502e-02,25:5.824597e-03):3.559399e-02,23:3.254552e-02):1.334854e-01,(33:1.947743e-02,(35:1.826169e-02,((36:9.021014e-02,((38:4.400167e-02,39:6.618222e-03):3.224084e-02,37:4.039926e-02):2.538542e-03):1.244202e-01,34:4.253011e-03):9.606740e-03):1.339686e-01):6.649695e-03):2.379362e-01,32:1.402108e-03):8.321984e-02):5.294410e-02,((28:1.099350e-01,27:5.046728e-02):7.914380e-02,(26:1.839416e-02,29:1.111359e-01):7.239920e-03):3.696929e-01):1.391770e-01):1.501718e-01,((((15:1.718917e-02,14:4.190053e-03):9.863758e-02,(13:1.303719e-02,(12:4.089049e-02,11:3.193503e-02):1.086142e-02):1.152674e-01):1.364137e-01,(16:1.877726e-02,((19:4.653969e-03,((17:4.850379e-02,(((((6:6.696943e-03,7:8.202781e-03):2.442118e-03,4:1.239628e-02):1.730411e-02,5:8.497062e-03):4.125765e-02,(9:7.204147e-03,8:3.792145e-02):3.238537e-02):5.033365e-02,10:4.584166e-02):5.945304e-02):9.481579e-04,18:8.393440e-03):4.517798e-02):5.494872e-02,20:2.037195e-02):8.370950e-03):4.248000e-02):1.131422e-01,(21:1.850807e-02,22:3.580085e-03):6.847255e-02):1.152176e-01):2.063492e-02,1:2.172712e-01);
   tree gen.306000 = [&U] ((2:1.083029e-02,((((((((((36:4.206969e-02,37:3.294563e-03):3.040263e-02,(38:1.076881e-02,39:1.674177e-03):1.177745e-02):9.963292e-02,(35:2.237347e-02,34:4.548836e-02):1.170801e-02):1.262639e-01,33:4.238161e-02):6.072276e-02,((24:2.870682e-02,25:1.087146e-02):5.177580e-02,23:6.297563e-02):2.608781e-01):1.348925e-01,((26:2.599312e-02,(29:6.903454e-02,28:1.189478e-01):2.757929e-02):8.965410e-02,27:3.343649e-02):2.375025e-01):4.244183e-02,32:5.623214e-02):1.042890e-01,(31:1.309519e-02,30:1.321799e-02):1.044372e-01):4.848244e-02,(((42:6.498398e-02,41:3.812151e-02):3.303461e-02,((((43:8.688801e-03,(45:4.024650e-03,44:1.186382e-02):5.303102e-03):1.091848e-01,((49:3.366280e-02,48:4.021770e-02):1.630097e-02,47:8.412388e-03):4.951475e-02):8.547362e-03,46:4.955520e-02):6.878165e-02,50:1.455615e-01):2.826177e-02):1.535999e-02,40:2.866310e-02):1.858246e-01):1.563409e-01,(22:9.073936e-03,(21:4.104301e-03,(((15:4.973016e-03,14:2.497737e-02):8.721223e-02,((12:1.881935e-02,13:5.719984e-02):9.140041e-03,11:2.580934e-02):4.060743e-02):1.216577e-01,(16:5.118593e-02,(20:2.599943e-02,(19:2.788192e-02,(17:3.219193e-02,(18:8.345550e-03,((((((6:2.942861e-03,7:1.871396e-03):1.474986e-02,4:1.066050e-02):1.721777e-02,5:2.772901e-03):1.557935e-02,8:1.816202e-03):2.822785e-02,9:1.194543e-03):1.753213e-02,10:5.027082e-03):1.317406e-01):1.136485e-02):5.311037e-02):3.743272e-02):6.676633e-03):9.360504e-02):9.007073e-02):4.028427e-02):4.313419e-02):2.585666e-01):1.614312e-02,3:2.778606e-03,1:2.914677e-01);
   tree gen.308000 = [&U] ((((30:9.494933e-03,31:5.445999e-03):4.475375e-02,(((29:6.400626e-02,(26:2.550980e-05,(27:7.815312e-02,28:5.611148e-02):3.292533e-02):9.745844e-03):9.905456e-02,(40:1.713533e-02,(41:2.713194e-02,(42:3.608405e-02,(((43:1.749283e-03,45:2.730334e-03):6.002845e-03,44:2.635343e-02):4.392322e-02,((47:9.534224e-03,((49:3.338497e-02,50:1.563174e-01):2.405101e-02,48:3.769443e-02):3.649880e-02):5.116656e-02,46:6.544295e-03):6.463471e-03):7.671776e-02):2.601159e-03):4.503938e-02):1.520125e-01):1.907757e-02,(32:7.093646e-03,(33:4.763518e-02,(((35:1.521372e-03,((37:2.270128e-03,(39:8.563983e-03,38:3.079674e-03):5.190437e-02):5.015516e-03,36:1.376041e-02):1.481611e-01):8.072796e-03,34:1.263068e-02):6.503330e-02,((25:8.738944e-03,24:2.978440e-02):7.501341e-03,23:4.363719e-02):1.147377e-01):1.566347e-02):9.502350e-02):9.819995e-02):6.257421e-02):1.087684e-01,(((((11:6.759364e-03,12:1.614373e-02):1.259095e-02,13:2.084013e-02):1.054777e-01,(14:9.238150e-03,15:4.800962e-03):3.384003e-02):7.085454e-02,(16:2.248967e-02,(((((((8:2.933025e-02,(5:6.336318e-04,((7:5.024373e-03,4:7.327787e-03):1.902775e-02,6:8.936309e-03):9.370639e-03):1.656885e-03):4.730695e-02,9:5.286489e-03):1.255707e-02,10:1.113099e-02):3.210199e-02,17:4.737944e-02):4.008553e-04,18:8.584841e-03):4.358570e-02,19:1.362645e-02):1.288991e-02,20:1.415600e-02):1.075789e-02):3.970526e-02):4.220270e-02,(21:7.874768e-03,22:7.726957e-03):6.125642e-02):5.571967e-02):3.009246e-02,(2:3.763265e-03,3:2.141203e-02):9.517060e-02,1:1.836703e-01);
   tree gen.310000 = [&U] ((2:1.226959e-02,3:1.041617e-02):8.332649e-02,((((((9:5.367213e-02,(5:9.218273e-03,(4:7.379067e-03,(6:5.526788e-03,7:6.340675e-03):1.627947e-02):2.470107e-02):7.884653e-03):2.182619e-02,8:1.861093e-02):4.466373e-02,((18:1.141036e-02,(17:3.787086e-02,(19:3.597479e-03,(16:2.312766e-02,20:1.512696e-02):2.348930e-02):5.485731e-02):2.692413e-02):3.107167e-02,10:1.325766e-02):3.437474e-02):1.203075e-01,(((12:3.354735e-02,11:1.604306e-02):7.399778e-03,13:2.013412e-02):1.310839e-01,(14:4.051403e-03,15:1.498118e-02):8.357080e-02):4.370113e-02):1.317711e-01,(21:1.036184e-02,22:2.290117e-03):1.077780e-02):1.264308e-01,((((23:6.385122e-02,25:9.200046e-04):2.238975e-03,24:2.998428e-02):1.860366e-01,(((26:4.213159e-04,(27:8.785548e-02,28:5.641682e-02):1.946859e-02):6.607569e-02,29:6.849743e-02):9.578749e-02,((50:9.317058e-02,(((((45:2.905416e-03,43:7.453738e-03):3.515606e-03,44:1.038734e-02):2.999460e-02,46:4.148981e-02):1.144352e-02,((48:4.217832e-02,49:2.513346e-02):1.012172e-02,47:2.601749e-03):2.043994e-02):1.983349e-02,(40:3.074214e-02,(41:7.409566e-03,42:5.279322e-02):1.155875e-02):2.754239e-02):9.851744e-02):1.716123e-01,(((34:3.175163e-03,(((37:1.453144e-02,36:4.968759e-03):8.458739e-03,(38:3.989338e-03,39:2.893597e-02):1.199849e-02):1.157715e-01,35:1.306241e-02):4.312136e-02):9.026743e-02,33:1.162337e-02):1.062381e-01,32:7.014469e-03):4.666229e-02):2.913122e-02):9.913348e-02):5.977778e-02,(31:1.162291e-02,30:1.179108e-02):6.875392e-02):1.491286e-01):5.004673e-02,1:1.441950e-01);
   tree gen.312000 = [&U] ((3:3.207131e-02,2:1.588525e-03):8.476826e-02,(((((23:2.027220e-02,(24:1.688837e-02,25:1.559170e-03):2.051827e-02):2.305766e-01,((34:2.285342e-02,(35:3.919271e-03,(37:8.091137e-03,(36:2.611274e-02,(39:5.481770e-02,38:1.887081e-02):3.565320e-02):2.434295e-02):1.692366e-01):1.368116e-02):1.773356e-01,33:4.411839e-02):1.353728e-01):1.833262e-01,32:2.967038e-02):1.343346e-01,(((31:1.251459e-02,30:7.383636e-03):1.351735e-01,(40:1.129569e-02,((((44:1.683023e-02,45:2.584884e-03):2.232455e-03,43:5.784120e-03):1.017735e-01,((47:5.889295e-04,((50:2.278512e-01,48:6.934752e-02):1.391897e-02,49:4.961092e-02):1.867801e-02):4.128566e-02,46:4.213454e-02):1.843442e-02):3.243976e-02,(41:2.073829e-02,42:6.929492e-02):4.421583e-02):4.287332e-02):3.146656e-01):2.821645e-02,(27:7.536069e-02,((28:2.181441e-01,26:1.506919e-02):2.089377e-03,29:1.085648e-01):7.534290e-02):1.876486e-01):3.707693e-02):1.314192e-01,((21:1.617503e-02,22:1.711791e-02):4.096083e-02,(((13:2.246566e-02,(12:2.626214e-02,11:1.621828e-02):1.346886e-02):2.351768e-01,(15:1.573579e-03,14:7.220788e-03):1.507396e-01):1.332380e-01,((18:6.290711e-03,(((8:5.179811e-02,(5:8.517358e-04,(4:3.644346e-02,(7:1.475100e-02,6:1.618500e-02):5.099041e-03):5.631082e-02):2.952239e-02):3.861382e-02,9:3.563577e-03):8.376205e-02,10:1.638786e-02):9.113747e-02):6.842729e-02,((19:5.250631e-02,(16:9.473818e-02,20:7.573027e-03):5.031881e-02):6.702046e-02,17:4.455005e-02):1.647373e-02):1.330824e-01):1.881285e-01):1.711501e-01):1.063977e-01,1:2.650687e-01);
   tree gen.314000 = [&U] ((2:3.735174e-03,3:3.568052e-02):2.234376e-02,(((22:4.022495e-03,21:2.442238e-02):1.424412e-02,(((17:3.524929e-02,(18:1.740699e-02,(19:1.497983e-02,(16:2.850915e-02,20:2.358835e-02):7.962773e-02):4.462794e-02):1.957194e-02):1.512256e-02,(10:3.377799e-02,(9:2.912426e-02,(8:4.537503e-03,(5:1.198168e-02,(6:5.344035e-03,(7:8.757853e-04,4:6.113666e-03):1.765663e-02):6.253756e-03):2.177629e-02):9.828072e-03):4.013017e-02):9.730710e-03):6.743118e-02,((14:1.616097e-02,15:2.389319e-03):1.476014e-02,((12:1.275444e-03,11:6.764147e-03):3.450322e-02,13:1.975854e-02):1.060078e-01):1.035611e-01):6.854640e-02):1.394874e-01,(((30:1.040629e-02,31:5.392472e-03):5.201405e-02,(23:6.915833e-03,(25:1.438926e-03,24:1.450992e-02):3.659925e-02):2.828592e-01):9.174308e-02,(((((35:1.866271e-02,34:3.379931e-03):4.236343e-02,((36:5.788714e-03,37:1.477734e-02):2.433328e-03,(38:9.244261e-03,39:4.728473e-03):7.312882e-02):1.349743e-01):1.084331e-01,33:1.146101e-02):2.136614e-01,32:1.791800e-02):1.510286e-01,(((26:6.841346e-03,(28:4.703803e-02,27:4.028250e-02):2.183063e-02):1.190997e-02,29:1.074858e-01):1.359806e-01,(((((46:2.088503e-02,((49:4.332413e-02,48:2.896487e-02):1.304292e-02,47:9.458554e-03):4.816748e-02):1.665233e-02,(44:5.716020e-02,(45:8.332983e-03,43:1.122599e-02):3.196254e-02):1.194631e-01):4.533722e-02,(42:2.215211e-02,41:1.816637e-02):4.362512e-02):1.017379e-01,40:2.272915e-02):1.659462e-01,50:1.414436e-01):9.203208e-02):7.834492e-02):3.112660e-02):6.656670e-02):7.356787e-02,1:1.856576e-01);
   tree gen.316000 = [&U] (((((20:1.342504e-02,(((17:3.458739e-02,(18:2.224498e-03,((((4:1.330711e-02,((8:6.918436e-02,5:6.871787e-04):1.325542e-02,6:4.175219e-04):1.315254e-02):2.780544e-03,7:7.323193e-04):3.422900e-02,9:7.397420e-03):6.529803e-02,10:1.970834e-02):3.714538e-02):7.530202e-03):1.427463e-02,19:1.783556e-02):2.468087e-02,16:2.006464e-02):1.180222e-03):9.378187e-02,((15:1.105931e-02,14:2.126768e-03):9.308261e-02,((11:3.488062e-02,12:2.540904e-02):6.192870e-03,13:1.288356e-02):6.755662e-02):6.804795e-02):1.883411e-02,(21:8.492315e-03,22:1.234641e-02):1.719994e-02):7.103372e-02,((((40:1.902016e-02,((((((49:9.854125e-03,48:4.283930e-02):4.022429e-03,47:1.273970e-02):3.982207e-03,50:1.052009e-01):9.239595e-03,(((43:9.561161e-03,45:2.209100e-04):1.735098e-02,44:8.585203e-03):2.549864e-02,46:1.817939e-02):7.774675e-04):1.036958e-01,41:3.246579e-04):1.461210e-02,42:2.579659e-02):6.110544e-02):1.509460e-01,((((34:8.800420e-03,(35:6.920523e-03,((36:7.169982e-03,37:1.896403e-02):5.872141e-04,(38:1.249325e-03,39:6.375485e-03):2.456275e-02):1.088511e-01):2.186526e-02):5.477015e-02,33:1.832541e-02):5.421825e-02,(23:1.767803e-02,(25:1.218502e-02,24:6.278682e-03):3.194677e-02):9.581480e-02):4.300411e-02,32:7.954309e-03):1.177461e-01):2.373855e-02,((28:1.223386e-01,(29:3.984091e-02,26:1.552828e-02):1.799606e-02):3.525430e-02,27:5.193770e-02):1.401865e-01):9.732306e-04,(31:3.211456e-02,30:5.503310e-03):6.594941e-02):7.292082e-02):4.608036e-02,(2:6.174435e-03,3:3.924598e-02):6.647037e-02,1:1.372185e-01);
   tree gen.318000 = [&U] (((((((19:2.562861e-03,((18:7.260201e-03,((((4:7.679551e-03,7:7.755930e-04):2.140315e-03,((8:1.186105e-02,5:1.244892e-02):1.481011e-02,6:4.600025e-04):5.168424e-03):2.783892e-02,9:6.949415e-03):6.828519e-02,10:2.875307e-03):2.577317e-02):3.432307e-02,17:1.409881e-02):4.324573e-02):3.683724e-02,16:8.380775e-03):7.265341e-03,20:2.426001e-03):8.069905e-02,((15:5.202295e-03,14:9.606153e-04):2.782518e-02,((11:3.196698e-02,12:2.386674e-02):1.232983e-02,13:1.318307e-02):9.117471e-02):3.096144e-02):2.642155e-02,(21:9.107654e-03,22:3.289350e-03):4.192806e-02):3.286492e-02,((((((27:1.177725e-01,26:1.408931e-02):1.840824e-02,28:2.384878e-02):2.386203e-02,29:4.354188e-02):1.543417e-01,(((((38:8.155599e-03,39:1.513856e-03):1.655128e-02,(36:1.770563e-03,37:1.254184e-02):3.381050e-02):9.334108e-02,(35:4.466071e-03,34:1.000211e-02):3.398593e-03):7.678225e-02,33:4.853244e-04):3.046358e-02,(23:3.625331e-03,(25:7.117406e-04,24:1.741552e-02):9.570798e-02):1.154246e-01):3.685627e-02):2.199321e-02,32:4.384723e-02):6.689847e-02,((40:7.059588e-03,((41:3.626942e-02,42:6.071894e-02):1.462534e-02,(((45:1.450292e-03,(44:1.953800e-02,43:2.908591e-03):7.723792e-03):7.744200e-02,46:4.095943e-02):1.482051e-02,(((49:1.298811e-02,50:1.257982e-01):4.725644e-03,48:1.306432e-02):2.424456e-02,47:5.137812e-03):3.126489e-02):3.214674e-02):3.007811e-02):1.279964e-01,(31:4.961100e-03,30:3.153970e-02):5.127271e-02):6.649482e-02):8.662836e-02):9.009691e-02,(2:4.864872e-03,3:3.267081e-02):2.370410e-02,1:1.699127e-01);
   tree gen.320000 = [&U] ((3:2.245525e-02,2:6.138697e-03):1.049851e-01,(((22:1.114568e-02,21:6.450189e-03):5.176078e-03,(((13:5.177438e-03,(11:4.412535e-02,12:3.433479e-02):7.138873e-03):5.138128e-02,(14:1.108713e-03,15:1.061769e-02):7.139798e-02):5.727664e-02,(19:2.371076e-02,((16:7.085089e-03,20:8.750848e-03):3.104418e-02,((((((6:9.821601e-03,(4:5.244439e-04,(7:4.098061e-03,9:2.998687e-02):1.876993e-03):6.768340e-03):1.706069e-02,5:4.056089e-03):1.217984e-02,8:1.267449e-02):2.617696e-02,10:8.981492e-03):2.939220e-02,18:1.372533e-02):2.594168e-02,17:3.610297e-02):3.551575e-02):3.352173e-03):9.807277e-02):4.602665e-02):7.487867e-02,((((((35:6.971474e-03,34:6.033555e-03):1.368649e-02,(((38:2.382974e-02,39:7.173436e-04):2.986644e-02,36:5.371805e-03):1.166923e-02,37:2.715771e-02):1.000394e-01):7.507920e-02,33:1.547211e-02):6.080219e-02,32:3.505374e-02):6.731496e-02,((((26:1.148179e-02,28:7.188901e-02):4.017259e-02,29:7.205836e-02):2.050809e-02,27:1.930627e-02):1.371996e-01,(40:4.012060e-02,(((((49:2.422411e-02,50:1.584587e-01):1.087218e-02,48:1.969721e-02):2.527632e-02,47:4.570974e-03):2.808228e-02,(46:4.091903e-02,((43:2.358019e-03,45:2.367481e-03):1.078793e-02,44:3.489335e-02):3.415592e-02):3.074773e-02):2.893173e-02,(42:8.344795e-02,41:1.218082e-02):1.672865e-02):3.184472e-02):1.302941e-01):1.362168e-02):1.785788e-02,((30:1.560762e-02,31:2.056900e-02):2.189699e-03,((25:9.914193e-03,23:6.147370e-02):4.967674e-02,24:4.801360e-03):2.398114e-01):5.775939e-02):1.571837e-01):5.755639e-02,1:2.773984e-01);
   tree gen.322000 = [&U] (((((21:9.225872e-03,22:2.601158e-02):2.884556e-03,(20:1.135739e-02,(16:1.082707e-02,(19:1.370518e-02,((18:4.709100e-02,17:1.494694e-02):1.356055e-03,((((6:4.950153e-03,((5:6.830445e-03,8:2.874930e-02):3.786018e-02,4:2.678991e-05):1.590274e-02):7.532137e-04,7:4.345364e-04):2.557000e-02,9:1.425712e-02):2.906604e-02,10:1.543381e-02):7.760813e-02):2.663925e-02):2.792031e-02):3.776792e-04):1.888481e-01):1.172242e-01,((15:2.999128e-03,14:5.238990e-04):3.713110e-02,((11:1.588818e-02,12:3.087364e-02):4.080346e-03,13:8.658197e-03):5.632537e-02):9.136529e-02):1.179549e-01,((31:1.026584e-02,30:3.098776e-02):8.279427e-02,((((28:8.061952e-02,(26:1.753910e-02,27:6.308413e-02):3.936573e-02):5.107588e-02,29:2.293044e-02):1.517840e-01,(((23:2.455956e-02,(25:3.735149e-02,24:2.714549e-02):2.118110e-02):2.097060e-01,(33:1.753920e-02,((35:3.279916e-03,34:3.471879e-02):9.622980e-03,(37:6.801867e-04,(36:3.293925e-02,(38:1.262278e-02,39:2.927402e-04):5.349590e-02):2.772306e-03):1.396358e-01):1.188344e-01):5.861083e-03):1.441081e-01,32:3.307466e-02):1.402956e-01):7.001886e-02,(((40:2.774904e-02,42:2.589571e-02):1.196754e-02,((43:6.516174e-03,(45:1.022604e-02,44:3.760967e-02):4.013171e-03):6.039560e-02,((47:6.286260e-03,((49:1.493371e-02,50:1.483319e-01):2.883160e-02,48:3.957129e-02):7.321224e-02):3.710192e-02,46:1.301020e-02):7.027787e-03):5.120816e-02):5.033999e-03,41:6.126240e-02):4.344299e-01):6.612654e-03):2.837668e-01):6.887390e-02,(2:4.222662e-02,3:1.350291e-02):1.016787e-01,1:8.281307e-02);
   tree gen.324000 = [&U] ((((((18:3.750944e-02,((((((6:6.456951e-03,(7:2.101473e-02,9:5.333781e-02):9.360742e-03):2.271901e-02,4:3.487712e-02):1.913894e-02,5:4.825885e-04):1.991317e-02,8:3.198168e-03):3.500377e-02,10:1.307058e-02):5.374434e-02,((20:3.412616e-02,16:2.544780e-02):1.816540e-02,19:2.043592e-02):2.531624e-02):1.282731e-03):2.519474e-03,17:1.111938e-02):3.873692e-02,((13:3.938309e-02,(11:1.179570e-02,12:1.043129e-02):3.131006e-02):8.593883e-02,(14:5.540206e-03,15:2.032518e-03):5.486758e-02):1.824915e-01):1.451025e-01,(22:3.640682e-02,21:1.867211e-03):2.832362e-02):1.398766e-01,(((((29:1.520893e-01,(28:1.325628e-01,(27:8.193567e-02,26:8.726765e-03):4.801080e-03):3.321469e-02):1.612515e-01,(40:5.227877e-02,(41:3.860045e-03,((46:5.966483e-02,(((48:7.056028e-02,(49:4.239450e-02,50:1.847525e-01):1.252715e-02):3.411596e-02,47:8.080276e-03):8.438658e-02,(45:6.126374e-03,(43:8.354766e-03,44:6.407891e-03):1.027237e-02):1.242004e-01):1.869494e-02):6.652695e-02,42:5.728088e-02):9.278109e-03):2.551021e-02):1.944127e-01):1.347352e-03,((((34:2.966140e-02,35:8.802898e-03):1.559501e-02,((37:1.415454e-02,36:1.641206e-03):2.040214e-02,(38:5.327654e-04,39:1.243960e-02):2.568465e-02):1.655247e-01):6.689634e-02,33:1.900456e-02):1.184476e-01,32:5.226354e-03):8.654218e-02):6.125095e-02,((24:5.303253e-03,25:6.527257e-03):1.931863e-03,23:5.747206e-02):1.684837e-01):4.162293e-02,(30:7.000887e-03,31:4.344336e-02):1.047627e-01):1.431738e-01):7.825988e-02,(2:9.861954e-03,3:1.201159e-02):4.851731e-02,1:1.699276e-01);
   tree gen.326000 = [&U] ((((((20:6.154962e-03,16:3.284191e-02):5.039874e-02,(19:2.555690e-02,((18:9.712020e-03,((((4:1.553753e-02,7:1.166252e-02):3.347445e-04,(6:3.655176e-03,(5:3.217798e-03,8:3.035299e-02):3.213498e-02):3.011073e-02):2.886064e-02,9:2.734661e-02):8.722567e-02,10:5.518817e-03):4.081160e-02):1.532857e-02,17:5.836673e-02):5.373743e-02):2.731682e-03):1.185958e-01,((15:9.849751e-03,14:1.246775e-02):7.187300e-02,(13:6.663665e-03,(12:1.994101e-02,11:1.596585e-02):1.005959e-02):1.184506e-01):7.428410e-02):7.539527e-02,(21:3.080641e-02,22:2.254481e-03):2.349409e-02):1.118653e-01,(((29:5.693468e-02,26:1.871352e-02):8.472399e-03,(27:7.222971e-02,28:4.066374e-02):1.724845e-02):1.204890e-01,((((((((44:4.013164e-02,43:1.030640e-02):1.295677e-02,45:4.373921e-03):6.454984e-02,(47:1.647299e-03,(49:3.231069e-02,48:3.738067e-02):3.506234e-02):6.840150e-02):6.530781e-02,(46:2.222079e-02,50:1.739154e-01):8.177589e-03):6.605269e-02,(42:3.103097e-02,41:4.497169e-03):2.606628e-02):1.625981e-02,40:1.539290e-02):8.349552e-02,((((23:3.340426e-02,(25:1.033693e-02,24:5.206295e-02):2.884817e-02):1.819480e-01,((((38:1.619047e-02,39:1.128444e-02):4.280830e-02,36:6.962425e-03):1.449459e-02,37:1.912814e-03):9.389228e-02,(35:1.426519e-02,34:4.585717e-02):1.054776e-02):1.438813e-01):2.766682e-02,33:1.289654e-02):1.238920e-01,32:5.749624e-03):6.443946e-02):1.457169e-02,(31:3.191983e-02,30:1.219120e-02):1.287877e-01):1.098092e-01):1.736449e-01):1.044019e-01,(2:2.868934e-02,3:4.628408e-02):6.008406e-02,1:2.480081e-01);
   tree gen.328000 = [&U] ((2:1.246703e-02,3:3.715665e-02):3.727480e-02,(((22:2.419191e-02,21:5.051391e-02):7.744469e-02,((17:1.102199e-02,((18:8.789654e-03,(10:8.663596e-03,(9:2.288912e-02,(((4:1.282174e-03,(6:2.247297e-02,7:2.927124e-02):1.449367e-02):2.806879e-03,5:1.032972e-02):8.011442e-03,8:7.470904e-03):4.915251e-02):2.377795e-02):4.848066e-02):1.334512e-02,((20:1.025938e-02,16:4.529389e-02):4.980081e-02,19:2.364228e-02):2.836028e-02):3.464359e-02):1.321227e-01,((13:2.611318e-02,(12:6.763367e-03,11:3.374477e-02):2.242759e-02):9.625027e-02,(14:1.808559e-02,15:1.937690e-03):1.203867e-01):7.836335e-02):2.925925e-03):1.232401e-01,(((40:1.410695e-02,(((((47:2.996172e-02,(48:4.539778e-02,(49:3.553911e-02,50:2.182338e-01):3.058977e-02):4.844493e-02):4.400528e-02,46:3.796291e-02):1.272339e-02,(44:4.621114e-02,(43:1.188157e-02,45:2.858810e-05):2.470652e-02):1.191964e-01):4.974338e-02,42:5.585260e-02):4.982064e-03,41:9.697670e-03):1.147300e-01):3.252338e-01,(((29:7.060030e-02,27:1.188035e-01):3.420852e-02,(26:3.641873e-02,28:8.219454e-02):5.026857e-03):2.323686e-01,(((33:9.243199e-03,((35:9.869734e-03,34:3.619771e-02):4.303062e-02,((36:4.073240e-02,37:3.724029e-03):1.323483e-02,(38:1.517914e-02,39:6.222428e-03):4.947739e-02):7.315793e-02):7.394763e-02):3.979864e-04,(23:1.067377e-02,(25:4.592636e-02,24:3.406870e-02):5.844793e-02):1.981882e-01):1.423832e-01,32:5.157255e-02):9.572064e-02):2.178292e-02):3.661387e-03,(30:1.539154e-02,31:8.065630e-03):7.103856e-02):8.450420e-02):1.818049e-01,1:1.645014e-01);
   tree gen.330000 = [&U] ((3:1.818816e-02,2:2.683632e-02):1.345893e-01,((((31:2.011467e-02,30:4.532031e-03):6.750805e-02,((((45:1.539201e-02,43:1.646107e-02):9.224509e-04,44:1.330949e-02):3.937558e-02,(46:1.314840e-02,((50:1.303196e-01,(49:3.047967e-02,48:1.343230e-02):8.733677e-03):4.418772e-02,47:2.513277e-02):4.232145e-02):3.487948e-02):6.377368e-02,(40:6.003166e-02,(42:5.266597e-02,41:2.489985e-02):3.416901e-02):2.951083e-03):1.798313e-01):1.255953e-02,((((23:1.065512e-02,(25:7.851832e-04,24:1.369001e-02):3.178525e-02):1.749066e-01,(33:1.717978e-02,(((38:3.514313e-02,39:4.564978e-04):1.888156e-02,(37:1.342232e-02,36:4.373034e-02):1.100148e-02):1.217416e-01,(35:3.722760e-03,34:1.131881e-02):1.429642e-02):6.398873e-02):2.541571e-02):2.232671e-01,32:1.558188e-03):1.088957e-01,(29:8.289422e-02,(26:7.927646e-03,(28:1.288710e-01,27:6.456137e-02):2.182297e-02):6.685948e-02):1.308439e-01):3.659802e-02):2.074025e-01,((((((17:1.503289e-02,(((((5:1.462868e-03,(6:3.737435e-03,(7:2.226680e-03,4:1.435736e-02):7.987778e-03):1.081585e-02):4.467052e-02,9:2.491890e-02):2.714529e-02,8:3.007268e-03):3.835369e-02,10:1.300976e-03):4.969795e-02,18:1.187460e-02):2.635901e-02):4.114608e-02,19:1.899755e-02):3.958786e-02,16:1.598796e-02):8.811762e-03,20:1.471893e-02):2.422305e-01,(21:2.566971e-02,22:5.766741e-03):1.012569e-02):5.388879e-02,((15:9.874706e-04,14:1.492649e-03):1.270076e-01,(13:8.744830e-03,(12:1.969146e-02,11:1.208365e-02):3.819046e-02):6.698032e-02):1.591598e-01):4.390803e-02):6.794474e-02,1:2.857327e-01);
   tree gen.332000 = [&U] ((((((((17:2.827172e-02,((10:1.420510e-02,((9:2.424730e-02,(((6:1.112258e-03,7:5.513736e-03):2.767475e-02,4:1.340815e-03):2.466974e-02,5:4.939483e-03):1.743774e-02):6.416745e-03,8:1.341950e-02):2.046657e-02):4.673720e-02,18:4.319119e-03):4.119596e-02):3.198534e-02,19:2.728775e-03):3.280944e-02,16:7.406238e-04):4.154151e-03,20:1.254898e-02):8.918981e-02,((14:6.897664e-03,15:6.613080e-05):8.379696e-02,((12:1.235635e-02,11:3.419441e-02):4.119291e-03,13:2.950558e-02):3.696774e-02):6.121142e-02):3.883104e-02,(21:1.273820e-02,22:1.051642e-02):4.651416e-02):6.949005e-02,((32:3.694740e-04,((((34:1.103367e-02,35:2.654414e-02):3.267598e-02,((36:9.593896e-03,37:1.507501e-03):6.610803e-03,(38:1.826081e-02,39:1.124930e-02):4.164966e-02):5.722614e-02):2.562859e-02,33:2.963245e-03):3.213128e-02,((25:1.109833e-02,24:7.314765e-03):4.579342e-02,23:9.064934e-03):1.242550e-01):1.095687e-01):1.093160e-01,((((28:4.986471e-02,(29:5.209594e-02,26:1.566761e-02):2.516102e-02):2.737758e-02,27:2.453935e-02):1.362474e-01,((((46:4.222743e-02,(((44:9.290338e-03,43:6.158528e-03):1.904060e-03,45:6.970098e-04):3.697239e-02,(47:8.131577e-03,(48:2.315539e-02,49:3.148486e-02):4.077016e-02):4.160798e-02):2.717644e-03):2.759973e-02,(42:3.144996e-02,41:1.726237e-02):8.469418e-03):2.712949e-02,40:1.005325e-02):9.033263e-02,50:9.742206e-02):5.616051e-02):3.173881e-02,(30:1.622579e-02,31:1.239907e-02):1.098016e-01):1.954324e-02):7.936234e-02):1.004064e-01,(2:8.930762e-03,3:6.456975e-03):4.642049e-02,1:1.295287e-01);
   tree gen.334000 = [&U] ((3:3.312505e-02,2:1.418765e-02):3.202596e-03,(((((32:3.962208e-03,(((34:4.578426e-02,35:2.317991e-02):4.028885e-03,((38:1.033090e-02,39:1.631391e-02):1.493124e-02,(37:2.863496e-03,36:1.163510e-03):3.578753e-02):1.926673e-01):9.875275e-02,(((25:1.959352e-03,24:4.630805e-02):6.346363e-02,23:1.680835e-02):2.410924e-01,33:2.408332e-02):1.611499e-02):1.725791e-01):1.074492e-01,(26:2.027967e-03,((27:6.799521e-02,29:9.791428e-02):2.260302e-03,28:1.048525e-01):2.726265e-02):2.506702e-01):5.580420e-02,(((46:1.159008e-02,((43:2.575511e-04,(45:1.771459e-03,44:4.192919e-02):1.105368e-02):6.457191e-02,(47:3.223391e-02,(48:5.006356e-02,49:7.687973e-03):1.482234e-02):9.728632e-02):1.398740e-02):4.127374e-02,((42:5.635577e-02,41:3.020443e-02):2.535849e-02,40:5.879362e-02):5.901760e-02):8.365772e-02,50:7.673597e-02):1.480744e-01):4.711743e-03,(30:3.600655e-02,31:2.299056e-02):1.044475e-01):1.611965e-01,((((((18:1.536079e-03,(10:7.634263e-03,(((5:9.325100e-03,((7:5.642456e-03,4:1.143744e-02):2.023914e-02,6:2.077286e-02):8.574112e-02):2.838886e-02,8:4.241332e-02):2.374345e-02,9:4.601117e-02):4.389490e-02):3.479321e-02):3.011547e-02,17:8.524461e-02):5.901238e-02,19:1.034040e-02):6.802084e-02,(20:1.947816e-02,16:1.363185e-02):2.321509e-02):1.450569e-01,((14:1.604864e-02,15:2.536132e-03):4.814930e-02,((11:2.010631e-02,12:7.322729e-03):9.275558e-04,13:2.431217e-02):5.430933e-02):1.344961e-01):6.511152e-02,(21:1.614074e-02,22:2.082046e-02):6.149183e-02):1.539325e-01):2.193824e-01,1:2.401742e-01);
   tree gen.336000 = [&U] ((2:1.804103e-02,3:3.037794e-02):1.176276e-02,((((40:1.803647e-02,(42:2.890246e-02,((46:5.445609e-02,(((44:1.992848e-03,45:1.298706e-05):3.644419e-03,43:7.752543e-04):3.466817e-02,(((48:3.167329e-02,49:2.948128e-02):4.496384e-04,50:1.300421e-01):1.911511e-02,47:6.475712e-04):9.658997e-03):4.617905e-03):1.277695e-02,41:1.426332e-03):6.709907e-03):4.381777e-02):1.062739e-01,((((33:4.413764e-03,((35:3.173783e-02,34:6.995557e-03):4.100877e-03,(((38:1.656480e-03,39:9.005197e-03):2.168051e-02,36:3.705032e-03):3.651281e-03,37:8.920868e-03):1.569911e-01):8.103469e-02):9.274507e-02,(23:4.260003e-02,(25:1.576729e-03,24:2.600917e-02):2.733517e-02):1.637154e-01):6.490542e-02,32:1.770365e-02):6.453040e-02,(31:5.085389e-03,30:1.093016e-02):6.784444e-02):1.755243e-02):9.369624e-04,(27:7.123667e-02,((28:4.779248e-02,29:9.865579e-02):6.753483e-03,26:1.381188e-02):3.949751e-02):2.368517e-01):1.689491e-01,((21:6.334078e-03,22:1.298042e-02):1.558511e-02,(16:2.518439e-02,((19:4.950012e-03,(17:5.880085e-02,(18:8.940140e-04,((((8:1.260100e-02,(6:3.230699e-03,((7:3.615126e-03,4:1.443564e-02):4.801805e-03,5:2.384983e-02):1.695647e-03):6.227534e-03):4.511527e-02,9:7.214059e-03):5.618288e-03,((15:2.029452e-04,14:1.436405e-02):3.451566e-02,((11:2.047090e-02,12:1.723635e-02):8.441807e-03,13:2.654912e-02):4.249717e-02):1.807602e-01):1.260819e-02,10:7.195888e-03):2.259526e-02):1.770810e-02):2.045633e-02):2.954184e-02,20:2.765354e-02):4.151001e-03):1.629750e-01):1.362942e-01):6.614936e-02,1:1.599267e-01);
   tree gen.338000 = [&U] (((((30:1.995404e-02,31:2.038483e-02):1.572100e-01,(32:1.930637e-02,((((35:1.327020e-03,34:1.973845e-02):4.178104e-03,((36:1.595556e-02,37:1.185572e-02):5.973715e-02,(38:2.501247e-02,39:9.784324e-04):6.090747e-02):1.567069e-01):1.636996e-01,((25:7.682037e-03,24:4.021149e-02):8.024362e-02,23:2.346594e-02):2.474108e-01):6.011277e-03,33:3.450321e-02):1.234760e-01):3.523787e-02):1.075458e-01,(((((((44:3.911527e-03,(45:1.090569e-02,43:1.431721e-03):3.396578e-02):8.239952e-02,(46:9.016833e-03,((42:4.997497e-02,41:1.903323e-02):2.198899e-02,40:4.616565e-02):1.310454e-01):9.375016e-03):1.208651e-02,47:5.889573e-03):1.263860e-02,48:2.199561e-02):2.569261e-02,49:4.652474e-02):1.398291e-01,50:1.173702e-01):1.700797e-01,(27:6.313786e-02,(26:1.506208e-02,(28:1.368401e-01,29:1.377267e-01):1.398133e-02):5.360500e-02):2.294506e-01):1.008158e-01):1.520887e-01,(21:1.438451e-02,(((20:3.998308e-02,(16:1.204504e-02,(((10:3.803342e-03,(9:1.493630e-02,((5:6.666062e-03,(6:1.938574e-02,(7:4.362615e-02,4:1.165963e-02):1.664203e-02):1.237729e-02):3.465980e-02,8:2.762554e-02):2.991392e-02):2.737217e-02):7.359179e-02,(18:9.899476e-03,17:6.821091e-02):1.168011e-02):5.570991e-02,19:1.097342e-02):2.940010e-02):2.540787e-02):1.039721e-01,((14:3.050505e-03,15:1.065886e-02):4.393140e-02,((11:4.095440e-02,13:9.366282e-03):7.008572e-03,12:3.698458e-02):1.380465e-01):1.905096e-01):1.176575e-01,22:5.969020e-04):1.864301e-02):1.723506e-01):1.822719e-01,(2:5.440833e-03,3:9.122120e-02):1.247229e-01,1:1.524970e-01);
   tree gen.340000 = [&U] (((((32:1.743130e-02,(33:2.269670e-02,((34:2.982224e-02,((((38:6.932387e-03,39:8.599711e-03):2.708489e-02,36:2.559449e-02):4.040240e-02,37:2.338377e-02):1.120950e-01,35:3.668595e-03):1.120852e-02):9.811432e-02,((25:2.109335e-02,24:1.578905e-02):4.837589e-02,23:1.351371e-02):2.473897e-01):7.767676e-03):1.242631e-01):1.161724e-01,((29:3.839474e-02,((27:6.260237e-02,28:6.553800e-02):1.787046e-02,26:2.968337e-02):4.515384e-02):2.644505e-01,((49:1.985174e-02,(((((40:3.155675e-02,(42:4.537128e-02,41:2.120498e-02):4.423395e-02):5.833032e-02,(45:2.210905e-03,(44:8.785645e-03,43:4.141587e-04):8.315048e-03):4.259281e-02):6.757821e-03,46:2.558333e-02):4.732262e-02,47:2.498778e-02):4.269482e-02,48:2.595534e-02):6.270923e-03):9.252605e-02,50:7.082390e-02):2.413312e-01):5.445369e-02):4.366377e-02,(30:9.599714e-03,31:2.256269e-02):1.181806e-01):1.283293e-01,(((16:1.109751e-02,(20:1.495919e-02,((((10:5.176273e-03,(9:2.388764e-02,((7:1.548891e-02,((4:6.937233e-03,5:4.097313e-03):7.462636e-03,6:1.345619e-02):1.905811e-03):2.812747e-02,8:5.528861e-03):2.804416e-02):4.203626e-02):3.347501e-02,18:3.945677e-03):2.340551e-02,17:2.300998e-02):3.366331e-02,19:1.298461e-03):6.396022e-02):1.824564e-03):6.379323e-02,((14:1.713037e-02,15:8.432435e-04):3.950961e-02,((11:2.429586e-02,12:1.160401e-02):6.083310e-02,13:3.630898e-02):1.153138e-01):1.323201e-01):9.153209e-02,(22:5.616741e-04,21:1.216600e-02):3.595931e-02):9.921057e-02):1.139985e-01,(2:4.875884e-03,3:5.500652e-02):1.916191e-02,1:1.574552e-01);
   tree gen.342000 = [&U] ((((((20:1.254624e-02,(((17:2.043139e-02,((10:1.460224e-03,(((7:1.242130e-02,6:3.705127e-02):3.548883e-03,((8:4.491637e-02,5:9.592217e-03):1.036099e-02,4:1.062223e-02):2.912022e-02):1.065179e-01,9:1.490475e-02):7.093794e-02):3.647637e-02,18:2.482202e-03):4.030607e-02):2.391967e-02,19:4.332871e-03):4.053264e-02,16:1.369914e-02):2.681192e-02):8.229710e-02,(((11:5.399417e-03,12:3.477972e-02):1.009648e-02,13:3.265639e-02):1.083579e-01,(14:2.500038e-05,15:4.726969e-03):7.661915e-02):1.892860e-01):5.865318e-02,(21:1.248528e-03,22:1.971386e-02):4.360503e-02):1.889124e-01,((((((40:2.180919e-02,(42:2.948489e-02,((((44:1.650022e-02,(45:1.679719e-03,43:2.526421e-03):3.645107e-03):6.963672e-02,46:1.946104e-02):1.412284e-03,(47:9.106377e-03,(48:8.806040e-02,49:4.307079e-02):6.689305e-02):2.430813e-02):5.002107e-02,41:1.805446e-02):8.898601e-03):7.830129e-02):2.044985e-01,50:1.855792e-01):1.349671e-01,(32:7.666491e-03,(((35:4.019192e-03,34:1.796776e-03):7.736760e-02,(37:4.525232e-03,((38:1.049948e-03,39:2.969497e-02):2.562793e-02,36:4.111381e-03):2.441812e-02):5.890846e-02):7.041443e-02,33:1.006744e-02):1.494962e-01):5.189597e-02):8.808118e-04,((26:9.796416e-03,(27:8.683556e-02,28:8.620117e-02):1.854458e-03):7.868935e-02,29:3.820930e-02):2.977802e-01):1.447759e-01,(23:2.680138e-02,(24:2.245771e-02,25:6.729974e-03):4.569200e-04):2.613895e-01):1.793897e-02,(31:4.997409e-02,30:1.610542e-02):6.702882e-02):1.066609e-01):1.580730e-01,2:2.228070e-03):4.156711e-03,3:2.313366e-02,1:2.257643e-01);
   tree gen.344000 = [&U] ((((21:8.872961e-03,22:1.885909e-02):8.714514e-02,((17:3.519128e-03,((19:7.712896e-03,(16:3.196871e-02,20:3.207019e-02):5.385338e-02):3.943310e-02,(18:3.261006e-02,(10:1.152368e-02,(((5:4.046220e-03,(6:2.828450e-03,(4:1.544311e-02,7:1.922014e-02):1.943321e-02):1.897736e-02):1.840676e-02,8:1.510165e-02):4.179751e-02,9:5.275479e-02):4.432547e-02):4.942077e-02):4.913895e-02):3.535310e-02):1.127620e-01,((11:3.910938e-02,(13:4.457514e-02,12:1.736558e-02):1.530789e-02):1.049724e-01,(14:4.334715e-03,15:2.386033e-02):1.146296e-01):1.462213e-01):4.969815e-02):6.182053e-02,(((25:6.125722e-03,(23:6.252106e-02,24:2.158216e-02):2.226655e-03):2.972326e-01,(31:4.819102e-03,30:3.100876e-02):6.349338e-02):2.165712e-01,(((((28:8.605391e-02,29:1.592767e-01):2.651780e-02,26:4.709851e-02):1.366941e-01,27:3.196183e-02):6.683683e-02,((40:1.882196e-02,((41:1.877185e-02,42:4.369125e-02):4.144152e-02,((((43:1.230664e-02,45:1.999807e-02):1.819006e-02,44:2.476427e-02):4.096067e-02,((49:5.782567e-02,48:1.035011e-01):5.399973e-02,47:2.369227e-02):3.997913e-02):1.904810e-02,46:1.510488e-02):6.150030e-02):1.849478e-02):2.412014e-01,50:3.721030e-02):2.149215e-01):4.980531e-02,(32:1.784183e-02,(((35:1.209712e-02,((37:9.336823e-03,36:3.635816e-03):5.867651e-03,(38:1.498271e-02,39:2.255429e-02):5.585892e-02):2.080462e-01):1.242182e-02,34:6.498607e-02):1.033474e-01,33:3.572341e-02):1.677499e-01):2.740908e-01):5.706330e-02):5.001530e-02):1.234852e-01,(2:8.404011e-03,3:3.695818e-02):9.677055e-02,1:2.361355e-01);
   tree gen.346000 = [&U] ((2:3.025351e-02,3:1.077533e-02):6.352015e-02,(((31:5.992683e-02,30:2.749855e-03):7.827947e-02,(((((27:7.027586e-02,28:4.173631e-02):6.243508e-02,26:2.005935e-02):1.086338e-02,29:4.736517e-02):2.202891e-01,((((((37:2.633467e-03,36:2.809698e-02):2.534825e-02,(38:1.675626e-02,39:7.499111e-04):4.990870e-02):1.400968e-01,(35:1.526305e-02,34:5.691071e-02):1.377290e-02):1.045018e-01,33:1.523458e-02):4.413401e-02,(23:2.920743e-03,(25:3.410520e-03,24:1.635213e-02):3.930440e-02):1.936452e-01):9.949835e-02,32:3.597622e-02):7.942093e-02):1.399460e-02,(40:1.314497e-02,((42:1.980666e-02,41:1.570257e-02):2.800382e-02,(((44:7.831470e-03,(43:5.922232e-03,45:1.056894e-02):4.981887e-02):1.081917e-01,46:2.151472e-02):3.081340e-02,(((49:9.252466e-03,50:1.230448e-01):6.564169e-02,48:2.596317e-02):4.995896e-02,47:7.532899e-03):3.338483e-02):1.020840e-01):5.375006e-02):1.870535e-01):5.070675e-02):1.424475e-01,(21:1.621975e-02,(22:1.107690e-02,((20:1.426175e-02,((17:4.845964e-02,(18:1.962820e-03,(10:1.296571e-02,(((15:7.205094e-03,14:2.804428e-03):4.283218e-02,((11:4.411928e-02,13:5.351572e-02):8.100201e-04,12:1.602458e-02):7.516962e-02):9.543310e-02,(9:5.005512e-03,((7:5.127536e-03,((5:1.547787e-02,8:2.072625e-02):3.546286e-02,4:1.918516e-03):3.304710e-02):1.452455e-03,6:4.234492e-03):8.884459e-02):2.101355e-02):3.441443e-02):5.780051e-02):2.079515e-02):6.843641e-02,19:1.801073e-02):6.712643e-02):2.129007e-02,16:6.215323e-03):2.697153e-01):2.091996e-02):2.567914e-01):6.938020e-02,1:1.806754e-01);
   tree gen.348000 = [&U] ((2:1.948489e-02,3:1.581785e-02):3.163273e-02,(((((42:3.139621e-02,(41:3.000578e-03,((46:5.679777e-03,((43:4.927374e-03,45:1.725835e-03):1.134355e-02,44:4.028342e-03):5.147717e-02):6.700554e-02,(((49:4.497337e-02,50:1.567527e-01):2.011902e-02,48:5.161899e-02):2.057455e-02,47:3.631136e-02):2.988328e-02):6.384335e-02):1.168165e-02):4.382044e-02,40:3.902564e-02):2.084455e-01,((32:7.969420e-03,(((25:7.358419e-03,24:8.779848e-03):4.675654e-02,23:1.693590e-02):1.692082e-01,(((35:2.155639e-03,((38:7.147568e-03,39:1.407132e-02):3.540863e-02,(36:1.690282e-02,37:8.202091e-03):3.256547e-03):1.329709e-01):5.140240e-03,34:1.874071e-02):1.200854e-01,33:1.242839e-02):5.470770e-02):1.025235e-01):1.615659e-03,(29:4.930266e-02,((26:2.624885e-02,28:1.240572e-01):4.937930e-02,27:4.614926e-02):5.208087e-02):1.778860e-01):3.163944e-02):5.828799e-02,(31:5.177876e-03,30:6.318837e-03):9.518516e-02):1.307859e-01,(22:1.078219e-02,((20:7.399522e-03,(16:1.626729e-02,(((17:3.953342e-02,18:1.147035e-02):1.553795e-02,(((9:2.502594e-02,((5:2.948707e-02,((4:1.544684e-04,7:1.459462e-02):2.289930e-02,6:6.898847e-03):1.190653e-02):1.771832e-02,8:1.169291e-02):1.935822e-02):1.892968e-02,((15:3.689000e-03,14:2.434211e-03):3.494254e-02,((12:1.160380e-02,11:3.637218e-02):2.076957e-02,13:1.625450e-02):7.160322e-02):1.127064e-01):1.430324e-02,10:6.089234e-03):3.901408e-02):6.037105e-02,19:1.254401e-03):9.198773e-02):1.455506e-02):1.950918e-01,21:2.948991e-03):1.607714e-02):1.169299e-01):1.644004e-01,1:2.498483e-01);
   tree gen.350000 = [&U] ((3:3.145571e-02,2:5.036586e-03):6.758045e-02,((((((10:1.967373e-02,(9:2.506137e-02,((6:2.918059e-03,7:4.834243e-02):1.270840e-02,(4:9.243457e-03,(5:1.727629e-02,8:1.506620e-02):7.439312e-03):5.606212e-04):6.531824e-02):9.874790e-02):6.820719e-02,(16:1.624378e-02,20:4.864932e-03):3.241450e-02):8.210750e-03,(17:3.393896e-02,(19:5.677937e-02,18:2.830071e-02):1.108590e-02):2.895520e-02):1.520351e-01,((14:8.261691e-03,15:3.705535e-03):1.025866e-01,(13:1.080844e-02,(12:1.012526e-03,11:4.284178e-02):5.033734e-02):2.723986e-02):3.625551e-02):8.097817e-02,(22:2.251095e-03,21:3.686036e-02):4.288859e-02):8.193825e-02,((((25:9.416169e-03,24:2.011058e-02):2.819294e-02,23:5.816396e-02):2.831856e-01,(30:1.150710e-02,31:3.618784e-02):6.772824e-02):1.197061e-02,((((33:2.326912e-02,(34:3.896999e-02,(35:1.028700e-02,((36:3.479927e-03,(38:1.725153e-03,39:1.487368e-02):5.170769e-02):9.118011e-03,37:2.566885e-02):1.235385e-01):3.003989e-02):1.112139e-01):1.154240e-01,32:6.893384e-03):1.816924e-01,(29:6.336521e-02,((27:2.811394e-02,28:8.046754e-02):2.318063e-02,26:2.284785e-02):1.914574e-02):2.101545e-01):2.413231e-03,(((((43:6.163025e-03,45:8.247790e-04):5.733443e-05,44:1.416415e-02):8.906848e-02,(((49:3.042006e-02,48:1.388915e-01):8.191464e-02,47:9.075683e-03):3.957267e-02,46:4.080185e-02):6.381340e-03):1.915226e-03,(40:3.325025e-02,(42:2.582997e-02,41:2.989458e-02):3.619372e-02):6.900991e-02):1.136691e-01,50:6.465522e-02):1.426219e-01):7.587242e-02):1.545994e-01):3.432280e-02,1:2.730180e-01);
   tree gen.352000 = [&U] ((3:1.745415e-02,2:8.972941e-04):3.979283e-02,((((40:2.016676e-02,(((50:1.954984e-01,((48:7.835293e-02,49:2.283148e-02):2.886388e-02,47:1.813522e-03):3.169120e-02):8.941622e-03,(46:4.956008e-02,((43:2.759668e-04,45:5.205463e-03):1.352820e-03,44:1.577062e-02):1.072777e-01):1.166444e-02):5.020062e-02,(41:8.877382e-04,42:1.678917e-02):2.494354e-02):2.889998e-02):1.841366e-01,((((25:1.832881e-03,24:1.180082e-02):8.256239e-02,23:5.219094e-03):1.557158e-01,((29:5.214721e-02,(28:1.364583e-01,27:1.068312e-01):1.308745e-02):2.935158e-02,26:3.738286e-02):1.980875e-01):6.350398e-03,(((((36:5.686192e-03,(38:5.831793e-03,39:2.824698e-02):6.577110e-02):2.194259e-02,37:3.495958e-03):1.432521e-01,(35:1.900934e-02,34:1.233709e-02):3.264469e-02):7.212757e-02,33:4.230840e-02):1.168382e-01,32:2.187271e-02):6.348669e-03):1.366092e-01):3.883428e-02,(30:8.316060e-03,31:2.619016e-02):6.676977e-02):6.214831e-02,((((19:2.322175e-02,((18:3.358164e-03,((8:7.237037e-03,(((4:3.962276e-03,(6:2.651548e-02,7:8.842422e-03):2.417891e-02):6.851002e-02,9:1.528155e-02):9.553283e-03,5:1.878543e-02):1.561342e-02):2.588275e-02,10:3.234372e-02):8.704146e-02):1.040355e-02,17:4.203770e-02):1.731580e-02):2.711281e-02,(16:1.084034e-02,20:9.060456e-03):4.484853e-02):1.320025e-01,((13:1.411319e-02,(11:3.031024e-02,12:7.399049e-03):3.040650e-03):6.113242e-02,(15:8.227836e-03,14:1.516551e-02):6.563774e-02):6.850520e-02):6.682782e-02,(21:8.928029e-03,22:1.375467e-02):5.143867e-02):1.054517e-01):5.877344e-02,1:1.678555e-01);
   tree gen.354000 = [&U] ((3:1.557979e-02,2:8.686608e-03):5.683316e-03,(((((((46:2.182068e-02,(50:2.404658e-01,((48:1.511244e-02,49:2.138117e-02):2.037836e-03,47:4.422562e-02):5.674948e-03):1.805320e-02):4.320044e-02,(44:1.434335e-02,(45:1.950510e-03,43:5.700583e-03):1.550261e-02):4.362603e-02):9.820505e-02,(42:1.389175e-02,41:6.789744e-02):1.781983e-02):4.884464e-02,40:7.231554e-03):1.411511e-01,(31:2.405616e-02,30:3.220692e-03):1.644877e-01):5.780196e-02,(((26:1.878022e-02,(27:7.355561e-02,28:5.439504e-02):2.814198e-02):4.865021e-02,29:2.388142e-02):2.715836e-01,((((34:2.677592e-03,(((39:1.217742e-02,38:3.018381e-02):3.488041e-02,(36:1.792294e-02,37:7.904086e-03):3.405379e-02):8.389007e-02,35:3.691994e-03):1.205243e-02):1.258674e-01,33:2.001075e-02):3.888310e-02,(23:1.445413e-02,(25:1.184801e-02,24:5.807159e-02):4.703989e-02):1.994915e-01):8.102519e-02,32:5.149845e-02):8.752873e-02):2.202064e-02):1.601741e-01,((((20:8.096257e-03,16:1.373859e-02):3.161140e-03,(((17:8.162489e-02,18:4.920770e-03):2.301170e-02,((((5:2.325255e-03,((4:2.039827e-02,7:6.291329e-03):1.553448e-02,6:1.043497e-02):1.321439e-02):7.987598e-03,8:1.043496e-02):1.610298e-02,9:6.005224e-02):1.393688e-02,10:4.955818e-02):7.528087e-02):3.859662e-02,19:7.798425e-02):2.292250e-02):5.791050e-02,((15:1.495956e-03,14:3.633666e-04):2.626457e-03,((12:1.348173e-02,11:3.196917e-02):1.471111e-02,13:2.107908e-02):1.434361e-01):2.409281e-01):3.108452e-02,(22:9.309747e-03,21:8.675818e-03):4.202206e-02):1.000787e-01):1.352787e-01,1:1.251792e-01);
   tree gen.356000 = [&U] ((3:1.092648e-02,2:4.378124e-02):8.328167e-02,(((((19:5.477006e-03,(16:1.611815e-02,20:6.871569e-03):3.805712e-02):1.823917e-02,((18:3.289554e-02,(((((6:2.997606e-03,(7:9.093908e-04,4:1.835340e-02):2.914366e-02):1.295328e-02,5:5.765764e-04):2.512974e-02,8:2.341149e-03):1.062864e-02,9:1.300506e-02):3.813574e-02,10:1.541501e-03):3.133021e-02):6.004242e-02,17:2.225390e-02):3.462209e-02):1.593356e-01,((15:1.074267e-02,14:8.218025e-04):1.152353e-01,((11:6.369421e-02,12:1.043521e-02):1.310743e-02,13:2.736001e-02):7.700505e-02):8.442968e-02):4.021086e-02,(21:1.095138e-02,22:1.703371e-02):8.149631e-02):9.254369e-02,(((29:1.722394e-02,((27:6.459657e-02,28:4.504414e-02):3.987928e-02,26:2.494779e-02):3.050180e-02):1.435266e-01,((40:2.179420e-02,((41:1.808502e-02,42:3.636393e-02):7.909965e-03,(((44:6.427396e-03,(45:6.490481e-03,43:6.754964e-03):7.425339e-03):7.331565e-02,46:1.092195e-02):5.724286e-02,(((50:1.940877e-01,49:3.321006e-02):1.713271e-03,48:5.174730e-02):2.172605e-02,47:5.587037e-04):4.668611e-02):6.726440e-02):2.809342e-02):1.728340e-01,((((25:1.429589e-03,24:1.946525e-02):1.919716e-02,23:1.661788e-02):2.046634e-01,(33:4.288381e-03,((34:3.352320e-02,35:4.348098e-02):1.067643e-02,((36:4.230138e-03,(38:9.628027e-03,39:1.373283e-02):2.783740e-02):7.285492e-03,37:3.290408e-02):1.198334e-01):1.257965e-01):7.293178e-02):1.569550e-01,32:4.826410e-02):8.202873e-02):7.986483e-03):1.353610e-01,(31:6.057871e-02,30:1.122863e-02):2.111326e-02):1.970959e-01):6.134862e-02,1:1.614286e-01);
   tree gen.358000 = [&U] ((3:4.157105e-02,2:1.359723e-02):7.658133e-02,((22:9.914186e-04,(((16:1.339876e-02,((19:8.726236e-03,((18:6.816506e-03,(((((5:9.476049e-03,4:2.685640e-02):1.327112e-02,(7:2.301327e-02,6:1.166908e-03):2.709740e-02):3.169605e-02,8:2.562349e-03):4.085787e-03,9:2.324452e-02):1.913509e-02,10:9.847200e-03):7.487938e-02):2.056525e-02,17:1.781929e-02):2.449802e-02):3.669113e-02,20:1.489470e-03):2.374727e-02):8.701041e-02,((15:8.601940e-03,14:2.847326e-02):5.798474e-02,((11:3.370105e-02,12:2.279687e-02):1.066767e-02,13:5.909899e-03):7.685419e-02):1.249117e-01):7.513462e-02,21:4.615764e-04):1.643630e-02):1.127143e-01,((30:3.874477e-02,31:2.283998e-02):4.210383e-02,((40:3.426599e-02,((41:7.988283e-03,42:3.872303e-02):4.173003e-03,((46:3.042191e-02,((45:5.403328e-03,43:6.809070e-03):1.459485e-03,44:1.564586e-02):9.911942e-02):9.648561e-03,(((50:1.230500e-01,49:2.306537e-02):2.442998e-02,48:1.540061e-02):1.325625e-02,47:6.815823e-04):2.823315e-02):5.563475e-02):4.572149e-02):1.763483e-01,(((26:1.268993e-02,(28:6.487703e-02,27:1.293197e-01):3.044311e-03):8.897758e-03,29:7.867610e-02):2.258570e-01,((33:6.747507e-03,(((24:2.002111e-02,25:3.233803e-03):5.635120e-02,23:4.498931e-02):1.280726e-01,(((36:1.199540e-02,37:1.429021e-02):1.180849e-02,(38:8.724921e-03,39:1.249348e-02):4.532741e-02):1.064928e-01,(35:3.559199e-02,34:4.667008e-03):3.504838e-03):7.256077e-02):1.679070e-02):1.877657e-01,32:1.633671e-02):3.605205e-02):3.720508e-02):4.954693e-02):2.404712e-01):1.013756e-01,1:1.351115e-01);
   tree gen.360000 = [&U] ((3:3.222484e-02,2:8.609439e-03):1.441294e-01,(((22:9.513338e-03,21:2.204129e-02):1.220684e-03,((16:7.076136e-02,((19:1.541717e-02,(17:2.762621e-02,(18:1.715389e-02,(((((6:2.464492e-02,(4:1.207467e-03,7:1.517828e-02):1.077674e-02):8.909879e-03,5:2.958785e-02):4.111644e-02,8:1.506549e-03):2.432201e-02,9:1.607920e-02):3.803632e-02,10:7.925622e-03):1.405878e-01):1.951121e-02):4.077276e-02):5.022210e-02,20:1.618399e-03):1.607346e-03):1.141240e-01,((15:9.976230e-05,14:8.843155e-03):1.078228e-01,((11:6.266720e-02,12:6.988636e-03):2.637441e-02,13:1.216528e-02):9.043490e-02):2.335770e-01):1.315783e-01):1.654381e-01,((((26:1.514305e-02,28:8.634636e-02):1.022017e-02,29:1.910827e-01):1.664910e-02,27:8.130088e-02):1.923512e-01,((40:9.533219e-02,(41:2.447494e-02,(42:7.608650e-02,(((45:2.263507e-04,43:1.256991e-03):4.675022e-03,44:2.348466e-02):1.105410e-01,((47:3.531757e-02,((49:2.079201e-02,50:2.332045e-01):6.406777e-02,48:6.643779e-02):6.025831e-02):2.881333e-02,46:7.366475e-02):2.834481e-02):8.273083e-02):1.173340e-02):4.096952e-02):3.981785e-01,(((33:2.895988e-02,(((35:5.937239e-02,34:1.974286e-02):3.224415e-02,((37:1.760074e-02,(38:5.467034e-02,39:3.270196e-02):9.866742e-02):2.755985e-02,36:4.454177e-02):1.703790e-01):1.267278e-01,((24:2.940642e-02,25:1.872574e-04):1.719182e-02,23:3.138616e-02):2.820466e-01):6.385359e-02):2.193541e-01,32:2.270467e-02):1.324938e-01,(30:2.280040e-02,31:3.396266e-02):1.524431e-01):2.668048e-02):4.585366e-02):1.598855e-01):2.281408e-01,1:2.429521e-01);
   tree gen.362000 = [&U] ((3:1.017786e-02,2:5.957257e-03):8.700765e-02,((((16:5.353796e-02,(20:8.850933e-03,(19:5.580748e-02,(((((((5:3.163906e-02,8:1.019823e-02):3.331759e-02,6:1.803398e-02):2.459593e-02,(4:1.600213e-04,7:1.737618e-02):8.127306e-03):1.060870e-01,9:3.667812e-03):4.928896e-02,10:3.804380e-03):9.124885e-02,17:5.072995e-02):1.766736e-04,18:5.264944e-04):3.398303e-02):1.606347e-02):5.446528e-03):1.004798e-01,((15:1.391829e-03,14:1.193593e-02):7.970431e-02,((11:3.454080e-02,12:9.499211e-03):2.057351e-02,13:7.771443e-03):1.110814e-01):6.620666e-02):7.094509e-02,(22:1.054504e-02,21:2.151913e-02):9.858394e-02):4.181845e-02,(((((((((36:2.023732e-03,(37:3.413576e-02,(38:7.149443e-03,39:2.756277e-03):3.166676e-02):2.613412e-03):2.024026e-01,35:1.881302e-02):1.858748e-02,34:1.044544e-02):9.745289e-02,33:2.601074e-02):2.868531e-02,((24:1.147898e-02,25:8.592781e-03):3.200667e-02,23:1.376147e-02):2.216387e-01):1.006620e-01,32:1.160051e-03):5.525501e-02,(27:4.675869e-02,(28:1.018813e-01,(29:1.573775e-01,26:1.656772e-02):4.702673e-02):6.147410e-02):1.064852e-01):6.484518e-02,((((47:8.607354e-03,((50:1.758542e-01,48:1.923424e-02):2.050151e-03,49:3.669547e-02):4.160091e-02):2.557294e-02,(46:2.911956e-02,(44:1.619271e-02,(45:1.134484e-02,43:1.968680e-02):1.850027e-02):5.813194e-02):5.950859e-03):1.707494e-02,(41:1.686903e-02,42:2.796152e-02):2.447903e-02):2.252603e-02,40:5.322783e-03):2.439265e-01):6.114197e-02,(30:1.943767e-02,31:9.784375e-03):9.596930e-02):9.989793e-02):5.777406e-02,1:1.529485e-01);
   tree gen.364000 = [&U] (((((((23:1.751673e-02,(25:1.106260e-02,24:1.634937e-02):8.634737e-02):2.128742e-01,(((34:4.704478e-02,35:2.411976e-02):2.463771e-02,((36:1.275567e-02,37:1.317808e-02):3.035253e-02,(39:1.056414e-02,38:2.177720e-02):2.120266e-02):9.898591e-02):9.646529e-02,33:3.119022e-02):3.503785e-02):1.129324e-01,32:3.567443e-02):7.923432e-02,((((41:2.478484e-04,42:4.317589e-02):7.667720e-03,(((44:1.483638e-02,(43:9.196854e-03,45:1.806186e-03):9.442591e-03):4.306108e-02,(47:3.414090e-02,((50:1.753129e-01,49:1.925415e-02):4.389805e-02,48:4.247923e-02):4.421906e-02):3.071622e-02):1.131445e-03,46:3.203343e-02):8.336545e-02):3.801388e-02,40:4.276437e-03):2.379154e-01,((29:1.033209e-01,(26:1.552964e-02,28:7.852231e-02):2.254693e-02):4.104696e-02,27:3.029408e-02):1.856433e-01):5.629692e-03):8.788524e-02,(31:5.584855e-03,30:6.470420e-02):6.343174e-02):1.649347e-01,((((((((9:3.331635e-02,(8:1.349662e-03,(5:1.222479e-02,(6:6.333233e-03,(7:4.500376e-03,4:1.294906e-02):2.954580e-02):4.184636e-02):3.383816e-02):2.506120e-02):3.147387e-02,10:1.014318e-02):4.645775e-02,18:1.395059e-02):1.529763e-02,17:2.622459e-02):4.596574e-02,19:1.516406e-03):2.769655e-02,(16:4.476992e-02,20:1.500679e-02):6.222028e-03):1.191618e-01,(((11:3.361342e-02,12:6.972557e-03):2.432860e-02,13:1.942162e-02):5.177584e-02,(14:5.539696e-03,15:1.759326e-03):9.067760e-02):7.803333e-02):6.039970e-02,(21:3.022283e-02,22:1.239170e-02):5.228306e-02):1.086613e-01):1.191016e-01,(2:2.852728e-03,3:1.589614e-02):3.160696e-02,1:2.022880e-01);
   tree gen.366000 = [&U] ((((((32:3.149030e-02,(33:2.840962e-02,((((36:2.013600e-03,37:2.260727e-02):1.259058e-02,(38:9.204231e-05,39:8.472514e-03):8.081136e-02):1.803721e-01,(34:4.910508e-02,35:6.982962e-03):1.735629e-03):5.952607e-02,((25:1.523571e-02,24:5.398529e-02):9.503740e-03,23:8.407170e-02):2.179242e-01):1.087950e-01):1.230595e-01):8.582504e-02,(29:6.115900e-02,((27:6.033514e-02,28:4.452161e-02):2.824599e-02,26:1.338646e-02):7.425001e-02):1.861017e-01):1.195146e-01,(((((48:9.032972e-03,(50:2.455834e-01,49:5.017356e-02):1.180125e-02):5.916588e-02,47:1.376766e-02):2.134541e-02,((45:1.272263e-02,(44:3.834051e-02,43:4.661416e-03):7.061575e-04):4.936724e-02,46:3.235176e-02):6.970338e-03):5.706429e-02,(41:2.372324e-02,42:7.156272e-02):1.447162e-02):2.705823e-02,40:1.599482e-02):1.539511e-01):4.515748e-02,(31:2.472234e-02,30:1.087012e-02):1.255681e-01):1.785054e-01,((((17:1.306066e-02,((16:4.526370e-02,20:3.639663e-02):6.706837e-02,19:2.890159e-02):7.019888e-02):4.288665e-02,((10:4.953600e-03,(9:9.214585e-03,((5:1.493040e-02,((7:6.334272e-03,6:6.472098e-03):6.309338e-03,4:1.958190e-02):1.674541e-02):2.617735e-02,8:1.037278e-02):3.665029e-02):1.283974e-01):9.244160e-02,18:4.352776e-03):3.292094e-02):1.987942e-01,((13:1.243421e-02,(11:2.382695e-02,12:1.630104e-02):6.888050e-02):9.865242e-02,(14:4.271644e-03,15:1.348677e-02):6.509661e-02):1.508512e-01):4.548461e-02,(22:5.988223e-03,21:3.895767e-03):2.882271e-02):2.851208e-02):1.219942e-01,(2:1.588009e-02,3:1.611659e-02):2.588168e-02,1:1.079941e-01);
   tree gen.368000 = [&U] ((2:1.321116e-03,3:3.618869e-02):7.905973e-02,((((28:3.465397e-02,(29:5.912199e-02,26:5.049154e-02):6.920365e-04):2.099998e-02,27:3.779206e-02):1.814673e-01,((((33:4.669550e-03,((23:2.066672e-02,(25:7.687543e-03,24:5.822573e-03):1.982744e-02):2.361354e-01,(((36:3.231045e-02,(39:1.234039e-02,38:1.622253e-02):3.273700e-02):1.936947e-02,37:9.918195e-03):1.105916e-01,(34:3.160051e-02,35:1.385851e-02):3.677291e-03):2.884799e-02):1.030851e-02):9.577457e-02,32:2.356322e-02):8.159844e-02,(31:2.708049e-02,30:2.815774e-02):2.437734e-02):4.733283e-02,(40:8.481951e-03,(((((49:4.251050e-02,48:6.906506e-02):1.292177e-02,(47:1.435564e-02,50:1.375588e-01):3.217390e-03):3.622003e-02,46:4.262874e-02):6.009685e-03,(45:1.404638e-02,(44:2.264736e-02,43:1.976713e-04):2.567935e-03):6.470704e-02):6.536618e-02,(42:2.222623e-02,41:2.326049e-02):3.491326e-02):9.058662e-03):1.797736e-01):1.716222e-02):8.181762e-02,((22:8.508756e-03,21:4.503531e-03):4.350175e-03,((((11:1.346937e-02,12:5.932200e-03):2.994301e-02,13:7.350579e-03):7.366761e-02,(14:5.924686e-04,15:5.497772e-03):7.231439e-02):7.480359e-02,((16:2.467037e-02,(19:3.793553e-03,((18:1.164281e-03,((8:4.130782e-03,(5:1.171682e-02,(((4:9.061949e-03,9:2.603913e-02):2.534192e-03,7:1.170583e-02):1.498894e-02,6:3.547995e-03):1.879913e-02):1.168040e-02):2.809997e-02,10:1.533476e-02):3.313025e-02):1.296887e-02,17:1.399277e-02):6.633431e-02):4.429274e-02):5.067879e-03,20:4.018380e-02):1.104117e-01):7.859673e-02):4.279065e-02):7.320129e-02,1:7.776735e-02);
   tree gen.370000 = [&U] ((2:6.268076e-03,3:6.764830e-02):8.290919e-02,((((20:3.506025e-02,((19:1.124946e-02,((18:1.571479e-02,((9:3.712034e-02,((5:1.248893e-03,((7:2.253471e-03,6:1.945204e-02):1.675990e-02,4:1.044665e-02):2.266487e-02):2.093085e-02,8:2.299342e-02):3.709565e-02):7.974860e-02,10:2.286977e-02):4.371426e-02):2.073199e-02,17:7.228546e-02):6.529367e-02):4.883638e-02,16:2.506112e-02):3.405266e-03):1.067647e-01,((15:3.379771e-03,14:5.804292e-04):1.637100e-01,((12:2.439190e-03,11:5.250858e-02):1.690558e-03,13:1.858553e-02):4.989144e-02):1.218865e-01):1.262092e-01,(22:1.237464e-03,21:1.217315e-02):2.694784e-02):7.307455e-02,((((28:8.193681e-02,27:5.216854e-02):3.078406e-02,(26:2.499970e-02,29:1.027778e-01):7.138997e-03):1.747247e-01,((33:5.828022e-03,(((((39:2.709202e-02,38:3.715885e-03):6.355066e-02,36:3.651108e-04):1.939348e-02,37:1.893367e-02):9.391992e-02,(34:1.336121e-02,35:5.584157e-02):1.300951e-02):1.127811e-01,((24:5.179251e-02,25:5.534247e-03):6.714219e-02,23:6.340639e-02):2.064702e-01):3.767296e-02):2.064083e-01,32:2.922416e-03):1.700312e-01):4.621402e-02,((30:2.381470e-04,31:2.358766e-02):1.113643e-01,(((42:3.027234e-02,41:3.258438e-02):1.283020e-02,(((47:2.197801e-02,((49:4.233269e-02,50:2.618406e-01):1.579630e-02,48:8.644452e-02):4.662862e-02):1.542947e-02,46:7.537035e-02):3.222167e-02,((43:3.673366e-03,45:2.840895e-03):1.600671e-03,44:1.267701e-02):5.248513e-02):8.537398e-02):1.037887e-01,40:6.293213e-03):2.283216e-01):3.427031e-02):1.631235e-01):1.759884e-01,1:3.414349e-01);
   tree gen.372000 = [&U] ((2:3.962553e-03,3:2.111169e-02):4.198818e-02,(((((16:7.686393e-03,(19:8.728832e-04,(18:2.897332e-03,(((9:1.066118e-02,(((7:4.098682e-03,4:8.669510e-04):1.519073e-02,(5:1.408657e-02,6:6.909566e-03):1.177880e-02):4.542194e-02,8:9.358790e-03):2.496220e-02):2.609326e-02,10:9.999698e-04):5.161015e-02,17:3.083656e-02):8.821884e-03):3.730666e-02):1.183878e-02):2.700989e-03,20:4.158198e-03):6.613071e-02,((15:3.141008e-04,14:9.286052e-04):3.357922e-02,(13:8.544387e-03,(12:6.037133e-03,11:1.658597e-02):3.299350e-02):8.098227e-02):9.896742e-02):4.063158e-02,(21:1.273620e-02,22:1.186290e-03):4.422467e-02):2.646240e-02,((((41:5.537894e-03,42:5.551071e-02):2.897310e-02,((50:1.445108e-01,(46:4.389105e-02,(48:1.854904e-02,(49:2.656602e-02,47:3.557072e-03):1.990267e-02):2.030658e-02):2.840048e-02):6.561319e-03,((44:9.153154e-03,45:9.428455e-04):6.285598e-03,43:9.013288e-03):2.050246e-02):4.381796e-02):2.125845e-02,40:2.860475e-02):1.403110e-01,((((33:2.015539e-03,(35:2.621017e-03,(34:8.219998e-03,((39:1.705130e-02,38:9.959551e-03):1.569746e-02,(36:1.510532e-03,37:4.077223e-03):5.043188e-03):3.909217e-02):3.986917e-03):5.583059e-02):7.107007e-02,32:7.772475e-03):7.660975e-02,((26:1.047628e-02,(28:6.256682e-02,29:7.274858e-02):1.028002e-02):2.667601e-02,27:4.395723e-02):9.133366e-02):6.698499e-02,(((24:1.010178e-02,25:8.560575e-03):1.672591e-02,23:2.539271e-02):1.511016e-01,(30:1.913374e-02,31:3.408810e-03):2.617794e-02):6.691607e-02):3.475738e-04):6.584467e-02):5.999024e-02,1:2.131723e-01);
   tree gen.374000 = [&U] ((2:2.438608e-02,3:6.848113e-02):3.697475e-02,((((30:1.017439e-02,31:1.574063e-02):1.218213e-01,(((41:1.224916e-02,42:7.423254e-02):5.210947e-03,(50:2.566002e-01,((46:3.438553e-02,(47:9.661869e-04,(48:5.608628e-02,49:4.898069e-02):4.875800e-02):8.029971e-02):3.107534e-02,(45:1.367539e-02,(43:2.488625e-02,44:4.804316e-03):8.796816e-03):9.437453e-02):4.120008e-02):3.521952e-02):2.680508e-02,40:1.139539e-02):3.169138e-01):1.036382e-01,(((33:1.193855e-02,(((((36:3.165218e-02,(39:2.211457e-03,38:2.646586e-02):5.490688e-02):3.859006e-02,37:3.550583e-02):1.128562e-01,35:1.271851e-03):2.462497e-02,34:2.402519e-02):1.166554e-01,((24:4.548129e-02,25:2.262258e-02):1.338026e-02,23:8.090799e-02):2.677497e-01):9.015321e-02):1.941320e-01,32:1.787904e-02):7.321261e-02,(29:7.452953e-02,(26:1.706298e-02,(28:8.230405e-02,27:4.747500e-02):1.745714e-02):5.170288e-02):2.948285e-01):2.020036e-02):3.726696e-01,(((16:1.236583e-02,((19:1.635688e-02,((18:8.151938e-04,((9:4.419617e-02,((6:4.448542e-02,(5:6.229316e-03,8:2.228796e-02):1.259150e-02):9.674766e-03,(4:3.061188e-03,7:3.628665e-03):4.478084e-03):2.856986e-02):4.537353e-02,10:1.131887e-02):7.308051e-02):1.419016e-02,17:3.637277e-02):7.238342e-02):6.203937e-02,20:7.340978e-03):6.844298e-03):1.662440e-01,((15:1.055663e-03,14:1.078574e-03):1.265656e-02,(11:2.768306e-02,(12:1.666937e-02,13:1.987724e-02):5.182422e-03):1.493692e-01):5.353677e-02):4.276057e-02,(21:1.435726e-02,22:1.895809e-02):3.337556e-02):1.292859e-01):2.857535e-02,1:2.462919e-01);
   tree gen.376000 = [&U] ((2:4.877749e-03,3:6.150361e-02):7.384641e-02,(((30:4.736418e-03,31:3.156353e-02):8.222839e-02,(((((((47:3.769686e-03,(48:3.906146e-02,49:1.879600e-02):7.107541e-03):1.803241e-02,46:1.836675e-02):9.780078e-03,((43:1.137821e-03,44:1.355996e-02):1.089441e-02,45:8.266407e-03):4.839307e-02):1.095619e-02,50:1.525015e-01):5.383190e-02,(41:2.303966e-02,42:4.459518e-02):3.503895e-02):3.845626e-02,40:2.752795e-03):1.709941e-01,((32:1.336157e-03,(((25:1.241412e-02,24:1.438996e-02):4.723470e-02,23:3.283264e-02):1.569597e-01,(((((36:8.278279e-03,37:8.332727e-03):4.815479e-03,(39:1.563808e-05,38:6.313512e-03):3.070325e-02):7.849968e-02,35:3.801818e-03):4.662338e-03,34:2.700917e-02):1.083741e-01,33:8.187884e-03):8.468282e-02):1.511908e-01):2.922216e-02,((26:8.948146e-03,(27:8.822088e-02,28:4.857109e-02):4.029390e-02):5.046611e-02,29:2.874913e-02):1.645827e-01):3.223014e-02):8.007181e-02):5.959748e-02,((((19:6.118793e-03,((18:4.204830e-03,((9:1.077542e-02,((4:1.470700e-03,(7:3.500058e-04,6:1.302564e-02):2.443286e-02):6.074123e-03,(5:5.303024e-03,8:4.044867e-02):7.792903e-03):1.988744e-02):5.962822e-02,10:1.926366e-03):3.770029e-02):2.268231e-02,17:2.533193e-02):5.261164e-02):2.934832e-02,(16:1.232900e-02,20:1.077697e-02):3.663931e-03):1.544446e-01,((15:8.936818e-03,14:1.201587e-03):2.823224e-02,((12:7.241985e-03,11:4.905892e-03):8.811449e-03,13:1.384356e-02):8.911876e-02):9.664972e-02):4.370510e-02,(21:1.393815e-02,22:7.287691e-04):7.484115e-02):1.368035e-01):1.061933e-01,1:9.857621e-02);
   tree gen.378000 = [&U] ((3:5.047435e-02,2:2.686172e-03):1.552678e-01,((((14:1.762687e-02,15:2.866237e-03):2.949279e-02,((11:3.559043e-02,12:2.403134e-02):2.171749e-02,13:6.573285e-03):1.720773e-01):1.351394e-01,(((20:1.871463e-02,(19:4.293044e-03,((18:1.028633e-02,(10:2.212987e-02,(9:3.951807e-03,((8:7.017023e-03,5:1.479883e-02):3.102677e-03,((7:9.742047e-04,4:3.379015e-02):9.025653e-03,6:7.382339e-04):5.091280e-03):9.393756e-02):3.500375e-02):3.826768e-02):2.417174e-02,17:3.683615e-02):1.777835e-02):1.480243e-02):6.495673e-03,16:1.577247e-02):1.857997e-01,(22:8.127641e-03,21:6.904125e-03):7.490936e-02):4.980634e-02):6.819770e-02,(((((23:5.524548e-02,(24:1.534167e-02,25:4.211713e-03):7.463088e-02):1.748577e-01,(33:2.155253e-02,((((39:1.597874e-03,38:2.816582e-02):4.085251e-02,36:2.369654e-02):2.577201e-02,37:1.760332e-02):1.723620e-01,(34:1.345961e-02,35:3.782283e-02):1.236706e-02):1.424641e-01):3.051503e-02):9.550255e-02,32:3.921631e-02):6.526538e-02,((50:4.014751e-02,((48:2.773788e-02,49:6.847276e-02):5.498330e-04,(47:2.092110e-03,(((40:6.165415e-02,(42:5.923271e-02,41:1.147383e-02):3.314173e-03):7.331646e-02,(44:5.124662e-02,(43:9.055195e-03,45:5.255872e-03):4.962041e-03):1.178548e-01):1.991286e-02,46:7.668765e-02):2.381957e-02):2.157424e-02):1.619001e-01):2.840077e-01,(26:9.424184e-03,(27:1.408435e-01,(28:1.644318e-01,29:9.877661e-02):1.677715e-04):4.147510e-02):1.655747e-01):7.039366e-02):1.042361e-01,(31:2.864494e-02,30:2.400715e-02):2.649170e-01):1.983745e-01):8.778580e-02,1:2.023552e-01);
   tree gen.380000 = [&U] ((3:3.115545e-02,2:2.799119e-03):1.552959e-01,(((22:6.540871e-03,21:2.671390e-02):8.048125e-02,(((16:4.205884e-02,20:2.647775e-02):1.224492e-03,(19:1.244225e-02,(18:1.681304e-02,(((8:3.403607e-02,(5:4.598752e-03,(6:1.877835e-02,((9:3.276537e-02,7:7.049392e-03):1.375300e-03,4:2.498486e-02):1.948562e-02):3.762988e-03):3.212963e-02):4.613844e-02,10:2.110051e-02):5.605010e-02,17:6.801505e-02):8.771955e-03):7.865348e-02):2.937232e-02):1.969581e-01,(((11:5.871916e-02,12:2.633742e-03):2.770669e-02,13:2.485749e-03):2.177587e-01,(14:8.574500e-03,15:2.189664e-04):6.394771e-02):1.064923e-01):7.505295e-02):1.049922e-01,((((((35:9.905649e-03,34:6.327199e-02):2.464071e-02,((36:1.190116e-02,37:2.790758e-02):8.609330e-03,(39:5.605111e-03,38:4.176949e-02):3.677717e-02):8.747462e-02):6.499432e-02,33:1.063725e-01):1.179091e-01,32:8.905922e-03):7.971769e-02,((30:1.607827e-02,31:2.494311e-02):4.167219e-03,(25:3.336689e-03,(24:1.206875e-02,23:7.824368e-02):1.477514e-02):3.045983e-01):8.080184e-02):1.504562e-02,((27:1.168212e-01,(28:1.619340e-01,(26:2.616614e-02,29:1.419104e-01):1.397729e-02):1.809738e-02):2.066704e-01,(40:1.902712e-02,((((44:4.934980e-02,(43:5.785876e-03,45:3.677371e-03):9.145927e-03):4.177998e-02,46:6.638211e-02):2.100973e-02,(47:4.321876e-03,((50:2.363208e-01,49:1.209421e-02):1.240157e-02,48:2.873373e-02):5.344797e-02):4.868885e-02):3.059673e-02,(41:6.877479e-03,42:4.071118e-02):2.760813e-02):6.756825e-02):1.756763e-01):1.615911e-01):1.270502e-01):6.960940e-02,1:1.779563e-01);
   tree gen.382000 = [&U] (3:4.265025e-03,(((((40:3.313070e-02,((42:6.905473e-02,41:9.299951e-03):1.985650e-02,(46:5.139259e-02,(((44:2.713574e-02,45:9.738885e-04):1.089470e-03,43:2.148742e-02):5.314821e-02,(47:1.134316e-02,(50:2.179897e-01,(48:4.595893e-02,49:1.303489e-02):1.506463e-02):2.422137e-02):4.863610e-02):1.933522e-02):4.596417e-02):5.247453e-02):1.904621e-01,(32:7.661020e-03,((((((39:3.335990e-03,38:1.183301e-02):1.743127e-02,(36:2.997038e-02,37:1.053108e-02):4.517703e-03):8.741466e-02,35:3.494907e-03):3.139823e-03,34:8.082290e-02):1.491368e-01,33:1.543517e-02):5.702970e-02,((25:5.185349e-03,24:9.208502e-03):3.695780e-02,23:2.147878e-02):1.366116e-01):1.054407e-01):9.868463e-02):2.737914e-02,((30:1.561393e-03,31:1.704241e-02):5.832285e-02,((26:3.998567e-02,(29:5.496257e-02,28:2.470000e-02):1.446328e-02):6.049000e-02,27:9.596573e-02):2.496943e-01):6.017605e-02):1.919157e-01,((21:1.011918e-02,22:3.076017e-03):5.192821e-02,((((12:5.553127e-03,11:2.646414e-02):1.482360e-02,13:7.143454e-04):1.123090e-01,(15:9.971621e-03,14:8.028496e-03):5.971854e-02):1.039623e-02,(((18:6.867550e-03,((9:6.927361e-03,(((7:1.691950e-03,6:5.087296e-03):7.842314e-03,(4:6.057449e-04,5:2.010555e-02):1.814179e-02):2.666591e-02,8:6.508321e-03):2.801769e-02):2.778308e-02,10:5.057537e-03):4.013544e-02):1.692078e-02,(19:8.931378e-03,(16:3.717497e-02,20:2.281103e-02):8.336386e-02):5.089641e-02):2.173250e-02,17:3.400678e-03):2.051738e-01):7.490259e-02):8.036669e-02):1.510233e-01,2:7.303920e-04):3.764835e-02,1:1.663294e-01);
   tree gen.384000 = [&U] ((2:1.122199e-03,3:4.453357e-02):1.082333e-01,(((29:1.361287e-01,((28:3.644880e-02,27:1.179191e-01):3.883903e-02,26:1.421389e-02):6.179538e-03):2.485828e-01,((((40:4.071123e-02,((47:6.541051e-03,(48:3.933659e-02,(49:1.201227e-02,50:1.499542e-01):2.192867e-02):3.148906e-02):4.627493e-02,((45:5.465986e-03,(44:3.685536e-02,43:1.508638e-03):2.183252e-02):6.469137e-02,46:4.396719e-02):2.907314e-03):6.761424e-02):1.626628e-03,(42:7.928610e-02,41:3.784126e-02):3.417556e-02):2.650465e-01,(30:1.455341e-02,31:7.324081e-02):9.507761e-02):2.348253e-02,(32:3.103889e-03,(33:1.142305e-02,(((((36:4.876367e-02,37:4.189275e-02):2.364790e-02,(39:2.127178e-02,38:2.288140e-03):1.162537e-02):7.775055e-02,35:7.067322e-03):1.616675e-02,34:1.232912e-02):1.283636e-01,((25:5.327515e-03,24:3.435641e-02):2.779011e-02,23:2.774790e-02):2.288801e-01):1.070578e-02):1.672736e-01):2.030870e-01):3.041467e-02):1.142898e-01,((21:5.609150e-02,22:1.127553e-02):4.590561e-02,((((18:1.999991e-02,(((8:7.347489e-03,((4:4.221941e-02,(6:9.230908e-03,7:2.481451e-02):2.210832e-02):2.549235e-02,5:1.225804e-02):2.311494e-02):3.830510e-02,9:2.360990e-02):9.263173e-02,10:3.102999e-02):6.907060e-02):7.136056e-03,(19:9.009070e-04,(16:9.880700e-03,20:9.118127e-03):6.874728e-02):1.344759e-01):5.851302e-02,17:1.680335e-03):9.097693e-02,((13:4.022542e-04,(11:5.243413e-02,12:2.457180e-03):4.166995e-02):1.030170e-01,(15:1.976853e-03,14:7.112710e-03):5.802690e-02):6.608348e-02):2.664136e-01):1.051373e-01):1.126666e-01,1:2.462494e-01);
   tree gen.386000 = [&U] ((3:3.165267e-02,2:2.733851e-03):5.791776e-02,(((22:9.153645e-03,21:6.605052e-03):3.791240e-02,((((((8:2.331096e-02,((5:1.133326e-02,(4:8.515765e-03,(7:2.583708e-03,6:9.923809e-03):1.222016e-02):9.123249e-03):1.097974e-02,9:2.256056e-02):1.339478e-03):2.850410e-02,10:1.160301e-02):4.366890e-02,18:6.218116e-03):1.180934e-02,((20:1.959823e-02,16:2.640942e-02):2.054700e-02,19:1.865809e-02):4.541936e-02):1.787714e-02,17:2.802961e-02):6.059230e-02,(((11:1.670754e-02,12:1.723035e-02):1.353631e-02,13:2.441402e-02):4.846331e-02,(14:1.013200e-02,15:1.173974e-02):4.815965e-02):7.603905e-02):4.621602e-02):6.034188e-02,(((((34:2.240643e-02,35:7.770369e-03):4.372064e-02,((37:1.096572e-02,36:4.721223e-03):1.519841e-02,(39:1.812495e-02,38:3.299034e-03):2.776785e-02):1.449431e-01):1.082863e-01,33:5.266137e-02):1.709993e-01,32:9.688132e-04):7.571269e-02,(((40:5.037192e-03,((41:8.788059e-03,42:2.391339e-02):1.958706e-02,((46:1.679611e-02,(47:3.049311e-03,((50:1.169244e-01,49:1.548189e-02):2.176923e-02,48:3.688364e-02):3.416577e-02):6.373979e-02):2.325575e-02,(45:6.716166e-04,(44:2.899550e-02,43:8.651727e-03):2.359418e-03):5.968655e-02):7.893211e-02):5.763803e-02):1.572342e-01,((30:8.231948e-03,31:3.679960e-02):4.964042e-03,((23:6.767206e-02,25:9.157550e-03):5.966309e-03,24:1.633561e-02):1.480325e-01):1.454957e-01):3.124064e-02,(((26:9.535140e-03,28:8.732918e-02):1.951328e-02,27:8.812986e-02):6.979245e-03,29:8.815545e-02):1.737146e-01):1.287689e-02):1.423754e-01):8.737960e-02,1:1.569215e-01);
   tree gen.388000 = [&U] ((3:6.401658e-02,2:3.389454e-03):1.640776e-02,((22:2.339651e-02,(21:7.166438e-02,(((20:2.338409e-02,16:7.127997e-03):1.737600e-03,(((18:6.862183e-03,17:1.162201e-02):1.961225e-02,(10:2.288097e-02,(7:1.013562e-02,(((8:7.173426e-03,9:1.036995e-01):5.254334e-02,(6:8.266451e-03,5:3.158835e-03):1.096446e-02):2.642041e-02,4:4.076890e-03):9.025183e-03):3.489825e-02):5.970782e-02):4.056018e-02,19:2.819801e-02):2.587466e-02):1.863074e-01,((14:4.020717e-03,15:6.801866e-03):9.987301e-02,(13:2.094372e-02,(11:4.228735e-02,12:8.369535e-03):3.647307e-02):5.253187e-02):6.769104e-02):5.620683e-02):1.474319e-03):6.565531e-02,(((31:8.527115e-03,30:2.074382e-02):8.622663e-02,((((23:3.026769e-02,(24:9.065771e-03,25:1.298542e-02):2.914316e-02):1.668498e-01,(((35:2.543601e-02,34:2.934972e-02):5.544498e-02,(37:5.458862e-03,(36:7.592229e-03,(39:9.527697e-03,38:1.618525e-02):5.114086e-02):1.645377e-02):1.293881e-01):1.135584e-01,33:3.648367e-02):6.538568e-02):1.131867e-01,32:4.956213e-02):5.141729e-02,(((28:1.065909e-01,27:8.311522e-02):2.558089e-02,26:3.528369e-02):7.197392e-02,29:6.492786e-02):2.125845e-01):6.074596e-02):7.220607e-02,((((43:1.068342e-02,(44:1.561335e-02,45:1.109663e-02):1.122909e-03):3.844745e-02,(46:1.707356e-02,((47:1.112150e-02,(49:5.540037e-02,48:9.255968e-02):3.738779e-02):4.576677e-02,50:3.121532e-01):1.260989e-02):1.780966e-02):7.791621e-02,(41:2.539591e-02,42:4.261419e-02):3.097722e-02):8.403409e-02,40:1.510072e-02):1.824867e-01):1.468481e-01):1.254183e-01,1:1.472980e-01);
   tree gen.390000 = [&U] ((2:1.254833e-02,3:3.246178e-02):1.340563e-01,((((32:2.576458e-02,((((35:3.059079e-02,34:1.723461e-03):2.005759e-02,(((36:7.875223e-03,37:6.863531e-03):4.794380e-02,39:1.127808e-02):1.551802e-02,38:5.852919e-03):1.424649e-01):1.412833e-01,33:2.558073e-02):2.547303e-02,((25:6.728409e-03,24:1.033292e-02):6.394128e-02,23:7.583061e-03):1.449432e-01):1.476948e-01):7.409399e-02,(((26:4.001770e-02,(29:1.040289e-01,28:8.343582e-02):1.786856e-02):7.643202e-02,27:4.807972e-02):7.622915e-02,((((43:7.062883e-03,(45:1.631818e-02,44:2.459038e-02):1.138317e-02):3.451906e-02,(46:3.458555e-02,(47:1.386583e-03,(49:1.305675e-02,48:2.844063e-02):2.769436e-02):2.301351e-02):6.416272e-03):4.748299e-02,(40:6.128343e-02,(41:6.886702e-05,42:7.525385e-02):2.815161e-02):2.674217e-02):1.312654e-01,50:1.203341e-01):1.695709e-01):4.726978e-02):2.825104e-02,(30:5.489091e-03,31:9.786294e-03):9.574541e-02):1.182259e-01,((21:6.560519e-02,22:2.594537e-02):3.653359e-02,((16:2.108686e-02,((19:1.070312e-02,((((9:5.294127e-02,((4:8.118508e-03,(7:1.895089e-02,6:8.301364e-03):3.341859e-02):1.583352e-02,(8:2.060794e-02,5:1.371349e-02):1.757984e-02):3.427865e-03):5.909726e-02,10:7.393994e-02):7.235805e-02,18:4.827159e-03):4.542334e-02,17:3.563392e-02):4.998857e-02):4.764063e-02,20:1.253514e-02):3.260934e-03):3.743830e-02,((11:2.071742e-02,(13:3.528771e-02,12:7.223493e-03):2.712775e-02):6.850080e-02,(15:3.338918e-03,14:1.890552e-02):6.484929e-02):4.980659e-02):8.294454e-02):1.044456e-01):1.428923e-01,1:2.195637e-01);
   tree gen.392000 = [&U] ((3:3.464019e-02,2:2.148638e-02):5.419133e-02,((21:3.279697e-02,(((((16:1.156416e-02,20:1.507743e-03):4.074126e-02,19:1.093296e-02):5.462209e-02,((18:6.075268e-03,(10:1.551250e-02,((((7:6.875296e-03,(6:1.451440e-02,9:4.634601e-02):5.498865e-03):2.408146e-03,4:8.199768e-03):1.644254e-02,5:1.449954e-02):1.885393e-02,8:6.990932e-03):2.494062e-02):5.412927e-02):2.392873e-02,17:1.269506e-02):9.023633e-03):3.314744e-02,((13:6.211435e-02,(11:2.577569e-02,12:3.075364e-03):1.056695e-02):1.106718e-01,(14:3.951954e-03,15:9.937402e-04):5.205719e-02):6.577029e-02):8.039097e-02,22:1.340584e-02):3.087130e-03):1.778749e-01,(((((((47:3.401185e-03,(50:3.072703e-01,(48:5.610980e-02,49:5.128424e-02):3.027333e-02):1.924931e-03):2.761579e-02,46:4.730092e-02):1.670053e-03,(44:4.624214e-03,(45:5.120940e-03,43:1.100879e-03):9.064571e-04):6.581211e-02):2.577796e-02,(41:7.553863e-03,42:2.080243e-02):3.519781e-03):9.671953e-03,40:2.980169e-02):2.571510e-01,((32:2.022628e-02,((26:1.774819e-02,(27:6.469688e-02,28:4.748207e-02):2.239085e-02):4.008653e-02,29:4.475996e-02):1.528883e-01):4.158828e-03,((23:1.112761e-02,(24:6.240480e-03,25:2.339035e-03):2.005190e-02):1.600165e-01,((35:6.647035e-03,(((37:6.360865e-03,36:1.357256e-02):3.854224e-02,(39:9.124197e-03,38:3.723521e-03):3.861752e-02):1.599222e-01,34:3.839078e-02):5.281262e-03):9.230544e-02,33:2.311806e-02):9.000018e-02):7.430498e-02):4.575658e-02):7.010991e-02,(31:1.665093e-02,30:4.850060e-03):2.946778e-02):7.987333e-02):1.012164e-01,1:1.003102e-01);
   tree gen.394000 = [&U] ((2:1.192194e-02,3:1.633991e-02):2.025504e-01,((((20:1.043721e-02,16:3.295948e-02):7.005122e-03,(19:4.299895e-02,((((14:3.847592e-03,15:9.607361e-03):7.537004e-02,(13:1.023552e-02,(11:3.603549e-02,12:1.644424e-02):3.887922e-02):6.748824e-02):9.999903e-02,((9:1.588445e-02,(((4:8.773965e-03,(6:6.870110e-03,7:1.034360e-02):2.814410e-02):5.439888e-02,5:2.241904e-03):3.168273e-02,8:2.101319e-03):5.217226e-02):4.197126e-02,10:1.402829e-03):3.235840e-03):5.129987e-02,(17:5.760039e-02,18:7.669071e-04):1.263467e-02):8.550822e-02):2.558598e-02):2.663411e-01,(22:2.552957e-02,21:1.088935e-02):8.729695e-03):1.963076e-01,((((40:1.089400e-02,((((47:2.145366e-02,(49:2.672531e-02,48:4.904758e-02):1.858704e-03):2.979508e-02,((44:2.737258e-02,(45:1.826845e-03,43:3.801156e-03):8.402269e-03):3.947476e-02,46:1.212865e-02):2.703294e-02):4.635562e-02,50:1.132317e-01):3.236200e-02,(41:1.999512e-02,42:4.487807e-02):4.983099e-02):4.472307e-02):2.383637e-01,(30:7.543752e-04,31:4.022989e-02):1.137228e-01):3.760693e-02,((33:3.195174e-02,((34:2.265975e-02,(35:3.047466e-03,((36:2.405091e-02,37:7.046336e-03):3.022143e-02,(39:5.579749e-03,38:2.298163e-02):1.384156e-02):1.468704e-01):3.211110e-02):9.635032e-02,((25:9.727289e-03,24:2.586648e-02):8.326326e-02,23:1.097416e-02):1.514692e-01):2.582501e-02):1.635154e-01,32:2.889546e-03):1.265944e-01):1.487467e-01,(29:9.930508e-02,((28:4.711704e-02,27:1.266139e-01):5.034016e-02,26:4.470821e-03):2.018060e-02):2.020020e-01):1.612912e-01):2.783223e-01,1:9.507270e-02);
   tree gen.396000 = [&U] ((((((19:8.958676e-03,(17:2.528028e-02,(18:6.344952e-03,(((8:4.983866e-03,(((4:9.345445e-03,7:1.910111e-02):1.689859e-02,6:1.306760e-02):3.287310e-02,5:8.023341e-04):2.695613e-02):4.130576e-02,9:7.186335e-03):4.837170e-02,10:3.611705e-02):1.024701e-01):2.719415e-02):1.504226e-02):3.738294e-02,(20:1.214891e-02,16:4.448850e-02):4.220968e-02):1.246460e-01,(((11:1.748238e-02,12:7.709425e-03):2.421587e-02,13:1.494297e-02):3.686214e-02,(14:3.686257e-04,15:1.611275e-02):9.574470e-02):7.661829e-02):1.072966e-01,(21:1.685619e-02,22:2.794319e-02):1.780014e-02):9.814269e-02,((31:1.043240e-02,(30:1.292477e-02,(23:1.178899e-01,(25:4.175205e-03,24:4.012721e-03):5.147639e-02):3.856028e-01):1.380332e-02):6.581991e-02,(((27:5.370837e-02,((29:8.734931e-02,28:6.128591e-02):2.806275e-02,26:1.402568e-02):1.598380e-02):2.820273e-01,(((((39:1.001064e-03,38:1.372092e-02):3.161187e-02,(36:9.849734e-03,37:4.716186e-02):1.991175e-02):1.189397e-01,(34:5.964894e-02,35:4.877993e-03):4.639534e-02):1.728341e-01,33:2.893256e-02):2.130230e-01,32:9.369060e-02):3.997937e-02):2.443029e-03,(40:1.706661e-03,((41:2.765281e-02,42:8.167307e-02):3.703183e-02,(46:3.723430e-02,((47:2.459327e-02,((48:8.610893e-02,50:1.630856e-01):1.985004e-03,49:4.688977e-02):5.499424e-02):3.053799e-02,((45:3.276989e-03,44:3.552821e-02):2.112875e-02,43:1.551097e-04):3.531896e-02):1.726483e-02):6.112951e-02):1.594598e-02):2.284761e-01):1.206420e-01):2.221534e-01):1.494776e-01,(2:9.883677e-03,3:7.291454e-02):1.002710e-01,1:1.661055e-01);
   tree gen.398000 = [&U] ((3:3.794911e-02,2:2.901576e-03):4.794303e-02,((22:6.343975e-03,(21:7.836367e-03,(((19:6.640971e-03,(17:2.697607e-02,(18:2.189998e-03,(10:3.058195e-03,((((8:3.686687e-02,5:1.356939e-03):2.251855e-02,4:4.521220e-03):4.540955e-03,(7:2.260750e-03,6:7.409654e-03):7.230478e-03):1.091964e-02,9:1.175407e-02):1.237151e-02):3.357459e-02):1.396521e-02):4.794337e-02):2.411067e-02,(16:1.100915e-02,20:1.742314e-02):1.333887e-03):1.241188e-01,((13:1.074801e-02,(12:5.595375e-03,11:3.869189e-02):1.595831e-02):5.347528e-02,(14:7.389402e-03,15:2.575756e-02):2.810992e-02):5.074883e-02):4.916189e-02):6.901200e-03):1.655259e-01,((((29:6.929827e-02,((26:3.412167e-03,28:7.289575e-02):3.791813e-03,27:1.456351e-01):5.315853e-02):1.503193e-01,(((42:1.513057e-02,41:1.076998e-03):1.250342e-02,((((45:1.801019e-02,43:4.099092e-03):2.444068e-03,44:1.496605e-02):4.262515e-02,(47:1.009523e-02,(48:2.775704e-02,(50:1.539745e-01,49:2.350510e-02):1.540464e-02):1.269386e-02):6.095028e-03):1.332781e-02,46:1.171648e-02):1.082904e-01):3.670833e-02,40:2.027244e-02):1.519645e-01):2.366707e-02,((((23:9.151877e-04,(24:2.742733e-02,25:5.969294e-03):6.965994e-02):1.281690e-01,((35:1.717474e-02,34:2.345279e-02):9.174766e-03,(37:1.132980e-02,(36:1.624829e-02,(38:1.416671e-02,39:2.547258e-03):2.618547e-02):3.325431e-02):7.832253e-02):8.797319e-02):1.116111e-02,33:2.643132e-02):7.026523e-02,32:3.089438e-02):4.332359e-02):1.623681e-01,(31:3.827557e-02,30:2.669976e-02):7.674033e-02):9.732889e-02):8.469009e-02,1:2.008007e-01);
   tree gen.400000 = [&U] ((((21:5.758783e-03,22:1.351459e-02):3.873153e-02,(((19:6.312797e-04,(20:4.874823e-02,16:1.161042e-02):2.496435e-02):4.005070e-02,17:3.177255e-02):6.288262e-03,((((15:5.783133e-03,14:4.762626e-03):6.327961e-02,((12:2.149739e-03,11:6.293848e-03):3.686538e-02,13:1.431081e-02):6.579031e-02):1.519649e-01,((9:2.363402e-02,(8:1.049244e-02,(((6:5.179543e-03,7:2.395299e-03):1.615825e-02,4:9.840475e-03):9.586564e-03,5:3.531824e-02):1.780742e-02):2.050456e-02):3.593184e-02,10:6.146553e-03):2.528645e-03):8.688310e-02,18:4.250284e-02):1.329567e-02):1.182488e-01):2.890885e-01,((((34:1.430306e-02,(35:1.974511e-02,(37:2.615672e-05,((38:1.672447e-02,39:3.496626e-03):1.914817e-02,36:1.241969e-02):9.507918e-03):1.276563e-01):3.170996e-03):8.388760e-02,33:2.241331e-02):1.175610e-01,32:2.296835e-03):6.065177e-02,(((30:2.038195e-02,31:3.714889e-03):4.025943e-02,((25:4.828368e-03,24:3.956369e-02):5.213909e-02,23:6.045297e-02):2.128983e-01):7.895350e-02,((29:1.889334e-02,(27:4.669888e-02,(26:1.138339e-02,28:7.923537e-02):3.039928e-02):7.347135e-02):2.059833e-01,((((42:4.231795e-02,(40:3.117803e-02,41:2.017264e-02):1.810442e-02):7.838164e-02,(46:2.892622e-02,((45:1.236965e-03,44:7.172354e-03):4.896412e-03,43:1.244764e-02):3.770770e-02):1.380350e-03):2.008929e-02,(47:7.062886e-03,(49:6.037453e-02,48:1.883760e-02):3.042104e-02):8.812529e-03):1.753706e-01,50:1.693803e-02):2.300038e-01):5.019469e-02):1.407200e-02):1.147023e-01):9.728468e-02,(2:4.001018e-02,3:2.010359e-02):4.752709e-02,1:1.508598e-01);
   tree gen.402000 = [&U] ((2:2.825242e-02,3:2.257721e-02):1.125426e-01,(((22:2.552094e-02,21:1.099128e-02):1.106879e-01,(((19:3.565190e-04,(17:2.463310e-02,(((9:4.281546e-02,((((7:2.415468e-02,4:6.958448e-03):5.370941e-03,6:3.679615e-03):1.457152e-02,5:1.325378e-02):2.354396e-02,8:2.473630e-02):1.660006e-02):4.668098e-02,10:1.097988e-02):2.978256e-02,18:7.431937e-03):3.607936e-02):5.725834e-02):4.322474e-02,(16:5.163449e-03,20:2.801099e-02):1.055232e-02):1.260574e-01,(((13:1.660297e-02,12:5.921063e-02):3.048529e-02,11:5.187217e-03):1.854010e-01,(14:9.118089e-03,15:6.081960e-03):8.699884e-02):1.256977e-01):1.933759e-02):4.703903e-02,(((40:3.643078e-02,((42:6.140546e-02,41:1.535324e-02):7.306996e-02,((((50:1.423202e-01,(49:2.847735e-02,48:5.570358e-02):2.814747e-02):3.759061e-02,47:3.608652e-02):9.180482e-03,((45:3.268404e-03,43:2.461968e-03):3.550845e-03,44:1.005836e-02):3.869719e-02):1.724707e-03,46:1.366175e-02):9.876720e-02):6.029682e-02):2.332733e-01,((28:4.860181e-02,((27:8.527681e-02,26:1.695378e-02):3.071112e-02,29:1.013420e-01):2.773577e-02):2.044709e-01,(((33:2.637172e-02,((35:1.504191e-03,34:2.626003e-02):8.479527e-03,((36:4.922509e-02,37:8.322813e-03):2.329643e-02,(39:1.902156e-03,38:3.593115e-02):5.113306e-02):6.379472e-02):1.508447e-01):4.924776e-02,((25:8.541767e-03,24:4.895680e-02):5.075451e-02,23:2.242926e-02):2.658747e-01):5.892233e-02,32:8.005909e-03):6.683721e-02):3.491060e-02):2.999855e-02,(30:2.130491e-02,31:1.591539e-03):1.291589e-01):1.529837e-01):1.397709e-01,1:3.364747e-01);
   tree gen.404000 = [&U] ((2:1.647455e-02,3:2.244846e-02):1.083040e-01,(((21:3.529549e-02,22:5.928880e-03):1.310344e-01,(19:2.964279e-02,((((((15:1.092742e-03,14:1.523016e-02):6.611887e-02,(13:1.606306e-02,(11:2.649475e-02,12:1.535778e-03):2.313156e-02):7.593727e-02):1.129901e-01,(((((4:2.418987e-03,5:4.793095e-02):3.193969e-03,(6:1.452114e-02,7:5.061160e-02):1.283737e-02):9.418810e-02,8:2.219892e-02):4.941876e-02,9:6.273238e-02):2.351795e-02,10:1.932362e-02):3.622187e-02):3.150818e-02,17:3.731386e-02):2.484532e-02,18:5.666506e-02):7.082683e-02,(20:1.796668e-02,16:8.372570e-03):2.446275e-02):5.878669e-03):1.159332e-01):1.053979e-01,((30:2.127762e-02,(31:2.476317e-02,(24:1.429255e-02,(25:2.532766e-02,23:6.059761e-02):1.299454e-02):3.830873e-01):1.166444e-02):6.620173e-02,(((32:2.792873e-02,(((34:1.728389e-02,(((39:1.475653e-02,38:1.109311e-02):1.340627e-02,36:7.730068e-03):1.784660e-02,37:3.752847e-03):1.737298e-01):1.128293e-02,35:1.965225e-02):1.008324e-01,33:3.807693e-03):9.052285e-02):7.573879e-02,((46:5.103625e-02,((((41:1.705936e-02,42:2.665783e-02):2.003458e-02,40:6.748572e-02):6.239836e-02,(47:4.856693e-03,(49:4.568896e-02,48:5.333596e-02):3.072045e-02):3.672266e-02):5.990797e-02,((43:3.251753e-02,44:6.773435e-03):9.067314e-03,45:1.077702e-03):7.080502e-02):1.316186e-02):1.479871e-01,50:1.412981e-01):2.843721e-01):4.380350e-02,(((27:1.029983e-01,28:8.068672e-02):4.477287e-02,26:1.108712e-02):8.894672e-02,29:9.413547e-02):1.917875e-01):2.998304e-02):1.385214e-01):1.187910e-01,1:2.264578e-01);
   tree gen.406000 = [&U] ((3:4.277901e-02,2:2.099317e-03):7.936672e-02,(((21:2.317688e-02,22:2.068561e-02):2.362289e-02,((14:1.128590e-02,15:1.956722e-02):2.582737e-02,((12:8.175849e-03,(11:2.567232e-02,13:3.160505e-02):4.357074e-03):3.935514e-02,(((18:5.786611e-03,17:2.884242e-02):4.965004e-05,(19:1.082547e-02,(20:2.784538e-02,16:2.213059e-02):6.456213e-02):5.886440e-02):2.874391e-02,(10:2.182036e-02,(9:5.398844e-02,(8:2.133550e-02,(((7:9.228199e-03,4:1.780788e-02):8.779000e-03,6:5.894365e-03):1.002327e-02,5:2.010527e-02):1.525865e-02):2.032696e-02):1.352465e-02):1.129566e-02):8.703301e-02):4.310311e-02):7.604586e-02):1.161777e-01,(((30:1.747967e-02,31:7.249693e-03):1.019470e-01,(((((((38:1.750888e-02,39:1.946465e-02):1.415586e-02,(36:6.314898e-03,37:1.094050e-02):4.010596e-02):1.261728e-01,34:2.718104e-02):2.304899e-03,35:1.337221e-02):1.171896e-01,33:1.207489e-02):3.052297e-02,((25:3.299030e-04,24:2.989197e-02):1.651398e-02,23:3.409362e-02):1.825878e-01):7.043151e-02,32:5.937144e-04):7.350862e-02):2.067099e-02,((((41:5.069673e-03,(((43:8.733055e-03,44:4.020454e-02):1.537101e-02,45:6.527313e-04):3.749836e-02,(((48:6.958827e-02,(49:3.824225e-02,50:1.741449e-01):7.412479e-03):3.867806e-02,47:2.911547e-03):2.144123e-02,46:2.632079e-02):6.927332e-03):7.349122e-02):6.087312e-03,42:3.102219e-02):4.160265e-02,40:1.476027e-02):2.529789e-01,((27:6.413033e-02,28:3.472369e-02):9.959567e-02,(29:9.423092e-02,26:2.499439e-03):1.275167e-02):1.526697e-01):7.164873e-03):9.711904e-02):5.177880e-02,1:1.222395e-01);
   tree gen.408000 = [&U] ((3:5.772734e-02,2:1.553552e-02):8.038171e-02,(((21:2.122224e-02,22:4.014496e-02):6.387871e-02,((((11:2.686724e-02,12:6.996080e-05):2.972333e-02,13:4.860810e-03):4.950464e-02,(14:5.326506e-03,15:9.521476e-04):4.095120e-02):3.783781e-02,((19:1.216841e-02,(20:2.750307e-02,16:2.216624e-02):4.370464e-02):3.298688e-02,((17:3.214215e-02,(10:6.950529e-03,(9:3.084907e-02,(8:3.146475e-03,((6:1.287851e-02,(7:1.226958e-03,4:2.169560e-02):5.600500e-03):1.311784e-02,5:3.700574e-03):3.680899e-02):1.249696e-02):1.644206e-02):4.737173e-02):1.901399e-05,18:3.946938e-02):3.054682e-02):2.143764e-01):4.949647e-02):6.563877e-02,(((((42:1.175035e-02,((44:2.508667e-03,(45:9.223387e-04,43:1.306330e-02):9.804864e-03):6.414369e-02,(46:8.301536e-03,(((50:1.755129e-01,49:6.477717e-03):1.360963e-02,48:2.827217e-02):5.342051e-02,47:3.524940e-02):5.012404e-02):1.546667e-02):7.361700e-02):1.147664e-02,41:1.949762e-02):3.924635e-02,40:1.868931e-02):2.778558e-01,((((((37:5.040087e-03,((38:4.589877e-03,39:1.677597e-02):3.884990e-02,36:8.291455e-04):8.679029e-03):4.373546e-02,(35:5.547498e-04,34:3.400139e-02):3.168961e-03):6.713938e-02,33:6.795634e-02):1.468243e-02,((23:3.668486e-02,25:3.724387e-04):9.085238e-03,24:2.731861e-02):1.600383e-01):1.610456e-01,32:1.918090e-02):6.427615e-02,((29:6.371829e-02,(27:7.216639e-02,28:1.322396e-01):1.173516e-03):1.174899e-02,26:3.402772e-03):1.309718e-01):3.390937e-02):3.750123e-02,(30:2.790195e-02,31:3.728172e-02):4.900030e-02):8.223008e-02):5.436007e-02,1:1.351555e-01);
   tree gen.410000 = [&U] ((3:4.384144e-02,2:5.966913e-03):8.278419e-02,((((29:1.515931e-02,(26:1.224109e-02,(27:6.697044e-02,28:1.258057e-01):1.737665e-02):1.451154e-01):2.156356e-01,(((33:2.004602e-02,((35:1.636096e-02,((37:5.370697e-02,36:5.123844e-03):6.361315e-02,(38:1.043386e-02,39:5.245864e-03):8.708959e-02):2.753295e-01):1.527087e-02,34:1.129115e-02):1.121731e-01):2.980048e-02,((24:4.079190e-03,25:1.692108e-03):1.294870e-01,23:1.067623e-01):1.515643e-01):9.538511e-02,32:3.638158e-02):2.162229e-02):3.248311e-02,(((40:6.520991e-02,((44:1.101046e-02,(45:1.908411e-02,43:6.805142e-03):2.708289e-02):4.923085e-02,(46:3.851191e-02,((50:1.931586e-01,(49:6.934365e-02,48:3.566489e-02):1.890773e-02):3.857603e-02,47:4.103903e-04):1.465149e-02):1.150639e-02):1.190316e-01):4.013255e-02,(41:6.374153e-03,42:4.910230e-02):1.896585e-02):3.290977e-01,(30:6.488434e-03,31:3.094325e-02):1.255022e-01):6.127169e-02):2.024149e-01,(((((14:1.703235e-02,15:5.361908e-03):4.632349e-02,((12:2.074599e-02,11:1.937272e-02):1.026597e-01,13:5.396419e-03):1.229331e-01):1.315944e-01,((((((8:2.109985e-02,(5:8.956497e-05,((7:3.025794e-02,6:3.076476e-02):2.561882e-02,4:4.963140e-04):2.335045e-03):6.404825e-03):1.178923e-01,9:4.721104e-02):1.815305e-02,10:7.306351e-03):5.359588e-02,18:2.315748e-02):1.272590e-02,((16:4.411754e-02,20:3.917239e-03):6.572652e-02,19:1.188998e-02):5.109723e-02):1.147686e-01,17:2.815764e-03):1.209524e-01):1.211137e-01,21:2.987374e-02):1.215851e-02,22:1.061098e-02):8.556962e-02):2.565742e-01,1:1.835709e-01);
   tree gen.412000 = [&U] ((3:1.452847e-02,2:1.761855e-02):1.647209e-02,(((((((((((12:1.096658e-02,11:1.267560e-02):7.093257e-03,13:2.047015e-02):8.957384e-02,(14:8.426819e-03,15:2.411921e-03):7.992684e-02):1.604748e-01,(10:1.756425e-02,(((((4:1.265639e-02,7:9.600957e-03):1.290309e-02,6:2.073728e-03):1.074146e-02,5:2.465430e-04):7.952338e-02,8:1.048622e-02):3.498132e-02,9:2.732497e-02):6.763965e-02):1.673464e-02):6.965275e-02,17:3.667066e-02):2.518008e-03,18:1.674727e-02):6.286609e-02,19:2.901082e-03):7.781730e-02,16:3.525546e-02):1.423101e-02,20:2.522834e-02):1.408558e-01,(22:4.714528e-03,21:1.341345e-02):6.659578e-02):1.698540e-01,(((((24:5.090913e-02,(25:1.074156e-02,23:4.063908e-02):1.184445e-03):2.182344e-01,((((38:7.900893e-03,39:4.534321e-02):1.888440e-02,(36:3.929502e-03,37:2.974802e-02):1.455949e-02):1.129466e-01,(34:1.627375e-02,35:5.934859e-03):6.482810e-03):7.732394e-02,33:7.883485e-03):4.694354e-02):7.016090e-02,32:1.024318e-02):8.576621e-02,(30:3.685187e-03,31:1.397793e-02):1.202718e-01):5.174128e-03,((((28:1.016066e-01,27:6.308615e-02):8.095723e-03,26:1.901337e-02):1.150548e-02,29:7.488932e-02):1.774249e-01,(((((((50:1.196737e-01,49:2.238854e-02):8.471927e-04,48:8.185940e-02):1.754714e-02,47:5.988510e-03):6.253937e-02,((45:1.134228e-04,43:2.096009e-02):2.619001e-02,44:2.132034e-02):4.957651e-02):1.472939e-02,46:3.530044e-02):6.043031e-02,(42:4.334235e-02,41:2.080111e-02):7.749088e-03):5.643998e-02,40:3.591640e-02):1.199527e-01):1.772160e-02):1.902746e-01):8.992339e-02,1:1.960332e-01);
   tree gen.414000 = [&U] (((22:5.041671e-03,(21:8.768473e-03,((20:8.510594e-03,16:4.004289e-02):9.125909e-03,(((((((12:1.984670e-02,11:1.202289e-02):1.475079e-02,13:8.204495e-03):4.613690e-02,(14:4.978564e-03,15:3.243167e-02):1.227427e-01):1.835488e-01,((((5:1.208529e-03,((7:1.711643e-02,6:2.401142e-03):1.212467e-02,4:6.166776e-03):1.027262e-02):1.715678e-02,8:7.747296e-04):2.759302e-02,9:2.922106e-02):5.630482e-02,10:1.560037e-02):2.015358e-02):6.759144e-02,18:5.089310e-03):2.803802e-02,17:1.888800e-02):7.245476e-02,19:3.789730e-05):5.134257e-02):1.464542e-01):1.374562e-02):8.352961e-02,(((((42:1.897618e-02,(((45:5.768067e-03,(44:1.995408e-02,43:1.562201e-03):8.023957e-03):2.568163e-02,46:3.774995e-02):1.178498e-02,(((49:3.075149e-02,50:1.599318e-01):2.077355e-02,48:3.380273e-02):2.373184e-02,47:1.853752e-02):9.886945e-03):7.266194e-02):1.654473e-02,41:3.539240e-03):1.481100e-02,40:5.851091e-02):1.005873e-01,((26:1.823739e-02,(28:6.129951e-02,27:1.890451e-01):2.813786e-02):6.173047e-02,29:3.893394e-02):1.671416e-01):2.204910e-02,((30:6.055574e-03,31:4.241846e-02):1.352479e-01,((((35:2.327371e-02,34:2.497130e-02):5.702112e-03,(37:5.932358e-03,((38:2.246359e-02,39:5.835655e-03):5.976335e-02,36:2.197426e-02):1.555013e-02):8.353059e-02):1.186181e-01,((23:4.485264e-02,(24:4.387191e-02,25:4.009894e-03):1.702520e-02):2.138387e-01,33:3.386685e-02):1.630965e-02):7.897081e-02,32:3.508414e-02):7.262281e-02):2.749906e-02):2.626868e-01):5.999430e-02,(2:1.929994e-02,3:6.485693e-02):4.396827e-02,1:2.131817e-01);
   tree gen.416000 = [&U] ((3:2.242525e-02,2:1.372429e-02):1.653004e-01,(((((33:1.811931e-02,(34:9.904623e-03,(((36:3.995934e-03,37:2.077814e-02):3.433033e-03,(38:1.335902e-02,39:6.932402e-04):4.227186e-02):1.203268e-01,35:1.351127e-02):5.905552e-02):7.267579e-02):2.440994e-02,((24:2.407755e-02,25:4.002480e-03):9.049786e-02,23:1.515390e-02):1.433073e-01):1.548528e-01,32:2.696739e-03):8.557679e-02,((30:6.275639e-03,31:9.882657e-03):1.226970e-01,(40:1.972196e-03,((((((48:4.816477e-02,49:5.430034e-02):4.813937e-02,50:1.507030e-01):2.993550e-02,47:3.028691e-02):3.441207e-02,((43:1.079870e-02,45:1.053774e-02):1.294748e-02,44:3.721845e-02):6.353727e-02):3.399505e-03,46:2.950727e-02):7.633964e-02,(41:1.331886e-03,42:4.699126e-02):1.802641e-02):5.886246e-02):2.016480e-01):5.072360e-02):8.707155e-02,(((26:5.488288e-03,(27:7.180076e-02,28:8.764975e-02):5.400405e-02):5.224645e-02,29:1.440768e-01):1.313481e-01,((22:8.124380e-03,21:2.880245e-02):4.831270e-02,(((17:1.372099e-02,18:2.079107e-02):4.303566e-02,(((9:3.548931e-02,(8:3.067778e-02,(5:1.117908e-02,((7:2.957555e-02,6:7.260607e-03):1.982132e-02,4:1.094892e-02):9.711722e-03):3.059703e-02):2.298556e-02):2.405733e-02,10:1.017425e-02):3.177549e-02,((14:1.845293e-02,15:3.916247e-02):5.774237e-02,((11:4.344555e-02,12:2.811836e-02):6.788788e-02,13:1.157552e-02):9.673120e-02):1.193563e-01):3.107367e-02):1.753387e-02,(19:9.604503e-02,(20:1.982210e-02,16:9.750021e-03):1.651967e-02):9.767084e-03):1.078489e-01):3.166828e-01):2.891596e-02):1.710406e-01,1:1.656543e-01);
   tree gen.418000 = [&U] ((3:7.091378e-02,2:1.888565e-02):1.054980e-01,(((21:3.109737e-02,22:7.372871e-04):5.933536e-02,((19:8.478194e-04,((((8:7.591564e-03,((4:3.364638e-02,(6:1.329675e-02,7:6.808645e-03):3.774098e-02):8.903316e-03,5:5.229098e-03):2.930167e-02):1.948374e-02,(10:5.106449e-02,(9:4.579211e-02,((14:3.788434e-02,15:4.794069e-03):6.637517e-02,(11:1.720080e-02,(13:5.562248e-02,12:8.392736e-03):3.934412e-03):1.242324e-01):7.849278e-02):1.589356e-02):1.234284e-02):1.090556e-01,18:2.638047e-02):5.890584e-02,17:3.618966e-02):1.488449e-02):2.863052e-02,(20:1.907199e-02,16:8.047846e-03):5.594757e-03):2.025532e-01):1.427929e-02,((40:2.502394e-03,((50:1.787717e-01,((46:1.931695e-02,(44:2.518957e-03,(45:3.820534e-03,43:6.771658e-03):4.469368e-02):7.068816e-02):1.399183e-02,((48:4.760695e-02,49:1.613218e-02):4.577724e-02,47:1.139193e-03):1.687167e-02):3.138636e-02):2.520006e-02,(41:3.781839e-02,42:1.954154e-02):2.142613e-02):6.128167e-02):1.988848e-01,(((30:7.962758e-03,31:3.246266e-02):7.770110e-02,((((24:4.367811e-02,25:3.879671e-03):1.467924e-02,23:1.142183e-02):3.393800e-01,(((34:4.202483e-03,35:4.310798e-02):6.029834e-03,((38:1.574301e-03,39:9.080681e-03):4.158300e-02,(36:2.344851e-04,37:1.553786e-02):4.208880e-02):2.308179e-01):1.302511e-01,33:2.002820e-02):6.042844e-03):1.195896e-01,32:4.533381e-02):1.512885e-01):3.757920e-02,((28:9.600119e-02,(26:1.144641e-03,29:1.721074e-01):1.090631e-02):1.612746e-02,27:9.014651e-02):1.040793e-01):2.851267e-02):2.506282e-01):1.433003e-01,1:2.243393e-01);
   tree gen.420000 = [&U] ((2:1.531860e-03,3:6.687245e-02):6.104318e-02,(((40:5.158805e-02,((41:7.099448e-03,((((45:1.853810e-03,43:8.486194e-03):5.924141e-04,44:1.810187e-02):1.444220e-01,46:2.639627e-02):4.271143e-02,(47:3.088130e-02,(48:1.914029e-02,(49:4.571896e-03,50:2.577734e-01):6.622879e-02):3.384891e-02):4.628702e-02):7.237889e-02):1.230928e-02,42:2.414790e-02):3.633620e-02):1.707684e-01,(((27:8.317094e-02,((29:9.493220e-02,28:6.033788e-02):3.549209e-02,26:8.438412e-03):1.546543e-03):2.249601e-01,(32:1.919872e-02,(((25:1.510731e-02,24:1.645117e-02):4.498621e-02,23:4.734620e-02):1.726430e-01,((34:2.742883e-02,((((38:7.164445e-03,39:1.181392e-02):3.807870e-02,36:2.851933e-02):1.307042e-02,37:4.181252e-02):1.338817e-01,35:1.099199e-02):8.069324e-03):1.136286e-01,33:6.857165e-03):1.291108e-01):6.751478e-02):4.715630e-02):3.112082e-02,(31:3.395497e-02,30:5.632795e-03):1.095030e-01):6.798306e-03):2.176396e-01,(((17:3.033256e-02,((18:2.657911e-02,(10:6.236462e-03,((5:3.923862e-03,(6:6.498337e-04,(4:4.693054e-03,(9:5.122706e-02,7:5.678144e-03):2.913023e-03):4.226252e-03):3.141879e-02):9.530471e-03,8:3.996833e-03):3.566219e-02):6.930022e-02):1.357142e-02,((16:3.439346e-02,20:2.143615e-03):4.240508e-02,19:5.399058e-03):6.722430e-02):5.709356e-02):1.383129e-01,((13:1.854450e-02,(11:1.370097e-02,12:1.571518e-02):2.158379e-02):6.639686e-02,(14:3.188337e-03,15:2.825708e-02):3.487755e-02):1.016416e-01):1.449791e-01,(22:1.365809e-02,21:8.587104e-03):1.111352e-02):6.142274e-02):1.253670e-01,1:1.982899e-01);
   tree gen.422000 = [&U] ((2:4.244870e-02,3:3.719734e-02):1.582792e-01,(((31:3.360393e-02,30:3.950635e-02):1.851859e-01,((40:3.547811e-03,((41:3.519232e-02,((46:2.878275e-02,((43:2.057493e-03,44:1.234374e-02):5.800541e-03,45:2.591496e-03):1.026541e-01):3.147872e-02,(47:5.288963e-03,((49:3.572364e-02,50:2.330253e-01):5.420845e-02,48:3.833550e-02):3.898391e-02):3.952295e-02):5.057783e-02):1.843535e-02,42:4.989039e-02):4.187694e-02):1.841792e-01,((((28:8.474945e-02,27:1.379927e-01):1.260688e-02,29:6.278918e-02):1.856601e-02,26:4.601264e-03):1.677783e-01,(32:1.297315e-02,(((25:1.477184e-02,24:2.467175e-02):5.613989e-02,23:3.094728e-04):1.302151e-01,(((34:6.206120e-02,35:2.800034e-03):1.412598e-03,((38:1.065097e-02,39:2.143873e-02):1.151563e-02,(36:3.882539e-02,37:2.199450e-02):6.549644e-03):1.490917e-01):1.701499e-01,33:2.598815e-02):8.903019e-02):3.801189e-02):1.281878e-01):2.980089e-02):8.560116e-03):1.813131e-01,((21:1.133624e-02,22:6.796585e-03):9.366744e-02,((((18:4.123591e-03,(10:1.246197e-02,(((((9:5.178013e-02,7:5.984303e-03):2.049611e-02,6:6.952753e-03):1.568139e-02,4:4.839813e-03):2.689906e-03,5:3.256862e-03):1.745651e-02,8:1.448518e-02):4.607003e-02):1.207755e-01):2.702516e-02,((16:1.412322e-02,20:1.429240e-02):5.322630e-02,19:4.098159e-03):3.448093e-02):2.028225e-02,17:3.413060e-02):9.710156e-02,((13:3.300804e-02,(11:2.569001e-02,12:3.584232e-02):2.028530e-02):1.620999e-01,(14:6.803692e-04,15:1.050256e-03):9.134397e-02):5.329491e-02):9.719545e-02):1.066881e-01):8.049297e-02,1:1.303350e-01);
   tree gen.424000 = [&U] ((2:2.258851e-03,3:3.376118e-02):1.301567e-01,((((((28:5.042834e-02,(29:6.257583e-02,27:5.973163e-02):9.727754e-03):2.414404e-02,26:1.813716e-03):1.701671e-01,((((25:2.631081e-02,24:2.468934e-02):2.751924e-02,23:2.773833e-02):3.504604e-01,(((35:1.602279e-03,34:4.286078e-02):3.234344e-02,(37:1.986304e-03,((38:1.441476e-02,39:4.302458e-03):4.242061e-02,36:5.685767e-03):2.470569e-02):6.247117e-02):1.978266e-01,33:2.789609e-02):6.656205e-02):5.276561e-02,32:9.030093e-03):4.662183e-02):4.542985e-02,(40:1.633361e-03,((((44:1.495799e-02,(43:3.430815e-03,45:3.003623e-03):1.769949e-02):6.120253e-02,((47:4.612889e-03,(49:4.232096e-02,48:5.323532e-02):1.413520e-02):5.309670e-02,46:3.487581e-02):1.124105e-02):1.241177e-02,50:1.818157e-01):9.522417e-02,(42:4.973924e-02,41:1.727453e-02):9.699170e-02):2.457433e-02):1.716578e-01):3.274448e-02,(31:2.347194e-02,30:1.024273e-02):6.135616e-02):1.818724e-01,((((13:1.735172e-02,(12:4.167972e-02,11:2.779719e-02):6.306195e-03):9.915248e-02,(14:2.536603e-02,15:6.923085e-04):4.637645e-02):1.077854e-01,(20:3.318957e-02,((19:6.764746e-05,((18:8.379047e-03,(10:4.894618e-02,(8:8.441330e-03,((6:2.345025e-03,(9:2.302056e-02,(4:6.472269e-03,7:1.128628e-02):1.688966e-02):1.901536e-02):2.183304e-02,5:1.409550e-02):2.148922e-02):4.831145e-02):5.163368e-02):3.540861e-02,17:6.149995e-02):1.370938e-02):3.240707e-02,16:7.030395e-03):5.674166e-03):5.172682e-02):1.055486e-01,(21:2.419085e-02,22:5.299489e-03):1.137107e-02):9.197579e-02):2.694997e-01,1:1.265314e-01);
   tree gen.426000 = [&U] (((((50:6.048239e-03,(49:2.000063e-02,((47:6.960591e-03,((((42:5.186947e-02,41:1.921558e-02):2.767795e-02,40:4.175891e-02):2.547319e-02,46:5.847996e-03):3.645226e-02,((43:4.315118e-03,45:8.758370e-03):1.012045e-02,44:1.504333e-02):4.031718e-02):3.049210e-02):2.218428e-02,48:4.297342e-02):1.395175e-03):1.850019e-01):1.625746e-01,(27:5.642144e-02,((28:4.580805e-02,26:5.203237e-02):8.671487e-03,29:7.301652e-02):4.857176e-02):1.963139e-01):5.953475e-02,((((23:3.059943e-02,25:6.737597e-03):3.289914e-03,24:1.961765e-02):1.699501e-01,((((((37:1.435505e-03,36:7.547314e-03):2.104116e-02,(38:1.007135e-02,39:1.248956e-02):3.100103e-02):6.242710e-02,34:1.673883e-02):8.843223e-03,35:2.147455e-04):5.738648e-02,33:3.479790e-02):1.364829e-01,32:4.634309e-02):9.720828e-02):7.148547e-02,(31:2.038904e-02,30:2.636491e-02):2.432028e-02):1.620040e-01):9.371263e-02,((22:1.113226e-02,21:2.223774e-02):3.847817e-02,((20:3.418856e-03,(16:4.178582e-03,(((((((4:7.070508e-03,(5:3.336584e-02,(6:3.652961e-03,7:2.559573e-03):1.275330e-02):1.076995e-02):4.229689e-02,8:1.675951e-02):1.110924e-02,9:1.812237e-02):2.284377e-02,10:1.780423e-03):6.181017e-02,18:1.381966e-02):1.446900e-02,17:1.069533e-02):3.335849e-02,19:3.525499e-02):3.881376e-02):2.163429e-02):9.683316e-02,((15:2.774712e-04,14:4.362067e-03):6.278707e-02,(13:8.353700e-03,(12:1.688337e-03,11:1.218197e-02):5.580743e-02):7.133764e-02):4.347916e-02):2.426245e-02):1.172659e-01):6.827293e-02,(3:1.561026e-02,2:3.739727e-02):5.466800e-02,1:1.255596e-01);
   tree gen.428000 = [&U] ((((21:1.294935e-02,(20:1.431911e-03,(16:1.868519e-02,(19:4.051689e-03,((18:1.731164e-02,(((((11:2.938829e-02,12:1.157057e-02):9.558917e-03,13:1.978509e-02):8.508661e-02,(15:1.884856e-02,14:1.039677e-02):1.375154e-01):2.262981e-01,10:4.223154e-03):1.320319e-02,((((6:2.540227e-02,7:7.299530e-03):3.610996e-02,4:1.017713e-02):3.266339e-02,(8:3.911581e-02,5:8.126332e-03):1.252835e-02):6.379406e-02,9:1.137351e-02):3.762863e-02):3.240322e-02):1.749430e-02,17:6.750501e-02):4.875692e-02):5.559799e-02):8.113549e-03):1.940615e-01):1.230148e-02,22:6.255808e-04):1.450220e-01,((((32:1.656386e-03,(33:1.817704e-02,((24:3.066094e-02,(23:6.365249e-02,25:5.488560e-04):1.325563e-02):2.246353e-01,(((37:4.484270e-03,36:2.738234e-02):3.452619e-02,(38:1.112506e-02,39:1.301782e-05):2.377260e-02):1.309421e-01,(35:3.651158e-03,34:2.442743e-02):3.334316e-02):5.440712e-02):1.538708e-02):1.159739e-01):7.848153e-02,(29:1.232920e-01,(26:3.774680e-02,(27:1.276106e-01,28:1.201660e-01):1.188247e-02):3.117916e-02):1.313580e-01):3.963004e-02,(40:5.114495e-03,(((43:2.319302e-03,(45:6.398975e-03,44:1.536846e-02):6.400453e-04):8.892622e-02,((48:3.540134e-02,(47:2.452140e-02,49:9.538021e-02):1.215766e-03):7.046535e-02,(46:2.328613e-02,50:1.844922e-01):3.552623e-03):2.442215e-02):8.112456e-02,(42:2.935600e-02,41:1.760619e-02):2.573611e-02):6.314712e-02):2.932940e-01):1.998106e-02,(30:2.381229e-02,31:1.127903e-02):1.823392e-01):1.757925e-01):6.944697e-02,(2:1.306461e-03,3:3.336898e-02):7.904673e-02,1:1.938162e-01);
   tree gen.430000 = [&U] ((((((19:1.029597e-02,(((((6:2.717698e-03,(5:1.374437e-03,8:1.397678e-02):3.661542e-02):2.226872e-02,(4:2.166679e-02,7:9.539887e-03):2.346380e-02):2.009969e-02,9:6.215989e-03):7.449047e-02,((((12:1.702942e-02,13:3.837994e-02):7.755322e-03,11:3.646152e-02):4.302552e-02,(15:4.551090e-03,14:5.418188e-04):1.858684e-01):1.466639e-01,10:9.123923e-04):4.211275e-03):8.259568e-02,(17:2.312683e-02,18:4.308242e-03):1.340974e-02):5.007167e-02):5.159434e-02,20:2.716286e-02):2.600908e-03,16:4.098750e-02):2.048911e-01,(21:2.602254e-02,22:3.004045e-02):3.315430e-02):2.194903e-01,((32:2.831932e-02,((((35:2.661717e-02,34:2.123537e-02):2.334433e-02,((38:1.707448e-02,39:3.513345e-03):1.372621e-02,(37:3.603840e-02,36:2.439583e-02):2.689533e-02):1.397670e-01):4.855344e-02,((24:1.322377e-02,25:4.863098e-03):2.110943e-02,23:2.706820e-02):2.308061e-01):1.993924e-02,33:3.974970e-02):1.458096e-01):5.427286e-02,(((30:9.345061e-03,31:1.235074e-02):7.045106e-02,(40:5.920934e-03,((41:5.665634e-03,(((45:9.692935e-03,43:5.181540e-03):1.665558e-02,44:2.782069e-02):3.800500e-02,(((48:4.392580e-02,49:2.896964e-02):5.295173e-02,47:4.342236e-03):2.306760e-02,(46:4.426883e-02,50:2.329763e-01):1.331231e-03):1.780846e-03):7.175872e-02):1.099843e-02,42:3.255644e-02):4.446701e-02):2.983829e-01):1.084054e-01,((29:1.365169e-01,(27:7.897379e-02,28:7.030190e-02):5.084757e-02):8.935139e-04,26:1.976713e-02):2.513123e-01):1.276862e-02):5.830147e-02):7.943465e-02,(2:8.107652e-03,3:1.950612e-02):8.455538e-02,1:1.340091e-01);
   tree gen.432000 = [&U] (((22:1.908788e-02,(((((10:6.842353e-03,(((13:3.055562e-03,(12:5.318330e-03,11:4.462565e-02):1.913790e-02):9.229085e-02,(15:2.361572e-03,14:9.651478e-03):6.141753e-02):8.624963e-02,(((5:6.164007e-03,(4:3.094974e-02,(6:1.107977e-02,7:1.600465e-02):3.633657e-02):8.207354e-03):4.454405e-02,8:3.118891e-02):6.510428e-02,9:4.109888e-02):2.548162e-02):3.083844e-02):4.185422e-02,18:1.237341e-03):8.205705e-03,17:3.744662e-02):1.087276e-02,(19:5.150219e-04,(16:1.711886e-02,20:3.652042e-03):3.230835e-02):4.085006e-03):1.871166e-01,21:4.704371e-03):2.054810e-02):8.575134e-02,((32:2.003236e-02,(33:1.280876e-02,((((37:5.758853e-03,(36:5.127163e-03,(38:3.961156e-02,39:1.388999e-02):6.307333e-02):1.339385e-02):1.085938e-01,35:7.361673e-05):9.910357e-03,34:1.982664e-02):6.310906e-02,((24:6.032984e-03,25:1.989632e-02):9.244813e-02,23:5.221426e-03):2.035306e-01):3.807893e-02):1.229824e-01):3.502331e-02,((28:7.473934e-02,(29:1.308651e-01,(26:1.751261e-02,27:1.143712e-01):8.319354e-03):4.671897e-02):2.590235e-01,((30:1.698477e-02,31:3.764400e-03):1.150457e-01,(40:2.906644e-02,((((47:2.054973e-02,((49:2.381655e-02,50:1.781200e-01):1.421893e-02,48:3.947727e-02):6.786080e-02):1.161812e-02,46:3.799120e-02):9.595064e-03,(44:1.351775e-02,(45:2.902371e-03,43:7.210643e-03):9.329890e-03):2.709067e-02):6.137476e-02,(41:1.952558e-02,42:4.076716e-02):1.872180e-02):5.363571e-02):1.956982e-01):4.029677e-03):8.974204e-02):1.915855e-01):1.185923e-01,(2:4.403818e-03,3:1.296389e-02):1.220652e-01,1:1.688900e-01);
   tree gen.434000 = [&U] (2:7.982780e-04,(((22:2.272925e-03,(21:3.832597e-03,((16:7.790403e-03,20:2.666045e-02):9.224522e-03,((17:1.331913e-02,(18:5.649469e-03,((10:1.206127e-02,(((12:6.129709e-03,11:1.571385e-02):1.998332e-02,13:2.691049e-02):3.926498e-02,(15:7.669823e-04,14:8.793883e-03):5.859462e-02):9.329878e-02):2.233618e-02,(8:2.888224e-02,(5:2.199644e-02,(4:1.062029e-02,((7:1.275565e-04,9:5.302718e-02):1.086736e-02,6:3.295594e-04):2.041025e-03):1.598517e-02):3.034161e-02):3.394905e-02):6.630918e-02):1.977544e-02):2.797958e-02,19:1.783267e-02):1.202389e-02):1.114967e-01):2.150491e-02):1.531279e-01,((30:6.534027e-03,31:3.146108e-02):9.512760e-02,((((42:5.689917e-02,41:4.514156e-03):1.711438e-02,(((((49:1.759897e-02,50:1.402985e-01):4.165316e-03,48:4.401172e-02):7.048965e-02,47:2.105937e-03):3.895327e-02,(44:2.983749e-02,(45:1.357272e-02,43:9.368294e-04):1.562326e-02):7.294720e-02):1.887700e-03,46:3.152324e-02):3.294775e-02):2.017315e-02,40:8.593740e-03):1.813074e-01,(((((24:1.227106e-02,25:2.867640e-03):5.024007e-02,23:2.018731e-02):1.016713e-01,(33:1.912876e-02,((((38:4.402777e-03,39:1.767864e-02):4.542654e-02,36:1.603788e-02):2.314851e-02,37:7.172006e-03):1.013972e-01,(35:4.013424e-04,34:1.249552e-02):7.449737e-03):6.161005e-02):3.761184e-02):6.690538e-02,32:4.680966e-02):5.419365e-02,(29:6.854643e-02,(27:3.741002e-02,(28:7.368433e-02,26:1.163792e-02):2.312984e-02):4.357529e-02):1.463759e-01):2.344171e-03):3.202708e-02):1.272197e-01):8.460052e-02,3:1.356906e-02):1.288270e-02,1:1.986885e-01);
   tree gen.436000 = [&U] ((3:1.224689e-02,2:1.088555e-02):7.880962e-02,((((16:7.170559e-03,(19:1.970184e-02,(17:2.894302e-02,(18:7.148898e-03,((10:1.077703e-02,(((12:8.580192e-03,11:1.251540e-02):8.793141e-03,13:9.710230e-03):9.017193e-02,(15:5.314626e-03,14:9.657656e-03):6.805835e-02):1.402325e-01):1.498674e-03,(8:4.687286e-03,(5:9.834964e-03,(((7:5.912676e-03,4:1.474499e-02):2.032121e-03,9:1.746649e-02):2.060538e-02,6:4.724479e-03):3.972676e-02):2.344841e-02):4.436945e-02):6.992662e-02):2.028822e-04):3.027841e-02):4.270124e-02):1.329833e-02,20:7.149268e-03):1.268846e-01,(22:1.241835e-02,21:2.007747e-02):1.707458e-02):1.241853e-01,((((30:3.901036e-03,31:2.179650e-02):7.415332e-02,(((42:5.472366e-02,41:4.337545e-02):3.801823e-03,((((50:1.457552e-01,(49:1.878635e-02,48:4.506922e-02):1.292953e-02):1.143415e-02,47:5.267918e-03):1.675385e-02,(44:1.899018e-02,(43:1.628880e-02,45:8.009061e-03):9.872698e-03):8.546911e-02):3.565162e-03,46:1.586382e-02):3.805789e-02):4.059570e-02,40:3.415456e-03):1.839205e-01):4.581835e-02,(((((35:2.512087e-02,34:2.467427e-03):3.512394e-02,((36:1.586592e-02,(38:1.778014e-02,39:4.402760e-03):1.292256e-02):5.613265e-03,37:4.357232e-02):1.308266e-01):9.703478e-02,33:1.168577e-02):5.982843e-02,((24:6.800472e-03,25:3.032523e-03):3.636540e-02,23:6.333950e-03):1.071336e-01):1.037977e-01,32:7.730201e-03):8.734518e-02):4.135217e-02,((26:4.019726e-04,(29:6.554661e-02,28:3.108306e-02):1.449761e-02):2.439988e-02,27:7.804749e-02):1.302551e-01):1.250216e-01):7.211062e-02,1:1.579724e-01);
   tree gen.438000 = [&U] ((3:6.028743e-02,2:7.182966e-03):4.656598e-02,((21:3.208343e-02,((20:1.640326e-02,((19:1.407575e-02,((((8:8.268241e-03,((5:4.238227e-03,((7:6.963550e-03,4:3.753905e-02):1.958241e-02,6:8.798150e-03):1.491427e-02):2.800353e-02,9:6.834615e-02):3.935973e-02):7.860373e-02,((((11:1.620979e-02,12:1.345718e-02):2.597017e-02,13:1.611531e-02):1.084558e-01,(15:7.485778e-03,14:1.040645e-03):1.151637e-01):7.773379e-02,10:1.245308e-02):9.008525e-02):1.034117e-01,18:3.566499e-02):2.778965e-02,17:3.338967e-02):2.520973e-02):6.798063e-02,16:3.167479e-02):1.666932e-03):2.125492e-01,22:6.245871e-03):2.533748e-03):1.961805e-01,((((((46:5.459764e-02,(((43:8.790626e-03,45:1.039026e-02):5.142625e-03,44:2.063459e-02):4.860384e-02,(50:2.144026e-01,((48:6.290661e-02,49:2.862009e-02):8.463778e-02,47:2.561740e-02):5.284690e-02):2.137622e-02):2.636379e-03):2.687553e-02,41:2.050827e-02):2.508262e-02,42:6.777433e-02):5.023276e-02,40:3.590373e-02):2.982639e-01,(30:1.365103e-02,31:3.936272e-02):9.689128e-02):1.604963e-02,(((28:9.103083e-02,27:1.116101e-01):1.592175e-02,(26:1.578199e-02,29:1.173872e-01):2.523473e-02):2.067384e-01,((33:3.953892e-02,((((36:2.579668e-02,37:7.583094e-02):9.371640e-03,(38:6.541908e-03,39:1.315876e-02):4.038978e-02):1.661786e-01,(35:2.702341e-02,34:5.271849e-02):3.716354e-02):1.268758e-01,((24:3.200240e-02,25:9.532390e-03):3.663224e-02,23:8.101396e-02):2.555587e-01):9.996038e-03):1.080005e-01,32:3.079686e-02):2.659271e-01):2.143074e-02):3.879443e-02):1.780052e-01,1:2.517958e-01);
   tree gen.440000 = [&U] ((3:2.363286e-02,2:1.639309e-02):4.229186e-02,((((((20:2.876057e-02,16:1.665845e-02):1.006160e-03,(19:3.240886e-02,(17:4.491874e-02,(((9:2.935132e-02,((7:1.012983e-02,(6:1.136244e-02,(5:9.249636e-04,8:1.888389e-02):2.005383e-02):6.820275e-03):8.099195e-03,4:1.071522e-02):4.902909e-02):3.972926e-02,10:6.665193e-03):1.339272e-01,18:3.100209e-02):1.333594e-02):5.705885e-02):6.862203e-02):4.802742e-02,(((11:2.642773e-02,12:2.500031e-02):5.726283e-03,13:9.851795e-03):8.919969e-02,(15:1.190929e-03,14:3.992543e-03):6.100484e-02):7.992877e-02):1.525132e-01,21:1.018951e-02):6.082959e-03,22:2.239556e-02):1.859722e-01,((((((41:2.062342e-02,42:5.768821e-02):4.565925e-03,(((43:1.279239e-02,44:1.968476e-02):1.233500e-03,45:3.385563e-02):3.158232e-02,(46:1.603592e-02,((50:1.593353e-01,(48:1.489493e-02,49:1.290151e-02):5.532229e-03):3.765858e-02,47:5.341407e-03):5.240873e-02):8.702836e-03):6.291650e-02):4.108671e-02,40:2.111234e-02):1.756739e-01,((((24:1.422022e-02,25:1.242527e-03):8.302257e-02,23:2.447270e-02):1.046483e-01,(((34:2.511221e-02,35:8.494701e-03):2.187737e-02,(((38:4.658773e-03,39:1.649050e-02):5.445573e-02,36:2.550606e-02):2.796562e-02,37:1.934921e-02):7.897781e-02):6.738315e-02,33:3.387615e-02):3.082490e-03):1.730458e-01,32:1.475201e-02):1.625844e-01):5.162437e-03,(((27:7.819261e-02,28:7.970434e-02):5.671725e-02,26:2.019514e-03):5.477636e-02,29:5.200668e-02):1.418096e-01):5.408716e-02,(30:2.590429e-02,31:5.951656e-02):1.210680e-01):1.793178e-01):3.137553e-02,1:1.768169e-01);
   tree gen.442000 = [&U] ((((22:2.093913e-03,21:2.736546e-02):2.608347e-02,(((18:1.439530e-02,(17:1.687261e-02,(19:6.949940e-03,(16:3.828144e-02,20:3.250674e-03):3.787407e-02):1.175534e-02):3.467375e-02):9.735230e-02,(10:5.897019e-03,(9:2.140309e-02,(5:4.823077e-03,(((6:2.197974e-04,7:1.060962e-03):4.316910e-02,4:4.352919e-03):2.746441e-02,8:1.675128e-02):2.078212e-02):4.142808e-02):1.617805e-02):1.938205e-02):1.368680e-01,((13:2.030415e-02,(11:1.195949e-02,12:1.221288e-02):8.476113e-03):9.805353e-02,(15:2.272025e-03,14:4.610104e-03):2.286774e-02):8.125441e-02):1.176287e-01):8.379496e-02,(((((41:3.099850e-02,42:6.633783e-02):3.877716e-02,(50:2.571944e-01,((47:9.838097e-03,(48:2.925583e-02,49:6.263745e-02):2.625966e-02):1.226767e-02,(((43:3.541339e-03,45:3.667400e-03):8.855634e-03,44:1.618297e-02):1.717873e-02,46:4.926244e-02):6.086526e-02):5.352609e-02):6.571847e-03):2.951001e-02,40:9.373839e-03):1.123273e-01,((27:5.121848e-02,(28:3.394295e-02,(29:6.999280e-02,26:1.078507e-01):5.961489e-02):4.546322e-02):2.471620e-01,(32:4.220231e-03,(33:4.167918e-02,(((24:3.512214e-02,25:1.496698e-03):1.711587e-02,23:2.999846e-02):2.713888e-01,((35:1.184112e-02,34:3.170562e-02):2.857821e-02,((36:6.714105e-03,(38:7.832958e-03,39:1.572968e-02):1.756686e-02):4.152149e-02,37:9.642532e-03):1.542891e-01):7.283401e-02):8.257498e-03):1.157278e-01):6.550380e-02):5.189889e-02):2.107552e-02,(30:2.456345e-02,31:6.526652e-03):1.338345e-01):2.781510e-01):8.914999e-02,(2:4.147494e-03,3:3.565059e-02):3.741674e-02,1:2.324468e-01);
   tree gen.444000 = [&U] (3:7.688640e-03,(((((((18:1.187375e-02,17:2.863291e-02):3.045727e-02,(19:1.573198e-02,(20:8.486479e-03,16:2.713791e-02):1.081920e-01):5.707574e-02):4.729379e-02,(10:1.944716e-03,(9:3.981955e-02,(8:2.779502e-03,(5:5.949974e-04,(6:5.972227e-03,(7:7.158047e-03,4:2.612615e-04):3.062546e-03):1.525531e-02):3.721030e-02):1.724739e-02):4.743400e-02):2.559134e-02):6.061088e-02,(((11:1.787679e-02,12:8.390772e-03):2.984793e-02,13:3.883445e-02):3.856494e-02,(14:2.702876e-04,15:6.877413e-03):7.725189e-02):1.242844e-01):1.231250e-01,(21:3.776212e-02,22:2.669080e-02):4.538483e-02):1.478117e-01,((29:1.819707e-02,((27:1.208401e-01,28:9.576349e-02):3.536805e-02,26:3.590172e-02):1.387464e-01):2.012286e-01,(((((42:1.695037e-02,41:1.453160e-02):3.060414e-02,(((45:3.716077e-02,44:5.294540e-02):2.769373e-03,43:5.119245e-03):5.577415e-02,(46:5.001264e-02,(47:5.165926e-03,((48:6.245986e-02,49:3.945820e-02):6.354874e-03,50:2.335182e-01):5.633799e-02):3.141881e-02):1.817122e-02):6.462359e-02):3.413375e-02,40:3.577364e-03):2.249380e-01,(((23:7.011388e-03,(25:3.308344e-04,24:3.166288e-02):5.431480e-02):2.203963e-01,(33:2.345727e-02,((34:4.000682e-02,35:4.770375e-03):1.596955e-02,((36:2.152342e-02,(38:1.200021e-02,39:1.076816e-02):6.336534e-02):2.791973e-02,37:7.030767e-03):9.232895e-02):1.210127e-01):2.548135e-02):1.678206e-01,32:5.841407e-02):1.312860e-01):2.203682e-02,(31:4.507385e-02,30:2.254015e-02):1.022610e-01):1.088913e-01):1.047443e-01):1.151619e-01,2:1.862342e-02):5.101976e-02,1:1.804251e-01);
   tree gen.446000 = [&U] (((22:1.282769e-02,(21:4.747673e-04,(((19:8.832738e-04,((18:1.447638e-03,(((9:3.760468e-02,(5:1.993220e-02,((4:7.086190e-03,7:2.421916e-02):5.533024e-02,6:2.535303e-02):5.232118e-03):2.429480e-02):3.387192e-03,8:1.830658e-02):1.093351e-01,10:1.263243e-02):5.668719e-02):2.375673e-02,17:2.909851e-02):1.611273e-02):1.063843e-02,(20:3.770982e-02,16:2.344173e-02):6.372014e-03):1.443633e-01,(((12:1.158546e-02,11:2.723165e-02):2.633065e-02,13:2.002748e-02):7.177967e-02,(15:5.972496e-03,14:2.140632e-02):7.357318e-02):1.241007e-01):8.133937e-02):5.316488e-02):5.783065e-02,((((30:8.325664e-03,31:3.198141e-02):1.435313e-01,(32:9.380425e-03,((((34:3.552805e-03,35:2.057738e-02):1.452205e-02,((37:8.534246e-04,36:2.203014e-02):2.739365e-02,(38:2.680573e-02,39:2.263070e-03):1.240438e-02):2.410342e-01):1.057074e-01,33:1.359437e-02):3.072963e-02,((24:4.648761e-02,25:1.944618e-03):3.072844e-02,23:4.152867e-02):1.517273e-01):2.261669e-01):8.625412e-02):1.305518e-02,(29:6.423682e-02,(26:2.144292e-02,(28:2.368913e-02,27:9.420702e-02):4.111252e-02):5.199992e-02):1.394837e-01):2.729152e-03,(((41:5.586835e-03,42:8.834271e-02):1.165359e-02,((46:3.903327e-02,(((49:1.287060e-02,50:1.775500e-01):3.011683e-02,48:3.136234e-02):1.965651e-02,47:6.073065e-03):2.166412e-02):2.917254e-02,(44:1.166727e-02,(45:5.809416e-03,43:5.672176e-03):4.130688e-02):3.668550e-02):6.055476e-02):5.583650e-02,40:9.798979e-03):2.493868e-01):3.848954e-01):1.558265e-01,(3:3.100015e-02,2:2.841017e-02):2.812260e-02,1:1.674605e-01);
   tree gen.448000 = [&U] ((2:6.028252e-03,3:4.800432e-02):4.242198e-02,(((21:1.380842e-03,22:3.067574e-02):3.232587e-02,(((10:1.575696e-02,((9:4.098733e-02,8:5.839103e-03):3.132347e-02,((4:1.025079e-03,(6:4.958412e-02,7:1.585779e-02):9.978132e-04):1.026366e-02,5:3.007744e-03):5.560037e-03):3.002595e-02):2.193510e-02,(17:2.858885e-02,(((20:5.885745e-04,16:3.372620e-02):1.772256e-02,19:8.382439e-03):9.910104e-02,18:4.631625e-04):2.615426e-02):6.559466e-02):8.542073e-02,((15:1.971371e-03,14:6.430902e-03):7.211393e-02,((11:6.498748e-02,13:4.703093e-02):1.888332e-03,12:8.510344e-03):1.143954e-01):7.833827e-02):8.614600e-02):1.550015e-01,(((40:2.836564e-02,(((46:4.395761e-02,(47:1.870994e-02,((50:1.823036e-01,49:2.687074e-02):2.928059e-02,48:3.015063e-02):5.203890e-02):9.652788e-02):1.715739e-02,((45:8.262024e-03,43:3.104971e-03):1.834124e-02,44:3.220734e-02):6.507633e-02):1.208482e-01,(41:7.168354e-03,42:4.659365e-02):9.602942e-03):4.750319e-02):1.890269e-01,(30:4.620305e-03,31:1.284423e-02):1.022105e-01):2.962365e-02,(((26:2.603110e-02,(27:5.976008e-02,28:1.013319e-01):8.952001e-03):7.120581e-02,29:1.597063e-02):2.034026e-01,(32:3.415036e-03,(((((37:3.808598e-02,36:4.835762e-02):9.399818e-03,(38:4.927412e-03,39:5.957677e-03):2.504824e-02):1.177484e-01,(34:1.330243e-02,35:2.081764e-02):5.970495e-03):1.195922e-01,33:2.098909e-02):6.636160e-02,((24:2.178507e-02,25:2.499082e-03):4.940326e-02,23:3.267028e-02):1.852379e-01):1.263870e-01):5.457190e-02):3.904123e-02):5.358343e-02):1.928217e-01,1:2.298749e-01);
   tree gen.450000 = [&U] ((((22:1.567894e-03,21:2.238971e-02):5.617289e-02,((14:4.290436e-04,15:3.489057e-03):1.591386e-01,((13:3.239043e-02,(12:2.099589e-02,11:1.054148e-02):9.245035e-03):1.058365e-01,((10:8.559514e-03,(((5:1.103515e-02,(6:3.022992e-02,(7:3.836468e-02,4:1.026429e-02):2.169323e-03):9.636497e-03):1.664382e-02,8:1.711312e-02):1.024233e-01,9:3.597264e-02):5.807250e-02):3.855101e-02,((19:2.047810e-03,(20:5.634799e-02,16:1.314086e-02):1.169087e-01):5.418626e-02,(18:7.730368e-03,17:3.030419e-02):1.053637e-02):6.866890e-02):2.146226e-01):4.304251e-02):1.673069e-01):2.374390e-02,(((((29:1.102987e-01,(28:9.693626e-02,26:5.442302e-02):5.406735e-02):5.245863e-02,27:7.253535e-02):1.387237e-01,(((41:5.701997e-02,42:3.192551e-02):4.164881e-02,((((43:1.453154e-03,45:2.143108e-03):1.214981e-02,44:1.112729e-02):1.076390e-01,46:3.857743e-02):3.874618e-02,((48:6.027036e-02,(50:1.583973e-01,49:3.529959e-02):3.868253e-03):2.382236e-02,47:6.235498e-03):5.687733e-02):6.005810e-02):1.663636e-02,40:3.828336e-02):2.170173e-01):8.439061e-02,(32:6.927986e-03,(((35:5.713065e-03,(34:3.626346e-02,((38:9.913778e-03,39:1.302373e-02):6.634295e-02,(37:5.175924e-05,36:3.209547e-02):1.011115e-02):2.061341e-01):4.837691e-04):1.259083e-01,(23:1.240180e-02,(25:1.043269e-03,24:1.014486e-01):1.122884e-01):4.141275e-01):3.238870e-02,33:8.863300e-03):1.977597e-01):1.486134e-01):2.954842e-02,(31:1.778098e-02,30:4.424239e-02):1.524197e-01):1.884202e-01):2.253129e-01,(2:3.649401e-02,3:2.933284e-02):6.603186e-02,1:2.161118e-01);
   tree gen.452000 = [&U] ((3:1.960094e-02,2:5.232220e-03):5.014427e-02,(((21:8.527074e-03,((19:1.291038e-02,((17:1.259276e-02,((10:1.227565e-02,(9:1.632231e-02,((5:1.008725e-02,8:3.045330e-02):8.675773e-03,(4:2.189693e-04,(7:7.256990e-03,6:2.709574e-02):1.348772e-02):6.195279e-03):1.089343e-03):2.644570e-02):4.045205e-02,18:7.373438e-03):4.374943e-02):2.918875e-02,(20:3.600888e-03,16:1.685987e-02):3.644595e-02):5.437693e-03):6.806688e-02,(((11:4.051189e-03,13:1.099507e-02):3.549124e-03,12:9.010464e-03):6.890420e-02,(15:7.531302e-04,14:1.067012e-03):2.089680e-02):8.705515e-02):5.834936e-02):7.009745e-03,22:2.007092e-02):1.306819e-01,((((((27:3.698416e-02,28:5.448566e-02):9.898371e-03,26:3.334755e-03):1.551684e-01,29:1.376595e-02):9.911349e-02,(((41:1.583982e-02,42:1.774935e-02):1.575152e-02,(50:1.500315e-01,((((44:7.961836e-03,45:3.028145e-02):9.784782e-03,43:4.264968e-03):5.198376e-02,(47:8.268073e-04,(48:2.309602e-02,49:2.187913e-02):1.753444e-02):1.933530e-02):1.330193e-02,46:2.707182e-02):3.082076e-02):3.340312e-02):2.286528e-02,40:2.623611e-03):1.412370e-01):7.174181e-02,(31:5.611795e-03,30:5.645843e-03):1.571146e-02):3.202166e-02,(32:1.390410e-03,(((25:6.806366e-03,24:1.080532e-02):5.905945e-02,23:1.047842e-02):1.201781e-01,(33:4.535233e-02,((37:1.182065e-03,(36:1.150009e-02,(38:1.586249e-02,39:3.126329e-03):2.237145e-02):1.498897e-02):6.368965e-02,(35:7.012985e-04,34:2.028699e-02):6.864502e-03):6.878463e-02):7.947163e-02):7.102141e-02):9.582231e-02):2.012350e-01):8.438582e-02,1:1.612645e-01);
   tree gen.454000 = [&U] ((2:2.335035e-02,3:2.523711e-02):3.196910e-02,((((30:4.448064e-04,31:2.858689e-02):1.266635e-01,(((41:2.026410e-02,42:7.276967e-02):1.214744e-02,((((48:5.018164e-02,(49:4.332587e-03,50:1.502426e-01):1.710361e-02):2.610326e-02,47:1.284009e-02):4.501002e-02,(43:3.624126e-03,(45:9.633977e-03,44:1.917727e-02):3.251680e-03):6.325881e-02):1.823303e-02,46:3.010320e-02):3.580394e-02):5.261556e-02,40:2.504443e-03):2.564937e-01):5.263725e-03,(32:1.119918e-02,((33:2.260309e-02,(((34:2.346133e-02,35:5.238809e-02):7.568332e-03,((36:1.167901e-02,37:3.539547e-02):2.327558e-02,(39:1.991011e-03,38:2.788133e-02):2.339778e-02):1.239436e-01):1.311337e-01,(23:4.498774e-02,(25:9.874050e-03,24:4.323045e-02):1.747251e-02):2.527263e-01):2.046411e-02):1.092973e-01,((29:9.993122e-02,(28:5.380503e-02,27:4.872522e-02):8.999287e-03):3.765237e-02,26:1.430446e-02):3.203557e-01):5.716710e-02):7.547805e-02):3.120596e-01,((21:1.865070e-02,((((((((9:1.354046e-02,((((6:5.379457e-03,7:1.830989e-02):3.331638e-03,4:2.262028e-02):1.031653e-02,8:5.364775e-02):2.777913e-02,5:1.110614e-02):3.803322e-02):2.600262e-02,10:2.998317e-03):8.414643e-02,18:8.693471e-03):2.506901e-03,17:3.065622e-02):3.128079e-02,19:9.966928e-03):6.783594e-02,20:1.966751e-02):1.546820e-02,16:4.911924e-03):8.035752e-02,(((12:2.327507e-04,11:3.394546e-02):5.976505e-02,13:2.137180e-03):1.098159e-01,(15:1.401608e-04,14:7.694687e-03):6.374544e-02):1.270596e-01):1.169480e-01):1.396650e-03,22:9.170842e-03):1.750481e-01):3.770696e-02,1:2.327158e-01);
   tree gen.456000 = [&U] ((3:2.713273e-02,2:4.164205e-03):3.150262e-02,(((30:7.903383e-03,31:1.864936e-02):2.049044e-02,((32:1.237619e-02,(33:9.677939e-03,(((35:1.304617e-02,34:4.522805e-02):2.352507e-02,((36:2.394132e-02,37:5.169539e-03):2.010553e-02,(38:8.213584e-03,39:3.524529e-03):3.754066e-02):4.218879e-02):1.117864e-01,((24:7.224122e-03,25:4.892169e-03):4.241115e-02,23:4.094413e-02):2.578706e-01):2.512587e-02):1.187495e-01):1.224468e-01,((40:1.140224e-02,((42:6.588760e-02,41:1.792459e-03):4.077616e-02,(46:1.867038e-02,(((43:1.098605e-04,(44:4.148846e-02,45:2.220516e-03):2.458439e-03):3.369259e-02,50:1.722314e-01):4.490605e-03,((48:2.937891e-02,49:2.892762e-02):7.457281e-02,47:1.229009e-02):7.000756e-02):7.883214e-05):4.521203e-02):2.711797e-02):1.946115e-01,(28:1.515579e-01,((29:1.032299e-01,26:9.116419e-03):3.278581e-02,27:8.435801e-02):1.972063e-02):1.610937e-01):1.064917e-02):3.463975e-02):1.110897e-01,((21:5.386226e-03,(((15:1.699079e-02,14:3.824583e-03):3.380432e-02,((11:2.624114e-02,12:1.386710e-03):4.793357e-03,13:1.497819e-02):6.316256e-02):1.092591e-01,((18:3.446600e-02,(10:2.844689e-02,(9:4.106416e-02,(((6:2.261140e-02,5:3.916708e-03):7.363891e-03,(4:1.228853e-02,7:2.010739e-03):3.334172e-02):2.707570e-02,8:1.143049e-02):1.473929e-02):2.127407e-02):1.586721e-02):3.190673e-02,(((16:4.655560e-03,20:1.649392e-02):4.698447e-02,19:2.302695e-02):7.183613e-02,17:2.429303e-02):3.130364e-02):5.165450e-02):6.615832e-02):1.640321e-02,22:5.345335e-03):2.781945e-01):2.179475e-01,1:1.724029e-01);
   tree gen.458000 = [&U] ((3:1.851263e-02,2:5.708458e-03):5.986148e-02,((((40:6.711392e-03,(42:5.649530e-02,((((((49:2.760346e-02,48:6.015066e-02):9.362672e-03,47:2.062012e-02):4.785485e-03,50:1.747565e-01):5.579762e-02,((43:2.513927e-03,45:3.309253e-03):8.895601e-03,44:4.460838e-03):9.144929e-02):4.789784e-03,46:6.409936e-02):6.778811e-02,41:1.894227e-02):2.100395e-02):4.656414e-02):1.686875e-01,((32:3.773160e-02,(((34:3.009928e-02,(((38:1.114348e-03,39:2.685958e-03):4.015192e-02,(37:1.401142e-02,36:4.388799e-03):8.368123e-03):1.404009e-01,35:5.584339e-03):1.006600e-02):8.291432e-02,33:1.280528e-02):9.461775e-03,((24:1.286561e-02,25:2.456260e-02):7.041298e-02,23:6.765072e-03):1.775185e-01):9.537871e-02):1.445698e-02,(29:1.037861e-01,(26:1.531077e-03,(28:9.795798e-02,27:2.656251e-02):1.327274e-01):9.253188e-03):2.123985e-01):3.853697e-02):1.402277e-01,(30:4.086874e-03,31:1.242311e-02):1.972793e-02):1.080062e-01,((((15:7.035659e-03,14:6.057219e-03):1.195758e-01,((13:3.068548e-02,12:9.127981e-03):1.034759e-02,11:1.673926e-02):9.639974e-02):5.261845e-02,((18:2.817389e-02,((10:3.036219e-02,(((4:2.140511e-02,((6:4.351688e-03,9:6.467298e-02):4.800575e-03,7:1.792142e-03):1.932811e-02):1.647161e-02,5:1.635076e-02):3.500870e-02,8:1.987140e-02):4.989804e-02):2.365736e-02,(19:3.555258e-03,(16:4.290464e-02,20:1.297889e-02):5.329114e-02):4.191266e-02):8.823657e-03):3.897774e-02,17:1.194570e-02):1.014760e-01):1.665192e-01,(22:2.924259e-02,21:9.891315e-03):5.257048e-02):1.086622e-01):4.105667e-02,1:1.799375e-01);
   tree gen.460000 = [&U] ((2:3.820510e-03,3:1.957255e-02):8.231634e-02,(((((41:6.707369e-03,42:4.752461e-02):1.203031e-02,((47:2.612082e-03,(48:5.519263e-02,(50:1.351950e-01,49:2.078739e-02):2.748137e-02):2.829278e-02):6.887506e-03,(46:4.462271e-02,(44:3.325635e-03,(43:1.463470e-02,45:4.233812e-03):1.371687e-02):5.174962e-02):1.825231e-02):5.005113e-02):7.697124e-02,40:2.491410e-02):1.439236e-01,((31:3.662208e-02,30:3.841995e-02):3.829134e-02,((27:3.418602e-02,((29:1.112698e-01,26:3.046144e-03):3.022769e-02,28:4.635615e-02):2.790300e-02):2.588365e-01,(32:2.952220e-02,((33:4.013919e-02,(35:1.408932e-02,(((36:5.067939e-03,37:1.810298e-02):5.344836e-03,(39:4.545176e-03,38:1.523141e-02):1.168692e-02):1.867545e-01,34:1.043908e-02):1.925114e-03):8.740495e-02):4.475145e-02,(23:3.388819e-02,(24:2.896140e-02,25:1.122105e-02):2.592383e-02):1.402104e-01):1.045195e-01):7.628743e-04):2.108375e-01):5.883231e-02):1.254311e-01,((((12:7.339827e-03,(11:2.476380e-02,13:1.766604e-02):9.433161e-03):8.246076e-02,(15:1.026624e-02,14:1.359032e-02):4.896430e-02):9.189951e-02,(16:4.395947e-02,((19:5.916499e-04,((18:5.143847e-03,((9:1.414019e-02,(((6:1.353314e-02,(4:1.463286e-02,7:2.442427e-02):3.322005e-03):4.755191e-03,5:1.652394e-03):1.110371e-02,8:9.189037e-03):1.731681e-02):4.618424e-02,10:1.916551e-02):3.871805e-02):3.026712e-02,17:1.681953e-02):3.673496e-02):2.489520e-02,20:4.102874e-02):2.122031e-03):6.030729e-02):8.121767e-02,(22:1.126486e-03,21:3.217649e-02):2.550087e-02):2.218338e-02):9.415943e-02,1:1.307312e-01);
   tree gen.462000 = [&U] ((3:4.885341e-02,2:3.679847e-03):1.106615e-01,((((14:1.829990e-03,(15:9.151314e-03,(13:1.586564e-02,(12:1.050673e-02,11:4.622982e-02):2.503544e-02):2.012618e-01):2.716601e-03):1.414511e-01,(16:2.165961e-02,(20:6.927532e-03,(19:1.402824e-03,(17:3.502051e-02,(18:5.446997e-03,((((5:2.152339e-02,((7:8.111133e-03,6:2.015406e-02):2.013353e-03,4:2.443703e-03):2.893737e-02):1.293095e-02,8:3.104393e-02):2.132422e-02,9:1.503772e-02):7.821410e-02,10:1.524154e-02):5.513207e-02):3.772524e-02):1.707420e-02):4.174810e-02):5.889736e-03):1.216037e-01):9.938731e-02,(21:4.463727e-02,22:3.604194e-03):3.996529e-03):1.302360e-01,((((26:3.032256e-02,(28:8.088542e-02,27:7.388182e-02):6.539983e-02):9.477330e-02,29:6.222870e-02):1.135079e-01,(((((37:5.970117e-04,(36:3.891182e-03,(39:2.037922e-02,38:1.512636e-02):5.907678e-02):8.819736e-03):1.332486e-01,(35:1.124007e-02,34:6.387255e-02):3.053594e-02):1.454921e-01,33:4.129884e-02):5.715794e-02,(23:8.640714e-02,(25:3.937458e-03,24:5.383469e-02):5.641325e-02):2.131013e-01):5.517068e-02,32:5.005947e-02):1.624714e-01):1.251689e-01,((31:2.450241e-02,30:1.065364e-02):1.053723e-01,(((((50:1.969789e-01,(48:7.680321e-02,(49:3.081220e-02,47:4.976577e-02):2.805598e-03):1.325382e-02):2.900318e-02,46:1.853959e-02):2.044630e-02,(44:2.818031e-02,(43:7.523155e-03,45:1.792298e-02):1.142037e-03):4.693368e-02):9.637844e-02,(42:4.559697e-02,41:1.175711e-02):3.243557e-02):2.361578e-02,40:4.607182e-02):1.532594e-01):5.993423e-02):9.790644e-02):1.307932e-01,1:2.052053e-01);
   tree gen.464000 = [&U] ((3:2.818429e-02,2:8.572602e-03):1.026407e-01,((((27:6.071067e-02,(26:3.311763e-02,(28:1.689432e-01,29:5.605218e-02):1.123918e-02):1.813466e-02):1.955881e-01,(((41:1.098399e-02,42:5.156195e-02):2.305758e-03,((((48:6.251234e-02,(49:4.682179e-02,50:1.438757e-01):1.885192e-02):1.430328e-02,47:1.373389e-02):4.417768e-02,46:5.828494e-03):9.288678e-03,(44:5.459246e-03,(45:2.198585e-03,43:3.168796e-03):9.332018e-03):5.825809e-02):6.776235e-02):4.085359e-02,40:4.412693e-02):1.292152e-01):1.060876e-01,(((((34:4.585142e-04,(((36:1.125775e-02,37:1.867803e-02):1.348662e-02,(38:1.184201e-02,39:1.538778e-02):1.366416e-02):1.334254e-01,35:2.528002e-02):2.575321e-03):1.334760e-01,33:5.065302e-03):2.379175e-02,(23:1.668207e-02,(24:1.051959e-02,25:6.476508e-04):2.532903e-02):2.029794e-01):1.063098e-01,32:1.505561e-02):9.869476e-02,(31:2.989765e-02,30:4.156725e-03):1.527451e-01):1.646977e-02):1.069685e-01,((21:1.702504e-02,22:1.110169e-03):4.482147e-02,((16:4.278209e-03,((19:4.862933e-03,((18:9.479319e-04,(10:1.019604e-03,((8:4.015841e-02,(((7:7.596928e-03,4:1.191550e-02):8.405568e-03,6:1.397722e-02):4.763764e-02,5:1.836957e-02):4.091590e-02):3.561503e-02,9:1.951139e-02):7.084069e-02):8.062832e-02):1.779501e-02,17:4.009511e-02):7.190175e-02):6.637183e-02,20:3.206769e-02):7.337904e-03):1.394573e-01,(((11:3.706479e-02,12:2.010270e-02):5.093977e-03,13:3.552748e-02):9.290786e-02,(15:8.720636e-03,14:1.286384e-04):2.771484e-02):1.062851e-01):2.815535e-02):2.725013e-02):9.165611e-02,1:2.045734e-01);
   tree gen.466000 = [&U] ((3:3.124313e-02,2:5.425738e-02):8.523811e-02,((((((34:1.015656e-02,(((36:3.960769e-02,37:5.976191e-03):2.213207e-02,(38:1.533277e-02,39:8.461049e-03):2.403883e-02):1.287912e-01,35:1.990343e-02):2.721141e-02):9.757705e-02,33:3.933986e-02):5.960598e-02,(23:2.045781e-02,(24:3.529214e-02,25:1.247363e-02):3.449644e-02):1.752771e-01):5.417098e-02,32:1.284890e-02):1.279522e-01,((27:1.251741e-01,(29:6.979051e-02,(28:1.454613e-01,26:4.750406e-02):2.865928e-03):4.901157e-02):2.578908e-01,((31:2.044076e-02,30:3.849485e-03):1.020717e-01,(((41:9.731618e-03,42:5.190772e-02):5.778346e-02,40:1.120746e-01):3.294830e-02,((43:5.150810e-03,(44:7.410509e-03,45:2.110581e-04):7.109725e-04):7.916631e-02,(46:3.908016e-02,((48:3.084528e-02,(49:1.222088e-02,50:1.285923e-01):1.224608e-02):1.894439e-02,47:6.832968e-03):1.035439e-02):3.183342e-02):2.348465e-02):2.898663e-01):2.892191e-02):3.037013e-02):2.486006e-01,(((16:1.295470e-02,(20:1.678642e-02,(19:8.880103e-03,(17:4.407398e-02,(18:8.083676e-03,(10:1.451883e-02,((8:3.719014e-02,(5:6.316001e-03,((7:6.177759e-03,4:1.643065e-02):2.359941e-03,6:1.081310e-02):1.126547e-02):2.031289e-02):4.942650e-02,9:2.382445e-02):3.926261e-02):5.309233e-02):1.992441e-02):5.457190e-02):5.274583e-02):1.497883e-02):6.254913e-02,((13:2.194645e-02,(11:3.206227e-02,12:1.419962e-02):8.933994e-03):9.141763e-02,(15:8.076058e-03,14:3.654727e-02):2.732251e-02):1.069346e-01):9.776512e-02,(22:1.109100e-02,21:2.899786e-02):6.222065e-02):4.074961e-02):1.262588e-01,1:1.559125e-01);
   tree gen.468000 = [&U] ((3:2.707490e-02,2:2.927428e-02):6.726346e-02,(((((31:9.106899e-03,30:2.354482e-02):1.438103e-01,(((((37:6.001270e-03,(36:1.756839e-02,(39:6.167038e-03,38:2.315021e-03):1.544641e-02):1.146952e-02):1.713151e-01,(34:1.342003e-02,35:1.193852e-02):3.224466e-02):7.318340e-02,33:1.245658e-02):1.708624e-02,(23:3.029431e-02,(25:1.088011e-02,24:1.311207e-02):5.296878e-02):1.291683e-01):1.345527e-01,32:4.306166e-03):9.471438e-02):6.545651e-02,((((46:2.955097e-02,((43:3.135949e-02,44:4.842939e-02):2.399297e-03,45:2.340821e-03):6.570725e-02):1.963411e-02,(47:1.355899e-02,(48:4.679704e-02,(49:1.650650e-02,50:1.405211e-01):5.307214e-02):1.287885e-02):3.469348e-02):5.833999e-02,(41:8.020047e-03,42:2.690350e-02):1.743322e-02):2.344548e-02,40:2.690759e-02):2.429368e-01):5.887177e-02,(27:8.846227e-02,((26:3.590621e-02,29:6.925878e-02):1.066444e-02,28:4.933537e-02):2.918386e-02):1.298327e-01):4.530280e-02,(21:2.780169e-02,(22:2.383216e-02,(20:6.834026e-03,((19:5.700698e-03,(17:2.225509e-02,((((((4:1.205630e-02,((5:7.611947e-03,8:3.148114e-02):1.358589e-02,6:1.689504e-02):7.265812e-03):2.001511e-04,7:6.544642e-03):3.177262e-02,9:2.171823e-02):3.343931e-02,((13:6.697884e-03,(12:1.266258e-03,11:9.231393e-02):1.701537e-02):4.553424e-02,(15:2.335061e-03,14:3.935477e-03):6.031244e-02):1.800408e-01):1.599121e-02,10:2.112405e-02):6.151820e-02,18:5.108294e-04):1.374885e-02):1.522018e-02):3.066513e-02,16:3.378856e-02):3.608243e-03):1.395211e-01):9.415759e-03):1.370751e-01):8.218473e-02,1:8.148863e-02);
   tree gen.470000 = [&U] ((3:3.049348e-02,2:2.617244e-03):4.998606e-02,(((17:7.274102e-03,((10:1.372000e-02,((((5:2.146023e-02,((7:4.685641e-03,4:1.379739e-02):1.258283e-02,6:2.629595e-03):3.704955e-02):2.368834e-02,8:1.698450e-03):2.737210e-02,9:1.148452e-02):3.097160e-02,((11:2.695721e-02,(13:1.642739e-02,12:3.410829e-02):2.476031e-02):4.548431e-02,(15:9.619538e-03,14:3.592067e-02):7.101839e-02):1.255771e-01):1.285153e-02):7.611406e-02,18:1.463914e-02):3.745983e-02):2.132479e-02,(19:2.425037e-02,(16:1.717920e-02,20:1.283280e-02):1.008052e-02):2.097962e-02):9.786513e-02,((22:4.426076e-02,21:3.374456e-02):1.823614e-02,((((((44:3.387371e-02,(43:2.068409e-02,45:2.300883e-02):2.425783e-04):1.172072e-01,(46:4.857371e-02,(47:1.524046e-03,(50:1.482286e-01,(49:3.636808e-02,48:2.431919e-02):1.214128e-02):6.626396e-02):2.057589e-02):1.136025e-02):5.811974e-02,(41:1.864568e-02,42:3.864542e-02):2.035153e-02):4.055270e-02,40:9.434912e-03):1.246669e-01,(31:7.459363e-03,30:1.237678e-02):1.106601e-01):8.651731e-03,(32:3.898188e-02,(((((34:3.842050e-03,((36:5.667919e-05,(39:8.029677e-03,38:3.080806e-04):2.067356e-02):4.563430e-02,37:1.067484e-02):2.006531e-01):7.296203e-04,35:3.386483e-02):9.707218e-02,33:1.472610e-02):9.824249e-02,(23:4.904695e-03,(25:5.658049e-03,24:5.162610e-03):7.652537e-02):1.964601e-01):8.898490e-02,(29:1.094275e-02,(27:6.516530e-02,(28:9.072175e-02,26:1.539933e-02):1.795427e-02):6.388061e-02):3.209278e-01):1.253116e-03):9.340861e-02):1.345965e-01):4.663851e-02):9.020618e-02,1:2.030513e-01);
   tree gen.472000 = [&U] (((((((28:6.335137e-02,29:1.114571e-01):7.396386e-03,26:1.223094e-03):1.139429e-02,27:4.640361e-02):1.148965e-01,(50:8.645294e-02,((((47:1.090804e-03,(48:2.751419e-02,49:5.209584e-02):2.044146e-02):2.767598e-02,(44:3.295899e-02,(45:9.883751e-03,43:2.678026e-03):1.162349e-03):3.254499e-02):8.129924e-03,46:6.531198e-02):5.734091e-02,((42:6.165230e-02,41:1.298718e-03):7.798539e-02,40:5.667452e-02):5.283826e-03):5.354568e-02):1.345493e-01):4.790593e-02,((31:3.770216e-02,30:5.085457e-03):6.708428e-02,(32:4.101437e-02,(33:5.498145e-03,((34:9.559353e-03,(35:8.936283e-03,(38:1.636370e-02,((36:1.070230e-02,37:1.340922e-02):1.978047e-02,39:1.514989e-02):1.559010e-02):2.099285e-01):8.478057e-03):7.143882e-02,((25:8.292726e-03,24:3.271100e-02):2.107153e-02,23:5.942815e-02):2.619227e-01):2.456267e-02):2.005145e-01):1.674045e-01):4.087969e-02):7.525209e-02,((((19:3.510715e-02,((((((8:1.311109e-02,9:2.421766e-02):4.402783e-03,(4:6.213506e-03,7:1.421519e-02):5.038729e-03):3.283966e-02,(6:2.010905e-02,5:6.572608e-03):9.366520e-03):4.251652e-02,10:9.397652e-03):3.250154e-02,18:1.326609e-03):1.362166e-03,17:3.197265e-02):3.263309e-02):5.229529e-02,(16:6.985104e-02,20:2.581066e-02):3.935649e-03):1.106122e-01,((15:2.140190e-02,14:2.444450e-03):4.787886e-02,(13:9.625429e-03,(12:4.212462e-03,11:1.740531e-02):1.024360e-02):1.125526e-01):7.375063e-02):1.244242e-01,(22:5.573194e-02,21:2.881148e-04):4.450627e-02):8.643249e-02):1.257744e-01,(3:3.526411e-02,2:9.882175e-03):1.425115e-02,1:3.325644e-01);
   tree gen.474000 = [&U] ((2:1.341064e-04,3:5.242586e-02):1.003114e-01,(((((((11:1.707061e-02,12:1.754364e-02):7.918702e-03,13:3.819534e-03):8.632098e-02,(15:7.868482e-03,14:2.503730e-03):7.578037e-02):1.022610e-01,(16:1.609365e-02,(((((10:1.969569e-02,(((5:2.620359e-02,(4:2.114283e-02,(7:3.330437e-03,6:2.591183e-02):7.643138e-03):5.687228e-03):8.496082e-03,8:6.122419e-03):5.680886e-03,9:1.639443e-02):1.372274e-01):6.827396e-02,18:4.524983e-02):2.376448e-02,17:2.989054e-02):3.859035e-02,19:5.484537e-03):6.293824e-02,20:4.815456e-03):3.561594e-03):6.962942e-02):4.693641e-02,21:2.202428e-03):2.275321e-02,22:8.624370e-03):1.198273e-01,(((30:1.766731e-02,31:3.602961e-02):1.114396e-01,((((28:7.216119e-02,29:5.415589e-02):5.734314e-02,26:3.606014e-02):2.739521e-02,27:4.491501e-02):5.466983e-02,((40:2.788714e-03,((42:8.419859e-02,41:1.908921e-02):7.440576e-03,((46:4.818535e-02,(45:3.617818e-03,(44:2.832447e-02,43:6.963023e-03):3.038293e-03):4.148546e-02):7.473497e-02,(47:1.835221e-02,(48:6.535756e-02,49:1.932326e-02):1.937704e-02):1.897904e-02):8.088534e-02):6.718855e-02):1.144314e-01,50:1.188113e-01):1.957692e-01):1.161104e-01):1.173216e-01,((((24:2.712889e-02,25:5.736885e-03):7.274019e-02,23:2.633244e-02):1.828215e-01,(33:1.023482e-02,((((36:3.699338e-03,(39:8.192814e-03,38:6.601575e-03):4.107769e-02):6.424912e-03,37:1.870906e-02):1.271005e-01,35:5.044064e-03):9.096496e-03,34:2.398623e-02):1.147295e-01):9.647249e-02):1.648737e-01,32:6.100161e-03):1.179097e-01):1.112471e-01):1.199433e-01,1:1.645048e-01);
   tree gen.476000 = [&U] ((((31:1.656434e-02,30:9.802185e-03):1.212020e-01,(((50:5.161776e-02,((((46:1.645321e-02,((45:1.663657e-04,43:7.272200e-03):3.020544e-02,44:2.145192e-03):3.853481e-02):4.618906e-02,47:1.049979e-02):3.398044e-03,(48:1.195516e-02,49:2.140609e-02):4.469037e-02):5.878459e-02,(40:3.643291e-02,(42:2.870209e-02,41:8.986897e-03):1.061653e-02):5.103300e-02):8.878540e-02):9.196928e-02,(26:9.896053e-03,((28:7.848242e-02,27:7.621410e-02):1.188381e-02,29:6.085479e-02):1.874920e-02):2.648674e-01):6.011674e-02,(32:5.988539e-03,(33:1.247360e-02,(((34:4.132999e-02,((38:3.802216e-03,39:1.101776e-02):1.377504e-02,(36:1.234806e-02,37:1.648044e-02):4.149246e-02):8.130868e-02):8.625360e-03,35:5.695286e-03):1.397001e-01,((24:2.188181e-02,25:7.078856e-06):6.301305e-02,23:1.774076e-02):2.415966e-01):1.970660e-02):6.038034e-02):5.745214e-02):6.716751e-02):1.205893e-01,((21:6.024598e-03,(((((8:8.118887e-03,((6:4.211312e-03,((9:6.465190e-02,7:5.702881e-03):1.202954e-02,4:1.695504e-03):2.052090e-02):1.170150e-02,5:1.290757e-02):2.333139e-02):5.590457e-02,10:3.059082e-02):4.374273e-02,(18:7.202349e-04,((20:1.412587e-02,16:1.438178e-02):4.149599e-02,19:4.464742e-03):6.932281e-02):2.338855e-02):1.773809e-02,17:9.647060e-03):1.032967e-01,((15:9.475905e-03,14:1.759315e-02):8.838709e-02,((12:2.746143e-03,11:4.990257e-02):1.516549e-02,13:2.544852e-02):4.310699e-02):9.567622e-02):5.465047e-02):1.698959e-02,22:2.481766e-02):8.702735e-02):9.115419e-02,(3:2.189567e-02,2:3.611062e-03):8.111910e-02,1:1.117217e-01);
   tree gen.478000 = [&U] ((2:3.392432e-03,3:3.788590e-02):6.934139e-02,(((21:3.181184e-03,22:2.949975e-03):1.682653e-01,((16:2.847292e-02,(((17:3.996257e-02,((10:8.134174e-03,(((8:2.880850e-02,5:1.224083e-02):7.058168e-03,((6:9.620973e-03,7:1.343087e-03):1.133939e-02,4:7.482749e-03):7.554670e-02):8.842470e-02,9:9.260327e-03):5.256681e-02):8.762145e-02,18:2.221245e-02):4.992720e-02):6.891916e-02,19:1.385662e-02):4.602354e-02,20:3.068886e-02):2.891390e-03):1.099633e-01,(((11:3.493317e-02,12:3.414929e-02):1.512075e-02,13:5.418883e-02):1.079558e-01,(15:2.049854e-03,14:1.339798e-02):9.529231e-02):2.058552e-01):6.626328e-02):1.503414e-01,(((((((34:5.984009e-02,(37:1.408922e-02,((39:4.894496e-03,38:2.181474e-02):3.957594e-02,36:8.944953e-03):1.465291e-02):1.839549e-01):2.846008e-02,35:3.521119e-02):2.362110e-01,33:5.039548e-02):2.076214e-02,((24:1.395781e-02,25:8.190479e-04):5.374013e-02,23:4.614577e-02):3.482824e-01):7.235471e-02,32:3.491010e-02):1.107611e-01,(30:3.456736e-02,31:2.371958e-02):7.214648e-02):5.575561e-02,((((41:2.559428e-02,(((46:5.479102e-02,((45:4.330312e-04,43:1.038648e-04):1.733993e-02,44:1.540768e-02):1.408560e-01):9.919982e-03,(47:2.376938e-02,(48:8.031221e-02,49:5.470040e-02):6.657860e-02):3.097537e-02):7.219854e-02,42:5.639913e-02):1.147164e-02):3.694413e-02,40:3.198843e-02):1.156762e-01,50:2.044967e-01):1.137085e-01,(((29:1.991887e-01,28:7.136775e-02):1.345693e-02,26:1.849751e-03):1.163130e-01,27:6.567949e-02):2.633319e-01):7.065141e-02):7.658408e-02):8.674621e-02,1:2.090745e-01);
   tree gen.480000 = [&U] ((3:7.959657e-02,2:5.321262e-03):5.755778e-02,(((31:2.076694e-02,30:2.013171e-02):8.889024e-02,((((((23:2.001492e-02,(25:2.848388e-03,24:7.050248e-03):4.457471e-02):1.521485e-01,33:5.612821e-02):7.296872e-03,((((39:2.811645e-02,38:4.933195e-03):5.595062e-02,36:1.662458e-02):8.658456e-03,37:6.399789e-04):1.244066e-01,(35:9.776996e-03,34:4.959228e-02):4.963866e-02):1.093391e-01):1.289976e-01,32:2.174475e-02):1.022276e-01,((27:1.031075e-01,(28:1.153198e-01,29:5.709772e-02):3.491352e-03):1.850833e-02,26:3.884667e-02):1.793138e-01):3.810534e-03,((42:6.528185e-02,(((46:2.999350e-02,(45:7.737940e-03,(43:3.281277e-04,44:1.674632e-02):3.553556e-03):7.069944e-02):1.094653e-02,(47:1.642001e-02,(48:3.278039e-02,(49:1.684073e-02,50:2.038262e-01):2.074250e-02):6.823857e-02):9.075908e-02):6.308197e-02,41:9.781545e-04):3.915224e-03):2.584995e-02,40:1.031150e-02):1.888193e-01):1.361682e-02):1.411590e-01,((21:1.188424e-02,22:2.670799e-03):7.084796e-03,((((12:9.479800e-03,11:1.463471e-02):3.330794e-02,13:1.003771e-02):1.200729e-01,(15:6.148296e-03,14:4.384259e-02):7.898542e-02):8.523392e-02,(((19:1.138695e-02,((10:1.987004e-02,(9:2.271676e-02,(((5:2.235900e-02,(6:3.018238e-02,4:1.306958e-04):3.077683e-03):2.390332e-02,7:1.135925e-02):1.525266e-02,8:3.243355e-02):3.855864e-02):8.310702e-02):6.198833e-02,(18:9.328857e-03,17:6.346163e-02):1.696996e-02):4.758669e-02):6.055244e-02,16:5.436455e-02):6.465627e-03,20:1.270930e-02):1.187072e-01):8.902938e-02):1.060564e-01):1.968191e-01,1:1.148143e-01);
   tree gen.482000 = [&U] ((3:9.657606e-02,2:2.689480e-02):8.369013e-02,(((31:4.269129e-02,30:7.051498e-03):6.174556e-02,(((((44:1.082648e-02,(45:1.973323e-03,43:1.044738e-03):2.327958e-02):6.998463e-02,((((49:3.661109e-02,50:2.094856e-01):5.224512e-02,48:6.356991e-02):1.037550e-02,47:1.440338e-02):4.921262e-02,46:3.888795e-02):1.511252e-02):9.050608e-02,(41:1.367365e-02,42:7.006465e-02):1.284462e-02):9.487190e-02,40:7.329490e-02):1.940620e-01,((((28:7.648999e-02,26:1.287217e-02):3.646933e-02,29:9.745680e-02):4.982044e-02,27:4.441092e-02):1.767477e-01,(((33:4.452359e-02,(((39:2.417092e-02,38:1.859618e-02):5.174471e-02,(36:1.642692e-02,37:9.212401e-03):1.818731e-02):1.139737e-01,(35:1.612601e-02,34:2.572527e-02):4.108029e-02):7.334240e-02):3.385706e-03,(23:3.409089e-02,(25:6.750568e-03,24:4.315118e-02):6.123945e-02):1.587495e-01):1.583969e-01,32:1.225624e-02):1.315190e-01):7.890077e-02):1.706513e-02):1.368673e-01,((21:3.486700e-02,22:4.912961e-03):2.186762e-02,((((12:1.015584e-02,11:2.081860e-02):4.184035e-02,13:2.830289e-02):4.419918e-02,(15:1.090988e-02,14:3.142999e-03):7.332020e-02):1.339408e-01,((16:3.624191e-02,20:1.338292e-03):1.562391e-02,(19:6.393419e-03,(((10:1.309380e-02,(9:1.635916e-02,(8:4.057595e-02,(((6:2.580081e-03,5:3.679269e-02):1.135185e-02,7:4.826703e-03):4.597072e-02,4:1.391709e-02):5.595536e-02):1.746594e-02):4.690187e-02):9.279934e-02,18:1.197766e-03):5.303977e-03,17:5.809248e-02):3.992996e-02):5.063200e-02):5.956524e-02):9.422793e-02):8.812885e-02):2.142695e-01,1:1.618256e-01);
   tree gen.484000 = [&U] ((3:2.105662e-02,2:1.764722e-02):8.411566e-02,(((31:3.187617e-02,30:2.366852e-02):8.737804e-02,(((((42:4.877119e-02,41:1.802881e-02):9.382138e-03,((44:1.176739e-02,(43:3.374632e-03,45:8.051435e-03):1.431806e-02):8.538374e-02,((47:1.600600e-03,(48:2.569111e-02,(50:1.867486e-01,49:3.695903e-02):4.780117e-02):1.156656e-01):1.845613e-02,46:3.992856e-02):1.159915e-02):6.162239e-02):1.667709e-02,40:9.841442e-02):2.489486e-01,((33:4.839303e-02,(((((39:9.514340e-03,38:2.229178e-03):8.063714e-02,36:1.970038e-04):2.594210e-02,37:2.633236e-02):7.125876e-02,(35:7.710520e-03,34:1.664447e-02):5.644416e-02):4.075122e-02,(23:2.782931e-02,(25:2.242407e-03,24:1.086840e-02):6.826414e-02):2.794474e-01):1.124993e-01):1.326736e-01,32:6.523831e-03):1.618195e-01):3.498629e-02,(((28:9.076676e-02,27:4.714411e-02):2.062539e-02,29:9.573391e-02):1.529511e-02,26:2.098992e-03):2.280467e-01):3.845371e-02):1.844475e-01,(((((12:3.403642e-03,11:1.938988e-02):2.464457e-03,13:2.355280e-02):9.251471e-02,(15:2.424898e-03,14:8.219583e-03):7.630312e-02):6.574748e-02,((16:2.927700e-02,20:1.341161e-02):4.447301e-03,(19:6.949056e-03,(((10:8.014946e-03,((8:2.431817e-02,(((4:4.998647e-03,7:2.135615e-02):7.101981e-03,6:2.849176e-03):2.529211e-02,5:2.602579e-03):4.217800e-02):2.832815e-02,9:1.767397e-02):6.392299e-02):1.032759e-01,18:1.003143e-02):3.526386e-02,17:2.954579e-02):1.585463e-02):4.969228e-02):9.976458e-02):5.138618e-02,(21:1.682178e-02,22:2.117383e-02):7.399478e-02):1.799669e-01):1.268767e-01,1:1.455972e-01);
   tree gen.486000 = [&U] ((2:1.442355e-02,3:1.936198e-02):6.442588e-02,(((28:1.064123e-01,(27:4.993398e-02,29:1.202216e-01):2.913288e-02):9.072265e-02,26:1.956319e-02):1.414267e-01,((((22:1.998910e-02,((((17:9.940542e-02,(18:3.952343e-02,((10:1.064045e-03,((13:5.336115e-02,(11:5.785476e-02,12:2.120942e-02):3.290847e-02):7.585060e-02,(15:3.890820e-03,14:7.169778e-03):1.509939e-01):1.427637e-01):1.351730e-02,(9:3.661230e-02,((5:1.946923e-03,8:2.280509e-02):2.390112e-02,(4:3.736917e-02,(7:3.005252e-03,6:9.358274e-03):1.884488e-02):1.209280e-02):5.456434e-03):3.476129e-02):2.552474e-02):1.270243e-02):3.899349e-02,19:8.093257e-03):3.764072e-02,(20:1.561398e-02,16:3.908906e-02):1.664301e-02):2.173283e-01,21:8.856941e-04):1.802402e-02):2.703961e-01,(40:7.745268e-02,((42:2.297574e-02,((46:1.623560e-02,((43:2.002069e-02,45:1.556444e-03):3.586192e-02,44:1.796170e-02):9.343997e-02):3.029861e-02,(47:5.773454e-03,(49:5.648879e-02,(48:9.191017e-02,50:1.567028e-01):5.632102e-03):4.242495e-02):2.595219e-02):7.859141e-02):1.270805e-02,41:2.840382e-02):2.716533e-02):1.273530e-01):8.051314e-02,(((23:5.428134e-02,(24:2.545498e-02,25:5.741997e-04):7.362955e-02):2.118522e-01,(33:5.627439e-02,((35:1.018550e-02,34:2.980643e-02):2.318517e-02,(((39:6.372476e-03,38:1.722271e-02):3.625773e-02,36:3.410667e-03):1.235176e-02,37:4.337261e-03):1.127483e-01):1.210361e-01):6.283915e-02):1.247145e-01,32:3.133153e-02):1.287790e-01):1.972335e-02,(30:1.405617e-02,31:5.321702e-02):1.221885e-01):2.152055e-01):2.140229e-01,1:1.035736e-01);
   tree gen.488000 = [&U] ((2:4.448138e-02,3:2.199128e-02):5.840268e-02,((((((19:1.006355e-02,((((9:1.241211e-02,(8:1.030304e-03,(5:1.051777e-02,((7:4.711947e-04,4:3.120822e-02):4.303395e-03,6:1.994507e-03):1.311070e-02):2.436943e-02):2.580558e-02):4.381219e-02,10:4.019620e-03):7.225748e-02,18:3.937881e-03):5.002780e-02,17:2.862063e-02):3.942782e-02):2.700837e-02,(16:2.763654e-02,20:2.505110e-03):2.109448e-02):6.222602e-02,((15:2.236883e-02,14:9.744185e-03):7.105609e-02,(12:1.083654e-02,(11:1.201994e-02,13:1.716852e-02):1.042758e-02):7.077609e-02):1.316159e-01):3.946049e-02,21:9.677704e-03):1.143661e-02,22:4.226420e-03):1.304178e-01,((((((24:2.106037e-02,25:1.578017e-02):3.795351e-02,23:1.552331e-02):2.610022e-01,(((34:5.943336e-02,35:2.841261e-02):1.340787e-02,(37:1.465829e-02,(36:7.568488e-03,(38:1.192364e-02,39:8.260800e-03):2.408017e-02):4.687719e-03):7.552677e-02):1.125362e-01,33:2.800344e-02):2.347727e-02):1.174295e-01,32:1.126874e-02):9.278166e-02,(((48:3.513446e-02,(47:2.831218e-02,(((42:2.901358e-02,40:6.376331e-02):2.181440e-02,41:1.427910e-02):6.596482e-02,(46:1.370433e-02,((43:7.749153e-05,45:4.580580e-03):6.236550e-03,44:2.871932e-02):7.850901e-02):1.119430e-02):1.360700e-02):5.871850e-03):1.940674e-02,49:1.483237e-02):9.619500e-02,50:3.070862e-02):3.072779e-01):2.239756e-02,((27:8.351275e-02,((28:7.474066e-02,26:1.096822e-02):8.611173e-03,29:7.134653e-02):7.338888e-04):2.143101e-01,(31:1.983445e-02,30:1.964521e-02):5.200527e-02):4.431643e-02):1.097112e-01):1.774506e-01,1:1.992175e-01);
   tree gen.490000 = [&U] ((2:6.634616e-03,3:1.235943e-02):6.103094e-02,((((20:3.691658e-03,((19:2.350711e-03,(17:2.255038e-02,(18:8.419004e-03,((9:1.465217e-02,(8:1.684952e-02,(5:3.336606e-04,((7:3.878354e-03,4:7.784568e-03):4.019031e-03,6:9.843961e-04):1.623755e-02):2.331106e-02):1.652267e-02):1.878686e-02,10:2.733818e-03):7.248708e-02):1.082228e-02):1.043858e-02):3.943977e-02,16:2.796761e-02):3.347241e-03):5.228937e-02,((15:6.191080e-04,14:2.529253e-03):4.898049e-02,((12:5.053076e-03,11:1.321925e-02):2.674357e-02,13:1.737380e-02):9.131599e-02):8.012164e-02):2.229112e-02,(21:1.606388e-02,22:1.437179e-02):1.092257e-02):7.802999e-02,((((28:4.596693e-02,27:4.087128e-02):3.048173e-03,26:1.692702e-02):7.059024e-02,29:1.728139e-02):7.085350e-02,(((31:4.532403e-03,30:1.636891e-02):2.628180e-02,((((47:5.398111e-03,((45:1.851624e-03,(44:1.492909e-02,43:7.986098e-03):5.397267e-03):4.060635e-02,(46:1.441943e-02,(40:5.324554e-02,(41:1.801342e-02,42:2.341036e-02):6.225735e-03):5.649714e-02):3.772172e-02):1.388435e-02):3.347601e-02,49:1.350417e-02):9.762192e-04,48:4.843689e-02):3.098520e-02,50:1.602921e-01):2.852925e-01):1.284255e-02,((((24:3.035938e-02,25:1.936092e-02):2.390932e-02,23:2.124837e-02):1.814246e-01,(((35:3.559669e-03,34:3.599574e-02):1.144468e-02,(36:6.182305e-03,((38:3.425340e-03,39:1.489690e-02):2.707226e-02,37:2.065052e-02):3.617961e-03):9.060253e-02):1.347828e-01,33:8.382811e-03):2.461392e-02):3.495498e-02,32:5.326940e-03):1.115005e-01):5.458516e-02):9.382935e-02):9.033470e-02,1:1.543201e-01);
   tree gen.492000 = [&U] ((((31:1.447692e-02,30:1.365640e-02):1.404319e-01,((32:4.714051e-03,(((((36:3.174494e-03,(39:6.037092e-03,38:1.325581e-02):5.337683e-02):7.313059e-03,37:2.573850e-02):8.416948e-02,(35:1.573129e-02,34:2.139686e-02):4.579901e-02):9.880448e-02,33:9.345860e-03):9.054711e-02,((25:4.734788e-03,24:1.385326e-02):4.288914e-02,23:1.370159e-02):1.706317e-01):3.819160e-02):5.708888e-02,((27:5.287394e-02,((28:5.199062e-02,26:4.409441e-03):1.616933e-02,29:9.148871e-02):2.816961e-02):1.226744e-01,(((((44:1.940870e-02,(43:1.978857e-03,45:5.676387e-04):1.586200e-02):3.313461e-02,(47:3.451325e-03,(48:3.856806e-02,(50:1.264964e-01,49:5.711727e-03):2.043728e-02):3.085749e-02):3.578932e-02):4.601852e-02,46:4.909175e-02):4.652648e-02,(41:1.634056e-02,42:6.140456e-02):1.281931e-02):1.385882e-02,40:1.351836e-02):1.180505e-01):2.311969e-02):4.059254e-02):1.402574e-01,((((20:5.793257e-03,16:3.905876e-03):5.857671e-03,((((10:4.041958e-03,(9:4.258220e-02,(8:4.269340e-03,(5:1.615070e-02,(6:3.741389e-03,(7:7.912326e-03,4:1.269085e-02):3.110603e-03):1.125033e-02):4.270905e-02):7.492774e-03):1.785640e-02):5.701565e-02,18:5.632434e-03):1.597321e-02,17:2.703550e-02):2.903892e-02,19:7.943878e-03):1.387181e-02):6.238669e-02,(((12:1.572455e-02,11:2.868445e-02):2.862519e-02,13:1.141719e-02):1.027730e-01,(15:6.360618e-03,14:8.956507e-04):7.356665e-02):7.842592e-02):7.746846e-02,(21:3.252203e-03,22:2.947777e-03):2.913770e-02):3.892389e-02):1.436475e-01,(3:5.205252e-02,2:2.627210e-03):3.576397e-02,1:1.917845e-01);
   tree gen.494000 = [&U] ((((30:1.700359e-02,31:1.780381e-02):2.426420e-02,(((40:8.212873e-03,(((46:3.170509e-02,((47:7.581932e-04,(50:1.698502e-01,(48:6.753239e-02,49:1.780897e-02):3.001298e-03):3.859747e-02):4.052861e-02,((43:2.881928e-03,45:1.416517e-02):1.066923e-02,44:6.970350e-02):3.819422e-02):1.062288e-02):8.232819e-02,41:1.950064e-02):2.263191e-02,42:2.300475e-02):1.886420e-02):1.503282e-01,(((27:8.531164e-02,28:7.209133e-02):7.586459e-02,26:1.551456e-02):3.918070e-02,29:4.864348e-02):1.705782e-01):3.372051e-02,(32:7.164712e-04,(((23:3.597922e-02,(24:9.521983e-03,25:3.819271e-03):8.664378e-02):1.939586e-01,(((39:3.010036e-02,38:5.268675e-03):5.613446e-02,(37:2.726573e-02,36:6.553860e-03):4.285229e-03):1.301117e-01,(35:2.613254e-02,34:2.391396e-02):1.169420e-02):1.017176e-01):3.517042e-02,33:2.722087e-02):1.310469e-01):7.500292e-02):6.149375e-02):9.498295e-02,((((13:5.152530e-03,(12:4.644088e-03,11:1.904498e-02):3.241640e-02):4.780496e-02,(15:1.655538e-03,14:1.750426e-03):7.694798e-02):4.726450e-02,(((19:1.088482e-02,((18:6.499768e-04,((((5:5.598358e-04,((7:1.264998e-02,4:1.076476e-02):5.982111e-03,6:1.245609e-02):5.961896e-03):2.538699e-02,8:2.243341e-03):2.612554e-02,9:9.234664e-03):3.784918e-02,10:6.469556e-03):3.686145e-02):2.331424e-02,17:2.583061e-02):2.905759e-02):4.490312e-02,16:2.070462e-02):2.364036e-02,20:5.620709e-03):1.027111e-01):6.253949e-02,(22:1.362339e-03,21:9.670908e-03):2.901360e-02):1.623766e-01):7.733507e-02,(2:1.835389e-03,3:5.844801e-02):1.791706e-02,1:1.959239e-01);
   tree gen.496000 = [&U] (((((32:1.664336e-02,(((34:2.057610e-02,(35:1.266784e-02,((39:3.255312e-03,38:1.124539e-02):3.002281e-02,(37:5.693769e-03,36:1.877532e-02):1.838627e-02):1.128475e-01):2.531693e-03):1.126353e-01,33:7.140685e-02):8.364651e-02,(23:8.514257e-03,(25:7.824904e-04,24:1.794097e-02):1.657491e-02):6.972467e-02):1.779932e-01):1.183164e-01,(((28:6.294136e-02,29:9.385570e-02):2.979622e-02,27:9.947049e-02):2.685010e-02,26:2.470555e-02):2.675224e-01):2.353878e-02,((40:6.017396e-03,((41:3.533201e-02,42:5.095629e-02):3.472211e-02,(50:2.269301e-01,((47:1.992482e-03,(48:3.849575e-02,49:5.462667e-02):4.425103e-02):3.113917e-02,((44:1.939695e-02,(45:2.050593e-04,43:3.493093e-03):8.656678e-03):5.509013e-02,46:1.781483e-02):2.644616e-02):1.842013e-02):3.229325e-02):2.876159e-02):2.241092e-01,(30:1.687801e-02,31:2.642127e-02):6.337873e-02):4.263007e-02):2.073661e-01,((((((11:2.062603e-02,12:1.820871e-02):5.693507e-03,13:3.727689e-02):8.404648e-02,(15:1.468370e-02,14:3.940173e-02):4.948096e-02):1.193316e-01,((20:6.771454e-03,16:3.783483e-03):2.663981e-02,(((18:3.131474e-02,((((5:8.644187e-03,((6:3.403697e-02,7:2.624909e-03):1.598683e-02,4:6.378919e-03):7.956970e-02):5.168915e-02,8:1.488611e-02):5.419637e-02,9:2.516222e-02):2.012148e-02,10:3.088185e-02):9.372211e-02):1.696878e-02,17:1.333157e-02):4.783243e-02,19:8.098477e-04):2.412942e-02):1.094785e-01):7.960031e-02,22:3.187279e-02):1.975703e-02,21:1.381311e-02):6.917092e-02):1.419717e-01,(2:1.671049e-02,3:8.700570e-02):4.718272e-02,1:2.017487e-01);
   tree gen.498000 = [&U] ((2:2.597380e-03,3:8.543414e-02):6.464032e-02,(((((16:2.711136e-02,(19:1.493709e-02,(18:1.002085e-02,((((((4:3.946894e-03,(6:1.779012e-02,7:1.878305e-03):3.938778e-02):7.931700e-03,5:1.821827e-02):4.304016e-02,9:5.567665e-03):6.093800e-03,8:1.776346e-02):3.771432e-02,10:2.226975e-02):5.015408e-02,17:2.817699e-02):1.943905e-02):4.925948e-02):2.116932e-02):9.808456e-03,20:4.380568e-03):1.110331e-01,((15:4.836493e-03,14:3.261247e-03):3.318681e-02,((12:6.474170e-03,11:2.241638e-02):3.823683e-02,13:4.194775e-02):1.166133e-01):8.068639e-02):6.953055e-02,(21:6.412576e-03,22:2.709964e-02):4.353404e-02):1.051994e-01,(((((27:6.262224e-02,28:1.157712e-01):4.257940e-02,26:3.940293e-03):4.443729e-02,29:6.468157e-02):1.814279e-01,(((((45:1.249813e-03,44:3.603185e-02):5.599370e-03,43:2.253849e-03):7.727401e-02,((47:8.739022e-03,(49:6.144023e-02,48:2.809749e-02):9.362042e-03):2.590610e-02,46:3.039956e-02):2.463502e-02):1.214417e-02,((42:3.951771e-02,41:2.503494e-02):4.744609e-02,40:5.053915e-02):4.644358e-02):1.631807e-01,50:4.875683e-02):1.435790e-01):2.408775e-02,((32:7.700834e-02,((34:3.776873e-02,(35:1.981817e-02,((36:7.466329e-03,(38:7.564849e-03,39:1.928608e-04):1.382404e-02):1.165777e-02,37:2.254870e-02):1.390441e-01):2.386682e-02):5.414587e-02,33:2.924888e-02):1.039379e-01):4.146666e-02,((23:2.797253e-02,(25:1.017302e-02,24:2.475462e-02):9.956414e-03):1.718974e-01,(31:2.065552e-02,30:1.537744e-02):1.306100e-01):1.321775e-01):1.325197e-02):2.871856e-01):1.563621e-01,1:1.984956e-01);
   tree gen.500000 = [&U] ((3:4.923203e-02,2:1.518414e-03):9.726393e-02,(((((((28:4.158050e-02,27:8.763554e-02):3.797679e-02,26:1.632080e-02):1.318571e-01,29:6.683601e-02):1.134039e-01,(32:1.690846e-02,((((((39:1.799248e-02,38:6.681660e-03):2.032264e-02,36:8.621487e-03):4.207200e-02,37:6.054675e-03):9.768564e-02,(35:2.181403e-02,34:2.202202e-02):7.413027e-02):1.326013e-01,33:1.423095e-01):3.493439e-02,((24:3.734935e-02,25:1.415208e-02):5.175629e-02,23:6.806833e-02):1.756364e-01):1.603686e-01):1.826537e-01):7.656887e-02,(((42:1.355629e-01,((46:5.607608e-02,(47:4.121627e-04,((50:2.033311e-01,49:2.001954e-02):1.346142e-02,48:1.299213e-01):3.921936e-02):6.705275e-02):2.933716e-03,((45:2.773786e-03,43:8.307973e-03):3.072119e-03,44:3.921333e-02):1.038555e-01):8.530478e-02):1.957384e-02,41:1.095778e-02):7.049279e-02,40:6.553713e-03):2.747404e-01):2.457925e-02,(31:3.058995e-02,30:3.584504e-02):8.553445e-02):1.649803e-01,((((15:2.351380e-04,14:5.019026e-04):1.359386e-01,((11:4.229821e-02,12:1.970985e-02):2.395820e-02,13:2.353112e-02):1.313210e-01):7.686098e-02,((20:1.254677e-02,(19:3.579899e-03,(17:1.042436e-01,(18:1.774398e-02,(10:2.768774e-02,((9:2.407383e-02,(4:3.522289e-03,(7:1.173772e-02,6:1.179778e-02):1.861216e-02):3.607771e-02):1.235638e-05,(8:3.746090e-02,5:4.187538e-02):9.426173e-03):1.013616e-01):4.604055e-02):1.461210e-02):7.345213e-02):1.065269e-01):5.441953e-03,16:2.763287e-02):1.825141e-01):4.298444e-02,(21:5.950391e-02,22:6.690482e-03):4.531478e-02):1.094372e-01):1.885411e-01,1:2.963377e-01);
   tree gen.502000 = [&U] ((((21:4.800038e-02,(((15:2.259298e-02,14:2.284546e-03):4.948843e-02,((11:1.972965e-02,12:2.332255e-02):5.664711e-02,13:1.292737e-02):4.267710e-02):8.808113e-02,((19:4.977005e-03,((18:2.205898e-03,(10:1.652334e-03,(((5:7.222368e-03,((4:2.600019e-02,7:1.804835e-02):5.354739e-03,6:4.496421e-03):2.229792e-02):8.721197e-03,8:3.795097e-03):1.960892e-02,9:2.184392e-02):3.895912e-03):1.059841e-02):9.181456e-03,17:2.217170e-02):6.378845e-02):5.369540e-02,(20:2.883735e-02,16:3.608674e-02):1.537476e-02):3.737110e-02):2.694905e-02):6.835075e-04,22:2.178626e-02):1.913881e-01,((((((((45:6.590494e-03,43:2.304586e-03):7.646616e-03,44:2.867243e-02):4.230332e-02,(((40:5.027269e-02,41:1.037473e-02):6.304065e-03,42:5.346004e-02):8.021250e-02,46:6.444180e-03):1.718686e-02):3.967373e-02,49:3.000178e-02):4.488611e-03,47:1.651724e-02):1.542966e-02,48:2.416506e-02):4.618602e-02,50:6.500125e-02):1.332528e-01,(((32:1.063098e-03,((33:2.873583e-03,((((39:1.686897e-02,38:2.604440e-02):1.574249e-02,(36:7.395614e-03,37:1.718884e-02):1.639016e-02):1.046085e-01,34:1.336024e-02):2.268311e-02,35:9.296563e-03):7.551573e-02):1.772863e-02,((24:3.358793e-03,25:9.751964e-03):9.580333e-03,23:7.628995e-02):1.783908e-01):1.527483e-01):1.148634e-01,(30:2.243653e-02,31:2.766974e-03):1.363829e-02):9.189547e-02,(29:5.344753e-02,(26:7.663256e-03,(27:9.336891e-02,28:3.678951e-02):5.020941e-02):2.244667e-02):7.393491e-02):4.881453e-02):1.665023e-01):7.053357e-02,(2:1.242250e-03,3:2.533148e-02):5.876014e-02,1:1.878430e-01);
   tree gen.504000 = [&U] (((((((41:4.122960e-03,42:3.227353e-02):1.161847e-02,((46:8.253671e-02,(((49:1.234902e-02,48:6.405498e-02):1.031514e-02,50:2.482671e-01):4.704496e-02,47:1.297285e-02):4.936355e-02):9.180400e-03,((45:9.773008e-04,44:1.054214e-02):3.256538e-03,43:5.062257e-03):4.624093e-02):5.659302e-02):4.307870e-02,40:7.385654e-03):1.592122e-01,(32:1.067162e-02,((((35:2.553247e-02,34:4.868785e-04):2.418723e-02,((39:1.140718e-02,38:1.344452e-02):2.203993e-02,(37:2.432868e-02,36:1.562361e-03):2.859800e-02):1.043561e-01):9.211005e-02,((24:1.217713e-02,25:1.170665e-03):6.283085e-02,23:1.421830e-02):2.449201e-01):7.535192e-03,33:1.589878e-02):9.149490e-02):1.274696e-01):3.576616e-03,((((27:5.430594e-02,28:1.307919e-01):5.444234e-02,26:9.536630e-03):7.165505e-02,29:2.936157e-02):2.502032e-01,(31:3.223686e-02,30:1.338204e-02):9.434066e-02):4.081227e-02):3.178443e-01,((((15:6.546336e-03,14:5.450138e-03):7.713573e-02,((11:4.816033e-02,12:6.247547e-03):3.548373e-02,13:1.400280e-02):9.034895e-02):9.350592e-02,((19:3.450919e-03,(17:2.673347e-02,(18:6.491784e-03,(10:3.418136e-03,(9:1.050373e-02,((((7:1.713512e-02,6:1.543346e-03):8.785346e-04,4:5.577255e-03):1.618847e-02,5:7.514888e-03):4.532656e-02,8:5.807426e-03):5.364289e-02):1.076829e-02):8.398821e-02):1.312749e-02):1.593927e-02):3.781273e-02,(16:3.409339e-02,20:1.086014e-02):5.893473e-02):3.943418e-02):2.902221e-02,(21:4.694450e-03,22:1.539667e-02):4.665183e-02):9.753109e-02):1.125638e-01,(2:1.004774e-02,3:1.978430e-02):1.876756e-02,1:3.104126e-01);
   tree gen.506000 = [&U] (((((((29:6.459494e-02,(28:9.565756e-02,27:6.175361e-02):2.888046e-02):2.270902e-02,26:2.463296e-02):3.406300e-01,(((50:9.509880e-02,((((44:1.500870e-02,43:3.056458e-03):1.192228e-02,45:4.371553e-03):6.306590e-02,46:5.739806e-02):7.549281e-02,(47:5.784676e-03,(49:5.117301e-02,48:6.369536e-02):2.458444e-02):1.447367e-03):4.482281e-03):5.581425e-02,(41:1.969266e-02,42:4.448648e-02):3.908742e-02):1.191986e-02,40:4.195165e-02):1.291675e-01):8.238959e-02,(32:4.962967e-03,((23:7.826824e-02,(24:3.137167e-02,25:7.517325e-03):6.250015e-05):1.913252e-01,(((34:3.670532e-02,35:1.445678e-03):5.340029e-02,(((39:1.305581e-02,38:3.750569e-03):5.620678e-02,36:5.727482e-04):1.897692e-02,37:8.606024e-03):1.279745e-01):1.046908e-01,33:4.256167e-02):1.176080e-02):1.182101e-01):5.850253e-02):2.442558e-02,(30:4.712767e-02,31:1.216588e-02):7.453860e-02):2.689488e-01,((22:1.941081e-02,21:2.098484e-02):1.352750e-01,(((15:1.266150e-03,14:2.011476e-02):3.705070e-02,((12:4.209836e-03,11:1.244635e-02):2.828147e-02,13:2.888492e-02):9.997309e-02):1.159913e-01,(20:4.901843e-03,((19:1.481920e-02,((10:1.461661e-02,((8:2.921555e-02,((6:2.421646e-02,(7:5.270055e-03,4:3.333208e-02):4.136957e-03):1.366088e-02,5:2.848872e-02):6.623372e-02):2.290158e-02,9:2.311882e-02):7.860222e-02):4.266238e-02,(17:2.214322e-02,18:1.108095e-02):1.604679e-02):3.045121e-02):1.076048e-02,16:2.384430e-02):4.438185e-02):1.042828e-01):6.847306e-02):2.692768e-02):1.386624e-01,(2:1.486217e-02,3:4.878538e-02):9.346880e-03,1:2.847792e-01);
   tree gen.508000 = [&U] ((3:1.226167e-02,2:2.474714e-02):8.853461e-02,((((32:1.224515e-02,((((24:6.556577e-03,25:2.628021e-03):1.890099e-01,23:5.261737e-03):2.661663e-01,33:5.215173e-02):6.253201e-03,((35:7.479945e-03,34:2.735245e-02):1.300768e-02,(37:4.391021e-02,(36:6.869141e-04,(39:3.436352e-02,38:1.015040e-02):3.385993e-02):1.517257e-02):1.751814e-01):1.664825e-01):1.729720e-01):1.074214e-01,(26:1.339835e-02,((29:7.444773e-02,28:1.180982e-01):5.865020e-03,27:1.107211e-01):4.461946e-03):2.990333e-01):3.397127e-02,((30:1.753816e-02,31:3.293567e-02):3.532425e-02,(40:1.880659e-02,(42:3.099445e-02,(41:2.320517e-02,(46:3.041352e-02,((47:1.144410e-02,((50:2.920625e-01,49:1.517666e-02):1.186194e-02,48:3.666138e-02):4.411387e-02):4.361077e-02,(44:2.143006e-02,(45:1.764578e-02,43:6.678897e-04):1.306624e-02):8.374812e-02):4.466408e-02):4.066565e-02):1.118302e-02):1.120719e-01):2.449467e-01):1.061371e-02):1.827993e-01,(21:4.758862e-03,(22:6.393434e-03,(((15:3.871793e-03,14:4.222329e-04):8.560723e-02,(13:6.766365e-03,(11:2.965006e-02,12:4.061373e-03):3.187369e-02):7.448802e-02):8.316529e-02,((((18:2.905575e-03,(((8:2.834420e-02,(((4:1.063992e-02,7:2.185848e-02):1.354766e-03,6:1.595248e-02):3.288099e-02,5:1.581536e-02):4.462915e-03):5.934669e-02,9:2.691611e-02):5.936985e-02,10:5.069293e-02):6.822955e-02):8.490648e-03,17:3.402387e-02):2.928818e-02,19:1.058273e-02):1.469982e-02,(20:3.195676e-03,16:9.171817e-03):2.923910e-02):6.547690e-02):1.680451e-01):1.522572e-02):2.277286e-01):6.602133e-02,1:2.588001e-01);
   tree gen.510000 = [&U] ((3:5.515712e-02,2:3.195931e-02):1.006936e-01,(((((15:1.621461e-02,14:1.336333e-02):5.932449e-02,(13:3.880312e-02,(12:1.762695e-02,11:3.556851e-02):2.704592e-03):1.384985e-01):8.359556e-02,(17:1.599834e-02,(((10:1.725458e-02,((8:1.425532e-02,(((7:1.152437e-02,4:5.119922e-03):5.160016e-03,6:2.909021e-03):4.216331e-02,5:5.467829e-03):8.022087e-03):2.783847e-02,9:6.446797e-03):6.322019e-02):8.911152e-02,18:6.282637e-03):4.959965e-02,(19:2.431018e-04,(16:4.133860e-02,20:1.562701e-02):2.708480e-02):5.075549e-02):4.497695e-02):8.007216e-02):9.125642e-02,(22:2.939732e-02,21:2.755551e-02):9.900514e-02):2.854201e-02,((30:2.532070e-02,31:7.186590e-02):9.060037e-02,(((32:7.488101e-02,((33:1.619572e-02,((35:2.738230e-02,(36:9.086254e-03,(37:3.029571e-02,(39:3.385320e-03,38:4.069287e-02):8.633605e-02):3.857218e-02):1.707546e-01):1.175646e-03,34:6.763223e-03):1.214860e-01):4.350759e-02,((25:2.238875e-03,24:5.083019e-02):5.841518e-02,23:8.524453e-03):2.749913e-01):4.817286e-02):9.952580e-02,((28:1.328377e-01,(27:6.285234e-02,26:5.055605e-02):8.054439e-03):3.766455e-02,29:4.625470e-02):8.016215e-02):1.616883e-01,((42:3.414456e-02,(41:1.938701e-02,((46:1.043971e-02,((43:8.904543e-03,45:4.619615e-02):6.554652e-03,44:1.240286e-02):8.131194e-02):5.576142e-02,(47:7.320425e-03,(48:8.751068e-02,(49:3.170003e-02,50:2.476578e-01):6.795371e-02):5.065661e-02):8.843581e-02):1.133452e-01):1.739672e-02):9.299159e-02,40:1.425732e-02):2.129951e-01):1.055202e-01):1.657119e-01):9.040182e-02,1:2.601708e-01);
   tree gen.512000 = [&U] ((((22:1.850005e-02,21:1.389535e-02):3.466152e-02,(((16:4.487103e-02,20:1.198632e-02):8.515933e-02,(19:2.274578e-03,(17:2.542353e-02,((10:1.011182e-02,((((6:4.347563e-03,(7:4.908622e-03,4:8.483904e-03):9.914605e-03):3.317285e-02,5:3.338942e-03):4.061442e-03,8:8.312288e-03):3.519222e-02,9:6.529189e-03):4.683238e-02):5.960984e-02,18:1.883545e-03):3.022701e-02):4.403403e-02):3.175760e-03):8.093004e-02,((15:5.094830e-03,14:4.209720e-03):5.845085e-02,(13:2.532718e-02,(11:1.717211e-03,12:2.221722e-02):2.755326e-02):4.453374e-02):1.333297e-01):5.510837e-02):9.410673e-02,((((((41:5.045306e-02,42:5.419067e-02):9.401936e-03,(50:2.178698e-01,(((44:1.177165e-02,(43:2.422447e-03,45:9.929618e-03):1.506484e-03):8.335167e-02,46:1.969652e-02):6.104502e-03,((48:4.618431e-02,49:1.144690e-02):3.297954e-02,47:5.166187e-03):7.366697e-03):8.180539e-02):4.989796e-02):4.148780e-02,40:8.929073e-03):1.520000e-01,(29:5.895135e-02,(26:1.664280e-02,(28:5.464638e-02,27:4.055001e-02):1.647534e-02):1.047734e-01):1.328544e-01):4.101718e-02,(((25:3.557895e-05,24:2.634816e-02):5.031718e-02,23:1.940359e-04):1.443694e-01,((33:2.235019e-02,((35:2.439371e-03,34:1.567790e-02):5.869283e-02,(37:1.096594e-02,(36:3.835665e-04,(39:1.613118e-02,38:1.105789e-02):2.791051e-02):6.642225e-02):6.465054e-02):1.652061e-01):8.453360e-02,32:4.036532e-03):7.763569e-02):1.483007e-02):1.031975e-01,(30:9.447238e-03,31:3.576107e-02):6.855813e-02):2.490390e-01):1.985191e-02,(2:2.501089e-02,3:2.031901e-02):3.354269e-02,1:1.871641e-01);
   tree gen.514000 = [&U] ((((30:1.499373e-02,31:3.505779e-02):1.229758e-01,(((40:2.370765e-02,((((44:2.542853e-02,(45:1.917448e-02,43:2.897795e-03):1.056591e-03):7.701175e-02,(((48:3.686855e-02,50:1.790725e-01):2.584291e-03,49:6.565655e-02):1.320263e-02,47:1.231053e-04):1.857071e-02):2.843942e-02,46:3.038847e-02):4.265532e-02,(42:3.165212e-02,41:1.864132e-02):1.363622e-02):6.017028e-02):2.073283e-01,(29:6.509452e-02,((27:1.629043e-01,28:5.789476e-02):1.361156e-02,26:2.091899e-02):5.127773e-02):1.484395e-01):4.648448e-02,(32:7.703635e-02,(((25:3.726809e-02,23:8.253474e-02):1.360258e-02,24:1.974952e-02):2.403870e-01,(((34:2.246623e-02,35:6.013029e-03):2.951026e-02,((36:8.055341e-03,37:2.783058e-02):2.816367e-02,(39:1.849053e-02,38:1.921053e-02):8.337947e-03):2.021986e-01):8.672219e-02,33:1.237886e-02):3.387974e-02):1.240032e-01):3.390165e-02):7.404518e-02):1.720392e-01,((((15:2.058643e-02,14:3.050588e-03):3.781284e-02,((11:3.444782e-02,12:1.207965e-02):1.031780e-02,13:9.110725e-03):7.781728e-02):8.389059e-02,((((((((((7:2.821201e-02,6:3.702695e-02):2.844078e-02,4:5.856569e-02):2.619729e-02,(5:9.314308e-03,8:1.217540e-02):7.680370e-03):1.253324e-02,9:6.414169e-02):4.441837e-02,10:5.165726e-03):7.862688e-02,18:3.081725e-02):4.424688e-03,17:4.248529e-02):3.347091e-02,19:2.147181e-02):5.440221e-02,20:8.742661e-03):3.669142e-02,16:2.931721e-02):1.298592e-01):2.519897e-02,(21:2.024605e-02,22:2.033199e-03):1.013384e-01):1.606690e-01):2.902305e-02,(2:1.343877e-02,3:3.289266e-02):6.301637e-02,1:1.623954e-01);
   tree gen.516000 = [&U] ((((30:6.302546e-03,31:2.167623e-02):1.117608e-01,(((29:3.194328e-03,((27:2.109095e-02,28:4.678986e-02):4.708492e-02,26:2.804094e-02):1.248105e-01):2.110210e-01,(32:2.738372e-02,((23:1.917395e-02,(24:3.646207e-02,25:8.845704e-03):3.915235e-02):1.854300e-01,((34:1.891772e-02,(35:2.136426e-03,((37:1.253889e-02,36:1.614513e-02):1.311010e-02,(38:2.617322e-02,39:2.057617e-03):3.900651e-02):6.707000e-02):8.886230e-03):1.493082e-01,33:4.799634e-02):7.822320e-02):4.066415e-02):4.453068e-02):4.913427e-02,(40:1.486664e-02,((((45:2.666132e-03,43:7.861061e-03):1.480207e-03,44:1.957274e-02):5.761573e-02,(46:3.456649e-02,(((49:4.062236e-02,48:1.026011e-01):1.813108e-02,47:9.354972e-03):1.175152e-02,50:1.605577e-01):6.222424e-03):1.156133e-02):3.066029e-02,(42:5.384262e-02,41:5.736056e-03):1.679200e-02):1.586016e-02):1.929751e-01):1.355381e-02):1.675599e-01,(22:4.892276e-03,((((15:1.034927e-03,14:9.850951e-04):1.158916e-01,((11:3.858541e-02,12:3.801724e-04):4.321938e-02,13:2.193013e-02):7.917039e-02):1.301416e-01,(20:1.586655e-02,(((17:2.405856e-02,(18:4.111296e-03,(((((5:6.638567e-04,8:3.851026e-02):2.882884e-02,6:3.589054e-03):2.730662e-02,(4:1.882834e-02,7:1.067507e-02):1.468540e-02):9.168737e-02,9:1.605117e-02):3.135232e-02,10:2.635864e-03):3.957533e-02):4.475035e-02):5.174386e-02,19:2.618732e-02):4.846163e-02,16:4.179497e-03):9.852382e-03):1.523164e-01):2.829425e-02,21:2.729221e-02):3.353275e-02):4.445481e-02):1.001028e-01,(2:1.077434e-02,3:1.631883e-02):2.547004e-02,1:1.438932e-01);
   tree gen.518000 = [&U] ((((22:8.131098e-03,21:5.334834e-02):8.700340e-02,(((15:4.000059e-03,14:4.080817e-04):7.944252e-02,((18:4.480432e-02,(17:6.248320e-03,(19:1.324715e-02,(16:3.272287e-02,20:7.158853e-03):4.063778e-02):1.427808e-02):3.552422e-02):9.070307e-02,((9:1.759239e-02,(8:2.543601e-03,((4:9.694569e-03,7:4.592237e-03):2.519354e-02,(5:1.142275e-02,6:4.542801e-02):3.705263e-02):2.504167e-02):1.934347e-02):6.491439e-02,10:1.906422e-03):1.218371e-02):1.075067e-01):5.695353e-03,(13:1.595527e-02,(12:1.640255e-03,11:2.448476e-02):2.597765e-02):1.020291e-01):1.877615e-01):7.435665e-02,((31:2.095173e-04,30:3.678705e-02):1.577897e-01,((((32:2.422368e-02,(33:1.485516e-02,((35:1.302556e-03,34:1.680547e-02):9.166738e-03,(((39:1.110497e-02,38:1.197492e-02):7.366631e-02,36:1.136725e-02):2.885065e-02,37:1.146759e-02):1.953746e-01):1.642564e-01):1.266417e-01):4.195000e-02,((42:2.113794e-02,(41:1.184104e-02,(46:6.039410e-02,((47:4.733482e-04,(48:4.099015e-02,(50:2.041707e-01,49:1.119889e-02):4.677545e-03):2.844718e-02):2.039240e-02,((45:2.221694e-03,43:1.913380e-03):3.983529e-02,44:8.912183e-03):6.836369e-02):1.337032e-02):7.820418e-02):2.644688e-02):2.069351e-02,40:6.104046e-02):4.257688e-01):1.070407e-02,((26:1.078554e-02,(28:7.222049e-02,27:1.196314e-01):1.506583e-02):1.095390e-01,29:4.544556e-02):1.595000e-01):2.281234e-02,(24:1.885406e-02,(25:1.940887e-02,23:6.931899e-02):2.043362e-02):1.316121e-01):4.126193e-02):1.287302e-01):8.115318e-02,(2:1.463551e-02,3:4.220632e-02):4.359334e-02,1:2.796943e-01);
   tree gen.520000 = [&U] (((2:1.756438e-03,3:3.377008e-02):3.264494e-02,((23:3.705599e-02,(25:6.948290e-03,24:3.114516e-02):2.079255e-02):1.576748e-01,((((33:1.932775e-02,((37:1.134485e-02,(36:1.703298e-02,(39:5.121654e-03,38:3.788637e-03):2.550251e-02):5.404566e-03):1.343471e-01,(35:8.945896e-05,34:2.339653e-02):4.165713e-03):1.436520e-01):7.321212e-02,32:1.513217e-02):8.748588e-02,(((42:1.937704e-02,((((46:2.419984e-02,(45:3.302467e-03,(44:1.614266e-02,43:4.071833e-03):1.285508e-03):6.291214e-02):2.234070e-02,(47:1.096746e-02,(48:3.046512e-02,49:3.971697e-02):1.311647e-02):2.665709e-02):6.815336e-04,50:1.387982e-01):3.812694e-02,41:7.700580e-03):4.259802e-02):3.605940e-02,40:1.399848e-02):3.501315e-01,(((28:8.032113e-02,27:7.192336e-02):5.230075e-02,26:4.581247e-03):9.453540e-03,29:4.917603e-02):2.062297e-01):2.561869e-02):1.501124e-01,(31:6.430734e-02,30:2.969916e-02):3.473499e-02):9.633895e-03):1.725413e-01):4.349408e-03,((22:3.761111e-02,21:3.543177e-02):5.269795e-02,(((15:9.723587e-03,14:7.160531e-03):8.826261e-02,((11:9.477085e-03,12:5.164191e-03):6.466381e-03,13:3.386935e-03):6.299440e-02):3.282922e-02,(((17:1.121678e-02,(19:5.792403e-03,(16:3.277458e-02,20:1.406466e-02):2.858640e-02):3.737233e-02):1.305244e-02,18:1.256329e-02):3.733199e-02,(10:1.584987e-02,(((4:1.896652e-02,((6:8.965336e-03,7:1.668765e-02):4.086940e-03,9:5.108546e-02):1.511284e-02):3.135709e-02,5:7.711437e-03):1.824423e-02,8:1.422275e-03):2.433467e-02):1.122143e-03):8.662877e-02):9.202576e-02):7.239450e-02,1:1.956098e-01);
[truncated: 7,233,008 more chars]
