# Supplementary material for: Systematics of giant neotropical fireflies and their kin (Lampyridae: Lampyrinae)
Source: PLoS One. 2026 Aug 3;21(8):e0354465. doi: 10.1371/journal.pone.0354465 (PMC13432145; doi:10.1371/journal.pone.0354465)
Supplement: S7 File — (ZIP) [file pone.0354465.s007.zip › S7/CratoBayes_not-partitionedSScopy.txt.run2.p]

[ID: 9134830373]
Gen	LnL	LnPr	TL	alpha
0	-4.506734e+03	1.068304e+02	1.940000e+00	1.000000e+00
1000	-1.763855e+03	4.422965e+01	3.730894e+00	6.414679e-01
2000	-1.566629e+03	2.781162e+01	4.386074e+00	1.462466e+00
3000	-1.578190e+03	1.108109e+01	5.185635e+00	2.037086e+00
4000	-1.549697e+03	2.173004e+01	4.636711e+00	2.184190e+00
5000	-1.563217e+03	1.449243e+01	5.015018e+00	1.854520e+00
6000	-1.555882e+03	3.043820e+01	4.289983e+00	9.720607e-01
7000	-1.557332e+03	4.574264e+01	3.664179e+00	8.673350e-01
8000	-1.540757e+03	1.688475e+01	4.901939e+00	1.662900e+00
9000	-1.543618e+03	1.722104e+01	4.903093e+00	1.303902e+00
10000	-1.547979e+03	1.918792e+01	4.815500e+00	1.076310e+00
11000	-1.543486e+03	5.943788e+00	5.492609e+00	1.622624e+00
12000	-1.548711e+03	1.663301e+01	4.945324e+00	1.064391e+00
13000	-1.545278e+03	1.979957e+01	4.798535e+00	8.051638e-01
14000	-1.540136e+03	5.749454e+01	3.258778e+00	4.121757e-01
15000	-1.552678e+03	3.887498e+01	3.944436e+00	6.316024e-01
16000	-1.547255e+03	3.035688e+01	4.300752e+00	8.116247e-01
17000	-1.548835e+03	1.824758e+01	4.854160e+00	1.245143e+00
18000	-1.549896e+03	4.176198e+01	3.816169e+00	9.311010e-01
19000	-1.542091e+03	2.557739e+01	4.498950e+00	1.246087e+00
20000	-1.544350e+03	4.558985e+01	3.671623e+00	8.245453e-01
21000	-1.546121e+03	6.738780e+01	2.937740e+00	5.073226e-01
22000	-1.548655e+03	1.286809e+01	5.120080e+00	1.477976e+00
23000	-1.550045e+03	3.081967e+01	4.270674e+00	1.025587e+00
24000	-1.544260e+03	2.172336e+01	4.701326e+00	8.558322e-01
25000	-1.540459e+03	3.632380e+01	4.008419e+00	1.631653e+00
26000	-1.544011e+03	1.249420e+01	5.150634e+00	1.277642e+00
27000	-1.556345e+03	2.871217e+01	4.365492e+00	1.015519e+00
28000	-1.561301e+03	1.556008e+01	4.994571e+00	1.181121e+00
29000	-1.542167e+03	4.622996e+01	3.651743e+00	7.076135e-01
30000	-1.547700e+03	4.913462e+01	3.545945e+00	6.359233e-01
31000	-1.549422e+03	4.505723e+01	3.685868e+00	9.840160e-01
32000	-1.549283e+03	3.257075e+01	4.187149e+00	1.179007e+00
33000	-1.548517e+03	8.150760e+00	5.386895e+00	1.291916e+00
34000	-1.546442e+03	5.790702e+01	3.239044e+00	5.847719e-01
35000	-1.546297e+03	3.178815e+01	4.209930e+00	1.438436e+00
36000	-1.536894e+03	8.204461e+00	5.354869e+00	1.813852e+00
37000	-1.541567e+03	-3.949908e+00	6.113721e+00	1.169515e+00
38000	-1.546423e+03	8.283510e+00	5.376609e+00	1.343685e+00
39000	-1.551063e+03	4.408731e+01	3.731089e+00	7.787721e-01
40000	-1.541669e+03	2.519239e+01	4.519598e+00	1.189447e+00
41000	-1.543284e+03	1.110627e+01	5.245618e+00	9.018361e-01
42000	-1.545465e+03	3.041143e+00	5.689861e+00	1.118436e+00
43000	-1.559339e+03	2.527518e+01	4.511822e+00	1.272745e+00
44000	-1.542321e+03	2.006020e+01	4.791432e+00	6.874427e-01
45000	-1.540214e+03	5.766489e+00	5.533422e+00	1.085147e+00
46000	-1.556045e+03	1.314471e+01	5.046291e+00	2.602327e+00
47000	-1.544846e+03	2.742878e+01	4.409441e+00	1.332870e+00
48000	-1.541660e+03	1.887597e+01	4.830574e+00	1.086700e+00
49000	-1.548452e+03	2.294574e+01	4.609963e+00	1.526558e+00
50000	-1.545074e+03	2.304631e+01	4.627621e+00	1.057200e+00
51000	-1.546138e+03	1.791580e+01	4.877319e+00	1.117674e+00
52000	-1.528903e+03	-2.959538e+00	6.047581e+00	1.229978e+00
53000	-1.533613e+03	1.063471e+01	5.260137e+00	1.106609e+00
54000	-1.539590e+03	1.606722e+01	4.938990e+00	1.753845e+00
55000	-1.543425e+03	3.218966e+01	4.213832e+00	9.476161e-01
56000	-1.538744e+03	3.315451e+01	4.182896e+00	6.932297e-01
57000	-1.538977e+03	3.563527e+01	4.065461e+00	9.579686e-01
58000	-1.533254e+03	1.703315e+01	4.894995e+00	1.651294e+00
59000	-1.557613e+03	2.935663e+01	4.351739e+00	6.753368e-01
60000	-1.549057e+03	9.746314e+00	5.322873e+00	8.505300e-01
61000	-1.556195e+03	3.702741e+01	4.016851e+00	7.254817e-01
62000	-1.543129e+03	2.127096e+01	4.704542e+00	1.242262e+00
63000	-1.545321e+03	5.889125e+01	3.210093e+00	4.653434e-01
64000	-1.547816e+03	1.081958e+01	5.260288e+00	9.189671e-01
65000	-1.548632e+03	1.992084e+01	4.783929e+00	9.779991e-01
66000	-1.544470e+03	1.571635e+01	4.958050e+00	1.733046e+00
67000	-1.553884e+03	1.467264e+01	5.039166e+00	1.210745e+00
68000	-1.543999e+03	1.696318e+01	4.908586e+00	1.453717e+00
69000	-1.556529e+03	2.236536e+01	4.657631e+00	1.114599e+00
70000	-1.535428e+03	2.632742e+01	4.476045e+00	9.883513e-01
71000	-1.550484e+03	4.527281e+01	3.692853e+00	5.859749e-01
72000	-1.553605e+03	3.401084e+01	4.131044e+00	1.039552e+00
73000	-1.538809e+03	5.125878e+01	3.466711e+00	6.891480e-01
74000	-1.535276e+03	4.439557e+00	5.578871e+00	1.622255e+00
75000	-1.542635e+03	2.495266e+01	4.528974e+00	1.229274e+00
76000	-1.545943e+03	1.930728e+01	4.795751e+00	1.353442e+00
77000	-1.541784e+03	3.366147e+01	4.138097e+00	1.224465e+00
78000	-1.556704e+03	2.529058e+01	4.494322e+00	1.632174e+00
79000	-1.539311e+03	4.897541e+00	5.538879e+00	1.858938e+00
80000	-1.564282e+03	2.433743e+01	4.553301e+00	1.327802e+00
81000	-1.547389e+03	2.847337e+01	4.373362e+00	1.080629e+00
82000	-1.541824e+03	3.212640e+01	4.209139e+00	1.118313e+00
83000	-1.543136e+03	2.424702e+01	4.547731e+00	1.536285e+00
84000	-1.546929e+03	1.786931e+01	4.876745e+00	1.175527e+00
85000	-1.563768e+03	2.218989e+00	5.758915e+00	7.756116e-01
86000	-1.547689e+03	2.047533e+01	4.724047e+00	1.638757e+00
87000	-1.556804e+03	5.162720e+01	3.458671e+00	5.444411e-01
88000	-1.546014e+03	1.665952e+01	4.940900e+00	1.124235e+00
89000	-1.551280e+03	6.869069e+01	2.897890e+00	5.195632e-01
90000	-1.549900e+03	1.645036e+01	4.954742e+00	1.063432e+00
91000	-1.552153e+03	1.024835e+01	5.249595e+00	1.686611e+00
92000	-1.544754e+03	2.863109e+01	4.357366e+00	1.276278e+00
93000	-1.564233e+03	3.200739e+01	4.220744e+00	9.718458e-01
94000	-1.557883e+03	1.163115e+01	5.184411e+00	1.509813e+00
95000	-1.543371e+03	4.408681e+01	3.738030e+00	6.001634e-01
96000	-1.552247e+03	3.574332e+01	4.065409e+00	8.511594e-01
97000	-1.551325e+03	3.249149e+01	4.200320e+00	9.554529e-01
98000	-1.559464e+03	1.454018e+01	5.013220e+00	1.841370e+00
99000	-1.546158e+03	1.773566e+01	4.884193e+00	1.161933e+00
100000	-1.542128e+03	2.985904e+01	4.316357e+00	9.601968e-01
101000	-1.560553e+03	3.486779e+01	4.070634e+00	1.602868e+00
102000	-1.549494e+03	5.325142e+01	3.396206e+00	6.760933e-01
103000	-1.547333e+03	1.096209e+01	5.248253e+00	9.975393e-01
104000	-1.563072e+03	1.742984e+01	4.899872e+00	1.158507e+00
105000	-1.541292e+03	4.065610e+01	3.855525e+00	1.048064e+00
106000	-1.541727e+03	6.724989e+01	2.940758e+00	5.463574e-01
107000	-1.543560e+03	5.303952e+01	3.401211e+00	7.461331e-01
108000	-1.559585e+03	1.401268e+01	5.026998e+00	2.104008e+00
109000	-1.554097e+03	4.100559e+01	3.842551e+00	1.023444e+00
110000	-1.561820e+03	5.710441e+00	5.553114e+00	7.981967e-01
111000	-1.548355e+03	9.990006e+00	5.280092e+00	1.385816e+00
112000	-1.562312e+03	4.139716e+01	3.841244e+00	6.646731e-01
113000	-1.555856e+03	4.822264e+01	3.567580e+00	9.618135e-01
114000	-1.546766e+03	2.988992e+01	4.311898e+00	1.028982e+00
115000	-1.556278e+03	1.335257e+01	5.099684e+00	1.378733e+00
116000	-1.553613e+03	6.466275e+00	5.504039e+00	8.994273e-01
117000	-1.544471e+03	2.990581e+01	4.325214e+00	7.157495e-01
118000	-1.546312e+03	3.740033e+01	4.006954e+00	5.903671e-01
119000	-1.562033e+03	1.951645e+01	4.810509e+00	8.478190e-01
120000	-1.556729e+03	3.749511e+01	4.004832e+00	5.466447e-01
121000	-1.560213e+03	1.892015e+01	4.848272e+00	6.896876e-01
122000	-1.556730e+03	7.553433e+00	5.434749e+00	1.035415e+00
123000	-1.563062e+03	1.257280e+01	5.142017e+00	1.360634e+00
124000	-1.555479e+03	2.000931e+01	4.779257e+00	9.837870e-01
125000	-1.554879e+03	2.596510e+01	4.480277e+00	1.259513e+00
126000	-1.556241e+03	6.018233e+01	3.154860e+00	8.459554e-01
127000	-1.555512e+03	1.502851e+01	5.011871e+00	1.379015e+00
128000	-1.556282e+03	2.761036e+01	4.424231e+00	8.283612e-01
129000	-1.565665e+03	3.364062e+01	4.113274e+00	1.825399e+00
130000	-1.559275e+03	3.837021e+01	3.951868e+00	9.549133e-01
131000	-1.559307e+03	-1.001233e+01	6.522407e+00	9.791082e-01
132000	-1.564434e+03	3.121103e+01	4.247022e+00	1.169739e+00
133000	-1.561139e+03	2.210604e+01	4.688916e+00	7.281346e-01
134000	-1.551803e+03	2.575746e+01	4.470765e+00	1.672149e+00
135000	-1.548096e+03	1.900748e+01	4.786965e+00	1.830157e+00
136000	-1.547412e+03	8.976667e+00	5.317439e+00	1.718787e+00
137000	-1.558468e+03	1.891110e+01	4.823725e+00	1.188460e+00
138000	-1.553258e+03	5.329664e+01	3.403721e+00	4.179540e-01
139000	-1.578974e+03	1.786908e+01	4.864359e+00	1.421122e+00
140000	-1.557089e+03	2.591322e+01	4.475339e+00	1.417761e+00
141000	-1.553087e+03	5.303564e+01	3.408735e+00	5.371229e-01
142000	-1.550200e+03	6.344245e+01	3.065382e+00	3.568733e-01
143000	-1.548482e+03	1.544036e+01	5.015415e+00	8.989469e-01
144000	-1.556452e+03	2.458965e+01	4.544281e+00	1.266855e+00
145000	-1.549624e+03	1.838015e+01	4.863944e+00	9.182867e-01
146000	-1.559728e+03	-1.507516e+01	6.833301e+00	1.540671e+00
147000	-1.548669e+03	3.390530e+01	4.128626e+00	1.201550e+00
148000	-1.555782e+03	1.967866e+01	4.805157e+00	7.930105e-01
149000	-1.562673e+03	2.909962e+01	4.339528e+00	1.203323e+00
150000	-1.543594e+03	3.609676e+01	4.047514e+00	9.230056e-01
151000	-1.562962e+03	2.842314e+01	4.383711e+00	9.029167e-01
152000	-1.552140e+03	2.299046e+01	4.624600e+00	1.176057e+00
153000	-1.547610e+03	8.643696e+00	5.348748e+00	1.485029e+00
154000	-1.545128e+03	1.903273e+01	4.813940e+00	1.262762e+00
155000	-1.559486e+03	3.140500e+01	4.265418e+00	5.590141e-01
156000	-1.543099e+03	2.974614e+01	4.309882e+00	1.217857e+00
157000	-1.569636e+03	1.255935e+01	5.160448e+00	1.028768e+00
158000	-1.540147e+03	1.172915e+01	5.190372e+00	1.300900e+00
159000	-1.556061e+03	2.395164e+01	4.571205e+00	1.335060e+00
160000	-1.553891e+03	3.256575e+01	4.195608e+00	9.894186e-01
161000	-1.566567e+03	1.385359e+01	5.073916e+00	1.366581e+00
162000	-1.564976e+03	1.122785e+01	5.198929e+00	1.643198e+00
163000	-1.561020e+03	2.323500e+01	4.624640e+00	9.306802e-01
164000	-1.556450e+03	3.652872e+01	4.021853e+00	1.104198e+00
165000	-1.553651e+03	6.311872e+00	5.498397e+00	1.152855e+00
166000	-1.550656e+03	4.013168e+01	3.875771e+00	1.067667e+00
167000	-1.552291e+03	1.635786e+01	4.951782e+00	1.213615e+00
168000	-1.562835e+03	5.886188e+01	3.212011e+00	4.371968e-01
169000	-1.554895e+03	1.583873e+01	4.991957e+00	9.529938e-01
170000	-1.560714e+03	6.270960e+01	3.081105e+00	5.970221e-01
171000	-1.577485e+03	1.134284e+01	5.217725e+00	1.179882e+00
172000	-1.557638e+03	3.265796e+01	4.152690e+00	1.888554e+00
173000	-1.558320e+03	1.450200e+01	5.055755e+00	1.064225e+00
174000	-1.564987e+03	-1.713156e+01	6.999717e+00	1.270499e+00
175000	-1.543043e+03	1.068084e+01	5.229322e+00	1.627591e+00
176000	-1.561722e+03	1.008608e+01	5.277021e+00	1.345898e+00
177000	-1.567954e+03	3.258131e+01	4.199793e+00	8.777428e-01
178000	-1.552754e+03	5.434387e+00	5.542611e+00	1.257056e+00
179000	-1.550265e+03	1.042053e+01	5.237634e+00	1.734598e+00
180000	-1.555405e+03	4.524232e+01	3.696899e+00	5.109191e-01
181000	-1.546507e+03	2.662991e+01	4.472399e+00	7.644527e-01
182000	-1.553656e+03	1.452749e+01	5.055881e+00	1.036326e+00
183000	-1.572185e+03	4.433142e+01	3.716767e+00	9.052899e-01
184000	-1.566365e+03	2.184290e+01	4.649361e+00	1.808510e+00
185000	-1.575163e+03	1.268923e+01	5.124275e+00	1.577799e+00
186000	-1.560678e+03	2.355099e+01	4.606357e+00	9.967909e-01
187000	-1.560402e+03	3.109955e+01	4.238909e+00	1.465578e+00
188000	-1.567833e+03	1.160053e+01	5.187940e+00	1.474756e+00
189000	-1.557039e+03	4.512776e+01	3.698311e+00	5.886840e-01
190000	-1.569610e+03	3.431838e+01	4.127154e+00	8.228514e-01
191000	-1.572327e+03	1.441469e+01	5.005981e+00	2.106312e+00
192000	-1.559664e+03	-9.055387e-01	5.920832e+00	1.222066e+00
193000	-1.558903e+03	2.066974e+01	4.681531e+00	2.316492e+00
194000	-1.563223e+03	1.566492e+01	4.991911e+00	1.127700e+00
195000	-1.550497e+03	7.589481e+00	5.445383e+00	8.106526e-01
196000	-1.568743e+03	2.097820e+01	4.701037e+00	1.606910e+00
197000	-1.555696e+03	2.105346e+01	4.729576e+00	9.477575e-01
198000	-1.558600e+03	3.263676e+01	4.201455e+00	7.841277e-01
199000	-1.555770e+03	3.769591e+01	3.985917e+00	8.022440e-01
200000	-1.558890e+03	-4.530916e+00	6.106742e+00	1.860885e+00
201000	-1.573473e+03	6.974528e+00	5.462582e+00	1.121143e+00
202000	-1.589117e+03	2.381974e+01	4.564724e+00	1.603820e+00
203000	-1.560098e+03	-6.563227e+00	6.273291e+00	1.293390e+00
204000	-1.562875e+03	3.169166e+01	4.202988e+00	1.694068e+00
205000	-1.550568e+03	4.783330e+01	3.578536e+00	1.055673e+00
206000	-1.562196e+03	1.220170e+00	5.792033e+00	1.220624e+00
207000	-1.564160e+03	1.679162e+00	5.776671e+00	1.018130e+00
208000	-1.555932e+03	1.144387e+01	5.185442e+00	1.677900e+00
209000	-1.550920e+03	3.434552e+01	4.128531e+00	7.635494e-01
210000	-1.570234e+03	4.184492e+01	3.825205e+00	6.202134e-01
211000	-1.568042e+03	4.220047e+01	3.780025e+00	1.409794e+00
212000	-1.566637e+03	1.176511e+01	5.184413e+00	1.375820e+00
213000	-1.567333e+03	6.017663e-01	5.817598e+00	1.413680e+00
214000	-1.587116e+03	5.169537e+01	3.457025e+00	5.221136e-01
215000	-1.562969e+03	3.453164e+01	4.116361e+00	8.620678e-01
216000	-1.573396e+03	3.757971e+01	3.996407e+00	6.650507e-01
217000	-1.561220e+03	7.933020e+00	5.393884e+00	1.384487e+00
218000	-1.552754e+03	1.067251e+01	5.197107e+00	2.232368e+00
219000	-1.580014e+03	4.327194e+01	3.763373e+00	7.638152e-01
220000	-1.563319e+03	6.472224e+01	3.023191e+00	4.118111e-01
221000	-1.559180e+03	1.538326e-02	5.843114e+00	1.577385e+00
222000	-1.554919e+03	1.529837e+01	4.990228e+00	1.526779e+00
223000	-1.558478e+03	1.658510e+01	4.955332e+00	9.172044e-01
224000	-1.569036e+03	1.243808e+01	5.172783e+00	9.195965e-01
225000	-1.571054e+03	-5.929125e+00	6.215945e+00	1.546631e+00
226000	-1.545121e+03	4.525235e+01	3.697807e+00	4.772443e-01
227000	-1.560205e+03	4.284999e+01	3.781073e+00	7.335642e-01
228000	-1.554387e+03	-1.480242e+00	5.944082e+00	1.418218e+00
229000	-1.568323e+03	-3.292509e+00	6.081720e+00	1.019142e+00
230000	-1.563644e+03	1.002144e+02	2.094669e+00	2.366264e-01
231000	-1.570679e+03	8.112789e+01	2.551269e+00	3.466767e-01
232000	-1.566470e+03	2.096977e+01	4.736473e+00	8.908820e-01
233000	-1.558367e+03	2.957372e+01	4.335856e+00	8.108680e-01
234000	-1.558790e+03	3.152406e+01	4.213923e+00	1.611131e+00
235000	-1.575210e+03	2.424013e+01	4.548394e+00	1.529122e+00
236000	-1.573732e+03	3.850969e+01	3.938513e+00	1.141742e+00
237000	-1.570060e+03	2.324188e+01	4.607436e+00	1.283326e+00
238000	-1.558161e+03	2.077520e+01	4.707343e+00	1.680606e+00
239000	-1.556418e+03	6.639910e+01	2.970311e+00	4.342784e-01
240000	-1.578516e+03	7.069029e+01	2.841856e+00	4.000214e-01
241000	-1.570546e+03	4.045194e+01	3.888187e+00	4.391030e-01
242000	-1.570871e+03	2.743191e+01	4.432465e+00	8.274939e-01
243000	-1.577719e+03	-6.650299e-01	5.878630e+00	1.672484e+00
244000	-1.581474e+03	3.050764e+01	4.293582e+00	8.217576e-01
245000	-1.571944e+03	1.977580e+01	4.800845e+00	7.824992e-01
246000	-1.559436e+03	1.296959e+01	5.096090e+00	1.829754e+00
247000	-1.577816e+03	3.067780e+01	4.285645e+00	8.300174e-01
248000	-1.558501e+03	2.773617e+01	4.407313e+00	1.072047e+00
249000	-1.557677e+03	-1.607566e+01	6.915105e+00	1.390576e+00
250000	-1.556600e+03	1.802618e+01	4.859938e+00	1.351767e+00
251000	-1.571536e+03	7.462558e+01	2.728505e+00	3.836126e-01
252000	-1.561079e+03	3.605665e+01	4.049505e+00	9.157013e-01
253000	-1.562649e+03	3.457430e+01	4.118594e+00	7.671052e-01
254000	-1.569454e+03	2.401506e+00	5.732360e+00	1.039444e+00
255000	-1.554111e+03	7.008984e+00	5.423952e+00	1.771855e+00
256000	-1.581773e+03	4.302501e+01	3.765768e+00	9.494473e-01
257000	-1.546640e+03	8.400617e+00	5.398776e+00	8.293653e-01
258000	-1.562031e+03	2.093915e+01	4.706328e+00	1.537459e+00
259000	-1.558751e+03	1.073705e+01	5.223593e+00	1.677183e+00
260000	-1.570014e+03	2.916482e+01	4.351766e+00	8.665579e-01
261000	-1.563567e+03	3.259167e+01	4.211059e+00	6.090707e-01
262000	-1.567613e+03	9.768763e+00	5.261165e+00	1.953678e+00
263000	-1.583018e+03	1.687573e+01	4.926280e+00	1.193969e+00
264000	-1.579672e+03	5.840512e+01	3.216013e+00	7.740173e-01
265000	-1.573403e+03	3.714563e+01	4.009010e+00	7.956204e-01
266000	-1.568681e+03	2.182505e+01	4.673134e+00	1.334367e+00
267000	-1.568072e+03	1.424269e+01	5.019571e+00	2.016700e+00
268000	-1.562800e+03	-1.276407e+01	6.693887e+00	1.222399e+00
269000	-1.548632e+03	4.306200e+01	3.767686e+00	8.633883e-01
270000	-1.592560e+03	5.231172e+00	5.499333e+00	2.217122e+00
271000	-1.565629e+03	6.613557e+00	5.473349e+00	1.292009e+00
272000	-1.560456e+03	2.181162e+01	4.681797e+00	1.169143e+00
273000	-1.566607e+03	2.306814e+01	4.603895e+00	1.531206e+00
274000	-1.567521e+03	3.904265e+01	3.936342e+00	6.619383e-01
275000	-1.568604e+03	2.026441e+01	4.775893e+00	7.966277e-01
276000	-1.564941e+03	1.315444e+01	5.121532e+00	1.164268e+00
277000	-1.580194e+03	1.378726e+01	5.094674e+00	1.038882e+00
278000	-1.564445e+03	2.396451e+00	5.702001e+00	1.557298e+00
279000	-1.561417e+03	3.124059e+01	4.227865e+00	1.576093e+00
280000	-1.562565e+03	1.124825e+01	5.236969e+00	9.191357e-01
281000	-1.579624e+03	1.027449e+01	5.242232e+00	1.795945e+00
282000	-1.570864e+03	2.586734e+01	4.458250e+00	1.832631e+00
283000	-1.568129e+03	3.577748e+01	4.048732e+00	1.213297e+00
284000	-1.568577e+03	6.103300e+00	5.484966e+00	1.597562e+00
285000	-1.571842e+03	5.098258e+01	3.482950e+00	5.150846e-01
286000	-1.563915e+03	3.855159e+01	3.953113e+00	7.431814e-01
287000	-1.588453e+03	2.111365e+01	4.718807e+00	1.107499e+00
288000	-1.566832e+03	4.944800e+01	3.536014e+00	5.928068e-01
289000	-1.578590e+03	6.034684e+01	3.167165e+00	3.065000e-01
290000	-1.579800e+03	1.693614e+01	4.904481e+00	1.561483e+00
291000	-1.582324e+03	1.754041e+01	4.910314e+00	8.425244e-01
292000	-1.577241e+03	5.800240e+01	3.240005e+00	4.608029e-01
293000	-1.563557e+03	2.892423e+01	4.368905e+00	7.280891e-01
294000	-1.571111e+03	2.428652e+01	4.585977e+00	6.889891e-01
295000	-1.581070e+03	3.894416e+01	3.935965e+00	7.696670e-01
296000	-1.592023e+03	2.867539e+01	4.352166e+00	1.347128e+00
297000	-1.587536e+03	5.287915e+01	3.414651e+00	5.265534e-01
298000	-1.600164e+03	-2.259008e+00	6.003217e+00	1.240722e+00
299000	-1.586101e+03	1.550708e+01	4.992991e+00	1.264657e+00
300000	-1.581211e+03	4.619832e+00	5.582106e+00	1.386014e+00
301000	-1.571417e+03	4.892863e+01	3.553246e+00	6.437462e-01
302000	-1.571456e+03	1.230445e+01	5.138964e+00	1.686325e+00
303000	-1.564770e+03	3.118461e+01	4.228785e+00	1.611099e+00
304000	-1.568064e+03	5.904939e+01	3.202388e+00	5.386965e-01
305000	-1.582687e+03	3.727515e+01	3.997769e+00	9.367843e-01
306000	-1.582933e+03	4.379573e+00	5.558161e+00	2.041354e+00
307000	-1.583869e+03	1.961481e+01	4.807845e+00	8.029135e-01
308000	-1.569682e+03	1.490587e+01	4.988879e+00	1.945362e+00
309000	-1.577148e+03	3.447271e+01	4.123587e+00	7.518854e-01
310000	-1.572703e+03	3.225647e+01	4.192876e+00	1.361503e+00
311000	-1.561962e+03	2.531933e+01	4.521577e+00	1.020282e+00
312000	-1.556785e+03	1.885319e+01	4.824478e+00	1.231314e+00
313000	-1.558605e+03	3.939640e+01	3.915927e+00	8.094035e-01
314000	-1.568962e+03	1.522964e+01	4.985320e+00	1.690468e+00
315000	-1.591935e+03	4.566199e+01	3.677399e+00	6.009173e-01
316000	-1.600624e+03	8.495878e+00	5.326624e+00	2.032976e+00
317000	-1.581066e+03	2.037782e+01	4.763998e+00	9.238133e-01
318000	-1.590900e+03	2.014147e+01	4.775058e+00	9.364360e-01
319000	-1.579439e+03	4.322707e+00	5.597253e+00	1.421474e+00
320000	-1.572011e+03	1.694924e+01	4.920185e+00	1.239907e+00
321000	-1.587411e+03	1.320574e+01	5.121880e+00	1.106406e+00
322000	-1.591065e+03	5.574117e+01	3.308717e+00	7.005584e-01
323000	-1.593796e+03	-8.432761e+00	6.392070e+00	1.350374e+00
324000	-1.592296e+03	3.440417e+01	4.134158e+00	5.735781e-01
325000	-1.579405e+03	2.606930e+01	4.490790e+00	9.292751e-01
326000	-1.578535e+03	2.498566e+01	4.525243e+00	1.275781e+00
327000	-1.593289e+03	2.369292e+01	4.613500e+00	7.054037e-01
328000	-1.597107e+03	2.530425e+01	4.525837e+00	9.445288e-01
329000	-1.568616e+03	5.092443e+01	3.478696e+00	6.909779e-01
330000	-1.581103e+03	3.409829e+01	4.148855e+00	5.373064e-01
331000	-1.567812e+03	3.046946e+01	4.282966e+00	1.098652e+00
332000	-1.577060e+03	3.914623e+01	3.929087e+00	7.361986e-01
333000	-1.567114e+03	5.623195e+01	3.297195e+00	5.458011e-01
334000	-1.584444e+03	-5.131844e+00	6.197676e+00	1.033743e+00
335000	-1.566352e+03	2.681088e+01	4.458100e+00	8.923412e-01
336000	-1.583613e+03	3.660057e+01	4.041344e+00	5.662691e-01
337000	-1.576410e+03	1.654711e+01	4.939257e+00	1.268737e+00
338000	-1.603360e+03	5.286019e+01	3.409911e+00	6.793311e-01
339000	-1.570920e+03	-3.332670e+00	6.074187e+00	1.179037e+00
340000	-1.576275e+03	2.735118e+01	4.399380e+00	1.630777e+00
341000	-1.581541e+03	3.853398e+01	3.951151e+00	8.086451e-01
342000	-1.567768e+03	6.841007e+01	2.910196e+00	3.921439e-01
343000	-1.600614e+03	8.224663e+01	2.518973e+00	4.541522e-01
344000	-1.567674e+03	1.188583e+02	1.727529e+00	1.288977e-01
345000	-1.586666e+03	6.466400e+01	3.026122e+00	3.767181e-01
346000	-1.592064e+03	9.689345e+01	2.168571e+00	2.215354e-01
347000	-1.590648e+03	1.022362e+02	2.050325e+00	2.733377e-01
348000	-1.579499e+03	3.815339e+01	3.968990e+00	7.549927e-01
349000	-1.572341e+03	2.343138e+01	4.596041e+00	1.332660e+00
350000	-1.572229e+03	7.417935e+00	5.344805e+00	2.781990e+00
351000	-1.564262e+03	2.269847e+01	4.653050e+00	8.764345e-01
352000	-1.595883e+03	1.650441e+01	4.945899e+00	1.181765e+00
353000	-1.575734e+03	2.476325e+01	4.529361e+00	1.410464e+00
354000	-1.571364e+03	8.298692e+00	5.371616e+00	1.418180e+00
355000	-1.574262e+03	5.881006e+00	5.519756e+00	1.209393e+00
356000	-1.577214e+03	-1.493343e+00	5.923242e+00	1.770559e+00
357000	-1.587302e+03	1.800884e+01	4.866390e+00	1.241090e+00
358000	-1.571955e+03	2.327999e+01	4.608553e+00	1.221829e+00
359000	-1.561330e+03	1.096209e+01	5.239534e+00	1.158035e+00
360000	-1.560513e+03	9.125833e+00	5.299223e+00	1.900872e+00
361000	-1.593579e+03	3.076165e+01	4.293252e+00	5.751446e-01
362000	-1.577662e+03	8.793684e+01	2.379270e+00	2.554255e-01
363000	-1.567082e+03	5.699886e+00	5.524327e+00	1.310582e+00
364000	-1.578007e+03	3.523093e+01	4.086501e+00	8.646699e-01
365000	-1.587493e+03	2.541782e+01	4.476636e+00	1.885228e+00
366000	-1.592437e+03	7.392280e+00	5.442711e+00	1.055236e+00
367000	-1.587209e+03	4.952850e+01	3.518894e+00	9.799278e-01
368000	-1.572543e+03	2.552661e+01	4.508191e+00	1.098953e+00
369000	-1.580834e+03	1.576198e+01	4.998289e+00	9.074168e-01
370000	-1.558645e+03	3.111689e+01	4.271205e+00	7.163662e-01
371000	-1.601874e+03	5.392153e+01	3.381042e+00	4.371062e-01
372000	-1.594199e+03	3.410543e+01	4.136689e+00	8.133144e-01
373000	-1.570340e+03	1.849226e+01	4.846026e+00	1.162283e+00
374000	-1.581867e+03	2.259450e+01	4.646381e+00	1.118758e+00
375000	-1.573928e+03	1.528072e+01	5.017274e+00	1.022824e+00
376000	-1.575030e+03	3.197559e+01	4.199457e+00	1.491171e+00
377000	-1.580024e+03	1.595407e+01	4.970992e+00	1.243759e+00
378000	-1.568665e+03	2.002794e+01	4.756442e+00	1.426817e+00
379000	-1.582561e+03	3.034359e+01	4.278480e+00	1.325581e+00
380000	-1.590177e+03	3.982057e+01	3.887895e+00	1.077727e+00
381000	-1.580974e+03	3.909131e+01	3.904800e+00	1.388784e+00
382000	-1.579779e+03	5.653080e+01	3.290478e+00	4.433966e-01
383000	-1.587071e+03	3.277720e+01	4.188469e+00	9.421751e-01
384000	-1.573534e+03	4.205753e+01	3.814246e+00	6.841148e-01
385000	-1.602726e+03	7.833363e+01	2.626279e+00	3.516205e-01
386000	-1.602352e+03	7.298750e+01	2.778775e+00	2.640388e-01
387000	-1.581577e+03	3.136049e+01	4.253262e+00	8.787175e-01
388000	-1.565895e+03	1.431360e+01	5.059422e+00	1.182655e+00
389000	-1.566711e+03	3.657930e+01	4.038319e+00	6.597283e-01
390000	-1.582208e+03	1.820549e+01	4.882259e+00	7.303114e-01
391000	-1.597501e+03	1.195321e+02	1.714922e+00	1.594663e-01
392000	-1.579117e+03	7.479665e+01	2.725349e+00	3.239535e-01
393000	-1.591250e+03	1.343647e+01	5.081451e+00	1.640492e+00
394000	-1.594915e+03	1.495794e+01	5.049850e+00	7.210612e-01
395000	-1.567669e+03	4.962128e+01	3.525937e+00	6.944877e-01
396000	-1.579169e+03	1.499522e+01	4.973024e+00	2.163189e+00
397000	-1.572379e+03	2.994088e+01	4.292956e+00	1.402585e+00
398000	-1.589915e+03	1.787995e+01	4.889666e+00	9.095842e-01
399000	-1.579064e+03	1.574890e+01	4.996974e+00	9.458799e-01
400000	-1.587965e+03	4.228047e+01	3.800378e+00	8.122359e-01
401000	-1.599807e+03	1.626913e+01	4.957313e+00	1.194617e+00
402000	-1.584343e+03	3.647813e+01	4.036133e+00	8.130911e-01
403000	-1.561427e+03	3.305355e+01	4.140819e+00	1.768980e+00
404000	-1.594434e+03	1.136509e+01	5.181252e+00	1.834700e+00
405000	-1.577479e+03	1.767975e+01	4.890803e+00	1.087348e+00
406000	-1.587860e+03	2.660571e+01	4.473257e+00	7.701443e-01
407000	-1.578758e+03	3.160420e+01	4.241831e+00	8.945037e-01
408000	-1.573695e+03	4.206239e+01	3.798222e+00	1.085014e+00
409000	-1.564960e+03	1.733148e+01	4.865561e+00	1.934902e+00
410000	-1.589672e+03	5.103510e+01	3.482402e+00	4.777167e-01
411000	-1.605126e+03	6.227884e+01	3.101471e+00	3.932658e-01
412000	-1.574672e+03	2.888682e+01	4.353179e+00	1.113249e+00
413000	-1.587249e+03	8.735883e-01	5.803576e+00	1.374925e+00
414000	-1.570838e+03	1.979249e+01	4.794430e+00	8.948104e-01
415000	-1.575170e+03	2.094548e+01	4.709548e+00	1.465147e+00
416000	-1.585113e+03	6.247969e+01	3.085408e+00	6.925245e-01
417000	-1.578055e+03	5.182318e+01	3.445483e+00	7.165296e-01
418000	-1.610088e+03	-4.957347e+00	6.133688e+00	1.861950e+00
419000	-1.572100e+03	1.397919e+01	5.082956e+00	1.069200e+00
420000	-1.598515e+03	1.122721e+01	5.231540e+00	1.040288e+00
421000	-1.594472e+03	3.174853e+01	4.204785e+00	1.595960e+00
422000	-1.592410e+03	-2.952150e+00	6.033876e+00	1.441770e+00
423000	-1.570560e+03	2.392801e+01	4.567638e+00	1.434000e+00
424000	-1.591273e+03	3.122443e+01	4.244077e+00	1.223236e+00
425000	-1.583352e+03	8.385888e+00	5.300706e+00	2.613795e+00
426000	-1.608401e+03	-3.146356e+00	6.084522e+00	8.284901e-01
427000	-1.643539e+03	4.053266e+01	3.839442e+00	1.574397e+00
428000	-1.605334e+03	3.143458e+01	4.248090e+00	9.219404e-01
429000	-1.595477e+03	-2.814963e+00	6.041119e+00	1.188690e+00
430000	-1.583149e+03	2.987927e+01	4.306865e+00	1.152265e+00
431000	-1.584958e+03	1.157776e+01	5.173700e+00	1.762822e+00
432000	-1.592826e+03	4.998147e+01	3.502224e+00	9.844917e-01
433000	-1.598924e+03	-1.453710e+00	5.943375e+00	1.403171e+00
434000	-1.583763e+03	1.716781e+01	4.906972e+00	1.280813e+00
435000	-1.607837e+03	2.443554e+01	4.573727e+00	7.979654e-01
436000	-1.597213e+03	2.966147e+01	4.333707e+00	7.709191e-01
437000	-1.578307e+03	5.303412e+00	5.543315e+00	1.375762e+00
438000	-1.592746e+03	1.456900e+01	4.994886e+00	2.166105e+00
439000	-1.592556e+03	-1.494792e+01	6.845735e+00	1.237660e+00
440000	-1.587869e+03	2.404019e+01	4.605557e+00	5.243555e-01
441000	-1.575514e+03	1.215844e+01	5.167976e+00	1.288972e+00
442000	-1.597413e+03	1.079010e+01	5.201782e+00	2.027998e+00
443000	-1.580016e+03	4.995570e+00	5.554758e+00	1.484493e+00
444000	-1.575539e+03	3.953730e+01	3.908689e+00	8.468324e-01
445000	-1.592842e+03	1.278179e+01	5.160422e+00	8.068069e-01
446000	-1.582828e+03	1.689314e+01	4.919371e+00	1.311994e+00
447000	-1.571702e+03	3.510280e+01	4.090157e+00	9.065866e-01
448000	-1.580507e+03	5.784410e+00	5.541770e+00	9.216780e-01
449000	-1.601162e+03	2.097772e+01	4.734200e+00	9.292351e-01
450000	-1.608167e+03	5.717444e+01	3.267592e+00	4.720928e-01
451000	-1.564621e+03	2.400963e+01	4.576812e+00	1.158837e+00
452000	-1.593596e+03	5.632384e+00	5.530130e+00	1.276720e+00
453000	-1.608101e+03	6.216462e+00	5.520019e+00	8.693254e-01
454000	-1.567673e+03	4.591836e+01	3.662413e+00	7.380617e-01
455000	-1.609487e+03	4.294731e-01	5.848166e+00	1.079820e+00
456000	-1.586627e+03	9.256534e+00	5.330289e+00	1.205917e+00
457000	-1.580025e+03	8.019976e+00	5.402016e+00	1.152094e+00
458000	-1.575520e+03	-5.723003e+00	6.156059e+00	2.275875e+00
459000	-1.606511e+03	3.743218e+01	3.942756e+00	2.115472e+00
460000	-1.586760e+03	-1.074040e+00	5.912871e+00	1.520538e+00
461000	-1.630894e+03	2.508188e+01	4.532942e+00	1.015603e+00
462000	-1.572774e+03	1.482673e+01	5.032550e+00	1.183441e+00
463000	-1.590731e+03	3.878130e+01	3.938731e+00	8.648072e-01
464000	-1.584819e+03	1.696383e+01	4.919867e+00	1.231565e+00
465000	-1.599412e+03	1.872247e+01	4.849729e+00	8.583565e-01
466000	-1.621016e+03	7.996766e+01	2.583423e+00	3.013241e-01
467000	-1.593774e+03	1.931778e+01	4.790537e+00	1.447890e+00
468000	-1.606522e+03	4.773352e+01	3.599794e+00	5.847379e-01
469000	-1.597488e+03	1.650103e+01	4.947659e+00	1.150820e+00
470000	-1.600764e+03	1.025089e+01	5.265139e+00	1.398679e+00
471000	-1.613941e+03	3.106049e+01	4.272243e+00	7.493402e-01
472000	-1.597305e+03	4.742684e+01	3.614720e+00	4.927070e-01
473000	-1.592818e+03	-4.210146e+00	6.079445e+00	1.972910e+00
474000	-1.575609e+03	4.299523e+01	3.771080e+00	8.433636e-01
475000	-1.581131e+03	5.446126e+01	3.349357e+00	8.044454e-01
476000	-1.593019e+03	3.367424e+01	4.134795e+00	1.288658e+00
477000	-1.601121e+03	6.746067e+01	2.940223e+00	3.531109e-01
478000	-1.608047e+03	4.354795e+01	3.756555e+00	6.625807e-01
479000	-1.597864e+03	9.353544e+00	5.309166e+00	1.492202e+00
480000	-1.612015e+03	6.266398e+01	3.086330e+00	4.794375e-01
481000	-1.604635e+03	4.633630e+01	3.647882e+00	7.032350e-01
482000	-1.621562e+03	4.542847e+00	5.544067e+00	2.123222e+00
483000	-1.608538e+03	1.288607e+01	5.118741e+00	1.485231e+00
484000	-1.579258e+03	6.114629e+01	3.125359e+00	7.868639e-01
485000	-1.594329e+03	5.057541e+01	3.488862e+00	7.588565e-01
486000	-1.592632e+03	1.523333e+01	5.020558e+00	1.007067e+00
487000	-1.608322e+03	1.187416e+01	5.156788e+00	1.782420e+00
488000	-1.596513e+03	2.692626e+01	4.430437e+00	1.377265e+00
489000	-1.598266e+03	1.013948e+01	5.281421e+00	1.212038e+00
490000	-1.609414e+03	4.166217e+01	3.828678e+00	7.154925e-01
491000	-1.604167e+03	1.606617e+01	4.921800e+00	2.091329e+00
492000	-1.600174e+03	-1.041919e+01	6.455222e+00	2.386685e+00
493000	-1.621554e+03	2.179038e+01	4.685987e+00	1.104079e+00
494000	-1.578093e+03	1.748723e+01	4.910508e+00	8.918965e-01
495000	-1.600151e+03	9.178196e+00	5.295898e+00	1.909091e+00
496000	-1.609719e+03	5.934570e+01	3.180042e+00	9.168404e-01
497000	-1.595214e+03	8.298828e+01	2.504070e+00	2.836506e-01
498000	-1.580032e+03	7.098273e+01	2.835701e+00	3.163545e-01
499000	-1.596470e+03	2.407364e+01	4.560467e+00	1.439917e+00
500000	-1.606444e+03	1.710394e+01	4.894941e+00	1.581554e+00
501000	-1.614543e+03	1.738547e+01	4.886839e+00	1.459877e+00
502000	-1.586743e+03	9.739971e+00	5.325843e+00	8.030306e-01
503000	-1.601201e+03	2.439914e+01	4.569398e+00	9.257123e-01
504000	-1.609186e+03	-1.620738e+01	6.925003e+00	1.383980e+00
505000	-1.605389e+03	4.177978e+01	3.823070e+00	7.391536e-01
506000	-1.608744e+03	6.171068e+01	3.106719e+00	7.986105e-01
507000	-1.576100e+03	5.502766e+01	3.338022e+00	5.646128e-01
508000	-1.626305e+03	-1.808956e+01	7.126865e+00	4.876108e-01
509000	-1.601977e+03	7.423064e+01	2.738555e+00	4.245993e-01
510000	-1.629776e+03	-1.113677e+01	6.610049e+00	8.134221e-01
511000	-1.604499e+03	3.656996e+00	5.639032e+00	1.369107e+00
512000	-1.630314e+03	1.702235e+01	4.920322e+00	1.164120e+00
513000	-1.623044e+03	-5.245735e+00	6.174112e+00	1.515675e+00
514000	-1.628206e+03	2.147824e+01	4.708602e+00	9.517654e-01
515000	-1.605350e+03	1.904338e+01	4.812769e+00	1.275579e+00
516000	-1.613507e+03	9.713151e+00	5.275586e+00	1.745068e+00
517000	-1.603069e+03	7.352261e+01	2.763893e+00	2.459672e-01
518000	-1.601713e+03	5.317939e+01	3.398208e+00	6.913651e-01
519000	-1.582431e+03	1.299288e+01	5.125925e+00	1.243075e+00
520000	-1.615566e+03	2.335085e+00	5.716718e+00	1.369747e+00
521000	-1.588981e+03	1.989150e+01	4.747211e+00	1.750690e+00
522000	-1.599817e+03	-2.320165e+01	7.446040e+00	1.361935e+00
523000	-1.603661e+03	2.922762e+01	4.318976e+00	1.533139e+00
524000	-1.587270e+03	3.333491e+01	4.159829e+00	1.046014e+00
525000	-1.601690e+03	3.680170e+01	4.025735e+00	7.382043e-01
526000	-1.603134e+03	1.344415e+01	5.081978e+00	1.622800e+00
527000	-1.590271e+03	2.318505e+01	4.625062e+00	9.718189e-01
528000	-1.591025e+03	1.290428e+01	5.157821e+00	7.329872e-01
529000	-1.599000e+03	2.702850e+01	4.464267e+00	5.413893e-01
530000	-1.624369e+03	7.614952e+01	2.685094e+00	4.036508e-01
531000	-1.616519e+03	7.251376e+01	2.789111e+00	3.803365e-01
532000	-1.608687e+03	3.943122e+01	3.907749e+00	9.760957e-01
533000	-1.600534e+03	3.998416e+01	3.887109e+00	9.336286e-01
534000	-1.586180e+03	4.494205e+00	5.562086e+00	1.858559e+00
535000	-1.581302e+03	-6.450873e+00	6.244735e+00	1.621883e+00
536000	-1.594057e+03	5.005575e+01	3.489397e+00	1.263737e+00
537000	-1.625145e+03	1.551327e+01	4.994732e+00	1.224832e+00
538000	-1.627128e+03	5.773322e+01	3.248803e+00	4.687808e-01
539000	-1.618784e+03	1.139410e+02	1.818559e+00	1.073066e-01
540000	-1.607786e+03	9.096107e+01	2.307823e+00	1.652881e-01
541000	-1.602416e+03	5.703474e+01	3.254508e+00	9.982663e-01
542000	-1.602425e+03	8.035277e+01	2.565805e+00	5.749299e-01
543000	-1.589390e+03	8.229392e+00	5.361802e+00	1.664013e+00
544000	-1.597170e+03	1.785898e+01	4.883645e+00	1.049443e+00
545000	-1.610908e+03	7.114664e+00	5.373206e+00	2.573643e+00
546000	-1.636362e+03	1.896726e+01	4.829392e+00	1.019022e+00
547000	-1.609091e+03	6.044054e+01	3.152063e+00	6.731832e-01
548000	-1.598931e+03	1.621754e+01	4.885450e+00	2.655228e+00
549000	-1.609221e+03	4.602858e+01	3.660760e+00	6.713619e-01
550000	-1.610969e+03	1.708609e+01	4.793757e+00	3.614742e+00
551000	-1.632723e+03	2.119240e+01	4.736044e+00	6.769872e-01
552000	-1.625264e+03	6.496987e+01	3.015087e+00	4.226623e-01
553000	-1.604705e+03	6.305815e+01	3.072904e+00	5.051467e-01
554000	-1.602907e+03	1.593804e+01	4.993110e+00	8.314042e-01
555000	-1.624226e+03	1.412938e+01	5.043780e+00	1.665682e+00
556000	-1.632737e+03	3.100341e+01	4.271279e+00	8.281886e-01
557000	-1.645500e+03	5.008106e+01	3.508404e+00	7.150219e-01
558000	-1.599447e+03	1.772264e+01	4.883272e+00	1.193143e+00
559000	-1.624138e+03	3.438725e+01	4.123913e+00	8.297138e-01
560000	-1.623697e+03	-9.817899e+00	6.525404e+00	7.402931e-01
561000	-1.619618e+03	5.106080e+01	3.475722e+00	6.370009e-01
562000	-1.602533e+03	1.770170e+01	4.852752e+00	1.819017e+00
563000	-1.613084e+03	3.245555e+01	4.225032e+00	4.257714e-01
564000	-1.646631e+03	1.249033e+01	5.104906e+00	2.142186e+00
565000	-1.592584e+03	3.996903e+01	3.903219e+00	5.501039e-01
566000	-1.635563e+03	3.621928e+01	4.040826e+00	9.599205e-01
567000	-1.606241e+03	7.311177e+00	5.424991e+00	1.451161e+00
568000	-1.633264e+03	6.885730e+01	2.881085e+00	9.129605e-01
569000	-1.586277e+03	3.116687e+01	4.248022e+00	1.191198e+00
570000	-1.619145e+03	9.257783e+00	5.321640e+00	1.361429e+00
571000	-1.626038e+03	1.342705e+01	5.121454e+00	8.931143e-01
572000	-1.619888e+03	2.985901e+01	4.316572e+00	9.554220e-01
573000	-1.629200e+03	2.484463e+01	4.473649e+00	2.522781e+00
574000	-1.598582e+03	2.141775e+01	4.727383e+00	6.282329e-01
575000	-1.634591e+03	5.318628e+01	3.400464e+00	6.205279e-01
576000	-1.583148e+03	1.483841e+01	5.032513e+00	1.172465e+00
577000	-1.615003e+03	3.619371e+01	3.955699e+00	3.038020e+00
578000	-1.598994e+03	3.012458e+01	4.319197e+00	6.312237e-01
579000	-1.611719e+03	3.961702e+01	3.887650e+00	1.287346e+00
580000	-1.599851e+03	1.236833e+01	5.197655e+00	5.263738e-01
581000	-1.646441e+03	-1.872547e+00	5.957272e+00	1.596401e+00
582000	-1.607577e+03	4.178043e+01	3.832933e+00	4.901772e-01
583000	-1.611826e+03	2.262919e+01	4.613348e+00	1.772317e+00
584000	-1.644705e+03	2.934954e+01	4.330279e+00	1.159169e+00
585000	-1.619076e+03	2.500515e+01	4.565821e+00	3.952295e-01
586000	-1.654413e+03	-2.982312e+01	7.931623e+00	1.870020e+00
587000	-1.659273e+03	-1.087602e+01	6.571630e+00	1.116122e+00
588000	-1.612497e+03	2.934745e+01	4.328688e+00	1.196680e+00
589000	-1.627201e+03	3.364201e+00	5.660236e+00	1.299478e+00
590000	-1.619768e+03	2.215712e+01	4.667326e+00	1.122273e+00
591000	-1.603691e+03	8.676315e+01	2.408854e+00	2.398477e-01
592000	-1.610962e+03	8.597311e-01	5.829631e+00	9.561465e-01
593000	-1.648015e+03	3.892243e+01	3.921524e+00	1.145718e+00
594000	-1.640606e+03	-2.123878e+00	5.984481e+00	1.407546e+00
595000	-1.624129e+03	1.786302e+01	4.888697e+00	9.456332e-01
596000	-1.607888e+03	2.703008e+01	4.444643e+00	9.646911e-01
597000	-1.628238e+03	9.609423e+00	5.310327e+00	1.215220e+00
598000	-1.611579e+03	2.411584e+01	4.561609e+00	1.373565e+00
599000	-1.601327e+03	2.249574e+01	4.630822e+00	1.541090e+00
600000	-1.594378e+03	4.361802e+01	3.737565e+00	1.080932e+00
601000	-1.599128e+03	4.750593e+01	3.584158e+00	1.231778e+00
602000	-1.614256e+03	1.241813e+01	5.132027e+00	1.703004e+00
603000	-1.628182e+03	3.737157e+01	3.949922e+00	2.001043e+00
604000	-1.614753e+03	9.096205e+00	5.312598e+00	1.687166e+00
605000	-1.601097e+03	7.734860e+01	2.654754e+00	2.985522e-01
606000	-1.657539e+03	2.440837e+01	4.551211e+00	1.301159e+00
607000	-1.624753e+03	2.491524e+01	4.537265e+00	1.090287e+00
608000	-1.617105e+03	2.618195e+01	4.476854e+00	1.116390e+00
609000	-1.635966e+03	5.381245e+01	3.383301e+00	4.818315e-01
610000	-1.613626e+03	5.400262e+01	3.378293e+00	4.343822e-01
611000	-1.640140e+03	3.962216e+00	5.594646e+00	1.826957e+00
612000	-1.616960e+03	1.712333e+01	4.929797e+00	8.775060e-01
613000	-1.603170e+03	1.209993e+01	5.181695e+00	1.091619e+00
614000	-1.608826e+03	6.569869e-01	5.837787e+00	1.023861e+00
615000	-1.632200e+03	7.622124e+00	5.412188e+00	1.368335e+00
616000	-1.621209e+03	7.098662e+00	5.459991e+00	1.042824e+00
617000	-1.617405e+03	3.655171e+01	4.044259e+00	5.456206e-01
618000	-1.595661e+03	1.141317e+01	5.232257e+00	8.411029e-01
619000	-1.629185e+03	2.407776e+00	5.660801e+00	2.246275e+00
620000	-1.623041e+03	2.679394e+01	4.408252e+00	1.993736e+00
621000	-1.598423e+03	3.430437e+01	4.123454e+00	9.233429e-01
622000	-1.578965e+03	6.152271e+00	5.488083e+00	1.493737e+00
623000	-1.618295e+03	7.736444e+00	5.414009e+00	1.221526e+00
624000	-1.612215e+03	-4.962370e+00	6.164289e+00	1.386160e+00
625000	-1.637437e+03	3.244652e+01	4.212258e+00	7.267646e-01
626000	-1.634528e+03	4.944271e+00	5.519850e+00	2.144480e+00
627000	-1.648454e+03	5.545858e+01	3.315347e+00	7.903221e-01
628000	-1.623785e+03	1.767806e+01	4.810737e+00	2.681646e+00
629000	-1.650877e+03	2.079186e+01	4.702770e+00	1.757695e+00
630000	-1.634684e+03	3.519085e+01	4.085280e+00	9.335655e-01
631000	-1.626950e+03	9.974338e+00	5.279519e+00	1.411962e+00
632000	-1.623411e+03	2.762961e+01	4.395962e+00	1.427302e+00
633000	-1.632511e+03	9.428512e+00	5.338736e+00	8.810899e-01
634000	-1.606094e+03	3.869337e+01	3.949502e+00	6.894873e-01
635000	-1.604400e+03	7.284419e+00	5.370907e+00	2.445209e+00
636000	-1.617269e+03	5.543911e+01	3.316719e+00	7.699027e-01
637000	-1.622273e+03	5.484054e+01	3.345607e+00	5.330678e-01
638000	-1.627326e+03	1.876363e+01	4.823028e+00	1.349879e+00
639000	-1.665791e+03	2.864768e+01	4.363826e+00	1.116811e+00
640000	-1.644654e+03	3.086097e+01	4.275481e+00	8.758086e-01
641000	-1.647373e+03	1.055377e+00	5.809248e+00	1.098791e+00
642000	-1.655846e+03	1.974832e+01	4.789072e+00	1.046853e+00
643000	-1.679630e+03	-2.951990e+01	7.987064e+00	8.925619e-01
644000	-1.631192e+03	2.890775e+01	4.360441e+00	9.315831e-01
645000	-1.616539e+03	3.998488e+01	3.902623e+00	5.489665e-01
646000	-1.627753e+03	9.992954e+01	2.100498e+00	2.540632e-01
647000	-1.609197e+03	7.743918e+01	2.652672e+00	2.834897e-01
648000	-1.627705e+03	3.428953e+01	4.099032e+00	1.510891e+00
649000	-1.650232e+03	9.174490e+00	5.333473e+00	1.230319e+00
650000	-1.646203e+03	1.907848e+01	4.813441e+00	1.227004e+00
651000	-1.647274e+03	-4.631818e-01	5.909227e+00	9.692151e-01
652000	-1.635111e+03	4.687651e+01	3.623839e+00	8.002380e-01
653000	-1.629732e+03	1.665414e+01	4.944353e+00	1.062197e+00
654000	-1.654378e+03	9.220322e+00	5.301600e+00	1.763087e+00
655000	-1.649100e+03	-2.711573e+00	5.994519e+00	1.833356e+00
656000	-1.615628e+03	6.368115e+00	5.499527e+00	1.076773e+00
657000	-1.634986e+03	4.170422e+01	3.792099e+00	1.598687e+00
658000	-1.629830e+03	2.025040e+01	4.666352e+00	3.049123e+00
659000	-1.630882e+03	-3.191539e+00	6.051404e+00	1.400924e+00
660000	-1.624978e+03	5.128287e+01	3.461458e+00	8.111698e-01
661000	-1.625587e+03	1.029217e+01	5.236009e+00	1.892923e+00
662000	-1.602938e+03	1.412187e+01	5.070931e+00	1.155091e+00
663000	-1.615694e+03	3.108736e+01	4.264119e+00	9.060184e-01
664000	-1.617976e+03	3.807914e+00	5.651824e+00	9.993826e-01
665000	-1.643900e+03	2.926148e+01	4.339379e+00	1.044790e+00
666000	-1.616040e+03	1.045482e+01	5.256338e+00	1.356233e+00
667000	-1.626179e+03	5.382250e+01	3.370608e+00	8.339013e-01
668000	-1.677876e+03	5.988702e+01	3.180763e+00	3.536913e-01
669000	-1.615460e+03	3.610630e+01	4.055467e+00	7.242204e-01
670000	-1.642403e+03	1.073020e+01	5.147925e+00	3.092414e+00
671000	-1.610362e+03	2.020752e+01	4.755237e+00	1.271682e+00
672000	-1.652603e+03	6.317752e+00	5.491542e+00	1.267418e+00
673000	-1.683349e+03	1.135202e+01	5.230302e+00	9.383175e-01
674000	-1.643129e+03	-2.216126e+01	7.370001e+00	1.314546e+00
675000	-1.631061e+03	3.549459e+01	4.072910e+00	9.221912e-01
676000	-1.653619e+03	4.407574e+01	3.742312e+00	5.008847e-01
677000	-1.621384e+03	1.984077e+01	4.791977e+00	8.958901e-01
678000	-1.658070e+03	1.787230e+01	4.874907e+00	1.208913e+00
679000	-1.624034e+03	3.775862e+01	3.996438e+00	4.854003e-01
680000	-1.617690e+03	4.655158e+01	3.628035e+00	1.013662e+00
681000	-1.653297e+03	1.307823e+01	5.112314e+00	1.414346e+00
682000	-1.649647e+03	5.705802e+01	3.270412e+00	5.054029e-01
683000	-1.645804e+03	9.011155e+00	5.362324e+00	8.728506e-01
684000	-1.608486e+03	7.749575e+01	2.645616e+00	4.832940e-01
685000	-1.623895e+03	1.243914e+00	5.776908e+00	1.449419e+00
686000	-1.643733e+03	5.578403e+00	5.538064e+00	1.192283e+00
687000	-1.608488e+03	5.136098e+01	3.457679e+00	8.382946e-01
688000	-1.623803e+03	1.693885e+01	4.930691e+00	1.044477e+00
689000	-1.647314e+03	4.618727e+01	3.649760e+00	8.026499e-01
690000	-1.644208e+03	3.003055e+01	4.271370e+00	1.798986e+00
691000	-1.664294e+03	3.830926e+01	3.963143e+00	7.412434e-01
692000	-1.612579e+03	2.905302e+01	4.362090e+00	7.498570e-01
693000	-1.630828e+03	3.012702e+01	4.321971e+00	5.668836e-01
694000	-1.619558e+03	2.129637e+01	4.722960e+00	8.399162e-01
695000	-1.625295e+03	-1.883678e+00	5.851163e+00	3.343490e+00
696000	-1.635622e+03	1.101727e+01	5.256132e+00	7.975663e-01
697000	-1.609942e+03	1.824158e+01	4.830448e+00	1.723625e+00
698000	-1.616854e+03	3.209379e+01	4.201502e+00	1.326023e+00
699000	-1.644844e+03	7.433709e+00	5.442708e+00	1.013864e+00
700000	-1.610375e+03	2.280067e+01	4.634472e+00	1.160139e+00
701000	-1.645962e+03	-5.626399e+00	6.212716e+00	1.294110e+00
702000	-1.646193e+03	3.323563e+01	4.152211e+00	1.322014e+00
703000	-1.663509e+03	2.799241e+01	4.362305e+00	1.805714e+00
704000	-1.674658e+03	1.102641e+01	5.252726e+00	8.509930e-01
705000	-1.647087e+03	2.043076e+01	4.745321e+00	1.249837e+00
706000	-1.669760e+03	1.705181e+01	4.901242e+00	1.509546e+00
707000	-1.660233e+03	-4.223164e+00	6.067967e+00	2.168511e+00
708000	-1.633409e+03	4.443207e+01	3.677579e+00	1.826139e+00
709000	-1.643803e+03	4.262915e+00	5.619634e+00	1.095939e+00
710000	-1.651454e+03	-7.990799e+00	6.371754e+00	1.216040e+00
711000	-1.674600e+03	8.714484e+01	2.399131e+00	2.474299e-01
712000	-1.670944e+03	4.405958e+01	3.744186e+00	4.687860e-01
713000	-1.630555e+03	3.376598e+01	4.117832e+00	1.593271e+00
714000	-1.645109e+03	5.689117e+01	3.270176e+00	6.792022e-01
715000	-1.639827e+03	1.359104e+01	5.128438e+00	5.976162e-01
716000	-1.637169e+03	7.295890e+01	2.774215e+00	4.507631e-01
717000	-1.668660e+03	6.237842e+01	3.090061e+00	6.486488e-01
718000	-1.650323e+03	2.831840e+01	4.394677e+00	7.667160e-01
719000	-1.614691e+03	-5.197415e+00	6.223181e+00	7.024997e-01
720000	-1.642490e+03	1.007748e+01	5.247530e+00	1.895446e+00
721000	-1.680801e+03	-7.652901e-01	5.811221e+00	2.886669e+00
722000	-1.673902e+03	1.224825e+01	5.169492e+00	1.170855e+00
723000	-1.658970e+03	4.887133e+01	3.551690e+00	7.432471e-01
724000	-1.623024e+03	2.660395e+01	4.472824e+00	7.812632e-01
725000	-1.616158e+03	5.642014e+01	3.289523e+00	5.820315e-01
726000	-1.676410e+03	4.150215e+01	3.806158e+00	1.444084e+00
727000	-1.694169e+03	1.216143e+02	1.677071e+00	2.237442e-01
728000	-1.637686e+03	4.943925e+01	3.537120e+00	5.714064e-01
729000	-1.644997e+03	2.694002e+01	4.424382e+00	1.495393e+00
730000	-1.637530e+03	4.041332e+01	3.820256e+00	2.176590e+00
731000	-1.645268e+03	5.472702e+01	3.352887e+00	4.372025e-01
732000	-1.634429e+03	8.426178e+00	5.389582e+00	9.683478e-01
733000	-1.639210e+03	9.590284e+00	5.325050e+00	9.670916e-01
734000	-1.632281e+03	2.364819e+01	4.604306e+00	9.425515e-01
735000	-1.690521e+03	8.489760e+00	5.379145e+00	1.091899e+00
736000	-1.673173e+03	3.073731e+01	4.249086e+00	1.596605e+00
737000	-1.682691e+03	1.780093e+01	4.869632e+00	1.384749e+00
738000	-1.671418e+03	3.034065e+01	4.302690e+00	7.844023e-01
739000	-1.655027e+03	7.099250e+01	2.831376e+00	4.535249e-01
740000	-1.680640e+03	-1.799026e+01	6.991434e+00	2.243697e+00
741000	-1.648845e+03	4.050350e+01	3.870362e+00	8.304538e-01
742000	-1.697099e+03	5.594168e+01	3.305121e+00	6.048038e-01
743000	-1.660962e+03	7.996406e+00	5.375001e+00	1.659652e+00
744000	-1.682650e+03	-2.315865e-01	5.884298e+00	1.145959e+00
745000	-1.657182e+03	-2.910204e+00	5.957288e+00	2.633804e+00
746000	-1.690832e+03	2.463389e+01	4.565287e+00	7.777724e-01
747000	-1.663660e+03	1.969429e+01	4.770832e+00	1.469031e+00
748000	-1.672249e+03	2.399241e+01	4.597204e+00	7.472442e-01
749000	-1.654065e+03	5.541111e+01	3.328438e+00	4.581416e-01
750000	-1.649946e+03	2.367954e+01	4.601195e+00	9.763991e-01
751000	-1.654595e+03	-1.260540e+01	6.636301e+00	1.898912e+00
752000	-1.698489e+03	1.755958e+01	4.928654e+00	4.636280e-01
753000	-1.666821e+03	3.544880e+01	4.092575e+00	5.036213e-01
754000	-1.658679e+03	2.908005e+01	4.315882e+00	1.749802e+00
755000	-1.695405e+03	-1.108859e+01	6.441251e+00	3.265483e+00
756000	-1.683579e+03	1.094097e+01	5.260662e+00	7.907034e-01
757000	-1.667214e+03	3.760194e+01	3.968919e+00	1.308169e+00
758000	-1.625003e+03	1.380198e+01	5.019263e+00	2.463331e+00
759000	-1.654101e+03	6.070161e+01	3.152620e+00	3.950970e-01
760000	-1.661775e+03	-1.536735e+01	6.831522e+00	1.858038e+00
761000	-1.675518e+03	1.345755e+01	5.134170e+00	6.232933e-01
762000	-1.659106e+03	7.587062e+00	5.417053e+00	1.316652e+00
763000	-1.684969e+03	-6.814193e+00	6.291331e+00	1.266889e+00
764000	-1.655476e+03	5.036007e+01	3.497654e+00	7.316836e-01
765000	-1.628507e+03	4.999152e+01	3.519288e+00	5.061248e-01
766000	-1.706440e+03	2.198434e+01	4.691553e+00	7.955992e-01
767000	-1.659238e+03	1.740417e+01	4.909712e+00	9.905934e-01
768000	-1.665187e+03	2.358570e+01	4.440770e+00	4.493156e+00
769000	-1.683137e+03	-1.304883e+01	6.727738e+00	1.019519e+00
770000	-1.733799e+03	3.246385e+01	4.212551e+00	7.027275e-01
771000	-1.715478e+03	-2.866426e+01	7.897814e+00	1.124627e+00
772000	-1.634804e+03	2.124991e+01	4.691917e+00	1.522549e+00
773000	-1.666827e+03	1.070716e+01	5.191015e+00	2.310930e+00
774000	-1.692489e+03	-2.025552e+01	7.241912e+00	1.104754e+00
775000	-1.684497e+03	-1.228477e+01	6.633692e+00	1.616297e+00
776000	-1.650220e+03	9.115750e+00	5.349764e+00	9.946428e-01
777000	-1.649948e+03	5.248015e+01	3.398579e+00	1.380087e+00
778000	-1.651390e+03	1.585660e+00	5.797884e+00	7.576241e-01
779000	-1.662474e+03	-5.049493e+00	6.166737e+00	1.434913e+00
780000	-1.656473e+03	7.072301e+01	2.833455e+00	6.523605e-01
781000	-1.672391e+03	-8.506485e+00	6.422509e+00	9.649945e-01
782000	-1.703566e+03	1.147020e+01	5.199225e+00	1.395359e+00
783000	-1.670725e+03	-3.364951e+00	6.083543e+00	1.062619e+00
784000	-1.654718e+03	2.247067e+01	4.598527e+00	2.241230e+00
785000	-1.703310e+03	-2.829817e+01	7.858989e+00	1.235516e+00
786000	-1.677886e+03	1.195433e+01	5.163848e+00	1.570219e+00
787000	-1.707120e+03	2.319697e+01	4.602363e+00	1.434492e+00
788000	-1.690696e+03	2.653784e+01	4.436622e+00	1.631137e+00
789000	-1.670493e+03	1.317471e+01	5.144310e+00	7.157101e-01
790000	-1.712560e+03	3.983009e+01	3.900781e+00	7.492502e-01
791000	-1.693937e+03	1.827265e+00	5.747665e+00	1.356178e+00
792000	-1.682399e+03	1.039776e+02	2.015871e+00	1.622963e-01
793000	-1.664692e+03	-4.382490e-01	5.886068e+00	1.323574e+00
794000	-1.699171e+03	2.675525e+01	4.436510e+00	1.416166e+00
795000	-1.686141e+03	-3.921255e+01	8.831486e+00	8.527713e-01
796000	-1.696962e+03	-2.873446e+01	7.882482e+00	1.382906e+00
797000	-1.667758e+03	5.424287e+01	3.348059e+00	1.060173e+00
798000	-1.690244e+03	3.815314e+01	3.962522e+00	9.124637e-01
799000	-1.686688e+03	2.135688e+01	4.705778e+00	1.130995e+00
800000	-1.679311e+03	-2.675770e+01	7.645872e+00	2.355591e+00
801000	-1.667443e+03	8.716467e+00	5.352394e+00	1.346477e+00
802000	-1.717254e+03	5.033957e+01	3.506285e+00	5.147262e-01
803000	-1.682383e+03	1.265786e+01	5.120225e+00	1.685477e+00
804000	-1.674280e+03	-1.116991e+01	6.601167e+00	9.765318e-01
805000	-1.683692e+03	5.969995e-01	5.855661e+00	7.885799e-01
806000	-1.689686e+03	1.023446e+01	5.294490e+00	8.784930e-01
807000	-1.673815e+03	3.473173e+01	4.123054e+00	5.053258e-01
808000	-1.650701e+03	5.564032e+01	3.320453e+00	4.603212e-01
809000	-1.652266e+03	6.751719e+01	2.936206e+00	4.282360e-01
810000	-1.686806e+03	9.908871e-01	5.799637e+00	1.323199e+00
811000	-1.666139e+03	3.052271e+01	4.277975e+00	1.157833e+00
812000	-1.715745e+03	2.041847e+01	4.774560e+00	6.695062e-01
813000	-1.679586e+03	1.016024e+01	5.259971e+00	1.584121e+00
814000	-1.679097e+03	-1.387548e+01	6.776272e+00	1.151247e+00
815000	-1.717652e+03	1.758731e+01	4.832537e+00	2.336166e+00
816000	-1.658168e+03	1.136820e+01	5.216429e+00	1.178508e+00
817000	-1.679336e+03	2.731285e+01	4.424114e+00	1.128426e+00
818000	-1.687827e+03	8.753765e+00	5.343826e+00	1.463830e+00
819000	-1.653797e+03	2.240341e+01	4.630559e+00	1.638886e+00
820000	-1.672936e+03	1.361059e+01	5.095958e+00	1.191231e+00
821000	-1.688442e+03	6.300366e+01	3.067789e+00	7.200884e-01
822000	-1.712570e+03	-2.127284e+01	7.348457e+00	7.093219e-01
823000	-1.681112e+03	2.291082e+01	4.640200e+00	9.308545e-01
824000	-1.693665e+03	1.182364e+01	5.163024e+00	1.716300e+00
825000	-1.694819e+03	2.683396e+01	4.404466e+00	2.036583e+00
826000	-1.645196e+03	6.912411e+01	2.883933e+00	5.510077e-01
827000	-1.701220e+03	2.663239e+00	5.706442e+00	1.215335e+00
828000	-1.751149e+03	-1.063495e+01	6.488777e+00	2.101367e+00
829000	-1.725233e+03	7.969099e+00	5.406184e+00	1.128515e+00
830000	-1.673054e+03	7.237159e+00	5.456299e+00	9.696180e-01
831000	-1.708940e+03	6.044644e+01	3.152839e+00	6.435589e-01
832000	-1.680948e+03	-5.392419e+00	6.200208e+00	1.254855e+00
833000	-1.680034e+03	-1.146953e+01	6.635848e+00	7.696538e-01
834000	-1.668195e+03	-6.890780e+00	6.251508e+00	1.957055e+00
835000	-1.719146e+03	6.624432e+01	2.972732e+00	5.105888e-01
836000	-1.645265e+03	-7.972672e+00	6.380834e+00	1.060300e+00
837000	-1.675266e+03	2.178259e-01	5.896388e+00	4.983001e-01
838000	-1.696530e+03	2.424930e+01	4.483201e+00	2.912399e+00
839000	-1.661681e+03	-1.109289e+01	6.568551e+00	1.378284e+00
840000	-1.677362e+03	2.274879e+01	4.651172e+00	8.650481e-01
841000	-1.744621e+03	-3.880389e+01	8.837781e+00	3.750706e-01
842000	-1.700247e+03	7.729885e+00	5.378667e+00	1.860350e+00
843000	-1.735683e+03	-6.741030e+01	1.183079e+01	6.819065e-01
844000	-1.726605e+03	1.844022e+01	4.872865e+00	6.814085e-01
845000	-1.678020e+03	1.283235e+01	5.071442e+00	2.434884e+00
846000	-1.722020e+03	3.810801e+01	3.940973e+00	1.483241e+00
847000	-1.737310e+03	-5.348197e+00	6.202250e+00	1.178806e+00
848000	-1.714823e+03	-6.377530e-01	5.901640e+00	1.267887e+00
849000	-1.635289e+03	2.306782e+01	4.615193e+00	1.295107e+00
850000	-1.683646e+03	6.262733e+01	3.088877e+00	4.366670e-01
851000	-1.695114e+03	7.416651e+00	5.444633e+00	9.967698e-01
852000	-1.698678e+03	-2.479114e+01	7.511885e+00	2.099651e+00
853000	-1.700926e+03	2.665297e+01	4.425246e+00	1.763629e+00
854000	-1.674492e+03	7.652305e+00	5.304966e+00	3.269835e+00
855000	-1.731841e+03	2.294401e+01	4.652843e+00	6.351773e-01
856000	-1.694496e+03	1.092843e+01	5.206694e+00	1.798577e+00
857000	-1.685250e+03	-1.023035e+01	6.463903e+00	2.067965e+00
858000	-1.766478e+03	-1.142674e+01	6.616867e+00	1.003748e+00
859000	-1.681946e+03	4.688109e+01	3.627723e+00	6.924391e-01
860000	-1.712076e+03	4.077864e+01	3.873231e+00	4.838880e-01
861000	-1.706835e+03	3.435830e+01	4.133362e+00	6.380128e-01
862000	-1.705224e+03	3.176366e+01	4.217364e+00	1.292810e+00
863000	-1.721299e+03	1.003114e+01	5.171673e+00	3.347252e+00
864000	-1.710618e+03	5.007938e+00	5.430234e+00	3.661157e+00
865000	-1.727725e+03	-5.656271e-01	5.946335e+00	4.669827e-01
866000	-1.744800e+03	5.747000e+01	3.249975e+00	6.972542e-01
867000	-1.727001e+03	1.763835e+01	4.879664e+00	1.348755e+00
868000	-1.692325e+03	1.842545e+01	4.831214e+00	1.524442e+00
869000	-1.707206e+03	8.726467e+01	2.390755e+00	4.641515e-01
870000	-1.719325e+03	-5.307552e+00	6.183947e+00	1.423717e+00
871000	-1.747022e+03	6.135655e+00	5.523689e+00	8.859787e-01
872000	-1.715599e+03	-2.560997e+01	7.639982e+00	1.282436e+00
873000	-1.730395e+03	-3.298470e+01	8.271322e+00	9.717157e-01
874000	-1.705050e+03	3.618747e+01	4.031035e+00	1.225605e+00
875000	-1.706330e+03	3.554240e+01	4.079793e+00	7.115972e-01
876000	-1.708656e+03	1.800177e+01	4.850726e+00	1.559229e+00
877000	-1.675166e+03	6.539864e+01	2.985517e+00	9.430123e-01
878000	-1.621943e+03	4.805234e+01	3.588259e+00	5.751978e-01
879000	-1.679379e+03	1.886831e+01	4.808992e+00	1.526390e+00
880000	-1.697846e+03	3.448455e+01	4.092238e+00	1.475810e+00
881000	-1.728469e+03	5.302357e+01	3.396320e+00	9.007352e-01
882000	-1.722186e+03	4.056691e+01	3.840293e+00	1.518788e+00
883000	-1.720484e+03	1.049968e+01	5.010347e+00	5.937193e+00
884000	-1.675193e+03	1.441112e+01	5.065728e+00	9.649231e-01
885000	-1.734606e+03	5.621827e+00	5.518569e+00	1.489338e+00
886000	-1.718919e+03	2.878387e+01	4.392079e+00	3.582704e-01
887000	-1.682479e+03	3.029687e+01	4.256998e+00	1.857672e+00
888000	-1.734214e+03	1.797927e+01	4.909203e+00	4.255026e-01
889000	-1.695693e+03	1.434611e+01	5.006468e+00	2.165510e+00
890000	-1.730598e+03	-1.897582e+01	7.091015e+00	1.861584e+00
891000	-1.697004e+03	2.283328e+01	4.649242e+00	8.206014e-01
892000	-1.731833e+03	4.095889e+01	3.844242e+00	1.027738e+00
893000	-1.688403e+03	1.159515e+01	5.186516e+00	1.506626e+00
894000	-1.775734e+03	-2.071105e+01	7.165811e+00	2.582040e+00
895000	-1.795785e+03	4.333241e+01	3.760779e+00	7.698126e-01
896000	-1.688742e+03	2.621877e+01	4.376150e+00	3.273774e+00
897000	-1.735552e+03	7.488859e+01	2.715566e+00	5.782157e-01
898000	-1.769085e+03	-6.288334e+00	6.262102e+00	1.190992e+00
899000	-1.704482e+03	2.829095e+01	4.359753e+00	1.563592e+00
900000	-1.766896e+03	2.924876e+01	4.351703e+00	7.840080e-01
901000	-1.739988e+03	1.473949e+01	5.061228e+00	7.223079e-01
902000	-1.689913e+03	1.665590e+01	4.945338e+00	1.041231e+00
903000	-1.760532e+03	6.489337e+01	3.024054e+00	2.131882e-01
904000	-1.721690e+03	2.786338e+01	4.387146e+00	1.387132e+00
905000	-1.709524e+03	2.279184e+01	4.644040e+00	9.700236e-01
906000	-1.754246e+03	3.442393e+00	5.633365e+00	1.680813e+00
907000	-1.749545e+03	1.115270e+01	5.257169e+00	6.430958e-01
908000	-1.683394e+03	1.461768e+01	5.048740e+00	1.082525e+00
909000	-1.789301e+03	8.375549e-02	5.849795e+00	1.398633e+00
910000	-1.746577e+03	5.460011e+00	5.470993e+00	2.487114e+00
911000	-1.719537e+03	8.613117e+00	5.311085e+00	2.197750e+00
912000	-1.756089e+03	-1.177598e+01	6.575503e+00	1.959128e+00
913000	-1.705715e+03	3.457020e+00	5.673148e+00	9.866348e-01
914000	-1.744908e+03	7.924596e+01	2.606662e+00	1.610149e-01
915000	-1.738505e+03	1.985767e+01	4.739165e+00	1.948169e+00
916000	-1.782184e+03	3.714848e+01	4.017296e+00	5.937201e-01
917000	-1.791037e+03	4.006807e+01	3.906889e+00	3.604614e-01
918000	-1.769382e+03	2.420664e+01	4.600357e+00	4.668647e-01
919000	-1.717823e+03	1.741236e+01	4.922910e+00	7.233759e-01
920000	-1.739278e+03	1.203989e+01	5.156484e+00	1.622387e+00
921000	-1.701985e+03	1.631016e+01	4.945665e+00	1.380580e+00
922000	-1.725711e+03	1.627704e+01	4.988127e+00	5.887527e-01
923000	-1.738248e+03	6.462891e+00	5.459196e+00	1.692644e+00
924000	-1.766888e+03	-3.063727e+01	8.022951e+00	1.575974e+00
925000	-1.711858e+03	-3.395379e+01	8.343884e+00	1.095039e+00
926000	-1.696342e+03	8.366377e+00	5.310059e+00	2.463131e+00
927000	-1.695140e+03	2.568806e+00	5.683722e+00	1.695019e+00
928000	-1.713658e+03	1.361795e+01	5.086887e+00	1.355812e+00
929000	-1.702749e+03	1.050634e+01	5.265367e+00	1.139044e+00
930000	-1.713468e+03	2.797125e+01	4.384273e+00	1.342447e+00
931000	-1.706602e+03	-7.666207e+00	6.348861e+00	1.239290e+00
932000	-1.738653e+03	-8.773698e+00	6.422043e+00	1.239215e+00
933000	-1.744291e+03	-3.925387e+01	8.753511e+00	1.753253e+00
934000	-1.721895e+03	1.813823e+01	4.851088e+00	1.415567e+00
935000	-1.744582e+03	8.342385e+00	5.380845e+00	1.208781e+00
936000	-1.760258e+03	-3.383664e+00	6.032790e+00	1.890667e+00
937000	-1.825839e+03	1.663166e+01	4.958400e+00	8.109195e-01
938000	-1.806171e+03	1.830045e+01	4.792836e+00	2.418928e+00
939000	-1.721308e+03	-2.547124e+01	7.598448e+00	1.671170e+00
940000	-1.761700e+03	4.260589e+01	3.701187e+00	3.035659e+00
941000	-1.751134e+03	5.149518e+01	3.472295e+00	2.976720e-01
942000	-1.759688e+03	-4.056420e+00	6.023721e+00	2.708755e+00
943000	-1.754057e+03	1.863103e+01	4.836733e+00	1.208703e+00
944000	-1.804626e+03	9.382556e+00	5.322633e+00	1.218648e+00
945000	-1.856201e+03	2.732743e+00	5.671133e+00	1.745204e+00
946000	-1.781881e+03	-2.789901e+01	7.816333e+00	1.363088e+00
947000	-1.774771e+03	-1.205922e+01	6.620673e+00	1.580648e+00
948000	-1.761260e+03	-7.335414e+00	6.313996e+00	1.440613e+00
949000	-1.790896e+03	-2.217519e+01	7.288440e+00	2.404959e+00
950000	-1.714908e+03	1.112849e+02	1.868282e+00	1.688937e-01
951000	-1.734515e+03	1.166712e+01	5.208722e+00	1.022292e+00
952000	-1.735321e+03	2.358184e+01	4.620235e+00	6.757718e-01
953000	-1.774801e+03	4.277010e+01	3.770944e+00	1.071969e+00
954000	-1.752265e+03	5.407244e+01	3.370923e+00	5.749667e-01
955000	-1.739399e+03	3.351118e-02	5.858156e+00	1.310922e+00
956000	-1.771614e+03	1.990932e+01	4.704463e+00	2.605512e+00
957000	-1.725859e+03	4.190314e+01	3.833401e+00	3.556959e-01
958000	-1.795999e+03	-5.363196e+01	1.015397e+01	1.743928e+00
959000	-1.785216e+03	4.752363e+01	3.616395e+00	3.512932e-01
960000	-1.697758e+03	-1.902712e+00	5.999480e+00	9.445743e-01
961000	-1.755499e+03	-2.039825e+01	7.204873e+00	1.743441e+00
962000	-1.804672e+03	-4.139145e+01	9.039122e+00	7.799799e-01
963000	-1.788736e+03	-9.646467e+00	6.461396e+00	1.521578e+00
964000	-1.750207e+03	3.220051e+00	5.680574e+00	1.097276e+00
965000	-1.728291e+03	1.666849e+01	4.933612e+00	1.257696e+00
966000	-1.752991e+03	6.058090e+00	5.466391e+00	1.970280e+00
967000	-1.767790e+03	7.473515e+00	5.424426e+00	1.298879e+00
968000	-1.748069e+03	4.825599e+00	5.586143e+00	1.110432e+00
969000	-1.763955e+03	9.478541e+00	5.363022e+00	3.929068e-01
970000	-1.814480e+03	1.135661e+01	5.200930e+00	1.477302e+00
971000	-1.761225e+03	-4.709478e+00	6.141068e+00	1.497895e+00
972000	-1.779665e+03	2.875293e+01	4.377988e+00	6.991025e-01
973000	-1.702251e+03	-1.308023e+01	6.630875e+00	2.452817e+00
974000	-1.713448e+03	5.441934e+00	5.468567e+00	2.548011e+00
975000	-1.737860e+03	3.174673e+01	4.225719e+00	1.118915e+00
976000	-1.728214e+03	-2.160646e+01	7.224875e+00	2.683493e+00
977000	-1.738867e+03	-4.324769e+00	6.120130e+00	1.443154e+00
978000	-1.807117e+03	-2.846070e+00	5.960254e+00	2.521585e+00
979000	-1.769680e+03	4.247631e+01	3.809512e+00	3.850375e-01
980000	-1.790925e+03	-4.393569e+01	9.212434e+00	1.483654e+00
981000	-1.790521e+03	-1.185695e+01	6.674594e+00	5.942985e-01
982000	-1.754738e+03	-1.740375e+01	6.966837e+00	1.997987e+00
983000	-1.754591e+03	1.630857e+01	4.931425e+00	1.660399e+00
984000	-1.737288e+03	-2.433610e+00	6.021684e+00	1.118618e+00
985000	-1.748191e+03	-5.997784e+00	6.182616e+00	2.134747e+00
986000	-1.786911e+03	-1.795865e+00	5.840648e+00	3.429401e+00
987000	-1.775938e+03	-2.791419e+00	6.026942e+00	1.392120e+00
988000	-1.812397e+03	2.767752e+01	4.399997e+00	1.290916e+00
989000	-1.774158e+03	-5.355147e+01	1.019298e+01	1.291426e+00
990000	-1.791127e+03	-8.670304e+00	6.345648e+00	2.292300e+00
991000	-1.790777e+03	5.429078e+00	5.527403e+00	1.527643e+00
992000	-1.840370e+03	5.860699e+01	3.225693e+00	2.826596e-01
993000	-1.807250e+03	-1.172996e+01	6.560742e+00	2.130341e+00
994000	-1.798263e+03	-1.971285e+01	7.198127e+00	1.148643e+00
995000	-1.796579e+03	1.827478e+01	4.844020e+00	1.419706e+00
996000	-1.816981e+03	7.049138e+01	2.851395e+00	2.762694e-01
997000	-1.801442e+03	5.761621e+00	5.446378e+00	2.620861e+00
998000	-1.785985e+03	6.306019e+01	3.062956e+00	8.154131e-01
999000	-1.796782e+03	-2.327924e+00	6.017390e+00	1.081838e+00
1000000	-1.787382e+03	2.332685e+01	4.601783e+00	1.316765e+00
1001000	-1.758836e+03	3.395953e+01	4.144760e+00	7.712920e-01
1002000	-1.797453e+03	3.501320e+01	4.120895e+00	2.743585e-01
1003000	-1.807238e+03	-1.813934e+01	7.076503e+00	1.223229e+00
1004000	-1.879470e+03	-1.116160e-01	5.889665e+00	9.379390e-01
1005000	-1.762599e+03	2.723062e+01	4.432528e+00	1.027410e+00
1006000	-1.811095e+03	3.912327e+01	3.918548e+00	1.018041e+00
1007000	-1.772993e+03	-3.540308e+00	6.063843e+00	1.551326e+00
1008000	-1.746662e+03	5.886357e+01	3.206908e+00	5.886588e-01
1009000	-1.817090e+03	1.110056e+02	1.874233e+00	1.422115e-01
1010000	-1.801684e+03	4.541359e+01	3.603908e+00	2.794616e+00
1011000	-1.807439e+03	6.241095e+00	5.482038e+00	1.511328e+00
1012000	-1.809696e+03	-2.108715e+01	7.322291e+00	8.686803e-01
1013000	-1.785678e+03	1.052584e+01	5.284613e+00	7.673552e-01
1014000	-1.791981e+03	-1.480794e+01	6.824009e+00	1.405010e+00
1015000	-1.826716e+03	5.334508e+01	3.340281e+00	2.182010e+00
1016000	-1.843279e+03	-4.236555e+01	9.119981e+00	8.910512e-01
1017000	-1.810636e+03	-1.350667e+01	6.732689e+00	1.406236e+00
1018000	-1.871405e+03	3.262397e+00	5.562779e+00	3.078345e+00
1019000	-1.902171e+03	-6.781985e+00	6.297817e+00	1.135109e+00
1020000	-1.867907e+03	1.794461e+01	4.893360e+00	7.720546e-01
1021000	-1.854485e+03	-2.228689e+01	7.350005e+00	1.702999e+00
1022000	-1.851570e+03	1.894099e+01	4.817381e+00	1.285562e+00
1023000	-1.854923e+03	1.203182e+00	5.828975e+00	6.235723e-01
1024000	-1.826377e+03	4.159203e+01	3.846943e+00	3.269046e-01
1025000	-1.863793e+03	3.413490e+01	4.079930e+00	2.115852e+00
1026000	-1.773245e+03	-1.982054e+01	7.238289e+00	7.181739e-01
1027000	-1.883620e+03	-4.670070e+01	9.438222e+00	1.901584e+00
1028000	-1.872418e+03	-1.640576e+01	6.892740e+00	2.033899e+00
1029000	-1.766439e+03	-2.770445e+01	7.805396e+00	1.304049e+00
1030000	-1.793210e+03	5.372020e+01	3.381584e+00	6.230007e-01
1031000	-1.808057e+03	3.280720e+01	4.184153e+00	1.011569e+00
1032000	-1.894606e+03	-3.402592e+01	8.360661e+00	9.726595e-01
1033000	-1.904557e+03	-4.085297e+01	8.930380e+00	1.414279e+00
1034000	-1.799135e+03	5.560105e+01	3.320350e+00	5.025775e-01
1035000	-1.816823e+03	-3.170600e+01	8.106318e+00	1.643966e+00
1036000	-1.950352e+03	-1.605544e+01	6.858909e+00	2.159307e+00
1037000	-1.911677e+03	7.927759e-01	5.852343e+00	6.475566e-01
1038000	-1.885228e+03	-2.977855e+00	6.029591e+00	1.536096e+00
1039000	-1.770047e+03	-1.457574e+01	6.795723e+00	1.574396e+00
1040000	-1.813827e+03	-3.258558e+01	8.184583e+00	1.593309e+00
1041000	-1.772203e+03	1.754720e+01	4.822031e+00	2.586254e+00
1042000	-1.773527e+03	2.855976e+01	4.318881e+00	2.203107e+00
1043000	-1.813050e+03	-3.442283e+01	8.378661e+00	1.161304e+00
1044000	-1.817943e+03	2.665047e+01	4.430207e+00	1.658065e+00
1045000	-1.784173e+03	2.043546e+01	4.748513e+00	1.180267e+00
1046000	-1.815071e+03	1.280385e+01	5.150275e+00	9.747203e-01
1047000	-1.826834e+03	9.523368e+00	5.263223e+00	2.161334e+00
1048000	-1.786292e+03	-1.668560e+01	6.989995e+00	9.589375e-01
1049000	-1.833100e+03	-9.195236e+00	6.488772e+00	6.617262e-01
1050000	-1.844531e+03	2.076362e+01	4.737186e+00	1.082507e+00
1051000	-1.825095e+03	9.589548e+00	5.325072e+00	9.674305e-01
1052000	-1.829884e+03	1.319576e+01	5.114945e+00	1.247156e+00
1053000	-1.778412e+03	9.565167e+00	5.329699e+00	9.079636e-01
1054000	-1.936842e+03	-2.348436e+01	7.457387e+00	1.497339e+00
1055000	-1.985145e+03	-3.684346e+01	8.575064e+00	1.337941e+00
1056000	-1.979838e+03	6.796565e+00	5.463315e+00	1.286148e+00
1057000	-1.870387e+03	2.432726e+00	5.742410e+00	8.390573e-01
1058000	-1.915698e+03	-3.606478e+01	8.567134e+00	6.488802e-01
1059000	-1.992181e+03	-4.412741e+01	9.268480e+00	1.087502e+00
1060000	-1.935131e+03	-2.504792e+01	7.605331e+00	1.160248e+00
1061000	-1.921309e+03	-6.011862e+01	1.092254e+01	1.149192e+00
1062000	-1.930148e+03	-2.726297e+01	7.749915e+00	1.552914e+00
1063000	-1.865295e+03	-3.903538e+01	8.810904e+00	9.016534e-01
1064000	-1.941064e+03	2.408010e+01	4.536619e+00	1.939159e+00
1065000	-1.888873e+03	3.188721e+01	4.197638e+00	1.621313e+00
1066000	-1.863724e+03	4.836551e+00	5.484719e+00	2.868666e+00
1067000	-1.847935e+03	6.158397e+01	3.122761e+00	4.292675e-01
1068000	-1.863827e+03	4.476283e+01	3.720035e+00	3.891896e-01
1069000	-1.844928e+03	-1.545175e+01	6.927474e+00	5.938692e-01
1070000	-1.856341e+03	2.740341e+01	4.415911e+00	1.216831e+00
1071000	-1.843076e+03	7.581060e+00	5.437745e+00	9.545883e-01
1072000	-1.810581e+03	1.367088e+01	5.053792e+00	1.932803e+00
1073000	-1.896874e+03	3.689894e+01	4.034467e+00	4.321032e-01
1074000	-1.939423e+03	3.082167e+01	4.277341e+00	8.731665e-01
1075000	-1.848247e+03	2.424591e-01	5.836972e+00	1.451874e+00
1076000	-1.849103e+03	7.471778e+00	5.416256e+00	1.446137e+00
1077000	-1.867493e+03	-2.103945e+01	7.151420e+00	3.104860e+00
1078000	-1.810623e+03	4.167421e+01	3.825075e+00	7.941760e-01
1079000	-1.829480e+03	3.099497e+00	5.673658e+00	1.335476e+00
1080000	-1.823541e+03	2.374961e+01	4.612009e+00	6.798984e-01
1081000	-1.873070e+03	-2.488559e+01	7.600441e+00	1.060142e+00
1082000	-1.840013e+03	-1.956559e+01	7.119304e+00	2.066309e+00
1083000	-1.770909e+03	1.049262e+00	5.751768e+00	2.065266e+00
1084000	-1.916083e+03	-9.829829e+00	6.477421e+00	1.465542e+00
1085000	-1.906905e+03	-9.757540e+00	6.504016e+00	9.972426e-01
1086000	-1.912748e+03	6.223303e+00	5.497028e+00	1.265468e+00
1087000	-1.877258e+03	1.855572e+01	4.867440e+00	6.733940e-01
1088000	-1.993636e+03	-3.239736e+01	8.202718e+00	1.190790e+00
1089000	-1.988561e+03	-2.773463e+01	7.805874e+00	1.328307e+00
1090000	-1.936724e+03	-4.823030e+01	9.647671e+00	1.303152e+00
1091000	-1.842692e+03	-3.171604e+01	8.130203e+00	1.369175e+00
1092000	-1.828649e+03	1.003699e+01	5.253974e+00	1.817471e+00
1093000	-1.850333e+03	4.737279e+00	5.590765e+00	1.118899e+00
1094000	-1.981416e+03	-5.604867e+00	6.191549e+00	1.602320e+00
1095000	-1.916150e+03	1.402518e+01	4.996222e+00	2.684117e+00
1096000	-1.941281e+03	-5.856938e+01	1.078675e+01	8.145747e-01
1097000	-1.912077e+03	5.966864e+01	3.186328e+00	4.036864e-01
1098000	-1.933393e+03	4.343255e-01	5.790940e+00	2.024698e+00
1099000	-1.826336e+03	4.511389e+01	3.704167e+00	4.500901e-01
1100000	-1.856053e+03	6.956382e+00	5.395780e+00	2.327198e+00
1101000	-1.836881e+03	1.809810e+01	4.854374e+00	1.390374e+00
1102000	-1.923381e+03	-1.993047e+01	7.203923e+00	1.288404e+00
1103000	-1.857528e+03	-2.247978e+01	7.303813e+00	2.505730e+00
1104000	-1.892313e+03	3.930551e+00	5.667923e+00	6.020811e-01
1105000	-1.879499e+03	-1.491203e+01	6.791466e+00	1.971281e+00
1106000	-1.855069e+03	3.047404e+01	4.301446e+00	6.789095e-01
1107000	-1.817905e+03	2.705839e+01	4.456968e+00	6.693258e-01
1108000	-1.927030e+03	-6.078272e+01	1.097761e+01	1.325039e+00
1109000	-1.902108e+03	3.683518e+01	4.038272e+00	4.049630e-01
1110000	-1.925920e+03	-4.229738e+01	9.089903e+00	1.143028e+00
1111000	-1.886889e+03	-1.987014e+01	7.201927e+00	1.254882e+00
1112000	-1.829501e+03	-2.245320e+01	7.329228e+00	2.143138e+00
1113000	-1.878584e+03	-5.006783e+00	6.090070e+00	2.600860e+00
1114000	-1.886934e+03	-4.025333e+01	8.909254e+00	1.044128e+00
1115000	-1.925864e+03	-1.906344e+01	7.146406e+00	1.196677e+00
1116000	-1.857079e+03	4.533829e+01	3.685673e+00	7.080339e-01
1117000	-1.837067e+03	2.771654e+01	4.406511e+00	1.109220e+00
1118000	-1.967267e+03	-4.925515e+01	9.744909e+00	1.355549e+00
1119000	-1.912571e+03	-2.290410e+01	7.407240e+00	1.569822e+00
1120000	-1.914093e+03	6.860348e+00	5.422214e+00	1.951424e+00
1121000	-1.859843e+03	1.027411e+01	5.215022e+00	2.298641e+00
1122000	-1.803252e+03	5.518094e+01	3.310748e+00	1.201680e+00
1123000	-1.813727e+03	-2.887618e+01	7.929756e+00	9.458688e-01
1124000	-1.846402e+03	9.981201e+00	5.322132e+00	6.290836e-01
1125000	-1.912322e+03	-1.556565e-01	5.880184e+00	1.137584e+00
1126000	-1.973545e+03	1.378471e+01	5.023866e+00	2.392122e+00
1127000	-1.888853e+03	2.727995e+00	5.594429e+00	3.064926e+00
1128000	-1.840507e+03	-6.675892e+01	1.175910e+01	6.212181e-01
1129000	-1.859631e+03	-4.421414e+01	9.090433e+00	3.054138e+00
1130000	-1.809104e+03	-3.795429e+00	6.082390e+00	1.511415e+00
1131000	-1.858958e+03	8.773375e+00	5.296005e+00	2.311954e+00
1132000	-1.937756e+03	-2.771839e+01	7.780223e+00	1.630610e+00
1133000	-1.976689e+03	-4.274773e+01	9.051598e+00	2.002604e+00
1134000	-1.900557e+03	-1.606866e+01	6.799554e+00	3.012841e+00
1135000	-2.002962e+03	-1.375124e+01	6.753474e+00	1.352826e+00
1136000	-1.991809e+03	-8.121863e+01	1.363357e+01	6.943065e-01
1137000	-1.928865e+03	-1.200893e+01	6.648682e+00	1.122266e+00
1138000	-1.948152e+03	1.841859e+01	4.810972e+00	1.936395e+00
1139000	-2.017393e+03	-4.127659e+01	9.044292e+00	6.097165e-01
1140000	-2.019032e+03	3.523445e+01	4.107469e+00	3.677207e-01
1141000	-1.907675e+03	2.628446e+01	4.494565e+00	6.330692e-01
1142000	-1.981909e+03	-3.000634e+01	7.889125e+00	2.573245e+00
1143000	-1.994120e+03	-6.880543e+01	1.202439e+01	4.994052e-01
1144000	-2.009588e+03	6.399889e+01	3.043729e+00	4.831213e-01
1145000	-2.051083e+03	-4.689457e+01	9.600210e+00	4.455942e-01
1146000	-2.072971e+03	-5.195343e+01	1.000648e+01	1.484846e+00
1147000	-2.010230e+03	-2.289155e+01	7.329460e+00	2.578435e+00
1148000	-1.980928e+03	-4.103156e+01	8.950785e+00	1.371727e+00
1149000	-1.872777e+03	-3.327320e+01	8.121440e+00	3.030744e+00
1150000	-1.957208e+03	-2.465662e+01	7.475928e+00	2.429354e+00
1151000	-1.995351e+03	2.926927e+01	4.361101e+00	5.554615e-01
1152000	-1.872658e+03	1.557742e+01	5.035079e+00	3.842697e-01
1153000	-1.934729e+03	2.032210e+00	5.776505e+00	6.678475e-01
1154000	-1.805760e+03	-2.477168e+01	7.574664e+00	1.274949e+00
1155000	-2.028442e+03	1.295297e+01	5.082954e+00	2.095456e+00
1156000	-2.062866e+03	-9.772272e+00	6.515298e+00	8.444577e-01
1157000	-2.029175e+03	-1.466403e+01	6.841143e+00	1.018648e+00
1158000	-1.911890e+03	-1.629748e+01	6.915544e+00	1.606263e+00
1159000	-1.804016e+03	-2.338352e+01	7.491506e+00	9.548725e-01
1160000	-2.056319e+03	3.594346e+01	4.061293e+00	7.486771e-01
1161000	-2.022043e+03	-5.217919e+00	6.197613e+00	1.120800e+00
1162000	-1.934888e+03	-2.272723e+01	7.176849e+00	4.449346e+00
1163000	-1.805836e+03	2.693589e+00	5.707121e+00	1.173488e+00
1164000	-1.875363e+03	-8.739005e+00	6.451113e+00	7.680349e-01
1165000	-1.889866e+03	-6.661115e+00	6.275787e+00	1.352844e+00
1166000	-1.924084e+03	2.444732e+01	4.590013e+00	4.433383e-01
1167000	-1.916433e+03	-3.251184e+01	8.219829e+00	1.103518e+00
1168000	-1.994167e+03	2.383883e+00	5.708582e+00	1.458481e+00
1169000	-1.967048e+03	-1.690455e+01	7.036825e+00	5.321971e-01
1170000	-1.988095e+03	1.126114e+02	1.843552e+00	1.240436e-01
1171000	-1.964673e+03	9.477714e+01	2.219140e+00	1.198738e-01
1172000	-2.067758e+03	-2.302710e+01	7.485167e+00	6.803433e-01
1173000	-2.145652e+03	2.302282e+01	4.655943e+00	4.921255e-01
1174000	-2.267743e+03	-1.648541e+01	6.912475e+00	1.837111e+00
1175000	-2.175391e+03	-4.344507e+01	9.239933e+00	7.041483e-01
1176000	-2.055891e+03	-6.879810e+00	6.325432e+00	8.101504e-01
1177000	-2.029476e+03	-2.171330e+01	7.225048e+00	2.788025e+00
1178000	-2.105550e+03	-1.383167e+01	6.683447e+00	2.440873e+00
1179000	-2.048510e+03	-5.067083e+01	9.831511e+00	1.913193e+00
1180000	-2.112808e+03	-3.150052e+01	8.086570e+00	1.674622e+00
1181000	-2.123196e+03	-3.114562e+01	7.939159e+00	3.100593e+00
1182000	-2.125205e+03	-1.104517e+01	6.480168e+00	2.639904e+00
1183000	-2.017806e+03	-1.219119e+02	2.069783e+01	6.017679e-01
1184000	-2.033681e+03	-3.506646e+01	8.435207e+00	1.153578e+00
1185000	-2.130282e+03	-4.029062e+01	8.889340e+00	1.298217e+00
1186000	-1.877001e+03	3.659166e+01	4.033699e+00	7.577194e-01
1187000	-2.064800e+03	2.967020e+00	5.619787e+00	2.389211e+00
1188000	-2.206412e+03	4.039648e+01	3.871384e+00	9.120120e-01
1189000	-1.991948e+03	-3.542348e+00	6.109666e+00	8.260588e-01
1190000	-1.987089e+03	3.279344e+00	5.701195e+00	6.880644e-01
1191000	-1.960137e+03	-1.959985e+01	7.138803e+00	1.836043e+00
1192000	-1.990628e+03	-3.693367e+01	8.519680e+00	2.055736e+00
1193000	-1.896512e+03	-3.393920e+01	8.394331e+00	4.967334e-01
1194000	-2.007284e+03	-5.351042e+00	6.202030e+00	1.185081e+00
1195000	-1.916783e+03	3.036196e+01	4.284911e+00	1.162374e+00
1196000	-2.054111e+03	-8.744864e+01	1.450564e+01	8.848796e-01
1197000	-1.986355e+03	-3.580717e+01	8.437142e+00	1.872077e+00
1198000	-2.100207e+03	-4.722785e+01	9.489416e+00	1.904317e+00
1199000	-2.154688e+03	-4.119416e+01	8.896577e+00	2.122909e+00
1200000	-2.021319e+03	-6.400329e+00	6.212430e+00	2.072490e+00
1201000	-2.031363e+03	-7.964635e+00	6.368036e+00	1.246290e+00
1202000	-2.052213e+03	-5.827370e+01	1.075988e+01	7.609546e-01
1203000	-2.007187e+03	-4.057669e+01	8.909380e+00	1.366106e+00
1204000	-2.200165e+03	-6.769233e+01	1.171711e+01	1.902242e+00
1205000	-2.098501e+03	-2.228876e+01	7.309649e+00	2.237458e+00
1206000	-2.110613e+03	4.996646e+01	3.518721e+00	5.467180e-01
1207000	-1.956135e+03	-3.152733e+01	8.162415e+00	7.976403e-01
1208000	-1.901990e+03	-4.958061e+01	9.805936e+00	1.075580e+00
1209000	-2.057721e+03	-1.530968e+01	6.871335e+00	1.238550e+00
1210000	-2.016769e+03	-3.233310e+01	8.017233e+00	3.340815e+00
1211000	-2.148967e+03	-4.816400e+01	9.665001e+00	1.062822e+00
1212000	-2.181503e+03	-4.934961e+01	9.781084e+00	1.090676e+00
1213000	-2.095154e+03	-1.186521e+01	6.653260e+00	9.120188e-01
1214000	-1.992667e+03	3.770467e+01	3.975664e+00	1.041764e+00
1215000	-2.209752e+03	-4.958546e+01	9.698645e+00	2.147328e+00
1216000	-2.211116e+03	1.903891e+01	4.851574e+00	5.052239e-01
1217000	-2.043590e+03	1.562449e+01	4.965103e+00	1.687731e+00
1218000	-2.100430e+03	-5.071817e+01	9.662075e+00	3.646353e+00
1219000	-2.013182e+03	3.376665e+01	4.163714e+00	5.242730e-01
1220000	-2.099978e+03	4.820041e+01	3.590410e+00	3.693675e-01
1221000	-2.244889e+03	8.005522e+01	2.583186e+00	2.225914e-01
1222000	-2.163177e+03	-1.784628e+01	7.076907e+00	9.246384e-01
1223000	-2.083658e+03	-2.138741e+00	5.937825e+00	2.178438e+00
1224000	-2.063816e+03	-1.651675e+01	6.846823e+00	2.791136e+00
1225000	-2.095583e+03	-8.045153e+01	1.352383e+01	7.140587e-01
1226000	-2.125978e+03	-6.707820e+01	1.175426e+01	9.805052e-01
1227000	-2.160112e+03	-7.447047e+01	1.266819e+01	1.093032e+00
1228000	-2.106233e+03	1.893860e+01	4.861170e+00	4.148837e-01
1229000	-2.255598e+03	2.979728e+01	4.339474e+00	5.068706e-01
1230000	-2.086483e+03	-3.943034e+01	8.800360e+00	1.412612e+00
1231000	-2.187766e+03	-5.195525e+01	9.979229e+00	1.751168e+00
1232000	-2.198051e+03	-7.255472e+01	1.225824e+01	2.376282e+00
1233000	-2.264160e+03	-2.040883e+01	7.285104e+00	6.828840e-01
1234000	-2.180630e+03	-4.952044e+01	9.782412e+00	1.248335e+00
1235000	-2.162405e+03	-5.169857e+01	1.001688e+01	1.129247e+00
1236000	-2.139957e+03	-1.342254e+00	5.920089e+00	1.670909e+00
1237000	-2.132688e+03	-3.811346e+01	8.574513e+00	2.614167e+00
1238000	-2.013120e+03	-3.201453e+01	8.130805e+00	1.660504e+00
1239000	-2.018684e+03	3.861839e+01	3.955855e+00	6.095412e-01
1240000	-1.910423e+03	-5.104591e+00	6.219649e+00	6.645290e-01
1241000	-2.144301e+03	-7.724465e+01	1.291211e+01	2.011924e+00
1242000	-2.191544e+03	1.340439e+01	5.146843e+00	4.385138e-01
1243000	-2.129256e+03	-3.410690e+01	8.245088e+00	2.401504e+00
1244000	-1.990780e+03	2.686702e+01	4.373140e+00	2.691870e+00
1245000	-2.203420e+03	1.034096e+02	2.030838e+00	1.861780e-02
1246000	-2.135363e+03	-6.162947e+01	1.100177e+01	1.958320e+00
1247000	-2.413281e+03	-3.666249e+01	8.576362e+00	1.142318e+00
1248000	-2.179348e+03	-3.386205e+01	8.311049e+00	1.385108e+00
1249000	-2.281964e+03	8.144149e+00	5.430366e+00	5.225893e-01
1250000	-2.106439e+03	-1.145421e+01	6.605402e+00	1.198844e+00
1251000	-2.604819e+03	-4.219773e+01	9.097196e+00	9.656480e-01
1252000	-2.385110e+03	-6.874190e+01	1.174212e+01	2.744600e+00
1253000	-2.390052e+03	-5.218341e+01	9.731701e+00	4.415326e+00
1254000	-2.287286e+03	-5.423881e+01	1.030073e+01	9.584743e-01
1255000	-2.373813e+03	-6.370208e+01	1.111920e+01	2.999913e+00
1256000	-2.473173e+03	-1.664872e+01	6.965452e+00	1.262173e+00
1257000	-2.390700e+03	-4.718606e+01	9.564452e+00	1.098906e+00
1258000	-2.201689e+03	-3.813531e+01	8.756532e+00	6.012627e-01
1259000	-2.234692e+03	-7.806792e+01	1.320323e+01	6.657269e-01
1260000	-2.152866e+03	3.326966e+01	4.177111e+00	7.115145e-01
1261000	-2.423634e+03	-3.915115e+01	8.718648e+00	2.037127e+00
1262000	-2.395224e+03	1.602504e+01	4.948953e+00	1.601565e+00
1263000	-2.124369e+03	-4.495622e+01	9.231086e+00	2.308151e+00
1264000	-2.249942e+03	-2.663608e+01	7.696551e+00	1.594687e+00
1265000	-2.336692e+03	-1.100098e+02	1.828972e+01	8.146744e-01
1266000	-2.377299e+03	2.101403e+01	4.763449e+00	2.987215e-01
1267000	-2.268417e+03	-6.588423e+01	1.159681e+01	1.096904e+00
1268000	-2.254365e+03	-1.102957e+01	6.601489e+00	8.314735e-01
1269000	-2.182718e+03	-3.713357e+00	6.081625e+00	1.441488e+00
1270000	-2.310213e+03	9.197457e+01	2.282741e+00	2.033714e-01
1271000	-2.158900e+03	-2.873144e+01	7.948752e+00	5.695346e-01
1272000	-2.312920e+03	-7.364427e+01	1.258917e+01	8.753872e-01
1273000	-2.277606e+03	-3.071369e+01	8.013056e+00	1.771857e+00
1274000	-2.210077e+03	-5.330990e+01	1.015430e+01	1.418695e+00
1275000	-2.274418e+03	6.239436e+01	3.102763e+00	2.376438e-01
1276000	-2.201695e+03	-7.124280e+01	1.216535e+01	1.803875e+00
1277000	-2.185987e+03	-5.877355e+01	1.053110e+01	3.346889e+00
1278000	-2.299552e+03	-2.857103e+01	7.748204e+00	2.882349e+00
1279000	-2.538799e+03	-2.098164e+01	7.273995e+00	1.403299e+00
1280000	-2.347786e+03	-7.545383e+01	1.261331e+01	2.498627e+00
1281000	-2.507307e+03	-3.953049e+01	8.826581e+00	1.224527e+00
1282000	-2.344420e+03	-5.853572e+01	1.073771e+01	1.223208e+00
1283000	-2.419780e+03	-1.099103e+02	1.809149e+01	1.781217e+00
1284000	-2.496203e+03	-2.012319e+01	7.224018e+00	1.211699e+00
1285000	-2.633952e+03	-2.203664e+01	7.317563e+00	1.880658e+00
1286000	-2.572663e+03	1.303280e+01	5.151520e+00	7.224361e-01
1287000	-2.576009e+03	-5.021633e+01	9.583811e+00	3.933116e+00
1288000	-2.584870e+03	-9.941693e+01	1.640831e+01	8.308739e-01
1289000	-2.488884e+03	-8.530722e+01	1.389762e+01	2.915000e+00
1290000	-2.535035e+03	-4.309654e+01	9.200614e+00	7.689364e-01
1291000	-2.669606e+03	-1.209989e+02	2.029929e+01	1.595147e+00
1292000	-2.466930e+03	-3.116330e+01	8.090562e+00	1.289617e+00
1293000	-2.621106e+03	-8.132682e+01	1.357571e+01	1.216558e+00
1294000	-2.515768e+03	-1.025685e+02	1.688639e+01	1.177490e+00
1295000	-2.690710e+03	-3.260389e+01	8.268894e+00	6.193327e-01
1296000	-2.509758e+03	1.466260e+00	5.815175e+00	5.894156e-01
1297000	-2.441682e+03	-1.570737e+02	2.960473e+01	5.140102e-01
1298000	-2.533417e+03	4.925921e+01	3.546489e+00	4.965611e-01
1299000	-2.549136e+03	-1.006632e+02	1.654936e+01	1.241322e+00
1300000	-2.490687e+03	-4.151490e+01	8.993995e+00	1.388416e+00
1301000	-2.669759e+03	-1.533972e+02	2.819411e+01	1.665350e+00
1302000	-2.750285e+03	-7.189461e+01	1.220500e+01	2.139352e+00
1303000	-2.943314e+03	-1.348583e+02	2.346376e+01	1.230447e+00
1304000	-2.992466e+03	-7.069986e+01	1.220215e+01	9.672709e-01
1305000	-2.854792e+03	-1.142949e+02	1.906854e+01	1.018639e+00
1306000	-2.820283e+03	-1.004539e+02	1.641766e+01	1.812222e+00
1307000	-2.439240e+03	-5.728769e+01	1.061633e+01	1.078668e+00
1308000	-2.715635e+03	-9.750005e+01	1.596842e+01	1.566778e+00
1309000	-2.472792e+03	-1.796747e+01	7.094214e+00	8.096080e-01
1310000	-2.433314e+03	-8.385943e+01	1.394916e+01	1.106695e+00
1311000	-2.647058e+03	-3.671483e+01	8.647721e+00	3.920700e-01
1312000	-2.396462e+03	1.212396e+01	5.199980e+00	7.275910e-01
1313000	-2.224320e+03	-6.522251e+01	1.151243e+01	1.144603e+00
1314000	-2.570568e+03	6.355682e+01	3.070596e+00	7.883472e-02
1315000	-2.677069e+03	1.049447e+02	1.997142e+00	9.318750e-02
1316000	-2.621084e+03	-4.931373e+01	9.757248e+00	1.291412e+00
1317000	-2.748995e+03	-1.548546e+02	2.887093e+01	7.776895e-01
1318000	-2.617779e+03	-5.824907e+01	1.058801e+01	2.299375e+00
1319000	-2.705121e+03	-9.213651e+01	1.522937e+01	8.263124e-01
1320000	-2.615399e+03	-1.077872e+02	1.747660e+01	3.039154e+00
1321000	-2.591328e+03	-1.208643e+02	1.975789e+01	4.109785e+00
1322000	-2.561836e+03	-1.800102e+02	3.721463e+01	7.277140e-01
1323000	-2.602122e+03	3.630983e+01	4.068999e+00	1.995651e-01
1324000	-2.703805e+03	-3.662663e+01	8.548339e+00	1.423447e+00
1325000	-2.630713e+03	-2.971418e+01	8.025186e+00	6.259245e-01
1326000	-2.561692e+03	-2.397490e+01	7.570754e+00	5.281264e-01
1327000	-2.577227e+03	-6.912818e+01	1.198586e+01	1.134122e+00
1328000	-2.847628e+03	-7.865698e+01	1.330274e+01	5.239786e-01
1329000	-2.779399e+03	-9.371903e+01	1.548311e+01	7.971577e-01
1330000	-2.784106e+03	-6.826551e+01	1.188077e+01	1.127404e+00
1331000	-2.971149e+03	-1.135336e+02	1.898645e+01	6.797224e-01
1332000	-2.766896e+03	-3.900550e+01	8.713798e+00	1.945385e+00
1333000	-2.849690e+03	-1.266936e+02	2.127229e+01	2.697871e+00
1334000	-2.767947e+03	-5.077869e+01	9.687791e+00	3.449136e+00
1335000	-2.677740e+03	-7.229414e+01	1.222985e+01	2.341067e+00
1336000	-2.765510e+03	-1.075250e+02	1.786103e+01	6.496754e-01
1337000	-2.665492e+03	-2.196641e+00	6.049652e+00	4.340033e-01
1338000	-2.530140e+03	-3.476935e+01	8.382587e+00	1.462461e+00
1339000	-2.621434e+03	-2.294603e+01	7.335561e+00	2.552431e+00
1340000	-2.651418e+03	-7.965612e+01	1.328381e+01	1.661759e+00
1341000	-2.692029e+03	-9.872515e+01	1.620675e+01	1.345807e+00
1342000	-2.828603e+03	-8.010257e+01	1.329238e+01	2.045427e+00
1343000	-2.713393e+03	-8.012037e+01	1.347381e+01	7.436132e-01
1344000	-2.615325e+03	-4.496623e+00	6.172713e+00	7.884612e-01
1345000	-2.610720e+03	-8.592036e+01	1.430407e+01	7.201149e-01
1346000	-2.696183e+03	-8.136356e+01	1.353583e+01	1.539683e+00
1347000	-2.636018e+03	-9.543491e+01	1.560180e+01	1.768066e+00
1348000	-2.742557e+03	-6.680590e+01	1.162165e+01	1.810680e+00
1349000	-2.475452e+03	-6.245547e+01	1.107588e+01	2.132383e+00
1350000	-2.441939e+03	-3.898144e+01	8.681252e+00	2.283810e+00
1351000	-2.514902e+03	-6.974768e+01	1.189283e+01	2.510940e+00
1352000	-2.701468e+03	-9.980336e+01	1.648665e+01	7.521905e-01
1353000	-2.836299e+03	-8.176965e+01	1.347061e+01	2.416003e+00
1354000	-3.156311e+03	-1.064233e+02	1.774151e+01	2.045246e-01
1355000	-3.095914e+03	-1.104011e+02	1.818983e+01	1.741664e+00
1356000	-2.865554e+03	-1.159537e+02	1.886417e+01	3.732287e+00
1357000	-2.686947e+03	-1.009376e+02	1.657206e+01	1.381791e+00
1358000	-2.547879e+03	-9.691349e+01	1.570267e+01	2.617872e+00
1359000	-2.665134e+03	-8.114351e+01	1.329121e+01	3.094949e+00
1360000	-2.821220e+03	-3.628504e+01	8.610656e+00	3.783322e-01
1361000	-2.944874e+03	-1.310735e+02	2.237034e+01	2.136239e+00
1362000	-2.745033e+03	-5.728966e+01	1.051112e+01	2.047336e+00
1363000	-2.849280e+03	3.415212e+01	4.164365e+00	1.237208e-01
1364000	-2.925208e+03	-9.081821e+01	1.509994e+01	3.403067e-01
1365000	-3.101699e+03	-6.235802e+01	1.118933e+01	1.045305e+00
1366000	-3.130291e+03	-1.211656e+02	2.050246e+01	7.854688e-01
1367000	-3.203969e+03	-1.547795e+02	2.886316e+01	7.292877e-01
1368000	-3.037812e+03	-1.061190e+02	1.738787e+01	1.868389e+00
1369000	-3.126948e+03	-1.662864e+02	3.223710e+01	1.285713e+00
1370000	-3.471415e+03	-1.928985e+02	4.210026e+01	1.285713e+00
1371000	-3.269372e+03	-1.397216e+02	2.458472e+01	1.501535e+00
1372000	-2.973223e+03	-1.057388e+02	1.737095e+01	1.583378e+00
1373000	-3.187223e+03	-1.261339e+02	2.156416e+01	8.006986e-01
1374000	-3.075089e+03	-1.741733e+02	3.522541e+01	3.634371e-01
1375000	-3.137393e+03	-1.861516e+02	3.955832e+01	7.717170e-01
1376000	-2.932736e+03	-1.106033e+02	1.837756e+01	9.394061e-01
1377000	-2.910479e+03	-5.989987e+01	1.091458e+01	1.001257e+00
1378000	-2.956217e+03	-1.355192e+02	2.378549e+01	5.518287e-01
1379000	-2.752575e+03	-9.181858e+01	1.510924e+01	1.280609e+00
1380000	-2.915976e+03	-9.045569e+01	1.485862e+01	1.548504e+00
1381000	-2.853922e+03	-1.385621e+02	2.430088e+01	1.485179e+00
1382000	-2.966336e+03	-1.347599e+02	2.335545e+01	1.587050e+00
1383000	-2.842134e+03	-1.671703e+02	3.276096e+01	5.698199e-01
1384000	-2.953789e+03	-6.664324e+01	1.174380e+01	6.320217e-01
1385000	-3.015663e+03	-1.515151e+02	2.794577e+01	6.574162e-01
1386000	-2.816147e+03	-9.264919e+01	1.519131e+01	1.583031e+00
1387000	-2.855643e+03	-9.466542e+01	1.523547e+01	3.316171e+00
1388000	-3.084232e+03	-2.994570e+01	8.051735e+00	5.377202e-01
1389000	-2.822956e+03	-1.033221e+02	1.679998e+01	2.432280e+00
1390000	-2.995063e+03	-8.970702e+01	1.470071e+01	1.841361e+00
1391000	-3.135518e+03	-9.141230e+01	1.508549e+01	1.027783e+00
1392000	-3.025129e+03	-1.089695e+02	1.798232e+01	1.432272e+00
1393000	-3.106959e+03	-1.228614e+02	2.074706e+01	1.318244e+00
1394000	-3.391701e+03	-9.532186e+01	1.569232e+01	1.090566e+00
1395000	-3.194399e+03	-1.601981e+02	3.030583e+01	1.321312e+00
1396000	-2.908426e+03	-1.619068e+02	3.111321e+01	4.251233e-01
1397000	-3.073904e+03	-6.906256e+01	1.206923e+01	3.947409e-01
1398000	-3.226207e+03	-6.099229e+01	1.112908e+01	2.038784e-01
1399000	-2.952782e+03	-4.845219e+01	9.685826e+00	1.142307e+00
1400000	-2.839217e+03	-5.696832e+01	1.061568e+01	7.652950e-01
1401000	-2.814355e+03	-2.128302e+01	7.347350e+00	7.340731e-01
1402000	-2.595466e+03	-7.867140e+01	1.314876e+01	1.671522e+00
1403000	-2.824997e+03	-2.525852e+01	7.609700e+00	1.315269e+00
1404000	-2.815017e+03	-1.218503e+02	2.049211e+01	1.519609e+00
1405000	-3.008928e+03	-1.271867e+02	2.176788e+01	9.305529e-01
1406000	-3.072484e+03	-4.145881e+01	9.066436e+00	5.549582e-01
1407000	-3.241610e+03	-7.949484e+01	1.342580e+01	4.655625e-01
1408000	-3.010552e+03	-1.158930e+02	1.916921e+01	2.101176e+00
1409000	-3.153076e+03	-1.131285e+02	1.872269e+01	1.643949e+00
1410000	-3.131013e+03	-1.376345e+02	2.421467e+01	9.073882e-01
1411000	-3.375310e+03	-1.353033e+02	2.364372e+01	9.239897e-01
1412000	-3.218018e+03	-1.138115e+02	1.882299e+01	1.804035e+00
1413000	-3.242909e+03	-1.648942e+02	3.187785e+01	1.005350e+00
1414000	-3.477625e+03	-1.972610e+02	4.430341e+01	5.310927e-01
1415000	-3.295630e+03	-1.380534e+02	2.423784e+01	1.232158e+00
1416000	-3.161574e+03	-9.245306e+01	1.504127e+01	2.354781e+00
1417000	-3.335621e+03	-2.334090e+02	6.337403e+01	4.047861e-01
1418000	-3.284159e+03	-1.290865e+02	2.213805e+01	1.174520e+00
1419000	-3.410937e+03	-1.165884e+02	1.918904e+01	2.695324e+00
1420000	-3.335056e+03	-1.415988e+02	2.502097e+01	1.646568e+00
1421000	-3.174221e+03	-1.298402e+02	2.195105e+01	2.761281e+00
1422000	-3.185336e+03	-1.009783e+02	1.655952e+01	1.496503e+00
1423000	-3.330618e+03	-9.998126e+01	1.654518e+01	5.840697e-01
1424000	-3.451233e+03	-1.768652e+02	3.586409e+01	1.266524e+00
1425000	-3.369441e+03	-1.034973e+02	1.717630e+01	4.431593e-01
1426000	-3.340147e+03	-1.172997e+02	1.962230e+01	1.219803e+00
1427000	-3.155733e+03	-1.014425e+02	1.681404e+01	4.709399e-01
1428000	-3.392198e+03	-1.514520e+02	2.801848e+01	3.375368e-01
1429000	-3.193739e+03	-1.088278e+02	1.808602e+01	7.282195e-01
1430000	-3.270675e+03	-1.169040e+02	1.969217e+01	4.759670e-01
1431000	-3.090123e+03	-6.241272e+01	1.124838e+01	5.887478e-01
1432000	-3.049756e+03	-1.726491e+01	7.047150e+00	7.507682e-01
1433000	-3.318679e+03	-1.594955e+02	3.021794e+01	9.063039e-01
1434000	-3.173672e+03	-9.168869e+01	1.509682e+01	1.230952e+00
1435000	-3.292686e+03	-4.827974e+01	9.627389e+00	1.556646e+00
1436000	-3.146773e+03	-9.619238e+01	1.575231e+01	1.588814e+00
1437000	-3.120038e+03	-1.142581e+02	1.903976e+01	1.129694e+00
1438000	-3.136807e+03	-1.141162e+02	1.900522e+01	1.165567e+00
1439000	-3.180801e+03	-1.075854e+02	1.748278e+01	2.802800e+00
1440000	-3.224820e+03	-4.782570e+01	9.716585e+00	2.083533e-01
1441000	-3.398447e+03	-1.384915e+02	2.462286e+01	1.188158e-01
1442000	-3.271709e+03	-9.895654e+01	1.638011e+01	5.384266e-01
1443000	-3.324749e+03	-1.927237e+02	4.234142e+01	5.384266e-01
1444000	-3.325026e+03	-1.482385e+02	2.711509e+01	3.607634e-01
1445000	-3.436956e+03	-1.582774e+02	2.977272e+01	1.157627e+00
1446000	-3.482255e+03	-1.483225e+02	2.701653e+01	8.042049e-01
1447000	-3.345139e+03	-1.310482e+02	2.260766e+01	1.074119e+00
1448000	-3.362749e+03	-1.911036e+02	4.139771e+01	1.176532e+00
1449000	-3.421658e+03	-1.453981e+02	2.600423e+01	1.647148e+00
1450000	-3.348072e+03	-1.456170e+02	2.593069e+01	2.145353e+00
1451000	-3.182057e+03	-6.211240e+01	1.106824e+01	1.856342e+00
1452000	-3.322655e+03	-8.450769e+01	1.417027e+01	2.230553e-01
1453000	-3.471554e+03	-7.550403e+01	1.269725e+01	1.903720e+00
1454000	-3.346982e+03	-9.172454e+01	1.520879e+01	5.462262e-01
1455000	-3.398691e+03	-5.941180e+01	1.088751e+01	7.542828e-01
1456000	-3.240826e+03	-9.283915e+01	1.534686e+01	7.794467e-01
1457000	-3.401275e+03	-1.008944e+02	1.670937e+01	5.327479e-01
1458000	-3.221817e+03	-1.450954e+02	2.621918e+01	5.327479e-01
1459000	-3.351199e+03	-6.994515e+01	1.219142e+01	2.981381e-01
1460000	-3.427672e+03	-1.175986e+02	1.949734e+01	2.144621e+00
1461000	-3.390624e+03	-2.100824e+02	4.981312e+01	1.548815e+00
1462000	-3.262326e+03	-1.256183e+02	2.119501e+01	1.979654e+00
1463000	-3.300004e+03	-1.045796e+02	1.733074e+01	6.506929e-01
1464000	-3.375834e+03	-1.923767e+02	4.213460e+01	6.822277e-01
1465000	-3.313452e+03	-3.718389e+01	8.706369e+00	2.063913e-01
1466000	-3.419787e+03	-9.348224e+01	1.545664e+01	7.272670e-01
1467000	-3.315755e+03	6.518330e+00	5.539092e+00	2.344265e-01
1468000	-3.240507e+03	-1.220446e+02	2.059528e+01	1.221600e+00
1469000	-3.289895e+03	-1.664977e+02	3.199445e+01	2.246647e+00
1470000	-3.480020e+03	-7.133453e+01	1.233734e+01	5.306699e-01
1471000	-3.351332e+03	-1.557679e+02	2.923589e+01	4.486291e-01
1472000	-3.505892e+03	-1.203996e+02	2.042306e+01	3.999037e-01
1473000	-3.408872e+03	-1.612733e+02	3.091052e+01	4.393629e-01
1474000	-3.321125e+03	-9.353144e+01	1.513244e+01	2.843871e+00
1475000	-3.466748e+03	-1.179049e+02	1.986084e+01	6.412042e-01
1476000	-3.365854e+03	-8.930068e+01	1.453818e+01	2.518542e+00
1477000	-3.365585e+03	-3.039155e+01	8.114677e+00	2.297444e-01
1478000	-3.431431e+03	-3.644610e+01	8.635368e+00	2.617926e-01
1479000	-3.415274e+03	-1.691430e+02	3.352557e+01	2.512431e-01
1480000	-3.211188e+03	-1.323748e+02	2.297470e+01	8.178949e-01
1481000	-3.366232e+03	-1.573497e+02	2.972562e+01	3.866735e-01
1482000	-3.209670e+03	-9.791008e+01	1.623317e+01	3.717314e-01
1483000	-3.577867e+03	-7.448374e+01	1.280278e+01	7.826612e-02
1484000	-3.541418e+03	-1.638346e+02	3.160955e+01	7.839419e-01
1485000	-3.511033e+03	-6.690887e+01	1.177587e+01	6.326675e-01
1486000	-3.571680e+03	-1.226404e+02	2.071263e+01	1.260205e+00
1487000	-3.334586e+03	-1.430038e+02	2.519215e+01	2.379876e+00
1488000	-3.458951e+03	-1.762856e+02	3.585025e+01	7.253207e-01
1489000	-3.396758e+03	-1.610229e+02	3.086813e+01	3.249454e-01
1490000	-3.424016e+03	-5.677155e+01	1.061008e+01	6.197319e-01
1491000	-3.291856e+03	-1.718798e+02	3.397862e+01	1.654106e+00
1492000	-3.427759e+03	-1.750906e+02	3.548284e+01	5.559529e-01
1493000	-3.475918e+03	-7.932353e+01	1.343113e+01	2.555954e-01
1494000	-3.460491e+03	-7.463765e+01	1.281083e+01	1.710475e-01
1495000	-3.391080e+03	-1.463093e+02	2.658829e+01	3.677092e-01
1496000	-3.431182e+03	-1.929139e+02	4.250807e+01	3.348882e-01
1497000	-3.369977e+03	-6.513763e+01	1.144955e+01	1.591796e+00
1498000	-3.418538e+03	-5.269812e+01	1.014948e+01	8.530151e-01
1499000	-3.331208e+03	-2.370666e+02	6.521769e+01	1.125131e+00
1500000	-3.500086e+03	-1.233396e+02	2.109746e+01	1.536339e-01
1501000	-3.473997e+03	-1.205734e+02	2.046942e+01	3.513187e-01
1502000	-3.350733e+03	-4.903810e+01	9.790559e+00	6.852745e-01
1503000	-3.401004e+03	-1.532742e+02	2.812928e+01	1.769824e+00
1504000	-3.412317e+03	-1.351924e+02	2.372941e+01	4.571862e-01
1505000	-3.408583e+03	-1.096850e+02	1.813044e+01	1.345541e+00
1506000	-3.181267e+03	-1.047207e+02	1.739727e+01	4.173333e-01
1507000	-3.431711e+03	-7.208246e+01	1.248205e+01	1.446857e-01
1508000	-3.377957e+03	-1.155599e+02	1.942259e+01	4.821502e-01
1509000	-3.370091e+03	-8.347333e+01	1.392608e+01	8.818218e-01
1510000	-3.431724e+03	-1.921030e+02	4.204421e+01	6.236929e-01
1511000	-3.356165e+03	-1.723803e+02	3.452230e+01	5.763484e-01
1512000	-3.415991e+03	-1.005798e+02	1.662898e+01	6.891661e-01
1513000	-3.498493e+03	-1.764095e+02	3.572961e+01	1.184887e+00
1514000	-3.514658e+03	-1.858878e+02	3.967763e+01	2.068166e-01
1515000	-3.450702e+03	-1.787114e+02	3.676610e+01	6.378497e-01
1516000	-3.473705e+03	-1.040318e+02	1.730823e+01	2.299317e-01
1517000	-3.276097e+03	-7.917485e+01	1.335703e+01	6.454469e-01
1518000	-3.454700e+03	-1.826857e+02	3.767506e+01	2.176748e+00
1519000	-3.289408e+03	-8.662246e+01	1.436564e+01	1.003710e+00
1520000	-3.519865e+03	-8.604764e+01	1.431675e+01	7.610796e-01
1521000	-3.310610e+03	-1.020953e+02	1.679023e+01	1.262119e+00
1522000	-3.348097e+03	-4.962631e+01	9.883758e+00	3.546265e-01
1523000	-3.396240e+03	-2.188909e+02	5.494179e+01	4.367579e-01
1524000	-3.479404e+03	-1.213308e+02	2.057562e+01	6.013924e-01
1525000	-3.475799e+03	-9.616252e+01	1.583729e+01	1.033963e+00
1526000	-3.438416e+03	-1.069660e+02	1.777805e+01	5.459695e-01
1527000	-3.391867e+03	-1.779443e+02	3.637843e+01	9.271438e-01
1528000	-3.672021e+03	-5.480946e+01	1.040413e+01	5.599673e-01
1529000	-3.464475e+03	-1.348905e+02	2.302855e+01	3.103532e+00
1530000	-3.426465e+03	-1.243082e+02	2.101413e+01	1.510484e+00
1531000	-3.570463e+03	3.894548e+01	3.967059e+00	9.813027e-03
1532000	-3.313289e+03	-1.044627e+02	1.726924e+01	8.812427e-01
1533000	-3.507021e+03	-8.311489e+01	1.396120e+01	2.780695e-01
1534000	-3.487737e+03	-9.635910e+01	1.597255e+01	4.005982e-01
1535000	-3.609537e+03	-1.493076e+01	6.892960e+00	5.558163e-01
1536000	-3.331245e+03	-5.990241e+01	1.094183e+01	7.616693e-01
1537000	-3.407456e+03	-1.038924e+02	1.724932e+01	4.237031e-01
1538000	-3.493067e+03	-1.862696e+02	3.985379e+01	1.457549e-01
1539000	-3.383511e+03	-6.736960e+01	1.185403e+01	4.505042e-01
1540000	-3.362432e+03	-1.136617e+02	1.910657e+01	1.903962e-01
1541000	-3.311066e+03	-3.041085e+01	8.119462e+00	1.919809e-01
1542000	-3.426084e+03	-1.831947e+02	3.862631e+01	1.967942e-01
1543000	-3.500703e+03	-1.284564e+02	2.217908e+01	3.624962e-01
1544000	-3.394913e+03	-2.125433e+02	5.149463e+01	6.544158e-01
1545000	-3.486335e+03	-1.153104e+02	1.942243e+01	2.334608e-01
1546000	-3.543210e+03	-9.338201e+01	1.548329e+01	4.589987e-01
1547000	-3.470917e+03	-2.146819e+02	5.271052e+01	4.309981e-01
1548000	-3.450348e+03	-3.479825e+01	8.501495e+00	1.272710e-01
1549000	-3.427764e+03	-1.495823e+02	2.719718e+01	1.406130e+00
1550000	-3.495390e+03	-1.061930e+02	1.769890e+01	2.092813e-01
1551000	-3.425830e+03	-9.839574e+01	1.635037e+01	1.550350e-01
1552000	-3.433118e+03	-9.907853e+01	1.644271e+01	2.879425e-01
1553000	-3.530461e+03	-1.378780e+02	2.439405e+01	4.244497e-01
1554000	-3.488490e+03	-1.935787e+02	4.265185e+01	6.610938e-01
1555000	-3.416143e+03	-1.483758e+02	2.721330e+01	1.410654e-01
1556000	-3.340267e+03	-1.609941e+02	3.068218e+01	8.948012e-01
1557000	-3.426938e+03	-1.435816e+02	2.582553e+01	5.105583e-01
1558000	-3.340644e+03	-9.861541e+01	1.636790e+01	2.700876e-01
1559000	-3.389582e+03	-1.493491e+02	2.746692e+01	1.985112e-01
1560000	-3.409038e+03	-1.849039e+02	3.883200e+01	1.375624e+00
1561000	-3.537640e+03	-9.020620e+01	1.465387e+01	2.651584e+00
1562000	-3.490488e+03	-1.180241e+02	1.989397e+01	5.971020e-01
1563000	-3.467844e+03	-6.542611e+01	1.153134e+01	1.188828e+00
1564000	-3.395375e+03	-9.872216e+01	1.637363e+01	3.426865e-01
1565000	-3.454423e+03	-1.526695e+02	2.839568e+01	2.335685e-01
1566000	-3.605065e+03	-1.243168e+02	2.131923e+01	1.047396e-01
1567000	-3.412177e+03	-8.531188e+01	1.426637e+01	3.687801e-01
1568000	-3.470767e+03	-1.572655e+02	2.950363e+01	1.044233e+00
1569000	-3.448626e+03	-1.250198e+02	2.122131e+01	1.259467e+00
1570000	-3.570066e+03	-1.954913e+02	4.330957e+01	1.038928e+00
1571000	-3.502503e+03	-1.398294e+02	2.492826e+01	2.427608e-01
1572000	-3.493210e+03	-1.137428e+02	1.874747e+01	2.128787e+00
1573000	-3.448791e+03	-1.370819e+02	2.417903e+01	4.997446e-01
1574000	-3.642682e+03	-1.209866e+02	2.050968e+01	5.719249e-01
1575000	-3.455126e+03	-1.373097e+02	2.431054e+01	1.936827e-01
1576000	-3.505736e+03	-1.120422e+02	1.879410e+01	1.850109e-01
1577000	-3.360338e+03	-1.315716e+02	2.294245e+01	1.527848e-01
1578000	-3.624200e+03	-1.769960e+02	3.633038e+01	1.105377e-01
1579000	-3.527849e+03	-1.324326e+02	2.284884e+01	1.415663e+00
1580000	-3.669175e+03	-6.566663e+01	1.167029e+01	2.656012e-01
1581000	-3.534600e+03	-9.933351e+01	1.648205e+01	3.095850e-01
1582000	-3.485800e+03	-1.367990e+02	2.407006e+01	6.613488e-01
1583000	-3.435418e+03	-1.570030e+02	2.926424e+01	1.587846e+00
1584000	-3.522101e+03	-1.972499e+02	4.445144e+01	1.849690e-01
1585000	-3.452316e+03	-1.388677e+02	2.462424e+01	4.895050e-01
1586000	-3.443207e+03	-9.532451e+01	1.580457e+01	3.977178e-01
1587000	-3.614379e+03	-1.502398e+02	2.699031e+01	2.817271e+00
1588000	-3.489518e+03	-8.155556e+01	1.345020e+01	2.349508e+00
1589000	-3.381832e+03	-1.693479e+02	3.334921e+01	9.801651e-01
1590000	-3.513899e+03	-7.310930e+01	1.255152e+01	6.317507e-01
1591000	-3.386094e+03	-1.022397e+02	1.660539e+01	2.487692e+00
1592000	-3.573874e+03	-1.380662e+02	2.449817e+01	1.933443e-01
1593000	-3.679243e+03	-3.324882e+01	8.340493e+00	4.294347e-01
1594000	-3.421903e+03	-1.439775e+02	2.601817e+01	1.737613e-01
1595000	-3.530986e+03	-1.116877e+02	1.873003e+01	1.647754e-01
1596000	-3.538761e+03	-1.334452e+02	2.324024e+01	7.585302e-01
1597000	-3.359140e+03	-1.207887e+02	2.050719e+01	3.859185e-01
1598000	-3.292654e+03	-1.604907e+02	3.047322e+01	1.068321e+00
1599000	-3.462470e+03	-1.850826e+01	7.185809e+00	1.097093e-01
1600000	-3.382377e+03	-9.451538e+01	1.567555e+01	3.884352e-01
1601000	-3.421556e+03	-2.527740e+02	7.633781e+01	6.064181e-01
1602000	-3.465507e+03	-2.105213e+02	5.033202e+01	9.409186e-01
1603000	-3.508980e+03	-1.561205e+02	2.909053e+01	1.294277e+00
1604000	-3.538155e+03	-1.784750e+02	3.687798e+01	9.863227e-02
1605000	-3.553288e+03	-1.056931e+02	1.750411e+01	7.912306e-01
1606000	-3.331156e+03	-1.296454e+02	2.217262e+01	1.580179e+00
1607000	-3.419609e+03	-1.122886e+02	1.879615e+01	4.207495e-01
1608000	-3.652410e+03	-2.318042e+01	7.527888e+00	2.830431e-01
1609000	-3.440995e+03	-1.702128e+02	3.346352e+01	1.505052e+00
1610000	-3.437446e+03	-1.383307e+02	2.456458e+01	1.913143e-01
1611000	-3.519871e+03	-5.259602e+01	1.020308e+01	2.399118e-01
1612000	-3.639377e+03	-8.190747e+01	1.372971e+01	6.989500e-01
1613000	-3.619449e+03	-1.395243e+02	2.402101e+01	3.587455e+00
1614000	-3.749815e+03	-6.599873e+01	1.163615e+01	8.823511e-01
1615000	-3.578147e+03	-1.043671e+02	1.712613e+01	1.598740e+00
1616000	-3.530989e+03	-1.241062e+02	2.086825e+01	1.991806e+00
1617000	-3.663699e+03	-7.403378e+01	1.267225e+01	6.252017e-01
1618000	-3.491637e+03	-1.982047e+02	4.483775e+01	2.704546e-01
1619000	-3.537284e+03	-1.835864e+01	7.156059e+00	3.613325e-01
1620000	-3.712935e+03	-1.243364e+02	2.117860e+01	7.737747e-01
1621000	-3.623559e+03	-1.300958e+02	2.257674e+01	2.561590e-01
1622000	-3.749627e+03	-5.960104e+01	1.091194e+01	7.259501e-01
1623000	-3.449918e+03	-7.719879e+01	1.315086e+01	1.833229e-01
1624000	-3.532812e+03	-1.588603e+02	3.004892e+01	8.263901e-01
1625000	-3.417898e+03	-1.526414e+02	2.821647e+01	8.311992e-01
1626000	-3.511753e+03	-1.947345e+02	4.299254e+01	1.019085e+00
1627000	-3.501525e+03	-1.098315e+02	1.813561e+01	1.464101e+00
1628000	-3.513525e+03	-7.135004e+01	1.234319e+01	5.001017e-01
1629000	-3.529118e+03	-1.144213e+02	1.926479e+01	1.424396e-01
1630000	-3.450518e+03	-6.909498e+01	1.206264e+01	4.802638e-01
1631000	-3.467818e+03	-1.323335e+02	2.298915e+01	7.148289e-01
1632000	-3.599479e+03	-1.582743e+02	2.985926e+01	8.672417e-01
1633000	-3.572050e+03	-9.563498e+01	1.589984e+01	1.217441e-01
1634000	-3.543365e+03	-1.087913e+02	1.807535e+01	7.494475e-01
1635000	-3.547437e+03	-1.042764e+02	1.730570e+01	4.887535e-01
1636000	-3.451510e+03	-1.924570e+02	4.230989e+01	3.464511e-01
1637000	-3.535085e+03	-8.490585e+01	1.420071e+01	4.121261e-01
1638000	-3.436664e+03	-1.493363e+02	2.726705e+01	9.067842e-01
1639000	-3.574181e+03	-6.227691e+01	1.128067e+01	1.745352e-01
1640000	-3.647269e+03	-8.344720e+01	1.393458e+01	7.962553e-01
1641000	-3.465383e+03	-1.911468e+02	4.176747e+01	3.292042e-01
1642000	-3.738168e+03	-7.263747e+01	1.235286e+01	1.711400e+00
1643000	-3.854629e+03	3.127910e+01	4.295756e+00	1.485708e-03
1644000	-3.700675e+03	-3.115888e+01	8.176201e+00	2.658127e-01
1645000	-3.628224e+03	-1.168717e+02	1.941538e+01	1.830292e+00
1646000	-3.553636e+03	-1.291508e+02	2.236518e+01	2.361182e-01
1647000	-3.909811e+03	-6.476811e-01	5.929974e+00	8.151782e-01
1648000	-3.518448e+03	-2.070204e+02	4.874894e+01	6.663148e-01
1649000	-3.469818e+03	-9.101598e+01	1.510707e+01	4.920661e-01
1650000	-3.627024e+03	-1.384944e+02	2.434301e+01	1.247017e+00
1651000	-3.493996e+03	-4.543281e+01	9.427619e+00	7.426678e-01
1652000	-3.582373e+03	-1.160051e+02	1.952587e+01	4.078303e-01
1653000	-3.599351e+03	5.916966e+00	5.576380e+00	1.879713e-01
1654000	-3.546984e+03	-2.518763e+01	7.699885e+00	1.043299e-01
1655000	-3.555418e+03	-1.323935e+02	2.305255e+01	5.040848e-01
1656000	-3.778506e+03	-6.000349e+01	1.096794e+01	6.313127e-01
1657000	-3.536069e+03	-1.294848e+02	2.235694e+01	6.064064e-01
1658000	-3.683996e+03	-2.254013e+01	7.495034e+00	6.592666e-02
1659000	-3.644510e+03	-1.721435e+02	3.460550e+01	1.001362e-01
1660000	-3.484149e+03	-1.015943e+02	1.675378e+01	9.734264e-01
1661000	-3.459085e+03	-1.252112e+02	2.103085e+01	2.335439e+00
1662000	-3.688396e+03	-1.188223e+02	1.998256e+01	9.599147e-01
1663000	-3.480189e+03	-8.031965e+01	1.354131e+01	4.563763e-01
1664000	-3.429734e+03	-1.451720e+02	2.620939e+01	6.461754e-01
1665000	-3.540652e+03	-4.243270e+01	9.027570e+00	1.945149e+00
1666000	-3.590634e+03	-1.421656e+02	2.520880e+01	1.476545e+00
1667000	-3.590457e+03	-1.662638e+02	3.234941e+01	9.180895e-01
1668000	-3.442578e+03	-1.109286e+02	1.858994e+01	1.403781e-01
1669000	-3.597122e+03	-5.029374e+01	9.858412e+00	1.271092e+00
1670000	-3.612621e+03	-6.352778e+01	1.119888e+01	2.132181e+00
1671000	-3.661259e+03	-1.012306e+02	1.675075e+01	6.273589e-01
1672000	-3.511090e+03	-1.140065e+02	1.908652e+01	6.379603e-01
1673000	-3.599066e+03	-1.251610e+02	2.127744e+01	1.141536e+00
1674000	-3.467305e+03	-1.980913e+02	4.445199e+01	1.025190e+00
1675000	-3.548765e+03	-5.012889e+01	9.950062e+00	2.087190e-01
1676000	-3.549697e+03	-8.545988e+00	6.436116e+00	7.999539e-01
1677000	-3.545166e+03	-1.426183e+02	2.558912e+01	4.537615e-01
1678000	-3.570151e+03	-1.643486e+02	3.171005e+01	9.832092e-01
1679000	-3.649716e+03	-1.969216e+02	4.305152e+01	3.068718e+00
1680000	-3.555470e+03	-8.096036e+01	1.366856e+01	1.864415e-01
1681000	-3.951469e+03	5.868291e+01	3.224120e+00	2.537026e-01
1682000	-3.537009e+03	-6.741315e+01	1.187415e+01	3.292155e-01
1683000	-3.553663e+03	-1.652913e+01	7.024597e+00	3.249603e-01
1684000	-3.521210e+03	-2.338641e+02	6.342267e+01	7.813601e-01
1685000	-3.542263e+03	-1.132317e+02	1.900148e+01	3.003171e-01
1686000	-3.657805e+03	-6.243099e+01	1.122287e+01	8.275708e-01
1687000	-3.553275e+03	-1.563433e+01	6.922093e+00	8.515784e-01
1688000	-3.560232e+03	-6.507654e+01	1.161234e+01	1.591849e-01
1689000	-3.542020e+03	-1.185452e+02	2.007813e+01	2.151679e-01
1690000	-3.662604e+03	-4.105783e+01	9.072899e+00	8.492179e-02
1691000	-3.551988e+03	-1.962060e+02	4.310807e+01	2.221393e+00
1692000	-3.733159e+03	-7.206715e+00	6.389185e+00	1.679546e-01
1693000	-3.835532e+03	-6.542350e+01	1.153705e+01	1.138050e+00
1694000	-3.558779e+03	-9.046176e+01	1.500933e+01	5.707135e-01
1695000	-3.728002e+03	-1.044441e+02	1.711788e+01	1.722789e+00
1696000	-3.583374e+03	-1.690982e+02	3.344515e+01	4.450559e-01
1697000	-3.586358e+03	-1.315962e+02	2.283551e+01	6.366323e-01
1698000	-3.414538e+03	-1.213149e+02	2.066747e+01	1.486447e-01
1699000	-3.414142e+03	-1.399300e+02	2.469155e+01	1.282958e+00
1700000	-3.526686e+03	-1.243172e+02	2.103738e+01	1.410965e+00
1701000	-3.427889e+03	-1.362625e+02	2.390126e+01	8.174154e-01
1702000	-3.474462e+03	-1.153438e+02	1.937010e+01	5.310096e-01
1703000	-3.714288e+03	-5.203223e+01	1.011894e+01	4.794653e-01
1704000	-3.558096e+03	-1.390755e+02	2.463042e+01	6.725662e-01
1705000	-3.617678e+03	-5.729880e+01	1.072408e+01	1.096039e-01
1706000	-3.416908e+03	-1.918665e+02	4.169519e+01	1.222359e+00
1707000	-3.754631e+03	-4.374753e+00	6.214122e+00	2.059802e-02
1708000	-3.600847e+03	-8.013055e+01	1.354691e+01	2.270578e-01
1709000	-3.504358e+03	-1.669513e+02	3.237982e+01	1.512336e+00
1710000	-3.602320e+03	-1.108414e+02	1.854998e+01	2.637763e-01
1711000	-3.550688e+03	-3.708731e+01	8.701243e+00	1.668674e-01
1712000	-3.494053e+03	-9.569257e+01	1.587021e+01	3.613338e-01
1713000	-3.434842e+03	-1.999530e+02	4.564754e+01	2.194953e-01
1714000	-3.538670e+03	-1.527450e+02	2.822173e+01	9.164080e-01
1715000	-3.593118e+03	-1.587736e+02	3.001887e+01	8.387788e-01
1716000	-3.673718e+03	-1.571669e+02	2.887592e+01	3.072927e+00
1717000	-3.551232e+03	-1.813447e+02	3.793993e+01	1.366650e-01
1718000	-3.591221e+03	-1.445787e+02	2.578899e+01	1.647280e+00
1719000	-3.512127e+03	-8.258588e+01	1.387247e+01	3.700158e-01
1720000	-3.542664e+03	-2.229878e+02	5.678731e+01	1.177490e+00
1721000	-3.510708e+03	-9.864221e+01	1.637293e+01	2.669127e-01
1722000	-3.516711e+03	-3.513246e+01	8.514892e+00	3.089768e-01
1723000	-3.572943e+03	-1.937226e+01	7.190304e+00	9.132278e-01
1724000	-3.576391e+03	-8.205085e+01	1.364451e+01	1.448429e+00
1725000	-3.566841e+03	-1.967474e+02	4.426844e+01	9.685062e-02
1726000	-3.567862e+03	-1.205388e+02	2.049033e+01	2.166392e-01
1727000	-3.591319e+03	-2.215760e+02	5.532994e+01	2.407207e+00
1728000	-3.645939e+03	-6.591356e+01	1.167303e+01	4.896608e-01
1729000	-3.555085e+03	-9.666300e+01	1.604801e+01	2.444262e-01
1730000	-3.539111e+03	-1.672087e+02	3.291572e+01	1.402780e-01
1731000	-3.630801e+03	-6.870992e+01	1.197991e+01	7.641517e-01
1732000	-3.403161e+03	-1.191048e+02	2.019356e+01	2.129180e-01
1733000	-3.760351e+03	-3.710231e+01	8.575872e+00	1.587668e+00
1734000	-3.806408e+03	-1.201358e+01	6.722719e+00	5.641660e-02
1735000	-3.724055e+03	-9.418711e+00	6.531816e+00	2.461781e-01
1736000	-3.636580e+03	-4.937412e+01	9.831828e+00	6.133461e-01
1737000	-3.601897e+03	-1.046699e+02	1.707265e+01	2.207122e+00
1738000	-3.568984e+03	-3.630039e+01	8.625282e+00	2.292880e-01
1739000	-3.370030e+03	-3.853545e+01	8.810028e+00	4.113548e-01
1740000	-3.587112e+03	-1.021248e+02	1.682360e+01	1.097649e+00
1741000	-3.516582e+03	-1.774076e+02	3.616250e+01	9.835662e-01
1742000	-3.609832e+03	-1.280840e+02	2.205520e+01	5.402176e-01
1743000	-3.708483e+03	-3.872875e+01	8.847369e+00	1.948873e-01
1744000	-4.199081e+03	2.624462e+01	4.501256e+00	5.294437e-01
1745000	-3.454280e+03	-1.576309e+02	2.964639e+01	9.319504e-01
1746000	-3.456266e+03	-9.887004e+01	1.603557e+01	2.527205e+00
1747000	-3.545840e+03	-5.184980e+01	1.006748e+01	7.917027e-01
1748000	-3.698177e+03	-7.416163e+01	1.245146e+01	2.462432e+00
1749000	-3.658644e+03	-1.951494e+02	4.315814e+01	1.048364e+00
1750000	-3.676638e+03	-7.479990e+01	1.280183e+01	4.016375e-01
1751000	-3.514311e+03	-1.014390e+02	1.678547e+01	6.335387e-01
1752000	-3.473919e+03	-1.341797e+02	2.355030e+01	1.898269e-01
1753000	-3.495422e+03	-1.681776e+02	3.285915e+01	1.279984e+00
1754000	-3.862249e+03	3.956780e+00	5.664075e+00	6.414281e-01
1755000	-3.507748e+03	-1.347536e+02	2.336316e+01	1.548306e+00
1756000	-3.500974e+03	-1.772688e+02	3.619037e+01	7.680426e-01
1757000	-3.553247e+03	-1.524596e+02	2.831596e+01	3.015190e-01
1758000	-3.761854e+03	-3.764373e+01	8.486887e+00	3.139311e+00
1759000	-3.637328e+03	-1.151377e+02	1.913075e+01	1.542470e+00
1760000	-3.986327e+03	-2.867823e+01	7.965591e+00	3.114859e-01
1761000	-3.473623e+03	-8.949875e+01	1.484433e+01	6.853755e-01
1762000	-3.988534e+03	-2.486565e+01	7.362668e+00	4.115229e+00
1763000	-4.469027e+03	1.111473e+02	1.859625e+00	7.531383e-01
1764000	-3.851191e+03	-8.845880e+01	1.439207e+01	2.660996e+00
1765000	-3.657193e+03	-1.127844e+02	1.865899e+01	1.633381e+00
1766000	-3.565878e+03	-1.273636e+02	2.167861e+01	1.510804e+00
1767000	-3.726773e+03	-9.381173e+01	1.553332e+01	5.740053e-01
1768000	-3.730421e+03	-7.399826e+01	1.251092e+01	1.835805e+00
1769000	-3.637552e+03	-1.023715e+02	1.702068e+01	2.066272e-01
1770000	-3.540846e+03	-8.317868e+01	1.385814e+01	1.063499e+00
1771000	-3.588174e+03	-2.825674e+01	7.956032e+00	6.231818e-03
1772000	-3.711602e+03	6.192234e-01	5.895084e+00	1.182747e-01
1773000	-3.957579e+03	-3.497552e+01	8.369599e+00	1.818788e+00
1774000	-3.719996e+03	3.008945e+01	4.344617e+00	1.004751e-01
1775000	-3.499405e+03	-1.304291e+02	2.246660e+01	1.069996e+00
1776000	-3.442326e+03	-2.178388e+02	5.395223e+01	1.228510e+00
1777000	-3.513403e+03	-1.096314e+02	1.833482e+01	1.953587e-01
1778000	-3.342019e+03	-2.090170e+02	4.946966e+01	1.181913e+00
1779000	-3.987041e+03	5.980995e+01	3.187498e+00	2.270186e-01
1780000	-3.744785e+03	-4.642996e+01	9.597797e+00	5.356878e-03
1781000	-3.699392e+03	2.057064e+01	4.785957e+00	2.873179e-01
1782000	-3.984690e+03	-1.424960e+00	5.999146e+00	4.721979e-01
1783000	-3.571144e+03	-1.290729e+02	2.235966e+01	1.824643e-01
1784000	-4.395851e+03	3.763180e+01	3.990522e+00	7.550341e-01
1785000	-3.494193e+03	-1.480253e+02	2.703969e+01	4.223740e-01
1786000	-3.690787e+03	-9.136543e+01	1.517214e+01	4.223740e-01
1787000	-3.478655e+03	-8.604543e+01	1.429328e+01	9.187009e-01
1788000	-3.657107e+03	-3.867835e+01	8.827109e+00	3.665901e-01
1789000	-3.841554e+03	-2.121740e+01	7.351940e+00	6.080516e-01
1790000	-3.502115e+03	-1.790791e+02	3.706912e+01	1.873244e-01
1791000	-3.591357e+03	-1.349182e+02	2.366674e+01	4.431115e-01
1792000	-3.712102e+03	-8.452743e+01	1.401871e+01	1.290268e+00
1793000	-3.773761e+03	-8.687122e+01	1.427801e+01	1.848657e+00
1794000	-4.304175e+03	1.104202e+01	5.058882e+00	4.464526e+00
1795000	-4.222512e+03	6.622881e+01	2.981194e+00	2.523948e-01
1796000	-3.578643e+03	-1.499371e+02	2.739198e+01	1.056254e+00
1797000	-3.692605e+03	-5.472450e+01	1.039238e+01	5.847104e-01
1798000	-3.494310e+03	-1.228235e+02	2.090244e+01	5.485158e-01
1799000	-3.867481e+03	3.766762e+01	3.996748e+00	5.689312e-01
1800000	-3.659595e+03	-3.470638e+01	8.495505e+00	1.036630e-01
1801000	-3.814495e+03	-8.412643e+01	1.407108e+01	5.260577e-01
1802000	-3.584689e+03	-1.251995e+02	2.103615e+01	2.299074e+00
1803000	-3.533612e+03	-9.134063e+01	1.520616e+01	1.791342e-01
1804000	-3.593535e+03	-1.635256e+02	3.143307e+01	1.030058e+00
1805000	-3.613558e+03	-1.714674e+02	3.426709e+01	4.013464e-01
1806000	-3.527935e+03	-8.681998e+01	1.450897e+01	2.338722e-01
1807000	-3.556960e+03	-8.536652e+01	1.430126e+01	1.854511e-01
1808000	-3.654926e+03	-1.307531e+02	2.207194e+01	3.134850e+00
1809000	-3.502102e+03	-2.320272e+01	7.551522e+00	2.056170e-03
1810000	-3.472415e+03	-1.256768e+02	2.124316e+01	1.815498e+00
1811000	-3.680207e+03	-5.776804e+01	1.059887e+01	1.718836e+00
1812000	-4.637764e+03	1.108166e+02	1.869632e+00	5.676681e-01
1813000	-3.741872e+03	-3.725512e+01	8.632216e+00	1.106190e+00
1814000	-3.922747e+03	-2.041112e+01	7.255364e+00	1.080843e+00
1815000	-3.663431e+03	-7.638424e+01	1.287292e+01	1.447257e+00
1816000	-4.124423e+03	3.820864e+01	3.971268e+00	6.444375e-01
1817000	-3.640903e+03	-7.669077e+01	1.302944e+01	5.779150e-01
1818000	-3.653348e+03	-4.567128e+01	9.402646e+00	1.238262e+00
1819000	-3.618811e+03	-2.323444e+01	7.547523e+00	8.502250e-02
1820000	-3.638569e+03	-3.204889e+01	8.217408e+00	6.690790e-01
1821000	-3.784794e+03	-3.469672e+01	8.463918e+00	4.547629e-01
1822000	-3.576391e+03	-1.137263e+02	1.911642e+01	2.044997e-01
1823000	-3.508589e+03	-1.699129e+02	3.343311e+01	1.295491e+00
1824000	-4.175444e+03	9.018349e+00	5.310552e+00	1.802211e+00
1825000	-3.541775e+03	-1.591740e+02	3.026865e+01	4.187213e-01
1826000	-3.663604e+03	-3.672924e+01	8.601874e+00	9.213710e-01
1827000	-3.493262e+03	-1.779013e+02	3.638148e+01	8.757786e-01
1828000	-3.903875e+03	-3.577924e+01	8.447045e+00	1.730539e+00
1829000	-3.618295e+03	-3.089917e+01	8.152813e+00	2.834434e-01
1830000	-3.774970e+03	-9.534230e+00	6.538195e+00	2.673416e-01
1831000	-3.840514e+03	-5.055382e+01	9.879034e+00	1.328511e+00
1832000	-3.756657e+03	-1.960835e+01	7.219284e+00	7.602694e-01
1833000	-3.681326e+03	4.513774e+01	3.717438e+00	8.159503e-02
1834000	-3.608799e+03	-3.010649e+01	8.100174e+00	1.178624e-01
1835000	-3.565171e+03	-1.187104e+02	2.013294e+01	1.132605e-01
1836000	-4.462505e+03	5.405763e+01	3.345654e+00	1.314639e+00
1837000	-4.317943e+03	1.306675e+02	1.528771e+00	7.350226e-02
1838000	-3.501776e+03	-1.005889e+02	1.665282e+01	5.583656e-01
1839000	-4.042900e+03	-7.790332e+00	6.233864e+00	3.129691e+00
1840000	-3.420781e+03	-1.154299e+02	1.939571e+01	4.877213e-01
1841000	-5.864519e+03	1.953733e+02	7.729751e-01	9.126629e-01
1842000	-3.513091e+03	-1.226660e+02	2.070355e+01	1.328776e+00
1843000	-3.525542e+03	-1.736203e+02	3.469735e+01	1.313256e+00
1844000	-3.700960e+03	-8.761690e+01	1.454951e+01	7.588363e-01
1845000	-3.578897e+03	-1.625714e+02	3.121307e+01	7.721041e-01
1846000	-3.614607e+03	-9.770219e+01	1.615113e+01	6.584115e-01
1847000	-3.646629e+03	-1.282312e+02	2.185254e+01	1.593944e+00
1848000	-3.840173e+03	-8.147740e+01	1.363729e+01	9.264967e-01
1849000	-3.474246e+03	-1.334450e+02	2.326837e+01	6.394977e-01
1850000	-3.661352e+03	-3.168721e+01	8.178091e+00	7.717595e-01
1851000	-3.995985e+03	-4.779109e+01	9.329899e+00	4.110977e+00
1852000	-4.098370e+03	5.744531e+01	3.265543e+00	2.616474e-01
1853000	-4.076109e+03	1.993783e+01	4.827071e+00	9.483499e-02
1854000	-3.738502e+03	-4.602366e+01	9.416503e+00	1.447881e+00
1855000	-4.191951e+03	1.134355e+02	1.829482e+00	3.682997e-02
1856000	-3.458311e+03	-9.905510e+01	1.640292e+01	5.011081e-01
1857000	-3.595776e+03	-1.002053e+02	1.663841e+01	2.592812e-01
1858000	-3.954820e+03	-3.945816e+01	8.702279e+00	2.526174e+00
1859000	-3.697848e+03	-1.340242e+01	6.815858e+00	1.150530e-01
1860000	-3.624661e+03	-3.111597e+01	8.182922e+00	1.433417e-01
1861000	-4.066098e+03	8.308828e+01	2.500055e+00	3.381147e-01
1862000	-3.585144e+03	-1.676166e+02	3.262381e+01	1.432548e+00
1863000	-3.479991e+03	-1.102874e+02	1.840270e+01	4.897658e-01
1864000	-4.246909e+03	1.479404e+01	5.037695e+00	1.117521e+00
1865000	-3.897185e+03	2.954881e+01	4.370938e+00	5.863384e-02
1866000	-4.291075e+03	-8.461486e+00	6.412449e+00	1.071481e+00
1867000	-3.486830e+03	-1.078021e+02	1.797090e+01	3.270255e-01
1868000	-3.683622e+03	-8.589926e+01	1.431805e+01	6.038201e-01
1869000	-3.602429e+03	-1.479196e+02	2.664227e+01	1.777863e+00
1870000	-4.046900e+03	1.716097e+01	4.944027e+00	5.617355e-01
1871000	-3.451660e+03	-9.978883e+01	1.658296e+01	1.689050e-01
1872000	-4.083662e+03	5.590627e+00	5.586168e+00	3.449807e-01
1873000	-3.637625e+03	-1.501324e+02	2.761465e+01	4.521067e-01
1874000	-4.091136e+03	-4.085171e+01	8.914414e+00	1.586391e+00
1875000	-3.607579e+03	-7.707900e+01	1.314737e+01	8.936002e-02
1876000	-6.162428e+03	2.233182e+02	5.743199e-01	1.505351e+00
1877000	-3.621099e+03	-9.127551e+01	1.521366e+01	6.594011e-02
1878000	-4.040288e+03	8.733576e+00	5.334072e+00	1.660393e+00
1879000	-3.892802e+03	-5.293982e+01	9.917743e+00	3.335218e+00
1880000	-3.701679e+03	-1.766588e+01	7.114515e+00	2.316700e-01
1881000	-3.725904e+03	2.440637e+00	5.791097e+00	1.577003e-02
1882000	-4.624211e+03	1.475405e+02	1.283564e+00	8.059229e-03
1883000	-5.736968e+03	1.883277e+02	8.292659e-01	1.204397e+00
1884000	-3.855364e+03	-6.997793e+01	1.211610e+01	9.333229e-01
1885000	-3.609690e+03	-1.887543e+02	4.078047e+01	3.311552e-01
1886000	-3.299167e+03	-1.338837e+02	2.332537e+01	8.375669e-01
1887000	-4.144368e+03	2.453305e+01	4.553955e+00	1.118335e+00
1888000	-3.481905e+03	-1.535304e+02	2.863864e+01	2.523193e-01
1889000	-3.698560e+03	-9.971572e+01	1.631058e+01	1.712907e+00
1890000	-5.745600e+03	1.798677e+02	9.078107e-01	9.689993e-01
1891000	-3.859660e+03	-1.397294e+01	6.864338e+00	3.095764e-04
1892000	-5.079820e+03	8.566896e+01	2.389329e+00	2.117306e+00
1893000	-3.594072e+03	-1.327605e+02	2.302177e+01	1.002498e+00
1894000	-3.780261e+03	1.594288e+01	5.017211e+00	3.618870e-01
1895000	-6.242297e+03	2.650176e+02	3.764199e-01	3.840003e-01
1896000	-3.673220e+03	-1.153468e+02	1.931818e+01	7.968818e-01
1897000	-4.147566e+03	-4.203131e+00	6.061929e+00	2.244648e+00
1898000	-3.512448e+03	-1.936861e+02	4.287428e+01	2.469598e-01
1899000	-3.674061e+03	-4.674953e+01	9.501527e+00	1.302343e+00
1900000	-3.497826e+03	-1.524517e+02	2.812039e+01	9.785200e-01
1901000	-5.048233e+03	1.291844e+02	1.534980e+00	1.166861e+00
1902000	-3.509701e+03	-1.738629e+02	3.507792e+01	4.706159e-01
1903000	-3.966935e+03	-1.707094e+01	7.068138e+00	2.692051e-01
1904000	-4.285435e+03	1.036005e+02	2.022071e+00	2.440249e-01
1905000	-4.835181e+03	1.302336e+02	1.527723e+00	5.733155e-01
1906000	-3.547521e+03	-1.077033e+02	1.797789e+01	1.901796e-01
1907000	-3.441441e+03	-1.166645e+02	1.938279e+01	1.787592e+00
1908000	-3.567187e+03	-1.096966e+02	1.797651e+01	2.191013e+00
1909000	-3.535955e+03	-9.617131e+01	1.590169e+01	6.467306e-01
1910000	-3.586886e+03	-9.832052e+01	1.621556e+01	8.880996e-01
1911000	-3.830322e+03	-2.973534e+01	7.978910e+00	1.206881e+00
1912000	-3.537197e+03	-2.112910e+02	5.082639e+01	7.228875e-01
1913000	-3.576703e+03	-4.639390e+01	9.563916e+00	3.121673e-01
1914000	-3.829232e+03	-1.277542e+01	6.752210e+00	3.950886e-01
1915000	-3.693871e+03	-2.632153e+01	7.794417e+00	5.734521e-02
1916000	-3.675578e+03	-4.015718e+01	8.940725e+00	6.063056e-01
1917000	-3.818121e+03	-6.058853e+00	6.304546e+00	3.087871e-01
1918000	-3.763262e+03	-3.933682e+01	8.840572e+00	8.774164e-01
1919000	-3.973896e+03	7.758354e+00	5.376694e+00	1.867314e+00
1920000	-4.105790e+03	8.832653e+00	5.391661e+00	5.246507e-01
1921000	-3.565251e+03	-1.681430e+02	3.313134e+01	4.262468e-01
1922000	-5.889597e+03	1.904949e+02	8.006426e-01	2.412171e+00
1923000	-3.797647e+03	-9.780356e+01	1.572922e+01	3.343077e+00
1924000	-3.870395e+03	-4.146384e+01	8.993041e+00	1.347630e+00
1925000	-3.873591e+03	2.766902e+01	4.458939e+00	1.603809e-02
1926000	-4.270487e+03	5.926382e+01	3.204588e+00	2.580927e-01
1927000	-4.440186e+03	2.251653e+01	4.532415e+00	3.592172e+00
1928000	-3.762749e+03	-2.304511e+01	7.472815e+00	8.581365e-01
1929000	-4.059915e+03	2.470817e+00	5.728163e+00	1.040856e+00
1930000	-3.911163e+03	-6.635355e+00	6.319305e+00	6.593443e-01
1931000	-7.405924e+03	3.443176e+02	1.636864e-01	1.049501e+00
1932000	-4.868630e+03	5.907066e+01	3.132929e+00	2.629495e+00
1933000	-3.734649e+03	-1.214628e+02	2.051587e+01	1.018491e+00
1934000	-3.923578e+03	3.900546e+01	3.959959e+00	1.225256e-01
1935000	-4.605281e+03	1.345327e+02	1.463669e+00	3.924466e-01
1936000	-3.548282e+03	-5.190639e+01	1.006652e+01	8.575277e-01
1937000	-3.494559e+03	-4.707402e+01	9.537472e+00	1.260738e+00
1938000	-3.776370e+03	6.456395e+00	5.534896e+00	3.695341e-01
1939000	-6.978788e+03	2.883840e+02	2.933106e-01	9.753085e-01
1940000	-3.718890e+03	-1.593204e+01	6.997380e+00	1.032745e-01
1941000	-3.572986e+03	-1.444977e+02	2.602616e+01	6.636245e-01
1942000	-3.943906e+03	6.254446e+00	5.507605e+00	1.048722e+00
1943000	-3.466728e+03	-1.198837e+02	2.019574e+01	9.812503e-01
1944000	-3.538074e+03	-1.231865e+02	2.105488e+01	1.987210e-01
1945000	-3.581847e+03	-1.228788e+02	2.070893e+01	1.516065e+00
1946000	-3.587914e+03	-2.199660e+02	5.531395e+01	8.265888e-01
1947000	-6.639163e+03	2.565248e+02	4.058371e-01	1.650166e+00
1948000	-4.440258e+03	7.896407e+01	2.596473e+00	8.199045e-01
1949000	-3.783673e+03	-2.844614e+01	7.947804e+00	2.957860e-01
1950000	-6.254615e+03	2.101682e+02	6.500234e-01	2.760881e+00
1951000	-3.809602e+03	-9.407887e+01	1.536706e+01	1.890877e+00
1952000	-8.482105e+03	4.427582e+02	5.886457e-02	7.998260e-01
1953000	-3.772490e+03	-1.152592e+02	1.901338e+01	2.266565e+00
1954000	-3.872441e+03	-1.584511e+01	6.973468e+00	3.473494e-01
1955000	-3.762662e+03	2.732426e+01	4.456904e+00	4.048408e-01
1956000	-5.085374e+03	1.416997e+02	1.347219e+00	1.195874e+00
1957000	-3.553027e+03	-1.156951e+02	1.935104e+01	9.787261e-01
1958000	-3.767434e+03	-9.521159e+01	1.550186e+01	2.171623e+00
1959000	-6.282794e+03	2.369898e+02	5.016497e-01	8.283805e-01
1960000	-4.713073e+03	9.062551e+01	2.249243e+00	2.974986e+00
1961000	-3.622567e+03	-9.968685e+01	1.658608e+01	4.854740e-02
1962000	-3.387492e+03	-9.634707e+01	1.581784e+01	1.338409e+00
1963000	-4.503913e+03	3.243106e+01	4.138549e+00	2.444346e+00
1964000	-6.556715e+03	3.606701e+02	1.394716e-01	6.816416e-02
1965000	-3.622228e+03	-8.626730e+01	1.437839e+01	5.621187e-01
1966000	-3.564416e+03	-1.652742e+02	3.115714e+01	3.652777e+00
1967000	-4.240984e+03	2.632240e+01	4.400072e+00	2.644395e+00
1968000	-3.530388e+03	-1.080087e+02	1.789328e+01	9.569696e-01
1969000	-3.496394e+03	-1.819728e+02	3.811010e+01	3.182291e-01
1970000	-3.498697e+03	-2.017148e+02	4.606329e+01	1.069344e+00
1971000	-3.899756e+03	7.096934e+01	2.837308e+00	2.751904e-01
1972000	-3.605337e+03	-9.893128e+01	1.639775e+01	4.080452e-01
1973000	-3.735695e+03	4.584531e+01	3.686057e+00	1.909754e-01
1974000	-3.983044e+03	3.165134e+01	4.275275e+00	9.007640e-02
1975000	-3.514043e+03	-1.501406e+02	2.764602e+01	3.481505e-01
1976000	-3.465882e+03	-1.260755e+02	2.161111e+01	5.288751e-01
1977000	-4.020385e+03	-4.227179e+01	8.534499e+00	7.225545e+00
1978000	-4.650657e+03	5.831820e+01	3.195163e+00	1.487429e+00
1979000	-3.852460e+03	-7.297819e+01	1.250800e+01	8.384209e-01
1980000	-3.610161e+03	-9.209108e+01	1.521925e+01	8.457080e-01
1981000	-4.449029e+03	5.546104e+01	3.311639e+00	8.956487e-01
1982000	-3.579489e+03	-1.398727e+02	2.482369e+01	7.001122e-01
1983000	-6.006872e+03	2.386252e+02	4.894499e-01	1.557690e+00
1984000	-3.513394e+03	-1.628140e+02	3.114756e+01	1.222946e+00
1985000	-3.891612e+03	-4.336212e+01	9.090151e+00	2.205117e+00
1986000	-4.796355e+03	1.099004e+02	1.888703e+00	5.076791e-01
1987000	-3.708374e+03	-7.055758e+01	1.195441e+01	2.818897e+00
1988000	-3.645801e+03	1.706708e+01	4.950332e+00	5.326527e-01
1989000	-5.849421e+03	2.657376e+02	3.745246e-01	1.486892e-01
