# Supplementary material for: Systematics of giant neotropical fireflies and their kin (Lampyridae: Lampyrinae)
Source: PLoS One. 2026 Aug 3;21(8):e0354465. doi: 10.1371/journal.pone.0354465 (PMC13432145; doi:10.1371/journal.pone.0354465)
Supplement: S7 File — (ZIP) [file pone.0354465.s007.zip › S7/CratoBayes_not-partitioned.txt.vstat]

[ID: 2853170286]
Parameter	Mean	Variance	CredInt_Lower	CredInt_Upper	Median	PSRF	Nruns
length[1]	1.944713e-01	4.310949e-03	7.369166e-02	3.254180e-01	1.872635e-01	9.998986e-01	4
length[2]	1.371415e-02	1.838713e-04	3.428639e-07	4.064873e-02	9.559148e-03	9.998784e-01	4
length[3]	3.908381e-02	4.918540e-04	2.300325e-03	8.144479e-02	3.525564e-02	9.999033e-01	4
length[4]	1.196109e-02	1.207264e-04	3.514129e-07	3.345675e-02	8.936659e-03	9.999347e-01	4
length[5]	9.971967e-03	1.044777e-04	5.252155e-07	3.035651e-02	6.774039e-03	9.999217e-01	4
length[6]	1.279885e-02	1.339153e-04	4.333906e-07	3.596963e-02	9.595729e-03	9.999665e-01	4
length[7]	1.000002e-02	9.791045e-05	3.393872e-08	2.990436e-02	6.965941e-03	9.999344e-01	4
length[8]	1.931576e-02	2.544557e-04	4.598099e-07	5.031668e-02	1.548279e-02	9.998885e-01	4
length[9]	2.786251e-02	4.153116e-04	4.268679e-06	6.769892e-02	2.331978e-02	9.998964e-01	4
length[10]	1.289619e-02	1.665481e-04	1.155615e-06	3.858615e-02	8.947273e-03	9.998888e-01	4
length[11]	2.504857e-02	2.322603e-04	2.297427e-03	5.522856e-02	2.202374e-02	9.999472e-01	4
length[12]	1.586297e-02	1.491450e-04	2.134649e-05	3.948192e-02	1.298719e-02	9.999315e-01	4
length[13]	2.036315e-02	2.559936e-04	7.342591e-06	5.165517e-02	1.671774e-02	9.999359e-01	4
length[14]	7.906077e-03	6.436119e-05	3.888858e-07	2.398320e-02	5.388895e-03	1.000071e+00	4
length[15]	7.926174e-03	6.742104e-05	1.661694e-06	2.430375e-02	5.303960e-03	9.999095e-01	4
length[16]	2.384427e-02	2.471069e-04	2.763544e-04	5.385890e-02	2.068521e-02	9.999714e-01	4
length[17]	3.269458e-02	4.250078e-04	1.025404e-04	7.140761e-02	2.895763e-02	1.000015e+00	4
length[18]	1.194538e-02	1.399945e-04	5.108757e-08	3.577512e-02	8.228852e-03	9.999659e-01	4
length[19]	1.667675e-02	2.473871e-04	2.152480e-06	4.760181e-02	1.214746e-02	9.999309e-01	4
length[20]	1.584399e-02	1.651810e-04	5.781251e-06	4.019367e-02	1.267271e-02	9.999167e-01	4
length[21]	1.845251e-02	2.076173e-04	1.998812e-06	4.630419e-02	1.516308e-02	9.999167e-01	4
length[22]	1.279393e-02	1.465975e-04	2.101871e-07	3.659679e-02	9.290447e-03	1.000053e+00	4
length[23]	3.503512e-02	7.046663e-04	3.841743e-06	8.584996e-02	2.946504e-02	9.999992e-01	4
length[24]	2.499503e-02	2.446894e-04	1.643929e-03	5.596536e-02	2.168308e-02	9.999096e-01	4
length[25]	8.932346e-03	8.421167e-05	2.169051e-07	2.723182e-02	6.140008e-03	9.998861e-01	4
length[26]	1.964434e-02	3.078887e-04	2.391129e-06	5.428653e-02	1.493033e-02	9.998919e-01	4
length[27]	7.768469e-02	1.358240e-03	9.723520e-03	1.490169e-01	7.379679e-02	9.998964e-01	4
length[28]	7.635304e-02	1.083020e-03	2.037867e-02	1.418181e-01	7.156192e-02	9.999380e-01	4
length[29]	8.112440e-02	1.597565e-03	3.397628e-03	1.547235e-01	7.710274e-02	9.999063e-01	4
length[30]	1.707721e-02	1.830545e-04	3.647527e-06	4.319239e-02	1.384617e-02	9.998839e-01	4
length[31]	2.405929e-02	2.548355e-04	3.409521e-04	5.522526e-02	2.074517e-02	9.998774e-01	4
length[32]	2.001892e-02	3.905960e-04	9.835453e-07	5.948902e-02	1.403935e-02	9.999172e-01	4
length[33]	2.526427e-02	3.568698e-04	2.723347e-06	6.165294e-02	2.120532e-02	9.999407e-01	4
length[34]	2.578571e-02	3.082261e-04	6.099431e-06	5.947051e-02	2.235329e-02	9.999209e-01	4
length[35]	1.274167e-02	1.636840e-04	1.272151e-08	3.802180e-02	8.810436e-03	9.998708e-01	4
length[36]	1.372735e-02	1.620339e-04	1.318276e-07	3.835604e-02	1.014893e-02	9.999839e-01	4
length[37]	1.407024e-02	1.667411e-04	8.922789e-08	3.932086e-02	1.043804e-02	1.000022e+00	4
length[38]	1.210626e-02	1.182368e-04	3.147401e-07	3.382464e-02	9.140277e-03	9.999062e-01	4
length[39]	1.220827e-02	1.252508e-04	1.403873e-06	3.363017e-02	9.127496e-03	9.999229e-01	4
length[40]	2.246388e-02	4.258345e-04	2.484132e-06	6.420770e-02	1.659455e-02	9.999034e-01	4
length[41]	1.804062e-02	1.960478e-04	2.895915e-06	4.495878e-02	1.468173e-02	9.998910e-01	4
length[42]	4.449126e-02	4.734072e-04	9.360347e-03	8.851005e-02	4.098006e-02	9.999532e-01	4
length[43]	7.439056e-03	5.693966e-05	3.642880e-07	2.287594e-02	5.024781e-03	1.000001e+00	4
length[44]	1.983089e-02	1.826897e-04	4.717372e-06	4.569124e-02	1.706188e-02	9.999709e-01	4
length[45]	7.446693e-03	5.952349e-05	1.830271e-07	2.283600e-02	5.049531e-03	9.998820e-01	4
length[46]	3.807996e-02	4.464527e-04	4.370919e-03	8.071037e-02	3.436752e-02	9.999088e-01	4
length[47]	1.137834e-02	1.356032e-04	2.872512e-07	3.429963e-02	7.771861e-03	9.999435e-01	4
length[48]	4.505771e-02	5.038048e-04	8.205983e-03	8.965632e-02	4.138070e-02	9.999106e-01	4
length[49]	3.441774e-02	4.135393e-04	2.926023e-04	7.257513e-02	3.099909e-02	1.000008e+00	4
length[50]	1.694933e-01	4.850887e-03	6.106760e-03	2.868700e-01	1.702915e-01	9.998968e-01	4
length[51]	1.243956e-01	2.056079e-03	4.595095e-02	2.153537e-01	1.183072e-01	9.998841e-01	4
length[52]	1.973571e-01	4.224367e-03	8.091927e-02	3.265451e-01	1.899941e-01	9.998999e-01	4
length[53]	1.057815e-01	1.705177e-03	3.414290e-02	1.896322e-01	1.009539e-01	9.998936e-01	4
length[54]	2.027281e-01	5.056838e-03	7.597450e-02	3.452403e-01	1.946972e-01	9.999070e-01	4
length[55]	6.319671e-02	7.463630e-04	1.547502e-02	1.167954e-01	5.937224e-02	9.998933e-01	4
length[56]	9.666293e-02	1.753003e-03	2.287943e-02	1.794043e-01	9.054652e-02	9.999057e-01	4
length[57]	1.853547e-01	4.774345e-03	6.154059e-02	3.236465e-01	1.776213e-01	9.999644e-01	4
length[58]	7.386930e-02	1.309669e-03	1.253192e-02	1.458845e-01	6.828903e-02	9.999002e-01	4
length[59]	4.579208e-02	5.208768e-04	8.557976e-03	9.099272e-02	4.171499e-02	9.998886e-01	4
length[60]	1.456519e-01	3.968582e-03	3.684523e-02	2.736778e-01	1.371475e-01	9.999019e-01	4
length[61]	1.157900e-01	3.300691e-03	2.059530e-02	2.308724e-01	1.072052e-01	9.999005e-01	4
length[62]	1.065021e-01	2.637051e-03	1.862772e-02	2.078592e-01	9.931535e-02	9.999796e-01	4
length[63]	1.016983e-01	2.906004e-03	1.151191e-02	2.076521e-01	9.328815e-02	9.999288e-01	4
length[64]	3.773720e-02	4.224267e-04	4.376890e-03	7.855686e-02	3.430598e-02	9.998836e-01	4
length[65]	9.258437e-02	2.776249e-03	8.736739e-03	1.970830e-01	8.239613e-02	1.000064e+00	4
length[66]	9.247064e-02	2.456834e-03	4.770289e-05	1.827994e-01	8.703636e-02	1.000027e+00	4
length[67]	6.573091e-02	1.481575e-03	5.013483e-03	1.407966e-01	5.947614e-02	9.999239e-01	4
length[68]	5.966492e-02	8.892232e-04	3.436236e-04	1.132992e-01	5.663149e-02	1.000031e+00	4
length[69]	1.033508e-01	2.151966e-03	2.339078e-02	1.940610e-01	9.655466e-02	1.000070e+00	4
length[70]	4.315256e-02	7.216894e-04	5.581728e-06	9.324863e-02	3.946077e-02	9.999337e-01	4
length[71]	2.395994e-02	2.812227e-04	2.076192e-05	5.591207e-02	2.044225e-02	9.999563e-01	4
length[72]	6.257757e-02	8.872535e-04	1.117031e-02	1.208787e-01	5.804982e-02	9.998840e-01	4
length[73]	1.157891e-01	2.385978e-03	2.950132e-02	2.139046e-01	1.106293e-01	9.998870e-01	4
length[74]	9.000809e-02	2.067263e-03	1.420792e-02	1.830078e-01	8.399302e-02	9.999259e-01	4
length[75]	7.222453e-02	3.029398e-03	9.094803e-06	1.799557e-01	5.828417e-02	1.000144e+00	4
length[76]	4.793178e-02	1.022251e-03	8.961691e-06	1.077089e-01	4.204257e-02	9.998595e-01	4
length[77]	2.758007e-02	3.696403e-04	1.118294e-06	6.416952e-02	2.360369e-02	1.000023e+00	4
length[78]	4.299406e-02	5.986712e-04	2.662849e-03	9.019694e-02	3.915993e-02	9.998851e-01	4
length[79]	3.334886e-02	3.877393e-04	1.587887e-03	7.053897e-02	2.979987e-02	9.998563e-01	4
length[80]	3.562689e-02	4.213132e-04	2.781180e-03	7.659527e-02	3.220854e-02	9.998567e-01	4
length[81]	4.151281e-02	5.114238e-04	2.549482e-03	8.570861e-02	3.791170e-02	9.998092e-01	4
length[82]	3.050934e-02	5.432197e-04	6.891317e-07	7.445952e-02	2.616896e-02	9.998790e-01	4
length[83]	2.052049e-02	2.087238e-04	3.133095e-05	4.790505e-02	1.732909e-02	9.999635e-01	4
length[84]	2.703503e-02	2.975554e-04	5.065710e-04	6.050307e-02	2.362544e-02	9.998922e-01	4
length[85]	2.392783e-02	2.903347e-04	1.786422e-05	5.648346e-02	2.033970e-02	9.999423e-01	4
length[86]	4.072427e-02	5.052217e-04	1.969546e-03	8.340207e-02	3.738803e-02	9.998587e-01	4
length[87]	3.325149e-02	3.834313e-04	1.546378e-03	7.019194e-02	3.000081e-02	9.998424e-01	4
length[88]	2.466485e-02	3.546981e-04	9.455243e-06	6.147374e-02	2.040335e-02	9.997681e-01	4
length[89]	3.350833e-02	5.107025e-04	6.398712e-06	7.682411e-02	2.912474e-02	9.997768e-01	4
length[90]	2.874284e-02	4.059072e-04	2.192729e-05	6.733863e-02	2.522047e-02	9.998996e-01	4
length[91]	1.242620e-02	1.304032e-04	8.796543e-07	3.520756e-02	9.237749e-03	9.997730e-01	4
length[92]	2.123221e-02	2.742454e-04	9.159368e-07	5.370860e-02	1.726240e-02	9.998202e-01	4
length[93]	1.997807e-02	2.081984e-04	1.743591e-05	4.729363e-02	1.698581e-02	9.998031e-01	4
length[94]	5.014121e-02	1.124097e-03	1.430884e-04	1.131287e-01	4.363140e-02	9.997102e-01	4
length[95]	1.571124e-02	1.425135e-04	3.036138e-06	3.857088e-02	1.279915e-02	9.997811e-01	4
length[96]	3.226420e-02	4.234411e-04	5.315011e-05	7.034990e-02	2.845127e-02	9.999536e-01	4
length[97]	1.524494e-02	1.442983e-04	2.309005e-05	3.825465e-02	1.226924e-02	1.000408e+00	4
length[98]	2.201069e-02	3.247978e-04	7.897620e-06	5.692127e-02	1.755360e-02	9.997381e-01	4
length[99]	5.913401e-02	2.000258e-03	7.518180e-06	1.454992e-01	4.986787e-02	9.997587e-01	4
length[100]	2.040828e-02	2.678796e-04	2.502798e-06	5.227255e-02	1.634824e-02	9.997153e-01	4
length[101]	2.124905e-02	2.900867e-04	2.480539e-06	5.354181e-02	1.719357e-02	1.000043e+00	4
length[102]	5.526727e-02	1.619446e-03	1.780558e-05	1.330172e-01	4.636128e-02	9.997505e-01	4
length[103]	3.925982e-02	5.299928e-04	9.432249e-04	8.280156e-02	3.537549e-02	9.998475e-01	4
length[104]	4.743972e-02	8.127629e-04	1.060393e-04	9.880955e-02	4.303931e-02	9.997063e-01	4
length[105]	1.832184e-02	2.194821e-04	7.235913e-06	4.698497e-02	1.470639e-02	9.997580e-01	4
length[106]	5.007754e-02	1.589484e-03	6.791536e-07	1.268641e-01	4.070997e-02	9.997075e-01	4
length[107]	7.552821e-03	5.799453e-05	4.007232e-07	2.262547e-02	5.106024e-03	9.999014e-01	4
length[108]	7.583483e-03	5.891331e-05	1.021666e-06	2.331224e-02	5.243674e-03	1.000089e+00	4
length[109]	2.340099e-02	2.446767e-04	6.323969e-05	5.327093e-02	2.014781e-02	9.996990e-01	4
length[110]	4.200044e-02	8.904264e-04	4.153370e-05	9.759769e-02	3.573655e-02	9.997650e-01	4
length[111]	2.634009e-02	3.684991e-04	4.952960e-05	6.292972e-02	2.243147e-02	1.000462e+00	4
length[112]	2.015357e-02	2.004143e-04	2.729015e-04	4.740511e-02	1.718561e-02	9.998814e-01	4
length[113]	8.320848e-02	1.880029e-03	1.015771e-02	1.695452e-01	7.685642e-02	9.993496e-01	4
length[114]	4.130806e-02	1.217262e-03	1.731485e-05	1.098108e-01	3.220687e-02	9.996348e-01	4
length[115]	1.258036e-01	3.288633e-03	2.670059e-02	2.357700e-01	1.195769e-01	9.993586e-01	4
length[116]	2.881796e-02	5.448479e-04	4.450717e-06	7.477836e-02	2.336545e-02	9.993191e-01	4
length[117]	5.632362e-02	2.033928e-03	2.856071e-05	1.397528e-01	4.573758e-02	9.995559e-01	4
length[118]	1.772159e-02	2.052934e-04	2.034987e-06	4.544913e-02	1.461898e-02	9.993308e-01	4
length[119]	4.583146e-02	1.484619e-03	8.043305e-06	1.189919e-01	3.569009e-02	1.000693e+00	4
length[120]	1.260164e-02	1.530843e-04	5.502979e-06	3.726452e-02	8.883112e-03	9.992581e-01	4
length[121]	4.805868e-02	8.873334e-04	6.256432e-05	1.009446e-01	4.372755e-02	9.995796e-01	4
length[122]	1.663539e-02	2.358788e-04	2.544003e-06	4.641805e-02	1.241083e-02	9.993286e-01	4
length[123]	2.212173e-02	3.790583e-04	1.396419e-05	5.787697e-02	1.684789e-02	9.992025e-01	4
length[124]	2.109073e-02	3.318910e-04	8.738334e-06	5.671679e-02	1.632780e-02	1.000389e+00	4
length[125]	2.063262e-02	3.575594e-04	1.168850e-05	5.619785e-02	1.559498e-02	9.991542e-01	4
length[126]	2.127081e-02	2.168625e-04	1.425314e-05	5.082612e-02	1.802133e-02	9.992465e-01	4
length[127]	8.309357e-02	2.078552e-03	3.970024e-04	1.645374e-01	7.615546e-02	1.000080e+00	4
length[128]	3.748895e-02	1.182646e-03	3.041977e-05	1.055296e-01	2.812260e-02	9.991392e-01	4
length[129]	1.555085e-02	1.650258e-04	4.053036e-06	4.115456e-02	1.227953e-02	9.992918e-01	4
length[130]	1.897900e-02	3.062037e-04	1.440190e-05	5.550187e-02	1.403633e-02	9.992684e-01	4
length[131]	2.922787e-02	4.375445e-04	7.035609e-05	7.121213e-02	2.472715e-02	9.989175e-01	4
length[132]	1.098036e-02	1.247265e-04	2.201003e-06	3.368305e-02	7.351980e-03	9.995785e-01	4
length[133]	1.316621e-02	1.650733e-04	2.736211e-06	3.955546e-02	9.374624e-03	9.993255e-01	4
length[134]	6.294226e-02	8.423765e-04	1.583049e-02	1.208024e-01	5.941392e-02	9.990963e-01	4
length[135]	4.414167e-02	5.018598e-04	7.131191e-03	8.828002e-02	3.997320e-02	9.994931e-01	4
length[136]	3.780553e-02	1.130124e-03	4.939587e-05	1.021047e-01	2.834385e-02	9.991937e-01	4
length[137]	1.700170e-02	2.035499e-04	1.279242e-05	4.372022e-02	1.347172e-02	9.997956e-01	4
length[138]	4.108106e-02	5.352789e-04	7.723971e-04	8.536963e-02	3.723992e-02	9.991504e-01	4
