# Supplementary material for: Systematics of giant neotropical fireflies and their kin (Lampyridae: Lampyrinae)
Source: PLoS One. 2026 Aug 3;21(8):e0354465. doi: 10.1371/journal.pone.0354465 (PMC13432145; doi:10.1371/journal.pone.0354465)
Supplement: S7 File — (ZIP) [file pone.0354465.s007.zip › S7/CratoBayes_not-partitioned.txt.tstat]

[ID: 2853170286]
ID	#obs	Probability(=s)	Stddev(s)	Min(s)	Max(s)	Nruns
51		15004	1.000000e+00	0.000000e+00	1.000000e+00	1.000000e+00	4
52		15004	1.000000e+00	0.000000e+00	1.000000e+00	1.000000e+00	4
53		15003	9.999334e-01	1.332978e-04	9.997334e-01	1.000000e+00	4
54		15003	9.999334e-01	1.332978e-04	9.997334e-01	1.000000e+00	4
55		15002	9.998667e-01	2.665956e-04	9.994668e-01	1.000000e+00	4
56		14989	9.990003e-01	5.911372e-04	9.981338e-01	9.994668e-01	4
57		14985	9.987337e-01	7.341470e-04	9.978672e-01	9.994668e-01	4
58		14967	9.975340e-01	9.073393e-04	9.962677e-01	9.984004e-01	4
59		14947	9.962010e-01	9.073393e-04	9.949347e-01	9.970674e-01	4
60		14907	9.935351e-01	2.147984e-03	9.914689e-01	9.965343e-01	4
61		14866	9.908025e-01	1.720867e-03	9.888030e-01	9.928019e-01	4
62		14844	9.893362e-01	1.643405e-03	9.874700e-01	9.914689e-01	4
63		14786	9.854705e-01	2.277794e-03	9.821381e-01	9.869368e-01	4
64		14758	9.836044e-01	3.051326e-03	9.794721e-01	9.866702e-01	4
65		14536	9.688083e-01	1.910085e-03	9.669421e-01	9.714743e-01	4
66		14413	9.606105e-01	4.393438e-03	9.565449e-01	9.645428e-01	4
67		13851	9.231538e-01	2.597312e-03	9.200213e-01	9.258864e-01	4
68		13330	8.884298e-01	1.336616e-02	8.707011e-01	9.024260e-01	4
69		13237	8.822314e-01	1.976931e-02	8.576380e-01	9.050920e-01	4
70		12976	8.648360e-01	1.029533e-02	8.525726e-01	8.770994e-01	4
71		12970	8.644362e-01	5.491696e-03	8.563050e-01	8.683018e-01	4
72		12196	8.128499e-01	8.644167e-03	8.043188e-01	8.243135e-01	4
73		12158	8.103172e-01	1.241794e-02	7.925886e-01	8.208478e-01	4
74		11745	7.827913e-01	7.632196e-03	7.723274e-01	7.888563e-01	4
75		11672	7.779259e-01	1.022838e-02	7.640629e-01	7.875233e-01	4
76		11632	7.752599e-01	6.145206e-03	7.691282e-01	7.837910e-01	4
77		11565	7.707945e-01	4.057015e-03	7.651293e-01	7.747267e-01	4
78		11538	7.689949e-01	8.515771e-03	7.584644e-01	7.792589e-01	4
79		11072	7.379366e-01	4.066493e-03	7.328712e-01	7.427353e-01	4
80		9841	6.558918e-01	7.740077e-03	6.451613e-01	6.616902e-01	4
81		9762	6.506265e-01	2.142794e-02	6.203679e-01	6.659557e-01	4
82		9745	6.494935e-01	5.994450e-03	6.419621e-01	6.566249e-01	4
83		9677	6.449613e-01	1.059333e-02	6.363636e-01	6.598240e-01	4
84		9579	6.384298e-01	8.861713e-03	6.278326e-01	6.494268e-01	4
85		9313	6.207011e-01	2.298849e-02	5.883764e-01	6.422287e-01	4
86		8187	5.456545e-01	2.306976e-02	5.153292e-01	5.649160e-01	4
87		8142	5.426553e-01	7.221083e-03	5.337243e-01	5.510531e-01	4
88		8099	5.397894e-01	6.607323e-03	5.326580e-01	5.486537e-01	4
89		7979	5.317915e-01	7.305481e-03	5.249267e-01	5.414556e-01	4
90		7621	5.079312e-01	6.912233e-03	4.982671e-01	5.142629e-01	4
91		7369	4.911357e-01	8.751417e-03	4.782725e-01	4.974673e-01	4
92		7131	4.752733e-01	1.678970e-02	4.574780e-01	4.980005e-01	4
93		7028	4.684084e-01	1.124136e-02	4.529459e-01	4.793388e-01	4
94		6313	4.207545e-01	4.700834e-03	4.153559e-01	4.249533e-01	4
95		6043	4.027593e-01	3.409749e-03	3.988270e-01	4.070914e-01	4
96		5793	3.860970e-01	9.997334e-03	3.764330e-01	3.990936e-01	4
97		5768	3.844308e-01	4.693899e-03	3.774993e-01	3.878966e-01	4
98		5554	3.701680e-01	9.125464e-03	3.631032e-01	3.833644e-01	4
99		5251	3.499733e-01	2.398126e-03	3.465742e-01	3.519062e-01	4
100		5148	3.431085e-01	5.081659e-03	3.369768e-01	3.492402e-01	4
101		5120	3.412423e-01	8.914025e-03	3.361770e-01	3.545721e-01	4
102		4939	3.291789e-01	1.352628e-02	3.092509e-01	3.385764e-01	4
103		4891	3.259797e-01	1.387727e-02	3.068515e-01	3.372434e-01	4
104		4718	3.144495e-01	7.405729e-03	3.036524e-01	3.201813e-01	4
105		4457	2.970541e-01	6.836414e-03	2.903226e-01	3.065849e-01	4
106		4251	2.833244e-01	6.029914e-03	2.764596e-01	2.905892e-01	4
107		3855	2.569315e-01	7.134857e-03	2.508664e-01	2.660624e-01	4
108		3779	2.518662e-01	5.711101e-03	2.434018e-01	2.556652e-01	4
109		3316	2.210077e-01	5.020687e-03	2.146094e-01	2.268728e-01	4
110		3194	2.128766e-01	5.351869e-03	2.087443e-01	2.207411e-01	4
111		3082	2.054119e-01	6.204674e-03	1.986137e-01	2.116769e-01	4
112		2884	1.922154e-01	7.043372e-03	1.844841e-01	2.012797e-01	4
113		2767	1.844175e-01	1.247860e-02	1.754199e-01	2.026126e-01	4
114		2747	1.830845e-01	2.686978e-03	1.794188e-01	1.858171e-01	4
115		2729	1.818848e-01	8.859040e-03	1.700880e-01	1.914156e-01	4
116		2712	1.807518e-01	6.357433e-03	1.743535e-01	1.882165e-01	4
117		2688	1.791522e-01	6.214213e-03	1.716875e-01	1.868835e-01	4
118		2530	1.686217e-01	6.348110e-03	1.604905e-01	1.756865e-01	4
119		2530	1.686217e-01	7.629479e-03	1.610237e-01	1.788856e-01	4
120		2347	1.564250e-01	8.645195e-03	1.439616e-01	1.639563e-01	4
121		2209	1.472274e-01	7.822282e-03	1.367635e-01	1.554252e-01	4
122		2193	1.461610e-01	2.615491e-03	1.434284e-01	1.495601e-01	4
123		2171	1.446947e-01	5.789381e-03	1.391629e-01	1.519595e-01	4
124		2108	1.404959e-01	6.122031e-03	1.362303e-01	1.495601e-01	4
125		2089	1.392295e-01	7.350741e-03	1.311650e-01	1.471608e-01	4
126		2065	1.376300e-01	4.755948e-03	1.308984e-01	1.420954e-01	4
127		2038	1.358304e-01	9.583854e-03	1.279659e-01	1.495601e-01	4
128		1928	1.284991e-01	5.613298e-03	1.210344e-01	1.346308e-01	4
129		1881	1.253666e-01	2.651476e-03	1.215676e-01	1.274327e-01	4
130		1839	1.225673e-01	2.080755e-03	1.207678e-01	1.255665e-01	4
131		1812	1.207678e-01	9.165616e-03	1.079712e-01	1.284991e-01	4
132		1796	1.197014e-01	2.209154e-03	1.181018e-01	1.229006e-01	4
133		1757	1.171021e-01	1.975627e-03	1.143695e-01	1.189016e-01	4
134		1742	1.161024e-01	1.940418e-02	9.357505e-02	1.402293e-01	4
135		1661	1.107038e-01	1.838205e-02	8.984271e-02	1.338310e-01	4
136		1635	1.089709e-01	8.936256e-03	9.970674e-02	1.210344e-01	4
137		1565	1.043055e-01	4.815354e-03	9.757398e-02	1.087710e-01	4
138		1489	9.924020e-02	1.768579e-02	8.024527e-02	1.223674e-01	4
