# Supplementary material for: Systematics of giant neotropical fireflies and their kin (Lampyridae: Lampyrinae)
Source: PLoS One. 2026 Aug 3;21(8):e0354465. doi: 10.1371/journal.pone.0354465 (PMC13432145; doi:10.1371/journal.pone.0354465)
Supplement: S7 File — (ZIP) [file pone.0354465.s007.zip › S7/CratoBayes_not-partitioned.txt.run4.t]

#NEXUS
[ID: 2853170286]
[Param: tree]
begin trees;
   translate
       1 Cladodes_flabellatus,
       2 Photinus_pyralis,
       3 Photinus_corruscus,
       4 Aspisoma_lineatum,
       5 Aspisoma_laetum,
       6 Aspisoma_sticticum,
       7 Aspisoma_maculatum,
       8 Aspisoma_physonotum,
       9 Aspisoma_buyssoni,
      10 Aspisoma_ignitum,
      11 Pyractomena_lucifera,
      12 Pyractomena_cf_ecostata,
      13 Pyractomena_borealis,
      14 Aspisomoides_bilineatum,
      15 Aspisomoides_costatum,
      16 Aspisoma_pulchellum,
      17 Aspisoma_gentile,
      18 Aspisoma_lepidum,
      19 Aspisoma_aelianum,
      20 Aspisoma_nigrum,
      21 Micronaspis_floridana,
      22 Micronaspis_gabrielae,
      23 Tenaspis_angularis,
      24 Tenaspis_sinuosa,
      25 Tenaspis_chamelensis,
      26 Lampyris_noctiluca,
      27 Pleotomus_pallens,
      28 Microphotus_octhartus,
      29 Pleotomodes_knulli,
      30 Bituca_beskei,
      31 Bituca_miltoni,
      32 Lucernuta_savignii,
      33 Lychnacris_flabellata,
      34 Lucio_pictum,
      35 Lamprocera_diluta,
      36 Nyctocera_fuscipennis,
      37 Nyctocera_fasciata,
      38 Nyctocera_discorufa,
      39 Nyctocera_blattina,
      40 Cratomorphus_picipennis,
      41 Cratomorphus_distinctus,
      42 Cratomorphus_leoneli,
      43 Cratomorphus_splendidus,
      44 Cratomorphus_diaphanus,
      45 Cratomorphus_albomarginatus,
      46 Cratomorphus_bifenestratus,
      47 Cratomorphus_cossyphinus,
      48 Cratomorphus_signativentris,
      49 Cratomorphus_dorsalis,
      50 Erythrolychnia_bipartita;
   tree gen.0 = [&U] (22:2.000000e-02,((48:2.000000e-02,(28:2.000000e-02,(43:2.000000e-02,4:2.000000e-02):2.000000e-02):2.000000e-02):2.000000e-02,(32:2.000000e-02,(19:2.000000e-02,(26:2.000000e-02,(35:2.000000e-02,((18:2.000000e-02,(((46:2.000000e-02,40:2.000000e-02):2.000000e-02,24:2.000000e-02):2.000000e-02,7:2.000000e-02):2.000000e-02):2.000000e-02,(((23:2.000000e-02,13:2.000000e-02):2.000000e-02,6:2.000000e-02):2.000000e-02,((((16:2.000000e-02,((34:2.000000e-02,((49:2.000000e-02,42:2.000000e-02):2.000000e-02,(33:2.000000e-02,27:2.000000e-02):2.000000e-02):2.000000e-02):2.000000e-02,14:2.000000e-02):2.000000e-02):2.000000e-02,((29:2.000000e-02,11:2.000000e-02):2.000000e-02,((21:2.000000e-02,20:2.000000e-02):2.000000e-02,((50:2.000000e-02,9:2.000000e-02):2.000000e-02,(31:2.000000e-02,(45:2.000000e-02,(15:2.000000e-02,((39:2.000000e-02,25:2.000000e-02):2.000000e-02,8:2.000000e-02):2.000000e-02):2.000000e-02):2.000000e-02):2.000000e-02):2.000000e-02):2.000000e-02):2.000000e-02):2.000000e-02,(44:2.000000e-02,((17:2.000000e-02,12:2.000000e-02):2.000000e-02,((37:2.000000e-02,30:2.000000e-02):2.000000e-02,(41:2.000000e-02,(10:2.000000e-02,((38:2.000000e-02,(47:2.000000e-02,(36:2.000000e-02,5:2.000000e-02):2.000000e-02):2.000000e-02):2.000000e-02,2:2.000000e-02):2.000000e-02):2.000000e-02):2.000000e-02):2.000000e-02):2.000000e-02):2.000000e-02):2.000000e-02,3:2.000000e-02):2.000000e-02):2.000000e-02):2.000000e-02):2.000000e-02):2.000000e-02):2.000000e-02):2.000000e-02):2.000000e-02,1:2.000000e-02);
   tree gen.2000 = [&U] ((2:1.473314e-02,3:2.610915e-02):9.025086e-02,(((32:1.903576e-01,((31:6.091670e-05,30:2.653207e-02):6.974009e-02,(((23:1.608418e-02,(25:1.811696e-02,24:1.832488e-02):2.484889e-02):7.656273e-02,(33:1.408469e-02,((34:7.446959e-03,35:3.217426e-02):5.509034e-03,((36:1.366868e-02,(38:1.417767e-02,39:3.481963e-02):4.744504e-02):1.755115e-02,37:4.957774e-02):2.751885e-01):1.800098e-01):1.712172e-01):1.486050e-01,(((28:1.081995e-01,27:1.034099e-01):3.002612e-02,26:1.140795e-02):7.182986e-02,29:2.457668e-02):1.644637e-01):2.665801e-02):6.481853e-02):4.892151e-02,((((44:2.188471e-05,(43:7.567696e-03,45:2.940200e-02):1.019930e-02):5.638495e-02,46:3.706160e-02):5.148670e-02,(((42:4.391308e-02,40:4.797077e-02):1.889310e-02,41:2.949752e-02):6.127967e-02,(47:1.242933e-02,(49:2.630673e-02,48:3.737703e-02):1.775526e-02):2.666275e-02):1.053717e-02):7.410286e-02,50:1.193808e-01):1.813571e-01):6.257165e-02,(((22:1.171440e-02,21:3.822592e-02):2.263166e-02,(((((((((7:3.072188e-02,4:1.215226e-03):3.240949e-02,6:1.819231e-02):1.771888e-02,5:7.522078e-03):4.570137e-02,8:3.319124e-02):2.175136e-02,9:3.650953e-02):4.577957e-02,10:2.229440e-03):1.222866e-02,18:4.082850e-02):4.405660e-02,17:1.582200e-03):6.831898e-02,(19:2.747708e-02,(16:4.425813e-02,20:6.956775e-03):3.337350e-02):3.474640e-02):1.459504e-01):1.138341e-02,((14:8.920433e-03,15:1.998113e-02):1.629236e-02,(13:1.038826e-01,(12:8.491092e-03,11:3.546375e-02):1.339906e-02):1.223820e-01):1.100078e-01):3.064290e-02):3.218306e-02,1:7.513499e-02);
   tree gen.4000 = [&U] ((2:3.395385e-02,3:1.935818e-02):9.780522e-03,(((31:3.768598e-02,30:2.240507e-02):1.167183e-01,(((28:9.889716e-02,(26:6.565874e-02,29:7.152424e-02):1.827331e-02):1.880708e-02,27:1.328134e-01):2.080433e-01,(((33:5.029210e-03,((34:1.156448e-02,(35:1.048908e-02,((38:6.798036e-03,39:2.912382e-02):4.302061e-02,(37:1.908471e-02,36:3.124986e-04):2.463118e-02):1.426286e-01):6.996910e-03):1.494239e-01,(23:1.075717e-02,(25:1.406008e-02,24:2.102077e-02):5.079343e-02):2.712849e-01):3.005368e-02):1.380937e-01,32:2.425181e-02):7.310994e-02,(((41:1.705496e-02,42:6.694391e-02):5.064586e-02,(((47:2.057684e-02,(49:7.876512e-02,48:2.983199e-02):2.183838e-02):4.572436e-02,(50:2.174129e-01,46:3.928004e-02):1.051427e-02):2.842204e-03,(44:9.287555e-03,(45:5.028512e-03,43:8.350080e-03):1.984641e-02):7.233765e-02):2.892749e-02):5.099310e-02,40:4.024900e-02):2.533637e-01):4.810952e-02):2.496323e-02):1.849135e-01,((22:1.646177e-02,21:1.019762e-02):6.472541e-02,(((16:3.366632e-02,20:7.876121e-03):5.634466e-02,((((((7:1.187265e-02,((6:5.976796e-03,(8:3.260112e-02,5:1.720289e-02):2.486998e-02):9.383040e-03,4:1.339870e-02):1.010858e-02):2.768690e-02,9:8.063340e-03):3.528038e-02,10:2.087143e-03):5.461742e-02,18:4.255421e-02):1.619182e-03,17:4.987032e-03):3.643680e-02,19:1.836447e-02):3.255107e-02):7.322871e-02,((14:3.668458e-02,15:2.084919e-03):1.117336e-01,(13:3.571006e-02,(12:2.368011e-02,11:5.397055e-02):1.345399e-02):7.409197e-02):1.403043e-01):6.256398e-02):1.419224e-01):8.412396e-02,1:1.217065e-01);
   tree gen.6000 = [&U] ((2:8.700341e-03,3:2.605896e-02):2.073887e-02,((((((25:2.423437e-03,24:3.248257e-02):4.357781e-04,23:4.200353e-02):2.080642e-01,(31:5.463869e-02,30:1.814634e-02):6.207400e-02):9.224174e-02,(32:1.498656e-02,(33:3.671151e-02,((34:1.896983e-02,35:2.640214e-02):3.722911e-02,(37:1.125459e-03,(36:3.140215e-02,(39:8.611546e-03,38:1.239260e-03):2.369518e-02):2.409831e-02):7.982906e-02):9.794983e-02):9.558927e-02):1.010289e-01):5.684541e-02,((50:2.860999e-02,(((41:1.587837e-02,42:4.529286e-02):2.564334e-02,40:1.920353e-02):5.142225e-02,((44:7.607810e-03,(45:1.421897e-02,43:5.677575e-03):1.720493e-02):3.597749e-02,(((49:6.751617e-02,48:2.773732e-02):1.183112e-02,47:6.566711e-03):6.271165e-02,46:3.324903e-02):4.427942e-03):2.264550e-02):2.553433e-01):9.917427e-02,(((26:9.278425e-03,29:1.240153e-01):2.870284e-02,28:7.869008e-02):6.757874e-02,27:2.517934e-02):7.155923e-02):5.638667e-02):1.336344e-01,((22:1.102706e-03,21:8.051903e-03):6.643281e-02,(((14:1.473862e-03,15:7.913883e-03):9.874320e-02,(13:2.408918e-02,(11:1.415604e-02,12:1.147259e-02):1.628153e-02):1.789379e-01):1.348926e-02,(((18:1.542281e-03,(17:1.519511e-02,(19:5.772064e-03,(20:8.360655e-03,16:1.102628e-02):3.134732e-02):3.409282e-02):3.190871e-02):5.822238e-02,10:2.164171e-02):2.226362e-03,(9:2.572039e-02,(8:1.003319e-02,(5:1.127523e-03,(4:1.795058e-02,(6:4.461482e-03,7:2.814170e-02):5.949050e-03):2.047031e-02):1.729483e-02):1.967912e-02):2.987697e-02):7.240755e-02):7.930453e-02):1.077789e-01):9.742468e-02,1:1.703595e-01);
   tree gen.8000 = [&U] ((2:2.124849e-02,3:8.340185e-04):8.478727e-02,((((32:1.966296e-03,(33:1.766006e-02,((35:1.596542e-02,34:7.966855e-03):4.370372e-03,((39:1.578946e-02,38:3.810785e-04):5.640030e-02,(37:6.178599e-03,36:1.204418e-03):3.949368e-03):1.165505e-01):1.448157e-01):9.973863e-02):2.649033e-02,((31:1.052439e-02,30:2.718041e-02):8.409141e-02,((25:2.414431e-03,23:8.302155e-02):2.099787e-03,24:2.717002e-02):1.169582e-01):5.508008e-02):9.679106e-02,((27:4.537084e-02,(26:1.913792e-02,(28:6.670041e-02,29:8.111430e-02):4.028356e-03):1.181224e-02):3.527715e-02,(50:7.082178e-02,(40:2.815739e-02,((41:7.704765e-03,42:4.596332e-02):3.570223e-02,((46:1.440433e-02,((49:2.720429e-02,48:4.701812e-02):1.985097e-02,47:1.030003e-02):7.339952e-03):3.626608e-02,(45:6.198729e-03,(43:2.225553e-03,44:3.453117e-02):5.482153e-03):3.921144e-02):8.673859e-02):3.774916e-02):1.959351e-01):2.348831e-01):4.436146e-02):1.297147e-01,((21:1.386134e-02,22:3.578177e-03):2.963664e-02,(((14:1.477651e-02,15:3.106734e-02):5.854493e-02,((12:4.605159e-03,11:1.193289e-03):1.775611e-02,13:1.111310e-02):1.423222e-01):2.948602e-02,((10:3.741849e-02,(9:1.189613e-02,(8:1.056577e-02,((6:3.963913e-02,(4:1.794520e-02,7:2.343479e-02):1.224379e-02):8.903720e-03,5:2.977620e-03):3.838428e-02):1.592775e-02):4.598251e-02):6.884433e-03,(17:2.544498e-02,((19:1.080344e-02,(20:7.535692e-03,16:5.923077e-03):4.778493e-02):4.130580e-02,18:6.703054e-03):2.382231e-02):8.182477e-02):6.424481e-02):1.007632e-01):9.935002e-02):9.959257e-02,1:1.001612e-01);
   tree gen.10000 = [&U] ((((21:1.613093e-02,22:7.794232e-03):5.589373e-02,(((14:3.030389e-03,15:4.594536e-03):3.514869e-02,((12:2.455184e-02,11:1.219788e-03):1.219636e-02,13:8.095758e-03):7.197946e-02):1.491768e-01,((20:6.704684e-03,16:3.365797e-02):5.987844e-03,(((17:6.660144e-02,(((7:1.096178e-02,(4:6.421919e-03,((5:2.922590e-03,8:3.369807e-02):9.930985e-03,6:1.203505e-02):4.357237e-02):3.829754e-02):3.142760e-02,9:2.357869e-03):3.777761e-02,10:9.183607e-03):8.974830e-02):4.012982e-02,18:8.173307e-03):3.900122e-02,19:4.566555e-03):2.491492e-02):1.314362e-01):4.882289e-02):2.373456e-02,(((40:6.443378e-03,((46:2.517466e-02,((44:2.661419e-02,(43:7.643148e-03,45:2.799804e-03):2.690192e-03):7.606163e-02,((50:1.454690e-01,(48:7.299544e-02,47:1.670411e-02):3.761345e-02):4.646769e-03,49:3.978804e-02):3.284025e-02):1.482426e-02):3.603679e-02,(41:2.378268e-02,42:5.167580e-02):4.463713e-02):4.076904e-02):1.282921e-01,(31:1.154630e-02,30:2.099780e-02):1.250123e-01):4.490440e-02,((32:5.836010e-03,((33:3.845488e-02,((((36:2.656349e-02,37:7.601477e-03):2.804678e-02,(38:1.309330e-02,39:4.925194e-03):6.321448e-02):5.858992e-02,35:9.519569e-03):2.110499e-02,34:1.303543e-02):1.840624e-01):7.103730e-03,(23:1.900650e-02,(25:3.797129e-03,24:2.685328e-02):2.220859e-02):1.470553e-01):7.392707e-02):9.487798e-02,(29:2.065665e-02,(26:1.440303e-02,(28:5.911563e-02,27:9.735309e-02):1.574528e-02):1.213652e-01):2.738119e-01):3.183781e-02):1.269377e-01):5.030726e-02,(2:1.878231e-02,3:4.007983e-02):6.648882e-02,1:1.746342e-01);
   tree gen.12000 = [&U] ((3:1.285064e-02,2:2.682180e-02):2.121935e-02,(((((((46:4.123561e-02,(44:3.030789e-02,(43:1.490988e-03,45:2.523884e-02):7.433184e-04):5.645105e-02):2.774713e-02,(47:5.868904e-03,(48:1.645409e-02,(50:1.559138e-01,49:2.842804e-03):2.183229e-02):7.184017e-02):7.915200e-02):4.181822e-02,(42:4.999208e-02,41:5.524692e-03):3.519216e-02):1.061873e-01,40:1.391530e-02):1.393952e-01,(29:5.213452e-02,(26:6.051150e-02,(27:1.386450e-01,28:5.964652e-02):8.128118e-02):5.487062e-02):1.456413e-01):3.572376e-02,(((((((36:1.273341e-02,(39:1.477863e-03,38:1.099850e-02):4.558346e-02):1.653770e-02,37:2.516075e-02):1.249851e-01,35:3.468118e-03):1.255008e-02,34:1.806142e-02):7.832503e-02,33:5.898986e-02):1.700198e-01,32:3.784966e-02):1.214308e-01,((23:7.995870e-02,(25:2.433854e-03,24:1.366056e-02):2.026419e-02):1.518791e-01,(31:1.484130e-02,30:7.337246e-03):2.184601e-02):4.218845e-02):3.099979e-02):1.401420e-01,(((((11:1.463483e-02,12:1.754708e-02):8.402779e-03,13:3.016714e-02):1.116988e-01,(14:2.441956e-03,15:1.507557e-02):5.560585e-02):6.409091e-02,(17:1.156443e-02,((18:1.159182e-02,((9:6.911196e-03,(8:4.173879e-02,(((7:3.494786e-03,6:2.027899e-02):1.465946e-02,4:6.819442e-03):1.508822e-02,5:3.649628e-03):1.773160e-02):4.886106e-02):5.158083e-02,10:1.433496e-02):8.390697e-02):1.046268e-02,(19:1.421888e-02,(20:1.964578e-02,16:2.724929e-02):4.515138e-02):5.363868e-02):4.926427e-02):8.553716e-02):1.421334e-02,(22:9.890570e-03,21:1.774022e-02):4.834923e-02):8.319140e-02):1.078236e-01,1:2.280015e-01);
   tree gen.14000 = [&U] ((3:7.499767e-02,2:1.218073e-02):1.009959e-01,(((((32:4.927810e-03,((33:1.047842e-01,((35:1.171638e-03,34:6.395135e-02):7.041951e-02,(37:6.835702e-03,(36:2.622922e-02,(39:7.041469e-03,38:5.676150e-03):2.837086e-02):2.547851e-02):3.346263e-02):1.268576e-01):4.983233e-02,(23:6.614931e-02,(24:3.002086e-02,25:6.504755e-03):5.284185e-03):1.851997e-01):2.210110e-01):9.151003e-02,(29:6.051298e-02,((27:1.521620e-01,28:4.306730e-02):2.992163e-02,26:6.032628e-02):1.689589e-02):9.383355e-02):2.053089e-02,(40:3.652307e-05,(42:5.153712e-02,((((48:2.415674e-02,(50:2.550137e-01,49:4.723180e-02):2.289302e-02):5.795061e-02,47:4.012866e-02):4.488009e-02,(46:4.144863e-03,((44:3.940262e-02,45:1.448150e-02):4.339986e-04,43:4.714300e-03):5.967556e-02):3.358872e-02):1.085996e-01,41:7.699620e-03):2.783354e-03):8.658745e-02):4.077832e-01):6.763770e-02,(31:1.046604e-02,30:8.002481e-03):8.966031e-02):9.203671e-02,((22:6.394050e-03,21:3.072778e-02):6.908415e-02,(((((((((7:1.569991e-02,4:3.303255e-02):6.949157e-03,6:7.491215e-03):6.603751e-03,5:1.605274e-02):2.626347e-02,8:1.087364e-02):1.370122e-02,9:1.034481e-02):8.168768e-02,((13:3.130589e-02,(12:3.303950e-02,11:6.053273e-02):7.508257e-02):9.229333e-02,(15:8.690622e-03,14:7.741630e-03):9.132586e-02):1.689906e-01):2.220553e-02,10:6.944044e-03):1.082054e-01,(18:2.092774e-02,(19:4.032611e-02,(16:6.333116e-03,20:1.565541e-02):3.935775e-02):1.250320e-01):9.838004e-03):2.631841e-02,17:1.384449e-02):2.959437e-01):1.044678e-01):2.898660e-02,1:1.373974e-01);
   tree gen.16000 = [&U] (2:2.198458e-03,(3:7.117137e-02,((((((((43:2.731239e-03,(45:8.425042e-03,44:4.965181e-03):4.730395e-03):3.554472e-02,46:3.897612e-02):1.647207e-02,(((48:4.284041e-02,49:1.199165e-02):3.522473e-02,47:1.302921e-02):6.449894e-03,50:2.025374e-01):4.981019e-03):4.308600e-02,((41:9.439836e-03,42:1.799405e-02):2.173693e-02,40:4.182160e-02):5.922632e-03):1.168586e-01,((33:4.821973e-02,((35:4.316575e-03,(37:6.976490e-03,((38:1.101522e-02,39:3.448915e-02):4.527711e-02,36:9.050691e-03):8.972183e-03):8.866947e-02):2.432360e-02,34:5.448242e-02):8.584487e-02):1.115330e-01,32:3.104115e-02):7.395201e-02):1.522698e-02,((23:5.186077e-02,(25:2.857406e-02,24:2.692640e-02):6.436753e-03):3.835346e-01,(31:3.007395e-02,30:4.091184e-03):6.349642e-02):6.472946e-02):6.007245e-02,(((29:7.370510e-02,26:2.296532e-02):2.646147e-02,27:1.250246e-01):2.896813e-02,28:2.962965e-02):1.842311e-01):1.065043e-01,((((20:2.722065e-02,16:2.662502e-02):1.044951e-02,(19:8.811072e-03,((18:6.808092e-03,(10:3.033016e-03,((((6:1.141448e-02,(4:2.801991e-02,7:3.811514e-02):1.114217e-02):1.077839e-02,5:8.259375e-04):1.215270e-02,8:3.334440e-02):3.607495e-02,9:4.272427e-02):1.764391e-02):5.370217e-02):1.627937e-02,17:1.074566e-02):3.046654e-02):4.561617e-02):1.548629e-01,((14:8.010699e-04,15:8.534131e-04):7.174222e-02,(13:5.488240e-03,(12:1.912847e-02,11:2.103867e-02):8.238790e-03):4.459017e-02):5.755516e-02):3.250830e-02,(21:1.939711e-02,22:2.327536e-02):3.549409e-02):1.843540e-02):6.959171e-02):1.153541e-03,1:1.886945e-01);
   tree gen.18000 = [&U] ((2:3.635105e-03,3:4.622917e-02):7.033518e-02,((((24:2.989324e-02,25:1.655072e-04):9.858186e-03,23:4.587262e-02):2.062410e-01,((31:1.909073e-02,30:7.231740e-03):4.024704e-02,(((40:4.066764e-02,((41:9.731686e-03,42:3.216320e-02):2.958763e-02,((46:7.637659e-02,(44:5.835158e-03,(43:1.324877e-02,45:1.865047e-02):6.505103e-04):4.008832e-02):4.283077e-02,(47:8.721247e-03,(49:4.412293e-02,(50:1.597928e-01,48:4.055067e-02):9.546743e-03):4.287595e-02):7.107922e-02):3.970322e-02):8.647309e-03):2.078371e-01,(27:2.590171e-02,(28:5.400002e-02,(26:2.650669e-02,29:7.141648e-02):3.182206e-02):5.710261e-02):2.370703e-01):3.596936e-03,(((34:2.817902e-02,((37:4.907458e-03,(36:1.443234e-02,(39:3.352668e-02,38:1.883989e-03):4.760966e-02):4.901282e-02):2.041036e-01,35:3.192291e-03):1.246599e-02):1.208651e-01,33:1.072898e-02):2.071796e-01,32:3.411585e-02):1.339675e-01):1.204404e-01):1.127830e-01):1.055293e-01,(((((12:7.325845e-03,11:3.209336e-02):3.993238e-02,13:5.099008e-03):1.343651e-01,(14:6.345068e-03,15:5.432017e-03):9.083233e-02):4.199034e-02,((10:1.849307e-03,(((5:1.917460e-02,((4:1.585573e-02,7:5.083781e-03):8.777975e-03,6:3.822234e-02):2.556741e-02):1.179143e-02,9:1.369796e-02):2.690198e-02,8:3.569533e-03):5.268872e-02):1.908677e-02,(18:1.836930e-02,(17:2.436727e-02,(19:1.177008e-02,(20:1.215697e-02,16:1.579042e-02):3.980261e-02):3.875774e-02):5.175963e-03):9.702070e-02):7.173560e-02):1.153406e-01,(22:1.856266e-03,21:4.463150e-03):3.154549e-02):1.479551e-01):3.002295e-02,1:1.764313e-01);
   tree gen.20000 = [&U] ((3:3.586626e-02,2:4.127784e-03):5.623046e-02,((((((((18:4.270830e-03,17:3.986634e-02):1.464515e-02,(((8:3.192609e-02,(5:3.109039e-03,(4:1.027897e-02,(6:2.612318e-02,7:8.047269e-05):8.852556e-03):7.008729e-03):2.038437e-02):3.455043e-02,9:9.455620e-03):2.162518e-02,10:1.225330e-02):1.011213e-01):6.923066e-02,19:2.650959e-03):6.142977e-02,20:1.041079e-02):1.683997e-03,16:8.750336e-02):8.649706e-02,((13:1.422324e-02,(11:3.938217e-03,12:4.813814e-03):2.083396e-02):1.201230e-01,(15:1.228007e-02,14:1.111653e-02):4.007695e-02):1.658605e-01):1.999549e-01,(22:4.958801e-03,21:5.361940e-03):1.803263e-02):6.927819e-02,(((32:3.243250e-03,((23:1.285044e-02,(24:9.098184e-03,25:5.509502e-03):2.010459e-02):2.026654e-01,(((35:8.591552e-03,34:5.567469e-02):1.507872e-02,((36:1.417429e-02,37:4.382038e-03):8.917817e-03,(39:1.712488e-02,38:2.540032e-03):5.289931e-02):9.029141e-02):9.907605e-02,33:3.595188e-02):5.166811e-03):1.326648e-01):1.221096e-01,((28:7.575370e-02,(26:3.213210e-02,29:7.864792e-02):2.646534e-02):1.942156e-02,27:7.560713e-02):1.554240e-01):2.636674e-02,((31:9.574214e-03,30:1.514928e-02):1.556864e-01,((40:8.605113e-03,(42:2.865595e-02,(((46:5.441010e-02,(47:6.679718e-02,(49:8.830056e-02,48:5.509498e-02):3.597133e-02):6.160059e-02):1.994349e-02,((44:1.865615e-02,43:6.550980e-03):8.255082e-03,45:1.626762e-02):5.755973e-02):3.774377e-02,41:3.483943e-02):1.257316e-02):4.951294e-02):4.902135e-02,50:1.443898e-01):1.509546e-01):3.004139e-02):2.697441e-01):2.420787e-01,1:3.034986e-01);
   tree gen.22000 = [&U] ((((26:7.322643e-04,((27:1.405947e-01,28:7.870469e-02):7.268791e-02,29:1.643693e-01):5.305587e-02):3.113107e-01,((30:3.139962e-02,31:2.633624e-02):1.035740e-01,((40:5.387163e-03,(41:4.465482e-02,(42:9.851263e-02,(((((49:2.716811e-02,48:3.880061e-02):3.876542e-02,47:3.652134e-03):1.728935e-02,(43:6.089334e-03,(44:1.192033e-02,45:6.038401e-03):5.808662e-03):9.674944e-02):2.452994e-03,50:3.294277e-01):2.963090e-02,46:1.513330e-01):8.184687e-02):4.245110e-03):3.925966e-02):2.960854e-01,(((((34:2.820267e-02,35:5.082742e-03):4.137112e-02,((37:1.397341e-02,36:3.571941e-02):4.099958e-02,(38:3.803841e-03,39:3.301194e-03):8.220420e-02):1.718048e-01):9.064530e-02,33:4.096541e-02):6.885888e-02,((25:2.881939e-03,24:1.582154e-02):8.455784e-02,23:4.363958e-02):1.356050e-01):1.525671e-01,32:1.399972e-02):1.502863e-01):3.190544e-03):2.335567e-01):1.264745e-01,(((((19:2.330392e-03,((((((((6:3.197283e-02,7:1.582369e-02):1.751867e-02,4:1.215124e-05):2.275841e-02,5:4.243132e-02):1.257013e-02,8:9.344825e-02):2.366932e-02,9:2.452520e-02):1.908871e-02,10:9.453743e-03):1.011100e-01,18:8.101339e-03):3.403465e-02,17:3.162933e-02):4.486022e-02):2.270816e-02,(16:7.524155e-03,20:3.753280e-03):5.286754e-03):1.969349e-01,((13:2.200165e-02,(11:1.249155e-02,12:8.389625e-03):6.531289e-03):1.174129e-01,(14:1.152115e-02,15:8.709171e-03):1.333089e-01):5.926684e-02):7.604514e-02,21:6.055696e-02):2.992349e-03,22:1.352471e-02):8.674332e-02):1.137855e-01,(3:7.632161e-02,2:1.201445e-02):1.536971e-01,1:2.120231e-01);
   tree gen.24000 = [&U] ((((22:3.611902e-03,(((16:2.039697e-02,(((18:2.483370e-02,(((5:1.749813e-02,(8:4.259807e-02,(6:6.748082e-04,(7:5.789178e-04,4:3.642240e-02):1.467387e-02):3.400859e-02):2.797674e-02):3.925313e-02,9:1.495965e-02):2.477523e-02,10:1.311418e-04):1.020587e-01):2.462266e-02,17:4.910518e-02):4.942262e-02,19:2.566411e-03):4.680287e-02):2.090196e-02,20:5.840748e-04):8.823003e-02,(((11:4.011377e-02,12:2.095018e-02):4.236471e-03,13:5.711246e-03):7.982603e-02,(15:1.379845e-02,14:7.978323e-03):6.068951e-02):1.032231e-01):9.842066e-02):6.953370e-03,21:1.017069e-02):1.982457e-01,((((((28:9.482351e-02,27:7.999868e-02):3.241924e-02,29:5.942893e-02):2.034813e-02,26:1.496123e-02):3.235590e-01,(40:2.562719e-02,((((46:5.914410e-02,(47:4.174929e-03,(50:2.417618e-01,(48:3.273438e-02,49:6.025132e-02):1.122212e-02):3.969478e-02):2.551410e-02):1.704408e-02,((44:2.350432e-02,43:9.162488e-03):2.564104e-03,45:2.142550e-02):6.523564e-02):7.369434e-02,42:4.506169e-02):9.927616e-03,41:2.486021e-02):4.736971e-02):1.172693e-01):4.441992e-03,(32:3.090694e-02,((((35:2.199143e-02,34:1.827322e-02):3.351886e-02,((37:2.615276e-02,36:9.601356e-03):3.785735e-02,(38:8.409060e-04,39:7.468142e-03):4.202331e-02):9.317450e-02):9.529892e-02,33:8.396660e-03):1.594169e-01,(23:2.342617e-02,(24:4.503447e-02,25:7.761361e-03):8.823176e-02):2.439168e-01):1.006062e-01):8.737543e-02):7.251129e-02,(31:1.218276e-02,30:8.129690e-03):7.458266e-02):1.274502e-01):5.857824e-02,(3:5.341189e-02,2:1.752513e-02):2.648937e-02,1:2.158817e-01);
   tree gen.26000 = [&U] ((2:8.752837e-04,3:6.196060e-02):2.553589e-02,(((21:1.577332e-02,22:9.611915e-03):1.648705e-02,(((20:5.653173e-03,16:3.491933e-02):1.395169e-02,(19:6.491655e-03,(17:2.642769e-02,(18:3.885977e-03,((((((4:1.228819e-02,7:9.813600e-03):1.357010e-02,6:4.897957e-03):2.721960e-02,5:4.594521e-02):9.927710e-02,8:5.229825e-03):1.724272e-02,9:1.960976e-02):4.805440e-02,10:1.192582e-02):4.076193e-02):8.813096e-03):2.655982e-02):2.678853e-02):1.211299e-01,((13:3.052929e-02,(11:1.231847e-02,12:1.782206e-02):9.144584e-03):7.077057e-02,(14:6.481914e-03,15:5.158633e-04):4.102554e-02):1.039555e-01):4.250637e-02):1.152539e-01,((((29:8.458246e-02,(27:9.680843e-02,28:3.974514e-02):2.047216e-02):1.523715e-02,26:6.543129e-04):3.240807e-01,(((41:1.135294e-02,42:4.938596e-02):3.018168e-02,(((46:4.956935e-02,((44:2.158512e-02,45:5.113836e-03):7.427854e-03,43:2.201331e-02):7.427701e-02):5.220260e-03,((49:9.749878e-03,48:3.934261e-02):3.749803e-02,47:2.933993e-04):8.238291e-03):3.466453e-02,50:1.275360e-01):1.018782e-02):8.581133e-02,40:3.049467e-03):2.163626e-01):6.261576e-03,(((((((36:4.100169e-03,37:1.120292e-02):5.506832e-03,(38:4.674014e-03,39:3.021128e-03):5.524285e-02):1.475757e-01,(34:2.124109e-02,35:6.694509e-03):3.031038e-02):4.583030e-02,33:8.299565e-03):5.408453e-02,((25:6.126033e-03,24:1.319391e-02):3.137049e-02,23:4.456802e-02):9.160109e-02):1.110389e-01,32:2.382177e-02):3.373806e-02,(30:4.081286e-03,31:1.766814e-02):2.320341e-02):1.446559e-02):1.268718e-01):1.361878e-01,1:2.096519e-01);
   tree gen.28000 = [&U] (((21:9.435308e-04,22:1.074277e-02):1.143862e-01,(((17:2.943551e-02,(((10:5.478073e-03,((8:3.844379e-02,(6:1.079107e-02,(4:4.782595e-03,(7:3.248676e-04,9:9.285696e-03):5.221343e-03):3.281272e-02):3.267544e-02):7.848551e-03,5:1.190629e-02):2.179405e-02):1.312623e-02,((14:8.368528e-03,15:1.868438e-02):4.307380e-02,(13:3.288135e-02,(11:1.339492e-02,12:7.870311e-03):3.426689e-03):1.601931e-01):1.865658e-01):7.243889e-02,18:2.068180e-02):3.085607e-02):7.241996e-02,19:8.726580e-03):2.431749e-02,(16:1.791018e-02,20:1.057655e-02):1.491585e-03):1.425433e-01):2.232816e-01,(((30:1.132090e-02,31:2.711208e-02):7.618603e-02,((((42:1.021097e-01,41:4.786281e-03):1.653946e-02,((((44:2.823838e-02,45:1.396305e-02):1.657149e-02,43:6.076225e-03):4.145805e-02,(47:4.233724e-03,((50:2.267016e-01,49:2.260514e-02):1.213207e-02,48:6.029846e-02):3.973881e-02):2.802169e-02):2.288272e-02,46:7.473193e-02):6.615893e-02):2.525625e-02,40:3.380885e-02):1.263283e-01,(((((((37:1.005537e-02,36:1.196178e-02):6.731409e-03,(38:5.591930e-03,39:1.982333e-02):2.875331e-02):1.027848e-01,(35:5.646299e-03,34:5.829681e-02):3.836426e-02):6.342698e-02,33:5.288186e-02):7.823954e-02,(23:2.281215e-02,(25:2.943967e-02,24:1.072717e-02):5.958653e-02):1.722126e-01):2.566995e-01,32:2.532815e-02):1.161556e-01,(((27:9.813222e-02,28:8.308775e-02):2.705612e-02,29:1.166567e-01):3.610072e-02,26:2.473287e-02):2.249305e-01):4.555549e-02):2.742610e-02):3.110879e-01,(2:2.543295e-03,3:4.486694e-02):8.858938e-02):1.007593e-03,1:1.808574e-01);
   tree gen.30000 = [&U] ((2:3.492408e-02,3:9.858967e-02):1.095853e-01,((21:1.448784e-02,(((((11:5.568118e-02,12:2.324575e-02):3.232947e-02,13:1.082338e-02):9.128495e-02,(15:3.503510e-03,14:4.343577e-02):2.704815e-02):1.594638e-01,(((((17:4.733222e-02,(10:3.009783e-02,(9:6.564027e-03,((5:1.448362e-02,(4:5.874451e-03,(6:1.648326e-02,7:3.394888e-04):3.995540e-02):2.086630e-02):5.576048e-02,8:3.719465e-02):3.945489e-02):8.148167e-02):1.009004e-01):1.256841e-02,18:1.924831e-02):4.092557e-02,19:1.304535e-02):8.634247e-02,20:2.698447e-02):9.536185e-03,16:4.793361e-02):8.493895e-02):1.400837e-01,((((27:1.163528e-01,28:7.997158e-02):2.020051e-02,26:4.291974e-03):4.394772e-02,29:1.112729e-01):2.071555e-01,((((41:2.106065e-02,42:5.506494e-02):4.749083e-02,(((47:9.008431e-03,((48:3.050737e-02,50:2.650948e-01):1.319909e-02,49:9.799703e-02):4.167050e-02):2.503285e-02,46:1.002442e-01):4.698346e-02,(43:4.192480e-03,(44:2.406399e-02,45:3.748967e-03):1.901109e-02):1.237646e-01):1.119881e-01):3.599141e-02,40:4.686611e-02):5.006385e-01,((31:2.063403e-02,30:3.843083e-02):2.194646e-01,((33:3.942580e-02,(((25:3.569436e-02,24:1.918151e-02):4.566163e-02,23:7.654251e-03):2.918184e-01,(((36:1.726852e-02,37:3.549881e-02):4.476190e-02,(38:1.003676e-02,39:2.164442e-02):3.157197e-02):1.218983e-01,(35:2.835171e-02,34:1.529462e-02):5.461239e-03):8.854325e-02):1.542766e-02):9.884091e-02,32:1.859312e-02):1.060320e-01):7.285844e-02):8.404158e-02):2.188300e-01):8.034396e-03):1.248852e-02,22:9.681552e-03):3.118493e-01,1:1.924370e-01);
   tree gen.32000 = [&U] ((2:3.152125e-04,3:2.260832e-02):3.704025e-02,(((((26:1.817682e-02,28:8.962916e-02):1.456365e-02,29:6.027553e-02):3.309218e-02,27:5.685830e-02):2.044099e-01,(((((25:2.576104e-04,24:4.540594e-02):5.261565e-02,23:3.629187e-02):1.817640e-01,(((34:3.879618e-02,35:1.233198e-02):2.466223e-02,((36:8.258358e-03,(38:1.956710e-02,39:1.934956e-03):4.202127e-02):5.114123e-02,37:1.111453e-03):1.370504e-01):5.128851e-02,33:3.495181e-02):7.180828e-02):1.352157e-01,32:4.600913e-02):1.059768e-01,((31:4.993864e-02,30:2.875028e-04):6.048947e-02,(((46:1.370030e-02,(((45:6.203713e-03,43:2.350381e-03):4.556672e-03,44:1.971999e-02):7.975051e-02,(((50:1.641722e-01,49:7.605125e-03):2.044914e-02,48:3.691323e-02):2.399693e-02,47:1.083077e-02):1.557265e-02):7.893520e-03):6.230723e-02,(41:1.141432e-02,42:3.773193e-02):4.253566e-02):5.722067e-02,40:7.539483e-04):3.002885e-01):1.367534e-02):3.427590e-02):2.392321e-02,(21:1.448289e-02,(22:1.935804e-02,((((12:2.068744e-02,13:2.351371e-02):1.533905e-03,11:3.670860e-02):1.203304e-01,(15:5.882731e-03,14:1.568722e-02):5.206202e-02):8.539206e-02,((20:1.863318e-02,16:4.002810e-02):1.211529e-02,((17:4.750967e-02,((10:2.871779e-03,(9:3.105758e-02,(((6:1.498568e-02,(4:1.188685e-02,7:5.690627e-03):9.978073e-04):3.229303e-02,5:2.892716e-03):4.442370e-02,8:8.469214e-03):5.828161e-02):8.247603e-02):3.344785e-02,18:1.672328e-03):1.109400e-02):1.625193e-02,19:1.084475e-02):5.102592e-02):8.672710e-02):1.078343e-01):7.219222e-03):1.148242e-01):1.481607e-01,1:1.038536e-01);
   tree gen.34000 = [&U] ((2:8.136999e-04,3:6.734637e-02):4.661491e-02,((((((28:3.398635e-02,27:3.987334e-02):1.264892e-02,26:3.821432e-02):2.237473e-02,29:2.356877e-02):1.402888e-01,(((((35:9.485750e-03,34:1.201557e-02):5.420182e-03,((36:1.014287e-03,(38:5.359210e-03,39:7.847580e-03):8.264620e-03):1.733496e-02,37:1.523312e-02):9.896221e-02):8.771070e-02,33:1.992156e-02):3.677231e-02,((25:8.684653e-03,24:3.838252e-02):5.109225e-02,23:5.178826e-02):1.086300e-01):6.900622e-02,32:1.772763e-02):5.882501e-02):1.616842e-02,((((41:2.722438e-03,42:2.718322e-02):1.408862e-02,((((49:3.203961e-02,50:1.087316e-01):2.088504e-02,48:4.095453e-02):2.452179e-02,47:9.473807e-03):3.204263e-02,(((43:4.748746e-03,44:9.099953e-03):5.603799e-03,45:1.623124e-03):3.560180e-02,46:2.276157e-02):2.026964e-03):1.360724e-02):1.612924e-02,40:7.964510e-04):1.477662e-01,(31:3.006274e-02,30:6.740966e-03):3.589499e-02):3.858510e-02):6.133316e-02,(((((12:2.523969e-03,11:2.872090e-02):8.477610e-03,13:5.017787e-03):7.395404e-02,(15:2.776421e-02,14:7.282894e-03):4.637148e-02):4.613266e-02,(20:1.818050e-02,(16:1.109445e-02,((((10:7.828993e-04,(9:4.226495e-02,(((6:1.644400e-03,(4:1.647130e-02,7:4.359347e-03):5.477065e-03):7.472924e-03,5:4.327778e-03):1.477658e-02,8:9.685254e-03):2.447686e-02):1.213319e-02):3.926354e-02,18:2.222119e-02):1.291106e-02,17:1.467671e-02):2.597830e-02,19:9.148577e-03):5.216409e-02):3.175693e-03):4.486993e-02):2.332110e-02,(21:2.398612e-02,22:2.624878e-03):1.972965e-02):2.985885e-02):8.733689e-02,1:1.410237e-01);
   tree gen.36000 = [&U] ((((21:1.149454e-02,22:1.521027e-02):5.388881e-02,((((18:4.424934e-02,17:1.943722e-02):6.391977e-03,((((14:1.568250e-03,15:1.295821e-02):7.498287e-02,(13:1.041569e-02,(12:1.970632e-02,11:3.383228e-02):2.007962e-02):6.786601e-02):2.357470e-01,10:1.522476e-02):5.010819e-03,((5:1.110092e-02,(4:1.637606e-03,(6:1.503512e-02,(7:1.344961e-03,9:2.884417e-02):2.080818e-03):2.534331e-02):3.896375e-02):2.689188e-02,8:2.164095e-02):6.011772e-02):7.361032e-02):4.672745e-02,19:1.618927e-02):4.294061e-02,(20:3.188703e-02,16:7.300270e-03):3.195865e-02):8.899219e-02):5.344647e-02,((((((((48:3.320738e-02,49:4.520085e-02):5.529622e-02,47:6.299788e-03):1.423146e-02,((((45:7.039152e-04,44:4.057543e-02):1.384125e-02,43:3.012750e-02):9.295207e-02,46:3.148145e-02):1.206622e-02,50:3.159166e-01):3.233600e-03):6.906037e-02,(41:6.452326e-03,42:6.354332e-02):1.095065e-02):2.768217e-02,40:1.679559e-04):2.031091e-01,(((33:4.004087e-03,(((((38:5.570544e-02,39:1.262772e-03):2.178477e-02,36:4.937611e-02):2.579610e-04,37:4.912331e-03):1.022487e-01,35:7.171203e-03):1.297726e-02,34:1.702390e-02):1.021496e-01):5.653952e-02,(23:1.355452e-02,(25:1.729619e-03,24:5.355218e-03):6.200700e-02):2.681735e-01):9.326812e-02,32:3.570561e-02):8.263266e-02):4.859441e-02,(26:1.471358e-02,((28:6.935444e-02,27:6.319398e-02):2.081120e-02,29:3.194783e-02):5.518887e-02):3.245243e-01):9.179040e-03,(30:3.369553e-02,31:1.687409e-02):1.605537e-01):2.015443e-01):9.915727e-02,(2:2.888013e-03,3:2.103893e-02):1.560891e-01,1:1.125601e-01);
   tree gen.38000 = [&U] ((((21:5.369446e-03,22:1.042342e-03):2.333268e-02,((((18:1.023981e-02,(((14:1.337869e-02,15:3.993119e-03):3.561171e-02,((12:2.016561e-02,11:1.400901e-02):1.026526e-02,13:7.488330e-03):9.274634e-02):9.515662e-02,(10:1.004492e-02,(((((7:9.546748e-03,4:2.158178e-02):5.608992e-03,6:1.332816e-03):3.290973e-02,5:7.236645e-04):3.752425e-03,9:3.523848e-02):1.351870e-02,8:2.423605e-02):1.915851e-02):2.067445e-02):2.539409e-02):4.806206e-03,17:2.558906e-02):3.502700e-02,19:3.322762e-03):2.572691e-02,(16:1.005396e-03,20:1.194238e-02):1.377871e-02):8.581981e-02):3.653601e-02,((30:2.756874e-02,31:1.310780e-02):1.639337e-01,((((28:4.983886e-02,(26:2.313385e-02,29:6.864432e-02):1.249786e-02):3.225744e-02,27:5.893651e-02):8.755942e-02,((((46:3.410838e-02,((43:6.487727e-03,44:1.622470e-02):1.379935e-03,45:2.149517e-03):3.284066e-02):1.178985e-02,(((48:4.722911e-02,49:2.299342e-02):6.470647e-02,47:4.579913e-03):2.334173e-02,50:1.056079e-01):1.351071e-03):2.091604e-02,(41:8.600260e-03,42:1.872234e-02):3.577920e-02):4.092673e-02,40:6.907476e-04):1.950305e-01):7.029960e-02,(((33:5.593748e-03,(35:6.601216e-03,((37:5.996653e-03,(36:2.401399e-02,(38:4.505796e-03,39:1.701973e-03):1.754593e-02):3.589507e-02):6.189279e-02,34:1.990538e-02):2.233224e-03):1.588917e-01):4.135300e-02,(23:1.718904e-03,(25:9.376736e-03,24:2.371945e-02):3.928943e-02):2.716288e-01):9.310284e-02,32:2.823517e-03):1.228133e-01):1.580469e-02):8.301105e-02):1.101000e-01,(3:3.857367e-02,2:1.355948e-02):6.330184e-02,1:1.631899e-01);
   tree gen.40000 = [&U] (3:5.752919e-03,((((21:1.481517e-02,22:2.933919e-03):1.275087e-02,((20:9.072818e-03,(((18:7.547808e-03,(10:2.276824e-02,(((14:2.959012e-03,15:1.642662e-02):5.875306e-02,((12:1.564612e-02,11:1.212884e-02):3.407064e-02,13:5.722599e-02):4.309360e-02):4.385182e-02,(((((7:4.095358e-02,4:1.354091e-04):4.439875e-02,6:3.846411e-03):3.780825e-03,5:1.868752e-02):9.408279e-03,8:8.401512e-03):1.308289e-02,9:6.859519e-04):1.337169e-02):8.186989e-03):5.451506e-02):1.810792e-02,17:3.887118e-02):2.467858e-02,19:3.256500e-02):2.427913e-02):4.976520e-03,16:3.903386e-02):9.678243e-02):6.694938e-02,(((((33:1.108245e-02,((34:2.799431e-02,35:3.972494e-03):3.294077e-02,(37:2.915661e-03,(36:2.922534e-02,(38:9.965079e-04,39:7.957730e-03):2.823112e-02):1.720443e-02):6.157314e-02):1.061098e-01):1.229926e-02,(23:1.928406e-02,(25:2.864470e-04,24:7.599651e-03):4.715727e-02):1.488020e-01):8.110054e-02,32:2.154491e-03):1.302349e-01,((28:4.274513e-02,(29:7.935910e-02,26:1.345845e-02):4.113840e-02):5.017762e-02,27:1.840047e-02):1.411319e-01):3.615925e-02,((((((46:3.476530e-02,50:1.096251e-01):1.600697e-02,((48:7.210537e-02,49:1.929445e-02):1.027607e-02,47:1.823268e-03):4.823807e-02):1.521501e-02,((43:6.842435e-03,44:1.355463e-02):8.236320e-04,45:4.173219e-03):5.400456e-02):7.066980e-02,(41:1.681598e-02,42:3.272067e-02):5.622088e-02):4.543062e-02,40:1.960339e-03):1.191541e-01,(30:7.152789e-03,31:1.457253e-02):1.499769e-01):3.139180e-02):4.646211e-02):9.516477e-02,2:3.671007e-03):4.965314e-02,1:2.282135e-01);
   tree gen.42000 = [&U] ((3:2.331012e-02,2:9.330768e-03):3.801763e-02,(((((((((9:1.304804e-04,(((7:6.049385e-03,4:2.161762e-02):3.063750e-03,(6:1.715404e-02,5:2.731006e-02):1.631025e-02):4.781075e-02,8:2.134750e-02):2.463414e-02):4.207345e-02,10:2.563893e-03):5.687559e-02,18:2.021471e-03):3.011396e-02,17:3.284152e-02):1.494509e-02,(19:3.761618e-02,(20:1.183720e-02,16:1.691249e-02):1.314026e-02):2.725126e-02):9.707798e-02,((15:5.285178e-03,14:2.960831e-03):7.385053e-02,((12:2.414565e-02,13:1.352839e-02):1.160029e-03,11:6.217872e-02):1.570872e-01):8.050545e-02):5.956789e-02,21:4.524274e-03):3.155534e-02,22:2.176003e-03):9.862764e-02,(((30:4.029895e-03,(((25:1.524654e-03,23:5.225574e-02):3.391185e-02,24:6.647576e-03):1.951323e-01,31:1.874456e-02):1.037560e-03):1.040577e-01,(32:2.095322e-02,(33:1.015375e-02,((34:2.590044e-02,35:4.009510e-03):1.349737e-02,((38:1.424476e-02,39:5.815367e-03):3.011144e-02,(37:1.317801e-02,36:5.624654e-03):1.212055e-02):1.067485e-01):1.032975e-01):1.818044e-01):6.351278e-02):4.251098e-02,(((29:1.024859e-01,27:8.572147e-02):2.539614e-02,(26:1.555662e-02,28:4.342291e-02):6.333516e-04):1.444470e-01,(50:1.097993e-01,(((((49:5.078143e-02,48:2.475350e-02):4.336807e-03,47:1.394072e-02):6.832270e-02,(((43:2.017122e-04,44:1.713078e-02):4.792342e-04,45:3.537001e-03):1.597614e-01,46:1.216632e-02):1.377282e-04):7.668213e-02,(41:9.850712e-03,42:3.151027e-02):1.196193e-02):3.105393e-02,40:1.028858e-02):7.959633e-02):6.918816e-02):1.345926e-01):7.086684e-02):6.481518e-02,1:1.916469e-01);
   tree gen.44000 = [&U] ((3:5.821905e-02,2:2.955834e-02):1.749435e-01,((((10:5.219341e-03,((18:6.081090e-04,(17:1.367678e-02,(19:8.859962e-03,(20:8.577472e-03,16:3.571317e-02):6.369372e-02):4.055266e-02):3.438399e-02):8.041007e-02,(9:1.881726e-02,((((5:3.403046e-02,8:2.018588e-02):4.112454e-02,6:8.380856e-03):3.461064e-03,4:1.900208e-02):3.110411e-02,7:5.767511e-03):3.295389e-02):7.194451e-02):1.065979e-02):1.215765e-01,((15:2.414397e-02,14:3.506774e-03):1.215600e-01,(13:1.437359e-02,(12:1.708071e-02,11:3.324529e-02):7.212149e-03):4.272031e-02):1.349433e-01):1.447329e-01,(22:7.204999e-03,21:3.203743e-02):1.579098e-02):6.575510e-02,(((27:3.969185e-02,(28:5.402489e-02,(29:1.131328e-01,26:1.874552e-02):4.834090e-03):6.498187e-02):1.444965e-01,(50:8.408984e-02,((((49:2.437659e-02,48:3.971662e-02):2.515391e-02,47:6.770187e-03):3.242340e-02,(46:3.972518e-02,(44:2.879545e-02,(45:5.128041e-03,43:4.813337e-03):2.672088e-02):7.426477e-02):6.882161e-02):8.447841e-02,(40:8.965347e-03,(42:9.400440e-02,41:9.558344e-03):2.673583e-02):4.491954e-02):1.278935e-01):1.765832e-01):2.768273e-02,((((24:1.726298e-02,23:6.268425e-02):1.097363e-02,25:7.554271e-03):2.964865e-01,(31:2.329156e-02,30:1.880496e-02):6.845946e-02):2.291385e-02,(32:1.320241e-02,(33:1.530421e-02,(((37:2.434877e-03,(36:1.810493e-03,(38:4.993321e-03,39:4.480963e-02):2.253401e-02):4.460107e-02):1.213919e-01,35:4.355842e-03):1.848560e-02,34:3.765192e-02):1.862073e-01):1.346916e-01):5.642521e-02):1.526367e-01):1.605836e-01):1.505900e-01,1:1.927977e-01);
   tree gen.46000 = [&U] ((2:2.081175e-03,3:6.833512e-02):7.575548e-02,(((((32:1.106527e-03,((33:2.081095e-02,((((38:5.320082e-02,39:2.534654e-03):4.613221e-02,36:2.668291e-02):4.750534e-03,37:3.283717e-03):1.075439e-01,(35:2.795220e-02,34:4.173829e-02):1.309320e-02):1.501508e-01):1.033800e-02,((25:1.627713e-02,24:3.625529e-02):3.152352e-02,23:1.086202e-02):1.542582e-01):1.116465e-01):3.995877e-02,(((42:4.225366e-02,(46:5.083113e-02,(((45:1.529106e-03,43:1.723655e-03):1.054249e-02,44:4.934777e-03):3.581828e-02,((50:1.998076e-01,(49:5.059183e-02,48:4.164961e-02):2.630149e-02):6.139408e-03,47:3.829347e-03):3.600696e-02):6.444807e-03):1.268684e-01):1.446576e-02,41:2.534288e-02):1.625793e-02,40:6.022933e-02):1.540229e-01):9.225452e-04,(26:5.642122e-03,((28:5.697226e-02,27:7.144043e-02):1.798197e-02,29:8.663768e-02):2.282858e-02):1.183428e-01):2.710842e-02,(30:2.718295e-02,31:1.093209e-02):1.060648e-01):1.051291e-01,(22:2.970488e-02,(21:1.344008e-02,(16:4.315943e-02,((((17:4.626732e-02,18:1.437748e-03):3.208598e-03,(10:1.179026e-02,((9:2.215235e-02,(8:1.643923e-02,(5:6.391421e-03,((4:6.946804e-03,7:2.534335e-03):2.826592e-02,6:8.922263e-03):1.073392e-02):2.646904e-02):1.064266e-02):3.068892e-02,((13:1.116983e-02,(12:6.756975e-03,11:2.853844e-02):2.174840e-02):6.833227e-02,(14:3.443228e-03,15:2.597039e-03):2.001977e-02):1.647103e-01):1.692918e-02):4.980533e-02):6.382083e-02,19:2.157170e-02):4.527488e-02,20:3.430502e-03):1.467102e-02):1.537078e-01):1.732003e-02):1.147391e-01):1.583494e-01,1:3.040197e-01);
   tree gen.48000 = [&U] (((((31:1.133818e-02,(30:3.638639e-02,((24:2.098149e-02,25:8.777640e-03):2.021837e-02,23:2.348185e-02):2.775134e-01):9.725757e-03):4.377879e-02,(((26:3.774660e-02,(29:5.824024e-02,28:3.911942e-02):1.984352e-02):2.880289e-02,27:9.675594e-02):1.451254e-01,(40:2.547711e-03,((((48:1.027437e-01,47:9.567051e-03):1.433041e-03,(49:1.770258e-02,50:2.236658e-01):6.001714e-02):4.992722e-02,(46:2.269642e-02,(44:5.711497e-03,(43:2.533577e-03,45:1.135841e-02):1.108302e-02):3.316947e-02):2.460818e-02):8.445642e-02,(42:1.991510e-02,41:1.101115e-02):1.626867e-02):6.054940e-02):8.099946e-02):1.382018e-01):9.309164e-02,(32:4.515546e-03,(((35:3.392352e-02,34:8.047046e-02):3.517019e-02,(37:3.109423e-02,(36:1.729200e-02,(38:5.739431e-03,39:1.479102e-02):5.515884e-02):6.750755e-03):1.217918e-01):1.675026e-01,33:3.249108e-02):9.940577e-02):1.219710e-01):1.203776e-01,(22:6.920607e-03,(21:9.874786e-03,(((19:1.333787e-02,((18:7.532851e-03,(10:8.453966e-04,((8:1.801783e-02,((4:2.589026e-03,(6:1.519430e-02,7:1.985113e-03):1.225277e-02):2.682014e-02,5:6.520177e-03):2.930568e-02):1.561434e-02,9:1.396152e-02):2.438552e-02):8.021549e-02):1.801575e-02,17:1.161759e-02):5.858066e-02):4.249622e-02,(20:1.188340e-02,16:1.093917e-02):1.633014e-02):5.587406e-02,(((12:3.522450e-02,11:7.076309e-03):6.672317e-02,13:1.577049e-02):4.777739e-02,(15:3.000710e-04,14:1.085866e-02):7.307328e-02):1.027242e-01):6.084982e-02):1.188436e-04):1.972993e-01):9.795556e-02,(2:2.525823e-02,3:1.135147e-02):7.449903e-02,1:1.598328e-01);
   tree gen.50000 = [&U] ((((31:3.455434e-02,30:1.690376e-02):5.223102e-02,(((32:2.033662e-03,(((37:1.039904e-02,(36:1.553536e-03,(38:7.944246e-03,39:9.549177e-03):6.239454e-02):2.634312e-03):1.525949e-01,(35:1.462680e-02,34:1.587474e-02):6.759790e-02):5.862591e-02,33:1.763700e-02):1.475115e-01):1.121033e-01,((27:5.538388e-02,(26:2.900797e-02,(28:9.611858e-02,29:9.649392e-02):2.340315e-02):3.910130e-02):1.494095e-01,(40:1.796889e-02,((42:6.266900e-02,41:9.996923e-03):1.485217e-02,(((44:1.625444e-02,45:2.621874e-02):2.317082e-02,43:1.170960e-03):7.422605e-02,((((50:3.436517e-01,48:5.406169e-02):5.463151e-03,49:2.681862e-02):2.541331e-02,47:3.902124e-04):4.327364e-02,46:6.656265e-02):3.811152e-02):1.009524e-01):4.709937e-02):4.319772e-01):3.276189e-02):1.339019e-01,(23:5.496071e-02,(24:5.622961e-02,25:4.644407e-03):3.522073e-02):3.712850e-01):3.497031e-03):2.799177e-01,(22:1.450917e-02,(((((((18:1.182920e-02,(10:1.304163e-02,((8:1.627299e-03,(((6:4.209260e-05,7:3.589574e-02):6.163567e-03,4:2.203514e-02):1.497899e-02,5:1.111123e-02):3.020968e-02):2.343431e-02,9:2.830040e-02):2.374598e-02):1.189534e-01):2.243654e-02,17:2.210211e-02):3.842227e-02,19:1.230033e-02):7.861363e-02,20:1.180993e-02):3.996862e-02,16:3.387060e-02):6.583319e-02,(((12:2.586102e-02,11:3.142616e-02):3.498444e-02,13:2.331631e-02):1.347527e-01,(15:5.689901e-03,14:9.623978e-03):1.352102e-01):7.277372e-02):1.088758e-01,21:3.123946e-02):3.540742e-02):2.970806e-01):3.485592e-02,(2:1.130627e-02,3:7.051931e-02):1.312517e-01,1:1.656396e-01);
   tree gen.52000 = [&U] (((((26:2.302518e-02,((28:7.386879e-02,27:7.349107e-02):2.896562e-02,29:1.111207e-01):2.544298e-02):2.026503e-01,((((25:1.322987e-03,24:3.572733e-02):1.431014e-03,23:6.585799e-02):2.642976e-01,(31:2.594058e-02,30:4.113464e-02):2.987228e-02):7.052780e-02,(32:6.385768e-02,(((35:6.038533e-03,34:1.493146e-02):1.113925e-02,((38:2.664464e-02,39:5.091854e-03):3.259716e-02,(37:1.013592e-03,36:4.369042e-02):1.260000e-02):2.199951e-01):8.479267e-02,33:2.106449e-02):8.902351e-02):6.216426e-02):5.576238e-04):1.587190e-02,(40:3.827216e-03,(((47:1.774652e-02,((49:1.976625e-02,48:8.830901e-02):4.667134e-02,50:2.093738e-01):2.367509e-02):3.550224e-02,((44:1.500312e-02,(43:2.755092e-03,45:1.659680e-02):1.345010e-02):6.423447e-02,46:3.635136e-02):2.462373e-02):6.889061e-02,(42:5.440146e-02,41:6.049472e-03):2.045917e-02):2.817192e-02):2.176451e-01):1.986701e-01,(((20:2.135704e-02,(16:2.662175e-02,(((18:7.461544e-03,(10:2.534942e-02,((8:4.485719e-03,(((7:1.886175e-02,6:5.408202e-03):1.395370e-02,4:1.592856e-02):2.943485e-02,5:7.460482e-03):5.472160e-02):7.897965e-03,9:2.812326e-02):7.276703e-02):8.832572e-02):2.667651e-02,17:4.219472e-02):2.613089e-02,19:8.196413e-03):3.945229e-02):9.952285e-03):4.211563e-02,(((12:5.007008e-03,11:2.370256e-02):1.368956e-02,13:1.247167e-02):8.332940e-02,(15:7.529939e-03,14:4.562761e-03):5.624725e-02):8.829246e-02):1.095682e-01,(21:1.214824e-02,22:3.596657e-02):4.607741e-04):1.052070e-01):1.614244e-01,(2:1.284204e-02,3:8.356988e-02):4.903591e-02,1:2.474938e-01);
   tree gen.54000 = [&U] ((2:3.419038e-04,(((32:1.924941e-02,(((25:1.068868e-02,24:1.938496e-02):9.734042e-02,23:1.402758e-03):2.343311e-01,(33:2.714501e-02,((34:2.152975e-02,35:5.422227e-03):4.067531e-02,(((38:1.640436e-03,39:1.267955e-02):1.120100e-01,36:6.054031e-04):4.764778e-03,37:2.847637e-02):1.462140e-01):1.665122e-01):4.972282e-03):1.648924e-01):1.100759e-01,((30:1.421822e-02,31:1.271997e-02):1.475386e-01,((40:1.047771e-02,((((((45:1.973849e-02,43:8.790797e-04):2.026652e-03,44:3.622548e-02):7.592298e-02,46:2.093490e-02):2.816386e-02,((48:4.150589e-02,(50:2.451836e-01,49:1.467626e-03):5.224716e-02):5.880837e-02,47:7.029286e-02):3.988301e-02):8.416810e-02,41:7.371749e-03):3.107253e-02,42:5.238518e-02):6.028289e-02):2.697420e-01,(29:1.136995e-01,(26:6.812326e-02,(28:5.038396e-02,27:5.772526e-02):1.177683e-02):2.259068e-02):2.883420e-01):3.470094e-02):6.945221e-03):1.393579e-01,((22:5.062893e-03,21:1.507885e-02):2.248012e-02,((20:1.751209e-02,(19:3.005829e-02,((18:1.648685e-02,17:2.803084e-02):2.201942e-02,((((14:2.340880e-02,15:1.028340e-02):8.450421e-02,(13:1.197981e-02,(11:1.181144e-02,12:1.969113e-02):2.408387e-02):1.268931e-01):2.087570e-01,10:1.570753e-02):1.993953e-04,((7:1.608608e-02,(4:2.250261e-02,((5:3.311587e-03,8:2.403632e-02):3.634454e-02,6:2.339437e-03):4.312792e-03):1.373255e-03):6.031333e-02,9:4.048970e-03):5.935508e-02):7.033550e-02):5.758344e-02):6.948464e-02):1.028989e-02,16:2.302498e-02):1.441712e-01):1.009213e-01):2.326003e-01):4.180237e-02,3:7.191542e-02,1:2.845164e-01);
   tree gen.56000 = [&U] ((2:1.291279e-02,3:5.640825e-02):1.236294e-01,((((30:1.211786e-02,31:7.835867e-03):1.158067e-01,(32:2.643665e-02,((((34:2.590791e-02,35:4.676258e-03):2.545312e-02,(37:2.145639e-03,(36:1.439990e-02,(38:8.189473e-04,39:1.792145e-02):4.227568e-02):1.704297e-02):1.068764e-01):1.018196e-01,((25:3.879015e-03,24:4.671349e-02):1.959938e-02,23:3.218527e-02):2.540534e-01):5.373563e-02,33:3.882507e-02):1.357289e-01):1.832439e-01):3.752250e-03,((40:9.008665e-03,(((((45:3.121175e-03,44:2.564275e-02):1.800106e-03,43:1.547270e-03):5.422809e-02,46:2.151493e-02):1.968283e-02,(47:3.684396e-03,(49:2.791583e-02,(50:1.883094e-01,48:3.462863e-02):2.107022e-02):2.925270e-02):1.263453e-02):2.744957e-02,(41:7.873295e-03,42:4.020397e-02):2.660937e-02):3.503389e-02):1.480490e-01,((26:2.465315e-03,(28:7.706774e-02,27:1.363059e-01):2.488112e-02):6.281875e-02,29:1.021303e-01):9.087231e-02):6.474354e-02):1.211944e-01,((22:1.513675e-03,21:4.175886e-02):1.085283e-02,(16:1.218677e-02,(20:3.587133e-03,(19:2.962859e-04,((18:2.719554e-03,(10:3.568823e-03,((((4:5.767663e-03,7:7.051951e-03):7.244109e-03,((5:3.197250e-03,8:3.517050e-02):4.025340e-02,6:3.483526e-04):2.210199e-02):6.642722e-03,9:1.998345e-03):3.421133e-02,((14:4.128855e-03,15:2.412518e-03):5.673245e-02,(13:2.923129e-02,(11:2.845157e-02,12:2.294095e-03):4.089797e-02):7.996285e-02):1.500547e-01):1.058529e-02):7.768545e-02):1.058263e-02,17:1.771790e-02):3.999172e-02):5.002415e-02):1.356682e-02):1.118044e-01):7.706171e-02):9.143197e-02,1:1.771705e-01);
   tree gen.58000 = [&U] ((2:5.569149e-03,3:4.955889e-02):3.587608e-02,((21:9.239545e-03,((((16:3.068745e-02,20:3.532450e-02):5.013103e-02,((((10:3.396056e-02,(((5:1.269699e-02,8:4.984625e-02):2.940424e-03,((9:5.564127e-02,7:1.559893e-02):3.634823e-03,6:2.911460e-03):1.418692e-02):5.041213e-02,4:2.675765e-03):6.422464e-02):1.141772e-01,18:1.916443e-02):2.526876e-02,17:3.178069e-02):8.936434e-02,19:1.032325e-04):1.165020e-02):1.528373e-01,((13:9.841801e-03,(12:7.667246e-03,11:5.167503e-02):3.987184e-03):8.209084e-02,(15:5.437905e-03,14:3.936618e-03):3.169212e-02):1.888919e-01):1.390680e-01,22:2.788781e-02):6.444226e-03):1.466074e-01,((((((26:2.579114e-03,(27:1.132385e-01,28:7.458172e-02):2.540338e-02):5.097074e-03,29:6.634069e-02):1.378854e-01,(((((35:1.265418e-02,34:1.523516e-02):7.773275e-03,((36:2.411135e-02,(38:8.278084e-03,39:6.708002e-03):2.700683e-02):4.128231e-02,37:3.605126e-03):1.905314e-01):8.445605e-02,33:4.419936e-02):1.524799e-01,32:4.421150e-04):8.468320e-02,(40:7.889851e-02,((41:4.293211e-03,42:4.492470e-02):9.442349e-03,((44:1.341522e-02,(45:1.157246e-02,43:1.647366e-03):3.863327e-03):3.894646e-02,((47:2.472324e-02,((49:1.134409e-02,50:1.998148e-01):1.394286e-02,48:2.076877e-02):3.305281e-02):6.375556e-02,46:4.797824e-02):7.435693e-03):3.481692e-02):3.730882e-02):3.004368e-01):7.442997e-02):7.626738e-02,31:1.926230e-02):1.789555e-03,30:1.946489e-02):4.034759e-02,(24:4.005327e-02,(23:5.082418e-02,25:7.766015e-03):1.934548e-03):2.866173e-01):1.670417e-01):4.819932e-02,1:1.820191e-01);
   tree gen.60000 = [&U] ((((21:4.522819e-02,22:4.511080e-03):4.927482e-02,((((((10:3.653645e-02,(8:2.050651e-02,(9:3.308392e-02,(5:1.524629e-02,(6:1.877466e-03,(7:1.040799e-03,4:1.318698e-03):1.158694e-02):1.193765e-02):8.150559e-02):2.754754e-04):5.075836e-02):5.797778e-02,18:9.652218e-03):2.349121e-02,17:9.927572e-03):4.130539e-02,19:3.012527e-03):4.405198e-02,(16:1.836485e-02,20:2.739718e-03):4.318730e-03):1.044433e-01,((13:7.851041e-02,(12:5.182395e-02,11:5.791170e-02):1.877288e-02):2.810185e-01,(15:3.460671e-03,14:5.589980e-02):1.073745e-01):4.974162e-02):9.336509e-02):1.088181e-01,(((33:5.102705e-02,((35:1.730979e-02,(34:1.102535e-02,((38:8.152898e-03,39:2.117641e-02):4.919328e-02,(36:9.978850e-04,37:1.172416e-02):4.725303e-02):2.465796e-01):1.953183e-04):1.352994e-01,((25:1.687836e-03,24:2.781570e-02):6.755608e-03,23:5.471271e-02):4.072146e-01):7.342406e-02):1.492598e-01,32:4.906196e-02):1.373235e-01,((31:4.691552e-02,30:5.749448e-03):7.759821e-02,((40:1.351641e-02,((41:3.236963e-03,(((47:6.746190e-03,(48:3.941882e-02,(49:7.949453e-03,50:2.319903e-01):1.788876e-02):3.654662e-02):2.432514e-02,((45:4.865604e-03,44:2.649054e-02):3.779455e-03,43:8.075330e-03):8.821313e-02):1.367298e-02,46:5.147127e-02):8.369184e-02):3.422850e-02,42:6.728385e-02):3.221811e-02):3.986032e-01,(((29:9.837807e-02,26:4.912845e-03):1.443805e-02,28:9.999587e-02):2.995149e-02,27:9.765023e-02):2.734233e-01):3.639603e-02):3.619296e-02):2.209463e-01):1.071135e-01,(2:7.624472e-03,3:7.724350e-02):2.459460e-02,1:2.413288e-01);
   tree gen.62000 = [&U] ((2:4.191271e-03,3:6.341989e-02):8.709863e-02,(((((32:4.357256e-02,((33:2.139051e-02,(34:6.642114e-02,(35:1.345901e-02,(((38:2.525815e-03,39:1.456846e-03):4.321373e-02,36:6.224056e-03):4.770071e-02,37:3.045659e-02):1.515966e-01):2.507948e-02):2.000494e-01):2.264635e-02,(25:7.284995e-03,(24:3.488248e-02,23:7.059549e-02):4.689553e-03):3.128146e-01):1.471347e-01):1.354926e-01,(30:6.189431e-03,31:1.954105e-02):9.321536e-02):2.715486e-03,(((41:3.276229e-02,42:8.123729e-02):1.711467e-02,(((43:1.095652e-02,44:2.415305e-02):6.595942e-03,45:8.912675e-03):8.513106e-02,((50:1.927209e-01,46:6.806764e-02):1.106754e-03,(47:1.613144e-03,(49:3.981010e-02,48:7.903701e-02):3.746515e-02):5.164201e-02):2.555203e-02):6.487169e-02):1.998781e-02,40:2.042264e-02):1.429786e-01):1.936433e-01,(((28:9.621552e-02,27:1.036723e-01):1.196050e-02,26:7.089859e-03):8.816129e-03,29:9.883688e-02):1.328135e-01):1.273696e-01,((21:4.734656e-02,22:7.458186e-03):2.407196e-02,((20:3.322656e-02,(19:1.268143e-02,(((((9:2.794340e-02,((5:2.529350e-03,8:2.492238e-02):9.773736e-03,((6:2.393731e-02,7:5.494451e-03):2.044301e-02,4:7.058696e-03):1.476088e-02):3.579562e-02):1.012158e-02,((14:3.295475e-02,15:2.936240e-03):4.938318e-02,((13:3.617060e-02,11:1.813965e-02):3.103883e-03,12:6.323553e-03):1.078191e-01):8.934617e-02):2.890384e-02,10:1.654391e-03):9.021017e-02,18:1.196732e-02):1.580477e-02,17:2.676100e-02):7.308237e-02):4.549496e-02):2.592889e-03,16:2.980757e-02):1.801174e-01):1.562784e-01):1.606674e-01,1:1.909900e-01);
   tree gen.64000 = [&U] ((((((24:7.670296e-03,(25:2.577318e-03,23:3.114867e-02):1.104498e-02):1.834176e-01,(31:1.681376e-02,30:5.055701e-03):2.469710e-03):1.119061e-01,(32:3.379351e-02,(33:5.809037e-02,(((39:1.627901e-03,38:4.797001e-03):1.821591e-02,(37:1.652197e-02,36:2.162212e-02):5.409846e-02):8.375118e-02,(34:1.939988e-02,35:1.453576e-02):1.109366e-02):7.591199e-02):2.020905e-01):1.293095e-01):2.711414e-03,(((26:3.499251e-03,29:9.669840e-02):1.448194e-02,(28:2.527556e-02,27:7.256303e-02):5.598035e-02):1.278242e-01,(40:1.794647e-02,((42:3.383059e-02,41:3.090421e-02):5.338263e-02,((46:4.229496e-02,(44:5.236786e-02,(43:1.103020e-02,45:2.860782e-03):6.509320e-03):1.437649e-02):8.013568e-03,(47:1.980429e-03,(50:1.148925e-01,(48:2.017507e-02,49:4.923215e-02):7.057366e-02):2.140623e-02):5.419770e-02):3.115706e-02):2.281657e-02):2.213146e-01):4.118696e-02):1.550758e-01,(((((19:1.624993e-02,(17:2.483916e-02,((10:2.336964e-02,(9:1.234552e-02,(8:3.854914e-02,((4:1.246097e-04,7:4.787446e-02):5.812720e-03,(6:4.563814e-03,5:4.133158e-02):1.623093e-03):2.273831e-02):2.615741e-02):2.442570e-02):8.802245e-02,18:4.819534e-03):1.185005e-02):2.540126e-02):6.673467e-02,20:3.603949e-02):1.043904e-02,16:2.245049e-03):1.327805e-01,((13:6.026313e-02,(12:1.830551e-02,11:8.569833e-02):4.419557e-02):5.473574e-02,(15:1.212994e-04,14:1.078983e-02):5.623533e-02):9.284746e-02):6.412689e-02,(21:2.477596e-02,22:2.006582e-03):9.539696e-03):1.491285e-01):4.749194e-02,(2:2.211962e-03,3:2.914929e-02):4.410807e-02,1:1.347939e-01);
   tree gen.66000 = [&U] (((((((32:2.631207e-03,(33:2.833507e-02,((35:2.520945e-02,34:1.446552e-02):1.781027e-02,((36:1.699576e-02,37:4.464987e-02):3.191198e-03,(39:9.709858e-03,38:1.165279e-02):2.575926e-02):7.813586e-02):1.668895e-01):9.145473e-02):5.956725e-02,(29:4.228231e-02,(27:5.262527e-02,(28:4.420138e-02,26:1.062063e-02):2.672248e-02):5.026609e-02):1.096751e-01):8.035299e-02,(31:3.536834e-02,(30:1.269453e-02,(24:6.740495e-03,(23:3.652343e-02,25:5.202264e-03):4.741446e-03):1.863798e-01):1.613192e-02):4.171057e-02):5.608238e-02,(((41:2.873048e-02,(((45:6.143261e-03,44:1.467648e-02):1.053229e-02,43:2.144923e-03):3.122637e-02,(46:2.493242e-02,((47:1.119809e-02,(49:1.676313e-02,48:2.400076e-02):1.418560e-02):8.455714e-03,50:2.034366e-01):3.869621e-02):7.980129e-03):6.593492e-02):6.485096e-03,42:3.553675e-02):4.526732e-02,40:1.191627e-02):2.232860e-01):8.197715e-02,((((19:9.530871e-03,((18:5.997478e-03,(10:6.836122e-03,((5:1.651281e-02,((7:3.194000e-03,6:2.348290e-02):2.395830e-02,4:7.898139e-04):1.016257e-02):1.897806e-02,(9:8.187470e-03,8:6.035289e-02):6.771233e-03):3.480320e-02):5.581545e-02):1.399299e-02,17:3.330940e-02):2.736554e-02):5.538388e-02,16:1.412227e-02):2.445030e-02,20:7.599734e-03):7.494099e-02,((13:6.151111e-03,(12:4.993944e-03,11:8.294294e-03):1.709234e-02):1.508754e-01,(15:8.560686e-04,14:1.028897e-02):1.757841e-02):6.887271e-02):4.738984e-02):2.591157e-02,(21:4.007317e-03,22:2.117117e-02):8.825449e-02):6.872076e-02,(2:1.873143e-02,3:2.475815e-02):4.142459e-02,1:2.162309e-01);
   tree gen.68000 = [&U] ((((30:1.818313e-02,31:8.904206e-05):1.555135e-01,(((40:1.661521e-03,(42:2.573569e-02,(41:2.822500e-02,(((45:5.042153e-03,(44:2.801172e-02,43:6.991930e-03):3.312084e-04):9.076443e-02,46:4.073469e-02):2.593941e-03,((49:2.137612e-02,(48:4.873129e-02,50:1.524131e-01):2.258754e-02):2.720229e-02,47:1.867289e-03):6.490456e-03):5.165423e-02):9.883563e-03):9.306816e-02):1.388610e-01,((((34:2.832527e-02,(35:2.615669e-03,((38:3.931293e-03,39:8.488879e-03):2.033726e-02,(37:1.260599e-02,36:2.107943e-02):3.093843e-02):1.198511e-01):4.567316e-03):1.390885e-01,33:1.132748e-02):1.177756e-01,(23:4.214842e-02,(24:8.629024e-03,25:6.579505e-03):2.225579e-02):1.768586e-01):7.773783e-02,32:3.249081e-02):9.299102e-02):7.267418e-03,(29:1.231922e-01,(26:2.841061e-02,(28:4.288353e-02,27:7.513012e-02):2.859908e-02):1.345664e-03):1.975393e-01):7.470425e-03):1.815736e-01,(((20:3.069345e-02,((17:4.597694e-02,(((((8:2.135453e-02,(5:1.679868e-03,(6:2.007546e-02,(7:2.890783e-02,4:3.693998e-03):1.241112e-02):1.884056e-02):4.234798e-02):5.078817e-02,9:1.442080e-02):4.779195e-02,10:1.300697e-03):8.927051e-03,((14:1.637777e-02,15:1.801907e-02):5.964425e-02,(13:1.476365e-02,(11:4.548275e-02,12:1.374328e-02):2.879088e-02):1.032448e-01):9.693857e-02):6.433129e-02,18:1.062949e-02):4.154418e-03):2.417986e-02,19:1.815985e-02):7.564170e-02):8.771695e-03,16:6.765564e-02):1.344422e-01,(21:4.145040e-02,22:8.194468e-03):5.734582e-02):1.577001e-01):1.673021e-01,(3:2.877089e-02,2:3.024155e-02):9.497206e-02,1:2.218927e-01);
   tree gen.70000 = [&U] ((2:1.017723e-02,3:2.074370e-02):6.704073e-02,(((21:1.227971e-02,22:1.330348e-02):3.896898e-02,((((11:3.217593e-02,12:6.072524e-03):3.188351e-02,13:3.798530e-05):1.066554e-01,(15:5.641103e-03,14:9.454302e-03):7.693692e-02):6.733278e-02,(17:1.804908e-02,(18:4.010546e-02,(((16:4.006484e-02,20:3.198966e-03):3.110298e-02,19:2.641331e-02):1.740452e-02,(10:1.344068e-02,(9:9.795420e-03,(((5:2.251150e-02,(7:3.997022e-03,6:8.723211e-03):1.056872e-02):1.183737e-02,4:3.349266e-02):3.367704e-02,8:7.315345e-03):6.226824e-03):5.861078e-02):4.189818e-02):1.109444e-03):1.085112e-02):1.328126e-01):1.949563e-01):5.622173e-02,(((((42:2.700808e-02,41:8.278001e-03):7.642004e-03,(46:2.451321e-02,((44:1.982966e-02,(43:8.981661e-03,45:2.378750e-02):2.144823e-03):4.892326e-02,(((49:3.071570e-02,50:2.008206e-01):2.657362e-02,48:3.603378e-02):7.977529e-03,47:8.531191e-03):4.113310e-02):1.761427e-02):9.827538e-02):4.527015e-02,40:6.282067e-03):2.437408e-01,(32:3.942096e-02,((27:5.282552e-02,(28:1.170076e-01,(29:8.503786e-02,26:2.855887e-02):2.513384e-02):9.517476e-02):1.267555e-01,((23:3.049213e-02,(25:2.891653e-02,24:1.031191e-02):9.467043e-02):1.497346e-01,((34:3.395901e-03,(35:1.508302e-03,((36:7.585219e-03,37:1.005348e-02):3.459024e-03,(39:2.212338e-03,38:4.704024e-03):3.982148e-02):7.563790e-02):4.262059e-02):8.672429e-02,33:2.382784e-02):2.703469e-02):1.324915e-01):1.445253e-03):9.335562e-02):7.147616e-02,(30:1.804805e-02,31:3.950507e-02):1.337420e-01):8.737835e-02):6.374542e-02,1:2.053350e-01);
   tree gen.72000 = [&U] ((2:7.285049e-03,3:2.813242e-02):6.275730e-02,(((21:8.226901e-03,22:1.270318e-02):9.586459e-03,((((11:3.720065e-02,12:3.204421e-03):5.008354e-02,13:1.423531e-02):5.651336e-02,(15:5.604560e-03,14:9.092473e-03):5.654294e-02):1.223502e-01,(17:1.759064e-02,(((10:1.094508e-02,((5:1.023485e-02,(9:8.356275e-03,((4:1.258204e-02,7:3.311670e-03):9.152463e-03,6:5.043071e-03):1.731743e-02):7.352000e-03):8.556025e-03,8:1.957691e-02):4.254534e-02):3.930355e-02,18:6.603456e-03):2.445106e-03,((16:2.866048e-02,20:3.654727e-03):4.042281e-02,19:2.680501e-03):6.946023e-02):1.887455e-02):7.772970e-02):4.319347e-02):8.798933e-02,((27:4.331136e-02,(26:3.681981e-02,(28:6.839568e-02,29:7.260112e-02):2.745507e-03):3.905865e-02):1.308389e-01,(((((47:4.697347e-03,((50:1.211892e-01,49:2.589508e-02):6.170607e-03,48:5.054441e-02):1.997083e-02):1.320229e-02,((45:1.762086e-02,(44:1.012476e-02,43:2.876623e-03):1.873031e-03):6.566510e-02,46:1.940389e-02):1.743632e-02):7.920264e-02,(41:1.959732e-02,42:3.399901e-02):3.303868e-02):1.763782e-02,40:5.150632e-03):1.585726e-01,((32:1.039911e-02,(((23:5.231240e-04,(25:1.093817e-02,24:1.319608e-02):1.009095e-01):1.289275e-01,((((39:2.464006e-03,38:2.542524e-03):4.342308e-02,36:9.046843e-03):3.180833e-03,37:4.926841e-03):8.330989e-02,(34:1.289619e-02,35:1.188511e-05):1.105517e-02):4.387318e-02):3.005929e-03,33:1.148314e-02):9.852984e-02):1.581987e-01,(30:2.139272e-02,31:8.207473e-03):7.247383e-02):1.597889e-02):8.286982e-02):6.471251e-02):2.337222e-02,1:9.657966e-02);
   tree gen.74000 = [&U] (((((40:1.738595e-02,((41:6.426514e-03,42:9.799912e-02):4.434490e-03,((50:1.477542e-01,(46:6.310253e-02,((47:1.294843e-02,48:4.587312e-02):1.750789e-02,49:5.273117e-02):1.180452e-02):4.722848e-02):2.434422e-02,((45:4.016167e-03,43:9.080744e-03):1.374891e-02,44:9.374291e-03):2.380225e-02):9.380292e-02):5.557446e-02):2.146970e-01,((((26:3.838154e-04,(28:7.585533e-02,27:1.274686e-01):1.860191e-02):3.114818e-02,29:7.709450e-02):1.308297e-01,(32:4.317772e-02,((((35:4.680367e-03,(38:3.517364e-02,((36:1.050867e-02,37:8.659627e-03):5.892291e-02,39:1.206911e-02):9.956810e-03):2.333011e-01):2.881856e-02,34:1.612822e-02):1.457170e-01,((25:2.553611e-03,24:2.273147e-02):9.833484e-02,23:1.408530e-02):2.920406e-01):2.357508e-02,33:1.334762e-02):1.677598e-01):3.330547e-02):6.891242e-02,(30:6.708912e-04,31:1.441737e-02):1.309567e-01):2.548987e-02):1.293113e-01,((22:6.008521e-04,(20:3.206666e-03,((19:3.944292e-03,((17:1.971154e-02,(((14:4.365402e-04,15:6.197294e-04):1.326253e-01,(13:4.096116e-02,(11:1.085749e-02,12:3.153176e-02):2.098439e-02):4.863770e-02):1.433068e-01,(10:4.996524e-04,((9:1.769628e-02,(((5:1.408196e-02,6:2.290615e-02):2.811909e-03,4:2.592316e-02):1.077647e-02,7:1.023030e-02):2.171953e-02):1.158864e-02,8:9.375701e-03):9.971905e-02):4.882024e-02):5.672741e-02):1.177568e-02,18:6.664450e-03):5.043625e-02):1.010042e-01,16:1.509282e-02):2.609125e-02):2.577134e-01):2.077156e-03,21:1.070023e-02):1.635252e-01):2.870954e-01,2:7.822177e-03):9.215530e-03,3:3.829564e-02,1:1.967122e-01);
   tree gen.76000 = [&U] ((3:6.804745e-02,2:2.851800e-03):7.332167e-02,(((((32:4.962406e-03,(((34:2.398318e-02,(35:2.166889e-03,((39:1.928867e-02,38:2.217810e-04):5.136551e-03,(36:2.328188e-03,37:4.959530e-03):2.156421e-02):2.038691e-01):1.801608e-02):1.537487e-01,33:3.022540e-02):8.209611e-02,((25:7.026479e-03,24:1.119972e-02):8.516289e-03,23:6.406335e-02):1.598744e-01):1.017753e-01):5.321273e-02,((26:8.176535e-03,(28:1.047029e-01,27:6.295190e-02):3.268813e-02):8.336694e-02,29:3.176762e-02):1.709970e-01):4.185254e-02,(40:1.581408e-02,(((46:1.672243e-02,((43:1.059690e-02,45:8.087324e-03):7.041652e-03,44:2.044990e-02):6.857064e-02):1.055847e-02,(50:2.858009e-01,(47:4.263385e-03,(49:6.103910e-02,48:4.107411e-02):2.462220e-02):2.149636e-02):2.413778e-02):6.022266e-02,(41:4.011894e-02,42:8.303960e-02):5.559852e-03):8.552604e-02):2.294808e-01):4.114199e-02,(30:2.802171e-02,31:4.766111e-02):1.042228e-01):1.232514e-01,((22:1.386036e-03,21:8.132451e-03):1.144412e-02,((19:3.826049e-03,((18:1.614606e-02,17:2.361747e-02):5.503523e-03,(((((((5:3.002499e-03,8:3.351057e-02):2.482481e-02,6:2.032690e-02):3.145047e-02,4:1.452353e-02):1.190101e-04,7:6.467762e-03):3.975247e-02,9:3.124483e-02):4.772176e-02,10:5.909812e-04):8.800833e-02,((14:7.882672e-04,15:9.853672e-03):1.484699e-01,(11:1.295129e-02,(12:2.632777e-02,13:7.432563e-02):3.685907e-02):4.967095e-02):1.446704e-01):3.441697e-02):2.671612e-02):6.319016e-02,(20:1.737481e-02,16:4.285915e-02):7.471189e-03):9.099821e-02):2.612067e-01):9.098949e-02,1:9.607056e-02);
   tree gen.78000 = [&U] ((2:3.229001e-03,3:1.508955e-02):5.554323e-02,(((((28:9.424579e-02,(26:1.438217e-02,29:5.488837e-02):3.530059e-02):7.799523e-02,27:3.944892e-02):1.740603e-01,(((46:3.716750e-02,(((49:9.485073e-02,48:5.582362e-02):8.430486e-02,47:3.400287e-03):2.493177e-02,(44:9.924639e-03,(45:2.388154e-03,43:7.580012e-04):3.629975e-04):2.419232e-02):6.264073e-03):4.238497e-02,(40:1.130944e-01,(42:6.372778e-02,41:3.362546e-02):1.029863e-02):1.590131e-02):2.037984e-01,50:6.876674e-02):3.299830e-01):5.615481e-02,((30:2.395612e-02,31:3.101476e-02):2.408664e-01,(((23:4.334005e-02,(25:1.041848e-02,24:3.792408e-02):6.165480e-02):3.114521e-01,(33:2.373133e-02,(35:1.732853e-02,((((38:8.319127e-03,39:1.576264e-03):6.150966e-02,36:7.868294e-03):1.216135e-02,37:4.810802e-03):2.388379e-01,34:1.784526e-02):5.493552e-02):1.632803e-01):1.000965e-02):1.056921e-01,32:8.856080e-03):1.129478e-01):6.686076e-02):1.084039e-01,((((15:2.095056e-02,14:5.953971e-03):6.856189e-02,((11:8.153303e-03,12:2.952776e-02):3.854633e-02,13:1.599865e-02):1.032363e-01):1.861953e-01,((16:3.032926e-02,20:1.567328e-02):2.779056e-02,(19:6.652369e-03,(17:1.789960e-02,(((((5:1.747301e-02,((6:3.048370e-03,7:1.538139e-02):2.554038e-02,4:5.962435e-02):2.364414e-02):1.713594e-02,9:2.275763e-02):8.311109e-03,8:2.121343e-02):2.455785e-02,10:4.965943e-03):4.388790e-02,18:4.265586e-03):2.851966e-02):3.623032e-02):3.096084e-02):1.236106e-01):1.204794e-01,(21:1.316191e-02,22:6.932342e-03):6.821112e-02):4.034895e-02):1.059373e-01,1:2.157890e-01);
   tree gen.80000 = [&U] ((2:5.256366e-03,3:5.349042e-02):7.855904e-02,((((25:4.492796e-03,(23:3.202718e-02,24:2.830806e-02):8.889608e-03):1.917046e-01,((32:2.398741e-02,(33:1.447770e-02,((((37:5.445797e-03,36:1.826399e-02):8.708188e-03,(39:3.774434e-02,38:5.077896e-02):1.628037e-02):8.320819e-02,35:8.787859e-03):4.926908e-02,34:2.557509e-02):1.383800e-01):1.321010e-01):1.034263e-01,((((26:1.824313e-02,28:8.149908e-02):8.313123e-03,29:1.893915e-01):6.401447e-02,27:1.315899e-02):1.667336e-01,(((41:3.300956e-03,42:6.111572e-02):6.416319e-02,((((48:1.138869e-01,49:4.690208e-02):2.595529e-02,47:1.470503e-02):9.956814e-02,((45:1.182521e-03,(44:1.905642e-02,43:6.381038e-03):6.474402e-03):5.653699e-02,46:2.419761e-02):2.281991e-02):6.668102e-03,50:3.066843e-01):6.463706e-02):7.097115e-02,40:1.085778e-02):4.341513e-01):1.439230e-02):8.895529e-02):1.244367e-01,(30:4.975985e-04,31:4.827599e-02):1.248872e-01):1.845492e-01,((22:3.471425e-03,21:1.534904e-02):2.842908e-02,((20:1.837193e-02,(16:6.058930e-03,(19:3.606015e-03,(17:4.608584e-02,((10:1.922465e-02,(((5:5.922979e-03,(6:5.707363e-03,(9:2.886410e-02,7:7.467689e-03):9.685399e-03):1.741844e-02):6.157829e-04,8:5.988169e-02):6.315645e-03,4:4.620961e-03):2.573730e-02):6.061758e-02,18:1.083766e-02):3.189137e-03):2.264176e-02):8.402201e-02):1.975729e-03):9.387664e-02,(((11:3.483299e-02,12:7.181649e-03):2.081319e-02,13:5.176834e-02):9.380987e-02,(15:1.298060e-02,14:4.468293e-03):2.292044e-02):1.254242e-01):6.417514e-02):1.750524e-01):8.932781e-02,1:1.405753e-01);
   tree gen.82000 = [&U] ((3:4.936646e-02,2:2.746736e-02):1.054270e-01,((((50:8.997890e-02,(((41:3.583965e-02,42:4.117437e-02):7.538430e-02,40:2.003582e-02):3.478311e-02,(((49:5.459557e-02,48:2.956635e-02):6.351296e-02,47:4.703380e-03):5.097707e-02,(46:3.458083e-02,(45:5.694029e-03,(43:1.113613e-02,44:2.583097e-02):1.134283e-02):8.895745e-02):4.470474e-02):2.715018e-02):1.825523e-01):2.306710e-01,((((33:4.604781e-02,((35:1.345840e-02,(39:4.276725e-02,(38:1.324341e-02,(37:2.692825e-02,36:1.659864e-02):4.876482e-02):4.301863e-02):1.978362e-01):4.367696e-03,34:1.843095e-02):1.877041e-01):2.950033e-02,(23:5.791864e-02,(25:1.043591e-02,24:3.076673e-02):5.915286e-02):1.999779e-01):1.442145e-01,(29:2.753159e-02,((27:1.145056e-01,28:5.343434e-02):7.424967e-02,26:1.260877e-02):8.247058e-02):2.248734e-01):5.188686e-02,32:1.277408e-02):1.646983e-01):1.677573e-02,(30:4.542377e-02,31:9.988372e-03):8.574334e-02):1.137320e-01,((22:2.150076e-02,21:3.077818e-02):5.095315e-02,(((14:2.814913e-02,15:3.550388e-04):4.840845e-02,((11:2.681175e-02,12:4.000879e-03):2.153389e-02,13:4.795932e-03):9.216753e-02):8.829392e-02,((16:3.668084e-02,20:6.561287e-03):2.004679e-02,(19:2.404836e-02,((10:2.761103e-03,(9:5.146129e-02,((5:1.021750e-02,(4:1.115084e-02,(7:9.200410e-03,6:1.705007e-02):1.298552e-02):1.887633e-02):3.328557e-02,8:3.010190e-03):2.268422e-02):4.256439e-02):1.068197e-01,(17:3.901653e-02,18:2.600385e-02):7.179408e-03):3.336634e-02):2.601373e-02):9.002258e-02):9.996324e-02):1.087551e-01):5.212925e-02,1:2.503829e-01);
   tree gen.84000 = [&U] ((3:2.081039e-02,2:1.654063e-03):3.732225e-02,((((33:3.271895e-02,((23:2.342595e-02,(25:1.431549e-03,24:5.537669e-03):3.783576e-02):1.525819e-01,((35:1.602365e-02,34:1.355911e-02):4.541199e-02,(((39:2.008175e-03,38:6.108132e-03):2.794695e-02,37:1.174481e-02):2.984384e-02,36:2.007293e-03):1.440499e-01):3.106170e-02):1.945016e-02):9.191188e-02,32:2.155958e-02):1.324101e-01,(((50:2.052024e-01,(((46:3.355634e-02,((49:1.462411e-02,48:5.624986e-02):2.076255e-02,47:9.456309e-03):5.180515e-02):3.743280e-02,(43:2.445359e-02,(44:1.967710e-02,45:5.394816e-03):2.455020e-03):3.540525e-02):8.894121e-02,((41:1.975230e-02,42:1.040744e-02):1.514023e-02,40:3.292103e-02):5.829918e-03):5.830973e-02):2.013247e-01,(29:4.350509e-02,(26:2.339452e-03,(28:5.057648e-02,27:1.281768e-01):1.464680e-05):5.569539e-02):9.788055e-02):2.318561e-02,(30:1.348255e-02,31:7.279694e-03):1.015043e-01):4.314782e-02):1.031147e-01,((22:9.167500e-04,21:1.800744e-02):5.634804e-02,(((14:1.292503e-04,15:1.319196e-02):3.534534e-02,((11:2.806286e-03,12:2.283062e-02):9.977898e-03,13:1.320355e-03):1.185229e-01):5.430764e-02,(20:8.501124e-03,(16:1.814325e-02,(19:8.372803e-03,((10:3.391306e-03,(((5:8.953436e-04,(6:3.765142e-03,(7:3.771124e-03,4:1.136646e-02):1.860485e-02):3.206401e-02):1.838706e-02,8:1.447031e-02):2.462934e-02,9:1.952761e-02):3.163584e-02):4.844340e-02,(18:1.144154e-03,17:5.653919e-02):1.789325e-02):3.752801e-02):3.374242e-02):8.132442e-03):6.709407e-02):7.595398e-02):2.651954e-02):7.916505e-02,1:2.165123e-01);
   tree gen.86000 = [&U] (((((((((10:3.626786e-02,(((5:1.814965e-02,(6:5.215879e-03,(7:8.883533e-03,4:1.885886e-03):1.189829e-02):9.420251e-03):2.765128e-02,8:2.754348e-03):3.227386e-02,9:2.441736e-02):2.804005e-02):9.870540e-02,16:2.916591e-02):2.183423e-03,(19:5.195662e-03,(18:2.773349e-02,17:1.373450e-02):3.175120e-02):3.993706e-02):1.796519e-02,20:9.892177e-03):1.251383e-01,((13:1.840919e-03,(12:1.518378e-02,11:7.240412e-03):4.194404e-02):1.020285e-01,(15:1.112596e-02,14:9.786081e-03):1.171304e-02):1.261194e-01):9.926493e-02,21:4.209953e-03):2.038081e-02,22:4.218721e-04):1.538523e-01,(((((26:1.184501e-02,(29:6.141585e-02,28:6.491410e-02):2.181923e-03):6.692086e-02,27:6.227151e-02):8.001720e-02,(40:8.158266e-03,((42:1.693705e-02,41:2.907682e-02):1.592682e-03,(50:1.006863e-01,((((49:4.015497e-02,48:3.149730e-02):1.338132e-02,47:2.132617e-03):4.494809e-02,46:2.590636e-02):1.233034e-03,((44:1.577621e-02,45:1.902175e-03):3.458982e-03,43:3.178065e-02):2.424848e-02):1.764215e-02):5.908588e-02):1.752682e-02):9.826421e-02):1.723848e-02,((((34:2.358316e-02,(35:4.761100e-04,(((38:1.319409e-02,39:4.988317e-03):4.784712e-02,36:4.491537e-03):2.164494e-02,37:3.262201e-03):1.215378e-01):5.160653e-03):4.196876e-02,33:3.968878e-02):3.426288e-02,((25:2.861646e-05,24:2.179780e-02):6.643783e-02,23:9.427353e-03):1.210706e-01):9.546088e-02,32:5.797543e-02):9.541087e-02):4.589479e-02,(30:2.092984e-02,31:5.557415e-03):6.266683e-02):1.388178e-01):5.220773e-02,(2:1.276555e-02,3:7.349769e-02):4.969863e-02,1:1.310294e-01);
   tree gen.88000 = [&U] (((((30:3.139105e-03,31:1.612878e-02):5.823136e-02,((((((48:3.564019e-02,(50:2.432737e-01,49:1.044860e-02):1.466176e-02):2.721275e-02,47:1.730679e-02):3.241550e-02,((43:2.303014e-03,45:3.720665e-03):1.838853e-02,44:3.165022e-02):4.566776e-02):3.023475e-02,46:1.719991e-02):9.553757e-02,(42:2.945580e-02,41:2.733785e-02):2.122917e-02):3.618473e-02,40:1.577135e-02):1.489260e-01):8.068037e-03,((29:3.818253e-02,((28:5.727203e-02,27:6.028808e-02):9.761536e-03,26:6.048435e-02):7.354120e-02):2.455439e-01,(32:4.118504e-02,((23:1.274960e-02,(25:1.254545e-02,24:2.190157e-02):4.562344e-02):1.852308e-01,(33:1.865788e-02,((((38:8.974175e-03,39:6.499509e-03):8.155135e-02,(37:7.018218e-03,36:6.759195e-03):5.435487e-02):1.748570e-01,35:6.933095e-03):2.228574e-02,34:2.132129e-02):3.765576e-02):4.615674e-02):8.742098e-02):5.710317e-02):5.423353e-02):1.633298e-01,((((19:1.751413e-03,((((9:1.885148e-02,(8:7.714811e-03,((4:1.500535e-02,5:7.144250e-03):4.002227e-03,(7:3.902453e-02,6:8.973662e-03):5.068538e-02):3.823781e-02):2.160994e-02):5.020601e-02,10:1.403628e-02):1.266891e-01,18:2.996485e-02):1.467031e-02,17:2.781341e-02):2.111094e-02):8.988720e-02,(20:4.168043e-02,16:1.472505e-02):5.626285e-03):6.012470e-02,((15:5.758037e-03,14:7.876182e-04):8.312639e-02,(13:4.210126e-03,(11:1.457878e-02,12:2.112602e-03):2.459039e-02):9.350854e-02):5.622816e-02):8.269852e-02,(21:2.892512e-02,22:2.180632e-02):2.305900e-02):4.173896e-02):1.129953e-01,(3:1.732202e-02,2:2.696943e-02):9.796434e-02,1:2.008127e-01);
   tree gen.90000 = [&U] (((((((((36:9.126105e-03,(39:2.358527e-03,38:1.251560e-02):6.765545e-02):3.208302e-03,37:2.175095e-02):1.336808e-01,(35:4.056187e-03,34:7.603961e-02):1.000930e-02):8.055893e-02,33:4.251375e-02):2.233668e-02,(23:8.533726e-03,(25:7.386615e-04,24:3.612235e-02):5.111391e-02):1.344281e-01):1.335052e-01,(32:1.135699e-02,((((((43:2.076425e-03,(45:5.518303e-03,44:1.835309e-02):1.136799e-02):1.608747e-01,((50:1.979536e-01,(47:2.429190e-02,(48:9.831410e-02,49:4.044650e-02):2.864230e-02):1.043339e-02):1.296638e-02,46:2.313169e-02):2.453630e-02):2.067159e-02,40:6.723353e-02):2.853745e-02,41:8.923123e-03):1.809683e-02,42:1.365688e-02):1.509454e-01,((29:7.064128e-02,(28:5.079564e-02,27:5.014788e-02):2.778352e-02):6.082110e-02,26:9.822725e-03):2.186639e-01):4.105105e-02):1.077356e-03):1.404827e-01,(31:3.432829e-03,30:3.354069e-02):1.155213e-01):1.298964e-01,((21:1.403270e-02,(((16:4.085155e-02,20:8.067680e-03):1.794119e-03,(19:1.698758e-02,((18:1.253144e-02,(10:6.715676e-04,(((5:2.345836e-03,((7:2.361239e-02,4:5.049673e-03):3.935030e-03,6:1.178129e-02):2.431895e-02):2.790944e-02,8:3.190078e-02):1.765291e-02,9:6.334368e-02):2.636918e-02):6.117190e-02):6.719313e-02,17:1.202759e-02):3.859803e-02):5.534256e-02):9.925214e-02,((13:6.949538e-02,(11:5.125084e-02,12:2.218063e-02):1.509211e-02):1.220111e-01,(15:2.456011e-02,14:1.114088e-02):5.101365e-02):1.198190e-01):9.934295e-02):3.954950e-02,22:2.301882e-02):6.920653e-02):1.026433e-01,(2:3.894135e-03,3:2.844825e-02):7.271614e-02,1:1.403255e-01);
   tree gen.92000 = [&U] ((3:7.785710e-02,2:6.703629e-04):6.505031e-02,((((((41:2.088552e-02,42:4.287646e-02):7.155050e-03,((((47:7.006204e-04,(49:5.098209e-02,48:2.695184e-02):7.137060e-02):1.193731e-02,50:1.937388e-01):7.114039e-03,46:7.630592e-02):3.318101e-03,(44:5.414982e-02,(43:3.427273e-02,45:7.223245e-03):3.910463e-03):8.782585e-02):3.766014e-02):4.033265e-02,40:1.101503e-02):1.263638e-01,(((26:2.484867e-02,(28:7.827275e-02,27:9.701309e-02):3.684466e-03):4.448163e-02,29:6.339159e-02):2.439310e-01,(32:1.913685e-02,((23:2.119156e-02,(25:8.040250e-03,24:3.262424e-02):5.549623e-02):2.117699e-01,(33:7.209119e-02,(((((38:5.438964e-03,39:1.853414e-02):3.064388e-02,36:7.023991e-03):5.679077e-02,37:1.178172e-02):1.267988e-01,35:8.787192e-04):9.260776e-04,34:9.618529e-03):6.649183e-02):7.362335e-02):1.611527e-01):6.284338e-02):1.344216e-01):5.024550e-02,(30:3.143819e-03,31:1.477013e-02):4.191432e-02):1.410262e-01,((((15:3.113335e-03,14:1.123910e-03):1.771492e-01,(13:1.262529e-02,(11:2.899742e-02,12:3.613228e-04):5.471526e-03):5.861796e-02):1.228454e-01,(17:6.442152e-03,(((((((4:1.592332e-02,7:1.442228e-02):7.960839e-02,(5:3.115112e-02,6:6.061273e-03):2.163537e-02):1.994808e-02,9:2.568742e-02):2.042150e-02,8:2.435566e-03):4.557720e-02,10:3.933626e-03):5.392536e-02,((16:2.073180e-02,20:1.794189e-02):1.261717e-02,19:8.378587e-02):3.730359e-02):7.529293e-03,18:1.153390e-02):4.745564e-02):9.309753e-02):1.431324e-01,(21:1.687515e-02,22:2.459745e-04):2.048606e-02):1.019293e-01):5.472455e-02,1:1.784131e-01);
   tree gen.94000 = [&U] (((((32:1.023551e-02,((23:9.250944e-02,(24:6.939823e-03,25:2.663905e-03):7.692792e-04):1.421234e-01,(33:1.430416e-02,(34:2.319427e-02,(35:1.113962e-02,((38:5.492530e-03,39:1.579775e-03):3.770800e-03,(37:3.325935e-02,36:4.589653e-03):2.929720e-03):5.879982e-02):3.380999e-03):6.915872e-02):2.494502e-02):1.488974e-01):3.995120e-02,((30:1.721904e-03,31:2.135387e-02):4.468819e-02,(((((47:9.207407e-03,(48:4.167785e-02,49:3.123197e-02):7.094094e-02):5.483900e-02,(46:2.013104e-02,(44:1.854950e-02,(43:1.902452e-03,45:1.393664e-02):8.480638e-03):5.696271e-02):8.879441e-03):2.978499e-02,50:2.477918e-01):3.864511e-02,(42:3.660067e-02,41:1.986235e-02):1.062464e-02):4.027048e-02,40:1.620975e-05):1.613353e-01):1.932067e-02):5.535239e-03,(((27:2.920488e-02,28:7.903444e-02):4.971481e-02,26:1.849351e-02):8.093796e-02,29:2.797598e-02):1.725492e-01):1.231664e-01,((21:1.123030e-02,22:1.110837e-02):7.862991e-02,(((13:1.544323e-02,(11:1.081923e-02,12:5.717716e-03):2.520026e-02):6.562398e-02,(15:6.663096e-03,14:2.363897e-03):4.643920e-02):1.261148e-01,((16:1.731703e-02,(19:4.852925e-03,((18:6.958028e-03,(10:5.530107e-02,(((5:1.298099e-02,(6:8.848390e-03,(7:8.845956e-03,4:3.965217e-03):7.561866e-03):8.369171e-03):3.472720e-02,9:2.224562e-02):3.058882e-02,8:7.224927e-04):3.474803e-02):6.808102e-02):5.183585e-03,17:1.933335e-02):5.891948e-03):1.654262e-02):8.469655e-03,20:2.744151e-03):3.676609e-02):1.744470e-02):1.109765e-01):8.386781e-02,(2:3.245142e-03,3:3.016639e-02):4.578631e-02,1:2.113865e-01);
   tree gen.96000 = [&U] ((((22:1.184489e-02,21:1.429636e-02):8.358063e-02,(((13:2.512194e-03,(11:3.223050e-02,12:2.068780e-02):4.102106e-02):8.085133e-02,(15:9.692500e-04,14:2.377375e-03):7.295350e-02):6.844090e-02,((19:1.166888e-02,(((((((4:7.388336e-03,(7:7.528073e-04,6:2.035794e-02):6.867828e-03):1.080502e-02,5:2.697194e-02):4.727965e-02,8:1.971999e-02):1.387153e-02,9:1.032009e-02):6.150485e-03,10:7.531113e-03):3.414519e-02,18:2.241115e-03):1.987019e-02,17:3.652914e-02):5.194684e-02):9.028823e-02,(20:1.929310e-02,16:3.446016e-02):1.684996e-03):5.438040e-02):7.549485e-02):1.156281e-01,(((40:1.391735e-02,((42:3.803449e-02,41:5.414124e-03):3.006463e-02,((46:3.375906e-02,((48:8.971556e-02,(49:2.198958e-02,50:2.257222e-01):5.841729e-03):4.425946e-02,47:3.669798e-03):5.260501e-02):1.196047e-02,((45:7.915194e-04,44:3.303979e-02):1.067801e-02,43:1.020347e-02):3.527797e-02):2.145788e-02):1.876126e-02):2.684099e-01,((32:1.653888e-02,((((34:3.274992e-02,35:4.149468e-02):1.316308e-02,(37:3.330127e-02,(36:7.342005e-03,(38:5.099017e-03,39:7.751795e-03):3.615248e-02):1.558778e-04):9.718709e-02):5.827082e-02,33:1.926732e-02):2.383747e-02,((25:2.670064e-02,24:6.018744e-02):1.519603e-02,23:7.852268e-02):2.501602e-01):1.050040e-01):1.525605e-01,(30:5.360843e-03,31:1.116579e-02):9.562004e-02):2.431689e-02):1.151876e-01,((29:1.277810e-01,(27:1.530566e-01,26:9.802752e-03):4.472415e-02):2.751948e-02,28:4.639315e-02):1.721736e-01):1.295723e-01):1.562629e-01,(2:6.022272e-03,3:1.924736e-02):4.999010e-02,1:2.787243e-01);
   tree gen.98000 = [&U] ((2:3.051982e-02,3:3.969107e-02):1.713824e-02,(((((32:3.228646e-02,((((35:1.290194e-02,34:3.043627e-02):1.388407e-03,(37:1.441235e-02,(36:1.453999e-02,(39:3.128349e-03,38:9.246018e-03):4.807161e-02):2.660636e-02):5.748328e-02):7.490178e-02,(23:3.701973e-02,(25:1.595118e-02,24:4.398313e-03):3.287093e-02):1.622780e-01):4.307917e-02,33:4.331892e-02):1.254735e-01):9.418402e-02,(30:1.403561e-02,31:1.789041e-02):2.091194e-01):1.053098e-01,((28:7.418659e-02,(29:6.131683e-02,26:3.310419e-02):1.244808e-02):5.101100e-02,27:9.402924e-02):1.130724e-01):2.399301e-02,(50:2.232599e-02,(((46:9.848144e-03,(44:1.804260e-02,(45:3.196367e-03,43:4.551798e-03):4.518786e-04):3.132736e-02):1.170038e-02,(47:1.852216e-03,(49:5.213477e-02,48:2.158158e-02):4.227241e-02):1.683122e-02):4.358323e-02,(40:8.619250e-02,(41:1.065562e-02,42:3.817865e-02):2.042235e-02):5.696115e-02):1.369376e-01):2.154030e-01):6.479368e-02,((21:2.191389e-02,22:6.443353e-03):1.962421e-02,(((16:2.293377e-02,20:4.430290e-02):7.352527e-03,((17:2.198485e-02,((10:7.302842e-03,((8:4.148022e-04,(((7:1.066024e-03,4:3.913605e-03):3.599534e-02,6:4.476099e-03):4.675015e-02,5:4.141255e-03):3.964264e-02):2.359508e-02,9:6.538769e-03):3.122024e-02):5.809589e-02,18:8.901748e-03):2.618938e-02):2.540088e-02,19:2.847906e-03):8.281739e-02):3.175295e-02,((14:5.970648e-03,15:6.419324e-03):5.637816e-02,(13:5.970395e-03,(12:1.322068e-02,11:9.045680e-03):1.540869e-02):1.001821e-01):1.054932e-01):1.212415e-01):1.075307e-01):1.614548e-01,1:1.227656e-01);
   tree gen.100000 = [&U] ((3:1.900444e-02,2:1.032671e-02):7.802080e-02,(((22:2.896051e-03,21:7.878873e-03):1.118520e-01,(((13:1.130644e-02,(11:3.207770e-02,12:8.495160e-03):4.376621e-02):8.629034e-02,(15:4.752873e-04,14:2.437441e-04):4.369468e-02):1.305905e-01,((20:1.505561e-02,16:8.641025e-02):4.319214e-02,(19:2.790638e-02,(17:2.679681e-02,((((7:3.025790e-03,((4:8.875811e-03,(5:3.008325e-03,8:4.397180e-02):1.018442e-02):2.131352e-02,6:1.034671e-02):1.912623e-02):5.590049e-02,9:3.175580e-03):5.374881e-02,10:2.151086e-04):8.406296e-02,18:1.075639e-02):3.266684e-02):7.967492e-02):1.322287e-02):1.224738e-01):1.322145e-01):1.204832e-01,((30:1.658577e-02,31:3.704138e-02):5.446496e-02,((((33:3.935422e-02,(((25:8.844467e-03,24:6.424086e-02):5.099377e-02,23:4.274943e-02):3.353899e-01,(((38:2.382534e-02,39:2.871413e-03):4.620728e-02,(36:1.484335e-03,37:2.690498e-02):3.385093e-02):5.755129e-02,(34:2.478787e-02,35:6.264359e-02):5.603180e-02):7.045033e-02):1.992265e-02):1.580439e-01,32:7.371498e-03):6.470504e-02,(((27:5.010769e-02,29:1.023806e-01):1.158899e-02,28:8.822148e-02):1.472174e-02,26:1.280108e-02):2.324112e-01):4.869064e-02,(40:7.276543e-03,((((48:2.506112e-02,(49:4.337079e-02,50:1.786709e-01):1.651441e-03):4.751267e-02,47:9.651651e-03):3.775428e-02,(((43:1.098997e-02,45:9.477375e-04):4.710642e-02,44:2.689799e-02):1.051347e-01,46:2.527242e-02):3.661091e-02):4.643720e-02,(41:1.062966e-02,42:7.380671e-02):1.171926e-02):6.995908e-02):1.973861e-01):1.478626e-01):1.240557e-01):8.165265e-02,1:2.921311e-01);
   tree gen.102000 = [&U] ((3:2.009454e-02,2:1.741673e-02):1.773476e-01,(((21:1.290253e-02,22:3.949468e-04):2.123604e-02,((17:3.254454e-02,(((((7:5.580267e-04,(((5:1.177511e-02,8:3.029276e-02):2.349566e-02,6:9.655081e-04):4.282097e-03,4:6.702563e-03):6.044544e-03):3.917326e-02,9:1.587511e-02):2.415232e-02,10:2.307716e-02):1.151906e-01,18:2.164913e-02):2.042387e-02,(19:1.916152e-02,(16:8.997194e-03,20:3.956048e-02):3.170983e-02):4.110023e-02):1.742804e-02):1.075920e-01,(((12:3.883217e-02,13:5.346749e-02):6.456747e-03,11:1.722902e-02):9.312536e-02,(15:1.933975e-03,14:2.612053e-04):5.700109e-02):1.163801e-01):6.034602e-02):1.153610e-01,(((30:1.732840e-02,31:2.808248e-02):2.725564e-02,(40:6.052026e-03,((41:7.578852e-03,42:3.389733e-02):9.185411e-03,((43:7.563196e-03,(45:1.219892e-02,44:1.766351e-02):2.091787e-03):8.608096e-02,(46:2.869304e-02,(47:9.145987e-03,(48:6.102336e-02,(50:1.456639e-01,49:3.263104e-02):1.118728e-02):3.314309e-02):3.929443e-02):1.428838e-02):3.924323e-02):5.162857e-02):2.792239e-01):3.026024e-02,((((28:6.894213e-02,27:1.168816e-01):1.035886e-02,26:8.587480e-03):3.936407e-02,29:2.438640e-02):1.791965e-01,((((25:2.059001e-03,24:1.058695e-02):4.186059e-02,23:2.145291e-02):2.149971e-01,((((36:1.357843e-03,(38:1.879768e-02,39:4.657285e-03):4.232083e-02):6.812769e-03,37:4.913254e-03):9.008299e-02,(34:1.065553e-01,35:3.057319e-03):5.510084e-03):8.009610e-02,33:3.006740e-02):6.520057e-03):2.068810e-01,32:2.956617e-02):8.823076e-02):8.748169e-02):1.455950e-01):9.438363e-02,1:1.470952e-01);
   tree gen.104000 = [&U] (((((50:1.015749e-01,((((46:1.080660e-01,((44:1.528336e-02,43:4.989131e-03):1.326106e-02,45:9.343160e-03):1.037654e-01):1.457526e-02,(47:3.915202e-04,(48:3.887674e-02,49:2.651956e-02):4.372128e-02):1.579966e-02):1.269246e-01,(41:7.429750e-03,42:4.297805e-02):2.082677e-02):1.180524e-02,40:3.843762e-02):1.058782e-01):1.054137e-01,(((33:7.978366e-02,((23:1.038888e-02,(24:1.364955e-02,25:1.318339e-02):3.043617e-02):1.812789e-01,((35:3.475944e-03,34:2.313296e-02):5.965286e-03,((38:4.153437e-02,39:3.787732e-02):3.180966e-02,(36:1.568052e-02,37:1.279523e-02):1.202664e-02):7.157121e-02):1.208285e-01):2.237411e-02):2.050365e-01,32:4.625022e-03):1.406100e-01,(((28:4.056810e-02,27:5.762237e-02):3.195712e-02,26:6.889964e-03):3.351326e-02,29:3.370261e-02):1.469812e-01):3.278650e-02):2.679020e-02,(30:2.064021e-02,31:1.739755e-02):1.250585e-01):1.369397e-01,(21:3.065783e-03,((((17:1.738302e-02,((16:2.954363e-02,20:6.278894e-03):9.067049e-02,19:1.201390e-02):4.874629e-02):7.641581e-03,(((9:4.210561e-02,(8:2.621394e-02,(5:4.430292e-02,((4:1.698087e-02,7:4.365534e-03):1.027860e-02,6:5.381427e-03):1.562399e-02):1.603918e-02):5.140670e-02):2.331770e-02,10:5.246797e-03):5.770615e-02,18:9.688402e-03):2.929317e-02):8.758274e-02,((12:6.435200e-03,(13:6.034970e-02,11:2.700772e-02):5.368809e-03):2.264340e-01,(15:6.454144e-03,14:1.795470e-02):1.608494e-02):1.220291e-01):5.861694e-02,22:1.973858e-02):1.135210e-02):1.428966e-01):1.000187e-01,(2:1.567568e-02,3:7.591275e-02):6.921495e-02,1:1.363224e-01);
   tree gen.106000 = [&U] ((3:4.583612e-02,2:1.890434e-04):8.152272e-02,(((50:1.196647e-02,(((41:1.321197e-02,42:3.328494e-02):3.873205e-02,(((48:6.028958e-02,49:2.652312e-02):4.835626e-02,47:2.314429e-02):3.423326e-02,(46:3.113246e-02,(43:2.246225e-03,(45:2.092068e-03,44:5.816263e-02):2.288490e-03):4.837295e-02):1.141385e-02):4.170821e-02):7.608398e-02,40:3.526183e-02):1.559566e-01):2.680011e-01,(((((26:1.121825e-02,27:1.112701e-01):1.605875e-02,29:1.197382e-01):6.264712e-02,28:3.716758e-02):2.953234e-01,((33:4.597366e-02,((35:1.488194e-02,34:1.315805e-02):7.364344e-03,(37:1.410579e-03,(36:2.472126e-03,(38:3.071501e-03,39:6.874872e-03):2.287566e-02):4.940766e-03):2.263939e-01):7.688619e-02):6.809407e-02,32:4.467117e-02):1.021240e-01):8.741950e-04,((23:9.384718e-03,(24:3.577663e-02,25:1.029279e-02):1.019195e-02):1.142343e-01,(30:3.383139e-02,31:2.824524e-02):7.083058e-02):7.124776e-02):3.767881e-02):1.149542e-01,(21:9.239741e-03,(((((9:3.719745e-02,((5:6.051565e-03,((7:1.006341e-02,6:9.943563e-03):1.576342e-02,4:2.685057e-02):8.300555e-03):4.850734e-03,8:4.549687e-03):2.267233e-02):3.303778e-02,10:1.628496e-02):4.124926e-02,(18:2.535592e-02,(17:3.058665e-02,((16:2.370687e-02,20:6.762610e-03):3.865957e-02,19:9.461351e-03):3.438983e-02):2.016865e-02):1.572771e-02):8.911774e-02,(((11:3.433212e-02,12:2.110917e-02):5.298881e-02,13:1.295214e-02):1.660060e-01,(15:1.597701e-03,14:9.100276e-04):4.370920e-02):1.127162e-01):1.491886e-01,22:2.472747e-02):7.682619e-03):1.598962e-01):8.027796e-02,1:1.331799e-01);
   tree gen.108000 = [&U] (((((16:1.574938e-02,(20:3.822536e-02,(19:1.213612e-03,(17:4.283544e-02,(18:1.115464e-03,((9:3.103067e-02,((5:5.010145e-03,((7:1.248358e-02,4:2.042690e-03):2.051281e-02,6:1.979287e-02):3.888905e-03):3.570529e-02,8:7.028058e-03):5.966770e-02):2.882753e-02,10:5.293983e-03):3.918129e-02):3.209712e-02):3.161141e-02):6.331641e-02):3.972589e-03):5.640590e-02,((13:3.639986e-02,(11:5.492339e-02,12:5.559934e-02):5.537785e-02):9.235050e-02,(15:5.983756e-03,14:1.199768e-02):5.308771e-02):1.291839e-01):1.144331e-01,(22:2.007361e-02,21:1.167912e-02):7.514035e-02):1.447532e-01,((30:3.983574e-02,31:2.733851e-02):4.167099e-02,((((33:4.069634e-02,((35:2.512469e-03,((36:5.742081e-03,(38:1.242927e-03,39:2.452525e-02):6.009145e-02):7.023271e-03,37:1.229874e-03):1.573272e-01):1.224876e-02,34:3.645771e-02):1.359017e-01):1.480083e-02,((24:1.189040e-02,25:3.773158e-03):9.074956e-02,23:6.437467e-03):1.660522e-01):1.126878e-01,32:1.120859e-02):5.950575e-02,((40:2.595646e-03,((46:4.770232e-02,(((44:1.031390e-02,45:1.591275e-03):8.565822e-04,43:6.149074e-03):3.965782e-02,(47:9.641035e-04,((48:6.150297e-02,49:5.303983e-02):8.632579e-03,50:1.665982e-01):3.844061e-02):2.992568e-02):3.792438e-03):5.424466e-02,(41:1.585107e-02,42:3.994122e-02):2.315267e-02):3.996402e-02):2.676811e-01,(((27:1.246704e-01,28:6.100501e-02):3.828354e-02,26:1.740245e-02):6.779533e-02,29:4.820974e-02):2.806562e-01):3.413188e-02):4.396897e-02):1.470322e-01):1.673840e-01,(3:2.736548e-02,2:1.440845e-02):4.381229e-02,1:2.428112e-01);
   tree gen.110000 = [&U] ((3:2.578236e-02,2:7.235057e-03):6.898693e-02,(((((19:1.639408e-02,(17:2.112045e-02,(18:2.509226e-03,((9:1.531511e-02,((6:2.349008e-02,(5:4.318493e-02,(7:1.867374e-02,4:6.565450e-03):5.794876e-03):1.171424e-02):3.150522e-02,8:5.756091e-03):2.320676e-02):1.572101e-02,10:6.612985e-03):4.616801e-02):2.625250e-03):4.295577e-02):2.897933e-02,(16:1.079610e-02,20:2.686664e-02):1.318754e-02):1.305745e-01,((13:2.963030e-02,(12:1.067137e-02,11:4.639929e-02):3.575652e-02):7.040744e-02,(15:3.066235e-03,14:1.219240e-02):7.967486e-02):7.722914e-02):1.740315e-02,(22:1.624958e-03,21:6.545485e-03):2.669141e-02):1.422623e-01,(((30:1.203803e-02,31:1.168271e-02):9.165797e-02,(40:1.258687e-03,((50:1.792766e-01,((46:5.195562e-02,((44:3.282944e-02,43:2.604294e-03):4.589664e-03,45:5.032566e-04):4.386455e-02):4.329125e-03,(47:1.505956e-02,(48:4.916418e-02,49:4.278068e-02):1.644048e-02):4.906993e-02):1.120868e-01):1.157933e-02,(42:4.484945e-02,41:2.872721e-02):2.696189e-02):6.246480e-02):3.006784e-01):2.121200e-02,((((((35:2.965987e-03,34:5.326752e-03):2.643503e-02,((36:2.665415e-03,(38:1.553315e-03,39:1.221134e-02):4.699972e-02):1.892944e-02,37:8.975710e-03):5.491064e-02):1.183813e-01,33:2.064140e-02):2.138079e-02,((24:5.415274e-02,25:1.648961e-02):1.562164e-02,23:6.160439e-03):1.334431e-01):8.913375e-02,32:1.182815e-03):4.745893e-02,((26:1.747899e-02,(27:1.111418e-01,28:5.801300e-02):1.807020e-02):7.079509e-02,29:6.662839e-03):2.073165e-01):2.602563e-02):1.380207e-01):5.835605e-02,1:9.605905e-02);
   tree gen.112000 = [&U] ((3:4.378218e-02,2:5.491115e-03):5.196850e-02,(((21:9.671887e-03,22:2.933486e-03):2.600963e-02,((((19:2.723683e-02,(16:4.283843e-03,20:9.423413e-03):1.775742e-02):6.099148e-02,(18:1.747883e-02,((9:7.403139e-03,(((4:1.284325e-02,(7:7.727554e-03,6:1.507221e-02):2.024989e-02):3.015228e-03,5:1.920266e-02):2.290772e-02,8:3.742332e-02):3.090184e-02):1.104952e-01,10:5.957843e-03):9.434453e-02):1.810648e-02):2.931659e-02,17:1.479988e-02):4.923520e-02,((13:4.166996e-03,(12:1.042243e-02,11:2.283592e-02):3.406158e-02):7.788875e-02,(15:1.082559e-02,14:1.631384e-02):1.160246e-01):1.670294e-01):7.212587e-02):6.893100e-02,((((((((((36:2.643631e-02,37:2.565854e-02):9.142243e-03,(38:3.528388e-03,39:3.799630e-03):1.586620e-02):1.199766e-01,34:3.375231e-03):4.211033e-03,35:2.966299e-02):1.083077e-01,33:6.063534e-03):2.186461e-02,((24:1.658637e-02,25:7.692311e-03):3.454983e-02,23:6.082165e-03):1.549408e-01):8.800122e-02,32:1.978831e-02):5.297321e-02,(((27:1.046220e-01,28:8.326488e-02):2.712833e-02,26:1.063589e-02):5.353931e-02,29:2.479212e-02):6.621741e-02):7.962500e-02,(40:1.265372e-02,((41:2.738515e-02,(46:4.947755e-02,((47:3.438473e-02,((50:1.167406e-01,48:2.599648e-02):3.036787e-02,49:5.403587e-02):1.305634e-02):1.079123e-02,((43:3.010545e-04,45:5.978339e-03):5.381063e-03,44:1.998142e-02):2.980457e-02):1.526820e-02):5.143905e-02):1.289843e-02,42:2.630466e-02):4.497359e-02):1.689334e-01):1.150563e-02,(30:4.388183e-03,31:1.079349e-02):8.227868e-02):1.462057e-01):1.101146e-01,1:1.129774e-01);
   tree gen.114000 = [&U] ((3:2.308619e-02,2:1.848272e-02):1.332868e-01,(((((14:1.779202e-02,15:4.545676e-03):1.026703e-01,((11:1.727962e-02,13:3.523111e-02):1.111590e-02,12:5.298137e-03):8.921160e-02):1.679395e-01,(16:3.928620e-02,((19:4.800244e-03,(18:3.249941e-03,(17:5.008657e-02,(10:2.282245e-03,((4:1.318756e-02,((6:1.696493e-03,(5:1.541496e-02,8:1.717178e-02):3.039273e-02):4.121868e-02,7:6.174623e-03):9.535598e-03):5.350193e-02,9:1.038352e-03):3.814234e-02):6.862789e-02):2.507955e-02):5.183230e-02):2.207690e-02,20:6.394987e-03):7.026329e-03):1.265828e-01):1.028809e-01,(21:5.067934e-02,22:2.161187e-03):4.991293e-02):8.297352e-02,((((((24:2.475711e-02,25:3.504369e-02):5.664412e-02,23:5.321512e-03):1.891702e-01,((35:4.700187e-03,(34:4.357616e-02,((38:1.235822e-02,39:4.204736e-03):2.360936e-02,(36:1.366854e-02,37:6.571149e-03):1.167105e-02):8.615722e-02):1.142556e-02):9.108226e-02,33:6.442204e-02):5.798691e-02):1.802725e-01,32:3.642420e-02):1.555348e-01,((((42:3.391253e-02,41:7.809410e-03):3.321144e-02,((((44:9.498952e-03,(45:5.762039e-03,43:1.223063e-02):9.268212e-03):5.546324e-02,46:7.107570e-02):1.512417e-02,(47:3.080652e-02,(48:7.272948e-02,49:3.784698e-02):4.251501e-02):4.185200e-02):1.298857e-02,50:2.502581e-01):2.488098e-02):4.076888e-02,40:1.626385e-02):1.720641e-01,(29:7.620430e-02,((27:9.807032e-02,28:1.232589e-01):3.005667e-02,26:4.812315e-03):1.964357e-02):1.666773e-01):1.131765e-02):6.975118e-02,(30:1.103931e-02,31:1.465264e-02):5.522879e-02):1.540126e-01):1.239444e-01,1:2.742712e-01);
   tree gen.116000 = [&U] ((3:6.061948e-02,2:6.663799e-03):3.260123e-02,(((((29:2.525773e-02,(26:1.445086e-02,(28:8.695928e-02,27:6.426624e-02):1.801721e-02):9.758659e-02):1.817113e-01,(((((35:1.976939e-02,34:1.711848e-02):4.862953e-02,(37:2.726942e-02,((38:1.472557e-02,39:5.030073e-03):3.292080e-02,36:1.030095e-02):8.541041e-03):1.130148e-01):7.419033e-02,33:6.280469e-03):1.806488e-02,((25:3.245860e-02,24:3.196601e-03):4.819486e-02,23:2.462229e-03):2.050358e-01):1.281955e-01,32:2.871626e-02):7.619972e-02):3.705938e-02,(31:9.265277e-03,30:1.270049e-02):9.869367e-02):2.244957e-02,(((((46:1.388695e-02,(47:4.090794e-02,(48:5.932682e-02,49:2.944381e-02):3.497043e-02):1.302353e-02):1.547409e-03,(44:2.911653e-03,(43:5.290132e-03,45:2.367228e-02):1.209624e-03):6.266437e-02):1.954048e-02,50:1.543304e-01):6.164299e-02,(41:2.145636e-02,42:2.728333e-02):1.100109e-02):1.023962e-01,40:3.301770e-03):1.178900e-01):1.259827e-01,((21:1.186861e-02,22:7.367886e-03):8.442409e-03,((16:2.912384e-02,20:6.139551e-03):3.262245e-02,(19:9.874010e-03,((17:1.315298e-02,((15:1.498234e-02,14:9.973580e-04):5.692948e-02,(13:1.744625e-03,(12:3.002038e-02,11:3.875304e-02):3.697587e-02):5.384119e-02):1.525977e-01):1.866545e-02,(18:5.168051e-03,(10:1.829572e-03,(((((4:1.149021e-02,7:1.074479e-02):6.255627e-03,9:3.270577e-02):1.363063e-02,6:1.529697e-03):4.115731e-03,5:4.385111e-03):3.503810e-02,8:1.393298e-02):5.350080e-02):4.811751e-02):6.083896e-02):4.133301e-02):3.209757e-02):1.053168e-01):7.564746e-02):8.846339e-02,1:1.805309e-01);
   tree gen.118000 = [&U] ((((((31:1.512162e-02,30:1.745186e-02):1.725568e-01,(32:4.182055e-03,((((25:8.932550e-03,24:1.475555e-02):4.143458e-02,23:9.021624e-03):1.985441e-01,((35:1.772980e-03,((36:3.274007e-03,37:1.730178e-02):1.354652e-02,(38:1.194270e-03,39:7.877369e-03):2.501955e-02):1.445089e-01):1.310244e-02,34:2.645166e-02):1.099216e-01):3.952390e-03,33:4.968044e-02):1.271340e-01):1.192720e-01):1.201263e-02,((29:5.153233e-02,26:1.306161e-02):1.827114e-02,(28:8.504175e-02,27:4.828353e-02):5.005899e-02):2.384884e-01):3.350068e-02,(((41:2.589848e-02,42:2.541065e-02):2.010508e-02,(((((49:8.314257e-02,48:1.715289e-02):3.285733e-03,47:1.131527e-02):1.532952e-02,50:1.384563e-01):7.625434e-03,((44:2.069028e-02,45:1.908742e-03):1.796073e-02,43:3.771328e-03):6.943846e-02):2.108098e-02,46:4.549217e-02):5.634258e-02):1.945211e-02,40:1.546722e-02):1.272677e-01):1.163794e-01,((22:4.117604e-03,((19:1.484345e-02,(18:1.235941e-04,((10:2.204512e-02,((((4:5.546291e-03,7:1.432783e-02):7.291166e-03,6:3.266152e-03):2.379456e-02,5:1.800864e-03):3.087533e-02,(8:4.536984e-03,9:3.637160e-02):2.939562e-02):2.988457e-02):3.705168e-02,(17:3.881446e-02,((15:4.203848e-03,14:6.709327e-03):8.154436e-02,(13:6.295072e-03,(11:1.366354e-02,12:1.825181e-02):2.104807e-02):8.454129e-02):8.135407e-02):1.712701e-02):5.668238e-04):2.325831e-02):1.412109e-02,(20:1.355803e-02,16:7.901123e-03):5.255579e-03):1.646391e-01):3.323031e-04,21:2.873005e-02):3.602300e-02):1.664811e-01,(2:1.451703e-02,3:7.751938e-03):3.670235e-02,1:1.679308e-01);
   tree gen.120000 = [&U] ((((22:2.941463e-02,((((19:6.799361e-03,(17:3.609689e-02,((10:4.508141e-03,((((6:2.194283e-02,(5:2.600625e-03,8:5.785006e-02):1.720612e-02):2.734261e-02,4:1.213126e-02):4.295594e-04,7:4.589113e-03):4.669758e-02,9:2.170081e-02):7.783529e-02):4.649796e-02,18:1.676356e-02):2.738049e-02):5.612645e-02):3.548481e-02,(16:2.337085e-02,20:1.245130e-02):2.528238e-03):8.201689e-02,((14:9.144453e-03,15:1.911756e-03):8.254396e-02,((11:3.650932e-02,12:1.872322e-02):2.274255e-02,13:2.135806e-02):1.626724e-01):9.321508e-02):1.190357e-01,21:2.579594e-03):9.621017e-03):1.268254e-01,((((40:9.759651e-03,(42:4.221677e-02,((((50:1.276986e-01,((49:6.607690e-02,48:5.321543e-02):1.974402e-02,47:9.816211e-03):9.327546e-03):4.257724e-02,((45:1.298721e-02,43:1.094864e-02):1.113048e-02,44:1.265111e-02):1.144887e-01):1.066973e-02,46:2.890894e-02):8.363826e-02,41:3.628357e-02):2.568728e-03):4.097091e-02):2.556631e-01,(30:3.520919e-02,31:2.872529e-02):1.478398e-01):3.121649e-02,(((33:6.471534e-03,(34:2.656528e-02,(35:2.328062e-02,((39:6.225657e-03,38:4.452196e-03):2.716581e-03,(37:2.350013e-02,36:2.813664e-03):2.425170e-02):1.996027e-01):3.789808e-03):1.654933e-01):9.359021e-02,((24:7.075520e-02,25:2.495437e-02):5.229579e-02,23:7.759036e-03):2.152023e-01):1.130672e-01,32:2.991428e-03):1.256042e-01):3.390702e-02,(29:8.350454e-02,((28:1.127388e-01,27:1.056607e-01):3.255425e-02,26:3.351615e-03):4.186680e-02):1.087824e-01):5.566118e-02):1.870299e-01,2:9.302811e-03):4.659273e-02,3:2.513314e-02,1:1.181765e-01);
   tree gen.122000 = [&U] ((2:3.084667e-02,((((31:7.364814e-03,30:3.223142e-02):2.058079e-01,((((41:1.212650e-02,42:7.891970e-02):1.854915e-02,((47:1.077062e-02,((50:1.934243e-01,48:2.321717e-02):4.797710e-03,49:2.277040e-02):4.514106e-02):5.791595e-02,(46:3.603232e-02,((45:1.818645e-02,43:9.949245e-04):8.823321e-03,44:3.819780e-02):7.803675e-02):3.807832e-02):5.820378e-02):2.242167e-02,40:2.555603e-02):2.168114e-01,((26:3.528274e-02,(27:1.679860e-01,28:4.619242e-02):3.120109e-02):4.501630e-02,29:8.132388e-02):1.523917e-01):9.617710e-02):4.590499e-03,(((((((38:8.263096e-04,39:2.030589e-02):1.120432e-01,36:1.387109e-02):1.092153e-02,37:1.126983e-02):1.155875e-01,(35:3.401844e-03,34:2.957978e-02):1.725744e-02):1.224609e-01,33:6.533515e-02):5.678885e-02,((24:5.405814e-02,25:9.407508e-03):3.670117e-02,23:2.742395e-02):1.776942e-01):1.257841e-01,32:4.566329e-03):1.467032e-01):2.922581e-01,((((16:3.341298e-02,20:2.516828e-02):4.667223e-02,(19:1.992919e-03,((18:1.468525e-02,(((15:1.793601e-02,14:2.218086e-03):6.773691e-02,(13:3.016099e-02,(11:2.804614e-02,12:2.306139e-02):1.457165e-02):1.194795e-01):1.777260e-01,(((9:4.979140e-02,8:2.271125e-02):2.409729e-02,(7:1.051082e-02,(4:9.004993e-03,(6:1.652471e-02,5:1.183742e-02):2.526851e-02):9.054636e-03):4.028277e-02):4.357632e-02,10:5.460719e-03):2.246136e-03):4.034872e-02):1.950879e-02,17:3.703337e-02):3.211549e-02):2.826770e-03):1.609980e-01,21:2.095457e-03):3.858923e-02,22:8.968569e-04):5.967998e-02):2.702304e-01):9.759770e-02,3:2.157728e-02,1:2.042015e-01);
   tree gen.124000 = [&U] ((((((((34:5.502903e-02,(35:6.733554e-03,((37:3.776983e-02,36:4.967765e-03):2.267754e-02,(38:1.601305e-03,39:2.605510e-03):3.688042e-02):1.183156e-01):3.005807e-03):1.253055e-01,33:2.145001e-02):1.251261e-02,((24:2.481530e-02,25:1.185928e-02):5.850201e-02,23:9.844943e-03):2.759849e-01):7.210996e-02,32:3.980520e-02):5.563596e-02,(((((46:2.906114e-02,(47:1.754341e-03,((50:1.552373e-01,49:1.263333e-02):2.271401e-02,48:2.568457e-02):2.427465e-02):2.302215e-02):2.263856e-02,((43:8.943460e-03,45:1.601793e-02):1.504740e-02,44:1.010598e-02):7.415466e-02):7.021188e-02,(42:1.891101e-02,41:1.171247e-02):1.318496e-02):1.744709e-02,40:3.444054e-03):1.234569e-01,(31:1.776840e-02,30:5.796247e-03):5.980269e-02):5.114011e-02):3.588287e-02,((26:6.089276e-03,(28:7.665366e-02,27:7.066832e-02):3.779664e-03):1.393061e-02,29:6.368609e-02):1.711442e-01):2.477239e-01,((((16:5.184578e-03,20:2.810965e-02):2.587886e-02,(19:3.070553e-03,((18:2.669704e-03,(((9:1.074436e-02,(7:8.508846e-04,(((5:2.041238e-03,8:1.826824e-02):4.786869e-03,6:7.793024e-03):6.648868e-03,4:5.691486e-03):1.202892e-02):4.520422e-02):4.950932e-02,((15:2.140295e-03,14:2.866013e-02):3.709179e-02,(13:1.510690e-02,(12:4.506062e-02,11:1.959245e-02):3.508315e-02):1.499935e-01):1.212054e-01):3.884222e-02,10:2.491431e-02):8.084556e-02):1.120446e-02,17:3.931199e-02):3.591463e-02):2.457490e-02):1.254589e-01,22:3.230690e-03):2.698045e-03,21:1.025005e-02):1.298411e-01):1.127520e-01,(2:2.246854e-02,3:4.206236e-02):2.766739e-02,1:1.290416e-01);
   tree gen.126000 = [&U] (((((((((47:1.385130e-03,((50:1.112385e-01,49:1.204888e-02):3.751139e-02,48:3.613531e-02):2.555948e-02):2.540049e-02,(44:4.126824e-03,(45:6.361161e-03,43:1.614164e-02):6.207847e-03):7.674676e-02):1.069527e-02,46:7.580389e-02):7.767900e-02,(42:6.129135e-02,41:2.796661e-02):1.489304e-02):3.100469e-02,40:1.086285e-02):1.258027e-01,((31:1.810602e-02,30:3.380348e-03):7.157156e-02,((((28:7.811017e-02,27:6.961463e-02):1.062968e-02,26:4.708513e-02):1.385627e-01,29:2.025120e-02):1.977672e-01,((((34:7.912166e-03,(((38:2.783886e-02,39:1.001452e-02):1.416128e-02,(36:2.802732e-02,37:1.153763e-02):3.257788e-02):7.839817e-02,35:7.787826e-03):1.690448e-02):1.751593e-01,33:2.444524e-03):3.573607e-02,((24:1.694758e-02,25:9.753761e-04):2.337870e-02,23:5.062823e-02):1.647342e-01):6.034842e-02,32:1.931464e-02):7.808404e-02):1.741185e-02):1.295907e-01):1.123299e-01,((20:4.983388e-03,(19:1.566469e-02,((18:1.508869e-02,(10:7.379489e-03,(((15:4.414126e-03,14:1.495802e-02):1.038339e-01,(13:3.542596e-03,(12:2.463725e-02,11:2.444558e-02):3.273987e-02):7.276090e-02):9.988442e-02,(9:9.896724e-03,((5:4.337586e-04,(4:1.264767e-02,(6:1.159908e-02,7:5.005171e-03):8.790222e-03):1.486423e-02):4.341211e-02,8:1.573877e-03):1.745039e-02):5.255993e-02):7.966226e-03):2.810578e-02):2.303400e-02,17:3.654713e-02):3.161096e-02):2.517484e-02):3.816714e-04,16:5.443863e-02):1.110769e-01):9.805722e-06,(22:3.877520e-03,21:1.308580e-02):9.056774e-02):1.186535e-01,(3:4.423998e-02,2:5.458617e-03):4.969059e-02,1:2.049245e-01);
   tree gen.128000 = [&U] (((((((28:4.425667e-02,27:5.352227e-02):2.961984e-02,26:7.438248e-03):2.397851e-01,29:1.486373e-02):4.229504e-01,((40:4.352629e-02,((((44:2.787643e-03,45:7.427828e-03):2.310509e-02,43:1.233899e-02):4.065571e-02,(46:7.340203e-02,((48:2.201558e-02,(49:7.114785e-02,50:1.765963e-01):2.653115e-02):4.463717e-02,47:4.072791e-04):2.908068e-02):4.809099e-02):4.083096e-02,(42:7.160147e-02,41:1.557346e-02):7.649226e-02):1.012807e-02):2.400653e-01,(((33:5.001903e-02,(((37:1.148238e-02,(38:1.507541e-02,39:8.194814e-03):4.943736e-02):2.531244e-03,36:1.894340e-02):1.257372e-01,(34:1.404814e-02,35:7.672052e-03):3.125226e-02):2.398666e-01):1.005275e-01,((24:2.379979e-02,25:6.423010e-03):4.748533e-02,23:4.992469e-02):2.589756e-01):1.462394e-01,32:9.134797e-03):1.209141e-01):5.340099e-02):2.026098e-02,(31:1.688896e-02,30:9.842815e-03):5.220830e-02):2.539506e-01,(((19:3.871413e-03,(((10:5.022984e-03,((((5:4.883271e-03,((7:5.255384e-03,4:5.547752e-03):1.997940e-02,6:9.422847e-03):4.481856e-02):3.252902e-02,8:4.399470e-03):2.893587e-02,9:1.068741e-02):1.653075e-02,((15:8.102859e-03,14:2.344732e-03):4.077009e-02,(13:3.850798e-03,(12:2.042746e-03,11:1.878782e-02):2.394254e-02):1.293123e-01):1.514553e-01):8.780451e-02):6.715184e-02,17:8.111446e-02):9.256147e-03,18:4.023957e-03):4.593697e-02):2.444356e-02,(16:1.905400e-02,20:8.244882e-03):2.913730e-02):2.230800e-01,(21:8.275934e-03,22:4.769261e-03):2.643079e-02):1.274451e-01):1.751294e-01,(3:1.924030e-02,2:7.424006e-02):1.378518e-01,1:2.748475e-01);
   tree gen.130000 = [&U] (((31:2.327672e-03,(30:1.728356e-02,(((((42:3.881563e-02,41:2.198066e-02):1.867781e-02,((46:2.492141e-02,(45:1.415931e-04,(43:2.511040e-02,44:1.003357e-02):6.974856e-03):1.038379e-01):5.245803e-02,(((49:1.534236e-02,50:1.751874e-01):9.590259e-03,48:4.463434e-02):1.173855e-02,47:2.333791e-03):6.133962e-03):1.310391e-01):3.726490e-02,40:7.195107e-03):2.606731e-01,(((27:4.178619e-02,(29:5.372774e-02,(28:7.898150e-02,26:5.261627e-03):9.766678e-02):3.055482e-02):1.220546e-01,(33:1.391084e-02,(34:1.288251e-02,(35:2.684887e-02,((38:3.780841e-04,39:1.380499e-02):3.658375e-02,(36:1.288316e-02,37:6.393389e-02):5.136436e-03):1.455701e-01):1.036619e-01):1.200653e-01):1.390053e-01):2.937527e-02,32:5.529584e-03):2.341991e-01):8.514030e-02,((24:3.203302e-02,25:1.208220e-02):1.202912e-02,23:5.110092e-02):1.842290e-01):1.495346e-01):3.994428e-03):2.079715e-01,((22:1.930141e-02,21:1.982447e-02):4.376567e-02,((((((9:2.152770e-02,((4:2.476848e-02,(5:2.192307e-02,(7:4.158489e-03,6:5.653421e-04):5.582645e-02):4.397409e-03):2.998996e-02,8:3.490270e-03):1.315214e-02):1.339781e-02,10:2.038008e-03):8.957108e-02,(17:3.564431e-02,18:1.247858e-03):1.060002e-02):7.480111e-02,19:9.710004e-03):4.908320e-02,(16:4.591805e-02,20:1.365190e-02):1.669893e-03):7.258896e-02,((13:1.346153e-02,(12:1.281533e-03,11:6.619060e-03):3.230920e-02):1.134325e-01,(15:5.561010e-03,14:5.116470e-02):3.904627e-02):1.072234e-01):7.567896e-02):6.373959e-02):8.507363e-02,(3:6.312309e-02,2:3.351208e-04):7.135883e-02,1:1.694339e-01);
   tree gen.132000 = [&U] ((((((((46:3.482078e-02,((50:1.630016e-01,(49:3.298315e-02,48:6.058395e-02):4.442614e-03):3.881226e-02,47:6.700174e-03):1.141785e-01):2.252733e-02,(45:3.228735e-03,(44:5.376555e-03,43:2.199989e-04):6.008251e-03):3.525832e-02):4.705535e-02,(41:5.112001e-02,42:3.135736e-02):8.789579e-02):1.791953e-02,40:1.649393e-02):2.011620e-01,(30:1.483479e-02,31:4.354795e-02):1.013525e-01):9.897591e-02,((26:3.476842e-02,(27:7.174019e-02,(29:4.742191e-02,28:9.081507e-02):4.858153e-02):1.429046e-02):2.757225e-01,(32:8.831179e-03,(33:4.810982e-02,((23:1.974702e-02,(25:1.705557e-02,24:4.246786e-02):9.241728e-02):1.753528e-01,(((36:4.116546e-02,37:1.926649e-02):3.995019e-03,(39:3.712714e-02,38:2.966706e-03):5.380509e-02):1.609509e-01,(35:8.387606e-03,34:1.587213e-02):4.043709e-02):6.820909e-02):4.854251e-02):1.795657e-01):1.033606e-01):7.677689e-04):1.029819e-01,((22:2.605678e-03,21:2.393164e-02):7.981777e-02,(((((((9:1.602808e-02,(8:2.609910e-02,(5:2.409642e-03,(6:2.320430e-04,(7:2.857990e-02,4:3.203417e-03):2.886426e-02):3.356600e-02):1.659595e-02):3.519529e-02):3.864479e-02,10:4.575460e-03):8.105412e-02,18:3.468493e-02):4.300405e-02,17:1.083402e-02):6.931154e-02,19:1.761175e-02):1.311797e-02,(20:1.024223e-02,16:1.521952e-02):3.736281e-02):2.093017e-01,((14:3.962139e-03,15:6.127527e-03):1.660365e-01,(13:1.886868e-03,(11:6.588621e-03,12:1.033008e-02):3.208675e-02):1.716155e-01):3.522082e-02):3.247747e-02):4.780230e-02):1.369120e-01,(2:1.395429e-02,3:6.307788e-02):7.537875e-02,1:2.140690e-01);
   tree gen.134000 = [&U] ((((30:1.100808e-02,31:1.793625e-02):1.057515e-01,(((32:3.168867e-03,((23:2.611138e-02,(25:1.242534e-02,24:1.967362e-02):5.651451e-02):1.696710e-01,(((37:2.146944e-02,((39:2.009088e-02,38:9.945016e-03):6.159953e-02,36:9.809999e-04):2.107424e-02):8.581675e-02,(35:1.730290e-02,34:2.372040e-02):8.477562e-03):1.136587e-01,33:1.919581e-02):2.198617e-02):6.953616e-02):6.978509e-02,(((27:3.149024e-02,28:7.594538e-02):2.732289e-02,26:5.592028e-02):3.199018e-02,29:6.016438e-02):1.516941e-01):2.039614e-02,(((42:5.119783e-02,41:3.158338e-02):7.670905e-03,(46:5.678264e-02,((47:2.480502e-02,((48:8.592964e-02,49:7.403931e-03):2.403447e-03,50:1.964276e-01):3.098137e-02):4.187934e-02,((43:3.172876e-05,45:2.189844e-02):5.490364e-03,44:8.223983e-03):1.178266e-01):1.173868e-02):7.152320e-02):2.016931e-02,40:1.045114e-02):1.566185e-01):3.931284e-02):1.645930e-01,((22:1.336821e-02,21:1.885972e-02):3.939891e-02,((((19:1.502968e-02,((18:1.505524e-02,((9:1.197658e-02,(8:3.120836e-03,(5:1.836476e-03,((4:8.047391e-03,7:3.725748e-02):6.493035e-03,6:1.359537e-02):1.462302e-02):2.714963e-02):1.694246e-02):2.181423e-02,10:1.571839e-02):5.780480e-02):3.464639e-02,17:6.077179e-02):3.443970e-02):6.064050e-02,16:1.148611e-02):1.415149e-02,20:2.721740e-02):8.001674e-02,((14:1.668514e-04,15:2.823728e-03):3.484606e-02,(13:3.581811e-02,(11:8.498481e-03,12:1.285600e-02):1.621319e-02):9.552736e-02):1.095947e-01):5.020960e-02):7.418050e-02):8.055412e-02,(2:1.903303e-02,3:3.760025e-02):2.863827e-02,1:1.456827e-01);
   tree gen.136000 = [&U] ((((((32:1.743350e-02,(33:6.687938e-02,(((24:3.641478e-02,25:7.600678e-03):1.852715e-02,23:1.452917e-02):1.937142e-01,((35:2.619131e-02,34:5.873604e-03):3.714591e-03,(37:1.446221e-02,((39:4.518676e-02,38:1.080912e-02):1.404536e-02,36:6.955821e-03):8.693564e-03):1.400555e-01):8.059419e-02):5.224042e-03):1.149866e-01):1.728222e-01,(30:3.674928e-03,31:2.026689e-02):1.228216e-01):6.476353e-02,(27:5.215550e-02,((28:9.286885e-02,26:9.931088e-03):1.611984e-02,29:7.502677e-02):6.531746e-02):1.358152e-01):6.947635e-02,(((42:4.022068e-02,41:5.532856e-03):7.955974e-03,((43:2.084690e-02,(44:2.344970e-02,45:4.584869e-03):1.789414e-03):7.254794e-02,(46:6.866702e-02,(47:3.108439e-03,((50:9.460594e-02,49:9.183574e-02):3.748653e-02,48:1.656664e-02):1.944168e-02):2.028808e-02):4.492881e-02):4.652655e-02):1.497250e-02,40:3.343235e-03):2.296632e-01):8.904945e-02,(22:7.709787e-03,(((16:1.004833e-02,((19:3.055267e-02,((18:5.476703e-03,((9:1.421204e-02,(8:1.839665e-02,(5:8.396799e-03,((4:2.605170e-02,7:4.444017e-02):2.002154e-02,6:2.116174e-02):2.429753e-02):1.318627e-02):3.440047e-02):2.724607e-02,10:7.380789e-04):4.485937e-02):4.569685e-02,17:2.805186e-02):2.402147e-02):5.566905e-02,20:3.012816e-02):3.439731e-02):8.138420e-02,((14:1.134955e-02,15:2.605949e-02):4.528856e-02,((11:2.638549e-02,12:4.159543e-03):3.910946e-02,13:1.718351e-02):7.191478e-02):1.517094e-01):4.122039e-02,21:4.561634e-03):2.193400e-02):6.468099e-02):1.521229e-01,(2:1.006136e-02,3:4.608315e-02):4.158857e-02,1:1.168947e-01);
   tree gen.138000 = [&U] ((((((28:7.990327e-02,26:1.793582e-02):3.781898e-02,29:8.241373e-02):3.378430e-02,27:3.400928e-02):8.998489e-02,(((((46:3.477133e-02,(47:7.913806e-03,(48:2.068783e-02,(49:6.704208e-03,50:2.096627e-01):8.807859e-03):2.057633e-02):5.922178e-02):8.408090e-03,((43:7.883021e-03,45:4.708947e-04):1.631224e-02,44:1.876068e-02):6.493858e-02):5.883842e-02,(42:3.253021e-02,41:2.130985e-02):4.392615e-02):5.063222e-02,40:1.842210e-02):1.565527e-01,((30:6.106080e-03,31:3.153129e-02):3.820284e-02,(32:7.400965e-03,((((35:4.404237e-02,34:5.287686e-02):1.075441e-02,((37:2.816479e-02,36:2.785073e-03):2.730926e-02,(39:1.783960e-02,38:1.133704e-02):4.861164e-02):1.177045e-01):8.360910e-02,33:3.710305e-02):2.502395e-02,((24:5.952715e-03,25:1.021694e-02):2.580491e-02,23:4.177467e-02):1.445322e-01):8.861326e-02):9.553596e-02):7.311864e-02):7.233854e-02):9.387475e-02,((((20:3.451528e-02,16:1.528656e-02):2.248162e-02,(19:2.684080e-02,((18:1.722549e-02,(((9:2.706591e-02,(((4:1.450700e-02,7:2.024230e-03):1.006808e-02,6:8.881888e-05):6.672538e-03,5:1.869360e-02):1.486692e-02):1.959484e-02,8:1.160722e-02):7.172001e-02,10:3.433642e-03):7.641831e-02):1.784691e-02,17:3.146194e-02):9.413858e-02):5.035882e-02):6.008819e-02,((14:2.239835e-03,15:5.318783e-03):1.129399e-01,((11:1.585446e-02,12:4.127789e-02):1.096387e-02,13:3.997262e-02):7.446419e-02):8.888884e-02):6.890671e-02,(22:1.652560e-03,21:3.904057e-03):6.184025e-02):9.668000e-02):1.178920e-01,(2:1.117510e-02,3:1.219761e-02):3.638747e-02,1:2.049745e-01);
   tree gen.140000 = [&U] ((3:4.520413e-02,2:3.306374e-04):3.155288e-02,(((22:1.066980e-02,21:9.630173e-03):4.175667e-02,(((19:2.005316e-02,((((9:1.667926e-02,((5:2.515926e-02,((7:7.069102e-03,6:1.603663e-02):9.056659e-03,4:1.856768e-03):1.623003e-02):1.922104e-02,8:1.816784e-02):1.757336e-02):3.239395e-02,10:6.097102e-03):9.924948e-02,18:8.710971e-03):1.559681e-02,17:4.120257e-02):3.196946e-02):6.645989e-02,(20:1.730561e-02,16:8.352963e-03):2.929943e-02):1.062338e-01,(((11:3.470598e-02,12:6.596850e-03):1.303431e-02,13:1.521935e-02):1.143383e-01,(15:1.264441e-03,14:4.119625e-03):6.348860e-02):6.300274e-02):5.979581e-02):7.355519e-02,((40:2.495198e-03,((41:4.935913e-03,42:2.340991e-02):1.654692e-02,(((((48:2.457058e-02,49:4.828314e-02):7.274354e-03,47:8.797680e-03):6.955901e-02,((44:1.288489e-02,45:5.785338e-03):1.874271e-02,43:1.079363e-02):2.442201e-02):1.046452e-02,46:3.813950e-02):1.263027e-02,50:1.614790e-01):2.871907e-02):1.575037e-02):2.172755e-01,(((29:1.090186e-01,27:1.095431e-01):6.343005e-02,(28:1.243940e-01,26:1.049323e-03):3.561127e-04):1.507555e-01,(((24:2.363153e-02,(25:1.735220e-02,23:4.604580e-02):3.932674e-02):1.607129e-01,(31:3.077302e-02,30:1.130331e-02):4.487080e-03):1.467857e-01,((33:8.432370e-03,((35:3.028661e-03,34:4.052183e-02):1.397741e-02,(((38:8.831774e-03,39:3.065225e-03):6.495456e-02,36:1.521796e-02):1.768746e-02,37:2.646577e-03):1.380131e-01):1.241542e-01):1.222740e-01,32:5.276671e-03):6.694603e-02):4.137285e-02):2.310610e-02):1.158659e-01):6.441894e-02,1:2.009417e-01);
   tree gen.142000 = [&U] ((3:2.800256e-02,2:1.361482e-02):5.096072e-02,((((30:2.108587e-02,31:2.290655e-02):6.307967e-02,(((42:2.096556e-02,41:1.468293e-02):3.127080e-02,((47:1.303205e-03,(48:5.626803e-02,(50:2.177526e-01,49:5.005922e-03):4.264630e-02):5.930445e-02):7.718534e-02,(46:8.560950e-02,((45:6.110959e-03,43:4.968501e-02):6.084086e-03,44:7.985468e-03):4.537600e-02):2.426787e-02):5.904729e-02):4.831471e-02,40:7.541965e-03):1.426807e-01):1.664333e-02,((((28:7.544915e-02,27:8.410744e-02):6.954822e-03,26:3.807332e-03):6.791438e-02,29:7.708506e-02):3.808735e-01,(32:6.681013e-02,(((25:3.556298e-02,23:2.870865e-02):1.030138e-03,24:3.797288e-02):2.478316e-01,((35:1.220495e-02,(((37:3.224140e-02,36:1.545522e-03):2.305472e-02,(39:9.724850e-03,38:4.231600e-03):2.861113e-02):1.124634e-01,34:2.580129e-02):1.018074e-02):9.521590e-02,33:2.110325e-02):4.117654e-02):2.324741e-01):1.196877e-01):3.687972e-02):2.620838e-01,((21:2.016311e-02,22:8.857476e-03):2.557897e-02,((((((9:1.143275e-02,((4:9.710302e-05,(6:1.314358e-02,(8:2.739378e-02,5:1.570583e-02):1.132626e-02):5.060502e-02):2.814407e-02,7:5.261162e-03):5.326245e-02):1.531588e-02,10:2.940245e-02):4.717637e-02,18:3.813393e-02):3.324833e-02,17:4.244946e-02):8.245106e-03,((16:1.665468e-02,20:3.564967e-03):1.658830e-02,19:4.301903e-03):6.232427e-02):5.167404e-02,((14:6.325096e-03,15:4.799039e-04):2.718344e-02,(13:2.426621e-02,(12:3.702316e-03,11:1.398786e-02):1.340623e-02):1.178086e-01):1.713041e-01):8.907929e-02):2.213954e-01):9.502785e-02,1:1.381768e-01);
   tree gen.144000 = [&U] ((3:4.565920e-02,2:2.164460e-02):5.858664e-02,((((29:1.051012e-01,(26:1.293286e-02,(27:1.905018e-01,28:9.458618e-02):2.309212e-03):1.432119e-03):1.915858e-01,((32:2.329228e-03,(((25:5.273900e-03,24:5.066529e-02):4.402402e-02,23:5.112767e-02):3.766555e-01,(33:1.383702e-02,(35:3.791627e-03,(34:1.245870e-02,(37:4.156666e-02,(36:3.536174e-03,(39:2.220584e-02,38:1.241243e-04):7.213206e-02):5.157360e-02):1.059261e-01):1.227029e-03):7.339105e-02):5.136938e-02):5.348578e-02):1.705064e-01,(((42:2.701024e-02,41:2.703417e-02):1.255543e-02,((46:2.487040e-02,(44:8.913305e-03,(45:3.510593e-03,43:4.544347e-03):1.866770e-02):6.308998e-02):5.613142e-02,(50:1.349696e-01,(47:1.735707e-02,(48:7.367029e-02,49:3.925477e-02):1.281356e-03):1.008442e-02):3.917301e-02):3.873893e-02):3.591730e-02,40:7.276448e-03):2.269070e-01):1.757250e-02):2.282128e-02,(30:3.993758e-02,31:5.776776e-02):8.191231e-02):1.504938e-01,((((17:1.115295e-02,(((9:2.304591e-02,(((5:1.009385e-02,8:2.566790e-02):3.566355e-03,(7:9.063917e-03,6:4.855061e-03):1.853426e-02):9.213236e-03,4:3.334004e-04):6.422012e-02):1.363652e-02,10:7.230786e-03):1.379828e-01,18:7.590531e-03):1.420698e-02):8.795358e-03,((16:1.152430e-02,20:3.054794e-02):5.024365e-02,19:5.297245e-03):3.197235e-02):1.690089e-01,((14:9.557194e-03,15:3.305931e-03):6.007963e-02,(13:1.409886e-02,(11:2.951876e-02,12:9.901477e-03):1.485627e-02):1.097876e-01):6.595235e-02):9.049331e-02,(22:1.722579e-02,21:6.014564e-04):7.990456e-02):2.622080e-02):1.423894e-01,1:1.979995e-01);
   tree gen.146000 = [&U] (3:1.957733e-03,((((30:7.038274e-03,(31:2.029659e-02,((24:7.713657e-03,23:2.235289e-02):2.969006e-03,25:7.810983e-03):1.813780e-01):7.305875e-04):7.177045e-02,(((29:5.276680e-02,((28:5.286529e-02,27:4.142077e-02):3.019651e-02,26:4.540893e-03):2.064957e-02):1.006696e-01,((((((49:4.570750e-02,48:6.601834e-02):1.571667e-02,47:9.976337e-03):3.497074e-02,46:4.300690e-02):1.331451e-02,((45:1.075272e-02,43:4.267971e-03):2.044604e-02,44:1.676993e-02):3.460913e-02):4.510400e-02,(40:4.827026e-02,(42:3.715439e-02,41:1.972621e-02):2.421889e-02):3.858147e-02):8.619818e-02,50:7.711058e-02):1.931077e-01):5.907758e-02,(((35:3.178217e-03,(34:2.774034e-03,((39:8.162947e-03,38:1.619045e-02):3.673410e-02,(36:1.638169e-02,37:1.065398e-02):2.698969e-03):1.552177e-01):1.750116e-02):5.408724e-02,33:8.336775e-03):7.893903e-02,32:1.564141e-02):1.279896e-01):1.139567e-04):1.383787e-01,(((((18:2.184387e-02,(10:1.091196e-02,((((4:3.847090e-03,(6:5.252731e-03,7:9.318740e-03):4.933368e-03):9.642221e-03,5:2.557900e-02):4.366109e-02,8:2.078490e-02):2.418266e-02,9:3.529607e-03):3.678283e-02):7.270285e-02):5.841411e-03,((16:5.274993e-03,20:1.754080e-02):2.340896e-02,19:1.132981e-02):2.041002e-02):1.091677e-02,17:2.012720e-02):5.668620e-02,((15:3.216028e-04,14:1.637452e-03):2.334999e-02,(13:2.061983e-02,(12:2.337289e-02,11:1.685529e-02):3.752924e-03):4.569130e-02):5.458221e-02):3.404241e-02,(21:3.650462e-03,22:6.049959e-03):2.484783e-02):7.363446e-02):1.201466e-01,2:5.497700e-03):4.107898e-02,1:1.398235e-01);
   tree gen.148000 = [&U] ((3:3.629782e-02,2:3.511379e-02):9.561963e-02,(((((46:5.461705e-02,(((43:8.008064e-03,44:1.465471e-02):9.443909e-03,45:5.534192e-03):4.768246e-02,(47:9.028669e-04,((49:4.148571e-02,48:5.462229e-02):3.644516e-02,50:1.619011e-01):3.005887e-02):8.039370e-02):2.904506e-02):8.260585e-02,(41:1.920925e-02,42:4.868396e-02):3.139595e-02):6.159742e-02,40:3.432264e-03):1.980263e-01,(((32:8.778419e-03,((33:2.373751e-02,((35:4.547858e-04,34:1.615367e-02):8.952440e-03,((37:2.957559e-02,36:8.004643e-02):8.653802e-03,(39:2.687985e-02,38:4.828047e-03):3.601996e-02):9.893646e-02):6.754110e-02):1.778057e-02,((25:4.229629e-03,24:1.987332e-02):1.980779e-02,23:2.233476e-02):2.579168e-01):2.194939e-01):6.333045e-02,(((27:1.283782e-01,28:1.387039e-01):2.324667e-02,29:1.479964e-01):3.476701e-03,26:2.365072e-03):2.129900e-01):3.846859e-02,(30:5.332884e-02,31:1.241633e-02):1.369314e-01):4.414260e-02):1.383985e-01,((22:1.318710e-02,21:1.111987e-02):5.111271e-02,(((14:1.165033e-02,15:2.039050e-03):6.814011e-02,(11:1.515432e-02,(13:6.026171e-02,12:2.389960e-02):5.217042e-03):8.440413e-02):9.887636e-02,((16:3.354959e-03,(((18:4.262027e-04,(((9:4.247078e-02,(5:7.565814e-03,(4:2.325791e-03,(6:8.275740e-03,7:5.198490e-03):4.619966e-02):6.174133e-03):3.435291e-02):3.156287e-03,8:2.796753e-02):4.145310e-02,10:2.121876e-02):7.036608e-02):1.467877e-02,17:4.183652e-02):6.436915e-02,19:8.798826e-03):6.989295e-02):2.186637e-02,20:2.084880e-02):1.274494e-01):7.564623e-02):1.643108e-01):1.786708e-01,1:9.625428e-02);
   tree gen.150000 = [&U] ((3:3.263422e-02,2:2.330871e-03):9.960401e-02,(((30:7.751146e-03,31:2.619572e-02):1.237215e-01,(((((((35:1.057797e-02,((36:9.789936e-03,(39:7.772749e-03,38:9.016285e-03):4.141176e-02):1.004598e-02,37:6.416812e-03):2.330109e-01):4.599682e-02,34:3.145559e-02):2.154910e-01,33:1.990751e-02):4.137051e-02,(23:2.862620e-02,(24:1.783756e-02,25:1.452174e-02):4.269053e-02):2.836455e-01):7.095012e-02,32:2.960535e-02):7.037501e-02,(29:3.176615e-02,((27:8.776659e-02,28:5.779646e-02):6.863232e-02,26:2.585456e-03):6.886627e-02):1.484018e-01):1.174933e-02,((((42:5.091513e-02,41:1.131848e-02):3.297436e-02,40:2.100401e-02):2.609385e-02,(((49:3.367048e-02,48:3.763273e-02):5.959221e-02,47:2.924975e-03):5.097927e-02,(((45:5.423017e-03,43:1.285222e-03):3.311149e-02,44:2.229682e-02):4.390966e-02,46:5.412463e-02):1.835607e-02):1.425759e-02):9.275457e-02,50:8.890818e-02):2.624109e-01):6.901499e-02):7.160461e-02,(((16:8.380181e-04,(20:1.908363e-02,(19:1.092131e-02,(18:1.633469e-02,(17:3.003867e-02,(10:1.669414e-03,(9:1.387064e-02,((7:3.192296e-02,4:1.579016e-02):7.007189e-03,((6:6.608177e-03,8:3.391311e-02):8.372888e-03,5:8.631264e-03):7.940546e-03):2.856359e-02):1.481550e-02):6.169217e-02):1.277224e-02):2.869115e-02):3.011528e-02):2.386424e-02):1.040780e-01,((15:1.456973e-02,14:6.329295e-03):3.779817e-02,(13:2.692202e-02,(11:2.644971e-02,12:1.175730e-02):1.410288e-02):8.642322e-02):2.275967e-01):1.237046e-01,(21:1.261935e-02,22:2.256537e-02):4.486079e-02):1.946680e-01):2.338929e-02,1:7.478419e-02);
   tree gen.152000 = [&U] ((3:3.003957e-02,2:9.145092e-03):4.555163e-02,(((((29:8.720364e-02,((27:1.020847e-01,28:5.959271e-02):1.854534e-02,26:1.190531e-02):5.828687e-02):2.150985e-01,((((34:2.785271e-02,35:1.986568e-02):2.262985e-02,((37:5.699708e-03,36:1.044585e-02):9.914965e-03,(39:6.862270e-04,38:1.183431e-02):2.721562e-02):1.060232e-01):2.616271e-01,(33:2.095252e-02,(23:4.967151e-02,(24:2.876681e-02,25:7.996337e-03):4.645595e-03):2.573913e-01):9.131895e-03):1.669729e-01,32:7.933148e-03):5.311693e-02):3.828465e-02,(((((49:3.988021e-02,48:9.016502e-02):3.103380e-02,47:4.028973e-03):3.325705e-02,((43:1.364755e-03,(44:2.268815e-02,45:6.515614e-03):2.819169e-03):5.973972e-02,((41:5.816299e-02,42:2.358528e-02):2.885147e-02,40:1.089698e-02):5.156209e-02):7.992965e-03):2.043229e-03,46:4.357849e-02):1.103252e-01,50:1.141381e-01):1.660985e-01):4.978198e-02,(30:3.568999e-03,31:5.552046e-02):1.234481e-01):1.640574e-01,((((17:3.029923e-02,((20:1.061417e-02,16:3.431064e-02):4.751473e-02,19:1.349057e-03):2.132822e-02):3.420704e-03,((10:1.349633e-02,((8:4.471017e-03,(((6:4.492616e-03,7:3.832307e-02):4.595002e-03,4:1.734852e-02):2.152314e-03,5:3.292856e-03):7.205837e-02):3.170815e-02,9:1.472554e-02):5.708664e-02):9.320028e-02,18:1.973894e-02):4.737281e-02):8.224403e-02,((15:3.996364e-03,14:1.112983e-03):6.795035e-02,(13:5.434896e-02,(11:1.089251e-02,12:8.928177e-03):1.315032e-03):1.338792e-01):1.169924e-01):5.437664e-02,(21:2.934467e-03,22:4.755531e-02):2.957706e-02):1.401005e-01):3.934332e-02,1:1.553893e-01);
   tree gen.154000 = [&U] ((((22:1.758948e-02,21:7.794609e-03):6.841123e-02,(((14:8.104653e-03,15:1.934258e-02):1.031354e-01,(13:6.949344e-03,(12:3.077276e-02,11:1.802497e-02):1.866534e-02):9.849438e-02):1.337349e-01,((20:7.487418e-03,16:1.138390e-02):7.799634e-03,(19:2.480726e-02,(17:1.163869e-01,(18:4.151622e-03,((9:9.766579e-03,(8:1.911078e-02,((6:8.224171e-03,(4:1.289083e-02,7:8.713008e-04):4.266089e-02):1.745067e-02,5:7.956611e-03):2.418039e-02):3.040516e-02):4.049416e-02,10:6.857926e-03):9.006864e-02):1.290074e-03):2.751117e-02):3.870691e-02):1.153752e-01):1.577678e-02):1.567400e-01,(((((42:3.475728e-02,((((48:7.250074e-02,(49:3.696077e-02,50:1.270879e-01):1.803350e-02):2.333462e-02,47:8.853694e-03):3.200682e-02,((44:1.596809e-02,45:4.738523e-03):8.699942e-04,43:3.956957e-03):7.683848e-02):1.138106e-02,46:1.303216e-02):5.529718e-02):7.009826e-03,41:1.575360e-03):3.063644e-02,40:1.720589e-02):1.730930e-01,(30:2.462856e-02,31:4.093174e-02):1.050781e-01):8.784968e-02,((32:8.757887e-03,((((35:7.941652e-03,34:8.187379e-02):5.779136e-02,((37:4.117513e-03,36:1.775688e-02):1.077545e-02,(39:5.321472e-03,38:1.002736e-02):4.331875e-02):6.622590e-02):7.222127e-02,(23:2.536654e-03,(25:2.019814e-02,24:7.466620e-03):2.965676e-02):1.959111e-01):2.258373e-02,33:1.377665e-02):1.517421e-01):2.630053e-01,(((26:9.570286e-03,28:1.013656e-01):5.140818e-02,29:3.180389e-02):5.750523e-02,27:3.091407e-02):9.879195e-02):5.049435e-02):6.046892e-02):9.969596e-02,(2:1.182013e-02,3:2.857969e-02):1.342988e-01,1:1.097141e-01);
   tree gen.156000 = [&U] ((((22:3.796254e-03,21:1.736532e-02):3.234573e-02,(((14:7.823700e-03,15:1.261555e-02):1.356690e-01,(13:1.912303e-03,(11:5.330371e-02,12:7.948494e-03):2.882512e-02):1.465734e-01):1.136409e-01,((16:5.813499e-02,20:8.979306e-03):1.199433e-02,(19:6.220326e-03,(17:2.987665e-02,(18:3.806764e-03,((9:2.088797e-02,(8:2.484888e-02,(((4:2.509866e-03,6:1.219685e-03):1.098903e-02,7:4.399321e-02):3.769936e-02,5:1.323728e-03):6.030514e-03):2.792870e-02):5.230716e-02,10:1.165452e-02):8.628120e-02):4.981238e-02):2.295679e-02):2.832131e-02):1.128075e-01):3.045022e-02):8.254508e-02,(((((42:2.810305e-02,41:1.277981e-01):2.334850e-02,((((48:1.651477e-02,49:4.056953e-02):3.029129e-02,47:2.979090e-02):1.850886e-02,((44:1.619595e-02,(45:6.706876e-03,43:8.368127e-03):1.894439e-02):6.800633e-02,46:3.408908e-02):4.479865e-02):2.094809e-02,50:1.237847e-01):3.284514e-02):6.914899e-02,40:6.532624e-03):1.612565e-01,(30:1.717465e-02,31:3.353965e-02):7.497347e-02):6.363341e-02,((((23:4.654542e-02,(25:8.074900e-03,24:3.597233e-02):2.591344e-02):1.286043e-01,(33:2.866234e-02,((((39:4.977024e-03,38:1.609690e-02):5.828885e-03,(37:8.774535e-03,36:8.230118e-03):4.796090e-03):1.456809e-01,35:5.081153e-03):3.583725e-02,34:3.715102e-02):9.476811e-02):2.213244e-02):1.753985e-01,32:1.898487e-02):1.721348e-02,(29:1.643867e-02,((28:5.905349e-02,26:5.440612e-03):1.317133e-02,27:8.510502e-02):9.697187e-02):2.969584e-01):8.107458e-02):2.080853e-01):9.363538e-02,(2:1.775467e-02,3:6.543771e-02):9.586316e-02,1:1.481186e-01);
   tree gen.158000 = [&U] ((3:2.423012e-02,2:1.346435e-02):8.051271e-02,(((30:3.236972e-02,31:7.514688e-03):3.891598e-02,(((40:6.213685e-02,(41:1.274756e-03,42:3.288055e-02):3.099710e-02):1.127917e-02,(((48:3.732848e-02,(50:2.930714e-01,49:2.403937e-02):1.824757e-02):3.953374e-02,47:4.334671e-03):3.281690e-02,(((43:2.140321e-03,44:5.831158e-03):3.497892e-03,45:1.896939e-02):9.308594e-02,46:5.346426e-02):7.011275e-03):8.159192e-02):2.728398e-01,((26:4.344406e-03,(29:1.073611e-01,(27:6.118397e-02,28:7.422231e-02):3.491208e-02):3.447707e-02):1.783276e-01,(32:7.363461e-02,(((35:5.092988e-03,((37:1.991372e-02,(36:9.898972e-03,(39:3.631025e-03,38:3.534242e-02):1.875409e-02):1.623952e-02):1.187779e-01,34:7.181365e-02):6.633879e-03):1.603486e-01,33:3.869001e-02):7.576218e-02,((25:1.086134e-02,24:6.042103e-03):3.976245e-02,23:2.926904e-02):2.312030e-01):4.571169e-02):5.745905e-02):3.088120e-02):8.684212e-02):1.637270e-01,((((15:2.015410e-02,14:9.421932e-03):1.086697e-01,((12:9.240027e-03,11:2.686808e-02):5.035311e-02,13:4.864883e-03):1.065897e-01):4.780310e-02,(((19:8.465866e-03,((18:1.334857e-02,(10:5.856343e-04,(9:2.700829e-02,(8:8.842577e-03,(5:3.101148e-03,(6:2.599882e-03,(7:1.839690e-04,4:1.818960e-02):3.722099e-02):1.800946e-02):4.767456e-02):3.356127e-02):5.748967e-02):1.171214e-01):4.575834e-02,17:1.333718e-02):1.992553e-02):1.955325e-02,20:1.290551e-02):9.838937e-03,16:3.503925e-02):2.471484e-01):9.339241e-02,(22:7.151393e-05,21:3.230971e-02):3.508579e-02):6.836494e-02):9.979451e-02,1:1.542274e-01);
   tree gen.160000 = [&U] ((2:3.246902e-03,3:3.086187e-02):5.559426e-02,((((((17:3.940144e-03,(18:3.229376e-03,((((5:4.647248e-04,(4:2.652032e-02,(6:6.186537e-03,7:1.652000e-02):4.867685e-03):6.261321e-03):3.907500e-03,8:1.620189e-02):1.207944e-02,9:3.453874e-02):2.823077e-02,10:6.406380e-03):3.805605e-02):1.079168e-02):2.469786e-02,19:5.835321e-04):2.368712e-02,(16:6.637176e-03,20:6.365776e-03):2.166907e-02):7.763449e-02,((13:4.985627e-03,(12:2.896942e-03,11:1.678394e-02):3.312026e-02):4.990962e-02,(15:5.388440e-03,14:2.637745e-03):5.608207e-02):3.927378e-02):7.029341e-02,(22:1.404030e-02,21:2.670929e-02):3.126825e-02):3.807329e-02,(((26:5.285183e-04,(29:6.063335e-02,28:3.109146e-02):3.672732e-03):3.843342e-03,27:4.554164e-02):8.093084e-02,(((32:7.078652e-03,(33:9.139424e-03,(34:1.934107e-03,(((39:9.958554e-03,38:1.122816e-03):1.771080e-02,(36:2.709702e-03,37:1.471894e-02):1.045445e-02):1.269483e-01,35:3.573700e-03):6.922925e-03):7.462962e-02):7.358597e-02):6.818514e-02,(40:1.284207e-03,((41:1.523569e-02,42:2.911938e-02):7.153557e-03,((47:6.749611e-02,((50:9.354491e-02,49:2.787835e-02):2.293280e-02,48:4.070510e-02):7.003788e-03):2.270232e-02,(46:1.441067e-02,(44:1.397346e-02,(45:2.787217e-04,43:1.039314e-02):2.262163e-03):3.567604e-02):1.582403e-02):4.548883e-02):4.949005e-02):1.801956e-01):6.452023e-03,((23:3.323143e-02,(24:1.601712e-02,25:1.444627e-03):6.100239e-03):1.348719e-01,(30:8.155684e-03,31:3.670793e-02):2.646017e-02):1.841680e-02):1.585711e-02):6.200551e-02):4.837924e-02,1:8.296306e-02);
   tree gen.162000 = [&U] ((2:4.058870e-03,3:2.604206e-02):9.125349e-02,((((((17:1.832881e-02,(18:1.885094e-03,((((((7:3.013448e-03,6:3.241794e-03):1.495817e-02,4:2.469452e-02):1.548614e-02,5:2.423026e-02):2.976160e-02,8:1.508836e-02):4.461301e-02,9:8.480894e-03):6.330375e-02,10:7.709375e-04):5.914946e-02):1.712561e-02):3.930041e-02,19:1.835970e-03):4.438067e-02,(20:2.135297e-02,16:2.863714e-02):1.603152e-02):1.244938e-01,(((12:1.667050e-02,11:1.930790e-02):2.866810e-02,13:3.214697e-02):5.307061e-02,(15:2.081862e-04,14:5.882960e-03):7.652189e-02):3.338065e-02):1.091080e-01,(22:1.151984e-02,21:2.449681e-02):5.722784e-03):1.941126e-01,(((40:6.193817e-03,((41:7.051136e-03,42:4.145314e-02):2.821150e-02,((47:6.969995e-03,(49:5.213991e-02,(50:1.436304e-01,48:5.246469e-02):1.181679e-02):4.944459e-02):3.904050e-02,(46:1.195087e-02,((45:2.564362e-02,43:6.612247e-04):1.048825e-02,44:5.164992e-03):7.629636e-02):1.158230e-02):6.717428e-02):5.179303e-02):2.481913e-01,((32:3.083023e-03,(33:2.553147e-03,(34:5.963037e-03,(35:1.185678e-02,(37:1.860391e-03,(36:7.162749e-04,(39:2.798587e-02,38:1.478777e-02):3.994915e-02):4.914580e-03):1.920205e-01):1.063206e-02):1.441144e-01):2.361246e-01):1.085014e-01,(((28:4.110717e-02,27:7.075651e-02):2.828046e-02,26:9.705637e-03):1.083354e-02,29:8.599276e-02):1.055751e-01):4.219001e-02):1.001598e-01,(30:1.167103e-02,(31:8.719268e-03,((23:6.136410e-02,25:2.596980e-03):1.083993e-02,24:1.573457e-02):1.675750e-01):1.240932e-03):6.836423e-02):9.056206e-02):6.517887e-02,1:2.361089e-01);
   tree gen.164000 = [&U] (((29:6.956118e-02,((27:8.391386e-02,28:1.280910e-01):3.273159e-02,26:1.627423e-02):5.915976e-02):2.155555e-01,(((30:3.451533e-02,31:5.588367e-02):4.155128e-02,(((((35:5.218749e-03,34:3.915139e-02):2.411060e-02,((39:3.452378e-03,38:1.430130e-02):2.772296e-02,(37:6.884615e-03,36:2.108566e-02):2.235225e-02):2.476194e-01):6.550613e-02,33:1.919652e-02):5.989092e-02,(23:4.004480e-02,(25:3.866380e-03,24:3.333990e-02):3.263331e-02):2.601746e-01):1.076179e-01,32:1.020993e-02):1.277396e-01):4.443739e-02,((((42:3.083381e-02,((((43:1.475961e-02,44:3.758152e-02):2.117475e-03,45:2.800030e-03):1.087195e-01,((48:3.697060e-02,(49:3.596315e-03,50:2.424740e-01):3.474991e-02):9.384042e-03,47:7.621304e-03):7.822979e-02):4.843619e-02,46:4.607614e-02):5.881613e-02):1.687384e-02,41:7.802609e-03):9.134708e-02,40:2.915568e-03):2.930884e-01,((22:1.081231e-02,21:2.282099e-02):1.942409e-02,(((14:3.369646e-03,15:2.620914e-02):1.872092e-01,((11:2.152474e-02,12:2.228160e-02):1.363263e-03,13:4.300705e-02):1.054972e-01):1.254511e-01,((20:1.936110e-02,16:3.722788e-02):2.670558e-02,((((8:2.138532e-02,((((7:2.120321e-03,9:6.568589e-02):1.094517e-02,4:1.563688e-02):7.264822e-03,6:1.367512e-02):7.637738e-03,5:8.912475e-03):2.348454e-02):1.227951e-02,10:2.783865e-02):4.740415e-02,(18:9.357219e-03,17:5.489668e-02):3.590582e-03):4.276118e-02,19:4.792922e-02):8.811052e-03):5.545832e-02):1.276250e-01):2.316442e-01):1.531710e-02):1.692070e-02):1.254457e-01,(2:3.797605e-04,3:4.708934e-02):1.069356e-01,1:1.317748e-01);
   tree gen.166000 = [&U] ((2:3.294515e-03,3:5.532242e-02):4.474148e-02,((((16:4.653801e-02,(20:2.443260e-02,(19:4.642434e-03,((18:5.376861e-03,((((5:1.755692e-03,((4:2.894473e-02,7:6.087142e-03):3.389164e-03,6:2.633505e-03):4.498556e-02):4.977800e-03,8:2.397076e-02):1.485115e-02,9:8.048302e-03):4.346806e-02,10:1.149708e-02):1.270902e-01):1.112499e-02,17:1.484874e-02):2.259000e-02):4.738224e-02):1.980283e-02):6.787381e-02,((13:3.500244e-02,(11:2.724426e-02,12:1.899627e-02):2.853104e-02):6.837627e-02,(15:2.872577e-03,14:2.194506e-02):5.055239e-02):9.031673e-02):8.486436e-02,(21:1.043175e-02,22:6.837462e-03):3.851365e-02):1.234078e-01,((26:1.861648e-03,(29:9.862372e-02,(27:8.239789e-02,28:2.860342e-02):4.777812e-02):2.844801e-02):2.010993e-01,((((33:2.147961e-02,((23:3.004617e-03,(25:1.456238e-02,24:1.976554e-02):1.845722e-01):2.203495e-01,((35:2.831587e-02,34:1.831526e-02):1.332278e-02,((37:1.904171e-02,36:8.255320e-03):2.504914e-02,(38:2.050018e-02,39:5.085708e-04):1.374302e-02):1.910453e-01):1.351768e-01):1.568461e-02):9.486411e-02,32:3.396486e-03):9.762261e-02,(((((47:7.599475e-03,(50:1.924910e-01,(49:5.391114e-02,48:3.430901e-02):1.238771e-02):4.903363e-02):3.936107e-02,46:5.056555e-02):6.370956e-02,(44:1.058239e-02,(45:6.846027e-03,43:9.814014e-03):5.486843e-04):3.185464e-02):7.003675e-02,(41:3.593661e-02,42:4.278001e-03):5.921616e-02):5.696279e-02,40:1.940409e-02):1.535797e-01):1.216459e-01,(30:5.206235e-03,31:7.294569e-03):1.294890e-01):1.066278e-01):7.397588e-02):2.586373e-01,1:8.506586e-02);
   tree gen.168000 = [&U] ((((((23:2.993700e-02,(25:2.430712e-02,24:1.049536e-02):2.794074e-02):3.946602e-01,(30:6.667255e-03,31:2.006754e-02):9.008627e-02):1.222232e-01,((((((36:8.332648e-03,37:8.469309e-03):1.864666e-02,(39:4.079197e-03,38:1.134873e-02):5.093941e-02):9.111496e-02,(34:4.289686e-02,35:6.119863e-03):3.119146e-02):1.305397e-01,33:3.873392e-02):1.286461e-01,32:2.390741e-02):4.745980e-02,(26:3.056441e-02,(29:8.721189e-02,(27:9.886580e-02,28:4.044867e-02):5.339824e-02):2.558341e-02):2.116280e-01):9.370152e-02):1.845146e-02,(((((44:7.529755e-03,(45:1.428988e-02,43:6.222639e-03):6.445632e-03):4.769125e-02,(49:2.666147e-02,((48:4.909227e-02,47:6.069037e-02):2.003754e-02,50:2.368444e-01):1.439613e-02):3.423762e-02):9.416205e-03,46:3.198972e-02):1.800703e-01,(41:1.280873e-01,42:2.903645e-02):3.596413e-02):4.306513e-02,40:7.218782e-03):1.722057e-01):2.683592e-01,((((14:1.145640e-02,15:7.618929e-03):5.605700e-02,(13:4.097466e-03,(11:5.796537e-02,12:5.570411e-03):5.844828e-02):1.865731e-01):1.027959e-01,((((17:2.986209e-02,((9:4.251052e-02,(((6:1.217802e-02,(7:4.283579e-03,4:4.967057e-03):1.822715e-02):9.258041e-03,5:8.489768e-03):3.393446e-02,8:3.994215e-04):5.058051e-02):4.871675e-02,10:1.492695e-02):6.267210e-02):1.230337e-02,18:3.273548e-02):8.687580e-02,19:3.007966e-03):2.163076e-02,(20:2.248075e-02,16:7.011563e-02):2.326216e-02):6.254084e-02):1.325063e-01,(22:2.470159e-02,21:1.231001e-02):2.882331e-02):1.754870e-01):4.158021e-03,(2:1.450229e-03,3:8.606079e-02):1.452422e-01,1:3.276786e-01);
   tree gen.170000 = [&U] ((((30:1.383085e-02,31:7.210899e-02):1.147573e-01,(((40:2.692926e-02,((41:5.760738e-02,42:4.502496e-02):2.170015e-02,(50:1.923057e-01,((47:5.188078e-03,(48:5.502277e-02,49:1.126990e-01):4.420917e-02):2.754930e-02,((43:7.288747e-03,(45:5.569637e-03,44:2.389382e-02):3.583233e-03):6.050436e-02,46:4.927529e-02):1.574274e-02):3.617730e-02):4.753432e-02):5.896630e-02):2.200228e-01,((((25:5.390214e-03,24:4.243544e-02):5.342003e-02,23:3.878843e-02):1.757123e-01,(((35:2.168577e-02,((36:8.340670e-03,(39:1.285002e-03,38:1.361212e-02):3.390932e-02):2.733190e-02,37:2.979924e-02):1.446778e-01):4.415295e-02,34:3.049445e-02):1.291569e-01,33:2.736063e-02):1.110808e-01):1.524594e-01,32:2.448452e-02):5.055176e-02):1.133742e-02,(((28:8.307061e-02,27:1.074059e-01):4.769675e-02,26:2.035244e-02):1.016066e-03,29:1.619266e-01):2.439575e-01):7.019228e-02):1.040567e-01,((21:2.497765e-02,22:6.106751e-03):1.226283e-01,((16:2.697215e-02,(((((10:3.977565e-02,(8:1.778020e-02,(9:1.350117e-02,((4:1.540518e-02,(7:4.929697e-03,6:2.296341e-02):1.355435e-02):1.133707e-02,5:2.789753e-02):1.057709e-02):2.518141e-02):3.578029e-02):4.275491e-02,18:2.828271e-03):3.337872e-02,17:2.620463e-02):2.295300e-02,19:3.615821e-02):6.473084e-02,20:1.307436e-02):2.525910e-02):1.000626e-01,((15:3.969123e-03,14:2.690373e-03):5.641819e-02,(12:1.106343e-02,(13:3.012516e-02,11:3.822825e-02):9.327723e-04):1.898431e-01):8.432569e-02):3.166206e-02):1.694063e-01):1.563185e-01,(3:2.517103e-02,2:5.410775e-03):8.292782e-02,1:2.287914e-01);
   tree gen.172000 = [&U] (((((30:1.635182e-03,31:4.714436e-02):3.729854e-02,(40:1.060350e-02,((41:6.759954e-03,42:2.898616e-02):4.134013e-02,(50:1.309904e-01,(((43:1.609351e-03,(45:3.241344e-03,44:2.649626e-02):1.039783e-03):5.482796e-02,46:1.091013e-01):3.570635e-02,((48:1.459027e-01,49:1.818367e-02):1.387938e-02,47:1.190666e-02):6.023926e-02):3.632479e-02):5.850594e-02):2.175533e-02):1.892848e-01):1.297339e-01,((((((35:2.188811e-02,34:2.398836e-03):1.845308e-02,(37:4.407172e-02,((39:2.749899e-02,38:3.435417e-03):1.640138e-02,36:3.102290e-03):3.506096e-02):1.126688e-01):7.125298e-02,33:1.986518e-02):6.281875e-02,((25:1.484481e-02,24:2.206585e-02):1.306909e-01,23:6.779012e-03):1.393486e-01):1.741345e-01,32:1.440882e-03):3.659133e-02,(29:1.293741e-02,(26:1.557072e-02,(28:6.257489e-02,27:9.691050e-02):1.404495e-02):5.228463e-02):2.644176e-01):1.294418e-02):3.291049e-01,(((((((((10:5.569970e-03,(9:2.496323e-02,(((6:9.728386e-03,(4:1.725800e-02,7:9.596430e-04):1.789725e-05):4.997414e-02,5:6.103065e-03):1.314011e-02,8:1.438727e-03):4.398802e-02):4.362678e-02):6.192672e-02,18:3.838815e-03):3.630194e-02,17:7.677642e-02):6.246709e-03,19:5.257024e-02):2.168365e-02,16:3.414607e-02):4.702018e-02,20:2.791555e-02):8.171266e-02,((15:1.087091e-02,14:6.674067e-03):1.247077e-01,((11:2.292509e-02,12:1.140317e-02):2.394135e-02,13:1.240502e-02):1.660628e-01):1.012182e-01):1.448199e-01,22:2.230146e-02):8.316155e-03,21:2.670196e-02):5.458335e-02):1.561361e-01,(3:5.449217e-02,2:1.152676e-02):5.919444e-02,1:1.533711e-01);
   tree gen.174000 = [&U] (3:1.757047e-03,(2:1.150139e-02,((31:9.831594e-02,(30:2.028660e-02,((((((((48:6.505512e-02,47:7.800226e-03):5.911177e-03,(50:2.071142e-01,49:2.401192e-02):3.202417e-02):7.307324e-02,46:1.672503e-02):4.013734e-02,(43:7.971379e-03,(45:1.889558e-03,44:2.645578e-02):2.230462e-04):3.193969e-02):8.508754e-02,(41:5.793409e-02,42:3.021218e-02):2.887071e-02):2.621204e-02,40:7.217126e-03):1.837100e-01,(32:3.174886e-02,((33:3.273518e-02,(35:9.031428e-03,(34:7.683924e-03,((38:8.776531e-03,39:4.744486e-03):2.210257e-02,(36:1.091268e-02,37:1.194414e-02):1.413610e-02):1.945119e-01):1.090477e-02):9.328320e-02):7.042848e-02,(23:4.962739e-03,(25:2.445130e-02,24:6.097664e-03):6.571973e-02):1.652528e-01):2.200674e-01):4.437761e-02):1.295599e-02,(((26:5.273820e-02,29:7.197922e-02):4.610216e-03,28:7.714726e-02):4.949446e-02,27:5.680665e-02):3.051790e-01):1.696029e-01):3.955418e-03):1.489580e-01,((21:1.903609e-02,22:8.915774e-03):8.100070e-02,(((15:4.270669e-03,14:5.777244e-04):3.945246e-02,((10:7.477371e-04,(9:4.598252e-04,(8:1.553865e-02,(5:8.502690e-03,(6:5.775565e-03,(7:1.844861e-02,4:5.761290e-03):1.627337e-02):2.480175e-03):1.039960e-02):2.184499e-02):3.447651e-02):3.820024e-03,((17:6.029066e-02,18:4.110033e-02):4.145051e-02,((20:9.407269e-02,16:2.419434e-02):1.193231e-01,19:3.230141e-02):2.254285e-02):8.217734e-02):2.212818e-01):3.050994e-02,((12:1.251950e-02,11:4.017587e-02):9.138412e-03,13:2.638068e-02):8.651205e-02):1.581831e-01):1.076279e-01):2.057381e-01):2.851032e-02,1:2.143446e-01);
   tree gen.176000 = [&U] ((2:4.361217e-02,3:9.134614e-04):9.211990e-02,(((29:7.839032e-02,(26:1.508957e-02,(27:1.157845e-01,28:7.918452e-02):7.320846e-02):5.631780e-03):2.714722e-01,((32:2.432633e-03,((23:3.461327e-02,(25:4.922067e-02,24:1.434332e-02):7.527531e-02):2.895696e-01,(33:1.225401e-02,((35:2.501316e-03,34:4.561284e-02):4.079314e-03,((38:4.283534e-02,39:5.029488e-03):2.386165e-02,(37:1.263117e-02,36:5.062647e-02):1.020566e-02):1.853135e-01):1.328368e-01):6.214724e-02):1.572183e-01):1.057938e-01,(((((((47:2.628075e-02,(49:1.466046e-02,48:3.407194e-02):2.738477e-02):2.742298e-02,50:2.339439e-01):3.348565e-02,((43:2.640787e-03,45:1.460273e-02):1.385796e-03,44:1.318167e-02):5.139250e-02):1.637051e-03,46:4.190700e-02):1.276435e-01,(41:4.572697e-03,42:8.039817e-02):1.874665e-02):6.941855e-02,40:3.603672e-02):1.795931e-01,(31:1.876457e-02,30:6.241626e-03):1.208458e-01):1.316574e-01):1.337996e-01):1.807805e-01,(((((((((7:1.211441e-02,4:6.952404e-05):2.863913e-02,6:3.183048e-02):4.581464e-02,5:6.273910e-04):4.051903e-02,8:9.120740e-03):1.606356e-02,9:1.473378e-02):3.127894e-02,(17:5.247853e-02,(18:1.587618e-02,(19:2.453513e-02,(20:2.840834e-02,16:1.603411e-02):3.995922e-02):6.947128e-02):2.167648e-02):5.235320e-02):8.648270e-03,10:1.189750e-02):1.527813e-01,((15:3.317875e-03,14:7.385001e-03):7.534903e-02,(13:5.511373e-03,(12:2.247795e-02,11:2.978777e-02):2.732280e-02):1.097367e-01):1.125313e-01):1.926112e-01,(21:2.148517e-02,22:3.302772e-03):1.858311e-03):1.377934e-01):1.830417e-01,1:2.685018e-01);
   tree gen.178000 = [&U] ((3:2.825120e-02,2:3.193597e-02):6.778805e-02,(((30:1.085707e-02,31:1.831648e-02):9.886322e-02,((27:6.363699e-02,(26:2.653360e-02,(28:8.370869e-02,29:1.487206e-01):1.659025e-02):2.679696e-02):1.740090e-01,(((((25:9.755640e-03,24:5.171180e-02):1.092749e-02,23:8.459632e-03):1.446763e-01,(((34:2.579137e-02,35:1.718908e-02):5.521091e-03,((37:1.641736e-02,36:2.042084e-02):1.142064e-04,(38:2.049044e-02,39:7.991689e-03):4.968065e-02):1.479459e-01):1.571071e-01,33:1.356869e-02):5.548370e-02):1.614336e-01,32:6.739416e-02):1.257969e-01,(40:3.863299e-02,((41:2.968429e-02,42:4.496742e-02):4.934754e-02,((46:9.074965e-02,(44:1.757082e-02,(43:2.029964e-03,45:2.125536e-04):2.735135e-02):8.801157e-02):5.453451e-02,((47:1.946549e-02,(49:3.548709e-02,48:2.990809e-02):1.488575e-02):2.457747e-02,50:1.363260e-01):3.817718e-03):5.187544e-02):2.956289e-02):4.941660e-02):5.792970e-02):6.749784e-02):8.502565e-02,((21:1.859321e-02,22:3.934696e-02):5.889551e-02,(((14:9.228554e-04,15:6.229892e-04):5.174298e-02,(13:2.575437e-02,(11:1.508841e-02,12:2.117317e-02):7.540327e-03):1.087860e-01):1.311619e-01,((20:2.952357e-02,(19:1.989571e-02,((((9:1.345243e-02,((5:3.018077e-02,(6:7.340148e-03,(4:4.565933e-03,7:1.063107e-02):1.550849e-02):1.083527e-02):7.252664e-02,8:8.586500e-03):4.877555e-02):5.090511e-02,10:4.457083e-02):6.845991e-02,18:1.192728e-02):1.554972e-02,17:4.610070e-02):5.319364e-02):8.800186e-02):1.894959e-02,16:9.360852e-03):9.348385e-02):5.472068e-02):1.059480e-01):7.362333e-02,1:2.368373e-01);
   tree gen.180000 = [&U] ((3:7.053412e-02,2:5.459091e-03):6.013255e-02,((((((14:1.830128e-02,15:8.224767e-03):7.786502e-02,((12:3.954938e-03,11:1.759874e-02):2.672348e-02,13:2.260590e-02):3.661659e-02):5.067283e-02,((19:1.620044e-02,((((((4:5.574064e-04,((6:3.782791e-02,7:1.849970e-03):1.085806e-02,9:3.376217e-02):1.772483e-02):9.258635e-03,5:7.752772e-03):6.662264e-03,8:2.285054e-03):2.702498e-02,10:2.275480e-03):2.968587e-02,18:9.157044e-03):2.473404e-02,17:2.675870e-02):2.962413e-02):6.773625e-03,(20:5.949320e-04,16:2.700534e-02):2.028724e-02):3.338538e-02):1.159227e-01,21:1.869766e-03):1.032284e-02,22:7.764700e-04):8.356124e-02,(((((29:1.040562e-01,26:1.184629e-02):2.900027e-02,(28:8.464955e-02,27:7.914275e-02):9.663630e-03):1.065243e-01,(((((25:8.599008e-04,24:2.421966e-02):7.232414e-02,23:1.619539e-02):1.180269e-01,33:6.133911e-02):2.463154e-02,(35:1.453726e-02,(34:2.473727e-02,((36:1.044710e-03,(38:2.460038e-03,39:1.806869e-02):2.963900e-02):1.941406e-02,37:6.946992e-03):1.291997e-01):3.374158e-03):6.886976e-02):6.009276e-02,32:8.762064e-03):6.172020e-02):5.467006e-02,(40:2.688239e-02,((41:2.207005e-02,((((44:6.283153e-03,43:8.313898e-03):1.191700e-02,45:3.506394e-03):8.160133e-02,46:5.889899e-02):7.326679e-03,(47:5.860438e-04,((49:4.530402e-02,48:2.740755e-02):1.221717e-02,50:9.486112e-02):2.118100e-02):3.590225e-02):4.678830e-02):4.868082e-03,42:2.252610e-02):1.752549e-02):1.710985e-01):7.076199e-02,(30:1.302091e-02,31:6.369541e-03):6.014879e-02):1.489840e-01):5.738009e-02,1:1.221982e-01);
   tree gen.182000 = [&U] ((2:1.290871e-02,3:2.879278e-02):5.169339e-02,(((30:2.303475e-02,31:5.802984e-02):5.452688e-02,((((33:5.574934e-02,(((35:2.747617e-02,34:2.538852e-02):9.348207e-03,(37:1.056018e-02,((39:4.267169e-03,38:1.595126e-02):1.319261e-02,36:1.618553e-02):2.967532e-02):1.869309e-01):1.017124e-01,((25:9.065645e-03,24:2.579220e-02):5.150362e-02,23:3.655957e-02):2.115659e-01):8.482967e-03):1.294475e-01,32:2.251979e-03):3.440806e-02,(27:5.430182e-02,(26:2.423667e-02,(29:1.329293e-01,28:1.363521e-01):8.634076e-04):4.910901e-02):1.539704e-01):4.309535e-02,(((42:4.243178e-02,41:1.471787e-02):3.753628e-02,40:1.710357e-02):6.893047e-03,(50:1.619548e-01,((46:4.663711e-03,(44:3.834833e-03,(45:3.863939e-03,43:1.345379e-02):9.122030e-03):5.537679e-02):1.522965e-02,(47:8.876015e-03,(49:4.619289e-02,48:8.538300e-02):2.610619e-02):1.181901e-02):4.144559e-03):3.418833e-02):1.875484e-01):5.032554e-02):1.224877e-01,((((15:2.753306e-04,14:1.307868e-03):1.476360e-01,(13:4.627104e-02,(11:2.607914e-03,12:4.029125e-02):2.845274e-02):7.368177e-02):8.388416e-02,((19:5.962642e-03,((10:2.232217e-03,((((6:1.142606e-03,(7:6.135187e-03,4:2.527169e-02):6.238964e-02):2.089945e-02,5:3.018361e-03):3.170445e-02,8:2.839908e-02):2.349755e-02,9:2.577416e-02):3.130803e-02):6.115391e-02,(18:1.161932e-02,17:3.811240e-02):1.562852e-02):3.232817e-02):2.335307e-02,(16:4.120993e-02,20:1.820779e-03):1.209634e-02):1.474605e-01):3.868546e-02,(21:1.720529e-02,22:2.621584e-02):9.831445e-02):5.315155e-02):6.342387e-02,1:2.187571e-01);
   tree gen.184000 = [&U] ((3:5.617136e-02,2:2.683804e-03):8.732214e-02,(((((19:2.208702e-02,(20:1.644305e-02,16:4.727532e-02):4.794313e-02):3.866821e-02,((18:4.149586e-03,(10:4.980727e-02,(8:6.510323e-02,(9:2.989593e-02,(4:3.150429e-03,(5:1.172973e-02,(6:1.455203e-03,7:8.150793e-03):4.902798e-02):9.434483e-03):2.828963e-02):9.819059e-03):5.753980e-02):1.390807e-01):1.683264e-02,17:1.268630e-02):8.693598e-03):7.249537e-02,((15:7.641668e-03,14:2.288275e-03):5.759136e-02,(13:5.454002e-02,(11:1.797587e-02,12:9.395850e-03):2.799789e-02):9.001196e-02):5.270087e-02):1.037133e-01,(21:2.067370e-02,22:2.109410e-03):1.218964e-02):6.567487e-02,((((40:2.379396e-02,((41:3.308150e-02,42:1.028561e-01):1.393155e-02,((43:3.898053e-02,(45:4.136576e-02,44:1.440105e-02):9.023479e-03):6.309552e-02,(46:3.950763e-02,(50:3.588329e-01,(47:3.168852e-02,(49:3.814935e-02,48:2.322760e-02):3.462271e-02):1.754271e-02):2.339914e-03):5.079486e-03):1.839222e-01):7.800000e-02):1.430115e-01,((((((36:1.466766e-02,((39:1.743032e-02,38:8.358866e-03):4.898013e-02,37:7.726479e-03):7.022985e-03):2.037991e-01,35:1.054023e-02):7.019792e-04,34:7.076601e-03):1.052298e-01,33:2.572334e-02):1.642629e-01,(23:2.910438e-02,(24:1.499274e-02,25:1.000577e-02):5.792421e-02):2.520609e-01):1.635696e-01,32:1.874383e-02):1.930506e-01):6.386078e-03,(30:1.044058e-02,31:1.484601e-02):2.002462e-01):2.433157e-02,(26:2.060386e-02,((27:6.498449e-02,28:1.205212e-01):4.032148e-02,29:1.480674e-01):1.259834e-02):2.132773e-01):2.415351e-01):9.435113e-02,1:3.333442e-01);
   tree gen.186000 = [&U] ((2:1.287803e-02,3:4.640451e-02):2.990988e-02,(((17:1.772641e-03,(((20:8.219676e-03,16:1.783769e-02):4.587745e-02,19:5.029840e-03):6.278491e-02,((10:6.241212e-03,(((6:8.834387e-03,(5:9.546308e-04,8:5.961502e-02):1.310095e-02):2.448573e-02,(7:3.593036e-02,4:1.494742e-02):6.474628e-03):4.077835e-02,9:9.325992e-03):3.323026e-02):7.000397e-02,18:2.910261e-04):6.169732e-03):4.058411e-02):1.689017e-01,((15:1.214104e-03,14:4.636868e-03):1.469425e-01,(13:1.856783e-04,(11:2.926987e-02,12:3.700000e-02):3.408673e-02):8.810530e-02):7.582445e-02):1.025399e-01,((21:3.001097e-02,22:1.848964e-02):9.091880e-02,((((((((35:1.039911e-02,((38:2.549841e-02,39:1.943738e-02):1.060173e-02,(36:1.549636e-03,37:2.465604e-02):6.925915e-02):1.702745e-01):9.852615e-03,34:2.230640e-02):1.120535e-01,33:3.707019e-02):4.522117e-02,((24:2.356853e-02,25:2.960365e-03):4.442039e-02,23:2.136212e-02):1.904678e-01):1.457893e-01,32:3.096440e-02):1.737655e-01,(40:6.581144e-02,(((((49:4.727537e-02,48:5.749770e-02):3.952680e-03,50:1.309455e-01):3.345730e-02,47:1.146826e-02):2.322787e-02,(((43:1.950462e-02,44:3.581934e-02):2.585672e-04,45:1.125875e-02):4.667276e-02,46:3.674891e-02):2.224943e-02):6.463979e-02,(42:9.407358e-02,41:3.410021e-02):4.554751e-02):2.629781e-02):1.936491e-01):1.137893e-01,(30:6.732239e-02,31:3.506634e-03):8.935810e-02):1.607042e-03,((27:5.230154e-02,(29:2.514004e-01,28:4.951217e-02):5.658398e-03):2.763520e-02,26:5.132674e-02):1.403439e-01):2.034052e-01):2.888047e-02):2.593784e-01,1:2.159046e-01);
   tree gen.188000 = [&U] ((((27:3.052833e-02,(26:2.603339e-02,(28:1.150185e-01,29:1.221289e-01):4.786234e-03):5.462616e-02):2.472892e-01,(((((24:2.316701e-02,25:7.390518e-03):2.809808e-02,23:2.131925e-02):1.982802e-01,(33:7.264569e-03,(34:1.577865e-02,(35:9.882587e-04,(((38:1.172359e-03,39:2.006573e-03):5.076595e-02,36:2.891951e-03):3.161421e-02,37:2.394220e-03):1.810538e-01):2.625262e-02):9.700471e-02):1.385578e-02):1.409497e-01,32:2.747375e-02):1.877658e-01,((40:1.151567e-02,(((45:5.084943e-03,(43:3.091276e-02,44:1.620435e-02):1.185860e-03):1.037594e-01,(46:3.877213e-02,((47:4.714224e-03,(48:8.078528e-02,49:2.351204e-02):4.069739e-02):6.922713e-03,50:1.107198e-01):7.002542e-03):5.441888e-03):6.458682e-02,(42:5.714349e-02,41:5.522641e-02):6.242082e-02):8.525949e-02):2.490758e-01,(30:5.118845e-03,31:4.000638e-02):1.280717e-01):8.770527e-02):2.572163e-02):1.033656e-01,((((((17:1.176775e-02,((10:1.042343e-02,((8:1.821475e-02,(((4:2.065667e-02,7:7.900445e-03):1.537630e-02,6:1.558905e-03):6.130273e-02,5:5.226324e-03):1.934539e-02):4.061008e-02,9:4.662204e-02):7.777649e-03):5.278340e-02,18:7.077582e-05):2.851599e-02):3.401522e-02,19:2.506009e-02):4.613669e-02,(20:7.652429e-03,16:3.656473e-02):2.529650e-02):8.138621e-02,((15:3.719761e-03,14:1.604771e-03):9.668964e-02,((12:5.988334e-03,11:1.531365e-02):5.403137e-02,13:1.301790e-02):1.323381e-01):7.129818e-02):6.165158e-02,21:2.829497e-04):1.064342e-02,22:8.662962e-03):5.248601e-02):8.733571e-02,(2:8.310650e-03,3:1.776135e-02):2.924345e-02,1:2.245616e-01);
   tree gen.190000 = [&U] ((2:1.863056e-03,3:8.688680e-02):2.913858e-02,(((31:2.227993e-02,30:2.848775e-02):1.556877e-01,(((32:2.081651e-04,(((24:1.994110e-02,25:3.478562e-03):2.159052e-02,23:5.459055e-02):1.834874e-01,(((35:9.021928e-04,(37:5.699831e-03,((38:8.952605e-04,39:4.811046e-03):5.444564e-02,36:3.033492e-02):5.959208e-03):1.746771e-01):1.341460e-02,34:4.992237e-03):1.071427e-01,33:3.142996e-02):6.312132e-02):1.322074e-01):6.305558e-02,(40:1.728280e-03,((42:4.721546e-02,41:4.098807e-02):1.098739e-02,((46:5.644550e-02,(((50:2.533336e-01,48:3.923922e-02):1.690679e-02,49:4.186111e-02):8.891061e-03,47:2.371466e-03):2.977415e-02):2.391483e-02,((44:7.252912e-03,45:5.261368e-03):2.487358e-02,43:7.213834e-03):6.452407e-02):3.382141e-02):7.617581e-02):1.488752e-01):4.393983e-02,(((27:9.685443e-02,28:7.132376e-02):5.931936e-02,26:2.060963e-02):2.712436e-02,29:9.042727e-02):2.327612e-01):5.977157e-02):1.710646e-01,((22:9.925787e-03,21:3.178844e-03):6.685093e-02,(((13:4.635030e-03,(11:3.703335e-02,12:3.185328e-02):5.278069e-02):8.740274e-02,((((18:2.079955e-02,17:5.970565e-02):5.438354e-04,((20:1.101403e-02,16:3.649050e-02):4.576767e-02,19:1.316754e-02):4.682089e-02):7.941334e-02,(9:1.105986e-02,(8:9.480297e-03,(5:6.216205e-03,((7:4.645327e-03,4:1.369371e-02):5.108871e-02,6:3.837783e-03):2.668402e-02):5.350576e-02):4.758116e-02):2.066752e-02):4.688691e-03,10:8.055125e-03):1.289435e-01):3.078751e-02,(14:1.357716e-02,15:1.342780e-03):6.679418e-02):6.830993e-02):3.070807e-02):4.416710e-02,1:1.928412e-01);
   tree gen.192000 = [&U] ((2:5.005595e-03,3:4.399226e-02):7.057934e-02,(((((32:5.214526e-02,(((25:6.670454e-03,23:7.819005e-02):2.733699e-02,24:3.927478e-02):1.801112e-01,(((35:4.206981e-02,34:2.131483e-02):2.009692e-02,((36:8.596245e-03,37:5.490186e-03):8.099995e-03,(38:1.228357e-02,39:2.947878e-04):4.581374e-02):1.132095e-01):1.121906e-01,33:2.550952e-03):4.762765e-02):9.242955e-02):4.531486e-02,((29:1.276118e-01,(27:9.568011e-02,28:1.289333e-01):3.799218e-02):1.109318e-03,26:5.224644e-03):1.736789e-01):1.020824e-01,(40:5.169661e-03,(41:6.500562e-02,(((44:2.985471e-02,(45:9.763256e-03,43:1.407723e-02):1.458162e-02):8.730051e-02,((47:1.017769e-02,((49:3.736680e-02,50:2.032991e-01):9.423355e-03,48:4.438248e-02):5.194173e-02):6.032759e-02,46:7.811435e-02):1.468127e-02):3.695833e-02,42:9.066704e-02):3.009645e-03):6.938286e-02):1.861075e-01):4.721977e-02,(31:1.692600e-02,30:9.558002e-03):2.747282e-02):1.251608e-01,((22:9.237026e-03,21:9.478408e-03):3.957747e-02,((((11:2.310835e-02,12:1.571201e-02):2.245059e-02,13:1.477590e-02):7.427258e-02,(14:8.257360e-03,15:1.924327e-02):4.805300e-02):6.570556e-02,(((((20:1.494417e-02,16:4.381809e-02):2.869033e-02,19:5.466122e-02):4.060798e-02,17:1.150241e-01):8.161973e-03,18:1.685855e-02):5.647625e-02,(10:6.162254e-03,(8:2.691526e-02,(9:3.835126e-02,(5:7.655708e-03,((7:2.682875e-03,4:5.535001e-03):8.669735e-03,6:4.246363e-04):4.165796e-02):3.300765e-02):1.352607e-02):4.543157e-02):3.666795e-04):9.535424e-02):5.856985e-02):3.999285e-02):7.091666e-02,1:2.582039e-01);
   tree gen.194000 = [&U] ((2:2.507426e-04,3:5.352483e-02):6.166851e-02,(((((26:4.979401e-03,(29:1.002450e-01,(27:1.974218e-01,28:7.206122e-02):8.138357e-02):1.713096e-02):2.049020e-01,(32:2.037759e-04,(((34:2.361099e-02,(((38:6.011444e-03,39:1.930815e-04):6.826911e-02,36:1.459856e-02):2.068150e-03,37:2.266044e-02):1.129951e-01):5.321856e-04,35:3.800096e-03):9.874326e-02,33:1.488643e-02):1.696043e-01):1.401234e-01):1.726641e-02,(30:1.800237e-02,((24:3.570578e-02,(23:1.046945e-01,25:3.892996e-03):2.714164e-03):1.887064e-01,31:2.634131e-02):2.257714e-03):1.254762e-01):2.653023e-02,(40:1.447435e-02,((((44:2.357107e-02,(45:5.327207e-04,43:1.265481e-02):1.155526e-02):6.264935e-02,46:4.176165e-02):2.035009e-02,(((49:2.272817e-02,50:1.885989e-01):2.270125e-02,48:3.343436e-02):2.850708e-02,47:1.856026e-02):3.297705e-02):2.669911e-02,(42:5.403288e-02,41:7.336726e-03):3.475662e-02):5.880007e-02):1.693802e-01):1.404838e-01,((((16:1.192898e-02,20:4.769785e-03):6.026078e-03,(19:6.018834e-03,((18:5.762694e-03,(10:2.694978e-02,(8:1.357613e-02,(5:2.694167e-02,(6:3.503437e-04,((7:9.808913e-03,9:3.664828e-02):5.637086e-03,4:8.848248e-03):2.915556e-03):1.826161e-02):3.114590e-02):1.016426e-01):7.174889e-02):1.155630e-02,17:1.416588e-02):2.668162e-02):3.995963e-02):9.444725e-02,((15:1.566061e-02,14:1.646386e-02):7.288653e-02,((12:2.739721e-02,11:1.770128e-02):3.647766e-02,13:9.991549e-03):4.803379e-02):8.830633e-02):1.097915e-01,(21:1.047988e-02,22:8.453642e-03):7.521213e-03):8.340778e-02):1.902022e-01,1:2.418942e-01);
   tree gen.196000 = [&U] ((((21:2.716929e-02,22:1.105692e-02):4.046708e-03,(((19:1.345653e-02,((18:1.949906e-02,((9:1.764495e-02,((5:8.123444e-03,(6:7.176237e-03,(7:1.517136e-02,4:9.726864e-03):2.154598e-02):7.795048e-03):6.638895e-02,8:1.419225e-02):3.349684e-02):6.366437e-02,10:1.278484e-03):8.610512e-02):1.413010e-02,17:4.571759e-02):3.549582e-02):3.822955e-02,(20:1.567201e-02,16:1.627713e-02):1.746759e-02):2.934634e-02,(((12:2.337285e-02,11:9.370949e-03):3.545140e-02,13:2.056459e-02):1.016594e-01,(14:4.611227e-04,15:1.025095e-02):4.379761e-02):1.329052e-01):7.450356e-02):8.273600e-02,((30:6.452876e-03,31:2.210467e-02):3.448312e-02,((((28:7.195814e-02,(29:1.044540e-01,26:3.814767e-03):5.254246e-02):8.350450e-02,27:4.424544e-02):1.095513e-01,(40:2.440456e-02,(42:1.115179e-02,(41:2.292591e-02,(((48:1.120736e-01,((47:2.617373e-02,50:2.229779e-01):9.276675e-03,49:2.872526e-02):1.927461e-02):4.193857e-02,46:3.376866e-02):7.910826e-03,((45:1.063171e-02,43:7.835842e-04):1.516431e-02,44:4.310393e-03):2.902176e-02):7.136685e-02):2.458674e-03):4.773931e-02):1.924818e-01):7.987445e-02,(32:4.257957e-03,(((34:9.024860e-04,(35:2.337444e-03,(37:7.928892e-03,(36:2.056905e-02,(38:3.590578e-02,39:2.959553e-03):4.041977e-02):1.925256e-02):9.378809e-02):2.317397e-02):1.340974e-01,33:7.779202e-02):3.975696e-02,((25:2.135254e-03,24:3.621306e-02):5.914958e-02,23:2.415738e-02):1.304914e-01):1.533997e-01):9.377722e-02):6.009094e-02):1.338283e-01):5.448816e-02,(2:4.684047e-03,3:3.577527e-02):1.267151e-01,1:8.624684e-02);
   tree gen.198000 = [&U] ((((((19:5.173859e-03,(20:2.068690e-02,16:1.292031e-02):4.654527e-02):1.237955e-02,((18:6.570939e-03,(((((6:2.234255e-02,7:4.853670e-03):2.138358e-03,4:7.237665e-03):1.853087e-02,(5:1.274443e-03,8:2.296552e-02):3.117620e-02):4.689505e-02,9:2.208766e-02):3.350469e-02,10:1.756780e-02):3.553242e-02):2.761210e-03,17:3.921291e-02):6.658869e-03):4.797226e-02,((11:9.646097e-03,(12:8.641732e-03,13:2.350577e-02):1.430238e-03):6.740853e-02,(14:1.483361e-03,15:3.676516e-02):2.609885e-02):1.591326e-01):2.498130e-02,(21:2.379753e-03,22:3.910700e-03):5.727374e-02):8.695632e-02,((((32:8.980530e-03,(((25:7.854397e-03,24:3.772045e-02):4.637173e-02,23:2.516295e-02):1.713749e-01,((((36:2.527134e-03,(38:8.029941e-03,39:2.545236e-02):5.724495e-02):2.980139e-02,37:8.929814e-03):1.267482e-01,(34:4.564505e-02,35:1.534076e-03):2.451068e-02):5.569524e-02,33:2.893011e-02):6.617793e-03):1.232591e-01):5.984278e-02,(40:1.475359e-02,(((((47:2.619622e-03,((49:2.089350e-02,48:2.339587e-02):8.490716e-03,50:4.763344e-02):2.886879e-02):2.404120e-02,46:2.141728e-02):1.595916e-02,((43:6.993225e-04,44:7.427114e-03):6.449342e-03,45:2.144400e-02):6.393220e-02):3.503501e-02,41:2.477058e-03):2.749754e-02,42:4.645462e-02):4.322338e-02):1.577655e-01):3.683515e-02,((29:4.690163e-02,(28:1.083931e-01,26:1.394273e-02):7.475364e-04):6.862257e-02,27:4.608718e-02):1.134057e-01):8.004302e-02,(30:1.057698e-02,31:9.157944e-03):4.181776e-02):1.241700e-01):4.250904e-02,(2:3.148786e-02,3:2.390383e-02):5.447531e-02,1:8.914316e-02);
   tree gen.200000 = [&U] ((2:1.560802e-03,3:5.996881e-02):8.332956e-02,(((21:3.113116e-02,22:3.077310e-04):1.521361e-01,(((12:6.958299e-03,(13:3.000104e-02,11:3.773719e-02):1.322109e-02):7.161699e-02,(14:5.203543e-03,15:9.088433e-03):6.731567e-02):3.852657e-02,((19:1.748457e-02,(17:8.046565e-02,(((9:5.767148e-03,((5:4.315400e-03,((7:8.237118e-03,6:3.970617e-02):4.089286e-02,4:1.050254e-02):2.410773e-02):1.616691e-02,8:2.056132e-02):3.853314e-02):3.256819e-02,10:3.165727e-03):7.972327e-02,18:5.259345e-03):2.158423e-02):3.505381e-02):2.514157e-02,(16:1.515074e-02,20:9.301214e-03):4.723246e-02):1.857187e-01):9.196819e-02):1.041421e-01,((31:7.941813e-02,30:3.433923e-03):3.753772e-02,(((((27:8.184812e-02,28:9.075518e-02):2.687429e-02,26:5.888088e-03):1.846830e-02,29:1.110414e-01):2.752290e-01,((((23:3.762537e-02,(25:4.923698e-03,24:4.358782e-02):1.043390e-02):1.975256e-01,((34:6.146153e-02,35:1.039445e-02):1.286464e-02,((36:2.427699e-02,37:1.208628e-02):1.498993e-02,(39:2.844799e-03,38:2.380220e-02):2.707435e-02):1.378079e-01):1.323915e-01):1.608675e-02,33:7.743203e-02):1.101463e-01,32:2.506663e-02):2.334916e-02):5.369870e-02,(((((47:1.294306e-02,(48:7.483685e-02,(49:3.245270e-02,50:1.664696e-01):3.837232e-02):2.371021e-02):5.025165e-02,(43:7.202043e-03,(45:3.061288e-04,44:8.965099e-03):1.415064e-02):8.292645e-02):2.467217e-02,46:2.364687e-02):2.249132e-02,(41:1.691369e-02,42:7.641567e-02):4.892562e-02):7.967188e-03,40:3.056542e-02):3.176619e-01):7.231687e-02):9.994977e-02):4.709444e-02,1:1.863002e-01);
   tree gen.202000 = [&U] ((((((((((((6:9.749404e-04,(5:1.293610e-02,8:1.396490e-02):1.733632e-02):1.545183e-03,4:3.393148e-03):9.293609e-03,7:2.048547e-02):4.592003e-02,9:9.886421e-04):3.039120e-02,10:4.929909e-03):7.169022e-02,18:1.993128e-02):3.579256e-03,(19:8.927598e-03,(20:3.755988e-03,16:3.022899e-02):2.692221e-02):1.666873e-02):2.647346e-02,17:4.761038e-03):1.075495e-01,((13:1.452244e-02,(11:1.527309e-02,12:2.380175e-02):3.785025e-03):1.591190e-01,(14:2.193674e-02,15:2.803082e-02):6.201707e-02):7.843483e-02):1.393742e-01,(22:4.330240e-02,21:1.524746e-02):5.471528e-02):1.178178e-01,((((((((43:1.256727e-04,45:1.856214e-03):4.109296e-03,44:5.197459e-02):5.499886e-02,(47:1.644239e-03,(48:2.837374e-02,49:4.993945e-02):4.761543e-02):3.782646e-02):9.787017e-03,46:4.609998e-02):5.334214e-02,50:1.197264e-01):7.156705e-02,(42:6.311483e-02,41:7.356734e-03):1.604937e-02):2.975803e-02,40:3.482496e-03):1.766093e-01,(((29:3.134149e-02,((27:9.334241e-02,28:1.146946e-01):9.806317e-03,26:5.224352e-03):1.078647e-01):1.259023e-01,(32:4.906426e-02,((((34:3.537100e-02,((36:1.256871e-02,37:4.827965e-03):4.485167e-02,(39:9.471076e-03,38:2.505285e-03):2.298159e-02):1.946057e-01):1.891779e-02,35:3.289244e-03):1.006512e-01,((25:9.181601e-03,24:2.648035e-02):4.482244e-02,23:1.803542e-02):1.497042e-01):8.879658e-02,33:7.844978e-03):1.391201e-01):9.875279e-02):5.612939e-02,(30:3.080056e-03,31:2.713963e-02):5.563046e-02):7.648759e-03):1.481375e-01):5.452427e-02,(3:4.298616e-02,2:3.694229e-03):7.439544e-02,1:1.718931e-01);
   tree gen.204000 = [&U] ((((21:1.117835e-02,22:4.945765e-03):4.522500e-02,(((13:2.889200e-02,(12:3.046784e-02,11:5.404327e-02):9.099278e-02):6.523231e-02,(14:3.217242e-03,15:6.581221e-03):9.748232e-02):1.769465e-01,(16:4.452050e-02,((19:2.519754e-02,(17:7.589973e-02,(18:1.490519e-02,((9:5.060667e-02,((5:5.423001e-03,((7:6.642326e-03,6:4.689855e-02):1.613248e-02,4:2.964773e-02):1.436728e-02):4.055310e-02,8:2.612063e-02):5.102564e-02):6.367202e-02,10:5.987905e-03):5.469240e-02):1.859720e-02):2.558853e-02):4.157309e-02,20:3.896741e-02):2.746449e-03):9.833484e-02):9.881214e-02):1.315065e-01,((30:4.046389e-02,31:3.824622e-02):3.340336e-02,((32:1.086249e-02,((((42:5.113592e-02,41:6.058704e-03):1.395153e-02,(((46:6.314540e-02,(43:6.263275e-04,(44:3.362671e-02,45:1.967056e-02):2.387163e-03):4.873941e-02):2.845133e-02,((48:3.546493e-02,49:7.458492e-02):5.054348e-02,47:6.199076e-04):3.347009e-02):3.750962e-03,50:2.642844e-01):6.843302e-02):5.055672e-02,40:7.574863e-02):3.871756e-01,(29:9.226597e-02,(27:9.181872e-02,(26:1.804883e-02,28:1.141692e-01):4.080132e-02):4.444323e-02):2.474993e-01):2.677225e-02):8.447016e-02,((((35:1.335805e-02,34:1.797915e-02):3.472983e-02,((37:5.557478e-02,36:1.380380e-02):5.411782e-02,(39:3.854132e-04,38:5.034281e-02):3.416260e-02):1.188083e-01):1.687095e-01,33:8.369040e-03):1.190100e-01,(23:8.024172e-02,(25:3.139888e-03,24:4.207375e-02):1.065575e-01):1.813582e-01):1.562587e-01):1.856507e-01):2.650084e-01):5.536303e-02,(3:2.009088e-02,2:3.577188e-02):4.769401e-02,1:3.051857e-01);
   tree gen.206000 = [&U] ((((22:4.324013e-03,21:1.515031e-02):9.499004e-03,((16:2.385717e-02,(20:6.861004e-04,(((((9:4.004545e-02,((5:2.100257e-03,((7:2.168455e-03,4:1.215982e-02):1.897309e-02,6:3.979451e-03):1.340195e-02):4.771300e-02,8:1.860187e-03):2.506171e-02):3.802484e-02,10:2.755002e-03):3.556025e-02,18:2.912114e-03):2.450311e-02,17:1.241671e-02):3.634133e-02,19:2.431714e-03):5.907275e-02):8.148979e-03):6.150931e-02,(((11:2.786090e-02,12:1.553782e-02):2.190323e-02,13:4.472611e-02):1.149208e-01,(14:4.649113e-03,15:2.267834e-03):7.384742e-02):8.195305e-02):1.060569e-01):1.117228e-01,(((29:7.755408e-02,(26:3.038438e-02,(27:3.011386e-02,28:4.841765e-02):1.196629e-02):2.930453e-03):2.682573e-01,(32:1.546107e-02,((((34:9.857292e-03,35:1.208842e-04):2.639525e-02,(37:7.935663e-03,((39:2.316665e-02,38:7.757717e-03):4.379688e-02,36:3.333251e-03):5.535344e-03):1.415875e-01):7.417253e-02,((25:1.047109e-02,24:1.991193e-02):4.604804e-02,23:2.242751e-02):1.504872e-01):2.034397e-02,33:2.849885e-02):1.837867e-01):7.801138e-02):1.627155e-02,((30:3.973879e-02,31:1.851308e-03):5.276850e-02,(((42:3.638406e-02,41:1.331477e-02):3.210944e-02,((46:5.340189e-02,((48:2.281593e-02,(50:1.311117e-01,49:5.381084e-03):1.371803e-02):2.802972e-02,47:9.390235e-03):1.910774e-02):1.977094e-02,(44:1.766702e-02,(43:6.991281e-03,45:3.230759e-03):9.633617e-03):8.326103e-02):2.526561e-02):5.628518e-02,40:1.119755e-03):1.843044e-01):2.717382e-02):1.921401e-01):1.387736e-01,(3:1.140754e-02,2:4.822391e-03):5.109846e-02,1:1.683936e-01);
   tree gen.208000 = [&U] ((3:3.591990e-02,2:4.326122e-02):4.317929e-02,((22:4.249685e-03,(21:4.058081e-03,(((((((9:6.882739e-03,((5:6.840961e-03,((6:5.883970e-03,7:1.504302e-02):1.549160e-02,4:6.003053e-03):2.942493e-02):2.276153e-02,8:3.263196e-03):6.328103e-02):5.669711e-02,10:9.729563e-03):6.206665e-02,18:1.412182e-02):1.248574e-02,17:3.710628e-02):4.499962e-02,19:1.095110e-02):3.376675e-02,(16:2.457760e-02,20:1.105138e-02):1.358907e-02):1.156521e-01,((11:3.077416e-02,(12:5.487999e-03,13:3.662654e-02):9.056905e-03):7.729040e-02,(14:5.581527e-04,15:8.417561e-03):6.282095e-02):1.420951e-01):5.638233e-02):1.953538e-02):1.461813e-01,((30:3.429465e-02,31:3.397326e-03):6.479051e-02,((32:1.156894e-02,(((34:2.340375e-02,((37:9.796343e-03,((39:2.126424e-03,38:8.632702e-03):3.778154e-02,36:1.961198e-02):3.677308e-02):1.619712e-01,35:7.625657e-05):1.574550e-02):8.686353e-02,33:2.952533e-02):3.704027e-02,((25:5.377364e-03,24:3.807115e-02):2.662542e-02,23:3.956990e-02):2.136932e-01):1.610304e-01):8.627106e-02,((29:6.302387e-02,(26:9.809971e-04,(28:4.329516e-02,27:5.326600e-02):8.551481e-02):2.103875e-02):1.654447e-01,(((42:2.975454e-02,41:1.679280e-02):1.197122e-02,((((43:8.462678e-03,44:1.766471e-02):1.987034e-03,45:6.516347e-03):8.920684e-02,46:5.531884e-02):2.420595e-02,((48:3.671884e-02,(50:1.493088e-01,49:1.630686e-02):2.445872e-02):2.136923e-02,47:1.734600e-02):4.815273e-02):5.288372e-02):4.186961e-02,40:1.401263e-02):2.242250e-01):3.536454e-03):8.927075e-02):1.938435e-01):3.929728e-02,1:2.957653e-01);
   tree gen.210000 = [&U] (2:2.121775e-02,((((((((26:3.326428e-02,29:1.130565e-01):2.901029e-02,28:9.012272e-02):3.933319e-02,27:5.763058e-02):2.941378e-01,((((46:4.118440e-03,(44:3.121477e-02,(43:2.361238e-03,45:2.009765e-03):5.563891e-03):5.638618e-02):2.388367e-02,(47:3.119470e-03,(49:1.178781e-02,48:6.486641e-02):5.042085e-03):1.224466e-01):4.865859e-02,((41:3.812843e-02,42:6.477535e-02):6.388299e-02,40:2.199870e-02):7.853355e-02):1.888044e-01,50:1.075911e-01):2.118351e-01):1.107682e-01,(((23:3.634573e-03,(24:4.892298e-02,25:1.632708e-02):2.473555e-02):2.759863e-01,(33:1.544034e-02,((((38:1.984123e-02,39:4.766147e-03):1.395162e-02,(37:2.622163e-04,36:1.051430e-02):1.060823e-02):2.000472e-01,35:4.671681e-03):4.165102e-03,34:6.297642e-03):1.143061e-01):1.468132e-02):7.601380e-02,32:5.683551e-03):1.277272e-01):4.715846e-02,(30:3.877110e-02,31:2.277238e-02):4.021004e-02):1.644502e-01,(((((12:2.438574e-02,13:3.459870e-02):3.962242e-03,11:4.353774e-02):1.835751e-01,(15:5.348849e-04,14:7.268494e-03):1.192449e-01):7.235877e-02,((18:7.988376e-03,(17:1.397266e-02,((20:2.381641e-02,16:2.454715e-02):1.714102e-02,19:1.694653e-03):5.312681e-02):5.286557e-03):5.592358e-02,((9:1.000348e-02,(8:4.787729e-02,(5:1.790251e-02,(6:2.168577e-03,(4:5.396341e-02,7:1.819258e-02):9.378432e-03):2.583327e-02):5.634955e-02):4.617003e-02):3.230700e-02,10:1.961570e-02):4.691537e-03):1.062807e-01):1.368747e-01,(22:5.917642e-03,21:1.943849e-02):3.804564e-02):1.628737e-01):1.915442e-01,3:2.463565e-02):3.602272e-02,1:2.686447e-01);
   tree gen.212000 = [&U] ((((21:1.294677e-03,((((20:1.988372e-02,16:1.772809e-02):2.926819e-02,19:8.748351e-03):3.617056e-02,(((((8:9.384978e-03,(5:4.785316e-03,(4:1.587113e-02,(6:1.178606e-02,7:3.164703e-02):6.212417e-02):3.528063e-02):1.981816e-02):1.156102e-02,9:2.033402e-02):5.237108e-02,10:5.105275e-04):1.093351e-01,18:2.464926e-02):3.585812e-02,17:7.452724e-02):2.408160e-02):4.374730e-02,((12:2.699986e-02,(11:1.579389e-02,13:4.921822e-02):4.515836e-03):9.362514e-02,(14:1.683818e-03,15:1.582796e-02):3.757917e-02):1.537803e-01):1.100454e-01):1.369665e-02,22:1.284784e-03):1.982782e-01,((((((((45:8.393917e-03,43:8.872363e-03):1.440490e-02,44:8.749260e-03):5.024942e-02,(47:2.338327e-02,(48:3.867883e-02,(50:2.495684e-01,49:5.556887e-02):5.349592e-03):1.651878e-02):4.235664e-02):1.119288e-02,46:1.461596e-02):6.305298e-02,(41:1.252658e-02,42:5.092587e-02):8.700487e-03):3.196074e-02,40:2.605451e-03):1.054149e-01,(30:1.641628e-02,31:3.802608e-02):6.587130e-02):2.275367e-02,((((28:9.878389e-02,27:6.773553e-02):6.442932e-03,26:1.337799e-02):3.355085e-02,29:6.385779e-02):2.059353e-01,(32:1.455603e-03,(33:2.476586e-02,(((24:4.114536e-02,25:1.011345e-02):9.912578e-03,23:5.497007e-02):7.225120e-02,((37:3.592370e-04,((39:1.633011e-02,38:3.630320e-03):4.513821e-02,36:6.077392e-04):7.178856e-03):9.708293e-02,(34:1.564460e-02,35:8.099584e-03):1.307272e-02):6.273816e-02):2.176058e-02):1.573903e-01):8.655605e-02):2.217661e-02):1.759491e-01):1.079273e-01,(2:9.103232e-03,3:2.214898e-02):4.293047e-02,1:1.272835e-01);
   tree gen.214000 = [&U] ((((21:2.271479e-02,22:2.540259e-03):2.905914e-02,((((11:1.467393e-02,12:1.072214e-02):8.261101e-03,13:8.975426e-03):6.155714e-02,(14:1.279159e-03,15:1.775092e-04):2.972314e-02):4.731648e-02,((16:1.002724e-02,20:1.100455e-02):2.321517e-02,(19:1.242898e-02,((18:3.031464e-03,((9:1.260763e-02,(((4:1.121895e-02,(7:3.049688e-03,6:9.204870e-03):1.178565e-02):5.193624e-03,5:1.629013e-02):2.831132e-02,8:2.876092e-04):3.670044e-02):1.332464e-02,10:8.592788e-04):4.501033e-02):1.109887e-02,17:1.095865e-02):1.475010e-02):2.548130e-02):1.265761e-02):1.877948e-02):4.895615e-02,(((40:1.474516e-02,((42:2.454858e-02,41:9.212352e-03):1.015363e-02,(50:1.687751e-01,((46:2.151967e-02,((48:6.514430e-02,47:3.993510e-03):1.436866e-03,49:6.052712e-02):7.411387e-03):1.538297e-02,((45:6.951648e-03,43:8.240041e-03):7.586393e-03,44:9.938327e-03):9.350569e-02):9.219578e-03):5.435090e-02):5.430468e-02):1.142854e-01,(27:3.471455e-02,(26:5.455963e-03,(28:7.193203e-02,29:7.200927e-02):7.126397e-03):5.940359e-02):9.076732e-02):8.718613e-03,((30:3.024969e-03,31:1.997506e-02):2.990585e-02,((33:4.302262e-03,(((25:2.014106e-04,24:1.936499e-02):3.357201e-02,23:2.915354e-02):1.576905e-01,(((38:9.501286e-03,39:2.920970e-03):3.246344e-02,(36:6.286258e-03,37:3.842696e-03):1.016256e-02):5.958374e-02,(35:1.713806e-02,34:9.308532e-03):1.078431e-02):6.305197e-02):5.006880e-02):1.012678e-01,32:6.809216e-03):1.059301e-01):3.148770e-02):8.740282e-02):5.788080e-02,(2:2.905788e-03,3:2.078304e-02):3.170483e-02,1:1.128978e-01);
   tree gen.216000 = [&U] ((((((23:1.097870e-01,25:1.197633e-02):9.438921e-03,24:5.459538e-03):1.470316e-01,(30:5.600619e-02,31:8.501951e-03):1.720329e-02):1.041383e-01,((((33:2.661396e-02,((34:7.839123e-03,(37:1.177425e-02,(36:4.840839e-04,(39:4.224559e-02,38:8.019836e-03):3.086895e-02):1.478240e-02):1.244656e-01):2.895992e-02,35:1.917028e-02):1.346624e-01):1.632977e-01,32:2.511826e-03):1.247520e-01,((((46:1.293044e-01,(((48:6.469827e-02,49:3.761127e-02):1.817681e-02,47:9.895847e-04):1.932531e-03,((43:1.180354e-02,45:3.186115e-03):1.318826e-02,44:9.726853e-03):7.922347e-02):1.229135e-02):6.336659e-02,(42:3.008600e-02,41:1.196585e-02):3.070679e-02):2.470319e-02,40:1.037513e-02):1.415621e-01,50:8.834047e-02):1.657863e-01):3.421876e-02,(27:8.209089e-02,(26:3.910412e-03,(29:1.118741e-01,28:7.669501e-02):6.519588e-03):2.139009e-02):1.402741e-01):9.385402e-02):8.514534e-02,((21:4.050812e-02,22:1.508927e-02):3.557484e-02,((((11:2.612117e-02,12:5.301848e-03):2.142665e-02,13:1.806674e-02):1.100459e-01,(15:4.074176e-02,14:5.036632e-03):7.230353e-02):5.623212e-02,(((16:4.017939e-02,20:3.045103e-04):3.213195e-02,19:6.296995e-02):2.991689e-02,(((10:1.287866e-02,(9:4.755218e-02,(8:1.146755e-02,((6:2.133713e-02,(7:2.150395e-03,4:1.227123e-02):6.527235e-02):4.665442e-02,5:4.680554e-02):4.568830e-02):2.362475e-02):2.692508e-02):9.421427e-02,18:1.844614e-02):1.264518e-02,17:1.977547e-02):3.592798e-02):1.042427e-01):4.229811e-02):4.448772e-02):1.307495e-01,(2:3.286783e-02,3:7.789420e-02):7.131964e-02,1:1.541393e-01);
   tree gen.218000 = [&U] ((((((33:1.526060e-02,((35:7.459370e-03,((36:9.096894e-05,37:6.212882e-02):1.101962e-02,(39:9.432323e-03,38:2.197708e-03):3.359228e-02):1.068403e-01):4.489559e-02,34:2.925640e-02):1.290854e-01):1.470944e-01,32:2.416944e-02):1.056231e-01,(((23:6.802388e-02,24:1.020927e-02):1.539522e-02,25:2.620673e-03):2.014196e-01,(31:1.085308e-02,30:2.711829e-02):9.751222e-02):1.090043e-01):2.020225e-04,(((((42:2.816906e-02,41:1.517164e-02):3.182699e-02,((48:6.021360e-02,(47:5.764918e-03,49:8.288585e-02):7.404027e-03):2.928499e-02,((44:6.831342e-03,(45:2.374662e-03,43:1.662429e-03):1.046565e-02):5.623459e-02,46:3.802831e-02):4.358903e-02):5.473135e-02):7.957133e-03,40:1.342039e-02):1.810563e-01,50:8.271182e-02):1.885345e-01,(((26:1.567835e-02,29:6.094078e-02):3.916663e-02,28:1.157161e-01):3.405274e-02,27:5.415739e-02):2.025337e-01):1.200117e-01):1.548211e-01,((22:3.689847e-02,21:6.106800e-04):3.014840e-02,(((13:2.096789e-02,(12:4.078514e-03,11:1.630660e-02):9.282141e-03):6.148463e-02,(15:1.374624e-02,14:1.536791e-02):1.425003e-01):5.254446e-02,(((17:7.818150e-03,((16:5.254023e-02,20:5.401371e-05):6.905965e-02,19:3.372547e-03):4.230459e-02):1.310947e-02,18:1.374653e-02):2.827964e-02,(10:6.524631e-03,(9:4.452238e-02,(8:3.785751e-02,(((6:4.413194e-04,4:1.232541e-02):1.680031e-02,7:1.373227e-03):1.808469e-02,5:6.111390e-03):1.536022e-02):7.363973e-03):6.135188e-02):2.686803e-02):7.724592e-02):1.524648e-01):6.094698e-02):7.875056e-02,(2:1.162733e-02,3:5.316466e-02):5.421738e-02,1:1.640051e-01);
   tree gen.220000 = [&U] ((((((19:9.492763e-03,((((9:2.009828e-02,((7:7.546154e-04,((5:9.287484e-03,8:2.366747e-02):1.249645e-02,6:2.917156e-02):8.302566e-03):2.382830e-02,4:8.659885e-03):7.462505e-02):2.795440e-02,10:5.193798e-03):7.579197e-02,18:4.291709e-02):1.412047e-02,17:5.551958e-02):6.458052e-02):5.798885e-02,(16:7.025696e-02,20:1.650097e-03):9.730628e-03):1.481543e-01,(((11:1.822659e-02,12:1.790973e-02):3.742750e-02,13:1.230644e-03):2.019456e-01,(14:1.108876e-03,15:1.650458e-03):4.950670e-02):1.803151e-01):7.715673e-02,(22:4.020711e-03,21:4.967111e-02):8.263401e-02):1.084863e-01,(((((41:1.824828e-02,42:5.759373e-02):1.230162e-02,((46:4.371089e-02,(45:3.789076e-03,(44:1.620929e-02,43:4.904738e-03):7.275995e-03):7.088280e-02):8.137761e-03,(47:1.672529e-02,((48:3.544852e-02,49:5.881189e-02):2.905591e-03,50:1.132395e-01):3.345879e-02):3.437090e-02):6.848433e-02):3.866158e-02,40:3.604193e-03):2.617981e-01,((32:1.051866e-02,(((24:2.240148e-02,25:2.651284e-03):2.453122e-02,23:5.225490e-02):1.963722e-01,(((((37:3.264602e-02,36:2.535129e-03):3.005733e-02,(38:2.297030e-02,39:2.158583e-02):4.083402e-02):1.834444e-01,34:2.717911e-02):1.986161e-02,35:1.802898e-02):1.353935e-01,33:1.097856e-01):3.556099e-02):6.871381e-02):8.616664e-02,(27:2.316403e-02,(28:8.022509e-02,(26:8.408054e-03,29:7.224327e-02):4.555448e-02):3.703012e-02):1.815175e-01):1.021719e-01):3.501399e-02,(30:2.672459e-02,31:3.096142e-02):1.202282e-01):2.035876e-01):8.023423e-02,(2:1.753637e-02,3:1.752903e-02):5.839906e-02,1:1.669685e-01);
   tree gen.222000 = [&U] ((((((16:4.807651e-02,(19:3.541141e-03,((18:6.853246e-03,17:2.775033e-02):2.633071e-02,((((((7:1.698573e-02,4:2.045660e-03):4.578573e-02,6:9.937367e-03):1.147734e-02,5:6.866606e-03):2.241277e-02,8:1.344635e-02):9.805997e-03,9:1.283203e-02):7.946091e-02,10:5.974686e-03):3.977565e-02):8.337678e-02):5.806433e-02):5.658122e-03,20:1.337407e-02):1.041734e-01,((13:3.610570e-02,(12:2.357932e-02,11:3.388742e-02):6.221191e-03):1.259484e-01,(14:1.895578e-03,15:5.756143e-03):7.079235e-02):1.038478e-01):3.057136e-02,(22:2.565739e-03,21:7.980706e-03):2.108800e-02):7.131828e-02,(((((41:1.064128e-02,42:3.058797e-02):4.667092e-02,((47:1.743817e-02,((49:5.218978e-02,50:1.826121e-01):2.893000e-02,48:5.135927e-02):3.599324e-03):5.133516e-02,(46:3.502990e-02,(45:3.345140e-02,(44:1.422227e-02,43:5.786095e-03):8.824127e-03):3.143577e-02):5.663952e-02):3.788316e-03):5.020692e-02,40:6.373202e-03):2.295886e-01,((32:1.965819e-02,((23:8.023566e-03,(25:5.976516e-03,24:4.528642e-03):6.302791e-02):1.668748e-01,(((34:2.493178e-02,35:6.331752e-03):1.060981e-02,(36:1.139895e-02,(37:3.195122e-02,(39:1.284468e-02,38:6.531715e-03):2.660298e-02):2.134578e-03):2.291848e-01):1.053903e-01,33:2.242104e-02):4.679976e-03):1.393722e-01):2.849221e-02,(27:2.815982e-02,(26:1.700792e-02,(29:1.060892e-01,28:9.306378e-02):4.752987e-02):1.889112e-02):1.529076e-01):7.570465e-02):2.094239e-02,(30:2.738303e-04,31:3.466905e-02):1.396747e-01):9.623285e-02):6.544864e-02,(2:1.016368e-02,3:1.738423e-02):7.387053e-02,1:1.315499e-01);
   tree gen.224000 = [&U] ((((31:5.206735e-02,30:3.127908e-02):4.908048e-02,((((((((37:1.111029e-01,36:2.155449e-03):7.999066e-03,(38:1.050430e-03,39:1.837888e-02):7.390854e-02):1.642749e-01,34:2.499471e-02):4.863295e-03,35:3.026330e-02):1.026892e-01,33:4.225691e-02):9.427280e-02,(23:8.288019e-02,(25:4.119492e-04,24:1.753937e-02):2.163700e-02):1.581153e-01):7.832297e-02,32:2.218633e-03):1.561307e-01,((((42:6.151691e-02,41:2.933425e-03):2.019406e-03,((47:3.101274e-03,((49:4.071447e-02,50:1.590260e-01):2.096962e-02,48:3.711972e-02):4.012638e-02):6.447245e-02,(46:2.612733e-02,((43:3.984289e-03,44:1.789735e-02):2.984744e-02,45:1.229920e-02):2.991070e-02):2.818977e-02):7.413808e-02):4.136320e-02,40:8.715526e-03):7.117741e-02,((26:8.350161e-03,(27:1.016009e-01,28:1.177055e-01):2.873801e-02):8.496653e-03,29:6.841295e-02):1.171403e-01):3.040057e-02):1.736444e-02):2.082717e-01,((21:3.149635e-03,(((13:5.667179e-03,(12:2.358530e-03,11:1.272532e-02):3.398981e-02):4.238331e-02,(15:4.633437e-03,14:7.018479e-03):1.412688e-01):6.566196e-02,((8:4.329189e-02,(5:9.437506e-03,((4:4.697301e-03,(6:3.371314e-02,7:1.167051e-02):9.347824e-03):6.417564e-04,9:8.277716e-02):1.799379e-02):1.132576e-02):1.056401e-01,((18:2.245008e-02,(((16:3.370534e-02,20:1.209435e-02):3.421206e-02,19:1.282132e-02):2.613580e-02,17:1.100339e-02):2.979333e-02):5.550953e-02,10:2.633983e-02):2.429933e-02):9.838211e-02):6.305061e-02):1.551624e-02,22:7.564280e-03):5.211711e-02):7.308638e-02,(2:2.153162e-02,3:5.958338e-03):1.225788e-01,1:1.833585e-01);
   tree gen.226000 = [&U] (((((((((18:1.881551e-02,(10:1.406685e-02,((8:8.479313e-03,(((7:1.511378e-02,4:7.580792e-03):1.262679e-02,6:4.573991e-02):8.487027e-03,5:2.190454e-02):1.333564e-02):3.106194e-02,9:9.869068e-03):3.887034e-02):7.790567e-02):2.908999e-02,17:2.548680e-02):4.079184e-02,19:1.171545e-02):3.205628e-02,16:2.719792e-02):5.847244e-03,20:1.179109e-02):1.358774e-01,((15:1.499820e-03,14:8.794895e-06):9.961461e-02,(12:1.915204e-02,(13:1.426067e-02,11:4.162011e-03):6.740377e-03):1.462172e-01):9.581427e-02):9.231210e-02,(21:3.863139e-02,22:8.327132e-04):2.988092e-02):8.702373e-02,(((((((35:6.664259e-03,34:9.742397e-03):7.734530e-03,((37:2.066294e-02,36:4.708754e-03):2.473546e-02,(38:1.088544e-02,39:1.699342e-03):2.863664e-02):1.661290e-01):1.965414e-01,33:6.085720e-03):4.007388e-02,(23:8.612349e-03,(24:1.662976e-02,25:3.398431e-03):2.640792e-02):2.534436e-01):1.075853e-01,32:2.319463e-03):1.242626e-01,(((29:4.344032e-02,(28:3.685516e-02,26:4.421367e-02):1.798690e-02):5.667519e-02,27:1.300049e-01):2.714018e-01,((((46:5.223855e-02,(47:3.038236e-02,(50:1.473305e-01,(48:3.948440e-02,49:3.172751e-02):3.843243e-02):2.220554e-02):4.981813e-02):2.779980e-03,((45:2.485680e-02,44:7.417393e-03):9.966437e-03,43:1.225459e-03):6.638104e-02):5.829616e-02,(42:6.875792e-02,41:1.536249e-02):9.269944e-03):2.527963e-02,40:4.783042e-02):2.329401e-01):1.398982e-02):5.863185e-03,(31:4.730860e-02,30:2.488369e-02):1.009675e-01):7.479152e-02):1.669655e-01,(3:6.073229e-02,2:1.391883e-02):1.579464e-02,1:1.529114e-01);
   tree gen.228000 = [&U] ((2:2.845811e-02,3:5.598639e-03):3.847657e-02,((((((12:5.174989e-02,11:3.398078e-03):7.823053e-02,13:2.102112e-03):1.125585e-01,(14:1.188402e-02,15:1.853168e-02):8.352645e-02):7.122424e-02,(16:1.480491e-02,((19:4.305305e-03,(((9:5.619487e-03,(8:4.892937e-02,(((7:2.414876e-04,6:1.953782e-02):8.802947e-03,4:6.422806e-03):6.291239e-03,5:8.165338e-03):7.719912e-02):4.103224e-02):6.568134e-02,10:6.020205e-03):5.790996e-02,(18:4.085954e-03,17:3.910479e-02):5.603752e-04):8.511690e-02):8.971337e-02,20:1.391116e-02):1.537159e-02):1.280950e-01):9.903025e-02,(22:3.792826e-04,21:1.373803e-02):9.790104e-03):9.460436e-02,((((((((37:1.515157e-04,((38:2.082150e-02,39:1.784851e-02):2.665808e-02,36:4.505186e-03):2.762909e-02):1.300953e-01,(34:2.333679e-02,35:2.508881e-03):1.569685e-02):1.347440e-01,33:2.393538e-02):6.689281e-02,(23:3.145847e-02,(25:4.094933e-03,24:3.349325e-02):7.514994e-02):1.883538e-01):8.879754e-02,32:4.847523e-03):8.292982e-02,(((28:3.853807e-02,27:6.322217e-02):3.093190e-02,26:3.928422e-04):5.546815e-02,29:4.498029e-02):2.238447e-01):2.415469e-02,(40:2.403277e-02,(((46:8.215818e-02,(47:1.402923e-03,(48:2.578480e-02,(49:3.770614e-02,50:2.886898e-01):2.000766e-05):3.628563e-02):3.325358e-02):4.233850e-03,((45:2.409877e-03,43:8.949903e-04):5.073322e-03,44:1.519459e-02):6.539557e-02):2.254215e-02,(41:2.011706e-02,42:7.856575e-02):2.759080e-02):4.170471e-02):1.228127e-01):2.580043e-02,(30:1.856475e-02,31:5.466265e-02):5.934601e-02):1.781670e-01):1.910707e-01,1:8.096041e-02);
   tree gen.230000 = [&U] ((2:4.667426e-02,3:3.145066e-02):3.816613e-02,((((32:2.103021e-02,((29:9.956854e-02,((27:9.608432e-02,28:5.554382e-02):7.197364e-03,26:3.720106e-02):3.805954e-02):2.537901e-01,(((50:1.804089e-01,((46:2.792558e-02,(44:5.059471e-03,(45:2.645831e-04,43:4.414118e-03):1.427123e-02):2.123977e-02):1.777717e-04,((49:3.125430e-02,48:5.731882e-02):8.080777e-02,47:4.360260e-04):1.133295e-01):6.009201e-02):1.203637e-01,(41:9.462925e-03,42:1.666026e-02):1.999232e-02):3.236166e-02,40:9.432157e-03):2.524649e-01):1.001442e-01):8.881591e-03,(((((37:7.729748e-03,36:1.390835e-02):2.876151e-02,(38:1.259350e-02,39:3.476178e-03):2.149051e-02):1.224736e-01,(34:8.115989e-02,35:1.341492e-03):8.572458e-02):7.817081e-02,33:3.877632e-02):4.713380e-02,((24:3.053651e-02,25:1.666750e-03):5.579524e-02,23:5.135511e-03):1.198120e-01):5.501507e-02):8.837086e-02,(30:1.232622e-02,31:2.716857e-02):1.313118e-01):1.141261e-01,((((((20:1.344120e-02,16:4.075100e-02):2.807213e-02,19:6.516338e-03):3.956666e-02,(((9:1.358339e-02,((5:7.786425e-04,((7:4.792063e-02,4:1.239755e-02):2.236219e-02,6:2.840804e-02):2.277045e-02):4.347994e-02,8:2.917443e-02):5.697410e-03):6.151474e-02,10:2.571190e-02):5.651284e-02,18:2.350475e-05):9.184161e-02):1.005761e-02,17:1.532381e-02):1.300274e-01,((13:1.484310e-02,(12:4.439830e-03,11:2.897918e-02):1.230240e-02):1.629261e-01,(14:1.400544e-03,15:2.133027e-03):4.301464e-02):5.368846e-02):1.475427e-01,(21:2.196975e-02,22:2.993666e-03):1.758318e-02):1.420074e-01):1.772464e-01,1:1.558692e-01);
   tree gen.232000 = [&U] ((2:4.652269e-03,((((((12:8.907978e-03,11:1.841845e-02):1.413006e-02,13:1.965982e-02):4.030985e-02,(14:1.812342e-04,15:1.116366e-02):1.057108e-01):1.637386e-01,((((18:3.184790e-02,((9:4.551438e-02,((5:1.622492e-04,((7:1.508637e-02,6:6.723497e-03):1.514198e-02,4:4.447481e-03):1.766630e-02):8.637912e-02,8:1.833309e-02):1.868572e-02):8.282037e-02,10:4.303723e-03):9.397986e-02):5.242176e-02,17:4.523819e-02):4.935973e-02,19:1.533447e-02):7.071907e-02,(20:4.833040e-03,16:2.619453e-02):2.425448e-02):1.476684e-01):4.223714e-02,(21:1.135351e-03,22:3.481888e-02):1.004710e-01):1.238232e-01,((((((28:9.081678e-02,27:6.185607e-02):1.411703e-02,26:1.269314e-02):1.886572e-01,29:2.915851e-02):3.001930e-01,((((((38:3.257852e-02,39:8.170902e-03):9.126461e-02,(36:2.665553e-02,37:1.779750e-02):2.269874e-02):8.966036e-02,(35:4.289930e-02,34:4.265889e-02):5.679935e-03):1.597036e-01,33:7.121791e-02):4.193354e-02,(23:6.918252e-02,(25:6.759264e-03,24:5.787259e-02):4.184321e-02):1.722103e-01):1.824193e-01,32:1.181487e-02):2.004070e-02):7.147165e-02,(30:4.889739e-02,31:1.148411e-02):1.757651e-01):1.744922e-02,(40:3.375856e-02,((((43:1.685602e-02,44:2.764670e-02):2.982989e-05,45:1.826278e-02):3.872803e-02,(((48:5.334481e-02,(47:6.868426e-04,50:2.570123e-01):6.875090e-03):2.303881e-02,49:8.148652e-02):3.872321e-02,46:3.417648e-02):2.565598e-02):1.541651e-01,(41:1.330058e-02,42:8.516627e-02):3.353746e-02):4.692280e-02):1.565281e-01):1.007940e-01):2.382576e-01):2.271233e-02,3:2.122894e-02,1:4.514228e-01);
   tree gen.234000 = [&U] (((((21:1.705921e-02,22:1.316857e-02):5.244195e-02,(((15:6.038191e-03,14:9.487769e-03):2.712418e-01,((12:2.389679e-02,11:1.057093e-02):1.246005e-02,13:1.026923e-02):3.140094e-02):1.721325e-01,(20:8.336987e-03,(16:9.752021e-03,(((18:8.306119e-04,(10:3.803969e-03,((8:7.017442e-03,(5:1.327475e-03,(4:1.941691e-02,(7:2.269285e-02,6:5.852359e-03):6.238894e-03):5.506666e-02):2.469969e-02):3.705596e-02,9:3.180595e-02):1.911774e-02):5.699858e-02):2.178967e-02,17:1.488651e-02):3.294848e-02,19:2.230716e-02):5.934493e-02):1.601655e-02):6.502953e-02):7.085591e-02):1.159460e-01,((31:1.531042e-02,30:3.994680e-02):8.372717e-02,(((((((50:2.401440e-01,48:3.460813e-03):7.383787e-03,49:3.562840e-02):2.973013e-02,47:1.898313e-02):1.641251e-02,((43:1.644828e-03,(44:1.731791e-02,45:3.090927e-03):7.232731e-03):5.721023e-02,46:4.180152e-02):3.325518e-02):7.798070e-02,((41:7.890781e-03,42:3.615211e-02):3.320206e-02,40:4.798517e-02):1.191466e-02):5.405684e-01,(32:1.698570e-02,((((((38:9.576720e-03,39:1.389109e-02):3.595664e-02,36:2.961236e-03):1.440132e-02,37:1.359935e-03):1.948801e-01,(35:6.352071e-02,34:3.275453e-02):2.450749e-02):1.254967e-01,33:2.250947e-02):8.489195e-03,(23:6.191352e-02,(25:1.418191e-02,24:6.509225e-02):2.425980e-02):2.110254e-01):1.984200e-01):1.052664e-01):4.350649e-04,(((28:5.336712e-02,26:4.861182e-02):6.625064e-02,27:6.685648e-02):3.657102e-02,29:7.014054e-02):1.834334e-01):8.139276e-02):1.850217e-01):1.860513e-01,2:7.299239e-03):6.484383e-02,3:6.954722e-03,1:3.371431e-01);
   tree gen.236000 = [&U] ((2:4.859005e-04,3:3.497354e-02):4.401939e-02,(((21:9.578189e-04,22:1.647665e-02):3.611779e-02,(((15:2.504087e-03,14:1.116819e-02):3.372709e-02,((12:1.010057e-02,11:1.358975e-02):7.619656e-03,13:1.695315e-02):8.841664e-02):6.741640e-02,((((10:1.563684e-02,(8:2.387609e-02,((((7:2.770588e-03,6:4.670832e-02):4.085012e-03,9:2.864715e-02):6.808474e-03,4:1.163753e-02):1.405542e-02,5:8.491565e-03):2.172197e-02):3.218896e-02):5.592653e-02,18:1.241640e-03):4.051519e-04,(19:2.714919e-02,(20:1.255024e-02,16:1.042813e-02):4.855395e-02):6.785230e-02):5.007125e-02,17:7.973767e-03):5.000348e-02):6.487848e-02):5.594736e-02,(((40:4.821774e-04,(((46:5.518348e-02,((50:1.942454e-01,(49:3.361681e-02,48:4.063300e-02):3.811540e-02):2.676040e-02,47:8.986515e-04):1.727213e-02):1.408027e-02,((45:7.831665e-03,44:1.350066e-02):9.050186e-03,43:1.478723e-03):3.092450e-02):5.639682e-02,(41:5.690135e-03,42:3.366950e-02):7.169991e-02):4.740300e-02):1.855579e-01,((((26:1.887312e-02,28:6.828237e-02):3.725945e-03,29:9.207592e-02):2.176331e-02,27:5.474154e-02):1.978900e-01,(32:3.240792e-03,(33:4.768610e-02,((23:4.295227e-02,(25:2.248589e-02,24:2.874942e-02):7.178012e-02):1.594996e-01,(35:6.507453e-03,(34:3.443954e-02,((37:2.528280e-02,36:6.908723e-03):5.834739e-03,(38:9.798491e-03,39:2.851706e-02):4.765823e-02):3.050518e-01):1.009565e-02):1.027151e-01):2.871206e-02):1.033592e-01):8.310671e-02):1.232988e-01):2.739620e-02,(31:8.062497e-03,30:2.318379e-03):6.683404e-02):2.397772e-01):6.529423e-02,1:2.703201e-01);
   tree gen.238000 = [&U] ((2:2.435986e-03,3:7.331080e-03):1.936739e-02,(((30:3.766034e-02,31:8.923636e-03):5.587355e-02,(((((29:1.032734e-01,26:1.212603e-02):1.375210e-02,28:4.132069e-02):1.030008e-01,27:6.004816e-02):2.098692e-01,((((46:1.444394e-02,(47:8.170294e-03,(48:2.211945e-02,(50:1.092267e-01,49:1.549180e-02):2.128129e-02):2.585061e-02):3.675743e-02):7.557670e-03,(43:4.703470e-03,(44:9.708967e-03,45:1.343407e-02):3.369609e-02):5.714926e-02):4.405461e-02,(42:1.645809e-02,41:2.331816e-03):1.964877e-02):2.806341e-02,40:1.403693e-02):1.562088e-01):1.651729e-02,((((34:1.378448e-02,(35:2.400908e-02,((36:7.728821e-03,(38:1.099049e-02,39:3.166594e-03):3.849808e-02):5.640184e-03,37:5.216051e-03):6.496635e-02):2.184400e-03):7.290660e-02,33:2.224376e-02):4.380652e-02,((24:2.620527e-02,25:6.448470e-03):3.339471e-02,23:6.481440e-03):1.715606e-01):8.164088e-02,32:1.175112e-02):6.626447e-02):6.609763e-02):2.025991e-01,((21:1.063597e-02,22:4.933203e-03):4.929406e-02,((((19:3.033454e-03,(20:2.878831e-02,16:9.975093e-03):6.955531e-02):3.525399e-02,(18:1.613885e-02,((8:9.675420e-03,(((5:9.675688e-03,6:3.046962e-03):1.501144e-03,(7:2.761653e-03,4:4.844746e-03):5.857584e-03):2.351720e-02,9:1.918303e-02):2.629366e-02):1.968295e-02,10:1.184923e-02):3.943340e-02):1.509639e-02):8.060302e-03,17:6.887408e-04):1.089134e-01,(((13:3.042848e-02,11:1.027764e-02):3.517418e-03,12:8.935680e-03):7.104905e-02,(14:1.814515e-02,15:4.698313e-03):1.212437e-01):2.493021e-02):7.926190e-02):8.129018e-02):1.052565e-01,1:1.615694e-01);
   tree gen.240000 = [&U] ((3:1.274550e-02,2:2.571738e-02):3.318806e-02,(((22:3.077624e-02,((((11:3.205891e-02,12:2.235735e-02):6.381343e-02,13:2.252040e-02):7.115071e-02,(14:7.313883e-05,15:2.989522e-03):2.573585e-02):1.212908e-01,((19:3.683096e-03,(17:3.125517e-02,(18:8.505195e-03,(((8:1.874451e-02,(((4:2.756453e-02,7:3.428168e-03):2.249103e-02,6:1.159301e-02):2.101507e-02,5:5.724090e-03):4.909462e-02):1.728003e-02,9:3.170252e-03):2.501405e-02,10:1.393284e-02):4.412913e-02):9.219221e-03):5.436663e-02):5.635220e-02,(20:2.971779e-02,16:1.724411e-02):6.471082e-03):8.187483e-02):1.573286e-01):1.996054e-02,21:6.469422e-03):5.961386e-02,((30:8.910448e-03,31:1.597952e-02):5.428480e-02,((((26:6.764719e-03,(28:6.580450e-02,29:1.005000e-01):4.327955e-02):1.363160e-01,27:7.580916e-02):2.154273e-01,((((((45:8.550676e-03,43:8.845062e-04):2.015618e-02,44:4.621729e-04):5.993241e-02,(((50:2.745795e-01,49:5.128499e-03):3.105893e-02,48:2.769148e-02):4.272797e-02,47:4.286155e-03):3.326603e-02):1.160070e-02,46:7.870904e-02):6.442100e-02,(41:3.808759e-02,42:1.421114e-02):9.601374e-02):1.075717e-02,40:2.805067e-03):9.887950e-02):4.638958e-02,(((23:4.600389e-02,(25:2.495712e-03,24:8.176572e-03):4.978367e-02):1.540858e-01,(((34:2.142323e-02,35:2.473393e-02):3.908794e-03,((38:7.938100e-03,39:3.455673e-02):3.006333e-02,(36:2.069064e-02,37:4.983005e-02):6.847005e-03):1.063068e-01):1.795050e-01,33:1.054849e-02):7.760233e-02):1.487190e-01,32:9.808388e-03):6.874811e-02):7.396686e-02):1.775304e-01):8.703928e-02,1:1.707821e-01);
   tree gen.242000 = [&U] (((31:1.394421e-02,30:7.633164e-03):7.739052e-02,(((32:2.199753e-02,((33:6.424568e-02,(35:2.726139e-02,(34:6.432099e-02,((38:3.403581e-03,39:1.654089e-02):6.951987e-03,(37:1.276362e-02,36:3.592922e-02):4.386820e-02):1.820256e-01):2.924796e-03):8.198951e-02):2.986925e-02,(23:2.364589e-02,(25:2.210844e-03,24:5.454436e-02):5.694050e-02):1.922640e-01):1.296067e-01):7.314116e-02,(40:1.647419e-02,(41:7.705975e-03,(42:6.142817e-02,((46:3.570875e-02,(47:3.145005e-03,((49:4.103593e-03,50:2.902441e-01):1.056649e-02,48:1.135142e-01):4.982160e-02):9.364318e-02):2.383439e-02,(45:7.479117e-03,(44:2.336530e-02,43:3.597601e-04):8.728858e-03):5.941720e-02):6.661969e-02):1.429509e-02):3.598130e-02):2.265809e-01):1.126282e-02,(29:6.021859e-02,(26:4.925447e-02,(27:1.310665e-01,28:5.805762e-02):1.117397e-02):6.107252e-02):1.696905e-01):1.103634e-02):2.025201e-01,((2:1.184746e-03,3:5.307844e-02):1.128772e-01,(22:4.201137e-03,(21:8.743676e-03,(((15:1.279743e-03,14:6.633702e-03):8.673081e-02,(13:8.932274e-03,(12:4.132905e-02,11:1.868912e-02):1.722399e-02):1.142798e-01):1.509834e-01,(20:1.403327e-02,(16:8.088661e-03,(19:3.470448e-03,((18:5.569298e-02,(10:4.625520e-03,(9:2.513301e-02,(((6:2.028384e-02,(7:1.477786e-03,4:1.626059e-02):5.982712e-03):2.928935e-02,5:2.131701e-02):8.405898e-02,8:2.263393e-02):2.690924e-02):5.215861e-02):3.600832e-02):4.726421e-02,17:2.037455e-02):4.337160e-02):6.564822e-02):1.379414e-03):9.597253e-02):4.682026e-02):1.578858e-02):2.017746e-01):1.442089e-02,1:2.391436e-01);
   tree gen.244000 = [&U] ((3:8.476529e-02,2:6.702838e-03):1.042157e-01,(((21:4.542515e-03,22:1.514291e-02):3.321741e-02,(((12:1.492942e-02,(11:1.836597e-02,13:5.006548e-02):1.203499e-02):9.037475e-02,(14:1.026792e-03,15:2.977669e-03):7.061556e-02):1.142096e-01,(((20:2.436110e-02,16:3.163882e-03):4.845107e-02,19:5.052139e-03):2.247137e-03,((18:8.948622e-04,((((5:7.667779e-03,(6:4.599870e-03,(7:6.260457e-02,4:1.859212e-02):9.158537e-03):1.588210e-02):2.451783e-02,8:8.563261e-03):6.160363e-02,9:1.751911e-03):6.754939e-02,10:7.699322e-03):7.978714e-02):2.951399e-03,17:5.315433e-02):4.863454e-02):1.110458e-01):7.064518e-02):2.068625e-01,(((((23:1.809772e-02,(25:1.799109e-03,24:4.490116e-02):4.645904e-02):1.149566e-01,((34:2.409278e-03,(35:4.551519e-03,((36:5.663033e-03,(38:1.332384e-02,39:1.228611e-02):9.643234e-02):1.759507e-02,37:7.552234e-04):1.006302e-01):4.712285e-02):1.242208e-01,33:1.933460e-02):8.798322e-02):3.620576e-02,32:3.379646e-02):6.458972e-02,((29:7.060551e-02,((28:1.118929e-01,27:6.098087e-02):4.324742e-02,26:2.532548e-03):2.078358e-02):7.481894e-02,((41:7.253193e-02,(42:1.783008e-02,((46:3.361269e-02,(44:4.314088e-02,(43:6.883994e-04,45:1.879140e-02):2.135122e-02):6.706784e-02):2.821714e-02,(47:2.080586e-03,(50:2.470702e-01,(49:5.862999e-02,48:1.665900e-02):2.824755e-02):8.954384e-03):2.554600e-02):6.598037e-02):1.857840e-02):1.768878e-02,40:1.402618e-02):1.010316e-01):2.629231e-02):9.341526e-02,(30:4.022650e-03,31:1.628248e-02):8.459889e-02):1.155805e-01):5.821655e-02,1:1.070821e-01);
   tree gen.246000 = [&U] ((3:4.624445e-02,2:7.015604e-03):3.787084e-02,((22:1.374836e-02,(21:6.802859e-04,((((12:8.839756e-03,11:9.016373e-03):1.650370e-02,13:2.546100e-02):7.734127e-02,(14:1.145005e-03,15:1.401154e-02):4.732419e-02):6.780357e-02,(((18:9.420677e-03,((((5:6.989707e-04,(4:5.003190e-03,(6:2.488715e-02,7:1.711872e-02):5.633204e-03):9.467189e-03):1.566282e-02,8:5.516936e-03):2.057680e-02,9:1.543145e-02):2.821720e-02,10:2.002138e-02):5.198405e-02):3.365751e-02,((20:1.476010e-02,16:2.579105e-02):7.107101e-02,19:6.936648e-04):1.733802e-02):1.487380e-02,17:4.541219e-03):6.156779e-02):9.117323e-02):3.728983e-03):9.153774e-02,((((42:3.562473e-02,41:3.228866e-02):2.338419e-02,(((48:2.040210e-02,((50:1.740210e-01,47:1.057550e-02):2.032980e-04,49:2.703360e-02):7.859248e-04):3.907087e-02,46:2.613214e-02):1.580485e-02,((44:5.204585e-03,43:1.156994e-03):4.729182e-03,45:4.660866e-03):4.568690e-02):3.369315e-02):1.128575e-02,40:2.794823e-02):1.067028e-01,(((((((36:1.857823e-03,(37:9.949493e-03,(38:2.035843e-02,39:1.244602e-03):6.578565e-02):3.234065e-03):1.518089e-01,(35:1.292449e-02,34:4.459769e-02):3.024843e-03):7.207974e-02,33:8.447432e-03):8.319335e-02,(23:1.964539e-03,(25:1.016992e-03,24:3.031206e-02):7.851621e-02):8.821709e-02):3.363494e-02,32:1.322913e-02):2.451500e-02,(30:8.503024e-03,31:1.161488e-02):5.461877e-02):5.057525e-02,((29:4.764293e-02,(28:8.199125e-02,27:7.637041e-02):1.983916e-02):1.956451e-02,26:4.007610e-03):1.567025e-01):2.075653e-02):1.255915e-01):5.843753e-02,1:1.709519e-01);
   tree gen.248000 = [&U] ((3:3.424639e-02,2:9.420271e-03):6.081563e-02,(((21:1.687561e-02,22:2.100295e-03):6.854606e-02,((((12:1.099847e-02,11:4.915926e-02):2.239414e-02,13:1.056321e-02):3.826497e-02,(14:1.268728e-03,15:2.791124e-03):5.704886e-02):6.319698e-02,((((20:4.338645e-02,16:1.852410e-02):2.438530e-02,19:6.292892e-03):6.213082e-02,(18:6.014143e-03,((((4:8.046159e-03,(6:4.814301e-04,(5:4.237499e-03,8:2.421574e-02):1.554900e-02):5.437578e-03):6.069103e-04,7:5.587467e-04):3.517138e-02,9:7.060770e-03):4.871776e-02,10:1.378972e-03):5.747742e-02):7.098025e-04):2.978981e-02,17:3.002542e-03):8.862675e-02):7.010437e-02):7.713163e-02,((30:1.705372e-03,31:1.607413e-02):3.421153e-02,((((41:1.742916e-02,42:2.763872e-02):2.150005e-02,((46:6.325475e-02,(45:4.108901e-03,(43:6.784399e-03,44:2.092814e-02):1.632740e-03):4.253277e-02):1.311014e-02,(50:1.564069e-01,(47:5.089571e-03,(48:2.306929e-02,49:4.740413e-02):7.506628e-03):6.921404e-03):7.501769e-03):2.004112e-02):9.713861e-03,40:7.970150e-03):1.073179e-01,((29:1.824148e-02,(26:2.078428e-02,(27:7.462541e-02,28:6.866536e-02):5.586108e-02):8.166342e-02):1.421217e-01,(((((((36:2.350515e-02,37:2.652684e-02):4.669776e-03,(38:2.741099e-02,39:2.216416e-03):3.124453e-02):7.924558e-02,34:6.519907e-03):1.094589e-02,35:5.535342e-03):1.165493e-01,33:1.369061e-02):1.726638e-02,(23:6.043554e-03,(25:1.868623e-02,24:3.356548e-02):6.367620e-02):1.358656e-01):4.139197e-02,32:4.472064e-02):8.244194e-02):4.283654e-02):1.397315e-02):5.903386e-02):6.126961e-02,1:1.740126e-01);
   tree gen.250000 = [&U] ((((22:3.412140e-03,21:6.972018e-03):6.353790e-02,(((13:1.053626e-02,(12:2.107343e-02,11:1.037934e-02):3.804722e-02):4.086563e-02,(14:4.365991e-03,15:2.771979e-03):6.714334e-02):8.503110e-02,(16:2.233420e-02,((((18:2.960283e-03,((9:4.663991e-02,((5:3.153063e-03,(6:4.478897e-03,(7:1.169509e-02,4:9.435093e-04):1.794765e-02):5.118519e-03):4.324761e-03,8:1.775651e-03):1.648659e-02):2.544457e-02,10:6.579091e-03):6.208012e-02):3.279123e-02,17:1.071046e-02):2.993138e-02,19:1.298540e-02):2.217764e-02,20:8.040977e-03):3.465903e-03):1.095189e-01):4.795451e-02):1.987693e-01,(31:1.936843e-02,((((26:5.412952e-03,(27:5.829514e-02,28:5.599147e-02):3.484782e-02):3.890611e-02,29:7.279685e-02):2.101575e-01,(((((((49:2.392269e-02,50:1.079105e-01):3.852765e-02,48:1.517021e-02):2.810039e-02,47:8.279083e-03):1.004824e-02,(((44:4.012446e-03,45:8.839783e-03):8.998831e-04,43:2.144734e-03):4.239335e-02,46:3.149939e-02):1.804993e-05):3.885966e-02,(41:3.481634e-02,42:2.922202e-02):4.148664e-03):4.401903e-02,40:9.602238e-03):1.471655e-01,(((33:2.936241e-02,(35:6.968215e-03,(34:7.750908e-03,((36:7.830761e-04,(39:1.762853e-02,38:3.257476e-04):2.754500e-02):5.009406e-02,37:2.219096e-03):1.069498e-01):3.341427e-03):8.732455e-02):1.902594e-02,(23:1.915173e-02,(25:9.326292e-03,24:2.519145e-02):3.197921e-02):2.039167e-01):8.189986e-02,32:9.816643e-04):9.900172e-02):4.190914e-02):4.587963e-02,30:4.176885e-02):4.576032e-03):1.469114e-01):4.835587e-02,(2:2.184299e-02,3:2.970379e-02):1.137121e-01,1:1.226638e-01);
   tree gen.252000 = [&U] (((((((11:2.320284e-02,13:1.793333e-02):4.578003e-03,12:5.804137e-03):1.295306e-01,(14:2.548320e-03,15:9.293164e-03):6.861703e-02):9.724990e-02,(16:6.045648e-03,(20:2.522725e-04,((17:1.594955e-02,((((5:1.256508e-02,(7:1.019713e-03,(9:2.261617e-02,(6:2.232743e-02,4:4.762108e-02):1.885573e-02):5.677175e-03):2.849143e-02):1.161342e-02,8:1.764987e-02):4.362849e-02,10:1.876934e-02):8.135739e-02,18:2.127006e-02):6.413578e-02):2.425969e-02,19:7.801630e-03):3.576984e-02):3.479432e-02):1.098581e-01):3.305077e-02,(21:1.154345e-02,22:7.928618e-03):5.553106e-02):8.193051e-02,((((23:3.891661e-02,(25:1.110669e-03,24:2.618358e-02):1.607627e-02):1.075711e-01,(33:3.149376e-02,(35:4.849038e-03,(((36:2.464658e-02,37:3.291621e-02):1.834762e-02,(38:6.250740e-03,39:1.746491e-02):3.512913e-02):1.524617e-01,34:3.204751e-02):6.082897e-03):2.042974e-01):7.012899e-03):1.188565e-01,(((26:3.677305e-03,(28:6.360088e-02,27:1.244452e-01):7.838435e-02):4.676666e-02,29:1.047041e-01):2.835461e-01,32:6.126166e-02):2.899658e-02):1.323598e-01,((30:4.951451e-03,((((((48:5.241079e-02,49:2.643714e-02):9.835199e-03,47:4.874912e-02):5.656020e-02,50:1.427170e-01):9.740763e-04,((44:3.730575e-03,(45:3.648897e-03,43:1.226698e-02):5.234609e-02):4.220297e-02,46:1.071383e-02):6.110729e-03):6.051794e-02,(41:1.648071e-02,42:7.980430e-02):1.313537e-02):6.445964e-02,40:1.600526e-02):3.231364e-01):3.578321e-02,31:2.470453e-02):6.393150e-02):2.494323e-01):1.084159e-01,(2:1.772719e-02,3:2.587463e-02):3.981939e-02,1:2.139177e-01);
   tree gen.254000 = [&U] ((3:4.175273e-02,2:3.731061e-02):9.624650e-02,((((21:1.985433e-02,22:2.623556e-02):3.932984e-02,((20:6.394445e-03,16:2.651937e-02):1.374211e-02,((17:2.369828e-02,(18:2.631711e-02,(((8:3.101995e-02,(5:3.111721e-02,(6:8.231116e-04,(7:8.977468e-03,4:2.063993e-02):1.361851e-02):3.411762e-02):4.565752e-02):4.559164e-02,9:3.465091e-02):4.383801e-02,10:9.239843e-03):8.513135e-02):1.531217e-02):5.524591e-02,19:1.740554e-02):1.447175e-01):1.606194e-01):1.166683e-01,((13:2.186825e-02,(11:3.257662e-02,12:6.162835e-02):3.138188e-02):1.220547e-01,(14:1.234537e-02,15:5.106317e-03):9.506898e-02):1.125054e-01):8.081581e-02,(((27:1.411397e-01,(28:4.387322e-02,(29:1.696173e-01,26:2.505917e-02):4.460815e-02):1.732439e-02):1.516320e-01,(32:1.063648e-02,(((23:1.247351e-02,(25:5.366651e-03,24:1.162280e-02):4.825127e-02):2.863354e-01,33:3.305282e-02):9.955743e-03,((35:3.165226e-02,34:6.388197e-03):1.402913e-01,((38:1.249930e-02,39:5.484743e-03):5.200643e-02,(37:1.064556e-02,36:3.152851e-02):1.507028e-02):5.820667e-02):7.235298e-02):1.157874e-01):8.507761e-02):7.549971e-02,((30:1.516586e-02,31:3.799391e-02):1.990473e-01,(((42:7.258568e-02,41:2.963793e-02):2.784985e-02,(((45:2.792310e-04,43:1.806546e-02):8.308130e-03,44:1.587982e-02):8.265564e-02,(46:3.383141e-02,(47:1.392310e-03,(48:8.468755e-02,49:2.960708e-02):3.614587e-02):4.212124e-02):1.693647e-02):4.993820e-02):1.503554e-02,(50:2.199300e-01,40:9.808752e-03):1.922317e-02):1.229538e-01):3.588081e-02):2.351117e-01):1.442346e-01,1:3.306256e-01);
   tree gen.256000 = [&U] (3:1.019323e-03,(2:2.040965e-02,((((((19:8.275578e-04,((18:2.435883e-03,((9:4.943550e-02,((5:9.212166e-03,(4:4.116471e-03,(7:1.765194e-02,6:7.985368e-03):1.421101e-02):4.218132e-02):1.056478e-02,8:2.178871e-02):1.613143e-02):1.274042e-01,10:7.472056e-03):2.334221e-02):1.796595e-02,17:3.034488e-02):4.801985e-02):4.656473e-02,20:2.023574e-02):2.512622e-02,16:2.538861e-03):1.998712e-01,((13:1.456614e-02,(11:1.273921e-02,12:1.906395e-02):1.103729e-02):4.867543e-02,(14:5.360359e-04,15:1.272849e-02):8.187288e-02):6.465118e-02):4.151159e-02,(22:1.420657e-02,21:1.859634e-02):2.105484e-02):7.471100e-02,((((((24:9.293045e-03,25:1.121953e-02):1.602962e-02,23:1.211361e-02):1.116544e-01,(((37:1.213348e-02,((39:3.489216e-02,38:7.083452e-03):5.827943e-02,36:1.212855e-02):1.858647e-03):1.006694e-01,(35:8.553789e-03,34:5.707778e-02):1.456682e-03):5.074103e-02,33:1.478559e-02):9.167904e-02):1.022213e-01,32:6.565513e-03):7.710161e-02,(30:9.231865e-03,31:4.537088e-02):1.335976e-01):2.482850e-02,((((41:1.393898e-02,((((43:1.254426e-03,44:8.340436e-03):6.155580e-03,45:6.617348e-03):4.544774e-02,(47:1.015669e-03,((48:3.323916e-02,49:3.131701e-02):3.627279e-03,50:2.100678e-01):1.859138e-02):3.240221e-02):5.357663e-03,46:4.413544e-02):7.216885e-02):1.129132e-02,42:4.287863e-02):3.114882e-02,40:2.004492e-03):1.620229e-01,(((28:1.742090e-01,27:1.249697e-01):1.033066e-02,26:8.476423e-03):4.249763e-02,29:2.434579e-02):1.196622e-01):2.647339e-02):1.673162e-01):2.368976e-01):6.466565e-03,1:1.524593e-01);
   tree gen.258000 = [&U] ((3:5.377249e-02,2:2.279366e-02):1.011232e-01,(((21:7.164466e-02,22:1.470875e-02):7.886431e-02,(((13:2.076959e-03,(11:2.980757e-02,12:9.793339e-03):3.294491e-02):1.374151e-01,(14:1.898604e-03,15:1.258175e-03):1.281872e-01):5.725847e-02,(((18:1.002003e-03,((((5:7.389202e-04,8:1.020798e-02):9.765651e-03,(4:2.869242e-02,(6:3.624723e-02,7:1.723141e-02):3.709112e-03):1.197800e-02):5.857413e-02,9:1.778161e-02):4.139009e-02,10:1.639026e-02):4.871978e-02):1.963779e-02,(19:1.645674e-02,(20:1.054732e-03,16:4.003774e-02):5.425824e-02):2.795923e-02):1.553577e-02,17:5.756230e-03):7.779665e-02):1.388997e-01):7.632023e-02,((30:2.607383e-03,31:3.633923e-02):3.750800e-02,((32:3.126181e-02,((33:3.457407e-02,((35:1.325217e-02,(((38:1.325013e-02,39:1.460980e-02):7.056092e-02,36:8.981642e-03):2.200552e-02,37:3.672296e-02):1.401697e-01):3.269676e-02,34:8.138856e-03):1.402933e-01):7.189226e-02,((24:1.374347e-02,25:5.923035e-04):3.758174e-02,23:2.968098e-02):1.577621e-01):6.971628e-02):1.184211e-01,((26:1.381312e-03,(27:9.595412e-02,(28:6.135629e-02,29:1.009120e-01):1.270860e-02):9.802985e-03):1.729295e-01,(40:3.924415e-02,((41:1.650953e-02,42:6.168923e-02):1.657944e-02,((((45:1.355815e-02,43:4.174111e-03):1.121120e-02,44:3.896737e-02):6.096564e-02,((48:8.851141e-02,(49:3.201749e-02,50:1.055912e-01):2.859049e-03):2.626008e-02,47:1.405453e-02):9.306823e-03):3.030834e-02,46:2.268719e-02):1.010869e-01):3.971302e-02):3.144277e-01):3.513740e-03):1.415318e-01):1.041198e-01):3.159171e-02,1:2.067591e-01);
   tree gen.260000 = [&U] (2:1.058400e-03,(3:1.835706e-02,(((21:2.985896e-02,22:5.063993e-02):4.029866e-02,(((13:6.996020e-03,(12:2.741728e-02,11:2.912193e-02):3.592552e-02):6.618504e-02,(14:1.052184e-02,15:7.519662e-03):1.147387e-01):9.735875e-02,(((18:8.448165e-03,((((4:7.427960e-03,(7:2.008567e-03,6:1.984356e-02):2.843747e-02):1.629475e-02,(5:3.742583e-02,8:3.664491e-02):6.394365e-03):1.809355e-02,9:1.919529e-02):3.065397e-02,10:1.109876e-02):1.137306e-01):1.572677e-02,(19:3.105510e-02,(20:4.392168e-03,16:1.568538e-02):4.915385e-02):6.704516e-02):3.239118e-02,17:1.359149e-02):1.098879e-01):7.211661e-02):1.131393e-01,((30:4.584038e-02,31:7.250722e-02):2.407904e-02,((32:4.280769e-02,((33:4.215404e-02,(35:4.495062e-04,(((36:3.867659e-03,(38:2.462437e-02,39:1.109335e-02):1.005431e-01):1.888314e-02,37:4.497405e-03):1.165231e-01,34:1.761026e-02):1.249336e-02):1.716449e-01):1.245229e-01,((24:1.660255e-02,25:8.920745e-04):4.351389e-02,23:3.130084e-03):2.574175e-01):8.225504e-02):8.660976e-02,(((42:6.344771e-02,41:3.596136e-02):2.118651e-02,(40:6.420720e-02,(50:2.886352e-01,((46:2.190106e-02,((48:5.749645e-02,49:3.862183e-02):5.071594e-02,47:1.308837e-02):4.558725e-02):5.298490e-04,((45:7.576106e-03,43:2.187950e-03):3.641104e-02,44:1.188719e-02):6.662904e-02):1.059224e-02):1.154319e-01):3.100544e-02):2.508586e-01,((26:2.019474e-04,(28:8.453202e-02,29:7.370920e-02):3.276691e-02):4.693851e-02,27:1.415667e-01):1.309405e-01):1.014680e-02):1.129402e-01):1.874219e-01):1.941232e-01):3.062629e-03,1:3.846568e-01);
   tree gen.262000 = [&U] ((2:5.298814e-02,3:2.586768e-02):6.803168e-02,(((14:2.325473e-03,15:4.893876e-03):7.944129e-02,((13:6.414668e-03,(12:1.856919e-02,11:6.959255e-03):3.590058e-02):9.743580e-02,(((18:2.060641e-02,((((6:2.433829e-02,(5:7.314119e-03,8:3.417478e-02):2.346319e-02):4.911737e-02,(4:3.040894e-02,7:1.128320e-02):4.125713e-03):1.029793e-01,9:2.602172e-04):4.031706e-02,10:1.349062e-03):1.089966e-01):2.312771e-02,17:6.074731e-02):2.297972e-03,((20:8.983730e-03,16:8.872876e-03):2.675527e-02,19:8.948105e-03):3.437261e-02):1.389130e-01):2.174561e-02):1.998118e-01,((((((((34:3.829719e-02,35:2.101842e-03):4.366312e-02,((36:1.028026e-02,37:2.266478e-02):2.172012e-02,(39:1.436377e-02,38:1.496708e-02):8.865884e-02):1.396656e-01):5.330170e-02,((24:3.451618e-02,25:6.248154e-02):3.887740e-02,23:3.494958e-03):1.502749e-01):1.479978e-02,33:2.352062e-02):1.354185e-01,32:3.689143e-02):1.768323e-01,(((((((45:3.135666e-03,(44:3.723615e-02,43:7.416514e-03):1.053515e-03):6.216988e-02,(47:1.767732e-02,((50:1.432362e-01,49:4.152851e-02):5.874088e-03,48:6.818820e-02):6.357359e-02):2.127408e-02):3.250685e-02,46:3.208975e-02):5.368607e-02,42:5.352637e-02):1.004919e-02,41:4.346424e-03):1.067356e-01,40:2.175363e-02):3.238897e-01,(((29:1.471817e-01,26:5.279802e-02):2.929897e-02,28:3.783970e-02):1.277656e-01,27:4.337583e-02):4.181817e-01):3.539229e-02):1.379619e-01,(30:1.330422e-02,31:5.595816e-02):1.633604e-01):1.013080e-01,(22:1.717764e-03,21:1.799707e-02):1.624769e-01):4.827301e-02):7.203863e-02,1:2.456550e-01);
   tree gen.264000 = [&U] ((3:1.075024e-02,2:1.808667e-02):1.331297e-01,(((22:1.363690e-02,21:7.491053e-03):7.130966e-02,((((12:8.383762e-03,11:1.808118e-02):8.748633e-02,(14:2.497302e-03,15:1.188667e-02):1.350241e-01):2.497983e-02,13:2.132605e-02):1.050156e-01,(((18:2.713236e-02,(((((7:1.842945e-03,6:4.276297e-02):3.128736e-02,4:2.365917e-03):5.519121e-03,(8:6.049961e-02,5:2.868722e-02):1.925642e-02):6.754294e-03,9:4.341014e-02):3.400829e-02,10:1.016873e-03):8.269623e-02):2.812032e-02,(19:1.078350e-02,(20:4.516449e-02,16:1.515983e-02):1.226391e-01):3.936257e-02):2.685441e-02,17:6.219714e-02):2.060943e-01):1.622082e-01):2.245020e-01,(((40:1.122765e-02,((41:5.349536e-03,42:3.527325e-02):3.811092e-02,(((((49:5.347413e-02,50:3.276419e-01):4.963915e-03,48:2.935021e-02):3.569961e-02,47:1.970171e-02):5.606661e-02,46:3.410526e-02):2.336106e-03,(43:8.833444e-04,(44:1.875752e-02,45:1.050960e-02):2.448381e-04):6.072416e-02):5.031026e-02):4.080087e-02):2.018174e-01,((32:1.623521e-02,(((24:2.933061e-02,25:4.324891e-03):2.412800e-02,23:7.303491e-02):2.943980e-01,(((34:1.061977e-02,((36:1.507989e-02,37:1.980304e-02):1.751931e-02,(38:7.308101e-03,39:1.143358e-02):1.654066e-02):9.304623e-02):5.551106e-04,35:1.254667e-02):1.421062e-01,33:2.356044e-02):3.987370e-02):1.055162e-01):1.026893e-01,(27:6.032955e-02,(26:1.187722e-02,(28:1.371983e-01,29:8.358741e-02):1.534252e-02):8.025850e-02):2.737084e-01):4.708000e-02):4.699355e-02,(30:2.410714e-02,31:2.149847e-02):6.138452e-02):1.824403e-01):9.232032e-02,1:1.785032e-01);
   tree gen.266000 = [&U] ((2:3.599350e-03,3:1.365035e-02):7.601334e-02,(((21:1.688867e-02,22:2.664964e-02):6.443790e-02,(((((15:1.187573e-03,14:2.281878e-03):1.660194e-01,((12:3.147973e-02,11:8.250826e-02):2.034182e-02,13:2.233748e-02):7.958616e-02):1.717363e-01,((9:6.458790e-02,(8:5.095427e-02,((4:6.372840e-03,(6:2.743048e-02,7:1.254691e-02):8.736376e-03):2.746334e-02,5:1.800543e-03):8.358166e-03):3.518901e-02):1.117856e-01,10:1.768203e-02):1.616945e-02):1.017681e-01,(18:4.746077e-03,(19:1.185335e-02,(20:1.437682e-02,16:8.207793e-03):6.928401e-02):2.515806e-02):6.621443e-03):5.311196e-02,17:1.558574e-04):1.091717e-01):4.486313e-02,((((28:8.236712e-02,29:5.815472e-02):2.522068e-02,26:5.410753e-03):7.314752e-02,27:2.560284e-02):1.789718e-01,((30:1.835195e-02,31:8.332734e-02):1.663679e-01,((32:1.525392e-02,(((24:4.743792e-03,25:1.130233e-02):5.883274e-02,23:3.244719e-02):1.686109e-01,(((35:3.005583e-02,34:2.560964e-03):3.637753e-02,(((38:1.450200e-02,39:2.143922e-03):3.708534e-02,36:1.983634e-02):1.653377e-02,37:1.224241e-02):1.550430e-01):9.218579e-02,33:2.213780e-02):2.454301e-02):1.441193e-01):1.051757e-01,(((((49:3.616626e-02,48:8.850896e-02):3.632863e-02,47:9.664180e-03):9.796509e-03,50:2.448195e-01):1.062264e-02,(46:2.264387e-02,(45:4.115686e-04,(44:2.187597e-02,43:1.302816e-03):3.205381e-03):4.244459e-02):2.201045e-02):3.696459e-02,(40:6.328452e-02,(41:8.490532e-03,42:7.821477e-02):1.905484e-02):1.854077e-02):1.938076e-01):1.753794e-02):2.551783e-02):1.584586e-01):5.652822e-02,1:3.647464e-01);
   tree gen.268000 = [&U] ((((21:1.819883e-03,22:1.164509e-02):2.535154e-02,(((15:6.365871e-05,14:2.103702e-03):6.105128e-02,(13:1.364626e-03,(12:6.239504e-03,11:7.734300e-03):2.030637e-02):2.875741e-02):4.489420e-02,(17:6.790295e-03,(((19:1.194118e-02,(20:2.018558e-02,16:1.463023e-02):3.183267e-02):3.644679e-02,(((((7:1.642476e-02,4:1.032768e-03):5.120009e-03,(6:1.873044e-02,5:2.030016e-03):7.262679e-03):1.569571e-02,8:3.515950e-02):5.814224e-02,9:1.634630e-02):3.274267e-02,10:1.195780e-02):8.171026e-02):1.315369e-06,18:4.443259e-03):3.093813e-02):1.894437e-02):7.712219e-02):6.164255e-02,((50:3.792268e-02,(((((((43:1.976042e-03,45:1.310002e-03):9.930197e-04,44:2.012346e-02):7.120928e-02,(40:2.373342e-02,(42:6.304801e-02,41:1.105969e-03):1.508186e-02):1.748251e-02):2.124001e-03,46:3.407883e-02):2.749045e-02,47:1.140841e-02):2.312336e-02,48:3.377791e-02):5.834535e-03,49:1.395439e-02):1.753340e-01):1.461673e-01,((((28:4.323698e-02,26:9.475897e-03):1.485543e-03,29:3.967020e-02):3.661107e-02,27:2.217879e-02):1.019711e-01,((((((35:2.515680e-02,34:3.426064e-03):1.912468e-02,(36:5.887693e-04,((39:2.423754e-03,38:1.255091e-02):4.032334e-02,37:1.460667e-02):1.100902e-03):8.067781e-02):5.267349e-02,33:3.215741e-02):2.615593e-02,(23:2.661117e-02,(25:2.925275e-02,24:1.378297e-02):6.089501e-03):1.010829e-01):1.092757e-01,32:5.706029e-03):4.427046e-02,(30:1.170023e-03,31:1.732385e-02):5.585180e-02):1.505922e-01):1.254900e-02):7.182179e-02):7.448181e-02,(2:6.831315e-04,3:6.958938e-02):8.155196e-02,1:1.417250e-01);
   tree gen.270000 = [&U] ((2:2.469101e-02,3:1.732380e-02):3.814565e-02,(((((29:4.082716e-02,28:4.193095e-02):5.845132e-04,27:2.732562e-02):1.683096e-02,26:6.184015e-03):1.186697e-01,((((((24:2.157202e-02,25:8.499105e-03):1.733859e-02,23:3.108259e-02):5.522357e-02,(33:1.344572e-02,((37:2.707347e-03,((38:3.115967e-06,39:2.904677e-02):3.020377e-02,36:2.128107e-03):5.886479e-03):4.313215e-02,(35:5.569114e-03,34:5.903089e-03):2.422947e-02):4.859799e-02):1.381796e-03):3.503558e-02,32:8.703796e-03):4.468085e-02,(((41:1.703094e-02,42:1.384192e-02):2.733523e-02,((((50:1.745707e-01,49:3.663769e-03):2.811662e-02,48:2.769931e-02):6.618862e-03,47:2.445235e-03):1.636598e-02,(46:2.163693e-02,((45:2.253924e-03,43:9.383818e-04):8.032527e-03,44:3.072356e-03):1.276548e-02):5.177597e-03):1.121135e-02):4.160928e-03,40:1.448662e-02):1.183957e-01):3.032400e-02,(30:7.168912e-03,31:1.124800e-02):4.648449e-02):2.565943e-03):1.173644e-01,(22:2.214587e-02,(21:9.209887e-03,(((14:1.333858e-03,15:2.528611e-03):4.185919e-02,(13:1.143892e-02,(12:1.846755e-02,11:8.871644e-03):1.855097e-03):5.293802e-02):4.631521e-02,(((19:4.318324e-03,((((8:6.588094e-03,(5:4.529075e-03,((7:3.322570e-03,(4:2.157086e-03,9:4.421841e-02):7.052140e-04):1.284811e-02,6:2.261491e-04):2.703145e-02):1.233228e-02):1.412506e-02,10:1.078020e-02):3.062655e-02,18:1.285661e-03):1.168712e-02,17:2.006376e-02):2.968455e-02):1.720421e-02,20:7.129800e-03):3.399770e-03,16:1.443813e-02):1.947296e-02):8.063316e-02):7.920094e-03):5.493541e-02):4.240992e-02,1:1.161746e-01);
   tree gen.272000 = [&U] ((((21:6.514183e-02,22:2.119489e-03):4.646792e-02,(((15:1.761205e-03,14:2.479872e-02):3.792880e-02,((12:9.946180e-03,11:1.210994e-02):2.153497e-02,13:3.369218e-02):7.215738e-02):4.628005e-02,((((9:3.443505e-02,((5:7.667071e-03,(6:4.843689e-03,(7:7.102733e-04,4:4.538812e-02):3.792892e-03):1.912635e-02):1.553904e-02,8:1.733786e-02):7.673245e-03):3.765532e-02,10:1.365966e-03):4.175042e-02,18:1.241143e-02):3.419485e-02,(17:1.545212e-02,(19:5.202572e-03,(20:1.063276e-02,16:1.225563e-02):1.426601e-02):2.267965e-02):1.565604e-02):4.714462e-02):2.084334e-01):9.493755e-02,(((((((34:1.422535e-02,35:2.612575e-03):3.589020e-02,(37:1.025689e-02,((39:4.308637e-04,38:1.667143e-02):5.866496e-02,36:1.163928e-02):2.118457e-02):5.528504e-02):6.067442e-02,(23:2.506470e-02,(25:2.052489e-03,24:8.709914e-03):2.236532e-02):1.620585e-01):8.390484e-02,33:1.551503e-02):1.878017e-01,32:4.287143e-02):6.293488e-02,(30:1.191752e-02,31:2.953878e-02):1.897334e-01):2.324513e-02,((27:2.085725e-02,(28:5.730042e-02,(26:1.781081e-02,29:1.120269e-01):6.789755e-03):6.132775e-02):1.282518e-01,(50:3.142868e-03,((48:3.016458e-02,49:2.445687e-02):4.842364e-02,(47:1.149691e-02,((((45:1.827688e-03,44:2.336563e-02):8.918011e-03,43:8.283126e-04):2.768403e-02,46:2.861775e-02):7.180808e-03,(40:2.840846e-02,(42:3.090442e-02,41:1.990105e-02):8.952086e-03):4.618726e-02):4.001770e-02):2.047466e-02):1.398659e-01):1.381909e-01):6.839449e-02):1.655690e-01):1.380093e-01,(2:5.696302e-03,3:2.229273e-02):1.578491e-01,1:1.671888e-01);
   tree gen.274000 = [&U] ((3:2.095693e-02,2:3.918160e-02):3.919266e-02,(((31:7.104859e-03,30:1.560576e-02):1.612157e-01,((((28:1.299746e-01,27:9.865237e-02):4.405012e-02,26:2.960811e-02):6.956378e-02,29:1.515131e-01):8.298774e-02,(((((25:1.161668e-03,24:5.350268e-02):5.861183e-02,23:7.270948e-03):3.183703e-01,(33:7.336178e-02,((35:1.515513e-02,(((39:2.623699e-02,38:5.838659e-03):7.514933e-02,36:1.789744e-02):5.145773e-02,37:7.995808e-03):2.106963e-01):3.959540e-02,34:1.851347e-02):9.417438e-02):5.420448e-02):1.094290e-01,32:5.724353e-03):1.356681e-01,((41:1.803029e-02,(40:4.864444e-02,(50:2.863128e-01,((46:8.103578e-02,((45:7.756492e-03,44:3.530672e-02):3.353224e-03,43:1.272889e-03):8.791013e-02):2.518780e-02,((49:3.196738e-02,48:6.687217e-02):1.857820e-02,47:1.393319e-02):5.111194e-02):5.290411e-02):6.100708e-02):5.251517e-02):1.749037e-02,42:4.332132e-02):2.586337e-01):1.659068e-02):1.090802e-02):1.447085e-01,((22:3.984807e-02,21:1.089760e-02):8.852145e-02,(((((16:1.581566e-02,20:2.063024e-02):3.756311e-02,19:4.455080e-03):1.349713e-01,(18:1.872279e-02,((9:8.906813e-03,((8:1.074977e-02,5:9.664768e-03):7.166310e-03,((7:6.354262e-02,6:7.341372e-03):1.031062e-02,4:1.053328e-02):7.480366e-03):3.525669e-02):7.363841e-02,10:1.265013e-03):9.949695e-02):2.651192e-02):5.737800e-03,17:7.364096e-02):1.223358e-01,(((12:2.527963e-02,11:3.209641e-02):2.407946e-02,13:1.210657e-02):1.102399e-01,(14:8.692082e-03,15:9.575598e-03):7.515330e-02):1.602482e-01):9.098159e-02):1.225131e-01):2.484557e-01,1:4.221547e-01);
   tree gen.276000 = [&U] ((((22:3.099385e-02,21:3.124843e-02):6.522807e-02,(((15:7.351898e-04,14:1.309049e-03):5.075632e-02,((12:1.286316e-02,11:1.220726e-02):2.877827e-02,13:2.297289e-02):1.429151e-01):1.046769e-01,(20:6.162819e-03,((19:4.002596e-03,((18:8.037448e-03,(((8:3.194298e-02,(5:3.358093e-02,((7:2.256449e-03,4:2.815940e-02):5.016195e-03,6:1.456997e-02):1.200545e-02):8.723156e-03):4.227124e-02,9:6.577198e-02):3.860946e-02,10:1.087323e-02):6.586874e-02):8.439693e-02,17:2.720478e-03):5.693283e-02):3.681251e-02,16:8.574232e-02):1.178786e-02):7.424006e-02):1.153826e-01):2.083315e-01,(((23:5.992352e-02,(25:7.212410e-03,24:4.222151e-02):7.129686e-03):3.385055e-01,(((((((39:4.286060e-03,38:8.521811e-03):3.954430e-02,(37:2.801956e-02,36:3.321804e-02):1.729292e-02):1.110089e-01,35:1.333989e-02):4.310234e-02,34:2.245300e-02):1.607644e-01,33:3.113296e-02):1.563254e-01,(29:8.182643e-02,((27:1.369612e-01,26:2.042730e-02):3.953731e-02,28:1.270149e-01):5.337562e-02):2.987523e-01):4.426860e-02,(32:1.141416e-01,(50:2.473714e-01,((((47:2.079573e-02,(49:5.269894e-02,48:5.981612e-02):7.549968e-02):1.180527e-01,(44:9.391537e-03,(45:7.476690e-03,43:3.831690e-02):4.974419e-03):1.280849e-01):3.489498e-02,46:2.014543e-02):5.866332e-02,((42:6.002394e-02,41:1.259440e-02):9.370840e-02,40:1.509711e-02):1.068448e-01):2.740017e-02):3.785808e-01):6.603145e-02):2.246902e-02):6.687110e-02,(30:2.622112e-03,31:1.292743e-02):1.215660e-01):2.021902e-01):7.324421e-02,(2:1.992493e-02,3:3.227747e-02):5.484883e-02,1:1.684628e-01);
   tree gen.278000 = [&U] ((3:4.180065e-02,2:5.244817e-03):3.868964e-02,(((((((25:3.191205e-03,24:2.508625e-02):3.048777e-02,23:3.416273e-02):1.056560e-01,(33:4.234184e-02,(35:1.449953e-02,(34:2.445824e-02,((39:1.346443e-02,38:1.280564e-03):9.697191e-03,(37:2.051066e-02,36:7.652385e-05):2.204667e-02):1.586719e-01):1.695692e-02):1.380006e-01):3.930393e-02):7.314076e-02,32:1.781416e-02):7.574890e-02,(31:1.432080e-02,30:1.384996e-02):1.706814e-01):3.061717e-02,((40:2.742099e-03,((42:2.136269e-02,41:2.392975e-02):2.495732e-02,((46:6.952596e-02,((44:2.926990e-02,45:1.557840e-03):3.116083e-03,43:3.932720e-03):5.965791e-02):2.316963e-02,(((49:6.476679e-02,50:1.716032e-01):1.501604e-03,48:2.766835e-02):4.976131e-02,47:2.054350e-03):3.577802e-02):3.758934e-02):6.036763e-02):9.498176e-02,((26:2.448976e-02,(29:1.087595e-01,28:1.059155e-01):2.024577e-02):1.642742e-02,27:5.005956e-02):2.582298e-01):6.778112e-02):1.543423e-01,(((((18:4.244368e-02,((16:2.228245e-02,20:8.258192e-03):5.363486e-02,19:1.252393e-02):7.912125e-02):2.070480e-02,17:2.478662e-02):9.963064e-03,((9:3.521453e-03,(8:1.228076e-02,((4:4.896685e-03,(7:1.783138e-03,6:2.374233e-02):1.042237e-02):1.754072e-02,5:5.420038e-03):4.769471e-03):8.321197e-03):3.590507e-02,10:6.768505e-03):5.136824e-02):5.598595e-02,(((12:1.811532e-02,11:1.999312e-02):2.230410e-02,13:1.544324e-02):1.422033e-02,(14:7.858084e-03,15:1.028619e-03):1.090536e-01):1.111546e-01):9.775797e-02,(21:3.661855e-03,22:2.679593e-02):1.151204e-02):1.406177e-01):4.103863e-02,1:1.699282e-01);
   tree gen.280000 = [&U] ((((((20:1.063711e-02,16:2.524917e-02):6.620035e-03,(19:1.703601e-02,((((((5:5.161733e-04,8:1.355530e-02):3.949962e-03,((6:8.475944e-03,7:1.577035e-02):9.348179e-03,4:3.048944e-03):1.885168e-02):1.627608e-02,9:2.439054e-02):7.118725e-02,10:3.281874e-03):5.077893e-02,18:7.289008e-03):2.734813e-02,17:1.771089e-02):4.336463e-02):4.892655e-02):5.315600e-02,((15:8.242398e-03,14:2.369778e-03):4.575083e-02,((11:1.686388e-02,12:4.306789e-03):9.948423e-03,13:5.252465e-02):1.000067e-01):3.943054e-02):3.986961e-02,(22:1.379437e-02,21:1.514840e-02):4.922344e-02):9.828396e-02,((50:1.888637e-02,(49:1.399045e-02,((((46:3.611974e-02,(45:5.738278e-03,(44:1.462103e-02,43:3.943560e-05):2.704033e-03):2.207812e-02):2.888642e-02,((42:2.593257e-02,41:9.832127e-03):4.122659e-02,40:3.163047e-02):1.705043e-02):8.440493e-02,47:9.892821e-03):2.003490e-02,48:1.186669e-02):4.342228e-03):1.797480e-01):1.682449e-01,(((25:8.122198e-03,23:3.680111e-02):6.781320e-04,24:2.974769e-02):1.431486e-01,(((32:1.429072e-02,(33:2.930130e-02,((((36:1.063754e-03,(39:3.782885e-03,38:6.966521e-03):2.095899e-02):7.404949e-03,37:1.605098e-03):1.349657e-01,35:2.436622e-03):1.041185e-03,34:2.913533e-02):1.300707e-01):5.942980e-02):1.125826e-01,(((28:5.197879e-02,27:6.592232e-02):4.921068e-02,26:2.999991e-04):4.621274e-02,29:3.248030e-02):1.265884e-01):3.110674e-02,(30:3.370815e-02,31:8.609215e-03):3.366235e-02):2.095728e-02):9.584490e-02):5.374495e-02):5.814453e-02,(2:1.315392e-02,3:3.147067e-02):3.200574e-02,1:1.379251e-01);
   tree gen.282000 = [&U] ((3:5.625313e-02,2:1.075848e-03):1.834360e-01,(((((((29:1.628508e-01,28:1.364180e-01):1.054230e-02,26:2.099160e-02):1.165243e-01,27:3.069744e-02):1.555649e-01,(((((35:4.425138e-02,(((38:1.988869e-03,39:6.697916e-03):1.957263e-02,36:3.579548e-03):1.686063e-02,37:4.660779e-03):1.447042e-01):5.188352e-03,34:1.046291e-02):1.638445e-01,33:6.421223e-02):5.235151e-03,(23:2.531377e-02,(25:7.337021e-04,24:9.707151e-03):6.217648e-02):2.255095e-01):1.588019e-01,32:2.505436e-02):2.083377e-01):5.396354e-02,(30:1.770791e-02,31:3.518591e-02):8.282591e-02):1.100186e-02,((((((43:1.111590e-02,45:2.703807e-02):3.204012e-02,44:9.358818e-03):3.645679e-02,46:2.718169e-02):1.538159e-02,(((49:2.366740e-02,50:1.809681e-01):1.296022e-02,48:6.366193e-02):5.486813e-03,47:2.088228e-02):7.407339e-02):8.260213e-02,(41:4.863557e-03,42:5.092058e-02):2.760319e-02):3.994711e-02,40:2.464383e-02):1.861231e-01):1.550687e-01,((((19:9.737915e-03,(17:1.969457e-02,(((9:3.184643e-02,(8:6.442235e-03,(5:5.288404e-03,(4:1.703174e-02,(7:4.694160e-02,6:2.020262e-03):2.639725e-02):3.080541e-02):3.310044e-02):4.373910e-02):2.678410e-02,10:1.524636e-02):4.597073e-02,18:6.894186e-03):1.317946e-02):4.525708e-02):4.798478e-02,(20:1.489492e-02,16:8.049354e-03):2.707843e-02):1.211135e-01,((14:1.305605e-02,15:3.624351e-04):5.021573e-02,(13:5.285514e-02,(12:4.237322e-02,11:4.125941e-03):5.553001e-03):1.456904e-01):6.993519e-02):8.772667e-02,(22:8.754042e-03,21:2.259210e-02):5.587135e-02):5.944798e-02):1.083441e-01,1:1.268120e-01);
   tree gen.284000 = [&U] (3:3.092190e-02,(2:2.089983e-03,(((((27:5.359368e-02,(29:1.819641e-01,(26:4.820609e-03,28:9.590890e-02):2.711310e-02):3.544412e-02):1.811893e-01,(((42:4.174555e-02,41:1.660603e-02):2.405715e-02,((((50:1.704540e-01,49:1.508469e-02):4.761805e-02,48:3.950273e-02):5.838373e-02,47:5.917144e-03):5.750737e-02,(46:6.571461e-02,(45:2.707015e-02,(43:1.127759e-03,44:2.404974e-02):1.618889e-02):1.261240e-01):3.329269e-03):9.202724e-02):3.058964e-02,40:2.415473e-02):1.913897e-01):3.084843e-02,((((25:7.187506e-03,24:3.345317e-03):1.400771e-01,23:1.212112e-02):3.100696e-01,((((36:4.990260e-02,37:1.317769e-02):1.039558e-02,(39:4.824444e-03,38:1.470129e-02):4.153138e-02):1.543431e-01,(35:1.929610e-03,34:6.827211e-02):2.946296e-03):1.016319e-01,33:1.260091e-02):1.703543e-02):1.387783e-01,32:6.133150e-04):1.057632e-01):5.427144e-02,(31:2.663276e-02,30:4.634911e-02):1.270259e-01):1.260625e-01,((22:1.649449e-02,21:1.411339e-02):1.114672e-02,(((16:2.879050e-02,20:3.166150e-02):3.540859e-02,(19:2.641431e-04,((17:3.850271e-02,(10:1.051160e-02,(((5:3.638079e-03,8:9.092245e-02):3.414638e-02,((6:2.546430e-02,4:4.725250e-02):3.297862e-04,7:1.607015e-02):1.879381e-02):6.015859e-02,9:2.556499e-02):5.191562e-02):1.182995e-01):1.667908e-02,18:1.502278e-02):6.724576e-02):5.563706e-02):1.346604e-01,((13:2.302501e-02,(12:2.097259e-02,11:1.234644e-02):1.001508e-02):3.731398e-02,(14:3.095641e-03,15:4.494805e-03):1.017572e-01):5.663168e-02):1.143947e-01):5.766785e-02):2.793975e-01):4.868323e-02,1:3.110172e-01);
   tree gen.286000 = [&U] ((3:5.255560e-02,2:9.451541e-04):1.004284e-01,((((40:4.898511e-03,((42:9.665470e-02,41:1.555419e-02):4.770842e-02,((46:2.085720e-02,(43:9.214764e-03,(45:1.014827e-02,44:1.939448e-02):2.918003e-03):2.746193e-02):2.519005e-03,(47:5.576185e-03,((50:2.165687e-01,49:3.823230e-02):1.218470e-04,48:8.401508e-02):3.650480e-02):3.844825e-02):8.198499e-02):6.133675e-02):2.194267e-01,(((33:4.551812e-02,((23:4.180134e-03,(25:1.102266e-02,24:1.121845e-02):6.896050e-02):2.125791e-01,(34:6.476178e-02,(35:2.744361e-03,((37:5.819320e-02,36:9.508507e-03):8.537586e-03,(38:1.302674e-02,39:6.760320e-03):4.271748e-02):8.594588e-02):6.685350e-03):1.047597e-01):5.970353e-02):7.863731e-02,32:2.739722e-02):6.233806e-02,(30:1.977283e-02,31:1.152041e-02):1.066031e-01):8.532525e-03):2.949490e-02,(26:4.784388e-03,((28:5.404206e-02,27:3.417119e-02):3.011212e-02,29:9.783992e-02):5.437911e-03):1.056323e-01):9.871733e-02,((((17:7.129731e-03,((18:9.004943e-03,((9:3.593608e-02,(8:2.738024e-02,(((7:1.527694e-02,6:2.192171e-02):1.554463e-02,4:1.738608e-02):1.877780e-02,5:5.904594e-03):2.834856e-02):2.130626e-02):2.018765e-02,10:3.709104e-03):8.692680e-02):3.847753e-02,(19:3.309597e-03,(20:5.874776e-03,16:4.087464e-02):2.796983e-02):3.807384e-02):3.605938e-02):7.123273e-02,((14:2.265405e-02,15:1.548981e-02):8.001596e-02,(13:1.472799e-02,(12:7.968373e-04,11:2.020364e-02):2.945608e-02):6.376408e-02):1.072008e-01):1.781940e-01,21:2.853403e-02):2.432659e-02,22:1.932708e-02):2.165296e-01):8.699502e-02,1:1.321728e-01);
   tree gen.288000 = [&U] (((22:6.076243e-03,(21:2.448471e-03,((20:1.334069e-02,(16:2.832040e-02,(((18:5.911044e-03,(10:1.288839e-02,(((4:6.104721e-03,(9:2.695800e-02,(7:1.227959e-02,6:5.589466e-03):6.106252e-03):5.473788e-03):1.948246e-02,5:2.315594e-03):4.556569e-03,8:1.359447e-02):4.967397e-02):5.145562e-02):3.472894e-02,17:4.939839e-02):8.846854e-02,19:1.876994e-03):1.209503e-02):8.967756e-03):6.840576e-02,(((12:1.503440e-02,13:3.167941e-02):6.906141e-03,11:6.054563e-03):1.177643e-01,(14:8.846251e-03,15:2.560314e-03):3.450703e-02):1.838026e-01):1.229888e-01):1.379149e-02):2.945304e-01,(3:3.960729e-02,2:3.339457e-02):6.708212e-02):1.678899e-03,((31:2.981844e-02,30:2.840141e-03):3.501736e-02,((((((50:1.643448e-01,(47:2.694651e-03,(49:1.027685e-02,48:3.893953e-02):3.727776e-02):2.766979e-02):4.374931e-02,(((43:3.390448e-03,45:7.253202e-03):1.200172e-02,44:2.504949e-02):3.392370e-02,46:6.365992e-02):4.473830e-02):5.496770e-02,41:1.516335e-02):2.528663e-02,42:3.688196e-02):3.351272e-02,40:5.421480e-03):1.893376e-01,((((28:1.289964e-01,29:1.260818e-01):3.295296e-02,26:2.835834e-02):2.305541e-02,27:3.678334e-02):2.769037e-01,((((25:4.944019e-04,24:3.929083e-02):1.345068e-02,23:6.210355e-02):2.304102e-01,(((35:8.156093e-03,34:1.188002e-02):5.311332e-02,((39:5.725437e-03,38:6.075193e-03):7.080405e-03,(37:6.970245e-03,36:2.076436e-02):2.209680e-02):2.539429e-01):1.296825e-01,33:5.570373e-02):1.619453e-01):7.205691e-02,32:1.246683e-02):1.193144e-01):5.821947e-02):4.762310e-02):2.008778e-01,1:1.715790e-01);
   tree gen.290000 = [&U] (((((40:2.156890e-03,((46:1.008711e-02,((((50:1.233895e-01,49:2.244354e-02):1.885206e-02,48:2.906872e-02):3.091417e-02,47:2.426350e-02):1.071829e-02,(44:1.537381e-02,(43:7.015329e-03,45:6.692189e-03):1.788099e-03):9.596774e-02):1.858360e-02):4.355952e-02,(41:3.680031e-03,42:3.745311e-02):5.025246e-03):5.599349e-02):3.170520e-01,(30:1.364895e-02,31:1.733787e-03):9.098100e-02):3.783358e-02,((((27:7.080768e-02,28:7.640915e-02):4.698603e-02,26:1.329377e-02):1.103601e-02,29:9.463887e-02):1.206795e-01,(((23:9.357555e-03,(25:1.068613e-02,24:1.433624e-02):2.844437e-02):1.756674e-01,(((34:1.383852e-02,35:9.957215e-03):3.701230e-03,((39:1.651324e-02,38:1.815571e-02):2.228106e-02,(36:5.549788e-03,37:1.993414e-02):7.761303e-03):9.403179e-02):2.007730e-01,33:4.204520e-02):1.708250e-02):6.575699e-02,32:2.026972e-02):4.858395e-02):5.542771e-02):1.121938e-01,((21:1.243470e-02,22:8.422312e-03):5.814757e-02,((((20:1.563121e-03,16:2.222838e-02):3.517620e-02,19:1.511952e-02):1.828594e-02,(17:2.846936e-02,(18:1.415813e-02,((9:4.467776e-02,(8:8.500702e-04,(5:5.996973e-03,(6:3.326696e-03,(4:1.262934e-02,7:1.584158e-02):4.297531e-03):3.269447e-02):2.830760e-02):1.603326e-02):3.300395e-02,10:3.517275e-02):6.356912e-02):5.793539e-02):1.453268e-02):6.778431e-02,((14:5.059796e-03,15:4.138918e-02):8.518492e-02,(13:6.854668e-03,(12:2.146504e-02,11:2.667057e-02):2.622166e-02):8.312454e-02):8.792349e-02):1.241484e-01):4.993450e-02):7.340064e-02,(3:6.024276e-02,2:7.062727e-03):6.403338e-02,1:2.416247e-01);
   tree gen.292000 = [&U] ((3:4.941616e-02,2:1.431686e-02):1.127076e-01,((21:2.845533e-02,((((20:2.066293e-02,16:3.438799e-02):3.159125e-02,(((10:1.476608e-03,(((5:1.117845e-02,(6:1.234185e-02,(7:2.554256e-02,4:9.174710e-03):1.831854e-02):7.542929e-03):3.023839e-02,8:1.434685e-02):2.357820e-02,9:2.062919e-02):9.853107e-03):9.274466e-02,(17:6.392322e-02,18:3.878111e-03):4.602248e-03):5.969163e-02,19:2.852331e-03):2.680947e-02):1.213590e-01,(((12:1.607567e-02,11:5.000397e-02):2.921955e-02,13:1.276629e-02):9.741503e-02,(14:1.197179e-03,15:1.341477e-02):4.642368e-02):1.899352e-01):5.129512e-02,22:3.604618e-02):2.343445e-02):9.352945e-03,((((42:2.691411e-02,41:1.440318e-02):1.172160e-02,(46:2.450769e-02,((45:2.746126e-03,(43:4.565731e-04,44:1.922887e-02):6.008942e-04):4.252214e-02,((50:2.105757e-01,48:9.803858e-02):2.545032e-02,(49:4.710715e-02,47:6.742905e-03):1.357211e-03):5.813286e-02):2.524338e-02):5.007956e-02):2.833292e-02,40:3.799470e-02):1.483196e-01,((31:2.749373e-02,30:1.102104e-02):1.058307e-01,((32:2.661742e-02,((((34:2.562861e-02,35:9.522443e-03):6.647756e-03,((39:3.236099e-03,38:9.342271e-03):5.212683e-03,(37:5.471653e-03,36:3.808614e-02):6.702930e-03):6.578349e-02):1.434085e-01,33:4.414261e-02):5.544884e-02,(23:1.001865e-02,(25:1.814368e-02,24:7.913804e-02):7.115006e-02):2.338987e-01):1.334859e-01):1.776688e-02,(((28:5.351967e-02,27:1.113633e-01):1.948792e-02,26:3.770564e-02):3.196301e-02,29:6.415239e-02):1.452026e-01):3.347574e-02):5.007205e-02):2.161754e-01):2.263734e-01,1:1.057225e-01);
   tree gen.294000 = [&U] ((3:3.940759e-02,2:2.838392e-02):8.175573e-02,((((((42:2.887679e-02,41:1.325257e-02):1.858558e-02,((46:7.683529e-02,((43:1.222108e-02,44:9.244604e-03):3.561365e-03,45:1.281820e-03):3.605141e-02):4.142211e-02,((47:1.451089e-02,(49:3.296423e-02,48:2.618348e-02):1.533722e-02):2.846298e-02,50:2.366875e-01):9.967051e-03):4.927560e-02):5.561769e-02,40:7.415576e-04):1.813162e-01,((32:2.140843e-02,((((34:2.133272e-02,((37:1.632527e-02,36:5.528854e-03):6.589241e-02,(38:2.097221e-02,39:5.209280e-02):1.426611e-02):1.296664e-01):2.323268e-02,35:1.631753e-04):1.524735e-01,33:3.342386e-02):1.006136e-02,(23:3.501955e-03,(25:1.746051e-02,24:4.550868e-02):9.850002e-02):2.607812e-01):1.048566e-01):8.497330e-02,((26:5.579881e-02,(28:4.336483e-02,27:1.187488e-01):8.988462e-02):1.095741e-02,29:4.024491e-02):1.383528e-01):1.488371e-02):6.348298e-02,(31:1.838285e-02,30:3.855399e-02):8.461914e-02):9.302314e-02,(((16:9.369647e-03,(20:1.973094e-02,((((10:7.011082e-03,((5:3.884093e-02,(4:1.409940e-02,(7:9.502423e-03,6:4.181706e-02):6.425670e-03):1.274939e-02):7.491358e-03,(9:1.937115e-02,8:1.634112e-02):8.460516e-03):5.547852e-02):1.167629e-01,18:1.635931e-02):4.211918e-02,17:1.520500e-02):7.582245e-02,19:2.401886e-02):4.888972e-02):2.130153e-03):1.601038e-01,(((12:7.410904e-02,11:6.530801e-02):1.614038e-02,13:9.416207e-03):9.552012e-02,(14:2.152698e-02,15:1.101444e-02):1.157564e-01):7.721897e-02):3.437161e-02,(21:4.966479e-02,22:2.571857e-03):8.845515e-02):6.502380e-02):1.268043e-01,1:1.552159e-01);
   tree gen.296000 = [&U] (3:1.709925e-02,(2:3.945273e-03,(((((29:5.062521e-02,(26:1.694771e-02,(27:6.866583e-02,28:8.200433e-02):4.946262e-02):7.495300e-02):1.578350e-01,(32:1.943566e-02,((23:8.302774e-03,(25:2.295169e-04,24:5.078707e-03):5.913828e-02):1.369703e-01,((34:1.333005e-02,((37:5.732672e-03,(36:2.682099e-02,(38:1.962298e-02,39:1.847382e-03):3.581217e-02):5.119987e-03):1.227046e-01,35:3.181918e-02):5.787918e-03):7.579643e-02,33:2.616496e-02):2.459520e-02):9.083265e-02):4.647988e-02):4.146200e-02,((((47:4.900375e-03,(48:2.299667e-02,(50:1.705077e-01,49:3.141946e-02):1.623733e-02):7.025706e-02):4.307696e-02,(46:1.297024e-02,(45:3.919687e-04,(43:2.780094e-02,44:9.329505e-03):5.174844e-03):2.958597e-02):1.086062e-02):3.333176e-02,(41:1.744617e-03,42:2.936242e-02):6.230247e-02):3.322999e-02,40:5.342551e-03):1.637818e-01):1.410524e-03,(31:6.737314e-03,30:1.142825e-02):1.917608e-01):1.262700e-01,((((20:1.085196e-03,(((18:1.941701e-02,17:4.615783e-02):4.776892e-02,(10:1.601595e-02,(((4:6.554386e-04,(7:4.602126e-03,(5:3.033817e-02,6:5.199445e-03):1.867775e-02):2.268741e-02):6.548731e-02,9:1.916029e-02):7.310878e-03,8:3.421844e-02):2.620359e-02):5.368958e-02):2.494550e-02,16:2.552589e-02):2.651529e-02):5.729454e-02,19:1.692245e-02):2.124271e-01,(((12:2.208130e-02,11:1.732023e-02):2.419640e-02,13:1.868742e-02):8.444402e-02,(14:5.194957e-03,15:2.685857e-03):4.227540e-03):3.554531e-02):9.819166e-02,(21:2.732467e-03,22:1.540456e-02):7.169851e-02):6.281651e-02):7.916225e-02):1.102560e-02,1:2.053078e-01);
   tree gen.298000 = [&U] ((21:3.502057e-02,((22:2.772824e-03,((40:3.989070e-02,((((((48:8.795531e-02,50:2.869874e-01):3.165733e-02,49:1.759914e-02):2.070068e-02,47:1.050686e-02):2.814548e-02,((44:1.097803e-02,(43:6.670729e-03,45:2.020714e-02):1.021430e-02):1.112348e-01,46:1.085834e-02):2.229069e-02):6.462599e-02,42:8.040537e-02):9.810185e-03,41:1.570713e-02):1.239184e-02):1.787100e-01,((((26:4.487660e-02,(27:9.152920e-02,28:1.715820e-01):2.283560e-02):3.576129e-02,29:9.700116e-02):2.303006e-01,(((23:3.721698e-02,(25:2.471124e-02,24:3.158562e-02):8.728703e-02):1.245173e-01,(((35:6.515729e-03,34:2.419686e-02):2.342898e-02,((36:3.497832e-03,(39:2.027026e-02,38:2.470998e-02):2.982897e-02):2.449896e-02,37:7.293342e-03):1.923106e-01):9.607937e-02,33:5.964707e-03):5.298510e-02):1.549499e-01,32:2.112251e-02):5.255734e-02):8.912049e-02,(30:3.150419e-02,31:2.809018e-02):4.672872e-02):1.204909e-01):2.429304e-01):6.179169e-03,(((15:2.156365e-03,14:1.093158e-02):4.485076e-02,((11:1.130463e-02,12:6.722018e-03):2.767830e-03,13:1.224897e-02):1.577532e-01):3.610917e-02,(((9:1.260595e-02,((6:4.522549e-02,(4:3.527836e-04,7:1.229498e-02):1.834521e-02):3.490470e-02,(5:3.457786e-03,8:5.810989e-02):6.753503e-03):9.038147e-02):4.898363e-02,10:1.076425e-02):2.933511e-02,(((19:1.678510e-03,(16:7.151187e-02,20:1.628163e-02):7.603180e-02):9.101243e-02,17:5.197840e-02):3.611143e-02,18:1.065970e-02):6.038267e-02):2.088762e-01):2.262005e-01):1.182244e-02):3.622189e-01,(2:5.293454e-03,3:3.554931e-02):2.479509e-02,1:2.528841e-01);
   tree gen.300000 = [&U] ((3:2.731557e-02,2:1.574870e-03):2.432010e-02,(((((41:4.299487e-02,(42:2.161606e-02,(50:1.232610e-01,((49:2.978628e-02,48:2.667334e-02):2.691553e-02,(47:2.266773e-02,(46:3.496247e-02,(44:3.674496e-02,(45:1.369661e-02,43:1.160112e-02):6.822953e-03):5.127151e-02):1.785462e-02):4.764572e-02):1.221671e-02):7.289297e-02):4.523820e-03):1.593421e-02,40:1.966945e-02):1.226771e-01,(((26:2.605465e-03,(28:6.346191e-02,27:3.439587e-02):1.240369e-02):1.293597e-02,29:4.113017e-02):2.176977e-01,(32:2.143741e-02,((23:2.463883e-03,(25:1.236222e-02,24:1.600864e-02):4.029106e-02):1.058160e-01,((((38:7.805683e-04,39:1.729140e-02):1.929252e-02,(37:5.845187e-03,36:5.946843e-03):1.136455e-02):4.869512e-02,(35:2.612405e-02,34:3.478652e-02):1.906693e-02):2.098814e-01,33:9.043870e-05):2.567152e-02):5.447581e-02):8.570701e-02):2.367558e-02):2.840893e-03,(31:4.858563e-03,30:7.860817e-03):8.739683e-02):1.729218e-01,((21:2.526429e-02,22:1.158927e-02):3.747381e-02,((((11:1.164304e-02,12:3.225228e-03):7.142525e-03,13:6.980827e-03):1.097203e-01,(14:4.393104e-03,15:1.874074e-02):2.946531e-02):3.825263e-02,(20:8.913096e-03,(((17:3.980510e-02,(18:5.387714e-03,((((5:2.690331e-03,((7:4.881386e-03,6:5.262032e-03):2.347639e-02,4:7.970020e-03):2.667674e-02):8.558124e-03,8:3.773477e-04):6.688039e-03,9:3.015148e-02):2.521492e-02,10:4.627290e-03):7.631153e-02):1.362191e-02):3.621032e-02,19:4.296019e-02):9.270140e-03,16:1.891792e-02):1.265104e-02):7.231253e-02):7.929408e-02):3.545168e-02):1.013742e-01,1:2.488622e-01);
   tree gen.302000 = [&U] ((2:2.781999e-02,(((21:5.541005e-03,(((15:4.420681e-03,14:6.420397e-03):1.387053e-01,(11:4.041701e-02,(12:2.647812e-02,13:2.871726e-02):8.445690e-03):9.886134e-02):1.174894e-01,(17:3.300915e-02,(((19:6.028820e-03,(16:3.309748e-02,20:8.661368e-03):1.161881e-02):5.907131e-02,18:1.240462e-02):8.483026e-03,(10:1.750558e-02,(9:2.357813e-02,((5:1.227200e-02,(6:1.231043e-02,(7:5.727567e-03,4:1.207199e-02):3.295010e-03):1.756217e-02):2.413137e-02,8:3.808746e-03):4.043662e-02):3.513419e-02):3.673482e-02):3.330462e-03):1.259229e-01):5.261690e-02):1.134941e-02,22:1.141270e-03):1.022459e-01,((30:6.695996e-03,31:4.612581e-02):1.741422e-01,((((((50:1.356898e-01,(48:5.579637e-02,49:3.911205e-02):4.593083e-03):3.314821e-02,47:1.748558e-02):1.338153e-02,(46:9.335970e-03,(45:2.887805e-03,(44:2.645527e-02,43:8.813048e-03):1.158002e-02):6.368602e-02):4.587250e-02):4.610033e-02,(41:1.011586e-02,42:3.155316e-02):2.450796e-03):2.201609e-02,40:6.420661e-03):2.161691e-01,((((33:3.378536e-02,(((38:1.440879e-02,39:3.811604e-03):5.445147e-02,(36:2.934456e-02,37:1.690780e-02):4.731873e-03):1.784543e-01,(34:1.124755e-02,35:9.198660e-03):6.827529e-03):1.184837e-01):1.616634e-02,(23:2.781164e-02,(25:3.959501e-04,24:2.140685e-02):2.621923e-02):2.205128e-01):3.993929e-02,32:2.756721e-02):9.349795e-02,(29:2.442772e-02,(26:3.665469e-02,(28:1.087674e-01,27:6.170136e-02):3.401427e-02):8.085622e-02):1.738838e-01):6.216172e-02):7.047858e-02):1.402603e-01):1.106938e-01):1.569805e-02,3:9.743191e-03,1:2.682383e-01);
   tree gen.304000 = [&U] (((((20:2.396403e-02,16:3.529930e-03):2.646534e-02,((17:9.274831e-02,(((((15:6.084984e-03,14:4.320395e-03):3.358378e-02,(13:2.348738e-02,(11:1.239778e-02,12:7.074879e-03):7.689524e-03):8.806833e-02):1.155877e-01,10:6.444059e-03):1.378985e-02,(8:2.237437e-02,((((6:4.457739e-03,7:1.181071e-02):1.021541e-02,9:5.310583e-02):2.287104e-02,4:8.689763e-03):4.589668e-02,5:1.892356e-02):5.037992e-03):9.873793e-03):5.068096e-02,18:1.002748e-02):2.952227e-02):2.585107e-02,19:3.217990e-02):1.603606e-02):1.614826e-01,(21:7.911660e-03,22:1.202262e-03):2.896065e-02):2.191650e-01,((31:1.269570e-02,30:1.017339e-02):6.094369e-03,(((((26:2.611533e-03,28:5.884468e-02):2.822563e-02,27:8.139150e-02):7.131245e-02,29:2.853175e-02):1.511640e-01,(32:1.549776e-02,((23:1.642062e-02,(25:2.280359e-02,24:8.143476e-03):6.913419e-02):1.696262e-01,(((36:1.913023e-03,((39:1.256492e-02,38:1.442834e-03):4.077641e-02,37:9.661927e-03):9.977015e-03):7.148294e-02,(35:1.690528e-02,34:8.063882e-03):2.568736e-02):8.812536e-02,33:1.526197e-03):3.052422e-02):1.036317e-01):3.572195e-02):9.155498e-02,(((42:4.366867e-02,41:8.704645e-03):6.824230e-04,(((((49:2.752891e-02,50:1.855497e-01):1.587621e-02,48:3.313464e-02):3.135972e-02,47:1.186588e-02):2.709528e-02,46:2.141208e-02):1.003530e-02,((43:4.142015e-03,44:1.055133e-02):4.260656e-04,45:1.289159e-02):4.984707e-02):9.067351e-02):8.649269e-02,40:1.957753e-02):2.166496e-01):2.514591e-02):2.531305e-01):7.804446e-02,(2:3.074716e-03,3:3.984110e-02):8.025273e-02,1:6.784663e-02);
   tree gen.306000 = [&U] ((3:3.543953e-02,2:3.096369e-02):8.590994e-02,(((31:1.876540e-03,30:1.742166e-02):5.155870e-02,((((27:7.861312e-02,28:2.954009e-02):4.515748e-02,26:2.292958e-02):3.564708e-02,29:4.214469e-02):1.713001e-01,((((23:2.696503e-02,(25:1.924703e-02,24:6.854752e-02):3.012928e-02):2.140309e-01,(33:2.481387e-02,((35:1.995374e-02,34:5.530499e-02):8.581472e-03,((38:1.778665e-02,39:7.493296e-04):3.385539e-02,(37:5.993298e-03,36:2.504091e-02):4.786025e-02):1.056193e-01):9.114324e-02):3.073735e-02):1.159807e-01,32:4.789540e-03):1.478893e-01,((((43:1.506229e-02,(44:2.892600e-02,45:3.258249e-03):7.825351e-04):3.667421e-02,(46:1.701386e-02,(47:9.067444e-03,((48:2.760882e-02,49:1.806849e-02):9.988048e-03,50:1.567383e-01):3.721574e-02):1.523065e-02):2.369115e-02):8.847908e-02,(41:1.575707e-02,42:1.406642e-02):1.011849e-02):3.099422e-02,40:1.506918e-02):1.747273e-01):5.129255e-02):4.296082e-02):1.635482e-01,(22:2.825549e-03,((((19:3.193499e-03,((18:1.354680e-03,((8:3.261605e-02,((4:1.589324e-02,(6:2.798198e-03,(7:9.310016e-03,9:4.606446e-02):1.273528e-02):2.160951e-02):1.845302e-02,5:5.245956e-03):1.817521e-02):3.653628e-02,10:3.994871e-03):4.799651e-02):3.513109e-03,(17:3.532861e-02,(((11:2.585823e-02,12:1.491244e-02):7.062808e-03,13:1.288248e-02):1.152621e-01,(14:8.224759e-04,15:5.507691e-04):6.823121e-02):1.690809e-01):3.193317e-02):3.383173e-02):1.890597e-02,16:4.577195e-02):1.813284e-02,20:2.782131e-02):1.708500e-01,21:4.461602e-03):7.471729e-03):1.297365e-01):1.240059e-01,1:2.368848e-01);
   tree gen.308000 = [&U] ((2:4.378867e-03,(((((15:1.369289e-02,14:9.607104e-03):1.032896e-01,((11:4.466304e-02,13:9.111073e-03):6.898919e-03,12:3.939177e-02):4.154071e-02):1.087575e-01,((((17:1.536528e-02,(18:1.381611e-02,(10:5.344452e-03,(9:3.126124e-02,(8:6.068991e-03,(5:5.905714e-03,((7:5.911954e-03,6:2.227631e-02):3.828789e-02,4:3.518263e-03):3.250197e-02):2.474530e-02):1.725370e-02):6.431399e-02):2.340323e-02):3.049492e-02):1.398443e-02,19:1.118139e-02):6.919325e-02,16:1.626706e-02):3.108412e-02,20:1.028329e-02):1.055460e-01):8.934368e-02,(22:2.730199e-02,21:3.001963e-02):1.802427e-02):3.521533e-02,((((31:1.576170e-02,30:1.266951e-02):7.663453e-02,(((50:8.769076e-02,(46:5.203275e-02,((44:1.739742e-02,(45:1.596575e-03,43:1.063804e-02):4.861639e-04):5.351141e-02,((49:3.582549e-02,48:5.307254e-02):1.340230e-02,47:1.197280e-02):6.216101e-02):1.007665e-02):4.150447e-02):4.395957e-02,(41:3.024145e-02,42:5.414235e-02):1.443670e-02):2.249587e-02,40:2.337226e-03):1.530817e-01):1.068084e-01,(((28:5.394179e-02,27:1.397052e-01):9.296895e-03,26:1.299288e-02):4.604261e-02,29:3.811673e-02):1.389685e-01):7.109842e-02,((((((36:7.049639e-03,37:1.171634e-02):2.317019e-02,(38:1.573899e-02,39:2.464950e-02):4.979274e-02):1.097399e-01,(34:1.129463e-02,35:2.746610e-02):8.553563e-02):6.158815e-02,(23:3.195419e-02,(25:1.513657e-02,24:2.251659e-02):2.440381e-02):1.607023e-01):2.400004e-02,33:2.890157e-02):1.541213e-01,32:2.451650e-02):1.513366e-01):7.823306e-02):9.677363e-02):1.548830e-02,3:4.178142e-02,1:2.433051e-01);
   tree gen.310000 = [&U] ((2:2.455803e-02,3:1.431241e-02):1.136931e-01,(((((15:6.401547e-03,14:1.809829e-04):5.619667e-02,(13:5.432424e-02,(11:2.472313e-02,12:1.273813e-02):1.749609e-02):1.342894e-01):9.457261e-02,((10:5.036330e-02,(9:2.800429e-02,((((7:3.499752e-02,6:6.849786e-03):1.516704e-02,5:9.203426e-03):8.119088e-03,4:3.256968e-03):1.664446e-02,8:2.756043e-02):7.437912e-02):3.055150e-02):4.243950e-02,(18:2.664459e-03,(17:5.218346e-02,((16:2.504546e-02,20:1.322077e-02):1.751333e-02,19:2.709453e-02):4.410248e-02):3.036164e-02):2.921744e-02):8.041262e-02):1.388945e-01,(21:1.482790e-02,22:6.795850e-03):2.911751e-02):1.453503e-01,(((((((35:4.258886e-02,(34:2.385669e-02,(((38:8.979078e-04,39:8.637832e-03):2.151856e-02,36:2.137600e-03):2.757002e-02,37:1.322595e-02):1.242024e-01):3.996445e-03):6.683566e-02,33:3.119925e-02):1.124931e-01,(23:1.152949e-02,(25:2.561201e-03,24:2.054374e-02):2.724467e-02):1.827847e-01):1.115028e-01,32:4.959167e-02):5.948462e-02,(((28:4.955439e-02,27:8.817554e-02):6.874704e-02,26:9.337586e-03):5.903118e-02,29:1.832432e-01):1.853995e-01):2.852095e-02,(((50:9.962295e-02,(((49:8.422498e-02,48:3.531232e-02):2.768717e-02,47:9.407823e-03):9.007966e-02,(46:3.158991e-02,(44:1.836027e-02,(45:9.974923e-03,43:9.619801e-04):1.495627e-02):7.327656e-02):2.155259e-02):2.393682e-02):2.148351e-02,(41:4.347132e-02,42:3.731066e-02):7.331396e-02):2.317935e-02,40:2.998523e-03):1.951909e-01):7.228662e-02,(31:4.252072e-02,30:1.441046e-02):5.098153e-02):1.082084e-01):1.079233e-01,1:2.715169e-01);
   tree gen.312000 = [&U] ((2:1.867986e-03,(((((((42:5.278114e-02,41:3.594344e-02):2.019245e-02,(((43:1.844696e-03,45:1.031695e-02):4.160243e-03,44:2.160924e-02):5.060865e-02,(46:1.350794e-02,((48:2.424466e-02,(49:2.777720e-02,50:1.393632e-01):1.717239e-02):1.254860e-02,47:1.729936e-03):1.516734e-02):2.111301e-02):3.253455e-02):4.448603e-02,40:9.635631e-03):1.838638e-01,(31:3.253337e-02,30:1.308563e-03):3.176975e-02):2.473368e-02,(((((34:9.964508e-03,35:5.975994e-03):2.428326e-02,(((38:7.372830e-03,39:1.786716e-02):4.141283e-02,36:1.574455e-03):1.645106e-02,37:2.160685e-02):8.712038e-02):5.655775e-02,(23:7.426320e-03,(25:3.593337e-03,24:9.961428e-03):1.780048e-02):2.274910e-01):5.906302e-02,33:9.522923e-03):1.588976e-01,32:2.984039e-02):6.312226e-02):1.014340e-01,(26:9.057466e-04,((29:7.398148e-02,27:7.718161e-02):3.228208e-02,28:4.930025e-02):1.617581e-02):1.876039e-01):8.171251e-02,(((19:1.504590e-02,((18:2.433184e-03,(10:7.095985e-03,((((12:1.089204e-02,11:1.906070e-02):3.009217e-02,13:2.076505e-02):7.883517e-02,(14:6.958866e-04,15:2.230228e-02):8.913576e-02):8.187247e-02,(9:3.881858e-03,((5:2.323890e-03,((7:1.431951e-02,4:4.687113e-04):1.108669e-02,6:7.674595e-03):9.257821e-03):3.280680e-02,8:1.724333e-02):1.601505e-02):5.426988e-02):3.446969e-04):5.917004e-02):9.676880e-03,17:9.474195e-03):3.068502e-02):3.183281e-02,(16:1.674110e-02,20:2.464037e-02):2.179669e-02):1.348445e-01,(21:4.590630e-03,22:2.579300e-02):2.853710e-02):7.640941e-02):1.304481e-01):2.470838e-02,3:1.912676e-02,1:1.380653e-01);
   tree gen.314000 = [&U] ((3:2.800513e-02,2:1.786814e-02):5.614313e-02,(((((27:3.674105e-02,28:6.324051e-02):2.162623e-02,29:1.064770e-01):1.128734e-02,26:1.285038e-02):3.337698e-01,(((((((38:1.496912e-02,39:9.222874e-03):2.631952e-02,(36:2.163412e-03,37:2.304278e-02):5.856226e-03):8.222119e-02,(34:3.823162e-02,35:9.803861e-03):1.218255e-02):1.109937e-01,33:4.554617e-03):5.303689e-02,(23:3.888834e-02,(25:3.008547e-03,24:2.537543e-02):3.027914e-02):2.321401e-01):1.693484e-01,32:3.076721e-02):1.234957e-01,(((((50:1.758038e-01,((47:1.115436e-02,(49:6.030521e-02,48:1.190293e-02):5.422849e-02):6.458539e-02,46:5.263720e-02):6.682559e-03):5.487124e-03,((44:4.272920e-02,45:1.309957e-02):1.573226e-03,43:2.103056e-03):5.815273e-02):5.196937e-02,(41:1.088324e-02,42:7.738244e-02):3.252431e-02):1.086581e-02,40:3.076556e-02):2.566724e-01,(31:2.538317e-02,30:1.176869e-02):1.238237e-01):6.210686e-02):1.419714e-02):6.594170e-02,(22:1.804220e-03,(21:2.094535e-02,(16:9.447566e-03,(20:3.593620e-02,(19:4.134551e-02,((17:2.579426e-02,(10:7.506565e-03,(((13:1.422557e-02,(11:4.389748e-02,12:6.652568e-03):1.914235e-02):6.383671e-02,(14:6.084257e-04,15:1.245150e-02):6.920963e-02):1.574616e-01,((9:1.404509e-02,(((7:2.166009e-03,6:8.851700e-03):4.080783e-02,4:1.371205e-02):2.649427e-05,5:5.098532e-03):2.475416e-02):1.866772e-02,8:9.837794e-03):4.832584e-02):2.625998e-02):6.088101e-02):3.422440e-03,18:3.293483e-02):3.805841e-02):1.088879e-02):9.252907e-04):2.406895e-01):4.939185e-02):1.219022e-01):1.696480e-01,1:2.244168e-01);
   tree gen.316000 = [&U] ((3:2.656037e-02,2:1.680580e-02):6.930004e-02,(((((26:1.888268e-02,(28:2.680296e-02,29:9.388616e-02):4.168692e-02):3.992515e-02,27:6.038724e-02):2.732048e-01,(((((46:1.835168e-02,((43:1.111878e-02,44:1.049607e-02):7.785708e-04,45:2.526882e-04):9.725277e-02):6.533594e-03,(47:1.037289e-02,((48:1.181389e-01,49:1.726939e-02):3.505252e-02,50:2.551288e-01):3.091100e-02):4.786357e-02):1.189953e-01,41:3.274020e-02):3.907745e-02,42:4.229071e-02):1.185772e-01,40:1.199250e-03):1.632121e-01):8.805145e-02,(((((25:1.980275e-03,24:1.056872e-02):5.556875e-02,23:3.589546e-02):1.638457e-01,(33:3.232713e-02,((35:2.856019e-02,34:1.583852e-02):5.093327e-02,(((38:1.613848e-02,39:5.604318e-03):9.200975e-02,36:2.510231e-02):2.243156e-03,37:1.560284e-02):1.220295e-01):1.852677e-01):2.914297e-02):1.177850e-01,32:9.214644e-03):2.070080e-01,(31:1.592624e-02,30:4.038960e-03):1.003218e-01):1.079409e-01):5.239913e-02,(((20:5.694510e-03,((17:1.957762e-02,(((10:4.922412e-03,((13:1.626469e-02,(11:1.774379e-02,12:9.882854e-03):7.469555e-03):3.155715e-02,(14:7.679224e-03,15:1.123277e-02):8.212055e-02):2.129897e-01):8.533851e-04,(9:2.299884e-02,(8:5.310682e-03,(5:1.982663e-02,(6:1.688056e-04,(7:1.521093e-02,4:1.708894e-02):1.656773e-02):4.765764e-02):6.790986e-02):3.199712e-02):6.286357e-02):5.380978e-02,18:1.726543e-03):2.692537e-03):5.540004e-02,19:3.437313e-03):6.114361e-02):3.773848e-02,16:6.336176e-03):2.530650e-01,(21:2.201139e-02,22:9.320190e-04):4.467837e-02):1.088382e-01):9.109768e-02,1:2.024513e-01);
   tree gen.318000 = [&U] (((((((23:2.518232e-02,(25:4.694957e-04,24:5.851269e-03):1.209106e-01):2.027492e-01,(((((39:2.011185e-02,38:9.946530e-03):1.223431e-01,36:1.765831e-03):2.404923e-02,37:8.867984e-03):6.817816e-02,(34:3.208514e-02,35:1.315997e-02):3.314283e-02):1.298441e-01,33:9.040702e-03):4.454047e-02):7.791582e-02,(29:1.750491e-02,((27:1.649055e-01,28:7.622869e-02):4.185775e-02,26:2.768643e-02):7.057534e-02):3.339414e-01):6.217316e-02,32:1.837699e-02):4.024219e-02,((40:1.806312e-02,((42:5.037681e-02,41:1.990894e-02):2.488551e-02,((44:1.967642e-02,(45:1.946801e-02,43:2.035136e-02):1.586037e-02):1.428905e-01,(46:3.239403e-02,(47:9.890635e-03,((48:5.788930e-02,49:1.809335e-02):1.320525e-02,50:2.846360e-01):3.221462e-02):3.189046e-02):1.021914e-02):1.173600e-01):3.506693e-02):1.862179e-01,(31:1.474430e-02,30:7.337501e-03):7.522914e-02):5.800278e-03):1.849535e-01,(((15:3.148534e-04,14:1.233070e-02):3.217276e-02,((11:3.374679e-02,12:4.343214e-02):7.879473e-03,13:5.704005e-03):8.671100e-02):1.665555e-01,((22:6.588719e-03,21:8.166912e-03):2.346059e-01,(16:1.180992e-02,(20:1.516029e-02,((18:1.279425e-02,(((8:5.224093e-02,(5:2.199582e-02,(((6:5.326516e-03,9:7.927755e-02):1.890510e-02,7:1.070919e-02):2.198243e-02,4:1.069317e-02):1.113929e-02):9.362617e-03):5.239873e-02,10:3.284650e-02):6.092688e-02,17:3.330112e-02):1.083159e-04):6.951935e-02,19:3.217021e-02):6.355739e-02):2.919978e-02):1.880672e-01):2.736853e-02):6.070274e-02):8.642333e-02,(2:4.646364e-04,3:4.525637e-02):2.416646e-02,1:2.883321e-01);
   tree gen.320000 = [&U] ((3:3.636630e-02,2:6.278158e-02):3.879908e-02,((((((((((9:5.541223e-02,((((7:5.785220e-04,6:1.825973e-02):5.355555e-03,4:7.708957e-03):1.008797e-02,5:4.588147e-03):2.296451e-02,8:3.079766e-02):1.884641e-02):2.306571e-02,10:1.988600e-03):1.888726e-04,(((11:2.791511e-02,12:1.768291e-02):8.940595e-03,13:3.089056e-02):9.447133e-02,(14:2.203871e-02,15:1.500149e-02):6.248048e-02):1.662786e-01):3.496827e-02,18:8.608342e-03):1.009575e-02,17:3.404048e-02):3.603288e-02,19:1.406920e-04):8.232854e-02,16:1.091667e-02):2.857400e-02,20:9.638297e-03):1.290288e-01,(21:1.734641e-02,22:1.754547e-02):3.725213e-02):1.460103e-01,(((((50:1.704370e-01,((47:4.500724e-03,(48:3.502416e-02,49:3.279046e-02):4.839313e-02):1.258793e-02,(46:7.740144e-03,((43:3.626748e-03,45:7.740802e-03):1.384166e-02,44:1.334579e-03):6.926754e-02):5.949533e-02):7.289040e-02):1.441739e-02,(42:1.737243e-02,41:3.515291e-02):8.057047e-02):5.287433e-02,40:7.858425e-03):2.762121e-01,(31:1.334198e-02,30:3.182200e-03):3.928076e-02):7.206141e-02,(((((25:6.729870e-03,23:2.151240e-02):2.636107e-02,24:6.184423e-03):1.667506e-01,((((36:2.082587e-02,37:6.550582e-03):1.345614e-02,(38:2.035626e-02,39:1.680686e-03):5.347066e-02):6.511547e-02,(34:2.800158e-02,35:3.188119e-02):6.079223e-03):1.639925e-01,33:4.981390e-02):5.604634e-02):4.726085e-02,32:6.905185e-02):3.336084e-02,((27:9.173500e-02,28:6.468706e-02):2.098685e-02,(29:8.219996e-02,26:4.380393e-02):2.364497e-03):1.618122e-01):4.750406e-02):2.377879e-01):1.129812e-01,1:1.268705e-01);
   tree gen.322000 = [&U] ((2:4.365609e-03,3:3.070419e-02):6.211239e-02,(((((19:1.717360e-02,(17:1.616609e-02,(18:1.063799e-02,((((4:7.027211e-03,7:6.746355e-03):8.126381e-05,(6:8.469768e-03,(5:2.117230e-02,8:1.235568e-02):3.124848e-02):9.885883e-03):4.182426e-02,9:2.982734e-03):4.697169e-02,10:1.333385e-03):3.428869e-02):6.070357e-03):3.771643e-02):2.031821e-02,(20:7.704507e-03,16:6.623795e-03):4.132829e-03):6.631455e-02,((15:1.030525e-02,14:6.216387e-03):5.176111e-02,(13:2.767559e-02,(12:1.172314e-02,11:1.800602e-02):2.419824e-02):3.329072e-02):5.289937e-02):4.954640e-02,(22:2.013002e-03,21:1.274431e-02):2.355545e-02):6.660533e-02,((31:4.839271e-03,30:1.199931e-02):1.190411e-02,(((((((39:4.628219e-03,38:1.711873e-02):1.731225e-02,(37:4.014391e-03,36:4.730155e-03):2.111678e-03):5.170997e-02,(34:2.720474e-02,35:1.465281e-02):1.404763e-02):4.831938e-02,33:4.589825e-03):5.134312e-02,(23:2.053893e-02,(25:1.697551e-03,24:2.282005e-02):5.685795e-03):9.016771e-02):1.033074e-01,32:6.563459e-04):4.929534e-02,((((41:8.480419e-03,42:9.395166e-03):2.095252e-02,((((49:3.645065e-02,48:4.292502e-02):1.274201e-02,47:4.489263e-03):2.087951e-02,50:1.926932e-01):1.560058e-02,(((45:9.684203e-06,43:1.683558e-03):2.529260e-02,44:9.129727e-03):4.159838e-02,46:1.855867e-02):4.307061e-03):7.315088e-02):6.480021e-03,40:1.554314e-02):1.172658e-01,(((29:8.698299e-02,28:4.045326e-02):3.508701e-02,26:5.454093e-04):2.659733e-02,27:6.985673e-02):2.374850e-01):9.582525e-03):1.196666e-01):1.102151e-01):6.432350e-02,1:1.326920e-01);
   tree gen.324000 = [&U] (3:4.642736e-02,(2:5.692032e-03,(((21:1.142063e-02,22:2.243621e-03):5.881022e-03,((((17:1.013782e-02,(((((((4:2.499331e-03,7:8.541980e-03):5.509200e-03,6:3.658921e-02):8.640304e-04,9:6.018496e-02):1.426046e-02,5:1.016777e-03):1.309133e-02,8:2.440749e-02):5.240262e-02,10:4.342146e-03):2.606988e-02,18:1.450334e-03):4.110390e-03):1.611998e-02,19:1.261641e-02):2.549835e-02,(16:3.166034e-02,20:1.456787e-02):1.398124e-02):7.208936e-02,(((11:3.217888e-02,12:3.449943e-02):4.397567e-03,13:1.163825e-02):4.686835e-02,(14:2.190149e-03,15:8.377343e-03):5.416919e-02):1.020729e-01):1.076547e-01):6.222117e-02,((30:2.697913e-02,31:2.898902e-02):1.048275e-01,((32:4.225324e-03,((29:2.103181e-02,((27:6.760396e-02,28:8.416937e-02):1.749853e-02,26:2.958456e-02):4.550660e-02):1.602027e-01,((23:1.612106e-02,(25:3.981986e-03,24:1.026974e-02):4.299286e-02):1.247973e-01,(((35:3.213594e-02,34:6.480702e-03):9.650396e-03,((36:7.485933e-03,(38:5.309002e-03,39:9.259511e-03):3.786947e-02):1.614928e-02,37:2.862394e-03):1.045977e-01):6.574707e-02,33:4.282571e-02):3.106326e-02):7.522933e-02):2.478395e-02):2.536051e-02,((42:1.429525e-02,((50:1.572047e-01,((44:1.617190e-02,(43:3.307472e-03,45:4.646550e-03):4.482522e-04):1.331358e-02,(((48:3.301576e-02,49:2.311139e-02):1.525679e-02,47:2.809353e-02):4.562225e-02,46:2.126071e-02):5.064008e-02):1.478899e-02):6.603103e-02,41:1.113665e-02):9.654715e-03):6.092534e-02,40:7.449480e-03):1.882122e-01):7.922274e-02):9.714591e-02):9.341657e-02):1.680727e-02,1:1.958486e-01);
   tree gen.326000 = [&U] ((2:4.425619e-03,(((((24:2.407996e-02,(23:5.443153e-02,25:9.242500e-04):1.261598e-02):2.164513e-01,(33:2.278205e-02,((((37:2.636880e-03,(39:5.480415e-05,38:1.017976e-02):3.791762e-02):1.430759e-02,36:3.632960e-02):1.036524e-01,35:1.589127e-02):4.091508e-03,34:1.957083e-02):6.685222e-02):4.136728e-02):1.034050e-01,32:3.249720e-02):1.823510e-01,(((((41:4.526075e-03,42:4.597907e-02):1.021442e-02,(((48:4.812259e-02,49:3.644862e-02):6.373131e-02,47:5.758195e-03):2.593204e-02,((((45:1.972492e-03,43:3.065647e-03):8.528008e-03,44:6.659082e-03):5.797840e-02,46:1.036659e-02):6.134226e-03,50:1.568732e-01):2.344681e-02):5.690668e-02):8.185237e-03,40:3.432085e-02):1.752385e-01,(31:3.600577e-03,30:2.679933e-02):1.573647e-01):3.381782e-02,((29:3.698413e-02,(28:8.954224e-02,26:1.128186e-02):3.234539e-02):7.053849e-03,27:7.375746e-02):1.850326e-01):2.185432e-02):7.979711e-02,((((20:3.212451e-02,16:3.154205e-02):1.424797e-02,(19:6.901873e-03,(17:4.419624e-02,(((((5:3.157600e-03,(4:2.708578e-03,(6:3.579582e-03,7:6.576703e-03):1.142204e-02):1.257339e-02):2.204723e-02,8:9.625022e-03):3.825040e-02,9:2.098570e-02):1.741357e-02,10:2.805139e-02):5.572996e-02,18:3.376743e-03):1.661835e-02):3.588876e-02):2.850319e-02):9.778320e-02,((15:6.815527e-03,14:3.565266e-03):6.668197e-02,((12:3.637402e-02,11:3.012091e-02):3.024929e-02,13:2.646939e-02):1.393521e-01):1.258018e-01):8.118259e-02,(21:1.860047e-02,22:1.576504e-02):4.908976e-02):8.655049e-02):8.580658e-02):2.202950e-02,3:4.883992e-03,1:2.382010e-01);
   tree gen.328000 = [&U] ((2:4.232866e-02,3:1.282013e-02):1.652887e-01,(((22:3.375493e-03,21:3.384504e-02):4.971686e-02,(((16:2.079890e-02,20:1.000756e-02):6.134880e-03,(19:1.850718e-02,((((((5:2.132587e-02,(6:2.634169e-03,(4:9.339352e-03,7:4.464261e-03):9.051996e-03):8.881933e-02):1.871742e-02,8:2.623191e-02):3.184354e-02,9:3.663461e-02):5.953387e-02,10:3.230922e-02):6.503580e-02,18:8.569902e-04):1.008874e-02,17:3.481286e-02):5.049919e-02):5.849965e-02):1.298905e-01,(((11:2.074799e-02,12:9.071498e-03):2.372087e-02,13:2.226019e-02):1.223362e-01,(14:1.623800e-03,15:5.561534e-03):1.063579e-01):1.688153e-01):3.936287e-02):1.403164e-01,((30:1.348655e-04,31:5.295708e-02):9.851822e-02,(((((46:2.062643e-02,((43:6.692055e-03,(44:3.963179e-02,45:3.277567e-03):4.707270e-04):5.304019e-02,(((48:4.546039e-02,49:1.917123e-02):4.960892e-03,50:2.283338e-01):5.638233e-02,47:4.841464e-03):4.968954e-02):1.081129e-02):6.564378e-02,41:1.073174e-02):1.060353e-02,42:3.748201e-02):3.677889e-02,40:1.175713e-02):2.029751e-01,((29:6.348272e-02,((28:4.360207e-02,27:7.268729e-02):3.326996e-02,26:2.887785e-03):2.667279e-02):1.689411e-01,(32:3.207940e-02,((((35:4.943983e-02,34:2.214351e-03):4.145429e-02,((38:8.794134e-03,39:1.827446e-02):3.123180e-02,(37:1.472770e-02,36:1.687648e-02):1.211294e-02):1.188418e-01):1.819154e-01,33:1.259086e-02):1.464325e-01,(23:1.758932e-02,(25:3.836069e-03,24:2.757901e-02):3.107607e-02):2.189891e-01):6.141596e-02):4.753575e-02):8.638457e-02):8.924639e-03):1.761463e-01):5.014407e-02,1:2.263187e-01);
   tree gen.330000 = [&U] ((2:7.638360e-03,3:5.820732e-02):4.703162e-02,((((50:1.431215e-01,(40:3.593721e-02,((42:3.497388e-02,41:1.500777e-02):1.832330e-02,((44:5.237461e-02,(45:1.512184e-02,43:1.041038e-03):2.618507e-02):5.631406e-02,(((48:3.696123e-02,49:1.344627e-02):2.788234e-02,47:3.930027e-02):1.139906e-02,46:5.223048e-02):2.786320e-03):6.575875e-02):3.268806e-02):4.983452e-02):3.500709e-01,(31:2.358247e-02,30:9.232694e-03):5.349943e-02):9.740671e-02,((((29:8.762908e-02,28:6.947165e-02):3.138258e-02,26:6.288460e-03):8.074501e-02,27:1.527675e-01):1.027662e-01,(((33:1.582735e-02,((34:2.849794e-02,35:3.435847e-03):2.026335e-02,(37:1.587940e-02,(36:2.052453e-02,(38:6.796537e-02,39:4.979423e-03):7.173702e-02):4.402390e-02):1.140988e-01):1.015582e-01):3.413332e-04,(23:1.063902e-02,(24:2.646385e-02,25:1.560175e-02):4.635289e-02):2.548828e-01):2.511335e-01,32:1.511693e-02):2.399452e-01):2.786711e-01):2.384800e-01,((21:9.448332e-03,22:2.159791e-02):5.347423e-02,((15:8.700736e-03,14:3.200059e-03):2.558562e-02,((13:2.692268e-02,(11:3.523176e-02,12:8.443982e-03):2.140748e-02):4.932620e-02,((((17:1.649255e-02,18:6.900324e-03):6.975035e-02,(16:7.951188e-03,(20:3.180694e-03,19:4.986647e-02):2.215452e-02):1.241546e-01):1.938290e-02,10:4.002223e-02):1.137822e-02,(8:1.044855e-02,(5:1.048059e-02,(4:5.285381e-03,(6:7.601666e-03,(7:1.076446e-02,9:5.169314e-02):6.949197e-03):3.285197e-02):2.067212e-02):2.313908e-02):5.881937e-02):1.556816e-01):5.864648e-02):1.063369e-01):7.160750e-02):2.096894e-01,1:2.124779e-01);
   tree gen.332000 = [&U] ((2:1.199702e-02,3:2.650595e-02):4.197202e-02,((((17:2.748387e-03,((((20:1.006311e-02,16:1.411954e-02):3.090244e-02,19:1.534507e-02):3.936371e-02,(10:4.291743e-04,(((((6:3.024032e-02,7:1.309631e-02):9.957467e-03,9:5.565125e-02):6.164138e-03,5:1.552087e-02):2.838014e-03,4:1.302184e-02):2.512870e-02,8:4.080824e-02):1.010437e-02):3.152665e-02):6.821407e-03,18:1.251359e-02):2.712764e-02):1.164668e-01,((13:3.240999e-02,(12:6.619953e-03,11:2.088053e-02):1.187594e-02):3.865390e-02,(15:7.122946e-03,14:1.429142e-02):8.711474e-02):1.346055e-01):3.121460e-02,(21:1.756338e-02,22:1.259664e-02):3.897048e-02):5.203702e-02,(((((24:6.872608e-03,25:9.325244e-04):5.640664e-02,23:1.658743e-02):1.464318e-01,(33:3.024915e-02,(34:4.045923e-02,(((38:4.672629e-03,39:1.064525e-02):2.875626e-02,(36:6.210862e-04,37:1.770823e-02):1.023219e-02):1.234917e-01,35:1.171620e-02):1.033542e-02):1.466336e-01):9.070097e-02):7.386396e-03,32:7.697052e-03):1.699833e-01,((31:7.886843e-04,30:1.762743e-02):1.212115e-01,((29:5.771607e-02,((28:8.475481e-02,27:6.358104e-02):3.456202e-02,26:1.493325e-02):3.396076e-02):1.023784e-01,((40:1.967581e-02,((((48:1.917513e-02,49:1.363327e-02):2.614231e-02,47:1.344942e-02):7.059602e-02,(46:3.664279e-02,((44:1.012233e-02,43:4.707502e-03):2.188582e-02,45:5.623480e-03):4.047242e-02):1.360041e-02):4.077949e-02,(41:1.019408e-02,42:1.490757e-02):3.976424e-02):1.695501e-02):7.994663e-02,50:3.240143e-02):7.916694e-02):1.110735e-02):7.802000e-02):1.019975e-01):7.739815e-02,1:1.363022e-01);
   tree gen.334000 = [&U] ((2:1.632960e-02,(((22:1.680095e-02,21:6.253729e-03):1.042684e-01,((((20:2.148459e-02,16:1.456326e-02):2.557796e-02,19:1.776535e-02):2.251170e-02,(17:4.695236e-02,((((((4:6.948415e-03,7:1.505500e-03):9.037550e-03,9:3.119977e-02):1.945848e-02,6:1.284615e-02):4.445991e-02,(5:1.781297e-03,8:2.222772e-02):3.856958e-03):3.671192e-02,10:1.897962e-02):6.399824e-02,18:2.830903e-02):2.124904e-02):2.100043e-02):6.121599e-02,((15:3.684829e-03,14:2.273751e-03):1.193810e-01,((12:6.864136e-03,11:2.212690e-02):7.615368e-02,13:7.131457e-03):9.563267e-02):1.214492e-01):1.111608e-02):2.798820e-02,(((31:8.527149e-03,30:7.866296e-03):5.464697e-02,(((((36:1.651151e-02,(37:5.158042e-03,(39:1.086677e-02,38:5.827343e-02):4.724415e-02):4.517436e-02):1.375896e-01,(35:1.497804e-02,34:2.475486e-02):2.422300e-02):1.027451e-01,33:2.566743e-02):1.260020e-01,32:1.558598e-02):4.460257e-02,(((24:1.458267e-02,25:2.564964e-03):2.408687e-03,23:4.346843e-02):1.625609e-01,(((27:5.948617e-02,28:1.035593e-01):2.306832e-02,26:1.322289e-02):3.333343e-02,29:4.610195e-02):1.641769e-01):4.865545e-02):1.253558e-01):4.130271e-03,(40:5.973252e-02,((42:3.699080e-02,41:8.598128e-03):1.377223e-02,((46:5.383091e-02,((45:7.213914e-03,44:2.567319e-02):1.180733e-02,43:2.214987e-04):5.533206e-02):9.358083e-03,((50:1.638629e-01,47:4.459838e-03):6.179058e-03,(49:3.873196e-02,48:3.221364e-02):4.497570e-02):2.875222e-02):5.062318e-02):3.739682e-02):1.317846e-01):2.102597e-01):1.417973e-01):2.651029e-02,3:1.667295e-02,1:2.238876e-01);
   tree gen.336000 = [&U] ((2:6.014365e-03,3:5.904210e-02):7.177795e-03,((((27:9.104199e-02,(29:1.237110e-01,26:4.354061e-03):9.963515e-03):7.667741e-03,28:1.893316e-01):2.608769e-01,(((40:3.286956e-02,((41:7.783626e-03,42:2.714944e-02):4.559052e-02,((43:1.361077e-02,(44:7.501139e-03,45:1.235194e-03):4.272288e-03):1.131291e-01,((((50:2.607392e-01,48:6.302054e-02):2.625794e-02,47:5.009984e-03):4.644432e-03,49:4.820140e-02):5.273590e-02,46:2.792538e-02):1.161988e-02):4.253015e-02):7.013698e-02):1.977865e-01,(31:1.995159e-02,30:2.604422e-02):1.730519e-01):8.373663e-02,(32:2.324367e-02,((33:4.698276e-02,((35:3.154095e-02,34:7.492078e-02):4.541480e-02,((36:6.965310e-03,(38:3.672158e-02,39:5.342624e-03):5.786533e-02):3.810224e-02,37:6.836026e-03):1.027381e-01):1.459232e-01):8.269034e-02,(23:7.247985e-02,(24:3.556943e-02,25:3.126836e-02):6.752234e-02):2.674486e-01):1.374065e-01):1.121235e-01):3.696390e-02):7.106351e-02,((21:1.675238e-03,22:1.111384e-02):2.104290e-02,(((((17:4.897956e-03,((((5:4.139877e-03,(((7:6.479623e-03,6:3.665694e-02):1.792585e-03,4:8.036363e-03):2.179919e-03,9:1.223811e-01):1.922619e-02):4.850937e-02,8:3.190720e-02):5.081259e-02,10:2.426225e-02):4.381185e-02,18:6.093279e-03):1.555349e-02):6.580933e-02,19:1.854441e-02):2.574187e-02,20:1.629755e-02):1.624300e-02,16:2.966366e-02):5.517217e-02,((13:3.444323e-02,(12:7.250710e-03,11:1.184369e-02):2.688930e-02):1.598984e-01,(15:1.603355e-02,14:1.325257e-02):1.689459e-01):1.357163e-01):8.994034e-02):1.578514e-01):2.342663e-01,1:3.201601e-01);
   tree gen.338000 = [&U] ((2:1.111579e-02,3:2.270502e-02):8.492979e-02,(((22:2.988675e-02,21:1.295604e-02):1.211992e-01,((((18:7.879825e-03,(17:2.113318e-02,((20:1.076456e-02,16:2.643343e-02):3.305768e-02,19:5.420182e-03):1.064143e-02):4.148196e-03):3.303155e-02,(10:1.291329e-03,(((5:5.849769e-03,(4:1.152625e-02,(7:7.311290e-03,6:3.772510e-03):2.361284e-02):3.515860e-03):1.475651e-02,8:9.664773e-03):6.244551e-02,9:2.527155e-03):3.644280e-02):5.643408e-02):9.343205e-02,(15:1.160430e-03,14:1.582489e-02):4.475816e-02):4.966637e-02,((12:1.869703e-02,11:1.284082e-02):8.354506e-03,13:2.086993e-02):6.632125e-02):1.293228e-01):1.267562e-01,(((((((((39:1.050159e-02,38:5.224109e-03):2.828741e-02,36:6.314747e-03):3.344762e-02,37:2.381975e-02):1.110843e-01,(35:1.273195e-02,34:1.007809e-02):3.975335e-03):5.596255e-02,((24:2.879089e-02,25:1.053114e-03):3.337790e-02,23:1.303397e-02):1.815176e-01):1.205000e-02,33:1.501489e-02):1.349634e-01,32:4.867253e-02):8.972847e-02,(((28:1.760512e-02,29:1.362380e-01):1.535164e-02,26:2.987029e-02):4.811222e-02,27:4.042176e-02):1.774919e-01):1.248278e-03,((40:1.075603e-02,((41:2.632718e-02,42:3.194829e-02):2.534788e-02,((46:2.004657e-02,(47:2.847470e-02,((50:1.746349e-01,49:2.585322e-02):9.542971e-03,48:4.012207e-02):2.392008e-02):6.163888e-02):1.594900e-02,((43:1.801073e-02,45:2.365513e-03):7.895482e-03,44:5.961017e-03):1.156421e-01):1.272805e-01):6.275300e-02):2.153833e-01,(31:2.984263e-02,30:1.390398e-02):1.612241e-01):1.325348e-02):7.622584e-02):1.378809e-01,1:1.123163e-01);
   tree gen.340000 = [&U] ((3:1.747912e-02,2:3.443453e-02):3.973596e-02,(((22:1.749925e-02,21:8.169394e-03):6.342194e-02,((19:5.566518e-02,(((((9:1.214939e-02,(((4:2.069976e-02,(5:1.242253e-02,8:1.154725e-02):2.656292e-02):2.753101e-02,6:3.546902e-03):4.621049e-03,7:1.071370e-03):1.421415e-02):1.182367e-02,10:1.023099e-02):1.020981e-01,(18:3.183155e-02,17:4.663135e-02):9.950619e-03):3.075374e-02,16:1.151768e-02):2.791705e-02,20:4.326221e-03):9.811142e-03):6.009603e-02,(((11:4.401365e-02,12:1.069451e-02):5.349540e-03,13:5.001665e-02):9.463765e-02,(14:5.966435e-03,15:6.684871e-03):6.672086e-02):8.329382e-02):2.830810e-02):1.416057e-01,((30:6.267129e-03,31:1.332671e-02):1.054658e-01,((32:2.507627e-02,((25:3.600163e-03,(23:1.631349e-01,24:1.036523e-02):2.089715e-04):2.284507e-01,(33:2.810663e-02,((((38:1.503478e-03,39:1.899778e-02):1.412427e-02,(36:1.529064e-02,37:1.375072e-02):3.866863e-02):1.760816e-01,34:1.053290e-02):7.071621e-03,35:1.604619e-02):1.591561e-01):2.211241e-02):1.542923e-01):1.207228e-01,((26:8.754431e-03,(29:7.280252e-02,(28:4.408060e-02,27:5.558929e-02):2.530018e-02):4.799517e-03):1.798957e-01,(((42:4.758856e-02,41:2.719083e-02):3.176087e-02,((((50:1.113894e-01,(49:9.764242e-03,48:3.349322e-02):3.936962e-02):2.924659e-02,47:5.022320e-03):2.806695e-02,(44:1.309866e-02,(43:7.101306e-03,45:2.977430e-04):1.641625e-03):5.439572e-02):1.473151e-02,46:4.743581e-02):1.109957e-02):5.683627e-02,40:5.091713e-03):1.609384e-01):9.898435e-03):2.516824e-02):7.343885e-02):3.031045e-02,1:1.325850e-01);
   tree gen.342000 = [&U] ((((((((46:2.578951e-02,(((50:2.067113e-01,49:7.866144e-03):3.546036e-02,48:3.512901e-02):1.867465e-02,47:4.939362e-03):5.479108e-02):2.703936e-02,(45:1.068756e-02,(43:1.369326e-03,44:1.725351e-02):2.283725e-02):2.706053e-02):8.267080e-02,(41:3.446300e-02,42:6.434468e-02):1.883873e-02):3.370629e-02,40:1.863154e-03):2.386936e-01,((((29:8.395811e-02,28:9.382198e-02):3.472973e-03,26:1.783530e-03):5.829532e-02,27:4.695760e-02):9.531655e-02,(32:6.091137e-02,((((((38:4.822687e-03,39:1.886723e-02):2.795559e-02,36:5.916076e-03):1.671223e-02,37:1.099516e-02):2.289898e-01,(34:2.154177e-02,35:2.405218e-03):5.676888e-02):1.507314e-01,33:7.912708e-02):2.152717e-02,(23:3.337489e-02,(24:1.620602e-02,25:9.277052e-03):6.246669e-02):1.326672e-01):1.138914e-01):1.069568e-01):2.742888e-02):2.235270e-01,(31:2.288764e-02,30:2.477576e-02):4.479981e-02):1.646430e-01,(22:1.589211e-02,(21:3.161703e-02,((((17:5.817966e-02,(18:2.144044e-04,(((8:2.500181e-02,(((4:4.949363e-03,7:1.105137e-03):1.785689e-02,6:8.694779e-03):1.833711e-02,5:1.188768e-02):8.368461e-03):3.049344e-02,9:2.898977e-02):2.713320e-02,10:1.432685e-03):8.491502e-02):2.028216e-02):9.899361e-03,19:1.254254e-02):2.639878e-02,(20:4.331598e-03,16:5.014830e-02):3.198875e-02):1.457450e-01,(((12:4.249800e-03,11:4.585104e-02):1.871448e-02,13:3.987573e-02):9.212813e-02,(15:2.004836e-03,14:1.188994e-03):1.307580e-01):6.894827e-02):6.093713e-02):1.689140e-02):1.682858e-01):1.008278e-01,(2:7.162339e-03,3:2.735495e-02):4.388860e-02,1:1.481051e-01);
   tree gen.344000 = [&U] ((3:4.284031e-02,2:2.563096e-02):3.097491e-02,(((31:2.525272e-02,30:2.354159e-02):1.003722e-01,(((33:2.953033e-02,((35:5.579047e-03,(34:2.217065e-02,((36:2.157868e-02,37:1.141808e-02):2.322637e-02,(38:6.986807e-03,39:1.510088e-03):2.327696e-02):1.256657e-01):1.164127e-03):8.823988e-02,(23:2.674588e-02,(25:1.212130e-02,24:3.169909e-02):3.260845e-02):2.121109e-01):5.504861e-02):1.511299e-01,32:6.835098e-02):6.501465e-02,((50:6.990694e-02,((40:8.146665e-02,(42:2.529431e-02,41:1.746738e-02):4.174144e-02):6.725604e-02,(46:4.221059e-02,(((43:1.483237e-03,44:1.212176e-02):1.152529e-02,45:5.933216e-03):6.131145e-02,(47:2.773268e-02,(49:5.806692e-02,48:8.670367e-02):3.325612e-02):3.875885e-02):6.526081e-03):1.343818e-01):1.624091e-01):1.971866e-01,(29:7.019135e-02,(26:4.333044e-02,(27:8.414779e-02,28:7.376122e-02):1.395889e-02):8.552629e-02):1.189651e-01):6.513833e-02):1.443255e-01):7.816430e-02,((21:6.281526e-02,22:2.943916e-02):2.625900e-02,((16:5.850368e-02,((((18:3.309080e-02,((9:7.100864e-03,(7:1.757859e-03,((6:6.456336e-03,(5:2.647247e-03,8:7.565617e-02):2.680197e-02):8.692498e-03,4:2.920482e-02):3.890375e-03):4.051667e-02):5.895612e-02,10:1.049695e-02):1.071704e-01):1.679877e-02,17:3.544717e-02):4.297757e-02,19:4.812439e-02):4.820205e-02,20:2.211329e-02):7.565462e-03):1.170353e-01,(((12:1.648717e-02,11:1.979559e-02):7.322532e-04,13:3.626877e-02):1.484166e-01,(15:8.979367e-03,14:3.760282e-02):8.662792e-02):8.649638e-02):5.497039e-02):1.698290e-01):2.271646e-01,1:2.951977e-01);
   tree gen.346000 = [&U] ((((((41:1.805323e-02,42:3.671459e-02):2.881471e-02,((((48:1.972759e-02,49:3.614002e-02):2.322017e-02,47:4.045038e-03):3.951112e-02,(((45:1.040628e-02,43:7.578941e-03):1.892672e-02,44:6.564575e-03):9.559233e-02,46:6.707396e-03):5.929101e-02):3.659291e-02,50:1.990691e-01):5.533971e-02):4.101751e-02,40:5.773885e-02):2.035222e-01,(((((23:1.474095e-03,(24:1.859334e-02,25:5.091282e-04):5.181228e-02):1.777729e-01,(((35:6.359487e-03,34:2.251839e-02):2.543903e-02,((36:6.552138e-03,(38:2.732166e-02,39:2.429996e-02):2.632251e-02):6.104968e-03,37:1.084625e-02):1.184735e-01):9.295791e-02,33:5.280144e-02):4.423578e-02):1.176246e-01,32:1.080660e-02):8.758462e-02,((26:2.460973e-04,(27:1.109108e-01,28:1.148599e-01):1.759332e-02):1.430644e-03,29:7.923339e-02):1.661462e-01):4.228966e-02,(31:2.096063e-02,30:4.989677e-02):1.687703e-01):1.700517e-02):1.108696e-01,((21:3.971582e-03,((((17:2.132752e-02,(18:5.498139e-03,((((4:3.307750e-04,7:5.377798e-02):2.088333e-02,((5:2.003316e-03,6:2.887274e-02):5.627119e-04,8:4.145723e-02):2.349533e-02):4.020784e-02,9:1.535848e-02):3.810843e-02,10:1.881935e-03):7.918717e-02):1.752635e-02):3.698827e-02,19:9.785278e-03):2.377094e-02,(20:1.436353e-02,16:3.156709e-02):2.753997e-02):1.499443e-01,(((12:7.623274e-03,11:4.980780e-02):1.934923e-02,13:6.114718e-03):1.163487e-01,(15:1.689799e-03,14:1.101624e-02):1.105746e-01):4.037222e-02):7.947900e-02):4.174379e-02,22:3.906784e-02):1.040884e-01):1.522629e-01,(2:4.000822e-03,3:3.183386e-02):4.025941e-02,1:1.691981e-01);
   tree gen.348000 = [&U] ((((((42:1.519688e-02,41:2.032704e-03):1.197995e-02,((46:4.518864e-02,((44:2.763646e-02,43:5.324356e-03):1.143523e-02,45:6.258771e-03):7.532993e-02):2.133167e-03,(47:6.218405e-04,(48:7.532263e-02,(49:1.988608e-02,50:1.836279e-01):5.420257e-03):1.708594e-02):2.232198e-02):1.305965e-01):5.204104e-02,40:2.522253e-03):2.337637e-01,(((31:4.131466e-02,((24:3.926675e-02,(25:3.602505e-03,23:5.849829e-02):2.698053e-02):2.973233e-01,30:2.592874e-03):2.562623e-03):1.016433e-01,((33:3.040411e-02,(34:3.133013e-03,(35:2.101935e-03,((36:3.027589e-02,37:1.950962e-02):3.014468e-02,(38:2.371972e-03,39:1.112415e-02):3.821131e-02):6.964780e-02):1.763572e-02):1.094187e-01):1.647479e-01,32:2.658231e-02):4.379995e-02):1.459665e-02,((26:2.366263e-02,(27:1.047649e-01,28:6.724160e-02):6.530267e-02):2.751037e-02,29:8.953742e-02):2.017275e-01):1.740974e-02):2.211871e-01,(((((16:3.774001e-02,20:5.143956e-03):1.651548e-03,((17:3.763209e-02,(18:2.517308e-04,((9:2.564253e-02,(8:3.684235e-02,(5:8.171300e-03,((7:3.257697e-02,6:1.315811e-02):3.341755e-02,4:1.773592e-02):7.404987e-03):4.615697e-02):3.404437e-02):4.418183e-02,10:6.127599e-03):6.141438e-02):5.944810e-03):4.939804e-02,19:1.169721e-02):7.498468e-02):7.101645e-02,(((12:6.896551e-02,11:1.180041e-02):1.515113e-02,13:2.688734e-02):7.339204e-02,(15:1.512643e-02,14:1.993781e-02):4.066413e-02):1.764841e-01):6.648362e-02,22:6.649392e-03):1.039818e-02,21:4.799363e-03):1.017714e-01):1.054204e-01,(2:8.092473e-03,3:1.072247e-01):7.595973e-02,1:2.821631e-01);
   tree gen.350000 = [&U] ((3:6.017117e-02,2:7.785543e-03):3.593975e-02,(((21:8.223945e-03,22:6.653384e-03):4.418422e-02,(((16:1.290421e-02,20:1.469039e-02):4.469136e-03,((((9:1.981614e-02,((5:1.107214e-02,(4:1.404952e-02,(7:1.920217e-04,6:6.181724e-03):4.213144e-03):3.211333e-02):1.559140e-02,8:1.942177e-03):2.157229e-02):8.663482e-02,10:2.918072e-03):6.618347e-02,(18:1.642984e-03,17:6.666612e-02):8.738452e-03):5.603222e-02,19:6.692077e-03):5.177415e-02):8.845770e-02,((14:1.397475e-02,15:8.129569e-04):8.089196e-02,(13:5.460771e-02,(12:2.470669e-02,11:2.885712e-02):1.294240e-02):1.432934e-01):5.718611e-02):7.577267e-02):1.653859e-01,((30:1.180075e-02,31:3.529447e-02):9.332575e-02,((((((((36:4.202145e-03,(38:1.204809e-02,39:5.823837e-03):9.103970e-03):1.656647e-02,37:2.808138e-02):1.112021e-01,(35:1.408576e-02,34:7.207831e-03):2.195861e-02):1.417206e-01,33:2.291760e-03):2.200245e-01,((24:2.142375e-02,25:1.566427e-02):3.455306e-02,23:1.691995e-02):1.787699e-01):7.856752e-03,32:4.095336e-02):9.320581e-02,(((29:5.873707e-02,26:2.057695e-02):4.108613e-03,28:9.863830e-02):6.611473e-02,27:8.711947e-02):1.183307e-01):1.334834e-02,(((41:1.580151e-02,42:7.106831e-02):2.811425e-02,(((47:1.776494e-02,50:1.067488e-01):2.392748e-02,(48:3.114117e-02,49:1.043135e-02):4.100364e-02):2.455262e-02,((44:4.529792e-03,(43:2.156190e-02,45:1.209924e-02):3.265410e-02):7.391025e-02,46:2.777966e-02):1.076145e-02):9.948048e-02):3.560771e-02,40:5.407728e-03):2.297316e-01):8.050913e-02):1.541081e-01):1.001983e-01,1:2.726709e-01);
   tree gen.352000 = [&U] (((((27:3.713765e-02,((26:2.095574e-02,29:8.568975e-02):4.323111e-03,28:5.777902e-02):4.289548e-02):1.136706e-01,(50:3.934200e-03,((47:9.903667e-03,(((44:4.901727e-02,43:3.479417e-03):1.907723e-03,45:5.164091e-03):5.712497e-02,((40:8.777426e-02,(42:3.980008e-02,41:6.261415e-03):7.289918e-03):4.643995e-02,46:4.802305e-02):1.004524e-02):2.467914e-02):1.863607e-02,(48:2.587101e-02,49:3.733263e-02):7.661782e-03):1.765651e-01):8.494986e-02):8.652169e-02,(((((34:3.118100e-02,(35:1.765860e-03,((38:1.388021e-02,39:2.875909e-03):1.721217e-02,(36:6.336147e-03,37:9.137489e-03):3.419539e-02):1.092210e-01):5.452105e-03):1.211727e-01,33:3.655760e-02):1.097986e-01,(23:1.015136e-02,(25:2.538156e-03,24:1.788184e-02):2.560358e-02):1.977719e-01):6.062768e-02,32:3.317708e-04):9.752584e-02,(31:1.595503e-02,30:1.328350e-02):1.127983e-01):7.307990e-02):9.612189e-02,((21:1.670305e-02,22:5.812655e-03):3.506741e-02,((((11:2.928657e-02,12:1.043933e-02):2.513624e-02,13:2.018278e-02):7.223699e-02,(15:1.054139e-02,14:1.689410e-03):2.392400e-02):6.120682e-02,(20:1.712199e-02,((19:3.727355e-02,((18:1.868138e-02,17:5.568424e-02):1.043043e-02,((((4:4.118080e-03,(6:2.926487e-02,(7:1.003670e-02,9:3.386857e-02):1.250230e-02):1.939051e-02):1.199478e-02,5:4.193590e-04):3.527388e-02,8:1.481347e-02):4.759438e-02,10:2.456839e-02):4.075117e-02):8.467001e-02):6.245897e-04,16:4.463795e-02):1.769946e-02):8.798410e-02):2.790987e-02):3.422958e-02):9.269269e-02,(2:3.134352e-02,3:3.923541e-02):5.050897e-02,1:1.542559e-01);
   tree gen.354000 = [&U] (((((((((((((8:9.859654e-04,(5:6.304551e-04,((4:5.237898e-03,7:2.559454e-03):2.457103e-02,6:1.214506e-04):1.489623e-02):3.914242e-02):1.318582e-02,9:3.403069e-02):1.965528e-02,10:9.658056e-03):8.769954e-02,18:1.020560e-03):1.436540e-03,17:3.822765e-02):6.082764e-02,19:2.173530e-02):2.360006e-02,16:2.610514e-02):2.946740e-02,20:3.545558e-03):1.324761e-01,((14:1.323840e-02,15:8.938644e-03):1.001289e-01,(13:6.302766e-03,(11:4.012885e-02,12:8.266456e-03):1.077069e-02):1.095376e-01):1.000438e-01):5.644460e-02,(21:2.292545e-02,22:6.171460e-03):5.211488e-02):8.181833e-02,((30:3.744066e-03,31:2.256830e-02):4.966380e-02,((32:1.635062e-02,((((35:9.410559e-04,((36:1.498707e-02,(38:2.438284e-02,39:8.552666e-03):2.365015e-02):2.006655e-02,37:1.440677e-02):1.748435e-01):3.166779e-02,34:1.197791e-02):9.011618e-02,33:5.292022e-02):4.443832e-02,((24:1.963453e-02,25:3.052468e-02):8.094369e-02,23:1.290658e-03):2.322004e-01):1.234495e-01):9.523478e-02,((40:1.170212e-03,((41:8.510219e-03,42:2.537437e-02):2.945642e-02,((46:6.297697e-02,(((48:4.758913e-02,50:2.506396e-01):8.126522e-03,49:3.524285e-02):6.728170e-03,47:1.647456e-02):2.318944e-02):2.031320e-02,((43:2.180836e-03,45:8.635327e-03):5.626470e-03,44:4.942060e-03):7.970371e-02):1.420488e-01):3.440841e-02):9.042662e-02,(((29:4.706061e-02,26:1.921908e-02):4.048144e-02,28:1.328477e-01):4.901369e-02,27:6.719353e-02):2.245836e-01):4.314363e-02):5.686374e-02):1.905284e-01):1.521471e-01,2:1.756093e-02):1.491190e-02,3:3.800626e-02,1:1.579633e-01);
   tree gen.356000 = [&U] ((((21:1.860632e-03,((((17:4.083107e-02,(18:2.887564e-02,(((8:2.224680e-03,(5:1.421158e-03,(4:8.258033e-03,(7:3.050590e-02,6:5.179822e-03):2.576645e-02):1.750778e-02):5.093462e-02):6.132724e-02,9:5.728885e-02):2.496529e-02,10:9.955319e-03):5.566912e-02):2.591820e-02):4.447239e-02,19:1.561202e-02):2.009223e-02,(16:6.752771e-03,20:4.225871e-02):2.826522e-02):2.148626e-01,((14:1.482221e-02,15:5.158909e-03):7.525420e-02,(13:4.915411e-02,(11:1.598256e-02,12:8.101292e-03):7.742023e-03):6.922527e-02):1.670409e-01):1.362905e-01):3.126091e-02,22:3.971968e-03):7.252957e-02,(((32:1.875515e-02,(((34:3.222336e-02,(35:5.228708e-03,(37:3.765994e-02,((38:9.070448e-03,39:3.345290e-04):3.383598e-02,36:1.091921e-02):9.317868e-03):1.716424e-01):2.306433e-02):5.361405e-02,((24:8.153722e-03,25:1.078114e-02):3.910145e-02,23:4.643488e-02):1.454746e-01):3.571709e-02,33:1.784899e-02):1.371653e-01):1.311637e-01,((40:1.188685e-02,((41:1.926265e-02,42:8.095988e-02):2.275919e-02,((44:1.511461e-03,(43:1.178052e-04,45:1.147763e-02):2.883993e-03):8.841195e-02,(46:2.726734e-02,(50:2.470872e-01,((49:3.958905e-02,48:6.509851e-02):9.853135e-03,47:1.351980e-03):2.475212e-02):1.188665e-02):1.651627e-02):7.809825e-02):5.774308e-02):2.778917e-01,(30:5.191914e-03,31:3.891030e-02):1.193651e-01):1.946365e-02):1.419970e-01,(26:6.016593e-03,((28:1.572559e-02,27:1.255064e-01):2.031573e-02,29:7.571012e-02):2.813829e-02):2.074361e-01):1.089424e-01):5.458296e-02,(2:7.969780e-03,3:2.462632e-02):3.478622e-02,1:2.439006e-01);
   tree gen.358000 = [&U] (((22:7.972054e-03,(((19:8.696570e-03,(17:1.497875e-02,(((((13:8.571889e-03,(11:4.511055e-02,12:2.055751e-02):4.722478e-02):1.585882e-01,(15:1.330368e-04,14:1.314777e-02):1.362889e-01):1.508387e-01,(9:1.220298e-02,((5:9.021682e-03,((7:7.359815e-03,4:4.357455e-03):2.798451e-02,6:2.172578e-02):3.014841e-02):4.930034e-02,8:2.031475e-02):4.302684e-02):1.405965e-03):6.073357e-02,10:1.485995e-03):5.748513e-02,18:6.384422e-03):3.050030e-02):5.086883e-02):2.640238e-02,(20:1.670474e-03,16:7.791100e-03):1.265773e-02):2.619959e-01,21:6.520447e-03):4.099588e-02):1.964064e-01,((((((((35:5.432561e-03,((36:3.756139e-02,37:3.526335e-03):5.193534e-02,(39:1.283897e-02,38:6.304693e-03):3.420074e-02):1.323486e-01):2.448000e-02,34:5.314347e-02):5.700042e-02,33:1.969602e-02):1.553979e-02,(23:3.050285e-02,(24:2.042877e-02,25:7.350047e-03):6.985966e-02):2.894769e-01):7.037970e-02,(((26:3.385208e-02,27:4.648400e-02):5.894779e-03,28:7.888271e-02):3.414610e-02,29:2.812552e-02):4.703846e-01):5.467862e-02,32:2.179658e-02):2.268880e-01,(((41:5.044255e-02,42:4.598507e-02):2.391961e-02,(((43:3.969410e-04,(45:9.678847e-03,44:4.421889e-02):1.124877e-04):6.435109e-02,46:3.908989e-02):1.842545e-02,(47:1.044925e-02,((49:1.188814e-02,50:2.037985e-01):2.351236e-02,48:7.855847e-02):5.559705e-02):2.470636e-02):8.044025e-02):2.516314e-02,40:7.583216e-03):2.792464e-01):3.368884e-02,(30:7.333603e-03,31:2.742817e-02):7.041241e-02):3.124330e-01):1.965237e-03,(3:1.454532e-02,2:1.218351e-02):1.010712e-01,1:1.475794e-01);
   tree gen.360000 = [&U] (((((((((9:5.874678e-03,((8:6.059029e-02,(6:3.119386e-03,(4:4.499993e-03,7:4.625232e-03):7.766533e-03):2.032136e-02):9.754927e-03,5:1.616414e-02):4.640160e-02):7.327999e-02,10:5.883635e-03):6.337237e-02,18:1.079751e-04):2.442148e-02,17:2.814639e-02):1.651080e-02,(19:1.470102e-02,(16:3.307884e-02,20:8.618740e-03):3.780349e-02):4.876546e-02):1.222807e-01,((14:1.564028e-03,15:2.819127e-03):7.212438e-02,((11:5.567814e-02,12:1.692483e-03):2.462715e-02,13:2.385449e-02):4.812249e-02):1.064408e-01):1.912557e-02,(21:3.006776e-03,22:2.628324e-02):3.953567e-02):1.175672e-01,(((32:1.487704e-02,((33:9.786799e-03,((35:5.858834e-03,((38:1.150187e-02,39:5.023988e-03):5.137203e-02,(36:1.443535e-02,37:3.903743e-03):4.705220e-02):7.238393e-02):4.040808e-03,34:3.306745e-02):1.116050e-01):3.039851e-02,((24:5.443635e-02,25:8.006198e-03):1.854681e-02,23:1.000708e-01):1.253493e-01):1.050792e-01):1.342184e-01,((30:2.675013e-03,31:3.236426e-02):1.304846e-01,(40:4.315617e-03,((41:1.309351e-02,42:6.682114e-02):1.217695e-02,((44:2.400939e-02,(43:1.891509e-03,45:2.826555e-03):3.607246e-03):1.684575e-01,((47:2.206233e-02,((49:5.302042e-02,50:2.832494e-01):1.514273e-02,48:3.220635e-02):5.582472e-02):1.214786e-02,46:5.005575e-02):1.541931e-03):8.891297e-02):6.175462e-02):1.818339e-01):1.627944e-03):1.253037e-01,(27:1.339009e-01,((28:9.868010e-02,26:1.022297e-02):2.842913e-02,29:5.103910e-02):4.939560e-02):1.626393e-01):3.811282e-02):1.288803e-01,(3:2.336233e-02,2:3.410112e-02):3.713299e-02,1:1.380435e-01);
   tree gen.362000 = [&U] ((3:4.080501e-02,2:5.025380e-03):8.212256e-02,((((((13:3.353483e-02,11:5.470824e-02):8.356459e-03,12:4.683707e-03):2.192831e-02,(14:2.336073e-02,15:8.848225e-03):1.225776e-01):9.679674e-02,(20:4.147307e-02,((((17:2.778050e-02,((8:5.310671e-03,(((7:4.281515e-04,(9:3.603017e-02,4:1.242857e-02):2.742096e-03):1.336584e-02,6:5.276499e-03):1.649299e-02,5:3.115607e-03):4.418681e-02):3.111465e-02,10:1.006220e-02):6.954158e-02):3.138207e-02,18:2.268266e-02):5.416486e-02,19:2.893461e-02):2.933135e-02,16:2.800595e-02):7.462594e-03):1.445862e-01):2.494378e-02,(21:7.943988e-03,22:1.240057e-02):7.708538e-03):9.517565e-02,((31:2.544290e-02,30:1.313847e-03):6.524604e-02,((((((46:2.986888e-02,(47:3.363249e-02,((50:2.261355e-01,48:5.762668e-02):6.359142e-03,49:8.894550e-02):2.901670e-02):3.912287e-02):5.236945e-03,((44:2.250254e-02,45:1.506047e-02):7.307557e-05,43:2.097263e-04):1.001217e-01):7.579896e-02,(41:9.840055e-03,42:7.959557e-03):3.814742e-03):4.892263e-02,40:4.667125e-02):1.310865e-01,(29:7.060921e-02,((28:1.022060e-01,27:3.616294e-02):1.670717e-02,26:1.050235e-02):4.575538e-02):1.609674e-01):5.677649e-02,((((35:6.624953e-04,(34:1.386794e-02,((37:4.928827e-03,36:9.496345e-03):2.414300e-03,(38:1.720306e-03,39:2.722605e-03):4.745312e-02):1.228253e-01):4.336575e-03):1.798887e-01,33:1.134899e-02):7.523128e-02,(23:4.872825e-03,(24:2.403883e-02,25:7.580199e-04):4.143874e-02):1.796098e-01):5.471487e-02,32:1.363857e-04):3.782467e-02):4.879513e-02):2.381324e-01):6.807370e-02,1:2.145700e-01);
   tree gen.364000 = [&U] (((22:6.264495e-04,(((16:1.525533e-02,(19:3.436852e-02,((18:2.177440e-03,((((((8:2.508435e-02,5:1.271235e-02):1.535581e-02,6:1.733329e-02):8.335827e-03,(7:3.362810e-03,4:5.900985e-02):1.568375e-02):1.581380e-02,9:2.410122e-02):1.794211e-02,(((11:2.316249e-02,12:7.509154e-03):3.356948e-02,13:1.590538e-02):5.225295e-02,(15:2.297853e-03,14:8.500396e-03):6.946968e-02):1.645294e-01):1.465875e-02,10:1.680066e-02):7.943536e-02):3.741113e-02,17:4.125276e-02):3.099163e-02):2.183187e-02):1.177252e-03,20:1.053342e-02):1.626609e-01,21:1.782481e-02):4.504496e-03):1.203018e-01,((30:1.550597e-02,31:9.547087e-03):4.655007e-02,((((41:4.516403e-03,42:2.117796e-02):3.349603e-02,((((48:8.212615e-02,49:5.790577e-02):3.420223e-02,47:1.546306e-02):5.163629e-02,(46:1.400719e-02,(44:1.210385e-02,(45:1.097211e-02,43:5.487444e-03):1.506341e-02):5.506521e-02):1.882424e-02):2.499584e-02,50:1.183631e-01):4.152847e-02):2.077597e-02,40:1.314391e-02):2.196499e-01,((((33:1.076631e-02,((35:2.460383e-02,34:1.027903e-02):3.312397e-02,(36:1.669596e-02,((39:1.743661e-02,38:2.466623e-02):2.195279e-02,37:9.583401e-03):2.465357e-03):1.258657e-01):1.418731e-01):7.895933e-02,((24:1.555429e-02,25:2.526265e-03):3.678302e-02,23:6.609627e-04):1.818549e-01):7.237794e-02,32:1.217246e-02):3.057279e-02,((26:1.017663e-02,(28:1.273851e-01,27:6.672165e-02):3.667980e-02):5.753501e-02,29:8.019728e-03):1.997226e-01):5.484048e-02):1.212023e-02):1.455020e-01):5.052253e-02,(3:4.252390e-02,2:2.524653e-02):4.364901e-02,1:1.740989e-01);
   tree gen.366000 = [&U] ((((((31:1.081727e-02,30:4.891766e-02):1.484884e-01,((32:4.257079e-02,(((35:1.372968e-02,34:1.349182e-02):1.648715e-02,(37:6.306617e-03,(36:1.315307e-02,(39:5.332204e-03,38:1.641511e-02):2.177300e-02):1.779015e-02):1.905680e-01):4.950089e-02,(33:4.818243e-02,((25:1.498734e-02,24:3.491096e-02):2.832480e-02,23:2.388324e-02):3.949551e-01):1.024745e-02):1.708625e-01):6.391069e-02,(29:1.642303e-02,(26:4.613239e-02,(28:9.498852e-02,27:6.294658e-02):2.183554e-02):9.648464e-02):2.623517e-01):4.433271e-03):5.190863e-02,((((42:6.544414e-02,41:1.610371e-02):6.175040e-02,((47:1.527541e-02,(48:6.597864e-02,49:3.563792e-02):2.041492e-02):3.345645e-02,(46:6.347213e-02,(43:5.437712e-03,(45:1.610998e-02,44:4.063535e-02):3.699698e-03):5.763021e-02):1.044999e-02):3.443900e-02):3.569197e-02,50:1.717966e-01):3.752662e-02,40:1.099864e-03):1.897637e-01):1.977528e-01,((21:1.835860e-02,22:4.955946e-03):3.902382e-02,(((((((10:4.577988e-02,(((5:3.100898e-03,(4:1.284226e-02,(7:8.691071e-04,6:3.725272e-02):1.461542e-02):3.615540e-02):2.030495e-02,8:1.104551e-02):1.863542e-02,9:1.449444e-02):2.216200e-02):7.125985e-02,18:2.372660e-02):6.022639e-02,17:2.734293e-02):2.910018e-02,19:4.229462e-03):4.685988e-02,20:1.198394e-02):2.732539e-03,16:3.191657e-02):8.690966e-02,(((11:5.246751e-02,12:4.451699e-02):9.425960e-04,13:1.158835e-02):2.073932e-02,(15:6.610632e-04,14:1.756527e-02):1.038372e-01):1.440653e-01):6.956782e-02):6.707653e-02):1.047514e-01,2:2.028269e-02):1.957386e-02,3:2.734735e-02,1:2.886325e-01);
   tree gen.368000 = [&U] ((3:4.550755e-02,2:7.775204e-03):3.195765e-02,(((21:9.604418e-03,(((13:2.005139e-02,(12:7.772429e-03,11:2.824526e-02):4.290976e-02):2.878197e-02,(14:5.954857e-03,15:1.178881e-02):1.492971e-01):1.087238e-01,(((8:1.130496e-02,(5:8.514276e-04,(6:2.418005e-02,(4:1.587106e-02,(9:5.945846e-02,7:1.741782e-02):1.553234e-02):1.813463e-02):1.236147e-02):2.133095e-02):4.245476e-02,10:7.142842e-03):3.797422e-02,((18:1.292974e-02,(19:3.965359e-03,(20:2.783614e-03,16:4.480074e-02):4.052742e-02):6.562271e-02):1.570577e-02,17:1.335908e-02):4.285545e-02):1.066107e-01):1.814242e-01):3.959501e-02,22:6.019599e-05):1.392442e-01,(((30:7.958806e-03,31:3.886195e-02):1.512221e-01,(((((((50:2.137872e-01,49:1.132623e-02):2.730909e-02,48:3.710716e-02):2.047416e-02,47:1.869907e-02):1.610504e-02,(46:4.844617e-02,((44:2.326152e-02,45:1.021163e-02):5.228104e-03,43:5.941870e-03):7.050594e-02):2.008234e-02):5.181453e-02,(42:4.395537e-02,41:1.854570e-02):1.927647e-02):9.300126e-03,40:3.610215e-02):1.694022e-01,(32:4.977685e-03,((34:7.367697e-03,(35:7.569748e-03,((37:1.838099e-02,36:1.724012e-04):2.674247e-02,(39:1.539711e-02,38:1.257538e-02):2.942861e-02):1.161782e-01):2.242153e-02):1.144906e-01,(33:5.488619e-03,(23:4.930044e-02,(24:6.338318e-03,25:2.018727e-02):3.796323e-02):1.937165e-01):2.414367e-02):1.131859e-01):8.501316e-02):2.312784e-02):7.735921e-02,(27:6.345525e-02,((28:6.246261e-02,29:5.615272e-02):9.252699e-03,26:3.582600e-02):2.057026e-02):7.856523e-02):1.367988e-01):1.164078e-01,1:1.344337e-01);
   tree gen.370000 = [&U] ((((21:5.068969e-02,((19:1.210103e-02,(17:6.116616e-02,(18:4.930421e-03,(((8:2.488831e-02,(5:8.336201e-03,(4:2.044311e-02,((6:3.868144e-02,7:5.332898e-03):1.589907e-03,9:3.692487e-02):1.732222e-02):5.292094e-02):6.246322e-03):3.525362e-02,10:7.820012e-03):1.174015e-02,((13:3.190868e-02,(12:3.823950e-03,11:2.645332e-02):1.883721e-02):9.782853e-02,(15:1.191138e-02,14:9.056591e-03):3.167554e-02):1.009146e-01):3.865140e-02):3.070437e-02):4.012645e-02):2.546977e-02,(20:2.811331e-02,16:2.800578e-04):3.579912e-03):2.106223e-01):3.396779e-04,22:4.312494e-03):1.179434e-01,((27:7.562137e-02,(26:3.261184e-02,(28:4.200729e-02,29:1.172945e-01):1.876755e-03):3.262744e-02):1.840007e-01,(((((((44:5.569612e-02,45:5.856953e-03):3.234520e-02,43:7.961034e-04):8.466926e-02,((47:2.124748e-02,((48:1.243156e-01,49:1.971202e-02):5.243241e-02,50:2.805924e-01):3.275372e-03):5.286890e-02,46:6.070079e-02):1.128150e-03):6.188912e-02,(41:1.265452e-02,42:5.869518e-02):2.532533e-02):5.604121e-02,40:8.578950e-03):9.033842e-02,(32:1.001470e-03,(((((39:5.505349e-03,38:2.032779e-02):2.881609e-02,(36:3.306097e-04,37:1.586916e-02):2.264301e-02):2.480569e-01,(35:5.397488e-03,34:3.310448e-02):5.935753e-03):8.873068e-02,((24:2.034138e-02,25:2.793479e-02):1.752879e-02,23:1.183626e-02):2.205003e-01):7.344913e-02,33:6.215753e-02):1.212694e-01):9.962589e-02):1.415163e-02,(31:3.038781e-02,30:1.302632e-02):9.566005e-02):4.922537e-02):1.670926e-01):9.552619e-02,(3:5.457918e-02,2:4.290082e-03):1.983998e-02,1:1.497272e-01);
   tree gen.372000 = [&U] ((2:8.939776e-04,(((22:1.798023e-03,21:1.711392e-02):1.700232e-03,(((13:1.026334e-02,(12:1.024567e-02,11:5.129043e-03):1.687097e-02):5.959038e-02,(15:1.210705e-02,14:2.065926e-03):3.118983e-02):4.490900e-02,(((19:4.003473e-03,(((10:3.761011e-04,(((4:6.073753e-03,((5:4.328664e-03,6:1.269397e-02):6.578519e-03,7:3.455645e-03):2.860673e-03):2.823448e-02,8:4.269534e-03):1.844646e-02,9:1.008216e-02):1.330893e-02):3.888190e-02,18:1.197477e-02):4.156861e-03,17:3.162845e-02):2.579070e-02):1.682939e-02,16:8.091054e-03):1.641784e-03,20:1.641856e-02):6.840144e-02):6.178658e-02):4.255098e-02,((((((48:1.561782e-02,49:1.829400e-02):1.304200e-02,(50:9.555129e-02,47:6.412164e-03):6.191042e-03):2.171937e-02,(46:1.270375e-02,(43:1.496816e-03,(45:2.414135e-03,44:1.194558e-02):1.481178e-03):2.318440e-02):7.698059e-03):1.290375e-02,(42:2.671903e-02,41:4.154654e-03):5.375658e-03):2.539247e-02,40:2.373689e-02):7.381364e-02,((29:4.602900e-02,((27:3.159451e-02,28:5.753780e-02):1.426124e-02,26:1.358909e-02):2.226498e-02):9.686045e-02,((32:8.529763e-03,(((25:5.412560e-04,24:1.037113e-02):1.563814e-02,23:5.928163e-03):1.089189e-01,(((37:1.434736e-03,(36:5.542079e-05,(39:7.449058e-03,38:4.162650e-03):2.919612e-02):6.720248e-03):5.435563e-02,(35:4.130823e-03,34:6.622375e-03):1.956896e-02):4.249279e-02,33:3.704650e-02):2.573931e-02):5.021553e-02):3.513207e-02,(31:1.617404e-02,30:1.497948e-02):3.028247e-02):8.354356e-06):3.058669e-02):8.175035e-02):7.923291e-02):5.916241e-03,3:1.974316e-02,1:1.315466e-01);
   tree gen.374000 = [&U] ((((21:7.968342e-03,(((14:2.105382e-03,15:2.180366e-04):3.623166e-02,((13:8.351779e-03,12:9.633938e-03):2.562814e-03,11:1.577674e-02):6.581314e-02):2.964230e-02,((20:3.514693e-03,(((((9:1.578309e-02,(7:4.676362e-04,(4:4.366909e-03,(6:9.328403e-04,(5:4.985807e-03,8:4.092853e-02):1.886179e-02):7.020217e-03):7.907708e-03):3.918028e-02):8.864795e-02,10:2.873703e-04):3.018056e-02,18:1.628963e-04):1.390504e-02,17:2.719840e-02):2.961087e-02,19:2.620955e-02):5.092323e-02):1.391619e-02,16:3.012470e-02):5.646942e-02):8.033630e-02):1.051383e-02,22:1.562987e-04):2.609553e-01,(((((((46:2.372661e-02,(((48:4.214273e-02,49:3.300868e-02):1.900661e-02,47:2.578788e-02):4.058807e-02,50:1.472303e-01):1.817799e-02):2.739663e-02,((43:8.826373e-03,45:8.705071e-03):1.169000e-02,44:2.228717e-02):1.998396e-02):5.636618e-02,(42:5.184515e-02,41:3.911781e-03):1.911548e-02):2.158403e-02,40:7.723617e-03):1.452425e-01,(32:5.151016e-03,(33:2.836255e-02,(35:2.296706e-02,(((37:1.695043e-02,36:2.883331e-02):1.619475e-02,(38:1.519758e-02,39:1.405669e-02):3.609168e-02):1.661798e-01,34:2.092814e-02):1.352014e-02):1.014816e-01):9.319871e-02):1.314423e-01):4.435257e-02,((29:7.367103e-02,26:2.953137e-02):1.575100e-02,(27:7.902278e-02,28:3.806479e-02):7.467403e-03):3.029471e-01):2.032627e-02,((30:2.027691e-02,31:3.788125e-02):7.008925e-02,(24:1.508007e-02,(25:1.472625e-03,23:8.150282e-02):3.656737e-03):1.855917e-01):1.063872e-01):8.411201e-02):1.596771e-01,(3:3.767869e-02,2:6.137744e-03):3.641294e-02,1:1.719785e-01);
   tree gen.376000 = [&U] (((22:2.154818e-03,(21:3.048058e-02,(((13:9.946421e-03,(12:9.819768e-03,11:2.245787e-02):4.716884e-02):1.131011e-01,(15:3.619884e-03,14:1.773868e-03):1.414345e-01):1.110233e-01,(((19:5.584507e-05,(((10:1.693392e-03,((((7:5.287611e-03,6:1.848918e-02):8.257968e-03,4:3.536675e-03):1.434829e-02,(5:5.667637e-04,8:3.109882e-02):3.747095e-02):6.515743e-02,9:1.683637e-02):1.426471e-02):5.671542e-02,18:3.061824e-04):2.451238e-02,17:2.538265e-02):4.224272e-02):3.428617e-02,20:3.198463e-02):6.041836e-03,16:4.086696e-02):7.785859e-02):2.234654e-01):5.370905e-03):1.111253e-01,(((31:1.313776e-02,30:1.439285e-02):7.129235e-02,((32:6.307013e-02,(((25:5.735634e-03,24:3.371060e-02):3.447382e-02,23:4.055653e-02):1.492130e-01,(33:3.593139e-02,((((39:1.459025e-02,38:5.634265e-02):4.519926e-02,(36:2.267441e-02,37:2.161411e-02):3.052413e-03):1.260734e-01,35:5.732800e-03):3.404061e-02,34:9.309923e-03):1.108232e-01):5.157551e-02):1.277079e-01):9.824294e-02,((((45:1.477138e-02,(44:8.952977e-03,43:2.787322e-03):9.900988e-05):5.771859e-02,(46:1.817455e-02,(((49:2.101630e-02,50:2.116962e-01):3.430588e-02,48:7.043003e-02):8.563560e-03,47:1.144261e-02):3.823709e-02):7.609193e-03):4.243274e-02,(41:6.068806e-03,42:4.388287e-02):3.721340e-02):1.738913e-02,40:8.803013e-03):2.043126e-01):1.418039e-02):1.141343e-01,(27:5.274920e-02,(29:9.315899e-02,(26:2.165032e-02,28:1.450336e-01):5.543578e-03):3.992399e-02):1.353845e-01):9.474556e-02):2.093766e-01,(2:8.393167e-03,3:3.907381e-02):4.853921e-02,1:2.501205e-01);
   tree gen.378000 = [&U] ((3:2.290912e-02,2:8.133317e-02):1.209131e-01,(((22:2.448409e-02,21:3.006902e-02):3.329166e-02,(((14:8.539033e-03,15:5.895809e-03):4.166891e-02,(13:7.597559e-03,(11:9.118569e-03,12:5.887968e-03):2.237540e-02):4.100174e-02):9.301428e-02,(((18:1.870243e-02,((9:9.524930e-03,((5:7.066426e-04,(6:1.077936e-03,(7:2.599968e-03,4:1.097565e-02):3.290224e-02):2.047955e-02):6.299726e-03,8:1.970926e-02):2.208409e-02):2.896288e-02,10:2.445855e-03):3.731307e-02):2.051704e-02,17:2.476743e-02):4.704333e-02,(19:1.091916e-02,(16:2.109168e-02,20:2.284923e-03):2.887604e-02):4.235345e-02):4.943223e-02):6.253547e-02):1.074353e-01,((((((41:8.070700e-03,42:5.172262e-02):2.263201e-02,((46:1.977972e-02,((48:5.091304e-02,(49:1.836889e-02,50:1.786551e-01):9.695355e-03):2.410600e-02,47:1.279566e-02):3.783797e-02):1.157178e-03,((44:1.080063e-02,43:4.429785e-04):9.082685e-03,45:7.999239e-03):2.880752e-02):4.771985e-02):6.208824e-02,40:2.279968e-02):1.279100e-01,((25:5.802030e-03,(23:6.641593e-02,24:2.621869e-02):1.856673e-03):2.315567e-01,(31:1.578173e-03,30:9.797142e-03):5.400677e-02):7.519340e-02):1.340185e-02,(32:1.972881e-02,(33:6.270902e-03,(((36:2.740713e-02,(38:5.761329e-03,39:2.195791e-02):3.263377e-02):1.503624e-02,37:8.129026e-03):7.274533e-02,(35:7.786829e-03,34:1.656885e-02):3.505413e-02):7.400980e-02):1.400144e-01):7.831885e-02):5.144673e-02,(27:8.696311e-02,((29:6.275203e-02,28:7.162398e-02):1.332225e-02,26:1.680325e-03):2.374136e-02):1.358338e-01):1.021207e-01):7.835063e-02,1:8.209502e-02);
   tree gen.380000 = [&U] ((((((16:1.893929e-02,(20:9.573463e-03,(19:3.733725e-03,((18:8.336128e-03,(((((6:1.464096e-02,(4:1.992475e-02,7:2.085044e-02):2.341595e-02):8.873679e-03,5:1.174472e-02):1.989630e-02,8:3.032222e-04):5.744300e-02,9:2.505835e-02):6.592546e-02,10:4.237110e-03):4.964824e-02):4.991326e-02,17:5.677347e-02):2.457469e-02):3.069810e-02):2.792848e-02):3.902525e-02,((13:2.041613e-02,(11:1.158045e-02,12:2.693696e-02):3.900769e-03):1.286789e-01,(14:1.286460e-02,15:2.258287e-03):3.149184e-02):1.614819e-01):1.564952e-01,22:1.291084e-02):7.823876e-03,21:1.432887e-02):1.730646e-01,(((((((50:2.289532e-01,(49:1.028379e-02,48:5.085466e-02):3.540024e-02):1.021084e-02,47:3.251841e-02):9.134773e-02,(46:7.496835e-02,((43:1.052308e-02,45:2.785923e-03):7.673304e-03,44:7.293187e-03):7.130856e-02):2.925375e-02):3.472833e-02,(41:1.841961e-02,42:5.442748e-02):1.681467e-02):3.376810e-02,40:2.726755e-02):1.577320e-01,((((((((37:1.808194e-02,36:1.111181e-02):3.473406e-02,(39:2.985543e-03,38:4.938632e-03):4.237339e-02):1.067453e-01,35:1.609736e-02):1.080741e-02,34:1.166552e-02):1.372924e-01,33:2.264870e-02):8.052140e-02,(23:1.377309e-02,(25:4.400620e-02,24:2.967513e-02):1.097657e-01):1.910618e-01):1.380833e-01,32:2.294433e-03):4.798603e-02,(29:1.081664e-01,((27:6.338503e-02,28:6.945060e-02):4.849809e-02,26:1.145097e-02):2.037696e-02):1.192649e-01):7.413913e-03):1.149091e-01,(31:3.254209e-02,30:1.926938e-02):1.357411e-01):1.545236e-01):1.250360e-01,(3:2.008666e-02,2:2.586277e-02):7.555213e-02,1:1.779945e-01);
   tree gen.382000 = [&U] ((3:8.345512e-03,2:8.130241e-03):7.092146e-02,(((((14:1.227434e-02,15:2.529701e-02):3.518388e-02,(13:2.225355e-02,(11:3.042767e-02,12:1.557444e-02):1.359004e-02):7.261278e-02):1.036456e-01,((((((9:3.024689e-02,(8:3.510432e-02,(5:4.762994e-03,((6:2.429782e-02,7:1.135440e-04):2.726449e-02,4:3.773948e-03):2.134846e-02):1.193858e-02):2.946312e-02):1.494463e-02,10:1.620474e-03):9.274667e-02,18:2.233744e-02):8.067585e-03,17:2.860062e-02):9.099869e-03,19:1.158720e-02):2.862212e-02,(20:1.915924e-02,16:3.188580e-02):1.100226e-02):6.584025e-02):1.353827e-01,(21:1.515901e-02,22:7.871398e-03):1.517328e-02):9.462259e-02,((((((27:6.069246e-02,28:7.938883e-02):4.261577e-02,26:6.343179e-04):5.256482e-02,29:6.334312e-02):1.204818e-01,((((((49:2.119324e-02,(48:2.266256e-02,50:9.969103e-02):2.950535e-02):3.954037e-02,47:9.564181e-04):3.897098e-02,46:4.845456e-02):1.015912e-02,((43:3.704778e-03,45:8.739760e-04):2.220874e-02,44:1.625615e-02):5.987069e-02):6.229455e-02,(42:1.682249e-02,41:1.229473e-02):3.458502e-02):2.721749e-02,40:2.848968e-02):1.500680e-01):5.248095e-02,(32:5.344111e-02,(33:9.856695e-03,(((37:1.439121e-02,(36:2.631969e-02,(38:1.184257e-02,39:5.624641e-03):2.739942e-02):8.854277e-03):1.281776e-01,(35:1.425692e-02,34:2.638169e-02):1.717916e-02):8.705968e-02,((25:2.498431e-03,24:1.774601e-02):6.368786e-02,23:3.782947e-02):9.628717e-02):5.804696e-04):1.532587e-01):1.375102e-01):7.121079e-02,(31:2.626788e-02,30:1.897225e-02):6.953441e-02):1.306571e-01):4.721178e-02,1:1.308087e-01);
   tree gen.384000 = [&U] (((((21:1.844018e-02,22:4.688363e-03):1.114743e-01,(19:2.847502e-02,(((((8:7.004996e-03,(9:3.669323e-02,((7:8.928944e-03,(4:1.114588e-02,6:8.337831e-03):1.614252e-02):1.002030e-02,5:7.590536e-03):4.273257e-02):2.268357e-03):7.924273e-02,10:4.264573e-02):2.547051e-02,(18:4.257262e-03,17:2.763435e-02):3.585654e-02):2.373518e-02,16:3.872780e-03):1.697914e-02,20:1.762241e-02):3.138517e-02):1.322147e-01):4.473278e-03,(((11:1.529204e-02,12:1.379376e-02):3.231146e-02,13:2.842578e-03):1.919194e-02,(14:3.789094e-03,15:1.228809e-03):1.070684e-01):7.587045e-02):8.289695e-02,(((((41:4.963597e-02,42:6.610397e-02):8.246770e-02,(((45:3.442841e-03,43:3.403998e-03):2.398962e-02,44:2.503895e-02):7.499238e-02,(46:2.288859e-02,(47:8.842120e-03,((50:2.576172e-01,49:3.638733e-02):2.644899e-02,48:1.849271e-02):3.238723e-02):4.378793e-02):3.376583e-03):7.615306e-02):4.980234e-02,40:2.063970e-02):2.030533e-01,((((((35:1.321237e-03,34:2.288092e-02):1.978130e-02,(37:6.408493e-04,(36:1.016591e-02,(39:2.332419e-02,38:5.399322e-03):2.154450e-02):3.130872e-03):2.339210e-01):1.404933e-01,33:1.842937e-02):3.426681e-02,(23:9.491762e-03,(25:6.270906e-03,24:1.268708e-02):4.756402e-02):2.046322e-01):1.174699e-01,32:4.260931e-04):8.022102e-02,(31:7.494050e-03,30:4.809408e-02):7.108649e-02):6.157901e-02):4.819308e-02,(29:2.082328e-02,(26:8.283087e-02,(27:5.627532e-02,28:1.101529e-01):2.192077e-02):6.884871e-02):2.576993e-01):1.030257e-01):1.226729e-01,(3:6.180381e-02,2:6.658684e-03):3.220308e-02,1:2.780010e-01);
   tree gen.386000 = [&U] ((((22:1.575406e-03,21:4.405965e-02):3.807822e-02,(((12:1.532664e-02,(11:2.558734e-02,13:5.299529e-02):8.162629e-03):7.884036e-02,(14:3.084639e-03,15:1.734932e-02):6.247011e-02):1.308845e-01,((20:5.731656e-03,16:1.216565e-02):4.052175e-02,(((((9:1.289512e-02,(8:2.414548e-02,(((7:1.133408e-02,4:1.064852e-02):1.729099e-02,5:8.284362e-03):1.729866e-02,6:2.869549e-03):3.810621e-02):5.792614e-02):3.829397e-02,10:8.577983e-03):4.463957e-02,18:5.702683e-03):4.300509e-03,17:1.856148e-02):6.247106e-02,19:1.887602e-02):8.572659e-03):1.166550e-01):3.256512e-02):6.966401e-02,(((31:4.642527e-02,30:4.272122e-03):6.294616e-02,(((((34:2.488197e-02,35:2.346797e-02):1.028986e-02,((38:1.032240e-03,39:4.609981e-02):4.199565e-02,(36:2.269145e-03,37:3.376617e-02):1.992279e-02):7.622808e-02):4.761426e-02,(33:6.365405e-02,((25:1.795974e-03,24:3.999808e-02):6.368788e-02,23:1.409294e-02):2.390665e-01):2.074294e-03):9.354068e-02,32:1.521102e-02):2.283983e-02,(29:6.417911e-02,(26:4.210202e-03,(27:1.377394e-01,28:2.665584e-02):4.907949e-02):5.337853e-02):1.303729e-01):1.415655e-01):1.186536e-02,((((((49:2.261544e-02,(50:2.966571e-01,48:4.598349e-02):1.696643e-02):6.016703e-02,47:3.389232e-03):7.756807e-02,46:2.520207e-02):3.312619e-02,((45:1.817168e-02,44:1.628480e-02):9.799654e-04,43:9.983867e-03):4.017357e-02):1.101841e-01,(41:1.030466e-02,42:2.152324e-02):7.028252e-02):5.800171e-02,40:1.121616e-02):1.933645e-01):2.079014e-01):9.528392e-02,(3:2.815389e-02,2:1.949686e-02):9.738874e-02,1:2.381445e-01);
   tree gen.388000 = [&U] ((((21:1.011456e-02,((((11:1.107608e-02,12:1.957165e-02):3.311215e-02,13:1.245468e-02):8.274790e-02,(14:4.292448e-04,15:2.158414e-02):2.120864e-01):6.445757e-02,((((((9:2.361350e-02,(8:3.971945e-02,(5:1.052871e-02,((7:1.606811e-03,4:1.049409e-02):1.573374e-02,6:1.063915e-03):1.448920e-02):1.344059e-02):2.084181e-02):5.171966e-02,10:1.761365e-02):9.068505e-02,18:2.738458e-03):2.434176e-02,17:1.640012e-02):4.409635e-02,19:3.645083e-03):2.248097e-02,(16:3.261864e-02,20:7.391433e-03):1.657340e-02):8.354799e-02):8.385264e-02):4.498615e-02,22:7.631405e-03):1.248520e-01,((((((28:8.407316e-02,29:1.422224e-01):1.027546e-02,27:5.183578e-02):3.568005e-02,26:4.101314e-05):1.284950e-01,((((25:3.838591e-04,24:1.399013e-02):3.703724e-02,23:2.382288e-02):2.646974e-01,(33:3.276918e-02,((35:1.884275e-03,((38:2.456306e-02,39:5.152036e-03):9.575251e-02,(36:1.590772e-02,37:7.692560e-03):1.684931e-02):1.023874e-01):1.029740e-01,34:2.610920e-04):2.214079e-01):4.298558e-02):1.808560e-01,32:2.191496e-02):7.717811e-02):2.828968e-02,(((41:1.697160e-02,(((45:8.976726e-03,43:8.290170e-03):2.917751e-02,44:7.594776e-03):8.499874e-02,((47:8.783532e-03,(49:4.133707e-02,48:7.391710e-02):4.449222e-02):6.541729e-02,(50:2.881492e-01,46:2.302468e-02):1.872426e-03):1.225174e-02):7.609881e-02):3.530934e-02,42:6.164250e-02):1.138249e-02,40:9.910113e-03):1.637020e-01):3.820752e-02,(31:2.054634e-02,30:4.386668e-02):8.683694e-02):1.194846e-01):1.379613e-01,(3:4.952965e-02,2:1.361304e-02):4.814460e-02,1:3.000175e-01);
   tree gen.390000 = [&U] ((((21:3.536785e-02,22:6.241028e-03):7.708424e-02,((((11:2.937636e-02,12:1.220902e-02):2.334670e-02,13:3.172631e-02):6.777346e-02,(14:1.807724e-02,15:8.281673e-04):4.305087e-02):1.207451e-01,((20:2.384909e-03,16:1.176774e-02):3.523393e-04,((17:3.847456e-02,(((9:3.091117e-02,((8:6.238068e-02,5:3.706277e-03):2.397531e-02,(6:5.068304e-05,(4:1.319188e-02,7:5.072485e-03):4.487666e-02):2.787224e-03):6.117011e-02):3.688509e-02,10:8.724140e-03):7.919467e-02,18:3.702234e-02):1.119210e-02):4.675716e-02,19:3.100738e-02):2.312188e-02):6.470043e-02):6.441353e-02):1.043603e-01,((29:3.426304e-02,(26:1.209003e-02,(27:7.746150e-02,28:3.498175e-02):8.691963e-02):4.759424e-02):1.448196e-01,((31:5.304503e-02,30:1.036624e-02):4.400994e-02,(((41:4.896096e-03,((((43:1.562729e-02,45:6.402790e-05):6.201099e-03,44:1.765757e-02):3.975053e-02,(((48:5.453074e-02,(50:1.789439e-01,47:1.424191e-02):2.754879e-02):7.198334e-03,49:1.818186e-02):5.329804e-02,46:3.198219e-02):1.511603e-02):6.018883e-02,42:5.388643e-02):2.357259e-03):6.326488e-02,40:2.097589e-02):1.128290e-01,(((33:1.507385e-02,((25:1.650102e-02,24:1.155890e-02):2.680580e-02,23:2.890728e-03):1.960142e-01):2.016088e-02,((35:1.014264e-02,34:4.393227e-02):7.136271e-03,((37:2.968369e-03,36:1.549377e-02):1.232314e-02,(38:6.948788e-03,39:5.254343e-03):2.648060e-02):6.614699e-02):1.157862e-01):2.128896e-01,32:1.165355e-02):9.296125e-02):1.695323e-02):4.129741e-02):2.001303e-01):7.446181e-02,(3:4.555052e-02,2:1.084784e-03):7.327175e-02,1:1.740552e-01);
   tree gen.392000 = [&U] ((((((13:2.374699e-02,(11:5.037050e-03,12:4.044596e-02):1.286754e-02):8.570825e-02,(14:5.259218e-03,15:2.876053e-03):4.713587e-02):1.228968e-01,(((19:7.289081e-03,((((8:8.539301e-02,(9:4.011506e-03,((4:5.581929e-03,(6:1.328960e-05,5:6.255226e-02):4.317301e-03):1.632540e-03,7:8.598166e-03):4.823401e-02):2.457461e-02):4.180139e-02,10:8.024212e-03):5.396208e-02,18:3.668351e-03):3.227504e-02,17:3.006024e-02):2.162482e-02):3.096176e-02,20:5.500176e-02):1.318751e-02,16:5.896210e-03):4.920329e-02):3.015030e-02,(22:2.364447e-02,21:2.539137e-02):1.937817e-02):1.053477e-01,((((27:9.527469e-02,28:4.426287e-02):1.372124e-02,26:2.853406e-03):4.323545e-02,29:9.378681e-02):1.839349e-01,(((((50:1.534305e-01,(((48:4.445563e-02,49:1.361984e-02):2.074155e-02,47:1.525499e-02):2.335355e-02,(46:5.330737e-02,((43:7.969294e-04,45:1.632948e-04):1.099462e-04,44:2.584679e-02):3.194591e-02):8.501182e-02):1.733499e-02):3.516173e-02,(41:1.435657e-02,42:8.218044e-02):1.916688e-02):2.340746e-02,40:1.772116e-02):1.651188e-01,(31:1.048373e-02,30:1.328077e-02):5.086428e-02):5.674662e-03,(((24:2.161466e-02,(25:5.613933e-03,23:4.035058e-02):3.374011e-03):1.198001e-01,(33:1.800470e-02,(((37:2.910437e-04,36:2.530128e-02):2.938825e-02,(38:1.830714e-02,39:4.538699e-03):8.839038e-03):1.066521e-01,(35:1.521293e-02,34:1.296394e-02):7.287529e-02):5.099351e-02):5.633827e-02):6.090608e-02,32:9.049374e-03):7.580892e-02):3.639568e-02):8.905683e-02):2.950445e-02,(3:2.720672e-02,2:7.687278e-03):9.922396e-02,1:1.398560e-01);
   tree gen.394000 = [&U] ((((21:5.873171e-03,22:4.270395e-02):2.473116e-02,(((14:6.235489e-04,15:4.758722e-04):1.473827e-01,(13:2.473747e-02,(12:4.672496e-02,11:3.056463e-02):1.345551e-02):9.861145e-02):6.916104e-02,((19:4.097113e-02,(20:3.436155e-02,16:4.783004e-02):8.767808e-02):1.237890e-02,(((8:1.386587e-02,((5:5.081913e-03,((7:1.592667e-03,4:2.934416e-02):1.478954e-02,6:1.204362e-02):1.432732e-02):2.184817e-02,9:3.407393e-02):7.650969e-03):2.177359e-02,10:3.691780e-02):3.588618e-02,(17:5.829621e-02,18:2.263700e-02):9.611075e-03):4.703787e-02):1.557485e-01):8.942412e-02):1.005134e-01,((31:2.366524e-02,30:7.733753e-03):6.541575e-02,((40:5.097860e-03,(41:2.264714e-02,((((47:7.641205e-03,(49:3.012472e-02,(48:4.883259e-02,50:1.776492e-01):1.840330e-02):4.033175e-02):6.460874e-02,(44:1.744050e-02,(43:2.420484e-03,45:1.711608e-03):2.094102e-02):6.862454e-02):1.740979e-02,46:4.047452e-02):8.042984e-02,42:4.709864e-02):5.108086e-02):2.550692e-02):1.078940e-01,((32:7.345281e-03,(((23:3.506892e-02,(25:1.239822e-02,24:2.120152e-02):2.767122e-02):2.928051e-01,33:1.263757e-02):2.637489e-02,(34:1.679283e-02,(((36:5.072511e-03,37:4.191184e-02):2.376827e-02,(38:9.774883e-03,39:2.104658e-02):1.362342e-02):9.242514e-02,35:1.604022e-02):1.184827e-02):2.464257e-01):1.139052e-01):1.305580e-01,(((28:1.597959e-01,27:1.414800e-01):2.228323e-02,26:1.901528e-02):3.748871e-02,29:8.212258e-02):1.360915e-01):3.027577e-03):1.384891e-01):1.381863e-01):9.171740e-02,(2:9.902906e-03,3:7.763179e-02):8.707936e-03,1:1.974294e-01);
   tree gen.396000 = [&U] ((((21:1.855373e-02,22:1.179439e-02):5.448370e-02,(((14:3.777886e-03,15:1.436570e-02):1.166437e-01,((12:2.744073e-02,11:4.495071e-03):1.714874e-02,13:6.599029e-03):7.228860e-02):8.374686e-02,(17:3.834893e-02,(((20:5.075053e-03,16:8.274581e-03):3.292450e-02,19:1.137088e-02):5.684702e-02,(18:2.064032e-02,(((5:9.799823e-04,(6:1.779502e-03,(4:6.071396e-03,(9:3.741285e-02,7:1.515864e-04):4.136100e-03):3.941228e-03):1.061093e-02):1.095305e-02,8:2.684906e-02):3.896339e-02,10:2.490820e-02):3.071241e-02):1.233070e-02):2.201552e-03):8.028502e-02):9.506828e-02):5.427993e-02,((40:1.899922e-03,(42:3.537982e-02,((50:2.531173e-01,((46:1.249050e-02,((49:4.087166e-02,48:6.139695e-02):9.049902e-03,47:5.206223e-02):1.664758e-02):4.028539e-02,(44:3.423076e-02,(43:7.019115e-03,45:6.926792e-03):1.813562e-02):5.282566e-02):1.280595e-02):7.552230e-02,41:1.069738e-03):1.883193e-02):5.896266e-02):1.612419e-01,(((((26:3.077128e-02,29:3.747099e-02):1.093655e-03,28:9.935365e-02):8.767820e-02,27:1.546640e-02):2.075366e-01,(32:4.563549e-03,((((35:1.415082e-02,34:1.665917e-02):1.607314e-02,(36:1.178040e-02,(37:2.820178e-02,(38:2.936968e-02,39:4.240983e-03):5.378631e-02):4.467620e-03):1.220930e-01):9.238649e-02,33:8.059950e-03):1.966321e-02,(23:1.705374e-02,(25:8.373450e-03,24:5.658381e-03):3.659828e-02):2.744205e-01):1.317148e-01):3.916215e-02):7.571760e-02,(31:8.086556e-03,30:2.241213e-02):1.117508e-01):5.601996e-02):8.588042e-02):8.619767e-02,(3:4.993257e-02,2:3.661935e-03):1.724511e-03,1:1.713634e-01);
   tree gen.398000 = [&U] ((2:5.472391e-03,3:3.083138e-02):8.966799e-02,(((22:1.167031e-02,(((14:2.603342e-02,15:1.518454e-02):8.380870e-02,((12:1.943050e-02,11:3.763609e-02):1.841234e-02,13:1.494718e-02):4.951247e-02):6.276729e-02,(((((4:6.596420e-03,((8:1.893020e-02,5:1.129427e-02):9.419513e-03,((7:4.568657e-04,9:3.201217e-02):1.792154e-03,6:1.927444e-02):3.758938e-03):8.450643e-04):4.397969e-02,10:1.884712e-03):5.535342e-02,((20:1.547002e-02,16:7.824832e-03):1.587772e-02,19:1.351597e-02):2.369642e-02):1.259199e-03,18:6.488341e-03):1.702154e-02,17:1.761760e-02):1.741760e-01):5.817366e-02):3.582610e-03,21:8.337913e-03):6.601501e-02,((32:8.261224e-03,((23:1.142092e-02,(25:4.128772e-03,24:1.803660e-02):2.672605e-02):2.156862e-01,(((34:1.525432e-02,35:9.013448e-03):3.174434e-02,((38:3.913905e-03,39:1.115924e-02):3.756276e-02,(36:3.026113e-02,37:7.917176e-03):1.393586e-02):9.086316e-02):3.398219e-02,33:1.893143e-02):1.035876e-01):4.153998e-02):6.615017e-02,(((40:1.006193e-02,((41:9.059684e-03,42:1.007252e-02):3.265519e-02,(((43:2.917221e-03,44:2.941510e-02):1.599601e-02,45:9.352974e-03):5.491901e-02,(46:5.234602e-02,(((49:7.624437e-03,48:3.433263e-02):2.236909e-02,47:1.162415e-02):1.834870e-02,50:1.267881e-01):1.045026e-02):3.036926e-03):4.316078e-02):2.757370e-02):1.412239e-01,(29:4.317194e-02,(28:5.649982e-02,(26:2.614956e-02,27:5.668399e-02):1.443678e-02):4.125783e-02):7.998382e-02):5.686549e-02,(31:1.392118e-02,30:6.415704e-03):4.564709e-02):2.502253e-02):1.392590e-01):8.802313e-02,1:1.272493e-01);
   tree gen.400000 = [&U] ((((((19:4.513524e-03,(18:9.976105e-03,(((9:2.297713e-02,((8:2.527381e-02,5:1.399905e-02):6.798508e-03,((7:1.706681e-03,6:1.915413e-02):3.447744e-02,4:8.496957e-03):3.993101e-02):2.766042e-02):1.077177e-02,((((12:2.531845e-02,11:6.397579e-02):1.332404e-02,13:1.499957e-02):8.927162e-02,(15:1.020187e-02,14:8.322947e-03):7.949928e-02):1.252274e-01,10:1.069136e-02):1.260893e-02):6.165736e-02,17:5.958854e-02):7.250905e-03):3.867441e-02):2.409710e-02,20:2.206698e-02):1.546849e-02,16:2.425892e-02):1.295874e-01,(21:1.796268e-02,22:1.607268e-03):4.574192e-02):1.410718e-01,(((((((46:2.396276e-02,((44:1.372231e-02,43:3.167702e-03):2.944039e-02,45:6.687407e-04):6.351260e-02):9.277634e-03,(47:3.439936e-03,(48:2.779805e-02,49:2.683328e-02):3.187476e-02):5.034132e-02):2.174682e-03,(40:5.682769e-02,(42:6.126468e-02,41:1.023890e-02):6.815422e-02):3.938944e-02):2.050656e-01,50:7.670969e-02):1.350453e-01,(((25:1.283261e-02,(23:5.964783e-02,24:3.578286e-03):5.671045e-03):2.571970e-01,31:7.161273e-03):2.684199e-03,30:1.022208e-02):9.288906e-02):7.277055e-02,(29:5.406552e-02,((27:1.058537e-01,28:6.095566e-02):3.092371e-02,26:5.191962e-02):4.565862e-02):1.693308e-01):2.581213e-02,((33:1.117470e-02,(34:2.475254e-02,(35:5.057339e-03,(((38:1.292876e-03,39:5.118029e-02):3.087521e-02,36:2.112933e-03):2.722391e-02,37:6.167763e-03):4.711637e-02):1.339017e-02):1.373307e-01):8.971337e-02,32:1.751580e-03):8.745969e-02):1.705607e-01):1.345147e-01,(3:1.306605e-02,2:1.353834e-02):5.122151e-02,1:2.037062e-01);
   tree gen.402000 = [&U] ((((((20:9.489319e-03,16:2.264243e-02):1.448722e-02,(19:8.055315e-03,(17:9.411565e-02,(18:8.895551e-03,((((((6:1.684778e-03,4:1.478042e-02):6.922955e-03,7:3.193122e-02):1.961120e-02,5:1.163795e-02):2.931916e-02,8:5.667767e-04):5.845265e-03,9:2.674017e-02):9.251305e-02,10:2.152460e-02):1.506774e-02):2.445135e-02):4.278566e-02):4.574140e-02):3.731288e-02,(21:1.601799e-02,22:9.243157e-04):1.530846e-01):2.877155e-02,((13:1.654007e-02,(12:9.629082e-03,11:5.786387e-02):3.052949e-02):1.203960e-01,(14:5.354120e-03,15:1.491818e-03):5.864429e-02):1.434478e-01):2.237089e-01,((((29:7.364868e-02,(26:5.086969e-04,(27:9.124892e-02,28:3.180193e-02):6.662285e-03):2.380787e-02):1.358739e-01,(32:4.626145e-03,(((24:3.546974e-02,25:1.631369e-02):1.749768e-02,23:7.781197e-02):2.280962e-01,((34:8.467543e-03,(((39:2.166750e-02,38:3.266689e-03):8.607402e-03,(36:2.079225e-03,37:3.651774e-02):1.039637e-02):1.543010e-01,35:8.571005e-03):3.005597e-02):1.429451e-01,33:5.470647e-03):4.690631e-02):1.399144e-01):1.063461e-01):1.260278e-02,(((42:6.238805e-02,41:2.895582e-03):3.234042e-02,((46:4.447458e-02,((43:6.303970e-03,45:1.108949e-03):5.725861e-03,44:3.738597e-02):4.708479e-02):4.509281e-02,(((48:5.976684e-02,49:6.371106e-03):4.232857e-02,47:4.932992e-03):1.274144e-02,50:1.608539e-01):2.620803e-02):7.741707e-02):3.016102e-02,40:4.460736e-02):1.870184e-01):1.178144e-02,(31:2.218838e-02,30:3.571365e-02):7.900152e-02):7.347823e-02):2.608263e-01,(3:6.544531e-02,2:7.980683e-03):1.868720e-01,1:1.249731e-01);
   tree gen.404000 = [&U] (3:2.282721e-02,((((((32:1.239899e-02,(((23:1.461180e-02,(25:2.454845e-03,24:4.373652e-02):1.028911e-01):2.264604e-01,33:3.622722e-02):6.906946e-03,(((36:3.336544e-03,37:3.775961e-02):2.423817e-02,(39:1.052654e-02,38:2.425973e-02):2.481637e-02):8.558774e-02,(34:2.441431e-03,35:3.644175e-02):7.712612e-03):4.897370e-02):1.570270e-01):6.335011e-02,((28:5.196768e-02,(27:1.005059e-01,29:6.184813e-02):4.804198e-03):5.744758e-02,26:1.258798e-02):2.484498e-01):8.010079e-02,(((((((48:3.696002e-02,(50:1.885251e-01,49:5.070063e-02):2.909941e-03):2.147007e-02,47:2.016536e-02):2.068409e-02,((45:8.633382e-03,43:1.180921e-02):4.399168e-03,44:1.975125e-02):6.291618e-02):2.842685e-02,46:3.689474e-02):4.980070e-02,41:6.867613e-03):6.021597e-03,42:6.350443e-02):3.146852e-02,40:2.557821e-02):2.471434e-01):6.125596e-02,(31:1.413800e-02,30:1.624103e-02):5.339007e-02):6.205071e-02,((((19:7.327001e-03,(17:4.001235e-02,((((5:1.185430e-02,(6:9.117942e-03,((4:2.536933e-02,9:7.339899e-02):2.805140e-02,7:1.022620e-02):7.867496e-03):4.484126e-02):1.863484e-02,8:2.688637e-02):2.855582e-02,10:7.489304e-03):4.790044e-02,18:2.878770e-03):1.287995e-02):9.018425e-02):2.944413e-02,(16:2.249552e-02,20:5.126960e-03):9.329834e-03):9.114982e-02,((15:9.740587e-03,14:7.941003e-03):3.940805e-02,(13:1.398307e-02,(12:3.893167e-02,11:1.041279e-02):9.673296e-03):1.492283e-01):6.721333e-02):1.879708e-02,(22:3.418448e-02,21:1.713826e-02):2.155341e-02):6.673859e-02):2.003101e-01,2:8.339361e-03):1.784948e-02,1:2.139887e-01);
   tree gen.406000 = [&U] ((((22:3.021366e-02,((19:1.412380e-02,((18:1.050840e-03,17:3.321800e-02):1.850584e-05,(((((11:1.274943e-02,12:1.550780e-02):1.633024e-02,13:6.602167e-03):5.354548e-02,(15:9.342733e-04,14:6.448428e-03):4.331569e-02):7.371394e-02,10:2.365264e-03):3.983183e-03,((9:3.626043e-03,(((7:7.774028e-03,6:1.471510e-02):1.547017e-02,4:5.702104e-03):1.913981e-02,5:2.343044e-02):2.928738e-02):2.171331e-02,8:1.975732e-02):4.389837e-02):8.416749e-02):2.908539e-02):2.924504e-02,(20:1.452881e-03,16:2.385394e-02):7.749796e-04):1.121081e-01):6.357762e-04,21:2.962529e-02):7.405366e-02,(((((((45:1.201855e-02,(44:2.262639e-02,43:2.959205e-03):8.224194e-03):2.956517e-02,(47:2.676959e-03,(49:1.968342e-02,48:4.023718e-02):5.450804e-02):1.297360e-02):5.352098e-04,46:3.691053e-02):1.860080e-02,((41:2.370550e-02,42:1.217002e-02):1.105346e-02,40:3.236297e-02):4.636613e-02):6.212522e-02,50:9.177129e-02):1.590976e-01,((33:2.556667e-02,(34:7.440872e-03,(35:5.569120e-04,(((38:1.153676e-03,39:7.109474e-03):5.649183e-02,36:3.437914e-03):3.092370e-02,37:2.254034e-02):1.915988e-01):3.435147e-02):1.276289e-01):1.137072e-01,32:4.510631e-04):5.987569e-02):2.508829e-03,(((26:1.171008e-02,29:9.225882e-02):1.156484e-03,(27:7.464765e-02,28:3.770147e-02):5.798442e-03):2.087824e-01,((30:2.340178e-02,31:2.545283e-02):4.024222e-02,((23:8.741728e-02,25:2.174219e-02):1.221596e-02,24:1.465362e-03):1.855603e-01):8.815005e-02):1.211101e-02):1.408882e-01):1.412930e-01,(2:2.541342e-03,3:7.463175e-02):3.757731e-02,1:2.632699e-01);
   tree gen.408000 = [&U] (((((12:3.472419e-03,(13:3.311333e-02,11:2.305092e-02):2.840408e-02):1.233253e-01,(14:5.195677e-03,15:2.168182e-02):5.125060e-02):1.492207e-01,(22:2.535855e-02,(21:4.788419e-02,((20:1.623091e-02,16:2.250460e-02):1.612792e-02,(19:6.312408e-03,((18:4.350459e-03,17:5.715966e-02):3.079528e-03,(10:3.801548e-02,(8:2.050355e-02,((5:2.976109e-02,(6:3.557574e-03,(7:1.273500e-02,4:2.260573e-02):2.103255e-02):5.516784e-02):9.162782e-03,9:5.116041e-02):1.155201e-02):3.442296e-02):8.962328e-02):9.372069e-02):1.664047e-01):2.032260e-01):2.364367e-02):4.926163e-02):2.372529e-02,((((41:3.307522e-02,42:6.720399e-02):3.751809e-02,(((48:5.887215e-02,(49:3.214594e-02,50:2.487922e-01):4.087162e-02):8.393292e-02,47:1.806278e-02):4.180761e-02,(46:9.527122e-02,((44:1.532541e-02,43:1.019589e-03):2.215367e-03,45:3.572373e-02):9.023418e-02):1.642510e-02):1.023306e-01):7.105858e-02,40:1.470064e-03):2.895372e-01,((26:5.049066e-03,(29:1.787889e-01,(27:5.916210e-02,28:1.133622e-01):8.426489e-02):4.449831e-02):2.842884e-01,((31:2.444835e-02,30:1.240176e-02):2.218695e-01,(((((24:1.571364e-02,25:5.641711e-03):1.789334e-02,23:2.361575e-02):3.678070e-01,((35:1.203532e-02,((38:1.780015e-02,39:6.469579e-03):3.745824e-02,(37:4.095831e-02,36:7.330741e-03):6.665937e-02):1.181245e-01):9.098686e-03,34:1.189266e-02):9.759870e-02):4.295157e-02,33:5.011813e-02):1.156178e-01,32:2.466778e-03):1.285279e-01):1.275083e-03):4.549449e-02):8.599058e-02):1.199285e-01,(2:5.671862e-03,3:1.062156e-01):1.070972e-01,1:4.014774e-01);
   tree gen.410000 = [&U] ((2:2.464016e-02,3:9.086276e-03):4.194984e-02,(((22:8.664762e-03,21:1.497157e-02):4.805889e-02,((20:1.535238e-02,((19:1.039442e-02,(((10:1.130457e-03,(9:1.426261e-02,(8:1.060684e-02,((4:8.667857e-03,(7:3.085940e-04,6:2.454191e-02):4.787376e-03):9.793483e-03,5:2.555726e-02):1.382778e-02):2.443306e-02):3.688340e-02):5.575735e-02,18:5.973083e-03):1.190314e-02,17:1.105822e-02):2.952225e-02):1.939869e-02,16:1.272573e-02):7.782624e-03):8.437059e-02,((14:5.280641e-03,15:1.117484e-02):2.949645e-02,(13:1.145269e-02,(11:3.771814e-02,12:2.575884e-02):9.812742e-03):8.412989e-02):7.387818e-02):3.411980e-02):3.064966e-02,((((25:6.847031e-03,23:9.854552e-02):1.015915e-02,24:8.006380e-03):1.115581e-01,(30:4.145076e-03,31:4.132361e-02):2.924678e-02):2.104085e-02,((((28:6.968630e-02,27:5.164687e-02):3.989089e-02,(29:9.789568e-02,26:5.255018e-03):3.204503e-02):8.177571e-02,(32:7.568432e-02,(33:8.841504e-03,(34:1.401783e-02,((37:5.396304e-03,(36:1.708979e-04,(38:1.364301e-02,39:1.421891e-02):1.199527e-02):1.214105e-02):1.395309e-01,35:2.235492e-03):2.302982e-02):9.645152e-02):8.748268e-02):1.015418e-01):5.690824e-02,(40:1.245962e-02,(((46:9.151880e-02,((45:9.647500e-04,43:1.510062e-03):8.037671e-03,44:2.828380e-02):5.152572e-02):7.738048e-03,(((48:3.422252e-02,49:3.726955e-02):1.031472e-02,47:1.921485e-02):1.679731e-02,50:1.121714e-01):3.615400e-03):4.525646e-02,(42:3.254909e-02,41:1.159269e-02):2.628238e-02):1.025434e-02):1.045039e-01):7.098374e-02):9.447103e-02):6.237400e-02,1:9.599745e-02);
   tree gen.412000 = [&U] ((2:4.545794e-03,3:2.370097e-02):6.530845e-02,(((22:1.350352e-03,21:2.297377e-02):2.644115e-02,((16:3.133226e-02,(20:2.642781e-02,(19:3.475020e-02,((10:4.842937e-03,(9:1.532379e-02,(8:4.329309e-03,(((7:6.821421e-03,4:2.207995e-02):1.329914e-02,6:1.996901e-03):3.160173e-02,5:2.622785e-03):2.251727e-02):4.508279e-02):1.250794e-02):4.754218e-02,(18:1.118733e-03,17:5.694249e-02):3.260079e-02):5.098176e-02):4.465105e-02):1.343878e-03):8.280495e-02,((14:5.156809e-03,15:1.230138e-02):7.749561e-02,(13:1.831725e-02,(11:1.774125e-02,12:2.493800e-02):2.101381e-02):1.240916e-01):1.379060e-01):4.986773e-02):1.225152e-01,((23:2.108468e-02,(25:9.336670e-04,24:1.051400e-02):5.790758e-02):2.106921e-01,((30:3.076680e-02,31:6.784268e-03):1.244392e-02,((((26:4.846930e-03,(28:4.779349e-02,27:8.000447e-02):3.347779e-02):4.883168e-02,29:2.982542e-02):1.900662e-01,(32:6.102782e-03,(33:1.414096e-02,((35:6.557964e-04,((37:1.363542e-02,36:3.578178e-02):2.825453e-02,(38:2.903214e-02,39:2.096153e-02):5.220415e-02):1.190237e-01):3.375467e-02,34:1.823390e-02):1.283234e-01):1.395064e-01):1.858069e-01):3.663313e-02,(40:1.641797e-02,((50:1.794051e-01,((((44:1.937063e-02,45:5.236449e-03):3.388735e-03,43:6.762290e-04):9.740073e-02,((48:5.564798e-02,49:4.652745e-02):3.187083e-02,47:2.176163e-03):3.629235e-02):3.367900e-02,46:8.782634e-02):8.679984e-02):3.093550e-02,(42:3.583188e-02,41:1.404075e-02):3.835356e-02):5.499376e-02):2.210246e-01):2.949300e-01):3.266412e-02):1.673917e-01):3.860745e-02,1:2.821490e-01);
   tree gen.414000 = [&U] ((2:1.258816e-02,3:9.381729e-02):6.087169e-02,((((29:4.222880e-02,(27:8.224414e-02,28:7.985941e-02):7.732504e-02):2.430714e-02,26:1.217055e-02):1.053747e-01,(((((46:3.198488e-02,((47:4.367114e-03,(50:9.308778e-02,(49:3.122372e-02,48:3.273169e-02):3.398822e-02):5.001696e-02):3.650289e-02,(43:4.819873e-03,(45:1.127997e-02,44:3.036191e-02):2.713461e-02):6.903049e-02):1.015222e-02):1.250765e-01,(41:4.938302e-03,42:3.210932e-02):2.393714e-02):2.689106e-02,40:2.552172e-03):1.521961e-01,(30:4.942696e-03,31:1.716857e-02):7.975011e-02):6.703648e-02,(32:6.395677e-03,(((25:5.474877e-03,24:2.340376e-02):4.460308e-02,23:1.563145e-02):2.205053e-01,(33:1.695757e-03,((35:1.555203e-02,34:1.430123e-02):1.636844e-02,((36:1.356148e-02,(38:4.387623e-03,39:1.400394e-02):3.688751e-02):8.382834e-03,37:8.033731e-03):1.771453e-01):7.423180e-02):2.129676e-02):1.073290e-01):7.950093e-02):5.416635e-02):1.732910e-01,(22:2.283364e-02,(((19:7.567753e-03,(16:2.561651e-02,20:1.283506e-02):5.688198e-02):2.120425e-02,(((15:2.300498e-03,14:4.198595e-03):4.074814e-02,((11:4.285846e-02,12:2.027967e-02):1.356709e-02,13:1.262644e-02):8.196966e-02):2.180928e-01,((((9:3.701018e-02,(((4:5.389401e-03,(7:4.694499e-04,6:4.075812e-02):1.537729e-02):1.463409e-02,5:6.116461e-03):1.959519e-02,8:2.069852e-02):2.930387e-02):4.766630e-02,10:2.940835e-03):9.962055e-02,17:1.673227e-02):2.084811e-02,18:1.961341e-02):3.912169e-04):5.594575e-04):2.435536e-01,21:6.358041e-03):1.227320e-02):7.353040e-02):8.448886e-02,1:1.819374e-01);
   tree gen.416000 = [&U] ((2:4.636292e-03,3:8.642746e-02):5.027035e-02,(((30:9.666486e-03,31:1.777542e-02):8.980201e-02,((((41:1.561981e-02,((((45:2.252338e-03,44:4.559992e-02):3.332580e-03,43:5.492400e-03):8.447011e-02,(47:1.327658e-02,((49:1.202677e-02,50:9.637813e-02):6.975963e-03,48:6.085401e-02):2.978465e-02):4.433689e-02):3.703255e-03,46:3.948967e-02):4.017816e-02):2.365019e-02,42:3.107476e-02):3.604333e-02,40:3.506581e-03):1.525538e-01,((32:5.244918e-03,(((25:1.269557e-02,24:2.423100e-02):2.689804e-02,23:1.553139e-02):1.681190e-01,(33:5.878480e-03,((38:4.186086e-03,(39:2.563600e-02,(36:5.579359e-03,37:2.634949e-02):3.177916e-02):3.117692e-02):1.589646e-01,(34:4.053426e-03,35:5.936350e-03):2.609839e-02):7.465376e-02):8.255677e-02):1.746186e-01):8.194878e-02,(29:1.135972e-01,(27:1.286860e-01,(26:3.298983e-02,28:1.085495e-01):1.108317e-03):1.520068e-02):2.290244e-01):3.304933e-02):6.055660e-02):1.283671e-01,(((((18:2.395866e-03,17:1.234287e-01):1.951526e-02,(10:1.974938e-02,((9:2.775450e-02,(((4:3.084059e-02,(6:1.051505e-02,7:5.068694e-03):4.044546e-02):1.196998e-02,5:5.858846e-03):4.178205e-02,8:2.052333e-03):2.277307e-02):3.518806e-02,((15:1.381976e-02,14:7.155083e-04):4.685642e-02,((11:5.356866e-02,13:2.686582e-02):3.748714e-04,12:2.301115e-02):1.481903e-01):1.616205e-01):1.124651e-02):3.733436e-02):2.287172e-02,((19:3.945370e-02,20:2.155972e-02):3.342288e-02,16:2.680042e-03):5.435645e-02):1.426285e-01,21:1.600002e-02):2.704408e-02,22:1.015582e-02):1.488026e-01):1.242881e-01,1:2.793081e-01);
   tree gen.418000 = [&U] (3:9.207094e-02,(2:1.101352e-03,((((14:1.412463e-03,15:1.198111e-02):8.807948e-02,((12:1.500748e-02,11:6.574791e-03):3.451705e-02,13:7.915154e-04):1.250465e-01):1.712260e-01,(((20:1.143838e-02,16:8.050176e-03):3.283770e-02,(19:5.379823e-03,((18:8.374757e-03,(10:8.495510e-02,((7:1.556138e-02,4:1.550548e-02):1.579547e-02,(6:1.445100e-02,(5:3.038244e-03,(8:1.148611e-02,9:4.395503e-02):2.307578e-02):1.054642e-02):3.086738e-02):3.601287e-02):6.259228e-02):2.901248e-02,17:4.036035e-02):4.463146e-02):6.972190e-02):1.549701e-01,(22:1.141599e-02,21:3.876074e-02):1.214740e-01):7.815439e-02):7.495675e-02,((30:1.073803e-03,31:5.216177e-02):8.437656e-02,((40:2.524557e-03,(((47:6.862064e-04,(50:1.691117e-01,(49:2.714077e-02,48:4.162882e-02):2.412089e-02):5.742274e-03):4.713251e-02,((43:8.867335e-03,(45:2.739205e-03,44:1.999731e-02):9.281720e-04):6.538768e-02,46:2.988351e-02):1.149488e-02):9.780229e-02,(42:1.263581e-01,41:9.994843e-03):1.939784e-02):5.134467e-02):1.347232e-01,((((23:2.527774e-02,(25:3.921082e-03,24:1.527259e-02):8.403488e-02):1.926928e-01,((((38:2.059516e-02,39:8.938569e-03):5.144430e-02,(36:2.701607e-03,37:1.304830e-02):4.338188e-03):1.332572e-01,(35:4.760357e-03,34:3.616206e-02):4.725500e-02):1.080760e-01,33:1.163233e-02):7.020627e-02):1.377901e-01,32:2.334798e-02):2.434646e-01,(26:5.873645e-03,(28:1.339735e-01,(29:7.969828e-02,27:9.638081e-02):4.369650e-02):3.144144e-03):6.527175e-02):2.615547e-02):2.140610e-01):1.530970e-01):2.625554e-01):1.836601e-02,1:2.977428e-01);
   tree gen.420000 = [&U] ((((((29:6.515871e-03,(27:5.605216e-02,(26:5.150520e-02,28:4.202925e-02):3.657898e-02):5.529086e-02):1.112650e-01,(50:4.707213e-03,((44:2.554693e-02,(45:4.523541e-03,43:7.982605e-04):1.503957e-02):5.206730e-02,(((47:1.572647e-02,(48:2.230549e-02,49:4.753890e-02):8.782232e-02):1.655305e-02,(40:3.735433e-02,(41:1.765079e-02,42:3.761085e-02):1.453530e-02):4.808574e-02):4.360527e-03,46:1.667949e-02):1.710328e-02):1.912112e-01):2.571562e-01):8.070699e-02,(32:1.056481e-03,(((((((38:4.525486e-02,39:1.957524e-03):5.066565e-02,37:1.025156e-02):4.404335e-03,36:2.764322e-02):1.841272e-01,34:7.370301e-03):7.284371e-03,35:2.679825e-02):8.910244e-02,33:4.090094e-02):3.141214e-02,((25:8.167257e-05,24:2.391294e-02):3.461487e-02,23:3.024127e-02):1.719551e-01):9.956666e-02):4.938486e-02):1.425655e-01,(31:8.915199e-03,30:2.699409e-02):2.412706e-01):1.538292e-01,(((20:2.986313e-03,16:2.656140e-02):3.538485e-02,(19:1.980022e-02,(17:4.000051e-03,(18:2.991310e-02,(((((12:6.538997e-03,11:2.850644e-02):5.683662e-03,13:2.861442e-02):7.800842e-02,(15:4.278679e-03,14:5.232481e-03):1.926958e-02):1.640147e-01,((((9:1.040673e-01,(7:4.603216e-03,4:1.173212e-02):1.890794e-02):1.540677e-02,6:4.634063e-03):2.129509e-02,5:5.523371e-03):1.575161e-02,8:1.389449e-02):1.179884e-02):2.128424e-03,10:1.446725e-02):5.614925e-02):2.427650e-02):2.963100e-02):1.898741e-02):1.317691e-01,(22:3.834032e-02,21:9.997059e-03):5.656513e-03):1.726276e-01):1.614502e-01,(2:6.200104e-03,3:2.886986e-02):1.021388e-01,1:1.677460e-01);
   tree gen.422000 = [&U] ((2:1.304362e-04,3:4.297434e-02):9.001020e-02,(((31:3.143827e-02,30:5.174170e-03):7.718510e-02,(((((28:1.796121e-01,27:1.117753e-01):3.394887e-03,26:2.048165e-02):9.120794e-03,29:8.301764e-02):1.408062e-01,(((33:6.522587e-02,(35:8.389143e-03,(34:2.009596e-02,((37:3.308734e-02,36:4.455970e-03):9.914914e-03,(38:2.562377e-02,39:5.027363e-03):4.164316e-02):1.979016e-01):3.371917e-03):1.034361e-01):2.113455e-02,((25:1.537143e-02,24:3.478218e-02):2.691309e-03,23:1.304431e-02):1.844430e-01):1.542906e-01,32:4.918495e-02):6.051912e-02):4.877500e-02,(((42:6.774009e-02,41:1.824457e-02):1.254100e-02,((((50:1.829649e-01,49:1.257741e-02):5.030816e-03,48:7.934913e-02):4.934012e-02,47:1.456956e-02):4.196728e-02,(((43:7.962509e-03,45:7.561035e-03):5.708406e-03,44:3.458567e-02):4.616830e-02,46:2.921139e-02):2.680871e-02):5.329877e-02):1.577989e-02,40:1.969839e-03):2.596839e-01):5.763592e-02):1.624337e-01,((21:1.328207e-04,22:4.263598e-02):5.746353e-02,((17:1.939465e-02,((((((7:9.177132e-03,6:1.025176e-02):3.234986e-03,(4:2.117267e-03,(8:1.731439e-02,5:3.775393e-03):1.604431e-02):3.864240e-03):6.131639e-02,9:1.289350e-02):3.522536e-02,10:2.391321e-03):5.031234e-02,18:1.418139e-02):1.155511e-02,(19:1.134119e-03,(20:1.211902e-02,16:3.428558e-02):3.564000e-02):2.667393e-02):4.062813e-02):7.187951e-02,((15:1.712958e-03,14:2.161159e-02):8.666865e-02,((12:3.418975e-02,11:1.090735e-02):1.461720e-02,13:5.833900e-03):6.816284e-02):7.748142e-02):1.497339e-01):9.528708e-02):8.321382e-02,1:1.828664e-01);
   tree gen.424000 = [&U] (((((((19:5.913078e-03,(((((8:1.159112e-02,9:5.537847e-02):2.291995e-02,(5:4.151508e-03,((7:1.700843e-02,4:1.071946e-02):1.547312e-02,6:1.839639e-03):1.280503e-02):6.292550e-02):4.487779e-02,10:3.756452e-02):3.951772e-02,18:1.214164e-02):1.729419e-02,17:2.706463e-02):6.941940e-02):4.235895e-02,20:4.859542e-03):4.697270e-03,16:5.198514e-02):6.398649e-02,((14:8.041989e-03,15:1.164606e-03):7.551516e-02,(13:4.987860e-03,(12:2.064576e-02,11:8.257806e-03):1.865183e-02):1.382696e-01):2.368217e-01):6.731654e-02,(21:1.704070e-02,22:2.196875e-03):3.422354e-02):8.460213e-02,((31:3.143131e-02,30:1.247486e-02):9.416322e-02,(((((24:1.426380e-02,25:8.280407e-04):2.903018e-02,23:4.255747e-02):2.546498e-01,(((35:8.101242e-03,((36:1.218750e-02,37:9.683205e-03):1.109809e-02,(38:9.699754e-03,39:2.821044e-04):1.941823e-02):1.460076e-01):5.788785e-03,34:1.766311e-02):1.362952e-01,33:2.383166e-02):5.938118e-02):5.838548e-02,32:1.047801e-01):1.248835e-01,((40:2.291886e-02,(((((43:2.386462e-02,45:2.489394e-02):1.828858e-02,44:2.615606e-02):7.895782e-02,46:5.082546e-02):6.335139e-02,(((50:1.072107e-01,49:2.959447e-02):1.723452e-02,48:3.370346e-02):3.970570e-02,47:1.350556e-02):9.576521e-02):4.361657e-02,(41:3.719792e-02,42:3.974246e-02):2.563346e-02):4.012023e-02):1.563489e-01,((26:1.336592e-02,(27:1.285662e-01,28:3.839509e-02):5.291096e-02):9.588649e-02,29:9.810201e-02):1.121567e-01):4.885537e-02):1.947924e-02):1.990678e-01):1.358669e-01,(3:4.254627e-02,2:2.782246e-02):1.112546e-01,1:2.838681e-01);
   tree gen.426000 = [&U] ((2:1.050887e-02,3:1.414585e-02):9.756930e-02,(((42:3.276506e-02,(41:2.560369e-02,(40:6.189691e-02,((46:7.573917e-02,(47:7.949675e-03,(50:1.921979e-01,(48:4.851067e-02,49:4.003653e-02):2.313518e-02):1.458829e-02):5.255955e-02):6.589994e-03,(44:1.497301e-02,(43:1.969524e-02,45:1.795635e-02):9.959204e-03):5.721039e-02):8.411461e-03):8.132067e-03):5.121249e-02):2.264784e-01,((29:4.203447e-02,(26:3.038437e-02,(28:6.554814e-02,27:1.643098e-01):4.811746e-02):7.173616e-02):1.501385e-01,(((30:8.948533e-03,31:2.779229e-02):2.770292e-02,(24:3.183609e-02,(25:1.274983e-02,23:5.104112e-02):1.364964e-02):1.567691e-01):7.450888e-02,((33:4.209589e-02,((((36:1.301962e-02,(39:1.700037e-02,38:2.392850e-04):8.263180e-02):1.425836e-02,37:3.070835e-02):1.786868e-01,35:1.544068e-02):3.716059e-02,34:2.944489e-02):1.127933e-01):1.944293e-01,32:1.857957e-02):1.026875e-01):2.467478e-02):1.626165e-02):7.999794e-02,(((16:6.216903e-03,((19:1.373038e-02,(17:1.335887e-02,(18:6.186712e-03,(((7:3.478738e-03,(4:3.536102e-03,((5:1.923812e-02,8:1.390231e-02):3.548586e-02,6:1.004773e-02):1.361978e-02):2.696228e-03):4.234704e-02,9:1.855027e-02):4.194929e-02,10:8.858110e-03):8.328986e-02):4.242253e-02):1.998363e-02):7.263328e-02,20:1.231679e-02):4.962464e-03):1.012591e-01,((15:6.343794e-03,14:2.400905e-03):9.800807e-02,(13:2.904717e-02,(11:4.928647e-03,12:3.650600e-02):2.427551e-02):8.342048e-02):4.819192e-02):4.452663e-02,(22:1.455328e-02,21:6.282074e-03):2.379776e-02):9.112521e-02):1.309353e-01,1:1.302286e-01);
   tree gen.428000 = [&U] ((2:6.091451e-03,3:3.224397e-02):8.354918e-02,(((21:1.482281e-02,(((13:7.726425e-03,(11:1.169199e-02,12:2.351912e-02):6.992904e-02):1.125086e-01,(15:8.508567e-03,14:7.445761e-03):4.127267e-02):1.022368e-01,(((17:4.652005e-02,(18:1.712225e-02,((9:2.342435e-02,(8:1.291215e-02,(5:7.834867e-04,(6:8.524634e-03,(4:5.584437e-03,7:2.148282e-02):3.704500e-02):4.698970e-02):2.748886e-02):9.564462e-03):3.164336e-02,10:1.907146e-02):4.118769e-02):2.536806e-02):3.037146e-02,19:1.933272e-02):2.076448e-02,(20:1.541559e-02,16:6.245627e-02):1.223665e-02):1.309959e-01):7.992682e-02):4.249172e-03,22:7.111652e-03):9.020883e-02,(((32:2.432913e-03,(((25:1.701767e-02,24:8.833986e-02):5.700164e-02,23:8.391225e-03):2.452661e-01,((34:1.029027e-02,(((38:7.085878e-03,39:1.166254e-02):6.759330e-02,(37:1.063766e-02,36:9.260978e-03):1.454301e-02):1.665513e-01,35:1.572485e-02):4.374119e-02):1.142091e-01,33:8.778768e-03):1.601148e-01):1.173382e-01):9.392122e-02,(27:3.768217e-02,(26:1.476520e-02,(29:6.470300e-02,28:5.538424e-02):7.476897e-02):1.924156e-02):2.930364e-01):5.148015e-02,((40:1.242115e-02,((41:2.280257e-02,42:5.776438e-02):3.318049e-02,((47:1.760369e-02,(48:1.605730e-01,49:2.940585e-04):4.212898e-02):1.636476e-02,(50:1.318227e-01,(46:1.866740e-02,((43:3.482063e-02,45:4.936463e-03):5.792950e-03,44:4.727911e-03):4.882537e-02):5.431718e-02):1.373947e-02):9.582518e-02):3.537238e-02):2.226974e-01,(31:1.606509e-02,30:3.322123e-02):3.773427e-02):1.817923e-02):2.137846e-01):1.444059e-01,1:1.804583e-01);
   tree gen.430000 = [&U] ((2:2.694385e-02,3:3.141901e-02):4.336777e-02,(((31:1.410590e-02,30:2.452198e-03):6.844792e-02,((40:3.262935e-03,(((((48:3.757506e-02,49:2.584784e-02):1.186178e-02,50:2.022516e-01):1.829578e-02,47:2.539385e-07):5.049269e-02,(46:3.357056e-02,((44:2.574844e-02,43:1.260576e-04):1.620966e-02,45:8.341096e-03):3.354294e-02):3.128849e-02):5.659029e-02,(41:1.274218e-02,42:3.206387e-02):1.265241e-02):5.602345e-02):1.713453e-01,((((33:3.735807e-03,(34:6.980750e-03,(((36:3.251959e-02,(39:2.440439e-03,38:6.339622e-03):4.119390e-02):2.555585e-02,37:4.773894e-03):1.111372e-01,35:3.033103e-04):2.117741e-02):1.173410e-01):1.163808e-01,32:1.753137e-02):1.367107e-02,(((26:2.742842e-02,27:1.016737e-01):2.104892e-04,28:5.689564e-02):4.301948e-02,29:5.025429e-02):1.739231e-01):4.504985e-02,(25:4.356854e-03,(24:4.181062e-02,23:1.984313e-02):4.651047e-03):1.574983e-01):4.990236e-02):1.114978e-02):9.114630e-02,((22:1.599682e-02,21:4.825172e-02):4.096938e-02,(((16:2.250183e-02,20:2.515679e-02):1.303625e-02,(19:1.596008e-02,(17:8.285175e-03,(18:1.094099e-02,((8:3.687597e-03,((4:6.595682e-03,((9:2.979735e-02,6:1.546446e-02):6.879303e-03,7:8.262411e-03):1.008762e-02):3.469054e-02,5:2.385026e-03):1.769745e-02):6.749168e-02,10:2.731324e-02):6.237138e-02):1.104442e-02):5.174898e-02):2.452502e-02):5.817301e-02,((15:8.902914e-03,14:8.128728e-03):5.445797e-02,((11:1.397147e-02,12:1.422578e-02):1.450705e-02,13:2.167022e-02):4.587141e-02):1.104780e-01):4.917666e-02):5.747307e-02):8.352526e-02,1:1.609454e-01);
   tree gen.432000 = [&U] ((3:1.995586e-02,2:4.313218e-02):6.946953e-02,(((((((20:7.234614e-03,16:4.616997e-02):8.013697e-02,19:2.787462e-02):3.294433e-02,((10:1.577651e-02,(9:1.739911e-02,(((4:8.362631e-04,(7:1.285497e-02,6:4.526338e-02):4.748041e-03):1.324681e-02,5:1.627910e-02):8.261669e-03,8:3.893265e-02):1.784757e-02):6.441978e-02):4.000950e-02,18:1.018723e-02):1.827507e-02):8.886868e-02,17:1.519700e-03):5.635522e-02,((14:3.526115e-03,15:9.722614e-03):7.574347e-02,((12:4.580381e-02,11:4.176007e-02):4.434040e-02,13:6.100089e-02):6.463809e-02):1.853719e-01):2.177061e-01,(22:2.432416e-03,21:1.185462e-02):1.181134e-02):6.529738e-02,(((((23:7.501373e-02,24:5.305920e-02):1.867034e-03,25:3.131887e-02):2.153421e-01,(31:1.496831e-02,30:2.179706e-02):9.174136e-02):7.288558e-02,(((28:1.315151e-01,27:6.701449e-02):3.489609e-02,26:1.172965e-02):6.002634e-02,29:4.939673e-02):3.010908e-01):4.532640e-03,((40:3.239684e-02,((41:2.433494e-02,42:8.538462e-02):1.600287e-02,(((48:6.263827e-02,(50:1.749035e-01,49:3.563550e-02):1.833569e-03):2.245057e-02,47:6.369537e-03):4.784533e-02,((44:4.297250e-02,(43:1.736545e-02,45:2.598527e-03):1.637550e-02):7.018751e-02,46:4.635241e-02):1.939200e-03):5.556016e-02):2.512185e-02):4.793903e-01,((((35:5.052163e-03,((36:6.777724e-03,37:6.201910e-03):1.116075e-02,(39:1.761610e-02,38:1.991559e-02):1.088285e-02):2.329644e-01):2.873213e-02,34:1.724439e-03):1.114580e-01,33:8.253123e-03):2.091405e-01,32:1.086123e-03):2.306106e-01):4.562944e-02):3.681278e-01):3.171187e-01,1:1.521211e-01);
   tree gen.434000 = [&U] ((((30:2.454729e-02,31:4.170243e-02):2.988087e-02,((32:2.124637e-02,(((34:1.750996e-02,(35:1.868801e-03,((36:6.512582e-02,(38:8.627438e-03,39:8.038818e-03):1.392700e-02):2.158395e-02,37:1.348594e-02):8.125409e-02):1.540021e-02):4.182939e-02,(23:1.638973e-02,(25:1.145123e-02,24:1.287702e-02):2.481401e-02):2.950003e-01):1.540269e-02,33:2.633862e-02):2.206353e-01):2.076397e-01,((29:5.404696e-02,((28:4.534778e-02,27:7.423255e-02):6.841271e-02,26:2.110605e-02):6.946401e-03):1.624293e-01,(40:3.967061e-03,((((44:1.763502e-02,43:1.090445e-03):6.422159e-03,45:3.801485e-04):1.491346e-01,(46:1.294115e-01,((48:3.210326e-02,(50:1.495560e-01,49:2.046127e-02):2.013677e-02):3.398314e-02,47:6.817855e-03):7.861003e-02):1.974462e-02):2.518339e-02,(41:1.340125e-02,42:5.303662e-02):1.037442e-01):9.570305e-02):3.027137e-01):4.285011e-02):4.277213e-02):1.576479e-01,(((((((5:1.689406e-03,(4:3.290903e-04,(7:9.031314e-05,6:9.498231e-03):3.142719e-02):2.113739e-02):1.135638e-02,8:2.372186e-02):4.053997e-02,9:9.743777e-03):6.347674e-02,10:1.412482e-02):5.275211e-02,((18:4.798084e-02,(19:4.268968e-03,(20:3.540832e-03,16:2.427338e-02):2.696283e-02):3.071128e-02):2.361220e-02,17:2.243584e-02):2.381873e-02):1.231724e-01,((13:1.615531e-03,(12:9.853259e-03,11:1.802162e-02):2.183583e-02):4.848271e-02,(15:9.990093e-03,14:1.557821e-03):1.577853e-02):2.998340e-02):1.867044e-01,(22:1.821545e-03,21:3.123896e-02):7.351334e-02):1.502457e-01):1.067793e-01,(2:1.570691e-04,3:1.441374e-02):5.946049e-02,1:1.419540e-01);
   tree gen.436000 = [&U] ((((30:3.748419e-02,31:3.618018e-02):2.508726e-01,(((32:5.547630e-03,(33:2.964835e-02,(((35:9.787865e-03,34:2.115581e-02):4.993033e-02,(((38:2.123128e-03,39:9.819428e-03):3.291404e-02,36:1.344069e-02):1.087281e-02,37:4.110712e-03):1.637411e-01):3.872134e-02,(23:2.303597e-02,(25:7.912738e-04,24:1.796311e-02):5.083889e-02):2.480903e-01):8.199211e-03):9.626620e-02):4.063843e-02,(29:7.583593e-02,(26:4.207088e-02,(28:4.672660e-02,27:5.733704e-02):5.711075e-02):4.706361e-02):2.419999e-01):2.275228e-02,(40:1.686524e-02,((((44:2.955530e-02,(43:9.855782e-03,45:5.500865e-04):4.993446e-04):5.514182e-02,46:2.225129e-02):8.832461e-03,(47:3.873168e-03,((49:3.761200e-02,48:5.711704e-02):8.235224e-03,50:1.063912e-01):2.514581e-02):2.135150e-02):7.131297e-02,(41:2.490748e-03,42:4.218028e-02):5.136496e-02):6.704493e-02):1.569009e-01):1.035012e-01):1.721976e-01,((((13:4.458973e-03,(12:3.606602e-02,11:2.890415e-02):1.669748e-02):6.005991e-02,(15:1.753877e-02,14:1.869966e-03):4.875196e-02):6.380199e-02,((((8:6.798959e-03,(5:4.656159e-03,(4:2.617271e-04,(7:1.181215e-03,6:1.526616e-02):1.227559e-02):5.104682e-03):5.318079e-02):1.569337e-02,9:2.393444e-02):8.172300e-02,10:1.059693e-03):1.610113e-02,(17:7.412155e-02,(18:3.672665e-02,((16:2.405209e-02,20:1.836812e-02):3.211373e-02,19:2.903071e-03):7.145012e-02):3.253825e-05):1.169383e-01):1.811927e-01):5.716340e-02,(22:1.284484e-02,21:3.267339e-02):5.835685e-02):1.239532e-01):4.616644e-02,(2:7.310713e-03,3:4.554822e-02):8.963354e-02,1:1.610565e-01);
   tree gen.438000 = [&U] (((((29:1.388212e-01,((28:1.553073e-01,27:6.521675e-02):5.692705e-02,26:2.150263e-02):2.688356e-02):2.488720e-01,(32:7.441203e-04,((23:5.033441e-02,(24:9.639861e-03,25:2.049546e-02):3.569967e-02):2.530032e-01,((34:6.177402e-02,(35:6.102500e-03,(((39:7.536062e-04,38:1.397563e-02):2.651325e-02,36:3.909339e-02):1.429472e-02,37:2.797310e-02):1.340998e-01):1.768407e-03):1.280479e-01,33:2.654958e-02):3.090219e-02):1.158554e-01):8.103579e-02):1.392347e-01,((((((43:2.859968e-03,45:2.616645e-02):1.350886e-02,44:3.684234e-03):1.070270e-01,((((49:1.737741e-02,50:3.413204e-01):2.916846e-02,48:6.091616e-02):6.182908e-02,47:2.465370e-02):1.727208e-02,46:3.426034e-02):2.041857e-02):7.690189e-02,(41:1.305872e-02,42:5.469269e-02):1.787163e-02):9.010022e-02,40:4.642878e-02):3.022792e-01,(31:4.213671e-02,30:3.779190e-02):7.039432e-02):9.311608e-02):1.349127e-01,((21:4.878823e-02,22:6.278405e-03):9.295082e-02,(((19:1.169175e-02,(17:3.224956e-02,(((8:1.442906e-02,((9:6.304110e-02,((7:1.748888e-02,4:1.384121e-02):2.545341e-02,6:4.569267e-02):1.528521e-02):1.552406e-02,5:2.863521e-03):4.970311e-02):7.070733e-02,10:2.532161e-02):5.454480e-02,18:5.399624e-03):3.308669e-02):8.732996e-02):2.530775e-02,(16:1.618487e-02,20:2.989448e-02):1.165396e-02):9.102116e-02,((15:6.613065e-04,14:1.543024e-03):8.553459e-02,(13:1.244397e-02,(12:1.638737e-02,11:2.262124e-02):2.049308e-02):8.526345e-02):2.001692e-01):1.656157e-01):1.419304e-01):1.108373e-01,(2:4.426348e-03,3:5.873196e-02):4.247863e-02,1:2.343422e-01);
   tree gen.440000 = [&U] ((3:2.945457e-02,2:2.716869e-02):1.285772e-01,((22:4.479385e-03,(21:3.129584e-03,(((14:4.368586e-03,15:3.889991e-04):9.126353e-02,((12:6.686394e-03,11:7.691911e-03):1.459945e-02,13:2.363576e-02):1.039047e-01):1.834207e-02,((17:1.854797e-02,(18:1.747621e-02,(19:3.471638e-02,(20:4.286896e-04,16:2.853061e-02):3.895508e-02):5.281734e-02):2.280795e-02):3.008347e-02,(10:7.280876e-04,(9:2.290800e-03,((5:1.136686e-02,(6:1.098284e-04,(7:3.509281e-02,4:1.325409e-02):1.028693e-02):1.150626e-02):1.953616e-02,8:5.175972e-03):2.343224e-02):3.035907e-02):3.537291e-02):5.748087e-02):1.181609e-01):3.153954e-02):1.060275e-01,((27:7.065630e-02,(26:1.255748e-02,(29:7.109224e-02,28:8.344179e-02):1.086408e-02):2.655874e-02):1.739978e-01,((31:4.175145e-02,30:5.248366e-03):7.678060e-02,((40:7.448173e-03,(((46:1.808118e-02,((47:5.855084e-03,50:1.393826e-01):3.023756e-02,(49:3.522350e-02,48:6.261420e-02):2.800846e-02):5.142428e-02):9.777624e-04,((43:1.080346e-03,45:4.260611e-03):9.749950e-03,44:2.325652e-02):1.060508e-01):4.367985e-02,(42:9.865390e-03,41:1.200262e-02):2.554229e-02):5.087428e-02):1.715952e-01,(32:4.109462e-02,((33:4.466954e-02,((((39:2.498445e-03,38:5.075891e-03):1.755199e-02,(37:3.627856e-02,36:1.856462e-03):4.818751e-03):1.660281e-01,35:6.224337e-03):2.523432e-02,34:1.004605e-02):8.401327e-02):7.049039e-03,(23:2.145243e-02,(24:7.078450e-03,25:4.229564e-03):4.572560e-02):8.117619e-02):8.160193e-02):7.699544e-02):2.478329e-02):7.108453e-02):3.293453e-02):8.523761e-02,1:1.089061e-01);
   tree gen.442000 = [&U] (((22:3.584444e-02,21:1.262107e-02):5.530249e-02,(((14:4.870687e-04,15:1.846757e-02):9.606160e-02,(13:2.609234e-02,(12:1.693779e-02,11:3.081732e-02):3.795989e-02):5.866396e-02):7.977690e-02,(((19:1.074071e-02,(20:2.361584e-02,16:2.299636e-02):7.827203e-02):6.903894e-02,(18:2.947269e-02,(10:1.156233e-02,(9:9.276386e-05,((5:1.089963e-04,(4:5.113207e-02,(7:3.052846e-02,6:1.352554e-03):1.396283e-02):1.329247e-02):4.046127e-02,8:4.869399e-03):5.682707e-02):1.793025e-02):4.671661e-02):1.885976e-04):6.693507e-02,17:3.147468e-03):7.394248e-02):9.988893e-02):1.017341e-01,((3:1.905312e-02,2:1.959071e-03):8.714272e-02,(((32:6.431092e-03,((((25:2.148912e-02,24:6.948311e-02):3.551529e-03,23:9.077760e-02):1.468954e-01,((35:4.095378e-03,34:3.258565e-02):3.136380e-02,(37:2.377576e-02,(36:2.017133e-02,(38:2.193567e-02,39:3.852167e-03):3.445122e-02):3.026708e-02):7.442983e-02):1.150878e-01):6.083457e-02,33:5.095296e-02):9.747272e-02):3.073168e-02,(((42:5.150511e-02,41:7.863148e-03):3.010433e-02,(((46:4.980066e-03,((48:3.125974e-02,(49:4.459515e-02,50:1.766236e-01):1.115375e-02):2.355787e-02,47:7.453682e-03):4.339025e-02):3.213555e-02,((45:7.769759e-04,44:1.045115e-02):7.562188e-03,43:4.733431e-04):3.931983e-02):5.606862e-02,40:2.143355e-02):3.158951e-03):1.545127e-01,(27:4.132863e-02,(29:9.046654e-02,(28:9.215997e-02,26:1.717784e-02):1.924768e-02):5.505769e-02):1.775006e-01):4.074533e-02):7.652075e-02,(31:9.210706e-03,30:1.288409e-02):3.646007e-02):1.555134e-01):3.703141e-02,1:3.217632e-01);
   tree gen.444000 = [&U] ((((((30:1.974923e-02,31:1.808245e-02):7.859098e-02,(40:9.526386e-03,((41:1.344426e-02,42:3.301107e-02):3.685183e-02,((((45:1.618563e-03,43:8.527594e-03):2.382140e-03,44:2.943385e-02):3.193774e-02,(47:2.415161e-03,((49:2.784697e-02,48:3.073828e-02):4.542430e-02,50:1.687535e-01):9.868774e-03):7.130669e-02):1.827861e-02,46:4.745990e-02):2.498054e-02):4.976240e-02):2.933263e-01):4.476187e-03,(32:1.161673e-02,((23:4.305472e-02,(25:4.164691e-05,24:2.151342e-02):3.145714e-02):1.635262e-01,(((((38:6.946680e-03,39:3.453407e-04):3.084299e-02,36:3.979158e-03):1.741421e-02,37:4.765772e-03):9.692634e-02,(35:9.699995e-03,34:4.432481e-02):1.164767e-02):5.378019e-02,33:1.267126e-02):8.772704e-03):9.988498e-02):3.751410e-02):3.743711e-02,(27:4.513114e-02,(29:1.648651e-01,(26:2.718500e-02,28:9.303739e-02):2.898915e-02):1.028491e-02):1.700374e-01):2.655261e-01,((22:1.910612e-02,21:8.147662e-03):1.899830e-02,((((12:2.539170e-03,11:9.818150e-03):2.467464e-02,13:5.393964e-03):9.533030e-02,(15:1.291264e-02,14:2.276701e-04):7.170866e-02):4.342590e-02,(((9:5.683138e-03,(8:2.221043e-02,(5:3.014733e-03,(6:6.604600e-04,(7:3.311146e-03,4:3.473166e-03):1.319461e-02):2.124771e-02):2.256702e-03):6.850286e-02):4.608214e-02,10:2.953207e-03):3.229280e-02,((((20:1.527605e-02,16:1.781062e-03):5.898790e-02,19:1.558238e-02):3.077667e-02,18:8.822080e-03):2.741677e-02,17:1.370474e-02):1.583141e-02):3.022784e-02):1.231465e-01):5.801566e-02):9.872780e-02,(3:2.655214e-02,2:9.723849e-03):5.309793e-02,1:2.100599e-01);
   tree gen.446000 = [&U] ((3:5.214258e-02,2:7.913177e-03):6.765590e-02,(((((40:1.052453e-02,((41:6.327229e-03,42:6.077402e-02):1.299572e-01,(((47:1.013386e-02,((50:1.496870e-01,49:2.369887e-02):4.530463e-02,48:5.996554e-02):8.162976e-03):5.030268e-02,46:3.913462e-02):1.063494e-02,(43:4.967310e-03,(45:4.409983e-03,44:2.590894e-02):7.350104e-04):2.389814e-02):5.313180e-02):5.310007e-02):1.515687e-01,(30:3.944611e-03,31:3.790642e-03):1.364363e-01):1.165354e-02,(32:1.067810e-02,(((((36:2.794903e-03,(38:1.123546e-02,39:8.453743e-03):8.236551e-02):1.700942e-02,37:1.362475e-02):9.112087e-02,(35:4.751700e-03,34:8.731277e-03):4.718098e-03):1.441908e-01,33:2.363823e-02):1.208518e-02,(25:4.134467e-03,(24:1.456662e-02,23:5.507933e-02):1.013516e-03):1.496755e-01):1.130122e-01):1.647845e-01):1.148017e-02,(27:2.899072e-02,((28:1.134912e-01,29:1.767212e-01):9.199550e-03,26:1.775196e-02):3.985313e-02):1.646118e-01):1.978451e-01,((22:8.719184e-03,21:2.583252e-02):7.771683e-02,((((11:3.193666e-02,12:6.400674e-03):1.430821e-02,13:1.561577e-02):4.426513e-02,(15:4.743724e-03,14:7.728630e-03):2.443825e-01):5.749039e-02,((20:2.025640e-02,16:1.926420e-02):9.616154e-03,(((((((4:8.325122e-03,(7:5.079920e-03,(6:2.704345e-03,5:1.213110e-02):2.286357e-02):2.405366e-02):3.512486e-02,8:1.774789e-02):9.630267e-03,9:2.793726e-02):2.439244e-02,10:5.088347e-04):1.854222e-02,18:1.351985e-03):4.389052e-02,17:2.905542e-02):4.233424e-02,19:4.555301e-03):1.939764e-02):9.477548e-02):8.124150e-02):8.765110e-02):2.076231e-01,1:2.817229e-01);
   tree gen.448000 = [&U] ((((((((41:1.715276e-02,42:2.909960e-02):1.645193e-02,(46:2.902984e-02,(((43:9.212291e-03,45:6.125489e-03):2.027600e-03,44:4.324624e-02):6.610242e-02,((50:1.913661e-01,(49:8.749381e-03,48:5.004075e-02):3.961620e-03):1.610704e-02,47:1.054896e-02):1.005409e-02):7.841974e-03):3.229660e-02):2.703474e-02,40:3.484097e-03):2.088486e-01,(27:3.009790e-02,((26:1.659009e-02,28:8.744824e-02):1.149234e-02,29:8.185940e-02):6.527313e-02):1.766074e-01):3.936262e-02,(32:2.650254e-04,((33:2.680244e-02,((35:5.635614e-03,34:2.339950e-02):2.967122e-02,(37:4.126183e-03,(36:1.502458e-02,(39:1.889162e-02,38:2.508856e-03):5.159737e-02):4.864600e-02):9.069348e-02):8.354009e-02):4.199460e-02,(23:7.873015e-03,(24:1.757754e-02,25:1.579341e-02):2.043089e-02):1.092127e-01):1.445644e-01):6.810543e-02):7.876174e-02,(31:3.672615e-02,30:1.671638e-02):5.883225e-02):1.757671e-01,(21:3.292594e-02,((((((19:1.740438e-02,(16:1.463341e-02,20:2.567314e-02):1.161136e-02):3.690632e-02,18:8.653771e-03):3.707256e-03,(10:6.577239e-03,(9:2.019984e-02,(5:1.514314e-02,((6:1.553700e-02,7:1.453491e-02):2.967008e-02,(4:1.024945e-02,8:6.953655e-02):3.683482e-03):1.021249e-02):8.460175e-03):2.521604e-02):7.779000e-02):6.017813e-03,17:3.628125e-02):8.004919e-02,((15:5.791128e-04,14:3.335097e-03):3.782634e-02,((12:3.555920e-03,11:1.851685e-02):3.440521e-02,13:1.398746e-02):7.851055e-02):1.143847e-01):1.107902e-01,22:5.245809e-03):6.350664e-03):1.217961e-01):6.985343e-02,(3:4.595451e-02,2:2.386654e-02):2.492996e-02,1:9.752168e-02);
   tree gen.450000 = [&U] (3:9.904817e-03,((((((((((50:2.151386e-01,49:3.228579e-02):5.427971e-03,48:6.010311e-02):5.002276e-02,47:1.492879e-02):1.534748e-02,((44:9.738095e-03,(43:2.720678e-02,45:3.243989e-03):7.053206e-03):7.072230e-02,46:5.017499e-02):2.539412e-02):4.051409e-02,(42:2.651134e-02,41:7.083542e-03):5.971783e-02):8.991930e-02,40:6.742216e-03):3.098209e-01,((27:4.468240e-02,(29:8.945384e-02,(26:6.181268e-02,28:1.398285e-01):4.041954e-03):5.651897e-02):2.573404e-01,(32:2.067119e-03,(33:8.413442e-02,(((((37:5.152163e-03,36:2.915831e-02):3.998798e-02,(39:5.563523e-03,38:2.442817e-02):6.392522e-02):1.197937e-01,35:5.552043e-03):1.940241e-02,34:1.704365e-02):1.700260e-01,(23:1.595888e-02,(24:3.400206e-02,25:1.357210e-03):2.101795e-02):9.508893e-02):5.891879e-02):1.141539e-01):1.116720e-01):1.294250e-03):4.959677e-02,(31:2.164630e-02,30:6.364762e-03):9.120166e-02):1.283643e-01,(((((18:5.088208e-03,(10:7.495445e-03,(9:3.181800e-02,((7:1.998554e-02,(6:2.146240e-02,(5:7.850908e-03,8:2.144285e-02):1.720246e-02):2.207329e-02):1.679354e-03,4:2.033755e-03):2.201006e-02):3.301870e-02):7.704114e-02):2.480765e-02,17:3.310928e-02):3.041434e-02,(19:1.280419e-02,(16:2.459591e-02,20:2.544479e-03):7.777918e-02):2.739420e-02):7.128488e-02,((15:1.326706e-04,14:1.327030e-02):6.956203e-02,((12:1.042346e-02,11:1.571553e-03):1.850388e-02,13:4.013642e-03):6.044392e-02):9.464623e-02):8.217233e-02,(21:4.127246e-02,22:1.427165e-02):2.123096e-02):1.372002e-01):2.396551e-01,2:1.788122e-02):4.982632e-02,1:2.230812e-01);
   tree gen.452000 = [&U] ((((((14:5.748850e-03,15:1.142578e-02):2.899931e-02,(13:2.799984e-03,(12:4.224121e-03,11:2.635808e-02):2.138503e-02):9.955780e-02):1.106540e-01,(16:4.708455e-03,(20:6.363750e-03,(19:8.220076e-03,(17:1.437420e-02,((10:2.498903e-02,(((6:6.512713e-03,(7:1.383547e-02,9:3.201454e-02):6.845768e-03):1.888194e-02,(5:5.113959e-04,4:5.208317e-02):2.089969e-02):2.957903e-02,8:6.274212e-03):1.048088e-01):2.416734e-02,18:8.028493e-05):8.064778e-02):3.845765e-02):4.634086e-02):2.441230e-02):1.482865e-01):9.940451e-02,(22:1.173085e-02,21:4.277056e-02):5.051340e-02):1.729854e-01,(((30:4.053065e-02,(24:7.619364e-03,(25:1.555294e-02,23:3.873596e-02):4.506884e-02):2.959739e-01):1.050611e-02,31:1.109051e-02):1.907762e-02,((32:1.442462e-02,(33:1.705344e-02,((34:2.700905e-02,35:3.054787e-03):3.766751e-02,((36:1.174195e-02,37:2.542863e-02):8.454601e-03,(38:1.237982e-02,39:4.704265e-03):3.366148e-02):2.324291e-01):4.990764e-02):1.195071e-01):2.261424e-02,((((((47:1.383026e-02,(49:3.781847e-02,48:7.532287e-02):1.133110e-02):9.174247e-03,50:1.016131e-01):3.854912e-02,(46:6.150097e-02,((45:1.621686e-03,44:1.995574e-02):4.064037e-03,43:1.632861e-02):4.781543e-02):1.836469e-02):9.443291e-02,(41:1.799239e-02,42:2.941484e-02):3.073969e-02):3.098302e-02,40:1.188038e-02):2.468242e-01,((29:1.363241e-01,(28:8.043633e-02,27:5.163477e-02):3.385414e-02):1.149207e-02,26:1.665022e-02):1.552544e-01):1.346016e-01):7.411847e-02):1.254896e-01):1.309123e-01,(2:3.599031e-03,3:2.837604e-02):5.517984e-02,1:1.841317e-01);
   tree gen.454000 = [&U] ((3:2.898019e-02,2:1.128272e-02):4.328651e-03,((((32:6.439933e-02,((26:1.620063e-03,(27:1.264489e-01,28:6.722182e-02):4.867762e-02):1.160123e-02,29:7.617374e-02):1.584550e-01):1.200074e-02,((((34:1.478904e-02,35:2.136782e-02):1.296283e-02,((36:3.340963e-02,37:1.388520e-03):7.522165e-04,(38:6.044304e-03,39:7.345929e-04):3.097959e-02):1.457843e-01):6.636250e-02,33:1.475379e-02):5.055503e-02,(23:1.427407e-02,(25:1.244308e-03,24:1.653319e-02):1.075033e-02):1.658176e-01):5.346051e-02):8.527647e-02,((31:1.472477e-02,30:8.275461e-03):6.071566e-02,(40:2.580772e-03,(((46:4.788866e-02,(47:1.934368e-03,((48:1.233807e-02,50:1.123550e-01):2.585055e-02,49:5.237328e-03):6.434608e-02):1.750900e-02):1.283412e-02,(43:3.368607e-02,(44:1.616610e-02,45:1.835861e-03):6.519615e-04):4.598818e-02):3.817955e-02,(42:4.560925e-02,41:2.099192e-02):3.088675e-02):1.627664e-02):2.629823e-01):1.649217e-02):1.491218e-01,((21:1.579793e-02,22:1.195269e-03):2.149837e-02,((((18:2.928281e-02,17:2.420896e-02):6.681106e-03,(19:1.396567e-02,(16:2.633191e-02,20:1.372746e-02):6.156952e-02):4.194582e-02):3.232636e-02,(10:3.299285e-04,(((4:9.102142e-03,7:1.694400e-02):1.293993e-02,(6:1.237270e-02,(5:2.041050e-02,8:5.302459e-02):4.309455e-02):1.248375e-02):2.276084e-02,9:2.672204e-02):4.627427e-02):4.735428e-02):6.107205e-02,((15:1.876221e-02,14:3.484366e-03):3.919267e-02,((11:2.138706e-02,12:2.794784e-03):5.354009e-02,13:2.093784e-03):9.210251e-02):5.364172e-02):7.417480e-02):3.138994e-02):1.250554e-01,1:1.713500e-01);
   tree gen.456000 = [&U] ((2:9.525757e-03,3:3.354681e-02):2.667763e-02,((((((((35:2.777598e-02,34:2.430046e-02):1.016311e-02,(37:4.356224e-03,((38:1.729770e-03,39:2.904163e-02):5.083206e-02,36:3.519597e-04):2.152717e-02):1.259147e-01):6.264110e-02,33:3.281449e-02):2.944663e-02,(23:1.962705e-02,(24:2.271669e-02,25:6.493366e-04):4.096174e-02):1.005000e-01):1.091222e-01,32:4.292553e-02):3.131087e-02,(29:7.760405e-03,((27:6.347678e-02,26:1.255887e-02):1.926062e-02,28:6.521067e-02):6.853963e-02):2.581037e-01):8.253310e-02,((31:1.452844e-02,(40:1.477758e-02,((42:2.633944e-02,41:2.241294e-02):7.264907e-03,((46:7.399376e-02,(47:1.214125e-02,(48:3.528899e-02,(49:1.222743e-02,50:1.443747e-01):3.938875e-04):3.247432e-02):3.807470e-02):1.670596e-02,(44:3.047546e-02,(43:1.040852e-03,45:9.444373e-03):6.676985e-06):3.828121e-02):4.518752e-02):3.414849e-02):3.108674e-01):1.612885e-03,30:1.752563e-03):1.070500e-01):1.672365e-01,(21:1.665088e-02,((((20:2.398844e-02,(16:1.178604e-02,((10:2.818269e-03,(((4:1.096290e-02,(7:1.477137e-02,6:1.389346e-02):1.189979e-02):2.068686e-02,(5:1.222615e-02,8:2.821407e-02):2.353697e-02):4.899945e-02,9:8.465950e-03):3.948367e-02):5.960600e-02,(18:1.735650e-02,17:5.774413e-02):5.509040e-02):8.156763e-02):4.123102e-03):2.968967e-02,19:1.832751e-02):8.816448e-02,((13:2.655116e-02,(11:2.227877e-02,12:7.991696e-03):3.764220e-02):1.046411e-01,(15:3.622922e-03,14:4.561229e-03):6.621422e-02):6.247339e-02):1.010607e-01,22:9.111983e-03):3.208122e-02):5.818771e-02):1.112888e-01,1:1.568627e-01);
   tree gen.458000 = [&U] ((2:1.047322e-03,3:1.247657e-02):2.431695e-02,(((31:3.617148e-02,30:1.958945e-02):1.185287e-02,((40:1.034591e-03,((41:3.653419e-02,42:5.716265e-02):1.476235e-03,(46:5.947163e-02,(((47:1.331352e-02,(49:2.376263e-02,48:4.028290e-02):7.415222e-03):2.717129e-02,50:1.340271e-01):1.680698e-02,((44:8.729603e-03,43:4.468843e-04):3.794129e-03,45:4.160312e-03):7.034088e-02):1.396953e-02):7.371202e-02):8.489734e-02):2.899599e-01,((((28:9.401675e-02,27:4.711002e-02):6.729444e-03,26:1.232729e-02):5.952682e-02,29:3.078876e-02):1.550940e-01,(((23:2.125319e-02,(25:3.198765e-03,24:2.006504e-02):1.906399e-02):1.619957e-01,(((((38:7.919035e-03,39:5.451584e-03):2.714422e-02,36:3.330977e-03):2.101344e-02,37:7.821530e-03):1.394468e-01,(34:1.991651e-02,35:2.282428e-03):1.056369e-02):8.579140e-02,33:2.396026e-02):7.819554e-02):4.811733e-02,32:5.672382e-02):6.075657e-02):6.758993e-02):7.870547e-02):1.949766e-01,((21:5.754908e-03,22:1.766940e-02):1.599377e-02,(((15:7.634416e-03,14:2.169561e-02):6.407750e-02,(12:1.317911e-02,(11:1.761902e-02,13:3.070959e-02):1.719116e-03):7.811351e-02):9.539880e-02,((20:1.034192e-02,(19:1.738354e-03,((10:2.643326e-02,((((7:3.989004e-03,6:1.827365e-02):1.166493e-02,(5:2.371311e-02,4:1.237285e-02):5.807257e-03):2.728552e-02,8:3.148395e-02):1.809700e-03,9:2.801494e-02):4.302182e-02):7.877549e-02,(17:4.655876e-02,18:7.076441e-03):5.435320e-03):7.060764e-02):2.805742e-02):1.965634e-02,16:1.041471e-02):8.973147e-02):1.050044e-01):8.180885e-02):4.477930e-02,1:2.326512e-01);
   tree gen.460000 = [&U] ((2:1.604156e-02,3:6.464125e-02):4.254531e-02,((((30:1.954980e-02,31:1.094232e-02):3.160541e-02,(40:3.517508e-03,((41:2.019059e-02,(((((49:2.877932e-02,48:3.789898e-02):5.284166e-02,47:1.223637e-02):4.131460e-02,46:5.292672e-02):8.181414e-03,(44:7.992469e-03,(43:4.205406e-03,45:4.900873e-03):6.896410e-03):6.275882e-02):2.628095e-02,50:1.197495e-01):9.573174e-02):1.932597e-02,42:5.186219e-02):3.666037e-02):1.620384e-01):1.936929e-02,((((23:1.043876e-02,(25:1.435935e-02,24:3.555567e-02):3.988342e-02):1.553258e-01,(((35:5.279213e-02,((36:7.021734e-03,(38:4.396513e-03,39:1.213147e-02):1.742734e-02):2.240750e-02,37:1.367047e-02):1.455616e-01):1.545004e-02,34:1.624390e-02):1.271420e-01,33:3.355088e-02):8.059788e-02):8.786299e-02,32:2.125130e-02):6.021495e-02,((26:2.113720e-02,(27:4.666696e-02,28:4.542669e-02):8.526534e-03):1.281351e-01,29:4.829865e-03):1.697824e-01):8.627403e-03):1.772194e-01,((21:3.176387e-02,22:3.736925e-03):4.056058e-02,(((15:2.282521e-03,14:4.170228e-06):9.511001e-02,((12:7.975589e-03,11:1.816898e-02):4.244334e-03,13:6.337797e-02):1.753716e-02):7.550883e-02,((16:6.204143e-03,((((10:5.517909e-03,(9:1.854300e-02,(8:3.648066e-02,(5:1.403627e-02,(4:3.239982e-03,(7:4.931276e-04,6:1.176479e-02):5.861765e-03):1.597540e-02):9.964328e-03):2.173676e-02):5.787767e-02):9.205306e-02,18:2.434559e-02):5.018085e-02,17:2.209404e-02):7.590273e-02,19:2.547371e-02):2.942674e-02):4.187340e-04,20:4.032994e-02):9.940837e-02):2.263438e-02):3.580870e-02):1.199746e-01,1:3.379580e-01);
   tree gen.462000 = [&U] ((2:4.459880e-03,3:1.308059e-02):4.138314e-02,((((((14:6.677962e-04,15:2.014463e-03):3.709723e-02,(12:1.379560e-02,(13:2.365818e-02,11:9.272576e-03):9.389730e-03):5.095910e-02):4.581506e-02,(16:8.636618e-03,((19:7.450375e-03,(17:5.661359e-03,(((8:2.452907e-03,(5:9.638083e-03,((7:5.811772e-03,9:3.083382e-02):1.751870e-02,(6:1.437828e-02,4:2.018458e-02):6.182453e-04):1.497473e-02):1.829727e-02):2.460429e-02,10:2.107558e-02):3.679772e-02,18:3.914249e-04):1.334509e-02):3.783219e-02):2.418799e-02,20:2.934136e-03):4.414852e-03):3.439661e-02):6.945506e-02,21:1.083387e-02):1.173197e-02,22:1.977195e-03):4.906325e-02,((40:1.615834e-02,(((44:4.300107e-03,(43:4.134090e-03,45:3.618820e-04):1.550756e-03):4.300337e-02,(((48:2.653942e-02,(49:4.119436e-03,50:1.276207e-01):2.020553e-02):1.606819e-02,47:8.373291e-03):3.283922e-02,46:1.605566e-02):5.230468e-03):3.513560e-02,(42:2.320413e-02,41:1.597839e-02):1.144054e-02):2.639785e-02):1.513759e-01,((32:1.900627e-02,(33:1.507346e-02,((34:1.337083e-02,((37:1.047002e-02,36:1.114384e-02):2.599608e-02,(38:8.533351e-03,39:1.330107e-02):9.389391e-03):7.991210e-02):1.028147e-02,35:1.829799e-02):4.571504e-02):5.597922e-02):6.316311e-02,(((30:3.948244e-03,31:4.280868e-03):6.015778e-02,((25:2.188260e-02,23:3.400249e-02):6.344336e-03,24:3.271498e-02):1.517632e-01):1.251001e-02,((28:4.816146e-02,(26:7.759249e-03,29:3.874276e-02):3.512201e-03):1.851383e-02,27:2.294190e-02):1.735116e-01):6.655008e-03):3.917005e-02):1.320703e-01):5.051563e-02,1:1.702542e-01);
   tree gen.464000 = [&U] ((2:4.170210e-02,3:3.379914e-02):5.654343e-02,((22:1.236869e-02,((((15:2.431890e-02,14:8.827151e-04):5.671226e-02,((12:8.525479e-03,11:1.918240e-02):3.375574e-02,13:9.031255e-03):5.378468e-02):7.249492e-02,((10:4.235548e-02,(9:2.634051e-02,((((7:1.452645e-02,4:3.881966e-03):4.652880e-03,6:1.285794e-02):2.973578e-02,5:4.581924e-03):2.737215e-02,8:5.318254e-03):4.830407e-02):1.949299e-02):7.610538e-02,(17:4.283091e-02,(18:8.358884e-03,(19:1.028856e-02,(16:1.157151e-02,20:1.197342e-02):1.503187e-02):3.659387e-02):1.765894e-03):2.909855e-02):9.931025e-02):8.055519e-02,21:3.423550e-04):2.487983e-02):1.215671e-01,((((((44:6.758734e-03,(43:3.672040e-03,45:6.067166e-04):9.981714e-04):3.751584e-02,((((48:4.295337e-02,50:1.558192e-01):4.594102e-03,49:4.803665e-02):3.397075e-02,47:6.873527e-03):2.499700e-02,46:1.520465e-02):1.218253e-02):5.984769e-02,(41:1.597814e-03,42:3.104103e-02):6.659874e-02):4.265592e-02,40:2.299020e-02):1.752450e-01,(30:3.345551e-02,31:7.862913e-03):7.812084e-02):1.341883e-02,(32:3.559700e-02,(((28:9.286401e-02,(27:5.726987e-02,26:2.015172e-02):3.301507e-03):2.208615e-03,29:7.607105e-02):2.425396e-01,(((35:6.524036e-03,(((36:3.948063e-02,37:3.478144e-02):5.337419e-03,(38:1.147560e-02,39:4.075528e-03):3.500283e-02):1.611340e-01,34:4.225686e-02):6.591579e-03):4.038857e-02,33:3.087857e-02):7.005084e-02,(23:2.893111e-02,(25:4.401447e-03,24:1.215679e-02):7.885647e-02):2.115436e-01):4.780885e-02):1.332552e-02):2.444007e-02):2.559830e-01):6.596868e-02,1:1.134233e-01);
   tree gen.466000 = [&U] ((3:7.025988e-02,2:2.776523e-02):1.014224e-01,((((((28:1.243451e-01,26:2.950710e-03):3.612414e-02,29:1.053486e-01):4.220091e-02,27:1.502191e-01):1.119253e-01,(((((24:4.058188e-02,25:2.267014e-03):5.299011e-02,23:7.882874e-02):2.894597e-01,(33:2.856652e-02,((35:1.914013e-03,((36:1.657949e-03,(39:1.634664e-02,38:1.097550e-02):2.070555e-02):4.870544e-02,37:8.700588e-03):1.273313e-01):2.874098e-02,34:1.307304e-01):1.487880e-01):4.604499e-02):1.406350e-01,32:7.472692e-03):1.264404e-01,(((41:5.365592e-02,(46:2.291652e-02,(((48:4.282279e-02,(50:1.880119e-01,49:5.190910e-02):3.031489e-02):2.038819e-02,47:3.925144e-02):5.154228e-02,(44:1.873357e-03,(43:1.778010e-02,45:9.151637e-03):7.798566e-03):1.244199e-01):1.028287e-02):1.272394e-01):3.709208e-02,42:4.442823e-02):4.806758e-02,40:1.706705e-02):1.623338e-01):1.184096e-01):1.007956e-01,(30:2.110536e-02,31:2.626023e-02):3.821989e-02):3.566671e-01,((((19:7.136102e-03,(17:8.802735e-02,((10:2.107874e-02,(9:6.603119e-02,((((6:2.823929e-02,7:1.253381e-02):1.212489e-02,4:2.899885e-02):2.489392e-02,5:1.601706e-02):1.881080e-02,8:1.303892e-02):5.501010e-02):9.312708e-02):1.224330e-01,18:2.007525e-02):3.850312e-02):4.048391e-02):8.918565e-02,(20:1.220669e-02,16:2.387506e-02):8.408789e-03):1.007664e-01,(((12:4.796644e-02,11:2.666709e-02):5.962323e-02,13:1.683991e-02):6.481487e-02,(15:2.771921e-03,14:9.892236e-03):1.577954e-01):1.358183e-01):3.994934e-02,(21:2.857900e-02,22:2.768274e-02):1.391688e-01):1.164551e-01):1.531101e-01,1:3.093608e-01);
   tree gen.468000 = [&U] ((2:6.432495e-03,3:6.670059e-02):1.046592e-01,(((((15:2.200371e-03,14:8.497565e-03):1.037984e-01,((13:3.169674e-02,12:1.642870e-02):1.348224e-02,11:1.021119e-02):9.079530e-02):1.856194e-01,(((10:4.834810e-03,((9:2.241889e-02,(((6:4.768127e-03,5:4.100625e-02):3.215151e-03,7:4.083284e-03):2.743155e-02,4:5.187127e-03):4.899978e-02):1.962606e-02,8:1.009791e-02):4.157834e-02):1.779782e-02,18:3.502283e-02):2.317757e-02,(((20:2.188341e-02,16:1.363728e-02):3.492714e-02,19:1.816428e-02):3.434353e-02,17:3.515433e-02):9.419686e-04):7.766562e-02):9.875727e-02,(21:3.074705e-03,22:1.484924e-02):4.505626e-02):7.469572e-02,(((32:2.283951e-02,((((25:7.541732e-04,24:4.007260e-02):2.844296e-02,23:5.965954e-02):1.488796e-01,33:3.292829e-02):6.046438e-04,(((37:8.951711e-04,36:6.273543e-03):3.539346e-02,(38:2.743056e-02,39:7.733373e-04):3.892500e-02):7.892212e-02,(34:1.701385e-02,35:2.780536e-02):7.134210e-03):1.063040e-01):1.697458e-01):6.961272e-02,((26:6.799598e-02,29:1.271787e-01):1.233606e-02,(27:7.775023e-02,28:7.684823e-02):7.187891e-02):1.204826e-01):5.370414e-02,((((41:9.657528e-03,42:3.187995e-02):2.278410e-02,(((48:3.884471e-02,(50:2.099660e-01,49:8.016588e-03):4.707462e-02):3.184923e-02,47:2.880804e-02):1.149787e-02,(46:2.604175e-02,((43:1.474202e-02,45:8.823562e-03):1.227546e-02,44:1.396671e-02):4.946283e-02):3.217821e-02):4.048637e-02):4.098606e-02,40:5.718523e-03):2.564311e-01,(31:1.370691e-02,30:6.686598e-03):5.426111e-02):3.571611e-02):2.034749e-01):1.420060e-02,1:2.034847e-01);
   tree gen.470000 = [&U] ((((21:1.877783e-02,22:6.422133e-03):5.540987e-02,((20:2.572309e-02,(16:1.917057e-02,(19:6.927069e-02,(17:3.836453e-02,(18:1.094554e-02,(((6:1.443682e-02,(((5:8.148356e-05,8:2.865341e-02):1.056602e-02,4:1.442463e-02):1.505662e-02,7:2.835124e-03):1.869295e-03):2.676385e-02,9:1.267658e-02):7.224597e-02,10:1.221944e-02):8.328177e-02):1.890324e-02):9.087452e-02):2.897268e-02):2.312879e-02):1.630658e-01,(((12:1.300793e-02,11:1.657134e-02):2.625818e-02,13:2.133694e-02):1.033815e-01,(15:4.959703e-03,14:1.185865e-03):4.712450e-02):1.324211e-01):7.436616e-02):1.387995e-01,((26:5.914839e-03,(29:4.012500e-02,(28:8.095925e-02,27:3.700445e-02):1.952776e-02):3.923806e-02):1.645204e-01,(((((46:4.969171e-02,(((45:2.079838e-03,43:1.504003e-02):4.043619e-03,44:5.734016e-02):5.382757e-02,((47:4.351133e-02,(48:7.200376e-02,49:4.513863e-02):9.162818e-03):4.497819e-02,50:1.647273e-01):8.794050e-03):3.714847e-03):3.065136e-02,(41:1.087223e-02,42:1.649547e-01):5.556102e-02):1.954939e-02,40:2.332099e-02):1.164907e-01,(30:1.503417e-02,31:5.726401e-02):7.567257e-02):7.616123e-02,((((((36:7.389116e-04,37:5.412015e-03):2.478214e-03,(38:6.003379e-06,39:9.067859e-03):2.059945e-02):9.474729e-02,(34:1.002079e-02,35:2.351283e-02):2.144547e-02):1.362187e-01,33:3.432534e-02):7.001083e-02,((25:2.268554e-03,24:2.713984e-02):1.040384e-02,23:3.305646e-02):1.696518e-01):1.060829e-01,32:1.782907e-02):1.064645e-01):1.076330e-02):1.590400e-01):8.766578e-02,(2:3.188284e-03,3:4.475810e-02):4.388804e-02,1:1.728411e-01);
   tree gen.472000 = [&U] ((((21:4.284760e-03,22:2.961453e-03):7.809307e-02,(((20:1.926016e-02,16:4.232716e-02):1.910940e-03,(19:1.408261e-02,((((9:1.137871e-03,((6:4.050746e-02,((4:1.105276e-03,7:1.879023e-02):2.266255e-02,5:1.216783e-02):1.820782e-03):2.436108e-02,8:3.301842e-03):3.475253e-02):7.384532e-02,10:2.314982e-03):9.824259e-02,17:5.379044e-02):3.052194e-02,18:3.404784e-02):2.712773e-02):6.536086e-02):4.626552e-02,(((12:2.975449e-02,11:4.675294e-02):4.035000e-02,13:2.123909e-02):1.355162e-01,(15:8.707688e-03,14:3.638443e-03):6.734398e-02):2.383862e-01):1.476864e-01):1.152809e-01,((((30:3.144254e-03,31:8.229532e-02):1.422295e-01,((33:1.522133e-02,(((36:1.349784e-02,((38:3.394714e-03,39:2.475935e-03):2.394305e-02,37:1.989404e-02):2.228830e-02):1.547184e-01,(34:2.385307e-02,35:1.298027e-02):2.184650e-02):1.695250e-01,(23:2.968071e-02,(24:2.303738e-02,25:5.718635e-03):3.865513e-02):1.499517e-01):3.370058e-02):2.115682e-01,32:2.254434e-02):1.943607e-01):2.640241e-02,(((46:2.463926e-02,((47:1.563800e-02,(48:4.760164e-02,(49:5.447511e-02,50:1.941123e-01):4.142106e-02):4.110110e-02):6.812631e-02,(44:9.069583e-03,(45:2.021647e-02,43:7.641221e-03):2.491841e-02):6.640603e-02):1.497709e-02):8.610069e-02,(41:6.768299e-03,42:4.414350e-02):5.468259e-02):6.118222e-02,40:7.027706e-03):2.448304e-01):1.061024e-02,((26:7.201399e-03,(27:9.925647e-02,28:9.677561e-02):2.159883e-02):3.178549e-02,29:5.771607e-02):1.286573e-01):4.185546e-02):2.000515e-01,(2:1.439793e-03,3:1.261062e-01):1.088370e-01,1:8.727941e-02);
   tree gen.474000 = [&U] ((2:6.233855e-02,(((((15:1.491127e-03,14:4.124850e-03):1.628788e-01,((11:2.273309e-02,12:7.255543e-02):1.866834e-02,13:3.237127e-03):1.320885e-01):1.145137e-01,((20:7.481265e-02,16:2.407182e-02):1.796468e-02,((17:5.973226e-02,((10:1.474269e-02,(9:6.169521e-02,((4:1.112095e-02,(6:1.634212e-02,7:7.083902e-03):1.482156e-02):2.316132e-02,(5:6.295999e-03,8:2.719010e-02):3.668249e-02):2.076688e-02):2.996749e-02):5.696680e-02,18:9.455755e-03):1.057673e-02):2.475171e-02,19:5.387662e-02):5.597109e-02):1.276917e-01):6.905493e-02,(21:1.351163e-02,22:4.627276e-02):7.602273e-02):7.330396e-02,((30:3.206974e-02,31:9.728977e-03):1.806587e-01,((40:3.512868e-02,(((47:6.719306e-03,((48:9.062923e-02,49:2.519595e-02):1.816950e-02,50:2.210305e-01):6.534612e-02):6.564414e-02,(46:6.261601e-02,(45:1.625954e-02,(43:6.920563e-04,44:5.069828e-02):3.181082e-03):7.184319e-02):2.835763e-02):7.323446e-02,(41:2.411793e-02,42:7.976397e-02):1.365671e-02):7.158776e-02):3.187272e-01,((29:1.054708e-01,((28:4.901695e-02,27:1.263747e-01):8.060842e-02,26:3.624826e-02):1.194372e-01):3.566825e-01,(32:2.428896e-02,((23:1.033138e-02,(25:4.086389e-02,24:6.853134e-03):6.059654e-02):2.809780e-01,(33:2.873257e-02,((35:7.906013e-03,(37:3.088492e-02,((38:5.611167e-03,39:2.391649e-02):3.230017e-02,36:4.326688e-03):4.316801e-02):1.031891e-01):8.085180e-03,34:2.646919e-02):1.227603e-01):3.512123e-03):1.916342e-01):5.821145e-02):8.522923e-02):1.283043e-01):3.835894e-01):2.229773e-01):1.243841e-02,3:3.778404e-03,1:3.237252e-01);
   tree gen.476000 = [&U] ((2:3.901648e-02,3:1.258336e-02):1.110562e-01,((((((((18:1.270475e-02,(10:6.058354e-03,(9:6.686214e-03,(8:1.920238e-02,(5:1.838761e-02,(6:1.932085e-02,(7:1.742327e-02,4:9.095391e-03):1.855750e-02):2.275422e-02):1.601139e-02):2.120438e-02):4.136737e-02):1.641145e-01):1.106072e-02,17:4.441813e-02):3.221542e-02,19:4.958611e-02):8.549869e-02,20:2.348988e-02):2.988967e-03,16:1.024105e-02):5.077338e-02,((15:5.235965e-03,14:1.132580e-02):4.900594e-02,((11:1.934881e-02,12:9.132312e-03):2.554694e-02,13:5.691284e-03):9.500195e-02):1.076139e-01):1.327281e-01,(21:2.836899e-02,22:1.866075e-02):4.039215e-02):8.971103e-02,((((32:7.932569e-03,(((23:4.141488e-02,(24:1.943963e-02,25:9.012164e-03):2.635822e-02):2.214654e-01,((((38:6.744765e-03,39:3.788723e-03):3.276549e-02,36:2.632918e-03):3.494834e-02,37:4.679335e-03):1.333650e-01,(35:2.269961e-02,34:2.720553e-02):2.729401e-02):2.902574e-02):1.084999e-01,33:2.116617e-02):1.840153e-01):4.636818e-02,(29:1.327376e-02,(26:8.483354e-03,(28:1.059882e-01,27:2.261280e-01):5.788068e-02):1.591973e-01):2.193742e-01):1.189772e-01,(30:2.218602e-02,31:3.791577e-02):1.426187e-01):5.215896e-03,(40:3.069574e-03,((41:2.316511e-02,42:4.336998e-02):2.529139e-02,((47:2.716572e-02,(49:1.004238e-02,(50:1.985002e-01,48:7.032730e-02):3.920664e-03):4.011601e-02):4.525145e-03,(46:4.963179e-02,(45:4.069402e-03,(43:1.079477e-02,44:7.547365e-03):1.539160e-02):7.697183e-02):1.378073e-02):6.981884e-02):6.843522e-02):1.382149e-01):1.796357e-01):1.503167e-01,1:1.290822e-01);
   tree gen.478000 = [&U] ((2:4.164380e-02,3:2.480393e-02):1.395878e-01,((((16:1.451505e-02,(((17:3.631397e-02,((10:3.435948e-03,(9:5.675487e-02,((5:1.856336e-03,((7:1.878416e-04,6:8.123928e-03):1.320539e-02,4:6.117835e-03):2.201611e-02):3.028806e-02,8:4.156287e-04):3.054422e-02):3.913834e-02):1.686576e-01,18:2.428972e-02):1.405195e-03):5.899261e-02,19:1.730980e-02):6.449374e-02,20:4.949390e-03):1.134569e-03):1.576728e-01,((15:1.366271e-03,14:2.184603e-03):5.849264e-02,((11:4.080457e-02,12:1.189431e-02):2.330385e-02,13:4.650582e-03):7.122302e-02):1.305005e-01):6.191553e-02,(21:2.085432e-02,22:1.554042e-02):5.356100e-02):4.985653e-02,(((29:1.795012e-02,(26:8.829398e-02,(28:5.584144e-02,27:5.413286e-02):2.379312e-02):5.108782e-02):1.721865e-01,(32:1.548966e-02,(((23:1.131527e-03,(24:1.998149e-02,25:1.759837e-02):6.123226e-02):1.331817e-01,((35:1.581391e-02,((36:5.688775e-02,37:1.121829e-02):1.035688e-02,(38:1.840837e-02,39:2.840408e-03):6.375516e-02):7.761618e-02):3.585749e-02,34:1.328182e-02):4.995477e-02):3.182750e-02,33:3.188679e-02):1.522505e-01):9.942121e-02):1.119226e-02,((30:3.340750e-03,31:2.902443e-02):8.361976e-02,(40:2.301262e-03,((42:2.627324e-02,41:1.975107e-02):2.347406e-02,((((48:3.889016e-02,49:2.303099e-02):4.982589e-02,50:2.164144e-01):4.563370e-02,47:1.989424e-03):4.129038e-02,(46:6.096242e-02,((45:6.553205e-04,43:1.119432e-02):2.108478e-03,44:1.747101e-02):3.181489e-02):2.817564e-02):5.226937e-02):4.797551e-02):2.502886e-01):3.761531e-03):2.199870e-01):1.365674e-01,1:2.341050e-01);
   tree gen.480000 = [&U] (((22:1.007052e-03,(((((12:1.521518e-02,11:2.805988e-02):2.495830e-03,13:6.491737e-03):7.517635e-02,(15:5.373624e-03,14:1.963189e-03):6.366239e-02):8.544532e-02,((17:1.603262e-02,18:7.336142e-02):8.487899e-03,((((((7:1.408682e-02,(6:1.548235e-02,9:4.539344e-02):2.995198e-03):1.681525e-02,4:9.671380e-03):5.666225e-03,5:8.566112e-04):1.704420e-02,8:7.046069e-03):2.095344e-02,10:2.278507e-02):7.137902e-02,(19:2.777053e-02,(16:1.366108e-02,20:6.509266e-03):1.838114e-02):3.545382e-02):3.906614e-03):5.414962e-02):9.304870e-02,21:4.076400e-04):1.395161e-02):5.670491e-02,((30:1.374657e-02,31:1.153486e-02):1.219815e-01,(((26:1.441362e-02,((28:4.380125e-02,27:3.865103e-02):2.254712e-02,29:7.989284e-02):6.035293e-03):8.441426e-02,(40:3.292148e-03,((((46:1.843540e-02,(44:1.238325e-03,(43:6.380184e-03,45:3.637833e-03):1.732936e-02):4.124932e-02):1.046199e-02,((50:1.666015e-01,(49:1.832027e-02,48:4.022805e-02):2.240955e-02):3.802191e-02,47:9.249498e-03):2.458613e-02):5.929915e-02,42:3.049141e-02):1.503882e-03,41:1.260940e-02):6.149954e-02):2.163603e-01):3.068539e-02,(32:1.420041e-02,(((((37:1.479937e-02,36:2.550468e-02):3.780242e-03,(39:6.097638e-03,38:9.772838e-03):2.940277e-02):7.748877e-02,(35:1.264465e-02,34:2.469793e-02):4.771155e-03):4.848547e-02,(23:1.908606e-02,(25:2.123402e-05,24:8.078314e-03):5.786719e-02):1.213075e-01):2.430272e-02,33:3.755927e-02):7.741807e-02):5.895362e-02):4.476719e-03):1.048737e-01):6.581377e-02,(2:2.690176e-03,3:2.198414e-02):5.129469e-02,1:2.239787e-01);
   tree gen.482000 = [&U] ((2:1.503442e-02,3:4.098353e-02):3.724486e-02,(((((40:8.294779e-03,(((46:4.315543e-03,((45:1.562271e-03,43:1.141447e-03):1.165268e-02,44:1.054481e-02):1.029163e-01):1.048599e-02,(((50:1.852346e-01,49:8.711566e-03):2.138694e-02,48:3.381412e-02):1.274072e-02,47:6.657684e-03):1.870669e-02):1.058817e-01,(42:2.079615e-02,41:1.561043e-02):9.371981e-04):2.986888e-02):1.414739e-01,(30:4.518007e-03,31:3.840951e-02):1.043917e-01):2.013474e-02,(27:4.201231e-03,((26:1.374179e-02,28:9.968831e-02):2.791329e-03,29:1.137344e-01):7.443294e-02):3.027040e-01):1.910280e-03,(((33:4.007952e-02,(((36:2.276691e-02,37:8.276113e-03):2.346502e-02,(38:1.365703e-02,39:1.198020e-02):3.359813e-02):4.090618e-02,(34:9.693126e-03,35:1.576994e-03):2.627073e-02):6.747994e-02):2.736574e-02,((24:2.941952e-02,25:6.167259e-04):4.290408e-02,23:1.380551e-02):1.799445e-01):1.006329e-01,32:1.115910e-02):3.130983e-02):1.378594e-01,((21:1.939946e-02,22:4.951721e-03):2.182783e-02,((19:1.051839e-02,(17:2.032315e-02,((10:3.009606e-05,((((((4:6.506091e-03,7:4.834565e-03):9.002859e-03,6:1.433500e-02):1.534979e-02,5:1.280832e-02):2.298050e-02,8:1.215105e-02):2.591280e-02,9:6.892907e-03):2.865171e-02,((13:1.216550e-02,(11:8.839668e-03,12:1.742885e-02):4.313136e-03):6.426927e-02,(14:7.816853e-03,15:2.711311e-03):5.397390e-02):1.941259e-01):8.916503e-03):3.894164e-02,18:8.762618e-03):1.731841e-03):6.083283e-02):6.608242e-02,(16:2.358248e-02,20:2.330989e-02):1.878635e-02):1.457946e-01):5.509933e-02):5.159451e-02,1:1.923691e-01);
   tree gen.484000 = [&U] ((((22:2.039228e-03,21:6.303563e-03):1.722273e-02,(((16:1.419602e-02,(19:2.913197e-04,((18:1.582711e-04,(10:1.495908e-02,((((6:1.982901e-02,(4:2.348221e-02,7:1.967185e-04):4.837597e-02):5.829687e-02,5:3.266043e-04):2.489285e-02,8:6.233193e-03):1.262088e-02,9:1.094672e-02):3.241225e-02):5.169429e-02):2.437283e-02,17:5.218317e-02):3.528642e-02):8.194187e-02):4.396415e-02,20:1.738339e-03):7.105312e-02,((15:1.649485e-02,14:2.335616e-02):4.225340e-02,(13:1.066081e-02,(11:3.172686e-03,12:2.388819e-02):4.435281e-02):5.629263e-02):1.447311e-01):1.473989e-01):1.913441e-01,((30:1.441155e-02,31:3.150171e-02):1.126702e-01,((((28:6.294836e-02,27:5.832859e-02):4.858581e-02,26:1.101077e-02):4.638603e-02,29:6.004504e-02):2.193635e-01,((((((48:4.328526e-02,49:2.601039e-02):3.791710e-02,47:1.617254e-02):6.344629e-02,(((43:1.441832e-02,45:9.830204e-03):2.525199e-02,44:9.803379e-04):3.217314e-02,46:2.363162e-02):5.776441e-02):1.087233e-02,(40:7.054309e-02,(41:3.363416e-02,42:3.220460e-02):6.464420e-02):3.624925e-02):5.066353e-02,50:1.816504e-01):1.530879e-01,(32:3.384021e-03,((33:4.085899e-02,((35:5.832515e-03,(37:4.919825e-03,(36:3.616904e-03,(38:4.931353e-02,39:1.345976e-02):7.866620e-02):4.145093e-02):8.670520e-02):6.316532e-03,34:2.064937e-02):1.219430e-01):3.609441e-02,(23:3.580916e-02,(24:1.139716e-02,25:2.156371e-03):6.639292e-02):3.434384e-01):1.326941e-01):1.042006e-01):1.889811e-03):2.926198e-02):3.058556e-02):1.690515e-01,(3:2.426566e-02,2:8.395509e-03):8.172576e-02,1:1.921337e-01);
   tree gen.486000 = [&U] ((3:4.610858e-02,2:8.117307e-03):5.254375e-02,(((((32:1.076279e-02,(((27:7.887236e-02,(26:2.103109e-02,28:1.563905e-01):1.773257e-03):4.585078e-02,29:1.083889e-01):2.043373e-01,((33:1.973626e-02,((34:1.659271e-02,((38:3.793006e-03,39:3.527795e-03):3.843633e-02,(36:1.359071e-02,37:3.635457e-02):2.222557e-02):1.490930e-01):1.947134e-02,35:3.232011e-04):1.526116e-01):9.215332e-02,((24:4.362278e-02,25:1.753082e-02):2.185956e-02,23:4.248839e-04):2.559875e-01):1.128702e-01):3.037846e-03):2.813222e-02,(40:5.080657e-03,((42:2.133439e-02,41:2.429969e-02):2.051936e-02,(((43:6.885996e-03,(45:8.595832e-04,44:1.607355e-02):4.902694e-03):4.912025e-02,46:5.108043e-02):1.439548e-02,(47:4.392938e-03,(48:4.870508e-02,(50:1.995043e-01,49:4.502329e-02):2.949820e-03):5.373059e-02):2.803267e-02):5.436247e-02):1.526009e-02):1.531722e-01):2.287840e-01,30:1.330752e-02):3.310776e-03,31:1.355538e-02):1.394917e-01,((21:2.191709e-02,22:1.372216e-02):4.386456e-02,((20:9.350360e-03,16:2.713985e-02):1.930410e-02,(19:5.498350e-02,(17:1.680938e-02,(18:1.785368e-02,((((7:4.817335e-03,((4:1.746410e-02,(5:3.719140e-02,8:1.891069e-02):8.069386e-03):2.570390e-02,6:4.491896e-02):1.173629e-02):5.104138e-02,9:1.585310e-02):2.684492e-02,((12:3.418882e-02,(13:3.052141e-02,11:9.606090e-03):1.495040e-02):7.668092e-02,(14:4.825179e-03,15:4.269215e-04):4.300126e-02):1.526227e-01):4.514681e-02,10:7.286392e-03):4.588545e-02):1.603032e-02):3.575975e-02):3.926181e-02):1.507317e-01):1.655127e-01):6.304388e-02,1:1.534472e-01);
   tree gen.488000 = [&U] (((((17:8.911560e-03,((18:3.657451e-04,(10:3.598762e-03,(9:2.000133e-02,(((4:9.717645e-03,(7:4.729058e-04,6:9.255268e-03):4.973016e-03):2.629833e-03,5:1.385023e-02):1.802956e-02,8:9.295599e-03):8.885948e-03):4.023395e-02):5.683618e-02):2.710538e-02,(19:1.624016e-02,(16:1.928306e-02,20:6.461890e-03):2.064491e-02):3.653788e-02):1.037720e-02):8.935509e-02,((15:5.490373e-03,14:1.085338e-02):7.028982e-02,(11:2.233049e-02,(13:1.598689e-02,12:5.166896e-03):1.177155e-02):4.052748e-02):6.074573e-02):1.972373e-02,(22:6.947173e-03,21:8.285413e-03):4.877265e-03):3.908618e-02,((29:4.915322e-02,((28:9.624947e-02,27:4.188682e-02):2.946566e-02,26:6.539923e-03):1.679270e-02):6.017454e-02,(((32:6.568350e-03,((33:6.054490e-03,((35:5.702797e-04,(((38:3.727565e-03,39:5.426743e-03):3.736628e-02,36:4.357679e-03):1.385055e-02,37:7.234486e-03):4.848432e-02):1.027934e-02,34:6.329217e-04):9.684999e-02):4.448885e-02,(23:4.058607e-02,(24:2.270255e-02,25:8.941520e-04):3.079773e-02):7.742891e-02):6.713314e-02):6.220427e-02,((((45:3.605595e-04,(43:3.664668e-03,44:4.550724e-03):6.288706e-03):9.154958e-03,(((49:4.497976e-02,(48:8.350624e-03,50:1.072978e-01):7.160829e-03):2.133927e-02,47:3.583040e-03):2.694752e-02,46:5.196144e-02):8.113764e-03):1.024487e-02,(41:1.247055e-03,42:1.687921e-02):1.239098e-02):2.524470e-02,40:6.914721e-03):1.650366e-01):5.060888e-02,(30:1.788998e-03,31:2.181210e-02):6.806180e-02):2.981090e-02):1.228262e-01):4.005156e-02,(3:3.296381e-02,2:2.014912e-03):6.817182e-02,1:9.396458e-02);
   tree gen.490000 = [&U] ((3:6.094832e-02,2:1.701064e-03):5.038989e-02,(((21:1.186989e-02,22:3.657637e-02):3.711266e-02,(((13:4.888386e-03,(12:4.512267e-03,11:2.912264e-02):8.144382e-02):1.005368e-01,(15:7.260289e-03,14:2.338770e-03):6.770024e-02):4.995067e-02,(((((((5:4.268637e-03,8:1.981041e-02):7.409583e-02,((7:7.088522e-03,6:2.873494e-02):2.685867e-03,4:1.469731e-02):1.068139e-02):3.622670e-02,9:7.112264e-02):6.880201e-02,10:4.171449e-03):7.243054e-02,18:1.187481e-02):3.579780e-02,17:2.461000e-02):3.054448e-03,(19:2.021274e-02,(16:2.969652e-02,20:1.044499e-02):7.796251e-02):4.719709e-02):1.140114e-01):9.869859e-02):7.307731e-02,(((((((34:2.643838e-02,35:1.439827e-02):5.958195e-02,(37:3.580912e-03,(36:3.737431e-03,(38:7.310183e-03,39:4.279610e-03):3.314156e-02):8.346080e-04):2.532791e-01):7.962540e-02,33:2.614063e-02):6.520384e-02,(23:5.132347e-02,(25:3.085149e-03,24:1.420634e-02):1.422410e-02):1.946900e-01):7.657087e-02,32:6.891125e-03):1.251707e-01,((40:3.736049e-02,((((47:1.901042e-02,((50:2.107654e-01,49:3.589594e-02):1.365217e-03,48:2.668325e-02):3.020194e-02):4.820108e-02,46:1.478267e-02):3.324437e-02,(43:1.019674e-02,(44:2.140422e-02,45:7.612007e-03):5.586149e-03):5.858697e-02):7.313261e-02,(42:2.885021e-02,41:1.645980e-02):3.093834e-02):6.802234e-02):2.936132e-01,(30:5.914826e-02,31:2.456185e-02):5.323261e-02):2.036617e-02):6.492019e-02,((27:4.622471e-02,(29:1.248944e-01,28:5.129379e-02):3.033437e-03):4.163303e-02,26:2.362191e-02):2.641766e-01):6.320677e-02):9.839286e-02,1:2.208216e-01);
   tree gen.492000 = [&U] ((((((16:3.670377e-02,(19:4.600850e-03,(17:4.655663e-02,((10:2.236132e-02,((9:2.114094e-02,((7:2.296236e-02,(5:1.461665e-02,6:1.160378e-02):1.630514e-03):1.674936e-02,4:4.404242e-03):1.812498e-02):2.135336e-03,8:1.422156e-02):3.308938e-02):8.887532e-02,18:1.613333e-03):8.164148e-03):1.222282e-02):2.083928e-02):9.671747e-03,20:7.479798e-04):1.191059e-01,(((11:1.799930e-02,12:4.308390e-03):2.247064e-03,13:2.262428e-02):1.115753e-01,(15:8.551237e-03,14:2.770960e-02):1.782273e-02):2.891016e-01):7.343201e-02,(21:1.391468e-02,22:3.269299e-02):3.466904e-02):5.437924e-02,((28:3.144006e-02,(29:8.080825e-02,(27:9.038814e-02,26:1.977462e-02):1.815480e-02):4.521729e-02):2.312493e-01,(((32:2.674911e-02,((((35:6.972406e-04,34:4.879313e-02):2.811224e-02,(37:3.159181e-03,(36:7.068663e-03,(38:7.214344e-04,39:6.095362e-03):2.859246e-02):4.167267e-02):1.432339e-01):1.512893e-01,33:9.246588e-03):5.841687e-02,((24:4.241987e-03,25:4.480119e-03):3.469494e-02,23:3.067627e-03):2.129206e-01):1.170148e-01):6.567808e-02,(40:7.914062e-02,((50:1.639863e-01,((47:3.337262e-03,(48:4.450202e-02,49:2.456203e-02):1.325466e-02):1.709584e-02,(((45:8.468739e-03,43:8.432038e-03):1.386537e-02,44:6.191524e-03):5.810234e-02,46:2.688780e-02):5.190306e-02):1.922862e-02):5.466419e-02,(41:6.376456e-02,42:3.981850e-02):1.379909e-02):7.408738e-02):2.210935e-01):5.407769e-02,(31:3.135445e-02,30:9.129544e-03):1.091199e-01):4.871540e-02):1.764178e-01):1.818366e-01,(2:1.618428e-02,3:1.389333e-02):7.971321e-02,1:1.883100e-01);
   tree gen.494000 = [&U] ((((21:1.610543e-02,22:1.395512e-02):4.394158e-02,(((13:1.405632e-02,(12:2.670331e-03,11:3.181297e-02):2.176801e-02):9.604275e-02,(15:9.331319e-03,14:5.117201e-04):6.970605e-02):7.908325e-02,(((19:1.680307e-03,(16:1.142414e-02,20:1.222038e-02):4.264859e-02):3.200540e-02,(((((6:9.588558e-03,(5:2.799713e-02,(7:3.388489e-04,4:5.522981e-02):7.260023e-03):8.594136e-03):4.717376e-02,8:3.231243e-02):1.567340e-02,9:2.348970e-02):8.858360e-02,10:2.256396e-02):5.385665e-02,18:2.244276e-02):1.453993e-02):3.362051e-02,17:2.109320e-02):4.671894e-02):1.152444e-01):8.875440e-02,(((((40:8.472612e-02,(41:9.718897e-03,42:1.685001e-02):1.134666e-02):3.687838e-03,((46:3.661382e-02,((44:3.398732e-02,43:2.894190e-03):1.251060e-03,45:4.435153e-03):9.642926e-02):6.952968e-03,(47:4.518609e-02,(49:2.610597e-02,(50:1.351249e-01,48:3.593330e-02):7.631271e-03):4.605071e-02):7.149069e-02):1.060741e-01):2.178473e-01,(30:1.352482e-02,31:1.132687e-03):1.322770e-01):2.597457e-02,(((((34:3.044971e-02,(((38:1.127220e-03,39:1.017908e-02):2.787369e-02,36:1.548253e-02):4.519620e-02,37:6.059478e-03):2.254020e-01):2.116979e-02,35:2.832474e-02):7.948482e-02,33:2.143748e-02):2.348613e-02,(23:1.026092e-01,(25:1.895082e-02,24:2.033544e-02):6.117155e-03):2.305317e-01):8.098716e-02,32:8.244710e-03):1.136737e-01):9.444411e-02,(((28:1.065805e-01,29:1.301307e-01):2.926639e-02,26:2.886356e-02):3.475594e-02,27:7.852861e-02):1.878213e-01):1.209182e-01):5.564125e-02,(3:5.715361e-02,2:3.426015e-03):4.351444e-02,1:2.436686e-01);
   tree gen.496000 = [&U] ((((21:1.580477e-02,22:3.826766e-03):1.095714e-02,(((15:1.380147e-03,14:3.116105e-05):5.486178e-02,(13:9.218334e-03,(11:3.989624e-02,12:2.528565e-02):3.509893e-02):4.952011e-02):1.924439e-01,((((16:3.417757e-03,(20:6.263631e-03,19:7.341827e-02):2.758180e-02):6.645242e-02,(10:6.211186e-03,(((5:6.182031e-03,8:4.239238e-02):5.642767e-03,(7:7.796462e-03,(6:2.588081e-02,4:1.444777e-02):4.286684e-03):2.482645e-02):1.227352e-02,9:6.735564e-02):3.108019e-02):2.713492e-02):1.042118e-02,18:2.531475e-03):5.449728e-02,17:7.843699e-03):4.128585e-02):1.244020e-01):2.736585e-02,(((((((47:9.491026e-03,((50:3.542267e-01,48:3.713780e-02):1.836106e-03,49:7.928121e-02):3.473002e-02):3.297822e-02,((44:1.592284e-02,(45:1.333821e-04,43:8.383370e-03):5.738930e-03):6.417899e-02,46:4.554856e-02):4.187490e-03):9.826552e-02,(41:4.379529e-02,42:5.183810e-02):2.558211e-02):1.640017e-02,40:1.495870e-02):2.448707e-01,(30:5.991659e-03,31:1.780055e-02):1.000633e-01):3.525025e-02,(32:5.282144e-04,(33:2.896406e-02,((34:4.632930e-02,(35:1.536609e-02,((38:5.194373e-03,39:4.228933e-04):5.131939e-02,(36:1.803985e-02,37:1.224534e-02):2.543162e-02):1.140422e-01):2.661103e-03):6.222050e-02,(23:1.194672e-02,(24:9.372310e-03,25:2.547081e-03):5.759527e-02):2.150661e-01):3.265558e-02):1.559882e-01):1.030952e-01):7.575536e-02,(27:2.765497e-02,((29:1.160010e-01,26:3.429991e-02):2.363306e-02,28:6.981350e-02):3.197922e-02):7.520989e-02):1.293972e-01):1.414806e-01,(2:9.967956e-03,3:3.463907e-02):7.331453e-02,1:1.956074e-01);
   tree gen.498000 = [&U] ((((22:3.055922e-03,21:3.051949e-03):6.173747e-02,(((15:1.135327e-02,14:5.596322e-03):4.819781e-02,(13:7.607523e-03,(11:6.274157e-03,12:1.098647e-02):2.164023e-02):7.977287e-02):3.939373e-02,((18:1.071520e-02,(((20:6.226466e-03,16:1.715592e-02):5.891764e-02,19:6.695516e-03):8.403808e-03,(10:1.557378e-02,(((5:4.486671e-03,((7:2.884104e-03,6:1.139853e-02):5.848511e-03,4:4.793751e-03):4.660000e-02):1.791594e-02,8:3.067582e-03):7.330405e-03,9:3.368679e-02):3.650435e-02):6.084989e-02):5.596320e-05):1.490500e-02,17:7.657462e-03):5.608448e-02):2.395769e-02):5.848118e-02,(((((50:2.424170e-01,((46:2.302753e-02,((44:5.297280e-02,45:1.109172e-02):8.165449e-03,43:2.280829e-03):3.429334e-02):1.465573e-02,(47:6.420183e-03,(48:3.605210e-02,49:3.574037e-02):1.318035e-02):1.711192e-02):1.844316e-02):2.141311e-02,(41:5.446068e-03,42:1.722569e-02):1.370579e-02):3.089160e-02,40:1.760004e-03):1.398398e-01,(32:2.306655e-02,(((((35:3.656734e-02,34:2.573359e-03):2.234886e-02,((36:2.513647e-02,37:2.886259e-03):5.662307e-03,(38:4.284145e-03,39:6.689587e-03):4.073282e-02):4.707029e-02):7.781337e-02,33:1.313334e-02):6.374401e-02,(23:2.451801e-02,(24:1.850780e-02,25:1.029645e-02):1.943114e-02):1.443637e-01):4.639199e-02,(26:3.339829e-02,(29:5.874750e-02,(27:5.659202e-02,28:4.359682e-02):1.841507e-02):2.096974e-03):1.599478e-01):1.996686e-02):5.410188e-02):9.472105e-02,(30:3.371703e-02,31:1.075996e-02):6.022492e-02):7.255495e-02):7.838598e-02,(2:9.054771e-03,3:2.688372e-02):9.756465e-02,1:1.548873e-01);
   tree gen.500000 = [&U] ((((22:1.414765e-02,21:9.619398e-03):6.689881e-02,(((15:9.851198e-03,14:1.288319e-02):2.355782e-02,((13:2.995017e-02,12:1.807142e-03):1.468143e-02,11:2.907549e-02):1.130196e-01):8.783786e-02,(17:2.104942e-03,(((10:3.036609e-02,((8:2.663036e-02,(5:4.480881e-03,((7:3.659762e-03,4:3.503476e-02):4.690649e-02,6:3.394991e-03):4.847881e-02):4.411161e-02):3.345057e-02,9:1.547513e-02):2.459392e-02):6.751640e-02,((20:2.009061e-02,16:5.459522e-02):3.465732e-02,19:2.832889e-03):1.051214e-02):2.743578e-02,18:3.176562e-02):1.427692e-02):9.621563e-02):7.907516e-02):5.864678e-02,(((((((((43:1.081420e-02,44:1.366608e-02):1.896527e-02,45:3.739371e-04):5.420157e-02,46:4.465754e-02):9.039954e-03,(47:1.739576e-03,(50:2.094094e-01,(48:4.660451e-02,49:4.712649e-02):1.462902e-02):4.589139e-02):1.660486e-02):7.481807e-02,41:6.617498e-03):1.601100e-02,42:2.266018e-02):2.311266e-02,40:1.317152e-02):1.650080e-01,(((29:1.039860e-01,26:6.129902e-04):6.493180e-03,(27:6.219287e-02,28:5.986423e-02):1.724618e-02):1.758495e-01,(((33:2.165453e-02,(23:2.656775e-02,(24:2.768633e-02,25:1.646628e-02):1.772256e-02):1.564327e-01):3.037481e-03,((35:8.256097e-03,34:1.417097e-02):3.480127e-02,((36:5.111717e-03,37:2.462753e-03):1.063057e-02,(38:6.335147e-03,39:1.332197e-02):5.395434e-02):8.022513e-02):5.308647e-02):8.706454e-02,32:3.632296e-02):4.258886e-02):5.855447e-02):6.870547e-02,(30:2.075058e-02,31:3.674912e-02):3.555272e-02):1.411322e-01):8.163256e-02,(2:9.932304e-03,3:6.649351e-02):9.301182e-02,1:1.673526e-01);
   tree gen.502000 = [&U] (((((((15:4.062927e-03,14:6.880166e-04):6.235023e-02,((12:5.137026e-03,11:2.250155e-02):1.271643e-02,13:3.993498e-02):1.300380e-01):5.426249e-02,(17:4.722218e-03,(((20:7.493631e-03,16:5.632245e-03):3.006272e-02,19:1.004096e-02):4.736709e-02,(18:9.178523e-03,(10:2.786322e-02,(((((4:2.775756e-02,9:6.718132e-02):6.191781e-03,7:1.014971e-02):8.869618e-03,6:2.823083e-03):3.258174e-02,5:1.333425e-02):3.463675e-02,8:5.120797e-03):4.078218e-02):1.041412e-01):8.253119e-02):4.647129e-02):8.852343e-02):9.692249e-02,21:3.507443e-02):5.313422e-05,22:2.423533e-02):1.768322e-01,(((30:6.997823e-03,31:3.873308e-02):7.320257e-02,(((41:3.848437e-03,42:3.360559e-02):1.198103e-02,(46:3.942250e-02,(((43:2.664671e-03,45:2.096415e-02):1.115270e-04,44:1.686774e-02):5.800843e-02,(((49:5.111875e-02,48:4.073312e-02):8.264799e-04,50:2.121280e-01):5.319213e-02,47:6.798665e-03):4.428965e-02):4.727135e-03):8.555655e-02):4.654789e-02,40:3.109860e-03):2.016150e-01):1.574324e-02,((((28:7.090328e-02,27:1.072374e-01):7.220570e-03,29:1.561645e-01):6.234702e-02,26:2.072656e-02):1.855974e-01,(((23:2.064987e-02,(24:4.332098e-02,25:8.110365e-03):5.928925e-02):1.862185e-01,((((37:6.442364e-02,(38:6.277509e-03,39:2.105681e-02):8.017718e-02):1.707362e-03,36:8.809398e-03):6.860834e-02,(35:1.429170e-02,34:4.250306e-03):1.693136e-02):9.527448e-02,33:8.248175e-03):1.251879e-02):8.207904e-02,32:1.124084e-02):4.946879e-02):3.132576e-02):1.895751e-01):9.208999e-02,(2:4.082374e-02,3:3.600867e-02):1.889103e-01,1:1.442337e-01);
   tree gen.504000 = [&U] ((((((15:5.758818e-04,14:5.198030e-03):6.044577e-02,(13:1.298888e-02,(11:2.850632e-02,12:6.187724e-03):1.644558e-02):1.159959e-01):8.403052e-02,(17:8.974534e-03,((18:7.461583e-03,(10:3.521996e-02,((((9:5.371771e-02,(4:2.168764e-02,7:1.385272e-02):3.075966e-03):4.164003e-03,6:1.506956e-03):2.984378e-02,5:4.016186e-03):2.577929e-02,8:6.605122e-02):2.769886e-02):7.144980e-02):3.741864e-02,((20:2.672159e-02,16:1.525022e-02):7.078606e-02,19:3.699320e-03):1.411762e-02):6.761116e-02):1.110437e-01):4.181726e-02,(22:2.487668e-02,21:3.394803e-03):2.066561e-02):7.696237e-02,((30:8.244889e-03,31:2.065334e-02):3.750576e-02,(((29:4.430839e-02,(27:6.896396e-02,(26:1.335843e-02,28:4.535870e-02):2.283771e-02):7.780524e-02):1.321688e-01,(((23:1.194830e-02,(24:1.188528e-02,25:1.006345e-02):4.942215e-02):1.990783e-01,(33:1.720861e-02,((37:1.529838e-02,(36:1.845803e-02,(38:1.327642e-02,39:3.635984e-02):4.055609e-02):3.308840e-03):9.020759e-02,(35:3.730226e-03,34:2.148271e-02):6.492084e-02):5.025674e-02):4.225286e-02):5.138550e-02,32:3.991466e-02):6.845346e-02):1.588041e-02,(((42:7.509959e-02,41:2.292542e-02):2.741748e-02,((46:2.256183e-02,((43:2.922675e-05,45:7.088815e-03):1.024432e-02,44:1.639932e-03):6.084003e-02):1.928548e-02,(((48:4.670820e-02,50:1.906150e-01):2.267244e-03,49:3.253466e-02):2.642955e-02,47:5.528318e-03):2.981699e-02):4.059186e-02):4.673666e-02,40:1.076678e-02):1.685369e-01):6.534428e-02):1.348616e-01):5.682267e-02,(2:6.076007e-03,3:3.012539e-02):8.279535e-02,1:2.651581e-01);
   tree gen.506000 = [&U] ((((21:1.347994e-02,(((15:4.158710e-03,14:1.739463e-04):1.964658e-02,(13:7.219154e-03,(11:9.353763e-03,12:1.007541e-02):3.864831e-02):8.420838e-02):3.177900e-02,(((20:2.827017e-02,16:9.582710e-03):3.812670e-02,19:2.200795e-03):6.117052e-03,((18:1.037752e-03,(10:3.323638e-03,((((6:6.492495e-03,(7:4.816849e-03,4:5.791647e-03):1.009541e-02):2.013841e-02,5:1.034295e-02):7.969591e-03,8:7.248329e-03):1.833803e-02,9:1.484834e-03):1.577445e-02):4.505804e-02):7.919361e-03,17:4.737296e-02):1.517656e-02):5.395121e-02):7.127457e-02):6.573932e-03,22:3.802308e-03):1.237336e-01,((30:2.262394e-02,31:1.160688e-03):3.467552e-02,((((((46:9.001323e-03,(((49:9.205772e-03,50:1.059429e-01):2.190083e-02,48:1.125526e-02):2.340581e-02,47:1.064244e-02):3.248974e-02):3.824559e-03,((44:4.276707e-03,45:5.210208e-03):1.267758e-03,43:4.303236e-03):2.435667e-02):1.856124e-02,41:7.945946e-03):7.716810e-03,42:3.343130e-02):1.577450e-02,40:8.707354e-04):8.776777e-02,((((23:3.215580e-03,(24:9.123724e-03,25:1.039464e-02):2.099909e-02):1.356802e-01,(33:2.290348e-02,((34:2.700695e-02,35:4.837635e-04):1.307550e-02,(((38:9.330312e-03,39:1.000768e-03):1.443627e-02,36:1.028076e-03):5.049495e-03,37:1.702567e-03):7.632147e-02):5.145808e-02):7.130631e-03):4.302835e-02,32:3.925206e-04):3.131185e-02,((28:4.518947e-02,(27:2.535599e-02,29:4.596083e-02):8.050819e-03):4.345264e-03,26:3.961691e-03):1.238343e-01):4.876410e-02):1.258550e-02):3.137188e-02):5.403171e-02,(2:6.970232e-02,3:1.555596e-02):4.426635e-02,1:1.044447e-01);
   tree gen.508000 = [&U] (((((21:8.077190e-03,22:7.553334e-04):5.357336e-02,((15:9.859574e-04,14:1.459507e-03):6.885492e-02,(13:9.186124e-03,(11:3.269135e-02,12:4.533152e-03):1.104281e-02):5.867188e-02):6.105545e-02):1.289970e-02,((20:1.244114e-02,(19:1.263896e-02,((18:4.709645e-03,17:4.068550e-02):7.352179e-03,(10:7.634492e-03,(((5:3.025098e-04,((7:3.735571e-03,4:1.623954e-02):5.692712e-03,6:1.127450e-02):1.233100e-02):2.475339e-02,8:5.487949e-03):1.435094e-02,9:2.711414e-02):4.952250e-02):8.535504e-02):5.220927e-03):1.083369e-02):1.274128e-03,16:3.577743e-03):1.445404e-01):4.481160e-02,((((((((48:1.927730e-02,(49:1.691215e-02,50:1.431038e-01):5.034701e-03):1.995841e-02,47:7.652162e-03):3.641424e-02,(((45:2.329383e-03,43:2.495005e-03):6.683642e-03,44:3.191154e-02):5.038411e-02,46:1.190763e-02):3.088256e-03):3.241278e-02,(42:4.181353e-02,41:1.001394e-02):3.282233e-02):4.100327e-02,40:8.296141e-03):9.750039e-02,((28:3.472849e-02,(29:5.867712e-02,26:4.472966e-02):2.579694e-02):2.186842e-02,27:4.761992e-02):1.126526e-01):2.468143e-02,(((33:2.016862e-02,(34:2.340884e-03,(35:1.035701e-02,((38:2.980523e-02,39:3.482402e-03):9.100150e-03,(37:2.504490e-02,36:8.589480e-03):1.457492e-02):8.158254e-02):2.189383e-02):7.680518e-02):2.520130e-03,(23:1.174570e-04,(24:7.498599e-03,25:2.726905e-02):2.831842e-02):1.849270e-01):1.191271e-01,32:6.869054e-03):8.494448e-02):2.083508e-02,(30:1.044832e-02,31:9.707779e-03):5.199645e-02):4.172259e-02):2.443221e-02,(2:3.966476e-03,3:2.531486e-02):6.822291e-02,1:1.562646e-01);
   tree gen.510000 = [&U] ((3:7.082679e-02,2:2.978721e-03):7.018708e-02,(((((((28:8.384256e-02,27:5.573416e-02):5.824930e-02,26:5.136030e-03):1.174668e-02,29:5.700647e-02):1.774567e-01,((((35:1.726296e-03,(34:1.700773e-02,(37:1.359230e-02,((38:1.279099e-02,39:1.133784e-02):6.065256e-02,36:1.981441e-05):1.195347e-02):1.696162e-01):6.107259e-03):9.320052e-02,33:4.041019e-02):1.226940e-01,(23:3.919326e-02,(25:5.887035e-03,24:9.699823e-03):7.452287e-02):1.206414e-01):2.653950e-01,32:3.706641e-02):3.684149e-02):7.950973e-02,(31:2.111786e-02,30:1.474237e-02):3.746454e-02):6.291750e-02,(50:9.692910e-02,(((((43:7.858172e-03,45:1.283806e-02):5.915319e-04,44:1.220613e-02):2.891674e-02,46:1.515382e-02):1.148868e-02,((48:2.280396e-02,49:3.014422e-02):1.969779e-02,47:2.109355e-03):3.447288e-02):8.243280e-02,(40:3.739276e-02,(42:4.093786e-02,41:1.133434e-02):4.398632e-02):5.173555e-03):9.597781e-02):1.470391e-01):1.445341e-01,((21:3.796665e-04,22:8.795468e-03):1.112768e-02,(((15:7.436418e-03,14:8.520072e-03):6.527778e-02,(13:4.452769e-03,(12:1.934689e-02,11:1.580589e-02):6.035891e-02):7.108064e-02):1.176561e-01,(17:6.479424e-03,((((9:4.397360e-02,(8:2.613365e-02,(((6:8.245785e-03,7:1.138137e-02):2.050316e-02,4:1.653391e-02):1.871658e-02,5:7.825036e-03):3.601426e-02):9.090881e-03):2.092998e-02,10:3.906275e-03):6.767235e-02,18:1.840780e-03):1.104875e-02,((16:2.026246e-02,20:1.146928e-03):3.518355e-02,19:5.402253e-03):4.544667e-02):5.027574e-02):6.076965e-02):7.491554e-02):5.353315e-02):1.829556e-01,1:1.390155e-01);
   tree gen.512000 = [&U] (((((29:1.150809e-01,(26:1.796251e-02,(28:6.196884e-02,27:4.358096e-02):3.858645e-02):5.519793e-02):2.225319e-01,(((48:2.733474e-02,(((46:1.201264e-02,(((41:1.654097e-02,42:1.981589e-02):3.690437e-02,40:3.663590e-02):8.102148e-02,((45:2.064132e-02,44:1.158819e-02):1.204434e-03,43:9.088762e-03):1.132009e-01):2.367279e-02):3.069576e-02,47:2.670815e-02):7.682509e-02,49:3.765753e-02):1.239068e-02):1.964371e-01,50:5.713422e-02):2.925941e-01,(((33:4.008515e-02,((35:3.529614e-03,((36:3.072185e-02,37:1.383546e-02):6.914687e-03,(39:3.528637e-03,38:1.834736e-02):4.463796e-02):1.826657e-01):2.800898e-02,34:2.468019e-02):1.102572e-01):5.026132e-02,((24:2.338511e-02,25:1.509834e-03):1.636818e-02,23:3.813731e-02):2.508252e-01):1.721748e-01,32:4.699272e-03):9.241632e-02):1.515513e-01):1.472875e-02,(30:5.811153e-02,31:3.668219e-04):1.136401e-01):1.360150e-01,((21:2.593530e-02,22:4.159709e-02):3.213097e-02,(((19:1.554499e-02,((18:1.633227e-02,((9:1.046792e-02,(((6:1.343395e-02,(7:4.689925e-03,4:6.042159e-02):2.562278e-03):1.041509e-02,5:3.035585e-03):4.256585e-02,8:2.848489e-03):7.416751e-02):6.200058e-02,10:1.298118e-02):1.332307e-01):5.752899e-03,17:1.370993e-02):2.948687e-02):6.559066e-02,(20:5.764769e-02,16:8.928151e-03):3.613444e-02):1.127916e-01,(((12:2.882053e-02,11:2.113393e-02):4.355498e-02,13:5.246459e-02):1.082352e-01,(15:6.642731e-02,14:1.358388e-02):4.993811e-02):9.361943e-02):6.000151e-02):1.902298e-01):1.060421e-01,(2:8.713969e-03,3:2.712361e-02):4.116868e-02,1:1.899718e-01);
   tree gen.514000 = [&U] ((3:3.802866e-02,2:6.293247e-03):7.768603e-02,((((((23:6.485253e-02,(24:2.504718e-02,25:5.742015e-03):1.312936e-02):1.609587e-01,(33:1.887536e-02,(((((38:1.055722e-02,39:3.991330e-03):3.590399e-02,37:1.287358e-02):1.744646e-02,36:1.616581e-02):8.570302e-02,34:2.309824e-02):2.247557e-03,35:7.037730e-03):1.372176e-01):9.516396e-02):9.262931e-02,32:2.910999e-03):5.021306e-02,((((28:8.597333e-02,26:1.626810e-02):3.766234e-02,27:9.384938e-02):7.583459e-02,29:9.716789e-02):1.485399e-01,(50:4.624923e-02,((((48:5.815101e-02,49:2.979068e-02):1.958951e-02,47:6.439085e-03):1.700161e-02,(46:1.903243e-02,(40:1.283269e-02,(41:3.849112e-02,42:6.418511e-02):4.439066e-02):1.416989e-01):1.784847e-02):1.126413e-02,((45:1.478502e-03,43:1.847423e-03):3.202197e-02,44:1.198147e-02):2.842473e-02):1.799275e-01):1.980930e-01):4.564872e-02):1.378200e-01,(31:1.623296e-02,30:1.862041e-02):1.298559e-01):1.146936e-01,((21:3.869191e-02,22:4.920682e-03):6.765162e-02,(((15:4.191182e-03,14:2.743918e-03):5.284592e-02,(13:5.259624e-03,(12:3.080149e-03,11:3.445903e-02):1.890578e-02):1.222993e-01):4.568147e-02,(17:3.165288e-02,(((16:2.446205e-03,20:2.379711e-02):6.722119e-02,19:2.451754e-02):7.365159e-02,(18:2.259967e-02,((9:4.246569e-02,((5:4.504864e-03,(4:4.422797e-03,(7:9.411451e-03,6:5.793539e-03):8.992202e-03):2.132915e-02):1.936025e-02,8:3.514822e-03):1.797021e-02):1.868073e-02,10:2.619595e-02):5.139631e-02):1.240547e-02):2.801137e-03):7.165838e-02):1.478995e-01):6.679134e-02):8.890668e-02,1:1.575752e-01);
   tree gen.516000 = [&U] ((3:3.863164e-02,2:1.267964e-02):7.587390e-02,((((24:3.757902e-02,(25:2.172938e-02,23:3.961835e-02):3.962667e-03):1.616891e-01,(31:5.772825e-02,30:1.799372e-03):8.070161e-02):6.814362e-02,((28:8.677815e-02,(26:1.083411e-02,(29:5.927250e-02,27:1.278367e-01):9.618115e-02):5.310660e-03):9.755829e-02,(((((34:2.036166e-02,35:2.739740e-03):1.778903e-02,(37:1.467185e-03,((38:3.852448e-02,39:3.727361e-03):3.726393e-02,36:1.026599e-03):1.153110e-02):8.533252e-02):9.309881e-02,33:3.006742e-02):1.220807e-01,32:7.409224e-02):1.157508e-01,(50:1.219583e-01,(40:6.112421e-03,(((((44:3.281336e-02,43:8.270874e-03):7.405537e-03,45:1.619052e-03):7.045385e-02,46:2.989717e-02):6.754074e-02,((48:4.323309e-02,49:6.060691e-02):2.512019e-02,47:2.454574e-02):4.842425e-02):9.556330e-02,(42:6.133137e-02,41:2.302895e-02):3.217946e-02):1.843606e-02):8.401853e-02):1.010665e-01):2.589521e-02):1.265303e-01):8.412877e-02,((21:1.561354e-02,22:1.739163e-02):1.768452e-02,(((15:1.539571e-02,14:5.820415e-03):7.463255e-02,(13:1.321062e-02,(12:6.785316e-03,11:1.331643e-02):1.626160e-02):1.310183e-01):8.047697e-02,(17:3.287892e-04,(((16:9.891779e-03,20:1.449144e-02):6.787734e-02,19:8.208217e-03):2.528153e-02,(((((5:3.210269e-02,((7:1.043482e-02,6:4.757145e-03):1.281119e-02,4:2.501894e-02):4.542726e-02):4.157266e-02,8:4.776550e-02):1.759608e-02,9:3.955195e-02):1.128731e-01,10:3.141419e-02):2.857860e-02,18:1.354708e-02):1.428784e-02):1.389766e-01):1.068158e-01):1.455561e-01):1.541246e-01):7.053670e-02,1:2.001236e-01);
   tree gen.518000 = [&U] ((29:4.801827e-02,(26:2.742012e-02,((28:4.302298e-02,27:1.066981e-01):7.132682e-02,(((((25:2.008718e-02,23:4.324035e-02):1.078543e-01,24:2.814469e-02):2.741743e-01,(30:2.239007e-02,31:1.658211e-02):1.381517e-02):1.306294e-01,((22:1.226530e-04,(21:1.244444e-02,(((10:6.223017e-02,(((((4:5.627991e-03,7:1.919057e-02):2.198555e-02,6:1.935236e-02):1.069855e-02,5:1.082660e-02):5.316822e-02,8:7.045210e-03):3.629195e-02,9:7.331157e-02):3.748496e-02):1.218211e-02,(((19:4.355353e-02,(20:9.994820e-03,16:5.838312e-02):4.214043e-03):4.558734e-02,17:5.962041e-02):3.597089e-03,18:1.603576e-02):1.643213e-02):1.053790e-01,(((11:2.842946e-02,12:1.911327e-02):4.539807e-02,13:1.935040e-04):9.975972e-02,(15:1.542829e-03,14:2.076154e-03):3.307283e-02):3.756125e-02):1.583740e-01):1.560160e-02):3.406441e-01,(40:4.642155e-03,(((((48:4.358278e-02,(50:1.968318e-01,49:6.947621e-02):8.636753e-03):4.981744e-02,47:4.829365e-03):4.167077e-02,((43:1.278884e-03,45:6.987385e-03):2.975526e-02,44:6.425558e-03):1.324254e-01):2.546574e-02,46:3.894423e-02):8.902290e-02,(41:3.787337e-02,42:1.041431e-02):2.224013e-02):3.056859e-02):2.213645e-01):1.137160e-01):2.253950e-02,((33:4.661572e-02,((34:7.469089e-02,35:1.168082e-02):4.812143e-02,((36:1.172888e-02,37:7.446544e-03):1.094618e-02,(38:3.380763e-02,39:1.106530e-02):3.866381e-02):7.361556e-02):1.285989e-01):1.415337e-01,32:8.651534e-04):1.464455e-01):1.478266e-01):9.132096e-02):4.183312e-02):2.409663e-01,(2:3.613282e-02,3:3.128951e-02):2.007062e-01,1:8.141711e-02);
   tree gen.520000 = [&U] ((2:3.851327e-03,3:6.525207e-02):1.524313e-02,(((((13:3.965212e-03,(11:7.606627e-03,12:5.882173e-03):9.903279e-03):9.451866e-02,(15:2.974257e-03,14:3.597826e-03):9.396520e-02):3.722247e-02,((((16:9.402085e-03,20:2.294639e-02):5.663916e-02,19:1.335762e-02):1.011845e-01,(18:8.863521e-03,(10:6.429953e-05,(9:1.245812e-03,(((4:1.644015e-03,(7:1.501700e-02,6:4.021295e-02):9.995434e-03):5.511654e-02,5:1.985840e-03):2.856338e-03,8:1.382912e-02):3.655510e-02):6.836960e-02):5.702078e-02):2.252435e-02):3.514312e-02,17:2.727662e-02):2.682287e-01):1.239829e-01,(22:6.936273e-04,21:1.592775e-02):3.098402e-02):8.499689e-02,((((((24:3.362376e-02,25:4.088166e-03):2.925908e-02,23:3.640747e-02):1.913836e-01,((34:1.633169e-02,35:1.396541e-02):3.658234e-02,(37:5.797593e-03,(36:1.798363e-03,(38:1.478445e-02,39:2.361711e-02):4.455711e-02):2.622007e-02):1.598275e-01):1.130469e-01):1.358775e-02,33:4.228123e-02):8.393427e-02,32:8.065817e-03):1.514031e-01,(((((41:1.677649e-02,42:6.629712e-02):4.349574e-02,((((48:1.443428e-02,(49:1.037735e-02,50:2.036778e-01):2.427878e-02):4.021736e-02,47:5.414488e-03):3.728991e-02,46:5.178057e-02):2.819880e-02,((44:1.523512e-02,43:9.194779e-04):2.026011e-03,45:1.305769e-02):3.964340e-02):1.339949e-02):2.177984e-02,40:3.019246e-02):1.110723e-01,(30:3.619874e-03,31:3.488984e-02):1.157866e-01):3.773251e-02,(27:1.603677e-02,((26:5.946460e-02,29:1.483270e-01):1.885366e-02,28:7.275444e-02):7.588609e-02):2.412055e-01):1.306720e-02):1.474573e-01):1.368081e-01,1:2.716796e-01);
[truncated: 7,233,008 more chars]
