# Supplementary material for: Systematics of giant neotropical fireflies and their kin (Lampyridae: Lampyrinae)
Source: PLoS One. 2026 Aug 3;21(8):e0354465. doi: 10.1371/journal.pone.0354465 (PMC13432145; doi:10.1371/journal.pone.0354465)
Supplement: S7 File — (ZIP) [file pone.0354465.s007.zip › S7/CratoBayes_not-partitioned.txt.run2.p]

[ID: 2853170286]
Gen	LnL	LnPr	TL	alpha
0	-4.363807e+03	1.068304e+02	1.940000e+00	1.000000e+00
2000	-1.565724e+03	1.020197e+01	5.289917e+00	9.944053e-01
4000	-1.564028e+03	5.517867e+01	3.334065e+00	5.278751e-01
6000	-1.556722e+03	1.077575e+01	5.207933e+00	1.928281e+00
8000	-1.543894e+03	1.088065e+01	5.219137e+00	1.615966e+00
10000	-1.547540e+03	3.428701e+01	4.132590e+00	7.273177e-01
12000	-1.546441e+03	2.653542e+01	4.465844e+00	1.000404e+00
14000	-1.544731e+03	3.714311e+01	4.002093e+00	9.646155e-01
16000	-1.554201e+03	2.694050e+01	4.436934e+00	1.221693e+00
18000	-1.542524e+03	9.584822e+00	5.297872e+00	1.466500e+00
20000	-1.556744e+03	1.820759e+01	4.868088e+00	1.008689e+00
22000	-1.546590e+03	7.776364e+01	2.640087e+00	4.168330e-01
24000	-1.541508e+03	2.104129e+01	4.708423e+00	1.392377e+00
26000	-1.550924e+03	5.512159e+01	3.331895e+00	6.476734e-01
28000	-1.548244e+03	2.241702e+01	4.629603e+00	1.645193e+00
30000	-1.539104e+03	2.943607e+01	4.338184e+00	8.967640e-01
32000	-1.545835e+03	2.572206e+01	4.496822e+00	1.147044e+00
34000	-1.542606e+03	1.026867e+01	5.270871e+00	1.275870e+00
36000	-1.538219e+03	1.303897e+01	5.111174e+00	1.475109e+00
38000	-1.551141e+03	1.208348e+01	5.191361e+00	9.281848e-01
40000	-1.552563e+03	6.714114e+00	5.404270e+00	2.417679e+00
42000	-1.542265e+03	4.274888e+01	3.784417e+00	7.494611e-01
44000	-1.547195e+03	3.521977e+01	4.062740e+00	1.438039e+00
46000	-1.549870e+03	9.539111e+00	5.329835e+00	9.315694e-01
48000	-1.538720e+03	4.568296e+01	3.664237e+00	9.254794e-01
50000	-1.552585e+03	4.575826e+01	3.656504e+00	1.053768e+00
52000	-1.552111e+03	2.996383e+01	4.290792e+00	1.428244e+00
54000	-1.540507e+03	2.392603e+01	4.579581e+00	1.184090e+00
56000	-1.546519e+03	2.680298e+01	4.458022e+00	9.019165e-01
58000	-1.555913e+03	7.013570e+00	5.460553e+00	1.117963e+00
60000	-1.536048e+03	1.561896e+01	4.997810e+00	1.059673e+00
62000	-1.556993e+03	2.077959e+01	4.699221e+00	1.842811e+00
64000	-1.548130e+03	9.028744e+00	5.337537e+00	1.302523e+00
66000	-1.553592e+03	9.375128e+00	5.273584e+00	2.119738e+00
68000	-1.536162e+03	-7.013638e+00	6.310715e+00	1.169071e+00
70000	-1.545675e+03	6.614976e+01	2.979488e+00	3.865626e-01
72000	-1.554543e+03	3.668503e+01	4.010393e+00	1.222965e+00
74000	-1.548421e+03	2.783865e+01	4.414651e+00	8.091220e-01
76000	-1.536195e+03	2.905326e+01	4.361243e+00	7.683256e-01
78000	-1.550356e+03	1.979582e+01	4.804321e+00	6.926526e-01
80000	-1.544518e+03	4.804155e+00	5.551117e+00	1.739214e+00
82000	-1.548523e+03	2.533525e+01	4.535224e+00	7.136710e-01
84000	-1.536092e+03	5.385291e+00	5.510310e+00	1.870477e+00
86000	-1.551902e+03	4.841362e+00	5.591586e+00	1.000645e+00
88000	-1.546202e+03	6.351284e+01	3.058709e+00	4.963906e-01
90000	-1.536472e+03	1.784158e+01	4.886014e+00	1.020045e+00
92000	-1.544487e+03	4.147097e+01	3.825635e+00	9.833152e-01
94000	-1.555542e+03	3.282743e+01	4.175867e+00	1.182469e+00
96000	-1.542284e+03	1.136159e+01	5.208291e+00	1.335815e+00
98000	-1.549041e+03	1.021430e+01	5.272844e+00	1.294112e+00
100000	-1.555122e+03	1.777885e+01	4.872169e+00	1.356568e+00
102000	-1.561594e+03	2.786932e+01	4.401574e+00	1.064561e+00
104000	-1.536346e+03	1.540464e+01	4.970829e+00	1.796367e+00
106000	-1.532688e+03	2.724778e+01	4.432475e+00	1.011402e+00
108000	-1.539849e+03	3.897713e+01	3.931625e+00	8.430302e-01
110000	-1.536941e+03	1.695163e+01	4.926216e+00	1.119320e+00
112000	-1.546500e+03	3.415514e+01	4.127040e+00	9.887687e-01
114000	-1.536017e+03	3.763156e+01	3.993855e+00	6.747849e-01
116000	-1.537384e+03	1.522436e+01	5.002272e+00	1.368168e+00
118000	-1.543313e+03	4.792786e+01	3.596342e+00	4.828609e-01
120000	-1.563496e+03	1.242649e+01	5.181041e+00	7.772327e-01
122000	-1.555291e+03	2.515534e+01	4.515971e+00	1.303921e+00
124000	-1.545290e+03	3.102490e+01	4.267795e+00	8.853952e-01
126000	-1.550096e+03	6.532254e+01	3.001615e+00	5.012650e-01
128000	-1.556778e+03	3.551514e+01	4.036134e+00	1.776072e+00
130000	-1.560223e+03	3.659555e+01	4.026181e+00	9.336739e-01
132000	-1.551662e+03	3.546514e+00	5.605633e+00	2.053222e+00
134000	-1.557288e+03	4.260278e+01	3.797022e+00	5.750706e-01
136000	-1.529547e+03	3.993956e+01	3.891832e+00	8.611778e-01
138000	-1.539218e+03	3.318736e+01	4.163853e+00	1.100339e+00
140000	-1.540306e+03	3.469848e+01	4.102660e+00	1.016647e+00
142000	-1.547912e+03	4.557213e+01	3.678047e+00	6.737992e-01
144000	-1.547470e+03	2.910764e+01	4.345325e+00	1.066580e+00
146000	-1.540736e+03	4.947484e+01	3.534794e+00	5.991984e-01
148000	-1.541272e+03	9.220857e+00	5.331806e+00	1.214119e+00
150000	-1.553221e+03	1.539754e+01	4.972764e+00	1.765915e+00
152000	-1.548718e+03	2.728032e+01	4.429819e+00	1.036669e+00
154000	-1.554039e+03	1.412900e+01	5.069822e+00	1.169079e+00
156000	-1.546979e+03	2.716893e+01	4.432911e+00	1.080762e+00
158000	-1.549053e+03	2.464294e+01	4.551959e+00	1.050723e+00
160000	-1.560177e+03	7.565439e+01	2.700391e+00	3.519054e-01
162000	-1.543789e+03	3.555530e+01	4.082215e+00	6.414779e-01
164000	-1.538738e+03	1.133649e+01	5.205421e+00	1.414108e+00
166000	-1.548113e+03	3.457228e+01	4.116342e+00	8.218646e-01
168000	-1.546112e+03	2.024038e+01	4.759938e+00	1.143493e+00
170000	-1.550491e+03	2.814928e+01	4.378524e+00	1.290951e+00
172000	-1.542419e+03	3.468985e+01	4.108486e+00	8.884668e-01
174000	-1.550611e+03	1.197214e+01	5.137231e+00	2.051179e+00
176000	-1.540740e+03	6.743598e+00	5.459521e+00	1.406199e+00
178000	-1.548309e+03	2.555381e+01	4.493416e+00	1.388386e+00
180000	-1.559099e+03	4.160223e+01	3.830320e+00	7.340910e-01
182000	-1.562206e+03	2.225274e+01	4.668527e+00	1.001818e+00
184000	-1.539218e+03	1.034026e+01	5.244875e+00	1.681527e+00
186000	-1.535898e+03	2.107199e+01	4.725970e+00	1.002827e+00
188000	-1.543619e+03	1.822860e+01	4.855016e+00	1.247111e+00
190000	-1.547793e+03	4.212589e+01	3.801829e+00	9.300234e-01
192000	-1.550311e+03	4.234425e+01	3.800774e+00	7.384196e-01
194000	-1.547338e+03	1.049034e+01	5.224778e+00	1.902004e+00
196000	-1.540494e+03	3.025310e+01	4.292751e+00	1.094964e+00
198000	-1.527907e+03	2.865241e+01	4.355224e+00	1.302366e+00
200000	-1.554274e+03	4.906564e+01	3.545672e+00	7.123371e-01
202000	-1.543688e+03	1.239945e+01	5.092612e+00	2.465767e+00
204000	-1.552912e+03	3.401822e+01	4.128327e+00	1.095611e+00
206000	-1.556401e+03	4.841400e+00	5.567720e+00	1.413602e+00
208000	-1.531530e+03	2.879286e+01	4.360001e+00	1.056214e+00
210000	-1.543723e+03	1.332567e+01	5.110784e+00	1.195795e+00
212000	-1.533949e+03	5.469810e+01	3.348066e+00	6.047291e-01
214000	-1.539814e+03	1.778247e+01	4.884036e+00	1.118221e+00
216000	-1.544518e+03	1.381094e+01	5.067035e+00	1.540189e+00
218000	-1.546181e+03	3.086001e+01	4.280345e+00	7.671315e-01
220000	-1.538276e+03	3.866042e+01	3.932937e+00	1.127580e+00
222000	-1.539222e+03	1.649982e+01	4.928560e+00	1.525233e+00
224000	-1.551962e+03	6.309561e+01	3.075223e+00	3.950362e-01
226000	-1.552078e+03	1.280084e+01	5.146712e+00	1.044520e+00
228000	-1.543996e+03	3.205010e+01	4.191580e+00	1.597676e+00
230000	-1.541194e+03	6.763816e+01	2.932851e+00	4.173741e-01
232000	-1.556234e+03	5.503454e+01	3.341506e+00	4.572353e-01
234000	-1.551811e+03	3.545993e+01	4.041848e+00	1.694909e+00
236000	-1.550081e+03	2.078473e+01	4.705811e+00	1.702468e+00
238000	-1.530859e+03	4.041540e+01	3.876094e+00	7.759039e-01
240000	-1.552191e+03	9.614416e+00	5.302634e+00	1.350175e+00
242000	-1.553009e+03	3.176210e+01	4.198282e+00	1.731639e+00
244000	-1.554759e+03	3.489450e+01	4.088946e+00	1.143421e+00
246000	-1.547810e+03	1.085916e+01	5.225706e+00	1.516036e+00
248000	-1.548256e+03	3.654244e+01	4.025303e+00	1.007813e+00
250000	-1.547405e+03	4.928135e+01	3.515789e+00	1.312136e+00
252000	-1.562198e+03	3.715030e+01	4.012606e+00	7.045070e-01
254000	-1.538843e+03	1.601443e+01	4.969395e+00	1.214421e+00
256000	-1.541558e+03	4.109093e+01	3.831372e+00	1.218924e+00
258000	-1.546271e+03	3.978937e+01	3.886450e+00	1.144757e+00
260000	-1.537758e+03	7.863497e+00	5.396729e+00	1.403111e+00
262000	-1.539437e+03	-3.367207e+00	6.064727e+00	1.364142e+00
264000	-1.545652e+03	4.220796e+01	3.814803e+00	5.196102e-01
266000	-1.561255e+03	1.143951e+01	5.189194e+00	1.612452e+00
268000	-1.542468e+03	1.969488e+01	4.803575e+00	8.085552e-01
270000	-1.550864e+03	2.612010e+01	4.472207e+00	1.278400e+00
272000	-1.534784e+03	1.155380e+01	5.202716e+00	1.246978e+00
274000	-1.538134e+03	9.106481e+00	5.332324e+00	1.319127e+00
276000	-1.552504e+03	5.251264e+01	3.421742e+00	6.931939e-01
278000	-1.548359e+03	2.907792e+01	4.346701e+00	1.065772e+00
280000	-1.554263e+03	2.675186e+01	4.453685e+00	1.046920e+00
282000	-1.555972e+03	1.608935e+01	4.961259e+00	1.297611e+00
284000	-1.548110e+03	3.715632e+01	4.002810e+00	9.341169e-01
286000	-1.550759e+03	1.717013e+01	4.900156e+00	1.412624e+00
288000	-1.549617e+03	1.193210e+01	5.174242e+00	1.398373e+00
290000	-1.560982e+03	1.323252e+01	5.118660e+00	1.140320e+00
292000	-1.557577e+03	2.755996e+01	4.366743e+00	2.140089e+00
294000	-1.546397e+03	2.451455e+01	4.554985e+00	1.115026e+00
296000	-1.555022e+03	5.185839e+01	3.448677e+00	5.920461e-01
298000	-1.545843e+03	3.318217e+01	4.184182e+00	6.359375e-01
300000	-1.545304e+03	4.014996e+01	3.875022e+00	1.067998e+00
302000	-1.547679e+03	1.145975e+01	5.218682e+00	1.045273e+00
304000	-1.553290e+03	6.357309e+00	5.484260e+00	1.355988e+00
306000	-1.567735e+03	1.387068e+01	5.102111e+00	8.147054e-01
308000	-1.536683e+03	2.223969e+01	4.666542e+00	1.055904e+00
310000	-1.549351e+03	1.097884e+01	5.244995e+00	1.040737e+00
312000	-1.552372e+03	7.725930e+01	2.656235e+00	3.341377e-01
314000	-1.547049e+03	3.366482e+01	4.129541e+00	1.420660e+00
316000	-1.546901e+03	3.315537e+01	4.160486e+00	1.210323e+00
318000	-1.555588e+03	2.458560e+01	4.546152e+00	1.231195e+00
320000	-1.548383e+03	8.381482e+00	5.362931e+00	1.491607e+00
322000	-1.549209e+03	9.885486e+00	5.269302e+00	1.687784e+00
324000	-1.550564e+03	5.506741e+01	3.327483e+00	8.294926e-01
326000	-1.543140e+03	4.127364e+00	5.635166e+00	9.649665e-01
328000	-1.547334e+03	4.377605e+01	3.742399e+00	7.983198e-01
330000	-1.565913e+03	2.691806e+01	4.440530e+00	1.166010e+00
332000	-1.547873e+03	4.232855e+01	3.791360e+00	9.931323e-01
334000	-1.548674e+03	2.161341e+01	4.664229e+00	1.730000e+00
336000	-1.548314e+03	5.792682e+00	5.480718e+00	1.982982e+00
338000	-1.552989e+03	4.729393e+01	3.611160e+00	7.205560e-01
340000	-1.537579e+03	1.212769e+01	5.081197e+00	2.954107e+00
342000	-1.544673e+03	3.298609e+01	4.181331e+00	8.977395e-01
344000	-1.534301e+03	2.090352e+00	5.741873e+00	1.190456e+00
346000	-1.541587e+03	2.254035e+01	4.650120e+00	1.095309e+00
348000	-1.543463e+03	3.940532e+01	3.915077e+00	8.214126e-01
350000	-1.542832e+03	4.227614e+01	3.805885e+00	6.770154e-01
352000	-1.558248e+03	2.297034e+01	4.621935e+00	1.251772e+00
354000	-1.549072e+03	-3.843646e+00	6.100437e+00	1.273400e+00
356000	-1.564676e+03	1.657127e+01	4.927407e+00	1.476355e+00
358000	-1.537167e+03	2.864262e+01	4.333660e+00	1.790816e+00
360000	-1.547648e+03	3.616196e+01	4.056756e+00	6.379433e-01
362000	-1.550457e+03	3.256062e+01	4.200952e+00	8.718285e-01
364000	-1.540747e+03	5.252859e+01	3.423426e+00	6.298401e-01
366000	-1.542818e+03	3.390280e+01	4.126256e+00	1.259414e+00
368000	-1.551432e+03	6.124321e+00	5.482844e+00	1.613901e+00
370000	-1.543985e+03	2.494555e+01	4.543705e+00	9.231669e-01
372000	-1.547291e+03	2.616469e+01	4.417848e+00	2.413277e+00
374000	-1.548061e+03	1.184910e+01	5.191262e+00	1.164396e+00
376000	-1.547028e+03	7.726427e+00	5.371400e+00	1.994335e+00
378000	-1.551967e+03	1.080588e+01	5.192195e+00	2.190276e+00
380000	-1.537889e+03	1.423803e+01	5.052455e+00	1.391195e+00
382000	-1.554568e+03	8.442702e+00	5.397371e+00	8.124184e-01
384000	-1.536760e+03	2.910527e+01	4.354992e+00	8.546473e-01
386000	-1.546589e+03	3.721758e+01	3.968706e+00	1.697699e+00
388000	-1.538148e+03	1.749701e+01	4.883160e+00	1.420993e+00
390000	-1.548327e+03	2.394003e+01	4.561052e+00	1.561153e+00
392000	-1.563979e+03	3.525338e+01	4.055773e+00	1.569884e+00
394000	-1.546182e+03	6.060609e+01	3.149027e+00	6.004299e-01
396000	-1.543295e+03	2.310749e+01	4.609130e+00	1.382255e+00
398000	-1.540084e+03	2.972871e+01	4.323004e+00	9.421341e-01
400000	-1.546370e+03	1.089634e+01	5.210543e+00	1.759337e+00
402000	-1.551319e+03	3.306521e+01	4.194721e+00	5.103462e-01
404000	-1.549034e+03	3.407074e+01	4.124395e+00	1.134982e+00
406000	-1.543784e+03	1.328508e+01	5.114725e+00	1.161984e+00
408000	-1.560291e+03	1.861687e+01	4.844124e+00	1.075542e+00
410000	-1.548067e+03	5.711561e+01	3.264533e+00	6.211269e-01
412000	-1.550471e+03	1.935222e+01	4.785908e+00	1.506721e+00
414000	-1.549198e+03	2.732330e+01	4.431551e+00	9.559697e-01
416000	-1.548273e+03	3.871319e+01	3.935079e+00	1.022342e+00
418000	-1.551576e+03	1.870727e+01	4.837431e+00	1.118537e+00
420000	-1.552607e+03	2.162560e+01	4.707547e+00	8.260125e-01
422000	-1.549834e+03	2.671089e+01	4.478933e+00	5.426743e-01
424000	-1.534021e+03	3.388066e+01	4.156367e+00	5.805394e-01
426000	-1.554868e+03	1.795734e+01	4.867986e+00	1.260957e+00
428000	-1.540259e+03	3.325875e+01	4.175288e+00	7.645263e-01
430000	-1.534175e+03	4.937772e+01	3.538674e+00	5.906263e-01
432000	-1.536257e+03	9.321466e+00	5.286570e+00	1.935991e+00
434000	-1.554842e+03	4.388611e+01	3.737511e+00	8.142458e-01
436000	-1.536155e+03	4.093310e+01	3.860047e+00	6.580734e-01
438000	-1.549641e+03	2.523081e+01	4.532094e+00	8.847069e-01
440000	-1.548264e+03	1.587149e+01	4.972674e+00	1.293710e+00
442000	-1.549170e+03	2.290751e+01	4.620851e+00	1.337225e+00
444000	-1.543794e+03	2.729933e+01	4.425153e+00	1.119295e+00
446000	-1.549035e+03	1.039374e+02	2.015125e+00	2.380551e-01
448000	-1.539237e+03	2.730450e+01	4.369101e+00	2.343501e+00
450000	-1.550596e+03	4.855175e+01	3.568695e+00	6.025873e-01
452000	-1.544997e+03	3.625611e+01	4.052979e+00	6.335892e-01
454000	-1.534858e+03	1.862755e+01	4.834617e+00	1.254412e+00
456000	-1.555400e+03	6.409965e+01	3.037249e+00	5.876131e-01
458000	-1.535838e+03	3.782112e+01	3.973251e+00	9.838374e-01
460000	-1.545867e+03	2.824720e+01	4.402678e+00	6.624947e-01
462000	-1.552477e+03	1.328206e+01	5.101698e+00	1.411119e+00
464000	-1.538972e+03	1.901405e+01	4.811397e+00	1.332428e+00
466000	-1.545485e+03	4.432730e+00	5.602408e+00	1.222567e+00
468000	-1.541308e+03	1.543195e+01	4.966369e+00	1.855669e+00
470000	-1.541065e+03	1.564489e+01	4.997158e+00	1.046348e+00
472000	-1.544868e+03	4.507704e+01	3.693619e+00	7.617442e-01
474000	-1.556151e+03	2.494036e+01	4.506983e+00	1.711068e+00
476000	-1.544917e+03	2.529637e+01	4.493540e+00	1.643152e+00
478000	-1.553368e+03	3.371715e+01	4.161948e+00	6.146640e-01
480000	-1.561456e+03	4.046349e+01	3.877002e+00	7.052490e-01
482000	-1.548535e+03	2.181223e+01	4.664068e+00	1.534507e+00
484000	-1.562159e+03	-5.721091e+00	6.205865e+00	1.495409e+00
486000	-1.544853e+03	2.038006e+01	4.755614e+00	1.091509e+00
488000	-1.550555e+03	2.032896e+01	4.746297e+00	1.331800e+00
490000	-1.549605e+03	2.253725e+01	4.661924e+00	8.538502e-01
492000	-1.555981e+03	2.793399e+01	4.406724e+00	8.871167e-01
494000	-1.560186e+03	4.879654e+01	3.558746e+00	6.267989e-01
496000	-1.529896e+03	2.359573e+01	4.580299e+00	1.499284e+00
498000	-1.542607e+03	2.836914e+01	4.379269e+00	1.054686e+00
500000	-1.533336e+03	4.082717e+01	3.857795e+00	8.202657e-01
502000	-1.548593e+03	4.157313e+01	3.797271e+00	1.598406e+00
504000	-1.550546e+03	1.476766e+01	5.049956e+00	9.093106e-01
506000	-1.553805e+03	2.884300e+01	4.373920e+00	6.986919e-01
508000	-1.547608e+03	4.263630e+01	3.794712e+00	6.002131e-01
510000	-1.550231e+03	4.519235e+01	3.688182e+00	7.883972e-01
512000	-1.540380e+03	1.264429e+01	5.139331e+00	1.339582e+00
514000	-1.548840e+03	2.844359e+01	4.368069e+00	1.227177e+00
516000	-1.535091e+03	2.364755e+01	4.600518e+00	1.022593e+00
518000	-1.559711e+03	2.943059e+01	4.343143e+00	7.920614e-01
520000	-1.536587e+03	3.326773e+01	4.171678e+00	8.389437e-01
522000	-1.541263e+03	1.013678e+01	5.246072e+00	1.862974e+00
524000	-1.556666e+03	1.651389e+01	4.945299e+00	1.183985e+00
526000	-1.548485e+03	2.523758e+01	4.519733e+00	1.141372e+00
528000	-1.555557e+03	4.312490e+01	3.768256e+00	7.858891e-01
530000	-1.547352e+03	2.340781e+01	4.603305e+00	1.203900e+00
532000	-1.541877e+03	2.910068e+01	4.329125e+00	1.433740e+00
534000	-1.546948e+03	1.190139e+01	5.183857e+00	1.249880e+00
536000	-1.557297e+03	3.039070e+01	4.273085e+00	1.400123e+00
538000	-1.556979e+03	4.937017e+01	3.542074e+00	5.056292e-01
540000	-1.538901e+03	1.806873e+01	4.862782e+00	1.252780e+00
542000	-1.551421e+03	2.346764e+01	4.607377e+00	1.058794e+00
544000	-1.562335e+03	1.404805e+01	5.090356e+00	8.599240e-01
546000	-1.530967e+03	1.581113e+01	4.964889e+00	1.505253e+00
548000	-1.544038e+03	1.610060e+01	4.977323e+00	9.744218e-01
550000	-1.537977e+03	3.337621e+01	4.146035e+00	1.324946e+00
552000	-1.543485e+03	2.319739e+01	4.580557e+00	1.892178e+00
554000	-1.540405e+03	1.145515e+01	5.217315e+00	1.075156e+00
556000	-1.540929e+03	8.077660e+00	5.370192e+00	1.664808e+00
558000	-1.543358e+03	3.430893e+01	4.110922e+00	1.212237e+00
560000	-1.546870e+03	3.110649e+01	4.241393e+00	1.402175e+00
562000	-1.545403e+03	3.525303e+01	4.078795e+00	1.024540e+00
564000	-1.547588e+03	1.369018e+01	5.077340e+00	1.464890e+00
566000	-1.551420e+03	2.836057e+01	4.396691e+00	6.803472e-01
568000	-1.539637e+03	3.450102e+01	4.117577e+00	8.641999e-01
570000	-1.555793e+03	1.743292e+01	4.912262e+00	9.117400e-01
572000	-1.547590e+03	4.398183e+01	3.728598e+00	9.486125e-01
574000	-1.537432e+03	2.373814e+01	4.577115e+00	1.423934e+00
576000	-1.537055e+03	3.852534e+01	3.960679e+00	5.851205e-01
578000	-1.551485e+03	1.743226e+01	4.868354e+00	1.778747e+00
580000	-1.550629e+03	4.318346e+01	3.758645e+00	9.734503e-01
582000	-1.561657e+03	3.129465e+01	4.204793e+00	2.049673e+00
584000	-1.540179e+03	2.824233e+01	4.376882e+00	1.234059e+00
586000	-1.550823e+03	6.399838e+00	5.454387e+00	1.840779e+00
588000	-1.560975e+03	2.755012e+01	4.431704e+00	7.258365e-01
590000	-1.530741e+03	4.349481e+01	3.754475e+00	7.690847e-01
592000	-1.551443e+03	7.534779e+00	5.409526e+00	1.503176e+00
594000	-1.533879e+03	4.594817e+01	3.664051e+00	6.651621e-01
596000	-1.538320e+03	4.116111e+01	3.841147e+00	9.031651e-01
598000	-1.542374e+03	2.226729e+01	4.669686e+00	9.633332e-01
600000	-1.537670e+03	2.683337e+01	4.460151e+00	8.254838e-01
602000	-1.539170e+03	4.017391e+01	3.872708e+00	1.101634e+00
604000	-1.545702e+03	4.957503e+00	5.596101e+00	8.065527e-01
606000	-1.544883e+03	3.094575e+01	4.267504e+00	9.711233e-01
608000	-1.557517e+03	2.002627e+01	4.715829e+00	2.255772e+00
610000	-1.539335e+03	6.040394e+00	5.486290e+00	1.637159e+00
612000	-1.530567e+03	1.493485e+01	5.024093e+00	1.237626e+00
614000	-1.539185e+03	4.435078e+01	3.724153e+00	6.946219e-01
616000	-1.543366e+03	2.273615e+01	4.639526e+00	1.119520e+00
618000	-1.563579e+03	2.598894e+01	4.483502e+00	1.166291e+00
620000	-1.544812e+03	2.111976e+01	4.725180e+00	9.711924e-01
622000	-1.545891e+03	2.385175e+01	4.592755e+00	9.813030e-01
624000	-1.533426e+03	4.592320e+01	3.663600e+00	7.020087e-01
626000	-1.545935e+03	9.018845e+00	5.349946e+00	1.088261e+00
628000	-1.561317e+03	2.518772e+01	4.500286e+00	1.607130e+00
630000	-1.553562e+03	1.790645e+01	4.874627e+00	1.180294e+00
632000	-1.550167e+03	1.216547e+01	5.179839e+00	1.060649e+00
634000	-1.539059e+03	3.874156e+01	3.943998e+00	7.757248e-01
636000	-1.535963e+03	5.048790e+01	3.489206e+00	8.368528e-01
638000	-1.529102e+03	2.189654e+01	4.660477e+00	1.524504e+00
640000	-1.545084e+03	2.470878e+01	4.497783e+00	2.139720e+00
642000	-1.543150e+03	2.028918e+01	4.748200e+00	1.332907e+00
644000	-1.546793e+03	3.220517e+01	4.221135e+00	7.651249e-01
646000	-1.543204e+03	1.133238e+01	5.168922e+00	2.097364e+00
648000	-1.548428e+03	1.377092e+01	5.067183e+00	1.577390e+00
650000	-1.550150e+03	2.891819e+01	4.355135e+00	1.038563e+00
652000	-1.540115e+03	3.270264e+01	4.183067e+00	1.141160e+00
654000	-1.557613e+03	1.018783e+01	5.306237e+00	7.111872e-01
656000	-1.542476e+03	3.129239e+01	4.224109e+00	1.610003e+00
658000	-1.555123e+03	-4.032391e+00	6.112129e+00	1.277164e+00
660000	-1.543621e+03	4.307613e+01	3.776040e+00	6.358040e-01
662000	-1.543073e+03	4.597634e+01	3.666562e+00	5.709952e-01
664000	-1.561593e+03	1.031595e+00	5.773233e+00	1.723193e+00
666000	-1.544761e+03	2.473590e+01	4.548642e+00	1.028076e+00
668000	-1.541152e+03	3.278148e+01	4.192820e+00	8.377868e-01
670000	-1.538765e+03	-1.731546e+00	5.969821e+00	1.252138e+00
672000	-1.546000e+03	-6.341141e+00	6.226921e+00	1.788183e+00
674000	-1.535888e+03	1.662220e+01	4.923927e+00	1.493601e+00
676000	-1.546977e+03	3.661242e+01	4.036327e+00	6.741889e-01
678000	-1.554709e+03	4.108004e+01	3.836917e+00	1.090435e+00
680000	-1.545502e+03	2.634068e+01	4.484341e+00	7.965073e-01
682000	-1.543575e+03	1.029254e+01	5.278974e+00	1.103713e+00
684000	-1.539073e+03	6.469106e+00	5.485236e+00	1.227008e+00
686000	-1.539670e+03	1.333995e+01	5.115846e+00	1.085957e+00
688000	-1.565388e+03	3.726859e+01	3.984262e+00	1.269589e+00
690000	-1.548447e+03	1.721359e+01	4.910078e+00	1.173979e+00
692000	-1.551534e+03	2.738672e+01	4.415730e+00	1.237496e+00
694000	-1.533905e+03	2.089859e+01	4.716221e+00	1.375449e+00
696000	-1.551935e+03	2.791767e+01	4.378254e+00	1.528508e+00
698000	-1.570198e+03	1.373719e+01	5.086406e+00	1.245719e+00
700000	-1.536331e+03	1.192594e+01	5.180877e+00	1.280846e+00
702000	-1.556069e+03	1.385847e+01	5.092768e+00	1.003792e+00
704000	-1.549862e+03	2.553082e-01	5.854785e+00	1.144731e+00
706000	-1.541555e+03	1.481261e+01	5.030934e+00	1.228557e+00
708000	-1.551588e+03	2.442048e+01	4.576518e+00	7.541762e-01
710000	-1.548359e+03	1.925379e+01	4.817853e+00	9.633016e-01
712000	-1.556412e+03	3.481865e+01	4.080896e+00	1.409286e+00
714000	-1.546850e+03	3.575209e+01	4.048780e+00	1.237543e+00
716000	-1.536829e+03	1.377720e+01	5.085667e+00	1.219715e+00
718000	-1.547479e+03	4.289583e+01	3.772846e+00	8.976457e-01
720000	-1.538901e+03	2.541207e+01	4.508920e+00	1.197918e+00
722000	-1.546293e+03	1.226808e+01	5.176113e+00	1.027479e+00
724000	-1.552432e+03	2.472517e+01	4.514185e+00	1.772255e+00
726000	-1.536305e+03	2.492511e+01	4.523164e+00	1.380659e+00
728000	-1.537772e+03	3.758979e+01	3.990766e+00	7.911487e-01
730000	-1.547900e+03	5.013809e+01	3.495313e+00	1.018174e+00
732000	-1.547155e+03	1.082122e+01	5.245557e+00	1.188006e+00
734000	-1.539462e+03	2.639641e+01	4.449488e+00	1.493288e+00
736000	-1.535730e+03	2.865281e+01	4.367678e+00	1.026594e+00
738000	-1.547053e+03	5.171169e+01	3.449170e+00	7.249574e-01
740000	-1.542872e+03	1.964857e+01	4.787461e+00	1.179062e+00
742000	-1.538934e+03	1.436294e+01	5.043429e+00	1.438844e+00
744000	-1.550906e+03	2.267761e+01	4.637691e+00	1.216230e+00
746000	-1.533844e+03	1.157128e+01	5.188716e+00	1.489576e+00
748000	-1.550513e+03	1.968426e+01	4.795118e+00	9.891896e-01
750000	-1.547438e+03	2.619255e+01	4.486034e+00	9.082174e-01
752000	-1.531982e+03	9.762393e+00	5.258250e+00	2.013553e+00
754000	-1.547522e+03	-2.115984e+00	6.005285e+00	1.064424e+00
756000	-1.541575e+03	8.575966e+01	2.433963e+00	2.453563e-01
758000	-1.555331e+03	1.616274e+01	4.947835e+00	1.485678e+00
760000	-1.535673e+03	2.158961e+01	4.681792e+00	1.391248e+00
762000	-1.527917e+03	3.134846e+01	4.242509e+00	1.134821e+00
764000	-1.554942e+03	1.910550e+01	4.801893e+00	1.431730e+00
766000	-1.546046e+03	3.848809e+01	3.962965e+00	5.667289e-01
768000	-1.552782e+03	1.764094e+01	4.855129e+00	1.832526e+00
770000	-1.543090e+03	1.013796e+01	5.269212e+00	1.436956e+00
772000	-1.535873e+03	1.705109e+01	4.920150e+00	1.138749e+00
774000	-1.545887e+03	3.286321e+01	4.186903e+00	8.922187e-01
776000	-1.537956e+03	2.822198e+01	4.379280e+00	1.201612e+00
778000	-1.540109e+03	4.126908e+01	3.845893e+00	6.761636e-01
780000	-1.539900e+03	3.359174e+01	4.125892e+00	1.578975e+00
782000	-1.546510e+03	1.593904e+01	4.970073e+00	1.276652e+00
784000	-1.543248e+03	3.158919e+01	4.233845e+00	1.091205e+00
786000	-1.562178e+03	3.942195e+01	3.912591e+00	8.660105e-01
788000	-1.548720e+03	1.944650e+01	4.798664e+00	1.155620e+00
790000	-1.544624e+03	7.141185e-01	5.821860e+00	1.230592e+00
792000	-1.556513e+03	1.598401e+01	4.951740e+00	1.588270e+00
794000	-1.542361e+03	7.164147e+00	5.429973e+00	1.509573e+00
796000	-1.560080e+03	1.854332e+01	4.834032e+00	1.350307e+00
798000	-1.542066e+03	4.713671e+01	3.622650e+00	5.716647e-01
800000	-1.548752e+03	1.783599e+01	4.865102e+00	1.439484e+00
802000	-1.553290e+03	-8.805564e+00	6.394790e+00	1.682061e+00
804000	-1.546669e+03	1.775070e+01	4.877060e+00	1.287903e+00
806000	-1.555602e+03	4.062547e+01	3.864410e+00	8.568279e-01
808000	-1.543019e+03	9.300242e+00	5.333701e+00	1.100428e+00
810000	-1.550681e+03	3.077989e+01	4.269138e+00	1.100067e+00
812000	-1.542363e+03	1.615093e+01	4.982081e+00	8.318925e-01
814000	-1.558274e+03	1.705228e+01	4.876233e+00	2.002693e+00
816000	-1.553859e+03	2.725693e+01	4.424433e+00	1.177393e+00
818000	-1.533229e+03	2.597937e+01	4.484307e+00	1.158535e+00
820000	-1.534266e+03	4.226825e+01	3.807921e+00	6.333655e-01
822000	-1.542675e+03	1.479568e+01	5.020691e+00	1.442168e+00
824000	-1.537028e+03	8.571192e+01	2.434199e+00	2.837497e-01
826000	-1.544619e+03	3.441274e+01	4.124381e+00	7.932955e-01
828000	-1.545538e+03	3.369001e+01	4.145793e+00	1.016771e+00
830000	-1.553725e+03	2.621305e+01	4.451605e+00	1.630770e+00
832000	-1.544667e+03	7.056121e+00	5.453674e+00	1.197123e+00
834000	-1.556381e+03	1.492738e+01	5.027549e+00	1.178744e+00
836000	-1.541636e+03	1.484799e+01	5.044375e+00	9.357012e-01
838000	-1.543739e+03	6.750490e+01	2.930544e+00	6.263955e-01
840000	-1.543961e+03	1.471283e+01	5.054652e+00	8.744317e-01
842000	-1.538450e+03	5.492353e+01	3.336629e+00	7.089452e-01
844000	-1.554757e+03	3.777320e+01	3.981797e+00	8.246455e-01
846000	-1.542018e+03	3.485480e+01	4.113891e+00	5.967775e-01
848000	-1.552097e+03	2.655553e+00	5.687184e+00	1.549474e+00
850000	-1.548144e+03	3.272473e+01	4.177508e+00	1.247292e+00
852000	-1.548406e+03	2.218115e+01	4.667297e+00	1.098825e+00
854000	-1.544381e+03	2.826352e+01	4.355581e+00	1.683365e+00
856000	-1.546141e+03	5.837795e+01	3.227835e+00	4.477495e-01
858000	-1.550566e+03	2.422140e+01	4.589893e+00	6.717815e-01
860000	-1.557862e+03	3.051479e+01	4.306462e+00	5.257691e-01
862000	-1.549174e+03	2.015274e+01	4.733675e+00	1.764922e+00
864000	-1.550330e+03	3.039185e+01	4.277069e+00	1.309129e+00
866000	-1.551953e+03	2.427164e+01	4.556101e+00	1.334302e+00
868000	-1.538344e+03	2.220000e+01	4.639634e+00	1.653430e+00
870000	-1.545564e+03	2.798225e+01	4.395037e+00	1.094958e+00
872000	-1.554038e+03	2.298378e+01	4.642332e+00	8.135692e-01
874000	-1.551578e+03	2.264048e+01	4.644322e+00	1.115539e+00
876000	-1.562301e+03	6.835991e+01	2.904585e+00	6.281470e-01
878000	-1.546621e+03	3.194382e+01	4.208805e+00	1.308548e+00
880000	-1.545351e+03	4.324470e+01	3.760515e+00	8.642853e-01
882000	-1.539051e+03	4.798455e+01	3.592347e+00	5.332679e-01
884000	-1.547545e+03	2.997901e+01	4.306906e+00	1.051597e+00
886000	-1.540812e+03	2.440178e+01	4.534963e+00	1.652694e+00
888000	-1.542526e+03	9.648304e+00	5.264745e+00	2.008490e+00
890000	-1.545268e+03	2.119001e+01	4.696782e+00	1.482474e+00
892000	-1.550474e+03	1.570643e+01	4.964306e+00	1.621281e+00
894000	-1.546432e+03	1.792392e+01	4.892279e+00	8.140763e-01
896000	-1.543878e+03	3.272845e+01	4.205901e+00	5.904600e-01
898000	-1.549844e+03	9.248550e+00	5.348364e+00	8.871061e-01
900000	-1.543635e+03	3.626827e+01	4.041980e+00	8.834172e-01
902000	-1.535804e+03	3.827364e+01	3.959685e+00	8.610068e-01
904000	-1.548260e+03	5.804903e+01	3.221855e+00	9.552936e-01
906000	-1.549461e+03	2.646914e+01	4.481333e+00	7.327576e-01
908000	-1.561351e+03	9.562665e+00	5.322335e+00	1.043940e+00
910000	-1.545279e+03	2.652909e+01	4.467510e+00	9.707698e-01
912000	-1.548135e+03	4.914010e+01	3.547633e+00	5.845986e-01
914000	-1.550135e+03	5.089049e+01	3.474140e+00	8.511892e-01
916000	-1.552421e+03	2.510330e+01	4.524990e+00	1.163527e+00
918000	-1.549916e+03	4.818677e+01	3.587736e+00	4.548124e-01
920000	-1.547295e+03	5.670793e+01	3.272727e+00	7.873316e-01
922000	-1.543477e+03	4.082432e+01	3.849793e+00	1.023250e+00
924000	-1.541543e+03	2.226637e+01	4.653288e+00	1.303604e+00
926000	-1.559806e+03	2.972042e+01	4.313647e+00	1.159383e+00
928000	-1.558473e+03	6.097328e+01	3.141121e+00	4.753604e-01
930000	-1.537069e+03	2.818137e+01	4.371488e+00	1.413958e+00
932000	-1.547897e+03	5.267487e+01	3.422213e+00	5.177099e-01
934000	-1.555633e+03	1.406598e+01	5.031322e+00	1.967743e+00
936000	-1.555724e+03	2.474582e+01	4.552628e+00	9.336674e-01
938000	-1.550139e+03	1.551197e+01	5.002073e+00	1.084395e+00
940000	-1.544986e+03	2.818157e+01	4.391544e+00	9.723205e-01
942000	-1.537337e+03	1.061369e+01	5.238581e+00	1.523994e+00
944000	-1.544194e+03	3.308282e+01	4.177947e+00	8.790602e-01
946000	-1.550202e+03	4.403845e+01	3.719963e+00	1.115442e+00
948000	-1.543824e+03	5.489337e+00	5.520400e+00	1.589789e+00
950000	-1.547468e+03	3.205154e+01	4.207961e+00	1.220171e+00
952000	-1.542685e+03	7.425134e+01	2.739725e+00	3.627775e-01
954000	-1.538916e+03	3.051934e+01	4.284930e+00	1.004559e+00
956000	-1.547747e+03	2.894984e+01	4.346217e+00	1.204596e+00
958000	-1.550595e+03	1.920611e+01	4.809603e+00	1.176346e+00
960000	-1.544602e+03	1.579975e+01	4.987884e+00	1.070732e+00
962000	-1.547722e+03	2.033903e+01	4.740587e+00	1.437858e+00
964000	-1.550664e+03	1.931588e+01	4.794134e+00	1.377364e+00
966000	-1.554358e+03	2.097640e+01	4.703296e+00	1.562376e+00
968000	-1.536451e+03	2.927634e+01	4.340499e+00	1.005029e+00
970000	-1.545401e+03	2.910683e+01	4.363430e+00	6.664118e-01
972000	-1.561222e+03	3.813196e+01	3.956335e+00	1.084267e+00
974000	-1.548346e+03	2.260151e+01	4.640332e+00	1.237415e+00
976000	-1.534626e+03	5.090572e+01	3.478007e+00	7.287625e-01
978000	-1.566209e+03	-8.086463e+00	6.399115e+00	8.976178e-01
980000	-1.542434e+03	1.507554e+01	4.990305e+00	1.748117e+00
982000	-1.542907e+03	2.752506e+01	4.417793e+00	1.054092e+00
984000	-1.556907e+03	3.585526e+01	4.065467e+00	7.378409e-01
986000	-1.549548e+03	2.513182e+01	4.506592e+00	1.527966e+00
988000	-1.538026e+03	1.858213e+01	4.843884e+00	1.115055e+00
990000	-1.539305e+03	3.948548e+01	3.902612e+00	1.048629e+00
992000	-1.543759e+03	1.825272e+01	4.864639e+00	1.031929e+00
994000	-1.545908e+03	1.721528e+01	4.895712e+00	1.455018e+00
996000	-1.536013e+03	1.794172e+01	4.871037e+00	1.216125e+00
998000	-1.538984e+03	4.566139e+01	3.665788e+00	9.062690e-01
1000000	-1.554763e+03	6.447524e+00	5.478295e+00	1.370829e+00
1002000	-1.540892e+03	1.905809e+01	4.825631e+00	1.003374e+00
1004000	-1.539092e+03	1.528104e+01	5.010516e+00	1.152582e+00
1006000	-1.529472e+03	3.783781e+01	3.983903e+00	7.090426e-01
1008000	-1.552192e+03	1.033421e+01	5.250340e+00	1.587042e+00
1010000	-1.548343e+03	3.995039e+01	3.890810e+00	8.756741e-01
1012000	-1.530855e+03	5.457192e+01	3.351481e+00	6.327110e-01
1014000	-1.539662e+03	2.389486e+01	4.585865e+00	1.083002e+00
1016000	-1.557939e+03	3.047156e+01	4.297669e+00	7.660933e-01
1018000	-1.547081e+03	1.213380e+01	5.161408e+00	1.436356e+00
1020000	-1.543929e+03	1.451438e+01	5.035598e+00	1.437373e+00
1022000	-1.527426e+03	1.473842e+01	5.038568e+00	1.156419e+00
1024000	-1.548019e+03	5.693461e+01	3.267846e+00	7.044305e-01
1026000	-1.548225e+03	2.696608e+01	4.441557e+00	1.095702e+00
1028000	-1.541601e+03	1.728293e+01	4.896280e+00	1.376177e+00
1030000	-1.551194e+03	2.947098e+01	4.332865e+00	9.801458e-01
1032000	-1.539359e+03	4.440795e+01	3.721408e+00	7.085186e-01
1034000	-1.528794e+03	-1.668075e+00	5.968108e+00	1.216392e+00
1036000	-1.539800e+03	2.105737e+01	4.691606e+00	1.721478e+00
1038000	-1.533305e+03	1.016252e+01	5.277078e+00	1.268425e+00
1040000	-1.561053e+03	3.781927e+01	3.963425e+00	1.224367e+00
1042000	-1.535625e+03	7.706173e+00	5.408051e+00	1.358109e+00
1044000	-1.544001e+03	2.436742e+01	4.572981e+00	8.818160e-01
1046000	-1.538700e+03	1.210828e+01	5.179283e+00	1.128192e+00
1048000	-1.546495e+03	5.691757e+00	5.521826e+00	1.362445e+00
1050000	-1.540194e+03	3.090740e+01	4.266418e+00	1.033988e+00
1052000	-1.561199e+03	1.430900e+01	5.043704e+00	1.487516e+00
1054000	-1.548369e+03	2.088134e+01	4.732602e+00	1.058189e+00
1056000	-1.553162e+03	7.539811e+01	2.706315e+00	3.972339e-01
1058000	-1.540725e+03	1.961589e+01	4.806488e+00	8.290573e-01
1060000	-1.544959e+03	6.118535e+01	3.126212e+00	7.215085e-01
1062000	-1.546877e+03	3.763930e+01	3.990402e+00	7.504345e-01
1064000	-1.546751e+03	4.379008e+01	3.731146e+00	1.074542e+00
1066000	-1.550910e+03	1.790919e+01	4.859963e+00	1.468267e+00
1068000	-1.537016e+03	2.935845e+01	4.342963e+00	8.681964e-01
1070000	-1.538248e+03	2.114157e+01	4.681373e+00	1.847918e+00
1072000	-1.541321e+03	3.602528e+01	4.056151e+00	7.890014e-01
1074000	-1.544519e+03	3.485074e+01	4.105209e+00	8.044931e-01
1076000	-1.541781e+03	4.271948e+01	3.773955e+00	1.045662e+00
1078000	-1.541623e+03	2.321017e+01	4.631743e+00	8.074793e-01
1080000	-1.555338e+03	1.917725e+01	4.823938e+00	9.180657e-01
1082000	-1.544073e+03	2.610315e+01	4.460144e+00	1.555863e+00
1084000	-1.546945e+03	1.970608e+01	4.756801e+00	1.741405e+00
1086000	-1.544416e+03	1.282996e+01	5.144238e+00	1.061801e+00
1088000	-1.553209e+03	4.050146e+01	3.864140e+00	9.875582e-01
1090000	-1.531648e+03	1.980865e+01	4.768253e+00	1.406844e+00
1092000	-1.553542e+03	2.025757e+01	4.729765e+00	1.739811e+00
1094000	-1.548509e+03	3.683792e+01	4.030188e+00	5.954086e-01
1096000	-1.556594e+03	1.498062e+01	5.023103e+00	1.210877e+00
1098000	-1.547749e+03	1.865316e+01	4.827800e+00	1.364941e+00
1100000	-1.549185e+03	1.791889e+01	4.853809e+00	1.580811e+00
1102000	-1.546859e+03	3.696725e+01	3.954216e+00	2.300622e+00
1104000	-1.541787e+03	2.919225e+01	4.342984e+00	1.033926e+00
1106000	-1.560056e+03	3.501694e+01	4.081540e+00	1.195764e+00
1108000	-1.557532e+03	3.761280e+01	4.007963e+00	3.536165e-01
1110000	-1.534531e+03	2.543852e+01	4.512666e+00	1.091357e+00
1112000	-1.545532e+03	2.575380e+01	4.509761e+00	8.382002e-01
1114000	-1.536986e+03	1.582253e+01	4.971885e+00	1.357973e+00
1116000	-1.549874e+03	8.450224e+00	5.344708e+00	1.751453e+00
1118000	-1.546277e+03	4.817978e+01	3.566959e+00	1.021447e+00
1120000	-1.546375e+03	1.808759e+01	4.818711e+00	2.112315e+00
1122000	-1.556527e+03	4.505540e+01	3.705925e+00	4.628580e-01
1124000	-1.552534e+03	2.560384e+01	4.499637e+00	1.204916e+00
1126000	-1.551352e+03	2.092785e+01	4.720206e+00	1.264697e+00
1128000	-1.556954e+03	4.993160e+01	3.524835e+00	4.142987e-01
1130000	-1.539538e+03	3.422343e+01	4.137977e+00	6.653002e-01
1132000	-1.544410e+03	2.711107e+01	4.400633e+00	1.843429e+00
1134000	-1.546929e+03	6.329217e+00	5.452518e+00	1.944492e+00
1136000	-1.552247e+03	3.374401e+01	4.136849e+00	1.171018e+00
1138000	-1.546239e+03	6.780484e+00	5.450657e+00	1.526178e+00
1140000	-1.546957e+03	2.835039e+01	4.391103e+00	8.131807e-01
1142000	-1.544778e+03	1.545563e+01	5.020782e+00	7.804618e-01
1144000	-1.556877e+03	1.458086e+01	5.057567e+00	9.507834e-01
1146000	-1.532356e+03	2.118883e+01	4.724730e+00	9.113099e-01
1148000	-1.544428e+03	-1.301365e+00	5.915545e+00	1.704189e+00
1150000	-1.543128e+03	3.241463e+01	4.197365e+00	1.100176e+00
1152000	-1.544921e+03	3.460717e+01	4.107945e+00	9.838335e-01
1154000	-1.552718e+03	4.224952e+01	3.797004e+00	9.287838e-01
1156000	-1.543367e+03	3.227256e+01	4.203926e+00	1.091638e+00
1158000	-1.528311e+03	2.913803e+01	4.333311e+00	1.303184e+00
1160000	-1.561075e+03	3.882855e+01	3.947005e+00	6.152648e-01
1162000	-1.537069e+03	7.963355e+01	2.591545e+00	3.332961e-01
1164000	-1.536506e+03	8.441995e+01	2.466878e+00	2.922525e-01
1166000	-1.544927e+03	1.018634e+02	2.058334e+00	2.710530e-01
1168000	-1.550026e+03	2.171744e+01	4.655256e+00	1.811744e+00
1170000	-1.550385e+03	3.386117e+01	4.154040e+00	6.540291e-01
1172000	-1.547047e+03	1.521071e+01	5.006795e+00	1.294595e+00
1174000	-1.539300e+03	2.785515e+01	4.417936e+00	7.208854e-01
1176000	-1.526134e+03	2.452744e+01	4.554149e+00	1.119830e+00
1178000	-1.542286e+03	5.148926e+00	5.488224e+00	2.494603e+00
1180000	-1.540138e+03	2.531042e+01	4.529784e+00	8.542781e-01
1182000	-1.548500e+03	3.700729e+01	4.021470e+00	6.347986e-01
1184000	-1.551628e+03	4.850176e+01	3.566958e+00	6.994841e-01
1186000	-1.550074e+03	2.547608e+01	4.521901e+00	8.566055e-01
1188000	-1.545103e+03	2.122840e+01	4.706958e+00	1.235287e+00
1190000	-1.540945e+03	6.896972e+00	5.404889e+00	2.223771e+00
1192000	-1.547167e+03	6.229012e+00	5.481281e+00	1.536733e+00
1194000	-1.550095e+03	2.020768e+01	4.747338e+00	1.431912e+00
1196000	-1.550626e+03	-5.163805e+00	6.153560e+00	1.755894e+00
1198000	-1.545886e+03	9.029227e+00	5.349255e+00	1.090356e+00
1200000	-1.547004e+03	3.272758e+01	4.188257e+00	9.966657e-01
1202000	-1.547469e+03	2.106328e+01	4.738102e+00	7.642036e-01
1204000	-1.552053e+03	2.423495e+01	4.556355e+00	1.365614e+00
1206000	-1.556073e+03	5.450937e+01	3.356044e+00	5.641998e-01
1208000	-1.557403e+03	2.228483e+01	4.663985e+00	1.063630e+00
1210000	-1.556132e+03	1.030911e+01	5.199238e+00	2.556210e+00
1212000	-1.555772e+03	4.364843e+00	5.617490e+00	1.030856e+00
1214000	-1.547540e+03	1.819274e+01	4.852905e+00	1.324936e+00
1216000	-1.542610e+03	-7.505497e-01	5.856882e+00	2.115998e+00
1218000	-1.557313e+03	2.527853e+01	4.506825e+00	1.376266e+00
1220000	-1.541670e+03	3.251974e+01	4.210575e+00	6.920903e-01
1222000	-1.550987e+03	2.913762e+01	4.348840e+00	9.586316e-01
1224000	-1.557900e+03	2.105175e+01	4.728843e+00	9.644352e-01
1226000	-1.540647e+03	1.317708e+01	5.119324e+00	1.183253e+00
1228000	-1.543676e+03	4.709910e+01	3.612365e+00	8.832534e-01
1230000	-1.560865e+03	2.580796e+01	4.465223e+00	1.741287e+00
1232000	-1.551946e+03	3.633444e+01	4.031030e+00	1.078746e+00
1234000	-1.544869e+03	3.865472e+01	3.939904e+00	9.626730e-01
1236000	-1.547612e+03	3.140896e+01	4.250648e+00	8.895303e-01
1238000	-1.544573e+03	3.717585e+01	4.003679e+00	8.936614e-01
1240000	-1.551482e+03	7.789297e+01	2.634292e+00	4.990164e-01
1242000	-1.548245e+03	4.118052e+01	3.839086e+00	9.354817e-01
1244000	-1.559214e+03	2.394066e+01	4.538163e+00	2.045778e+00
1246000	-1.543923e+03	3.770261e+01	3.975878e+00	1.038619e+00
1248000	-1.543619e+03	1.042968e+01	5.224405e+00	1.969560e+00
1250000	-1.550413e+03	2.116596e+01	4.703165e+00	1.375515e+00
1252000	-1.536431e+03	3.157642e+01	4.232794e+00	1.127925e+00
1254000	-1.559326e+03	2.427817e+01	4.574816e+00	9.323572e-01
1256000	-1.534773e+03	2.519651e+01	4.512035e+00	1.346865e+00
1258000	-1.537927e+03	2.007726e+01	4.735478e+00	1.803662e+00
1260000	-1.552020e+03	3.167762e+01	4.246971e+00	7.043098e-01
1262000	-1.548698e+03	4.636500e+00	5.608399e+00	9.155871e-01
1264000	-1.542535e+03	9.013088e+00	5.347570e+00	1.136899e+00
1266000	-1.533492e+03	8.748745e+00	5.360816e+00	1.162428e+00
1268000	-1.546441e+03	3.583805e+01	4.063913e+00	7.919238e-01
1270000	-1.540458e+03	3.728597e+01	3.995774e+00	9.740874e-01
1272000	-1.535946e+03	1.483853e+01	5.040890e+00	1.011858e+00
1274000	-1.536639e+03	4.099721e+01	3.853564e+00	7.559818e-01
1276000	-1.542552e+03	1.566790e+01	4.989894e+00	1.163711e+00
1278000	-1.544166e+03	5.270280e+01	3.417716e+00	6.164791e-01
1280000	-1.546658e+03	1.102558e+01	5.238295e+00	1.117376e+00
1282000	-1.547779e+03	1.577083e+01	4.953318e+00	1.770702e+00
1284000	-1.551252e+03	2.681294e+01	4.453818e+00	9.829523e-01
1286000	-1.545727e+03	1.740691e+01	4.904385e+00	1.092605e+00
1288000	-1.557555e+03	3.265277e+01	4.190632e+00	1.016810e+00
1290000	-1.542026e+03	1.755932e+01	4.859598e+00	1.825368e+00
1292000	-1.548288e+03	1.139906e+01	5.203357e+00	1.389831e+00
1294000	-1.550630e+03	2.031063e+01	4.710888e+00	2.072553e+00
1296000	-1.526470e+03	3.374055e+01	4.132059e+00	1.286155e+00
1298000	-1.555140e+03	4.487074e+01	3.695128e+00	9.286998e-01
1300000	-1.555591e+03	3.614530e+01	4.057064e+00	6.472856e-01
1302000	-1.540448e+03	1.793409e+00	5.711069e+00	2.006888e+00
1304000	-1.541948e+03	1.198108e+01	5.158819e+00	1.637512e+00
1306000	-1.544138e+03	3.994411e+01	3.892175e+00	8.481348e-01
1308000	-1.543853e+03	-2.063865e+00	5.985412e+00	1.332505e+00
1310000	-1.532418e+03	2.974203e+01	4.317377e+00	1.054429e+00
1312000	-1.559283e+03	1.514313e+01	5.010299e+00	1.294674e+00
1314000	-1.554623e+03	2.900384e+01	4.351405e+00	1.035543e+00
1316000	-1.551919e+03	1.060924e+01	5.201066e+00	2.222158e+00
1318000	-1.538103e+03	3.345061e+01	4.148288e+00	1.198163e+00
1320000	-1.546277e+03	1.055408e+01	5.207164e+00	2.164200e+00
1322000	-1.534105e+03	1.873843e+01	4.839254e+00	1.051032e+00
1324000	-1.541560e+03	1.031092e+01	5.263096e+00	1.376113e+00
1326000	-1.539198e+03	3.195080e+01	4.230147e+00	8.138706e-01
1328000	-1.532124e+03	5.578605e+01	3.305840e+00	7.394818e-01
1330000	-1.549131e+03	3.591753e+01	4.050386e+00	1.033871e+00
1332000	-1.553628e+03	2.332621e+01	4.625178e+00	8.282489e-01
1334000	-1.542248e+03	-2.095529e-01	5.845034e+00	1.770574e+00
1336000	-1.546050e+03	2.725241e+01	4.414772e+00	1.392708e+00
1338000	-1.541152e+03	3.139514e+01	4.243839e+00	1.057917e+00
1340000	-1.543603e+03	3.359087e+01	4.133967e+00	1.391327e+00
1342000	-1.550912e+03	1.692049e+01	4.902436e+00	1.617389e+00
1344000	-1.545793e+03	2.834692e+01	4.382659e+00	1.002282e+00
1346000	-1.546885e+03	7.702286e+01	2.659355e+00	4.575803e-01
1348000	-1.545646e+03	4.925214e+01	3.542186e+00	6.206305e-01
1350000	-1.539602e+03	6.008809e+01	3.169279e+00	5.009848e-01
1352000	-1.549012e+03	4.677517e+01	3.637203e+00	5.468848e-01
1354000	-1.540756e+03	2.697291e+01	4.425996e+00	1.427336e+00
1356000	-1.532620e+03	2.350703e+01	4.610053e+00	9.633921e-01
1358000	-1.542872e+03	1.890631e+01	4.834383e+00	9.803175e-01
1360000	-1.536099e+03	3.404027e+01	4.140008e+00	8.011529e-01
1362000	-1.544061e+03	4.214637e+01	3.807620e+00	7.628665e-01
1364000	-1.556600e+03	2.515897e+01	4.530520e+00	9.900553e-01
1366000	-1.564775e+03	3.444649e+01	4.114588e+00	9.887374e-01
1368000	-1.560962e+03	1.906853e+01	4.767527e+00	2.161655e+00
1370000	-1.544480e+03	3.403041e+01	4.131742e+00	1.003717e+00
1372000	-1.552940e+03	2.879135e+01	4.359214e+00	1.075115e+00
1374000	-1.534244e+03	2.930138e+01	4.331604e+00	1.177818e+00
1376000	-1.553853e+03	2.507367e+01	4.544710e+00	7.737237e-01
1378000	-1.538504e+03	4.284256e+01	3.780675e+00	7.511327e-01
1380000	-1.564647e+03	1.343832e+01	5.131075e+00	7.007139e-01
1382000	-1.538906e+03	6.536619e+00	5.457514e+00	1.648667e+00
1384000	-1.544795e+03	3.401703e+01	4.128337e+00	1.096575e+00
1386000	-1.542863e+03	4.368365e+01	3.748275e+00	7.395522e-01
1388000	-1.536004e+03	1.731842e+01	4.915135e+00	9.698244e-01
1390000	-1.539208e+03	5.674596e+00	5.507794e+00	1.625261e+00
1392000	-1.541530e+03	2.762966e+01	4.419081e+00	9.213822e-01
1394000	-1.537780e+03	3.361890e+00	5.653014e+00	1.425076e+00
1396000	-1.547873e+03	2.332447e+01	4.602068e+00	1.313178e+00
1398000	-1.550190e+03	5.709459e+00	5.524679e+00	1.294859e+00
1400000	-1.550998e+03	-3.068372e+00	6.046168e+00	1.361387e+00
1402000	-1.539603e+03	3.731419e+01	3.995807e+00	9.450610e-01
1404000	-1.542527e+03	4.114707e+01	3.841159e+00	9.168925e-01
1406000	-1.547906e+03	1.040571e+01	5.268406e+00	1.183983e+00
1408000	-1.548874e+03	4.441411e+01	3.718399e+00	7.803143e-01
1410000	-1.541562e+03	1.471450e+01	5.024492e+00	1.450317e+00
1412000	-1.547247e+03	1.442038e+01	5.058092e+00	1.101244e+00
1414000	-1.549625e+03	3.337694e+01	4.158542e+00	1.033806e+00
1416000	-1.540236e+03	1.025898e+01	5.284428e+00	1.037604e+00
1418000	-1.554659e+03	2.229459e+01	4.673130e+00	8.649175e-01
1420000	-1.552157e+03	2.601141e+01	4.491772e+00	9.660713e-01
1422000	-1.540651e+03	3.342167e+01	4.129760e+00	1.658701e+00
1424000	-1.549459e+03	2.394497e+01	4.581977e+00	1.114704e+00
1426000	-1.544915e+03	3.563267e+01	4.066427e+00	9.376803e-01
1428000	-1.548617e+03	1.902367e+01	4.821455e+00	1.121326e+00
1430000	-1.533799e+03	2.270056e+01	4.627615e+00	1.403072e+00
1432000	-1.534292e+03	3.704073e+01	4.010271e+00	8.701911e-01
1434000	-1.535388e+03	3.059122e+01	4.285302e+00	9.243049e-01
1436000	-1.546181e+03	2.310028e+01	4.605761e+00	1.459992e+00
1438000	-1.544078e+03	4.905379e+01	3.551581e+00	5.637513e-01
1440000	-1.547583e+03	1.865596e+01	4.853178e+00	8.562818e-01
1442000	-1.556027e+03	2.937145e+01	4.344569e+00	8.195431e-01
1444000	-1.549012e+03	1.131983e+01	5.239136e+00	8.076186e-01
1446000	-1.556197e+03	2.531437e+00	5.720198e+00	1.114612e+00
1448000	-1.547930e+03	2.677153e+01	4.456715e+00	9.616602e-01
1450000	-1.532559e+03	1.921913e+00	5.731762e+00	1.529109e+00
1452000	-1.551226e+03	3.298903e+01	4.188355e+00	7.329715e-01
1454000	-1.532982e+03	7.924815e+00	5.401086e+00	1.263881e+00
1456000	-1.539921e+03	4.094934e+01	3.840471e+00	1.131897e+00
1458000	-1.554150e+03	1.236067e+01	5.176211e+00	9.330802e-01
1460000	-1.541925e+03	4.521263e+01	3.680315e+00	9.738923e-01
1462000	-1.547453e+03	2.568209e+01	4.501099e+00	1.095322e+00
1464000	-1.538124e+03	1.488665e+01	5.031870e+00	1.136575e+00
1466000	-1.536181e+03	4.780714e+00	5.576906e+00	1.315113e+00
1468000	-1.558938e+03	2.939745e+01	4.345230e+00	7.788821e-01
1470000	-1.533730e+03	2.284389e+01	4.640997e+00	9.811941e-01
1472000	-1.551126e+03	8.179336e+01	2.530873e+00	4.537917e-01
1474000	-1.543344e+03	2.157020e+01	4.685262e+00	1.339184e+00
1476000	-1.561335e+03	4.007840e+01	3.891727e+00	7.249474e-01
1478000	-1.543217e+03	2.605912e+01	4.489169e+00	9.742707e-01
1480000	-1.545444e+03	3.202061e+01	4.208460e+00	1.239659e+00
1482000	-1.549380e+03	1.980391e+01	4.770435e+00	1.367452e+00
1484000	-1.541982e+03	2.294677e+01	4.629629e+00	1.114889e+00
1486000	-1.543433e+03	2.025592e+01	4.748312e+00	1.363890e+00
1488000	-1.535758e+03	2.629410e+01	4.489860e+00	7.244529e-01
1490000	-1.543255e+03	3.327982e+01	4.179660e+00	6.425352e-01
1492000	-1.545868e+03	5.967088e+01	3.181096e+00	5.597321e-01
1494000	-1.538055e+03	6.844275e+00	5.475404e+00	1.025054e+00
1496000	-1.561506e+03	1.256989e+01	5.166291e+00	9.090040e-01
1498000	-1.567753e+03	-6.921495e+00	6.309164e+00	1.100679e+00
1500000	-1.545523e+03	1.998029e+01	4.787898e+00	8.385431e-01
1502000	-1.549519e+03	-5.944127e-01	5.848069e+00	2.105301e+00
1504000	-1.538546e+03	2.517935e+01	4.523197e+00	1.125708e+00
1506000	-1.542871e+03	3.714045e+01	3.993237e+00	1.180811e+00
1508000	-1.555790e+03	7.666202e+01	2.674736e+00	2.632626e-01
1510000	-1.540509e+03	1.034637e+01	5.264722e+00	1.310847e+00
1512000	-1.540423e+03	1.919362e+01	4.821426e+00	9.519420e-01
1514000	-1.549734e+03	1.781173e+01	4.878348e+00	1.201410e+00
1516000	-1.541860e+03	3.181555e+01	4.217169e+00	1.245381e+00
1518000	-1.543878e+03	2.446154e+01	4.553662e+00	1.196047e+00
1520000	-1.564156e+03	3.654482e+01	3.989025e+00	1.878177e+00
1522000	-1.546757e+03	3.765240e+01	3.988777e+00	7.765973e-01
1524000	-1.557384e+03	4.709254e+01	3.622235e+00	6.268801e-01
1526000	-1.546847e+03	4.690665e+01	3.638338e+00	3.853210e-01
1528000	-1.543275e+03	1.287149e+01	5.131709e+00	1.255624e+00
1530000	-1.536521e+03	2.909750e+01	4.355563e+00	8.497651e-01
1532000	-1.543105e+03	1.218644e+01	5.127422e+00	2.021344e+00
1534000	-1.561099e+03	4.999548e+01	3.507527e+00	8.246899e-01
1536000	-1.539242e+03	2.482566e+01	4.520050e+00	1.546529e+00
1538000	-1.550919e+03	4.554744e+01	3.674502e+00	7.914279e-01
1540000	-1.538996e+03	3.935365e+01	3.915478e+00	8.631994e-01
1542000	-1.545513e+03	2.310251e+01	4.610773e+00	1.352844e+00
1544000	-1.542407e+03	3.900522e+01	3.935677e+00	7.156414e-01
1546000	-1.555914e+03	1.344098e+01	5.087031e+00	1.530067e+00
1548000	-1.569725e+03	8.218915e+01	2.520661e+00	4.471687e-01
1550000	-1.556756e+03	-7.054064e-01	5.900851e+00	1.348445e+00
1552000	-1.542492e+03	2.885344e+01	4.343376e+00	1.364035e+00
1554000	-1.539549e+03	2.721048e+01	4.440018e+00	8.847162e-01
1556000	-1.546155e+03	3.231736e+01	4.222215e+00	6.282862e-01
1558000	-1.549697e+03	-1.066126e-01	5.854004e+00	1.519528e+00
1560000	-1.537784e+03	2.007121e+01	4.751944e+00	1.474825e+00
1562000	-1.550463e+03	5.170108e+01	3.456562e+00	5.293331e-01
1564000	-1.546345e+03	2.475305e+01	4.525619e+00	1.500369e+00
1566000	-1.556985e+03	9.718579e+00	5.303474e+00	1.230723e+00
1568000	-1.551434e+03	1.072313e+01	5.227950e+00	1.610632e+00
1570000	-1.540111e+03	5.946087e+00	5.533476e+00	9.046198e-01
1572000	-1.542811e+03	4.263451e+01	3.793512e+00	6.324879e-01
1574000	-1.543759e+03	4.550305e+01	3.686905e+00	5.110768e-01
1576000	-1.539079e+03	2.022119e+01	4.758516e+00	1.191507e+00
1578000	-1.545862e+03	-1.482509e+01	6.821000e+00	1.464814e+00
1580000	-1.543549e+03	2.066227e+01	4.745276e+00	1.019238e+00
1582000	-1.548968e+03	2.717557e+01	4.426000e+00	1.224597e+00
1584000	-1.537655e+03	3.199697e+00	5.601287e+00	2.474929e+00
1586000	-1.539471e+03	2.400872e+01	4.546790e+00	1.794548e+00
1588000	-1.539002e+03	2.229629e+01	4.680773e+00	7.055708e-01
1590000	-1.552896e+03	2.812270e+01	4.392654e+00	1.006804e+00
1592000	-1.552604e+03	1.581649e+01	4.979553e+00	1.215297e+00
1594000	-1.544179e+03	5.902767e+01	3.187477e+00	1.009948e+00
1596000	-1.554784e+03	2.686446e+01	4.428758e+00	1.475617e+00
1598000	-1.531099e+03	2.729039e+01	4.430551e+00	1.010650e+00
1600000	-1.537567e+03	2.585372e+01	4.470371e+00	1.584396e+00
1602000	-1.557482e+03	2.717261e+01	4.445962e+00	7.935617e-01
1604000	-1.544408e+03	1.807242e+01	4.879621e+00	9.155396e-01
1606000	-1.554219e+03	1.663152e+01	4.950170e+00	9.713617e-01
1608000	-1.541626e+03	2.029448e+01	4.745381e+00	1.384898e+00
1610000	-1.550984e+03	2.068286e+01	4.708285e+00	1.753633e+00
1612000	-1.555707e+03	4.418453e+01	3.725500e+00	8.260080e-01
1614000	-1.562588e+03	4.607062e+01	3.652952e+00	8.350554e-01
1616000	-1.545907e+03	5.238165e+01	3.410754e+00	1.134076e+00
1618000	-1.561471e+03	3.712265e+01	4.017830e+00	6.067514e-01
1620000	-1.556908e+03	-6.471359e+00	6.226229e+00	1.929141e+00
1622000	-1.547395e+03	1.753174e+01	4.903439e+00	9.863836e-01
1624000	-1.559438e+03	5.468285e+01	3.345608e+00	6.907345e-01
1626000	-1.550626e+03	1.587859e+01	4.976297e+00	1.216334e+00
1628000	-1.535015e+03	1.117038e+01	5.225648e+00	1.205890e+00
1630000	-1.545755e+03	5.954445e+01	3.180800e+00	6.951306e-01
1632000	-1.559417e+03	5.026040e+01	3.499796e+00	7.723791e-01
1634000	-1.536068e+03	2.847196e+01	4.360260e+00	1.371360e+00
1636000	-1.553448e+03	2.081752e+01	4.714400e+00	1.493767e+00
1638000	-1.556111e+03	3.089047e+00	5.667415e+00	1.452232e+00
1640000	-1.533447e+03	4.711548e+00	5.573153e+00	1.449289e+00
1642000	-1.542346e+03	1.262226e+01	5.100244e+00	2.098441e+00
1644000	-1.545776e+03	2.788975e+01	4.404892e+00	9.714458e-01
1646000	-1.546225e+03	4.141495e+01	3.811785e+00	1.388897e+00
1648000	-1.549857e+03	2.788235e+01	4.408103e+00	9.085763e-01
1650000	-1.562301e+03	1.855590e+01	4.830835e+00	1.401563e+00
1652000	-1.541273e+03	3.394619e+01	4.128447e+00	1.164847e+00
1654000	-1.544938e+03	3.372378e+01	4.131622e+00	1.313124e+00
1656000	-1.532410e+03	2.438689e+01	4.545177e+00	1.450594e+00
1658000	-1.556000e+03	2.086417e+01	4.718021e+00	1.373058e+00
1660000	-1.538383e+03	2.028951e+01	4.743015e+00	1.437973e+00
1662000	-1.539746e+03	4.642440e+00	5.592587e+00	1.182281e+00
1664000	-1.535591e+03	1.470353e+01	5.015441e+00	1.635286e+00
1666000	-1.551305e+03	2.075187e+01	4.713918e+00	1.569286e+00
1668000	-1.553410e+03	7.553542e+00	5.408483e+00	1.503021e+00
1670000	-1.540997e+03	4.020246e+01	3.890531e+00	6.305160e-01
1672000	-1.563708e+03	-3.127690e+00	6.032171e+00	1.644612e+00
1674000	-1.548480e+03	1.594385e+01	4.978376e+00	1.110760e+00
1676000	-1.546304e+03	3.049743e+01	4.276077e+00	1.225920e+00
1678000	-1.552412e+03	2.364528e+01	4.615791e+00	7.051437e-01
1680000	-1.553219e+03	1.528565e-01	5.856637e+00	1.216627e+00
1682000	-1.548052e+03	4.465237e+01	3.704787e+00	8.954649e-01
1684000	-1.547008e+03	2.726103e+01	4.415980e+00	1.357713e+00
1686000	-1.551621e+03	4.110043e+01	3.849740e+00	7.484700e-01
1688000	-1.544660e+03	4.114754e+01	3.839876e+00	9.486136e-01
1690000	-1.549124e+03	1.961589e+01	4.773035e+00	1.502903e+00
1692000	-1.549596e+03	2.797796e+01	4.410519e+00	7.601161e-01
1694000	-1.550136e+03	1.582639e+01	4.971019e+00	1.370916e+00
1696000	-1.535330e+03	1.996713e+01	4.780560e+00	9.996715e-01
1698000	-1.540036e+03	4.009053e+01	3.866403e+00	1.342074e+00
1700000	-1.549177e+03	1.393816e+01	5.078736e+00	1.190376e+00
1702000	-1.549131e+03	2.196660e+01	4.692116e+00	8.017638e-01
1704000	-1.548137e+03	2.400691e+01	4.581771e+00	1.057098e+00
1706000	-1.535497e+03	3.403466e+01	4.145612e+00	6.763328e-01
1708000	-1.547241e+03	2.613495e+01	4.490790e+00	8.636343e-01
1710000	-1.547198e+03	4.127324e+01	3.840725e+00	8.016128e-01
1712000	-1.538874e+03	2.340105e+01	4.612344e+00	1.021451e+00
1714000	-1.548043e+03	1.972477e+01	4.749801e+00	1.864797e+00
1716000	-1.533815e+03	3.358089e+01	4.165820e+00	6.612695e-01
1718000	-1.545326e+03	2.866595e+01	4.355831e+00	1.275381e+00
1720000	-1.538871e+03	2.536905e+01	4.504509e+00	1.335331e+00
1722000	-1.539763e+03	1.934442e+01	4.796032e+00	1.310643e+00
1724000	-1.540374e+03	9.463669e+00	5.319383e+00	1.196497e+00
1726000	-1.543176e+03	4.964431e+01	3.518119e+00	8.853251e-01
1728000	-1.543680e+03	2.351702e+01	4.617653e+00	7.945134e-01
1730000	-1.546966e+03	3.729215e+01	4.003501e+00	7.816663e-01
1732000	-1.543233e+03	3.158713e+01	4.252000e+00	6.806829e-01
1734000	-1.545769e+03	4.243253e+01	3.799045e+00	6.940067e-01
1736000	-1.554520e+03	2.400677e+01	4.551800e+00	1.690262e+00
1738000	-1.554765e+03	2.822170e+01	4.379793e+00	1.190587e+00
1740000	-1.552145e+03	1.096502e+01	5.231129e+00	1.310068e+00
1742000	-1.549125e+03	1.869697e+01	4.831387e+00	1.249464e+00
1744000	-1.540833e+03	2.239104e+01	4.648593e+00	1.276316e+00
1746000	-1.545453e+03	5.218730e+01	3.434076e+00	6.718910e-01
1748000	-1.545092e+03	-1.093757e+01	6.552970e+00	1.452507e+00
1750000	-1.552896e+03	3.689181e+01	4.014533e+00	9.167198e-01
1752000	-1.540726e+03	3.399479e+01	4.132996e+00	1.010061e+00
1754000	-1.559506e+03	4.106075e+01	3.846861e+00	8.602503e-01
1756000	-1.538559e+03	2.393769e+01	4.568821e+00	1.399342e+00
1758000	-1.534030e+03	4.169927e+01	3.829232e+00	6.644455e-01
1760000	-1.548077e+03	2.007496e+01	4.744678e+00	1.618708e+00
1762000	-1.544283e+03	2.350853e+01	4.621352e+00	7.257584e-01
1764000	-1.541719e+03	8.866635e+00	5.349089e+00	1.255936e+00
1766000	-1.543500e+03	7.357442e+01	2.760723e+00	3.046019e-01
1768000	-1.539601e+03	1.400424e+01	5.087297e+00	9.617492e-01
1770000	-1.557000e+03	2.529293e+01	4.533543e+00	7.917633e-01
1772000	-1.562597e+03	1.587249e+01	4.970595e+00	1.333054e+00
1774000	-1.559408e+03	1.913554e+01	4.814951e+00	1.139683e+00
1776000	-1.546063e+03	1.281138e+01	5.137128e+00	1.213877e+00
1778000	-1.554699e+03	1.183561e+01	5.193507e+00	1.136152e+00
1780000	-1.543255e+03	6.315175e+00	5.494328e+00	1.221039e+00
1782000	-1.542452e+03	1.503685e+01	5.002784e+00	1.545800e+00
1784000	-1.555822e+03	4.703087e+01	3.620241e+00	7.416104e-01
1786000	-1.547832e+03	4.203470e+01	3.811252e+00	7.826365e-01
1788000	-1.550791e+03	6.084903e+01	3.141087e+00	6.006457e-01
1790000	-1.550624e+03	1.681144e+01	4.921819e+00	1.345672e+00
1792000	-1.544464e+03	1.862318e+01	4.836775e+00	1.215722e+00
1794000	-1.544389e+03	2.748327e+01	4.397873e+00	1.531734e+00
1796000	-1.543460e+03	3.794372e+01	3.979345e+00	7.135005e-01
1798000	-1.550608e+03	3.065345e+01	4.281173e+00	9.550421e-01
1800000	-1.539671e+03	3.767418e+01	3.972303e+00	1.153770e+00
1802000	-1.546969e+03	2.439955e+01	4.568322e+00	9.480070e-01
1804000	-1.550443e+03	7.057461e+01	2.843198e+00	4.702556e-01
1806000	-1.542278e+03	1.408287e+01	5.068185e+00	1.246363e+00
1808000	-1.543909e+03	2.019042e+01	4.782295e+00	7.413767e-01
1810000	-1.542375e+03	2.211245e+01	4.649004e+00	1.546371e+00
1812000	-1.546514e+03	2.903479e+01	4.343575e+00	1.178258e+00
1814000	-1.547472e+03	1.816206e+01	4.861947e+00	1.176008e+00
1816000	-1.528857e+03	1.613060e+01	4.930682e+00	1.852903e+00
1818000	-1.540355e+03	2.023667e+01	4.750752e+00	1.333579e+00
1820000	-1.556639e+03	1.114830e+01	5.198030e+00	1.739448e+00
1822000	-1.556933e+03	5.504393e+00	5.483945e+00	2.214447e+00
1824000	-1.536717e+03	1.941456e+01	4.788060e+00	1.401017e+00
1826000	-1.560731e+03	3.085343e+01	4.264183e+00	1.138492e+00
1828000	-1.564158e+03	2.240671e+01	4.631609e+00	1.613713e+00
1830000	-1.542162e+03	5.313351e+00	5.543593e+00	1.360974e+00
1832000	-1.555697e+03	5.705065e+01	3.275614e+00	3.596783e-01
1834000	-1.549394e+03	2.801766e+01	4.401312e+00	9.219468e-01
1836000	-1.548676e+03	2.316681e+01	4.547808e+00	2.614846e+00
1838000	-1.551547e+03	5.404413e+01	3.376169e+00	4.534659e-01
1840000	-1.530968e+03	2.705269e+01	4.424439e+00	1.381502e+00
1842000	-1.554687e+03	2.935761e+01	4.310904e+00	1.583540e+00
1844000	-1.542135e+03	8.267854e+00	5.341799e+00	1.986367e+00
1846000	-1.546905e+03	2.099809e+01	4.711323e+00	1.376177e+00
1848000	-1.549681e+03	2.156024e+01	4.687524e+00	1.302575e+00
1850000	-1.550617e+03	2.172554e+01	4.694504e+00	9.937497e-01
1852000	-1.545905e+03	2.141727e+01	4.700675e+00	1.175275e+00
1854000	-1.537542e+03	3.749169e+01	3.988038e+00	9.551563e-01
1856000	-1.551022e+03	1.623259e+01	4.948021e+00	1.412185e+00
1858000	-1.539878e+03	3.019257e+00	5.670409e+00	1.471017e+00
1860000	-1.542843e+03	4.880528e+01	3.539991e+00	1.127208e+00
1862000	-1.539447e+03	-1.461515e+01	6.836346e+00	1.037601e+00
1864000	-1.547935e+03	4.588615e+01	3.667128e+00	6.463116e-01
1866000	-1.535879e+03	1.217476e+01	5.164657e+00	1.334662e+00
1868000	-1.562724e+03	4.683333e+01	3.626838e+00	7.637246e-01
1870000	-1.558793e+03	2.297880e+01	4.618383e+00	1.317486e+00
1872000	-1.547044e+03	7.119596e+01	2.827030e+00	3.979754e-01
1874000	-1.544410e+03	2.347030e+01	4.619091e+00	8.111809e-01
1876000	-1.554768e+03	4.527877e+01	3.691858e+00	6.059963e-01
1878000	-1.530158e+03	3.139682e+01	4.246482e+00	9.962178e-01
1880000	-1.540176e+03	2.730172e+01	4.424672e+00	1.127375e+00
1882000	-1.565039e+03	3.967381e+01	3.901202e+00	8.951486e-01
1884000	-1.539659e+03	3.664510e+01	4.039019e+00	5.772304e-01
1886000	-1.549399e+03	3.381731e+01	4.149173e+00	8.109128e-01
1888000	-1.546912e+03	6.047186e+00	5.514693e+00	1.131810e+00
1890000	-1.556323e+03	1.652422e+01	4.952684e+00	1.029667e+00
1892000	-1.539000e+03	2.608611e+01	4.458410e+00	1.610411e+00
1894000	-1.550287e+03	2.068783e+01	4.723952e+00	1.428188e+00
1896000	-1.548512e+03	3.010083e+01	4.304856e+00	9.757020e-01
1898000	-1.547595e+03	9.410349e+00	5.318007e+00	1.274778e+00
1900000	-1.546031e+03	3.784515e+01	3.981433e+00	7.614810e-01
1902000	-1.540246e+03	3.603027e+01	4.055276e+00	8.047995e-01
1904000	-1.544495e+03	2.189031e+01	4.667419e+00	1.387157e+00
1906000	-1.543169e+03	4.204101e+01	3.806788e+00	8.892808e-01
1908000	-1.554203e+03	3.357275e+01	4.162486e+00	7.466105e-01
1910000	-1.532662e+03	6.640525e+01	2.972135e+00	3.690135e-01
1912000	-1.565573e+03	4.182679e+01	3.823738e+00	6.753004e-01
1914000	-1.546447e+03	2.447046e+01	4.571989e+00	7.996950e-01
1916000	-1.556806e+03	3.667391e+00	5.604673e+00	1.948883e+00
1918000	-1.542650e+03	3.679552e+01	4.016239e+00	9.720464e-01
1920000	-1.556955e+03	1.793447e+01	4.835474e+00	1.930378e+00
1922000	-1.540835e+03	1.917035e+01	4.749636e+00	2.422561e+00
1924000	-1.538727e+03	1.013051e+01	5.240858e+00	1.965232e+00
1926000	-1.551818e+03	1.068989e+00	5.780303e+00	1.567598e+00
1928000	-1.555162e+03	4.635173e+01	3.645320e+00	7.555015e-01
1930000	-1.540878e+03	7.611636e+01	2.685273e+00	4.303913e-01
1932000	-1.543489e+03	1.390203e+01	5.088549e+00	1.040225e+00
1934000	-1.544439e+03	4.549104e+01	3.678468e+00	7.438698e-01
1936000	-1.545135e+03	5.012140e+01	3.513942e+00	5.227028e-01
1938000	-1.557123e+03	3.594822e+01	4.066072e+00	6.305534e-01
1940000	-1.538986e+03	1.392343e+01	5.066549e+00	1.436959e+00
1942000	-1.550436e+03	5.592944e+01	3.305860e+00	5.954981e-01
1944000	-1.551501e+03	2.560745e+01	4.484919e+00	1.517302e+00
1946000	-1.542840e+03	3.146301e+01	4.238303e+00	1.115922e+00
1948000	-1.535655e+03	3.951569e+01	3.906722e+00	9.169631e-01
1950000	-1.554912e+03	6.412486e+01	3.041868e+00	4.160588e-01
1952000	-1.540200e+03	3.822523e+01	3.960060e+00	9.002947e-01
1954000	-1.553389e+03	2.686977e+01	4.458419e+00	8.265461e-01
1956000	-1.538175e+03	4.461505e+01	3.700963e+00	1.032313e+00
1958000	-1.544041e+03	2.010798e+01	4.761863e+00	1.236895e+00
1960000	-1.554244e+03	3.995758e+01	3.903871e+00	5.454488e-01
1962000	-1.537571e+03	1.238128e+01	5.164071e+00	1.139094e+00
1964000	-1.539969e+03	5.608554e+01	3.303513e+00	5.077997e-01
1966000	-1.535236e+03	1.941008e+01	4.804803e+00	1.068710e+00
1968000	-1.537683e+03	2.655520e+01	4.462751e+00	1.047456e+00
1970000	-1.552645e+03	2.589163e+00	5.678945e+00	1.755857e+00
1972000	-1.533673e+03	4.877363e+01	3.555815e+00	7.291009e-01
1974000	-1.536763e+03	6.766169e+01	2.929659e+00	4.986977e-01
1976000	-1.541465e+03	6.192867e+01	3.106572e+00	5.851743e-01
1978000	-1.556364e+03	5.547539e+01	3.325604e+00	4.759199e-01
1980000	-1.546887e+03	4.368548e+01	3.744683e+00	8.301157e-01
1982000	-1.561212e+03	2.272981e+01	4.604198e+00	1.863206e+00
1984000	-1.555012e+03	2.862792e+01	4.352028e+00	1.397644e+00
1986000	-1.544859e+03	2.253904e+01	4.651446e+00	1.069120e+00
1988000	-1.540155e+03	4.115040e+01	3.845244e+00	8.111251e-01
1990000	-1.551831e+03	6.417980e+01	3.030967e+00	7.068799e-01
1992000	-1.546450e+03	2.484122e+01	4.547290e+00	9.514222e-01
1994000	-1.551963e+03	1.187185e+01	5.153582e+00	1.844753e+00
1996000	-1.545407e+03	6.619126e+01	2.972446e+00	5.729209e-01
1998000	-1.542239e+03	1.480165e+01	5.041459e+00	1.037833e+00
2000000	-1.551539e+03	4.841522e+01	3.540328e+00	1.508080e+00
2002000	-1.542755e+03	4.729488e+01	3.615130e+00	6.137411e-01
2004000	-1.554030e+03	1.323504e+01	5.129291e+00	9.375717e-01
2006000	-1.536124e+03	3.589916e+01	4.065737e+00	6.875457e-01
2008000	-1.566036e+03	2.972599e+01	4.320748e+00	9.951914e-01
2010000	-1.547433e+03	3.121345e+01	4.256663e+00	9.486690e-01
2012000	-1.541908e+03	2.531299e+01	4.521870e+00	1.020356e+00
2014000	-1.546790e+03	2.384876e+01	4.587598e+00	1.092641e+00
2016000	-1.547396e+03	2.813281e+00	5.682106e+00	1.478004e+00
2018000	-1.555641e+03	1.117970e+01	5.209216e+00	1.500564e+00
2020000	-1.553732e+03	-1.975099e+00	5.967628e+00	1.531182e+00
2022000	-1.535971e+03	-5.960735e+00	6.221330e+00	1.494565e+00
2024000	-1.542355e+03	1.304299e+01	5.145610e+00	8.230414e-01
2026000	-1.559987e+03	1.396829e+01	5.086086e+00	1.020685e+00
2028000	-1.535403e+03	9.170447e+00	5.334814e+00	1.210096e+00
2030000	-1.553883e+03	1.022338e+01	5.283109e+00	1.097293e+00
2032000	-1.547348e+03	3.127555e+01	4.253510e+00	9.580384e-01
2034000	-1.550550e+03	2.775623e+01	4.412788e+00	9.322518e-01
2036000	-1.539503e+03	3.470844e+01	4.120994e+00	5.768001e-01
2038000	-1.559883e+03	1.093868e+01	5.232550e+00	1.310196e+00
2040000	-1.545359e+03	1.427574e+01	5.074611e+00	9.312146e-01
2042000	-1.546550e+03	9.256622e+00	5.327410e+00	1.257977e+00
2044000	-1.540024e+03	4.712038e+01	3.619577e+00	6.697940e-01
2046000	-1.543796e+03	2.983924e+01	4.312765e+00	1.060285e+00
2048000	-1.538791e+03	1.503918e+01	5.033456e+00	9.536182e-01
2050000	-1.537184e+03	5.870634e+01	3.212180e+00	5.876475e-01
2052000	-1.544719e+03	1.494085e+01	5.016714e+00	1.373467e+00
2054000	-1.543232e+03	3.898885e+01	3.931114e+00	8.438482e-01
2056000	-1.544934e+03	4.936418e+00	5.573885e+00	1.211730e+00
2058000	-1.532694e+03	3.937163e+01	3.921029e+00	7.086674e-01
2060000	-1.542721e+03	2.893653e+01	4.344871e+00	1.247765e+00
2062000	-1.571685e+03	1.257885e+01	5.158864e+00	1.038902e+00
2064000	-1.542621e+03	4.013457e+01	3.887081e+00	7.839073e-01
2066000	-1.564345e+03	1.363588e+01	5.036493e+00	2.298720e+00
2068000	-1.542925e+03	6.565445e+00	5.486120e+00	1.115098e+00
2070000	-1.552984e+03	3.171715e+01	4.213817e+00	1.420455e+00
2072000	-1.554063e+03	1.075448e+01	5.249672e+00	1.179053e+00
2074000	-1.540361e+03	3.057183e+01	4.296672e+00	6.882016e-01
2076000	-1.540509e+03	4.022889e+01	3.881719e+00	8.226474e-01
2078000	-1.554334e+03	3.531909e+01	4.075656e+00	1.032708e+00
2080000	-1.544625e+03	1.484125e+01	5.021247e+00	1.385914e+00
2082000	-1.532219e+03	2.267586e+01	4.648193e+00	9.997773e-01
2084000	-1.543649e+03	2.925181e+01	4.300371e+00	1.925241e+00
2086000	-1.537229e+03	3.991517e+01	3.881866e+00	1.132708e+00
2088000	-1.540572e+03	5.050475e+01	3.498986e+00	5.503331e-01
2090000	-1.546578e+03	2.412862e+01	4.554928e+00	1.502164e+00
2092000	-1.550919e+03	3.964493e+01	3.900450e+00	9.426093e-01
2094000	-1.556949e+03	8.558557e+00	5.381316e+00	9.841548e-01
2096000	-1.565330e+03	9.952883e-01	5.790727e+00	1.467282e+00
2098000	-1.556161e+03	-1.483047e+00	5.971892e+00	9.701356e-01
2100000	-1.553411e+03	6.152068e+00	5.491404e+00	1.435527e+00
2102000	-1.556516e+03	1.110358e+01	5.221896e+00	1.342029e+00
2104000	-1.547354e+03	6.622109e+01	2.975812e+00	4.341039e-01
2106000	-1.544898e+03	2.440677e+01	4.543513e+00	1.466029e+00
2108000	-1.548544e+03	2.000274e+01	4.755994e+00	1.461128e+00
2110000	-1.544756e+03	3.487992e+01	4.107639e+00	7.182753e-01
2112000	-1.547651e+03	8.155610e+00	5.363320e+00	1.710477e+00
2114000	-1.541906e+03	3.762252e+01	3.974916e+00	1.142038e+00
2116000	-1.551106e+03	5.044973e+00	5.561650e+00	1.315370e+00
2118000	-1.545011e+03	1.508612e+01	5.011082e+00	1.336592e+00
2120000	-1.541390e+03	2.844218e+01	4.372699e+00	1.126438e+00
2122000	-1.545355e+03	2.565843e+01	4.511165e+00	9.035333e-01
2124000	-1.538092e+03	1.743290e+01	4.868073e+00	1.783669e+00
2126000	-1.545305e+03	2.403977e+01	4.575262e+00	1.161373e+00
2128000	-1.542120e+03	2.716895e+01	4.399741e+00	1.805096e+00
2130000	-1.547126e+03	-1.601247e+00	5.942916e+00	1.558172e+00
2132000	-1.543442e+03	6.176130e+01	3.111064e+00	6.133698e-01
2134000	-1.541795e+03	2.000396e+01	4.731240e+00	1.963339e+00
2136000	-1.557525e+03	2.067183e+01	4.727988e+00	1.361798e+00
2138000	-1.538832e+03	3.370453e+01	4.134979e+00	1.254090e+00
2140000	-1.561576e+03	2.493586e+01	4.528215e+00	1.262259e+00
2142000	-1.549957e+03	4.424397e+01	3.725134e+00	7.760436e-01
2144000	-1.546351e+03	7.439587e+00	5.456080e+00	7.710704e-01
2146000	-1.543685e+03	3.595937e+01	4.059377e+00	7.782716e-01
2148000	-1.545077e+03	2.031982e+01	4.744738e+00	1.372633e+00
2150000	-1.540924e+03	2.520358e+01	4.524534e+00	1.072977e+00
2152000	-1.552039e+03	5.137833e+01	3.461964e+00	7.016138e-01
2154000	-1.546723e+03	1.278955e+01	5.148611e+00	1.020206e+00
2156000	-1.534271e+03	3.761943e+01	3.999833e+00	5.427433e-01
2158000	-1.547908e+03	3.164704e+01	4.216721e+00	1.424135e+00
2160000	-1.552124e+03	1.428204e+01	5.045540e+00	1.479357e+00
2162000	-1.538367e+03	2.409712e+01	4.584929e+00	9.004238e-01
2164000	-1.559517e+03	6.677888e+01	2.947864e+00	7.849691e-01
2166000	-1.558827e+03	6.167015e+01	3.117729e+00	4.984117e-01
2168000	-1.537839e+03	1.590925e+01	4.970649e+00	1.295258e+00
2170000	-1.547454e+03	4.353021e+01	3.755189e+00	7.153712e-01
2172000	-1.538944e+03	2.397266e+01	4.593842e+00	8.375666e-01
2174000	-1.542537e+03	2.740305e+01	4.420059e+00	1.126662e+00
2176000	-1.542988e+03	8.019199e+00	5.404042e+00	1.116664e+00
2178000	-1.540014e+03	1.810695e+01	4.847578e+00	1.516690e+00
2180000	-1.551075e+03	1.900947e+01	4.828052e+00	1.003590e+00
2182000	-1.543414e+03	2.065487e+01	4.751507e+00	9.000488e-01
2184000	-1.550010e+03	1.687656e+01	4.916119e+00	1.392373e+00
2186000	-1.544704e+03	2.359234e+01	4.605690e+00	9.694137e-01
2188000	-1.532671e+03	1.707798e+01	4.925305e+00	1.010806e+00
2190000	-1.548396e+03	4.962147e+01	3.526820e+00	6.701935e-01
2192000	-1.565887e+03	5.629184e+01	3.289620e+00	7.074909e-01
2194000	-1.537179e+03	3.732553e+01	3.998603e+00	8.662905e-01
2196000	-1.549783e+03	2.041489e+01	4.749497e+00	1.180845e+00
2198000	-1.553689e+03	7.410763e+01	2.745900e+00	2.897421e-01
2200000	-1.556128e+03	8.293659e+00	5.336999e+00	2.047353e+00
2202000	-1.542071e+03	4.101727e+01	3.836853e+00	1.154816e+00
2204000	-1.546684e+03	2.869770e+01	4.377694e+00	7.608154e-01
2206000	-1.531962e+03	2.555793e+01	4.484125e+00	1.583898e+00
2208000	-1.547082e+03	3.632201e+01	4.044387e+00	7.722771e-01
2210000	-1.541433e+03	3.024861e+01	4.296826e+00	1.007947e+00
2212000	-1.533176e+03	3.620567e+01	4.042723e+00	9.282969e-01
2214000	-1.535438e+03	2.823632e+01	4.379009e+00	1.193235e+00
2216000	-1.550860e+03	3.577009e+01	4.064558e+00	8.445822e-01
2218000	-1.546003e+03	3.738035e+01	4.007311e+00	6.017702e-01
2220000	-1.547494e+03	1.372576e+01	5.088418e+00	1.218977e+00
2222000	-1.550204e+03	1.053409e+01	5.220143e+00	1.943910e+00
2224000	-1.534273e+03	2.114784e+01	4.711326e+00	1.226360e+00
2226000	-1.541570e+03	2.698901e+01	4.447821e+00	9.368481e-01
2228000	-1.561173e+03	1.588735e+01	4.996132e+00	8.236805e-01
2230000	-1.544353e+03	2.280513e+01	4.652577e+00	7.795687e-01
2232000	-1.533219e+03	2.854950e+01	4.363771e+00	1.216217e+00
2234000	-1.549525e+03	3.021556e+01	4.286712e+00	1.268241e+00
2236000	-1.537286e+03	1.597964e+01	4.980639e+00	1.031115e+00
2238000	-1.550333e+03	4.107333e+00	5.610908e+00	1.401577e+00
2240000	-1.548270e+03	3.913815e+00	5.607874e+00	1.647316e+00
2242000	-1.558371e+03	3.914926e+01	3.927086e+00	7.822535e-01
2244000	-1.544646e+03	6.235894e-01	5.776278e+00	2.080268e+00
2246000	-1.560668e+03	3.480929e+01	4.094663e+00	1.093939e+00
2248000	-1.533922e+03	2.082571e+01	4.740068e+00	9.617375e-01
2250000	-1.542767e+03	4.007439e+01	3.891570e+00	7.328494e-01
2252000	-1.536211e+03	2.296594e+01	4.583485e+00	2.061999e+00
2254000	-1.550290e+03	2.922545e+01	4.359626e+00	6.319180e-01
2256000	-1.536039e+03	1.426338e+01	5.040886e+00	1.587069e+00
2258000	-1.553226e+03	4.961241e+00	5.586895e+00	9.617939e-01
2260000	-1.550046e+03	2.707891e+01	4.452271e+00	7.504824e-01
2262000	-1.554137e+03	3.614033e+01	4.047122e+00	8.887808e-01
2264000	-1.544023e+03	3.513151e+01	4.096555e+00	7.271793e-01
2266000	-1.551892e+03	2.227782e+01	4.653804e+00	1.281448e+00
2268000	-1.551985e+03	2.762341e+01	4.411011e+00	1.103914e+00
2270000	-1.549606e+03	1.278611e+01	5.158372e+00	8.408466e-01
2272000	-1.536351e+03	2.905309e+01	4.356797e+00	8.668586e-01
2274000	-1.549445e+03	2.579651e+01	4.500116e+00	1.001968e+00
2276000	-1.544512e+03	3.470610e+01	4.109876e+00	8.395963e-01
2278000	-1.556257e+03	1.004768e+01	5.303860e+00	8.945924e-01
2280000	-1.536782e+03	5.954994e+01	3.184297e+00	5.838195e-01
2282000	-1.553204e+03	2.869768e+01	4.356187e+00	1.235767e+00
2284000	-1.536244e+03	2.619319e+01	4.484771e+00	9.347456e-01
2286000	-1.533982e+03	2.022348e+01	4.757431e+00	1.211226e+00
2288000	-1.547969e+03	2.174507e+01	4.675099e+00	1.373801e+00
2290000	-1.535297e+03	1.746575e+01	4.905589e+00	1.010086e+00
2292000	-1.557536e+03	1.939131e+01	4.775091e+00	1.685935e+00
2294000	-1.545011e+03	4.562143e+00	5.590062e+00	1.306176e+00
2296000	-1.534236e+03	1.131985e+01	5.184818e+00	1.813529e+00
2298000	-1.541407e+03	3.306028e+01	4.172535e+00	1.026588e+00
2300000	-1.552331e+03	1.149340e+01	5.164492e+00	2.019108e+00
2302000	-1.543183e+03	2.485563e+01	4.547105e+00	9.409394e-01
2304000	-1.538883e+03	4.847326e+01	3.569952e+00	6.471308e-01
2306000	-1.525658e+03	4.243622e+01	3.790614e+00	9.044223e-01
2308000	-1.537740e+03	3.475924e+01	4.110512e+00	7.715339e-01
2310000	-1.540725e+03	3.803445e+01	3.972399e+00	7.911823e-01
2312000	-1.533213e+03	1.903635e+01	4.830844e+00	9.209241e-01
2314000	-1.542563e+03	4.035879e+01	3.884835e+00	6.153898e-01
2316000	-1.547291e+03	1.550331e+01	4.982450e+00	1.472366e+00
2318000	-1.542663e+03	1.932237e+01	4.801616e+00	1.220428e+00
2320000	-1.560405e+03	4.099464e+01	3.847812e+00	9.025358e-01
2322000	-1.545832e+03	3.296894e+01	4.185470e+00	8.194973e-01
2324000	-1.554107e+03	2.924244e+00	5.674982e+00	1.488185e+00
2326000	-1.555263e+03	1.980063e+01	4.734771e+00	2.094697e+00
2328000	-1.545618e+03	2.634987e+01	4.484026e+00	7.940924e-01
2330000	-1.527592e+03	3.155495e+01	4.245245e+00	8.661657e-01
2332000	-1.537995e+03	4.531079e+01	3.678485e+00	9.236834e-01
2334000	-1.535691e+03	8.433548e+00	5.355285e+00	1.577275e+00
2336000	-1.547029e+03	3.156362e+01	4.251537e+00	7.147030e-01
2338000	-1.544300e+03	2.189164e+01	4.685343e+00	1.016065e+00
2340000	-1.547074e+03	2.788045e+01	4.407283e+00	9.284165e-01
2342000	-1.548321e+03	4.597378e+01	3.663154e+00	6.631615e-01
2344000	-1.537878e+03	3.180940e+01	4.242139e+00	6.822875e-01
2346000	-1.554035e+03	5.785022e+01	3.237371e+00	6.913302e-01
2348000	-1.545730e+03	2.524352e+01	4.519734e+00	1.135395e+00
2350000	-1.539698e+03	4.946056e+01	3.535970e+00	5.814355e-01
2352000	-1.556084e+03	4.047403e+01	3.871135e+00	8.406738e-01
2354000	-1.548189e+03	6.915548e+00	5.456871e+00	1.281107e+00
2356000	-1.546907e+03	5.492938e+01	3.335203e+00	7.442928e-01
2358000	-1.547500e+03	3.534115e+01	4.080472e+00	8.967879e-01
2360000	-1.545629e+03	3.890363e+01	3.919237e+00	1.220728e+00
2362000	-1.560612e+03	4.513487e+01	3.693001e+00	7.200456e-01
2364000	-1.546788e+03	4.457679e+01	3.709564e+00	8.468702e-01
2366000	-1.550767e+03	2.706252e+01	4.437743e+00	1.082115e+00
2368000	-1.557028e+03	9.965182e+00	5.294630e+00	1.145215e+00
2370000	-1.543482e+03	5.212880e+01	3.441472e+00	5.231315e-01
2372000	-1.559768e+03	2.001369e+01	4.761751e+00	1.333449e+00
2374000	-1.547416e+03	1.760089e+01	4.882197e+00	1.336132e+00
2376000	-1.544177e+03	1.877930e+01	4.827129e+00	1.252203e+00
2378000	-1.551429e+03	1.959301e+01	4.750110e+00	1.990272e+00
2380000	-1.551660e+03	3.305185e+01	4.160877e+00	1.304788e+00
2382000	-1.551559e+03	5.201534e-01	5.830554e+00	1.280435e+00
2384000	-1.544666e+03	5.864554e+01	3.220515e+00	3.988531e-01
2386000	-1.553042e+03	2.872968e+01	4.336221e+00	1.646798e+00
2388000	-1.538247e+03	3.532474e+01	4.066197e+00	1.251051e+00
2390000	-1.544703e+03	2.634386e+01	4.463394e+00	1.244902e+00
2392000	-1.545441e+03	6.032033e+00	5.496951e+00	1.458088e+00
2394000	-1.543675e+03	3.656559e+01	4.020571e+00	1.098053e+00
2396000	-1.560764e+03	4.684986e+01	3.625473e+00	7.834752e-01
2398000	-1.544043e+03	4.927198e+01	3.529791e+00	9.385387e-01
2400000	-1.547704e+03	2.955103e+01	4.337321e+00	8.009828e-01
2402000	-1.545732e+03	1.609945e+01	4.957291e+00	1.364722e+00
2404000	-1.544849e+03	1.227701e+01	5.172499e+00	1.085974e+00
2406000	-1.545403e+03	1.120065e+01	5.205815e+00	1.542645e+00
2408000	-1.551591e+03	2.770359e+01	4.399826e+00	1.268587e+00
2410000	-1.544453e+03	-2.975352e+00	6.064289e+00	9.792693e-01
2412000	-1.551638e+03	5.405388e+01	3.374501e+00	4.913231e-01
2414000	-1.541277e+03	5.191905e+01	3.442514e+00	7.037113e-01
2416000	-1.560774e+03	2.368864e+01	4.603925e+00	9.100838e-01
2418000	-1.564368e+03	1.961449e+01	4.804282e+00	8.747446e-01
2420000	-1.555505e+03	2.325602e+01	4.612495e+00	1.163322e+00
2422000	-1.566282e+03	7.204888e+01	2.799016e+00	5.039008e-01
2424000	-1.556469e+03	9.822027e+00	5.283461e+00	1.492211e+00
2426000	-1.560016e+03	-5.816047e+00	6.240867e+00	1.046925e+00
2428000	-1.543766e+03	1.845992e+01	4.850781e+00	1.099989e+00
2430000	-1.536559e+03	1.314825e+01	5.114004e+00	1.312417e+00
2432000	-1.531599e+03	9.650752e+00	5.309268e+00	1.193151e+00
2434000	-1.554356e+03	5.520997e+01	3.330271e+00	6.062465e-01
2436000	-1.541756e+03	5.899938e+01	3.203010e+00	5.699852e-01
2438000	-1.554186e+03	1.633718e+01	4.945538e+00	1.356033e+00
2440000	-1.547771e+03	3.872618e+01	3.940489e+00	8.769218e-01
2442000	-1.550793e+03	3.972090e+01	3.888795e+00	1.155099e+00
2444000	-1.540255e+03	2.693703e+01	4.459901e+00	7.272402e-01
2446000	-1.544013e+03	4.246808e+01	3.798804e+00	6.645514e-01
2448000	-1.544319e+03	1.199889e+01	5.153730e+00	1.714953e+00
2450000	-1.543261e+03	1.007483e+01	5.257135e+00	1.721588e+00
2452000	-1.546356e+03	3.296025e+01	4.174155e+00	1.089181e+00
2454000	-1.553347e+03	1.733911e+01	4.889972e+00	1.444381e+00
2456000	-1.544504e+03	1.236533e+01	5.139046e+00	1.623886e+00
2458000	-1.545933e+03	2.237727e+01	4.677850e+00	6.848412e-01
2460000	-1.582426e+03	1.473878e+01	5.049048e+00	9.555526e-01
2462000	-1.543208e+03	3.173551e+01	4.230727e+00	1.015939e+00
2464000	-1.549811e+03	2.797996e+01	4.394956e+00	1.099024e+00
2466000	-1.547087e+03	-3.179262e+00	6.069798e+00	1.095458e+00
2468000	-1.553118e+03	1.395198e+01	5.069209e+00	1.357753e+00
2470000	-1.552138e+03	1.216057e+01	5.166691e+00	1.310850e+00
2472000	-1.528645e+03	1.621554e+01	4.975687e+00	8.912004e-01
2474000	-1.544195e+03	3.541868e+01	4.063319e+00	1.225374e+00
2476000	-1.540700e+03	4.431680e+01	3.714162e+00	9.875006e-01
2478000	-1.547969e+03	3.590537e+01	4.052757e+00	9.896109e-01
2480000	-1.547600e+03	9.747790e+00	5.322150e+00	8.621737e-01
2482000	-1.554382e+03	1.094010e+01	5.239444e+00	1.181689e+00
2484000	-1.555512e+03	1.690677e+01	4.932138e+00	1.048261e+00
2486000	-1.533336e+03	4.560840e+01	3.669014e+00	8.745004e-01
2488000	-1.550543e+03	7.913313e+00	5.371155e+00	1.811858e+00
2490000	-1.548903e+03	4.103186e+01	3.851794e+00	7.656097e-01
2492000	-1.539566e+03	3.740898e+01	3.992474e+00	9.306991e-01
2494000	-1.539846e+03	1.364778e+01	5.100506e+00	1.067950e+00
2496000	-1.551950e+03	2.070989e+01	4.735949e+00	1.161437e+00
2498000	-1.541582e+03	3.536010e+01	4.094369e+00	5.500518e-01
2500000	-1.560478e+03	8.136313e+01	2.544048e+00	3.842398e-01
2502000	-1.542757e+03	1.580499e+01	4.988683e+00	1.050034e+00
2504000	-1.537616e+03	9.325819e+00	5.336656e+00	1.021393e+00
2506000	-1.540583e+03	2.758595e+01	4.408029e+00	1.206593e+00
2508000	-1.541849e+03	3.561168e+01	4.054441e+00	1.243242e+00
2510000	-1.559296e+03	5.015835e+01	3.505160e+00	7.268737e-01
2512000	-1.558714e+03	3.609345e+01	4.062947e+00	5.594357e-01
2514000	-1.551738e+03	8.861133e+00	5.349637e+00	1.251552e+00
2516000	-1.545899e+03	3.430650e+01	4.099239e+00	1.489058e+00
2518000	-1.543918e+03	2.412204e+01	4.564873e+00	1.298368e+00
2520000	-1.545147e+03	2.495899e+01	4.473394e+00	2.413913e+00
2522000	-1.537868e+03	2.525919e+01	4.514521e+00	1.231059e+00
2524000	-1.536868e+03	6.173824e+01	3.114644e+00	5.256854e-01
2526000	-1.544831e+03	8.393008e+01	2.478940e+00	3.126429e-01
2528000	-1.549483e+03	2.467020e+01	4.559831e+00	8.568149e-01
2530000	-1.542797e+03	1.392852e+01	5.058763e+00	1.580287e+00
2532000	-1.552019e+03	3.858235e+01	3.940637e+00	1.017123e+00
2534000	-1.547915e+03	1.435392e+00	5.800566e+00	8.632193e-01
2536000	-1.542286e+03	4.116739e+01	3.852824e+00	6.043014e-01
2538000	-1.535244e+03	3.349390e+01	4.166333e+00	7.363721e-01
2540000	-1.549493e+03	1.703933e+01	4.902331e+00	1.500608e+00
2542000	-1.554564e+03	5.642963e+01	3.294710e+00	4.207641e-01
2544000	-1.547929e+03	3.492929e+01	4.113336e+00	5.352829e-01
2546000	-1.538333e+03	4.350899e+01	3.765082e+00	4.830057e-01
2548000	-1.538428e+03	5.449762e+01	3.356826e+00	5.535034e-01
2550000	-1.541290e+03	2.564266e+01	4.493495e+00	1.297841e+00
2552000	-1.547400e+03	2.279490e+01	4.639363e+00	1.064163e+00
2554000	-1.550721e+03	2.974772e+01	4.318397e+00	1.025964e+00
2556000	-1.550474e+03	3.254578e+01	4.206778e+00	7.530373e-01
2558000	-1.542415e+03	2.990356e+01	4.296212e+00	1.366796e+00
2560000	-1.547292e+03	4.511781e+01	3.697110e+00	6.299356e-01
2562000	-1.544493e+03	2.798315e+01	4.407199e+00	8.275448e-01
2564000	-1.538021e+03	2.885840e+01	4.361135e+00	9.655780e-01
2566000	-1.538003e+03	2.489397e+01	4.544138e+00	9.655752e-01
2568000	-1.544886e+03	8.864232e+00	5.354349e+00	1.163462e+00
2570000	-1.546664e+03	2.511423e+01	4.531805e+00	1.007446e+00
2572000	-1.540660e+03	2.435077e+01	4.560000e+00	1.172651e+00
2574000	-1.537329e+03	4.031310e+01	3.877081e+00	8.536673e-01
2576000	-1.540899e+03	4.987150e+01	3.521664e+00	5.611081e-01
2578000	-1.543101e+03	4.740887e+01	3.603317e+00	8.151414e-01
2580000	-1.540469e+03	3.956081e+01	3.905516e+00	9.016000e-01
2582000	-1.552095e+03	4.138890e+01	3.829888e+00	9.583011e-01
2584000	-1.548834e+03	6.461151e+01	3.021721e+00	5.693769e-01
2586000	-1.555172e+03	1.876930e+01	4.816721e+00	1.470466e+00
2588000	-1.541448e+03	4.509570e+01	3.689836e+00	8.418431e-01
2590000	-1.547810e+03	3.408336e+01	4.106885e+00	1.532529e+00
2592000	-1.549396e+03	2.160094e+01	4.683270e+00	1.349468e+00
2594000	-1.543330e+03	2.853199e+01	4.370037e+00	1.095360e+00
2596000	-1.556822e+03	2.476269e+01	4.553755e+00	8.929404e-01
2598000	-1.558211e+03	2.755584e+01	4.415943e+00	1.063711e+00
2600000	-1.538462e+03	1.583553e+01	4.945109e+00	1.866058e+00
2602000	-1.543027e+03	4.175193e+01	3.812415e+00	1.036002e+00
2604000	-1.541146e+03	3.404778e+01	4.129616e+00	1.035949e+00
2606000	-1.549378e+03	2.501461e+01	4.541908e+00	8.922709e-01
2608000	-1.544756e+03	5.591046e+01	3.306512e+00	5.954744e-01
2610000	-1.541888e+03	4.246742e+01	3.798582e+00	6.708407e-01
2612000	-1.542992e+03	5.959198e+00	5.519232e+00	1.140373e+00
2614000	-1.536552e+03	-4.080265e+00	6.125112e+00	1.120047e+00
2616000	-1.549429e+03	2.522563e+01	4.522115e+00	1.102499e+00
2618000	-1.538652e+03	9.089929e+00	5.353721e+00	9.490928e-01
2620000	-1.538063e+03	2.722670e+01	4.436132e+00	9.529377e-01
2622000	-1.537089e+03	4.731032e+01	3.611514e+00	6.947381e-01
2624000	-1.539228e+03	2.358565e+01	4.593759e+00	1.226309e+00
2626000	-1.547213e+03	1.459837e+01	5.024662e+00	1.563193e+00
2628000	-1.532751e+03	2.442974e+01	4.553864e+00	1.223575e+00
2630000	-1.543487e+03	1.992685e+01	4.764095e+00	1.372815e+00
2632000	-1.556592e+03	2.258946e+01	4.658496e+00	8.726094e-01
2634000	-1.544303e+03	1.219149e+01	5.168662e+00	1.243109e+00
2636000	-1.541710e+03	1.492392e+01	5.028096e+00	1.171704e+00
2638000	-1.543847e+03	3.065702e+01	4.278239e+00	1.017585e+00
2640000	-1.547482e+03	3.782299e+01	3.962903e+00	1.233354e+00
2642000	-1.547989e+03	1.276993e+01	5.131105e+00	1.368555e+00
2644000	-1.530753e+03	3.018609e+01	4.298939e+00	1.023057e+00
2646000	-1.536557e+03	6.463112e+01	3.018276e+00	6.596101e-01
2648000	-1.544212e+03	3.249842e+01	4.199625e+00	9.644684e-01
2650000	-1.543022e+03	2.189452e+01	4.659874e+00	1.539006e+00
2652000	-1.548164e+03	3.942196e+01	3.920487e+00	6.716751e-01
2654000	-1.543322e+03	6.562852e+01	2.995141e+00	4.032101e-01
2656000	-1.541361e+03	4.152853e+01	3.829335e+00	8.325838e-01
2658000	-1.546320e+03	2.883870e+01	4.335166e+00	1.561237e+00
2660000	-1.545951e+03	9.952634e+00	5.271713e+00	1.576490e+00
2662000	-1.553498e+03	1.670980e+01	4.946317e+00	9.682191e-01
2664000	-1.549133e+03	3.705001e+01	3.994820e+00	1.233049e+00
2666000	-1.542014e+03	2.876647e+01	4.354512e+00	1.204069e+00
2668000	-1.550620e+03	1.844163e+01	4.815258e+00	1.827431e+00
2670000	-1.537425e+03	1.571054e+01	4.995581e+00	1.011141e+00
2672000	-1.544578e+03	2.755200e+01	4.420687e+00	9.640005e-01
2674000	-1.551789e+03	1.687662e+01	4.894876e+00	1.810155e+00
2676000	-1.549760e+03	2.298675e+01	4.630157e+00	1.063930e+00
2678000	-1.545938e+03	4.197461e+01	3.793214e+00	1.299965e+00
2680000	-1.547751e+03	3.699697e+01	4.000727e+00	1.143659e+00
2682000	-1.545302e+03	3.444874e+01	4.112174e+00	1.043063e+00
2684000	-1.555398e+03	1.752583e+01	4.903707e+00	9.870216e-01
2686000	-1.549955e+03	2.730710e+01	4.421729e+00	1.186166e+00
2688000	-1.543144e+03	2.057993e+01	4.726319e+00	1.487754e+00
2690000	-1.537995e+03	4.548440e+01	3.685517e+00	5.660172e-01
2692000	-1.548152e+03	2.565124e+01	4.480625e+00	1.565897e+00
2694000	-1.543382e+03	-6.407292e+00	6.254018e+00	1.434775e+00
2696000	-1.542096e+03	9.520855e+00	5.298188e+00	1.524704e+00
2698000	-1.538123e+03	2.136029e+01	4.699939e+00	1.247361e+00
2700000	-1.545825e+03	2.484653e+01	4.522424e+00	1.475011e+00
2702000	-1.551138e+03	1.728101e+01	4.904358e+00	1.219032e+00
2704000	-1.552594e+03	3.054328e+01	4.271277e+00	1.288367e+00
2706000	-1.553748e+03	1.882895e+01	4.813986e+00	1.465600e+00
2708000	-1.547992e+03	3.076341e+01	4.276868e+00	9.420813e-01
2710000	-1.551727e+03	5.270095e+00	5.543496e+00	1.405917e+00
2712000	-1.548847e+03	1.780493e+01	4.849410e+00	1.782252e+00
2714000	-1.548139e+03	1.821947e+01	4.874716e+00	8.655338e-01
2716000	-1.536095e+03	5.161085e+01	3.453088e+00	7.164345e-01
2718000	-1.548562e+03	4.314839e+01	3.763564e+00	8.824875e-01
2720000	-1.546336e+03	4.237102e+01	3.782823e+00	1.167924e+00
2722000	-1.554979e+03	7.269595e+00	5.413611e+00	1.695473e+00
2724000	-1.552229e+03	4.921588e+01	3.525868e+00	1.101774e+00
2726000	-1.560794e+03	2.284039e+01	4.605548e+00	1.724329e+00
2728000	-1.547875e+03	3.431794e+01	4.094710e+00	1.584188e+00
2730000	-1.557500e+03	1.562426e+01	5.008284e+00	8.523480e-01
2732000	-1.552446e+03	1.350377e+01	5.114794e+00	9.419843e-01
2734000	-1.547483e+03	2.670466e+01	4.449521e+00	1.184337e+00
2736000	-1.553993e+03	4.255050e+01	3.779896e+00	1.063042e+00
2738000	-1.533945e+03	3.502110e+01	4.080610e+00	1.213589e+00
2740000	-1.553333e+03	3.283671e+01	4.195213e+00	7.275299e-01
2742000	-1.543884e+03	2.088390e+01	4.721673e+00	1.278661e+00
2744000	-1.554385e+03	1.543677e+01	4.987857e+00	1.434239e+00
2746000	-1.543878e+03	1.928548e+01	4.787125e+00	1.548939e+00
2748000	-1.549357e+03	3.536277e+01	4.077042e+00	9.562301e-01
2750000	-1.538633e+03	3.808118e+01	3.943807e+00	1.440775e+00
2752000	-1.544208e+03	6.643288e+01	2.966298e+00	5.306658e-01
2754000	-1.546605e+03	7.323369e+01	2.764336e+00	5.194407e-01
2756000	-1.546966e+03	3.183999e+01	4.218662e+00	1.186826e+00
2758000	-1.541436e+03	1.117826e+01	5.214738e+00	1.399739e+00
2760000	-1.546710e+03	4.958742e+01	3.514089e+00	1.052661e+00
2762000	-1.547776e+03	2.593611e+01	4.476086e+00	1.378776e+00
2764000	-1.523490e+03	3.053562e+01	4.267713e+00	1.376527e+00
2766000	-1.540705e+03	2.483898e+01	4.540591e+00	1.095872e+00
2768000	-1.539349e+03	2.395296e+01	4.564576e+00	1.473737e+00
2770000	-1.539066e+03	4.170317e+01	3.816611e+00	9.787461e-01
2772000	-1.542174e+03	3.304663e+01	4.171216e+00	1.070724e+00
2774000	-1.532213e+03	3.128214e+01	4.254745e+00	9.234519e-01
2776000	-1.528473e+03	1.892801e+01	4.814160e+00	1.363053e+00
2778000	-1.553908e+03	2.868562e+01	4.371247e+00	9.150249e-01
2780000	-1.549796e+03	2.035824e+01	4.748747e+00	1.252720e+00
2782000	-1.545897e+03	2.945106e+01	4.342155e+00	7.935266e-01
2784000	-1.557241e+03	-9.325210e+00	6.468750e+00	1.090388e+00
2786000	-1.560864e+03	5.205475e+01	3.443662e+00	5.358780e-01
2788000	-1.537324e+03	6.214978e+00	5.492426e+00	1.354662e+00
2790000	-1.538018e+03	7.970179e+00	5.352079e+00	2.098454e+00
2792000	-1.536988e+03	1.368361e+01	5.063743e+00	1.730243e+00
2794000	-1.533537e+03	2.414149e+01	4.561907e+00	1.341618e+00
2796000	-1.557522e+03	1.550758e+01	4.972245e+00	1.665940e+00
2798000	-1.544833e+03	4.273957e+01	3.772654e+00	1.058805e+00
2800000	-1.549725e+03	1.038964e+01	5.263000e+00	1.299148e+00
2802000	-1.547905e+03	2.313127e+01	4.611719e+00	1.304302e+00
2804000	-1.544022e+03	3.190470e+01	4.230336e+00	8.556609e-01
2806000	-1.544655e+03	1.722801e+01	4.933958e+00	6.914115e-01
2808000	-1.558444e+03	3.079934e+01	4.274252e+00	9.651741e-01
2810000	-1.547942e+03	1.509641e+01	5.040078e+00	7.695094e-01
2812000	-1.552491e+03	4.841353e+01	3.570303e+00	6.974051e-01
2814000	-1.545677e+03	3.978343e+01	3.886366e+00	1.152786e+00
2816000	-1.541759e+03	5.577629e+01	3.310615e+00	6.101902e-01
2818000	-1.545941e+03	3.029555e+01	4.285638e+00	1.212421e+00
2820000	-1.542217e+03	3.643051e+01	4.036533e+00	8.511759e-01
2822000	-1.537361e+03	3.153735e+01	4.251167e+00	7.493619e-01
2824000	-1.548623e+03	5.786937e+01	3.244206e+00	4.690405e-01
2826000	-1.546619e+03	1.776729e+01	4.880660e+00	1.200114e+00
2828000	-1.554232e+03	1.487021e+01	5.041006e+00	9.779514e-01
2830000	-1.550228e+03	2.880939e+01	4.364252e+00	9.457030e-01
2832000	-1.551317e+03	-2.622225e+00	6.037720e+00	1.050320e+00
2834000	-1.539241e+03	3.549398e+01	4.070622e+00	9.769569e-01
2836000	-1.536725e+03	2.747837e+01	4.408687e+00	1.299791e+00
2838000	-1.560157e+03	3.211397e+01	4.195790e+00	1.437014e+00
2840000	-1.555385e+03	2.944389e+01	4.325014e+00	1.182141e+00
2842000	-1.542839e+03	5.070856e+01	3.490386e+00	5.836367e-01
2844000	-1.534447e+03	1.904493e+01	4.839674e+00	7.361470e-01
2846000	-1.547736e+03	2.278164e+01	4.646778e+00	9.233777e-01
2848000	-1.549508e+03	7.242825e+00	5.347895e+00	2.901300e+00
2850000	-1.544461e+03	2.560308e+01	4.513777e+00	9.030591e-01
2852000	-1.539816e+03	2.143223e+01	4.704408e+00	1.083734e+00
2854000	-1.545960e+03	5.583498e+01	3.311311e+00	5.312485e-01
2856000	-1.560235e+03	1.727249e+01	4.907484e+00	1.166075e+00
2858000	-1.556484e+03	9.703975e+00	5.310792e+00	1.112211e+00
2860000	-1.544162e+03	1.672842e+01	4.941424e+00	1.045095e+00
2862000	-1.556254e+03	4.303238e+01	3.772346e+00	7.738744e-01
2864000	-1.541974e+03	6.150848e+00	5.498970e+00	1.303813e+00
2866000	-1.539792e+03	3.740967e+01	4.011571e+00	4.700014e-01
2868000	-1.538328e+03	2.733904e+01	4.398509e+00	1.662017e+00
2870000	-1.550625e+03	5.858650e+01	3.211078e+00	7.405513e-01
2872000	-1.557174e+03	8.620192e+00	5.317908e+00	2.066733e+00
2874000	-1.552085e+03	3.751989e+01	3.975999e+00	1.218425e+00
2876000	-1.544812e+03	1.778629e+01	4.860961e+00	1.571345e+00
2878000	-1.533536e+03	1.147015e+01	5.206922e+00	1.252622e+00
2880000	-1.564145e+03	3.913355e+00	5.612002e+00	1.576724e+00
2882000	-1.555927e+03	7.192979e+00	5.438680e+00	1.326062e+00
2884000	-1.540476e+03	1.925023e+01	4.768651e+00	1.957213e+00
2886000	-1.539667e+03	3.880363e+01	3.926885e+00	1.132819e+00
2888000	-1.531647e+03	1.837362e+01	4.832168e+00	1.557232e+00
2890000	-1.549397e+03	4.480585e+01	3.712891e+00	5.314323e-01
2892000	-1.550382e+03	2.565340e+01	4.495948e+00	1.234466e+00
2894000	-1.542625e+03	2.022733e+01	4.760509e+00	1.144992e+00
2896000	-1.555283e+03	5.754746e+01	3.245349e+00	7.570134e-01
2898000	-1.534051e+03	2.078409e+01	4.723993e+00	1.331096e+00
2900000	-1.549630e+03	2.610073e+01	4.466752e+00	1.415499e+00
2902000	-1.544717e+03	7.098571e+00	5.456105e+00	1.111654e+00
2904000	-1.544918e+03	3.180854e+01	4.239918e+00	7.336513e-01
2906000	-1.543923e+03	2.804583e+01	4.398151e+00	9.630647e-01
2908000	-1.561146e+03	1.294903e+01	5.129817e+00	1.213678e+00
2910000	-1.540279e+03	2.238112e+00	5.755507e+00	8.136601e-01
2912000	-1.548677e+03	2.180501e+01	4.655439e+00	1.720381e+00
2914000	-1.542361e+03	3.720373e+01	4.015350e+00	5.851807e-01
2916000	-1.544856e+03	7.577055e+00	5.374444e+00	2.089004e+00
2918000	-1.545236e+03	4.277174e+01	3.775540e+00	9.529523e-01
2920000	-1.542596e+03	1.734133e+01	4.861091e+00	2.013722e+00
2922000	-1.560397e+03	1.258774e+01	5.156347e+00	1.077108e+00
2924000	-1.543932e+03	2.214315e+01	4.665591e+00	1.172108e+00
2926000	-1.535830e+03	3.036347e+01	4.303048e+00	7.535747e-01
2928000	-1.549929e+03	3.519595e+01	4.084524e+00	9.463076e-01
2930000	-1.560671e+03	4.440667e+01	3.705010e+00	1.135381e+00
2932000	-1.542687e+03	4.421983e+01	3.729120e+00	6.971201e-01
2934000	-1.548431e+03	2.997442e+01	4.306203e+00	1.071932e+00
2936000	-1.546631e+03	3.982396e+01	3.897404e+00	8.388651e-01
2938000	-1.545342e+03	1.025028e+01	5.273926e+00	1.238319e+00
2940000	-1.555260e+03	2.671134e+01	4.444197e+00	1.293115e+00
2942000	-1.547130e+03	3.482540e+01	4.097035e+00	1.022010e+00
2944000	-1.544331e+03	1.116462e+01	5.224512e+00	1.232628e+00
2946000	-1.551964e+03	2.110934e+01	4.698120e+00	1.535660e+00
2948000	-1.560355e+03	1.342386e+01	5.091867e+00	1.455491e+00
2950000	-1.571231e+03	1.074283e+01	5.250775e+00	1.170420e+00
2952000	-1.547863e+03	8.083883e+00	5.398173e+00	1.156883e+00
2954000	-1.554159e+03	6.940535e+00	5.468976e+00	1.042199e+00
2956000	-1.544055e+03	4.529407e+01	3.687314e+00	7.093607e-01
2958000	-1.559801e+03	4.781253e+01	3.595032e+00	6.332846e-01
2960000	-1.535950e+03	4.516931e+01	3.699922e+00	5.051637e-01
2962000	-1.542660e+03	3.552373e+01	4.077670e+00	7.804224e-01
2964000	-1.542709e+03	1.064959e+01	5.258403e+00	1.123545e+00
2966000	-1.541297e+03	2.310436e+01	4.623421e+00	1.086755e+00
2968000	-1.550796e+03	1.525213e+01	4.997693e+00	1.428762e+00
2970000	-1.530964e+03	5.422013e+00	5.538827e+00	1.335365e+00
2972000	-1.538043e+03	2.546450e+01	4.506721e+00	1.192541e+00
2974000	-1.537878e+03	1.682297e+01	4.911888e+00	1.529038e+00
2976000	-1.542725e+03	2.806121e+01	4.379159e+00	1.365027e+00
2978000	-1.541412e+03	2.238773e+01	4.663025e+00	9.805885e-01
2980000	-1.545201e+03	3.117506e+01	4.248042e+00	1.182548e+00
2982000	-1.555787e+03	9.966610e+00	5.308251e+00	8.957788e-01
2984000	-1.549824e+03	2.622317e+01	4.449839e+00	1.658941e+00
2986000	-1.547819e+03	3.771832e+01	3.994430e+00	5.741463e-01
2988000	-1.537080e+03	3.159602e+01	4.238378e+00	9.812050e-01
2990000	-1.560032e+03	9.833470e+00	5.320404e+00	8.081669e-01
2992000	-1.555470e+03	5.440253e+01	3.360721e+00	5.368697e-01
2994000	-1.532969e+03	2.468551e+01	4.540447e+00	1.252403e+00
2996000	-1.557108e+03	2.695147e+01	4.402002e+00	1.973035e+00
2998000	-1.554405e+03	5.165983e+01	3.445451e+00	8.807776e-01
3000000	-1.538652e+03	1.768805e+01	4.871463e+00	1.461351e+00
3002000	-1.545297e+03	3.656088e+01	4.017118e+00	1.185602e+00
3004000	-1.547657e+03	3.573843e+01	4.057222e+00	1.050401e+00
3006000	-1.539873e+03	4.201165e+01	3.819094e+00	6.075726e-01
3008000	-1.542568e+03	7.463779e+00	5.326075e+00	3.075010e+00
3010000	-1.550695e+03	1.918853e+01	4.827830e+00	8.289829e-01
3012000	-1.552449e+03	2.889667e+01	4.345183e+00	1.280694e+00
3014000	-1.548075e+03	2.225485e+01	4.659316e+00	1.190226e+00
3016000	-1.545197e+03	2.350962e+01	4.583655e+00	1.514735e+00
3018000	-1.549993e+03	2.648968e+01	4.463066e+00	1.106155e+00
3020000	-1.547647e+03	5.099117e+01	3.481500e+00	5.466102e-01
3022000	-1.559925e+03	3.059583e+01	4.278339e+00	1.076520e+00
3024000	-1.536141e+03	3.373391e+01	4.156174e+00	7.317569e-01
3026000	-1.546698e+03	2.444793e+01	4.544244e+00	1.409347e+00
3028000	-1.549960e+03	4.185392e+01	3.820962e+00	7.181821e-01
3030000	-1.549852e+03	2.239803e+01	4.649956e+00	1.241037e+00
3032000	-1.558665e+03	4.152431e+01	3.833767e+00	7.253171e-01
3034000	-1.543724e+03	4.834943e+01	3.570441e+00	7.577822e-01
3036000	-1.534896e+03	7.497895e+00	5.445572e+00	8.988762e-01
3038000	-1.554739e+03	2.345705e+01	4.624360e+00	7.144571e-01
3040000	-1.551813e+03	6.872267e-01	5.812403e+00	1.414511e+00
3042000	-1.531572e+03	2.665657e+01	4.442407e+00	1.386736e+00
3044000	-1.550275e+03	6.126662e+01	3.129885e+00	5.271644e-01
3046000	-1.541684e+03	4.105167e+01	3.858022e+00	5.901026e-01
3048000	-1.552089e+03	5.480002e+00	5.463848e+00	2.593295e+00
3050000	-1.545151e+03	1.483005e+01	5.020896e+00	1.403851e+00
3052000	-1.537063e+03	1.854616e-01	5.872504e+00	9.227041e-01
3054000	-1.548776e+03	8.603722e+00	5.363326e+00	1.262259e+00
3056000	-1.544938e+03	2.520519e+01	4.514036e+00	1.295403e+00
3058000	-1.542896e+03	1.181882e+00	5.800204e+00	1.122760e+00
3060000	-1.540592e+03	1.752984e+01	4.901385e+00	1.028718e+00
3062000	-1.550967e+03	6.343908e+01	3.058046e+00	5.910249e-01
3064000	-1.565951e+03	1.478149e+00	5.766972e+00	1.381426e+00
3066000	-1.551550e+03	2.395774e+01	4.585228e+00	1.033514e+00
3068000	-1.551423e+03	4.900751e+01	3.551654e+00	6.080396e-01
3070000	-1.566314e+03	2.923547e+01	4.298338e+00	1.987160e+00
3072000	-1.554978e+03	1.211410e+01	5.185397e+00	1.008522e+00
3074000	-1.557922e+03	6.781379e+00	5.456647e+00	1.419245e+00
3076000	-1.537395e+03	1.644904e+01	4.957665e+00	1.007853e+00
3078000	-1.544915e+03	4.323893e+01	3.769003e+00	6.527709e-01
3080000	-1.545387e+03	6.137915e+00	5.508921e+00	1.142191e+00
3082000	-1.563465e+03	2.612579e+01	4.480281e+00	1.098750e+00
3084000	-1.562861e+03	2.873974e-01	5.818145e+00	1.718968e+00
3086000	-1.533249e+03	4.011883e+01	3.884399e+00	8.661703e-01
3088000	-1.550123e+03	4.331039e+01	3.754716e+00	9.473207e-01
3090000	-1.546873e+03	1.072741e+01	5.266209e+00	9.025445e-01
3092000	-1.543508e+03	3.987776e+01	3.893805e+00	8.741318e-01
3094000	-1.538212e+03	2.532887e+01	4.511724e+00	1.221150e+00
3096000	-1.540018e+03	2.813359e+01	4.397457e+00	8.905189e-01
3098000	-1.542533e+03	3.124064e+01	4.217147e+00	1.820805e+00
3100000	-1.533318e+03	1.051547e+01	5.249754e+00	1.416565e+00
3102000	-1.555372e+03	4.489704e+01	3.691429e+00	9.989008e-01
3104000	-1.544559e+03	1.450887e+01	5.049372e+00	1.179273e+00
3106000	-1.544096e+03	1.780389e+01	4.883022e+00	1.116838e+00
3108000	-1.557520e+03	1.815122e+01	4.862648e+00	1.172944e+00
3110000	-1.547105e+03	4.527923e+01	3.684570e+00	7.959573e-01
3112000	-1.529989e+03	5.705200e+00	5.532816e+00	1.157026e+00
3114000	-1.534002e+03	1.759603e+01	4.903810e+00	9.148031e-01
3116000	-1.543638e+03	2.318102e+01	4.629229e+00	8.889824e-01
3118000	-1.555003e+03	3.717039e+00	5.662581e+00	9.066377e-01
3120000	-1.540062e+03	7.136003e+00	5.419164e+00	1.730102e+00
3122000	-1.543447e+03	1.753356e+01	4.903980e+00	9.739209e-01
3124000	-1.536403e+03	2.287148e+01	4.627798e+00	1.228360e+00
3126000	-1.538412e+03	3.375694e+01	4.156987e+00	6.898707e-01
3128000	-1.533693e+03	3.407304e+01	4.137922e+00	8.169700e-01
3130000	-1.545857e+03	1.249997e+01	5.154587e+00	1.197820e+00
3132000	-1.550230e+03	5.567178e+01	3.312194e+00	6.687558e-01
3134000	-1.537650e+03	1.105136e+01	5.231339e+00	1.219859e+00
3136000	-1.536294e+03	1.803865e+01	4.833706e+00	1.861489e+00
3138000	-1.549842e+03	2.862069e+01	4.372308e+00	9.565526e-01
3140000	-1.546864e+03	3.442743e+01	4.090562e+00	1.572415e+00
3142000	-1.542529e+03	4.007219e+00	5.653287e+00	7.750930e-01
3144000	-1.563590e+03	2.022760e+01	4.782344e+00	7.032173e-01
3146000	-1.554914e+03	3.496335e+01	4.102575e+00	7.537622e-01
3148000	-1.540532e+03	3.245733e+01	4.211339e+00	7.370023e-01
3150000	-1.550502e+03	4.774520e+01	3.598208e+00	6.155182e-01
3152000	-1.553069e+03	4.146148e+01	3.813342e+00	1.303025e+00
3154000	-1.543008e+03	1.226733e+01	5.166395e+00	1.209615e+00
3156000	-1.535409e+03	1.894971e+01	4.818198e+00	1.260476e+00
3158000	-1.550439e+03	1.694734e+01	4.910171e+00	1.438398e+00
3160000	-1.556762e+03	1.017137e+01	5.286936e+00	1.079403e+00
3162000	-1.536872e+03	2.586309e+01	4.473820e+00	1.500638e+00
3164000	-1.537489e+03	1.760132e+01	4.901635e+00	9.523092e-01
3166000	-1.537612e+03	2.168474e+01	4.703655e+00	8.466804e-01
3168000	-1.544663e+03	5.033221e+01	3.496158e+00	8.007627e-01
3170000	-1.542183e+03	2.875079e+01	4.366929e+00	9.451494e-01
3172000	-1.538854e+03	3.916034e+01	3.919907e+00	9.475439e-01
3174000	-1.544948e+03	2.336097e+01	4.631331e+00	6.652404e-01
3176000	-1.544838e+03	3.178806e+01	4.199844e+00	1.669807e+00
3178000	-1.542215e+03	1.421140e+01	5.065867e+00	1.161988e+00
3180000	-1.550580e+03	2.876097e+01	4.362764e+00	1.026998e+00
3182000	-1.555144e+03	1.673736e+01	4.878128e+00	2.280113e+00
3184000	-1.535310e+03	2.210763e+01	4.657164e+00	1.382011e+00
3186000	-1.531350e+03	1.633970e+01	4.933381e+00	1.591013e+00
3188000	-1.554972e+03	2.116651e+01	4.705963e+00	1.317579e+00
3190000	-1.535717e+03	1.986807e+01	4.773020e+00	1.251019e+00
3192000	-1.532761e+03	3.624420e+01	4.042364e+00	8.983183e-01
3194000	-1.540341e+03	4.463732e+01	3.717106e+00	5.906120e-01
3196000	-1.545942e+03	-1.370855e-01	5.887947e+00	9.915843e-01
3198000	-1.548349e+03	1.326824e+01	5.115922e+00	1.156228e+00
3200000	-1.542166e+03	2.242845e+01	4.648312e+00	1.244721e+00
3202000	-1.554932e+03	4.555839e+01	3.674160e+00	7.894283e-01
3204000	-1.551314e+03	2.704465e+01	4.431807e+00	1.229055e+00
3206000	-1.543627e+03	6.798582e+00	5.479920e+00	9.911323e-01
3208000	-1.552452e+03	3.102215e+01	4.227531e+00	1.802152e+00
3210000	-1.541320e+03	5.438018e+01	3.361867e+00	5.263813e-01
3212000	-1.549351e+03	3.251893e+01	4.190153e+00	1.161693e+00
3214000	-1.544406e+03	5.290491e+01	3.414928e+00	4.929770e-01
3216000	-1.542132e+03	1.326235e+01	5.087254e+00	1.704462e+00
3218000	-1.542309e+03	3.812180e+01	3.958428e+00	1.043446e+00
3220000	-1.543401e+03	1.223530e+01	5.174905e+00	1.082786e+00
3222000	-1.555521e+03	1.641171e+01	4.919088e+00	1.798956e+00
3224000	-1.555807e+03	1.002818e+01	5.241908e+00	2.048220e+00
3226000	-1.538933e+03	1.646980e+01	4.947376e+00	1.187563e+00
3228000	-1.529015e+03	2.697023e+01	4.435742e+00	1.217876e+00
3230000	-1.539533e+03	2.451939e+01	4.549124e+00	1.234371e+00
3232000	-1.539573e+03	1.905504e+01	4.815157e+00	1.216048e+00
3234000	-1.542794e+03	6.460873e+00	5.483856e+00	1.259530e+00
3236000	-1.546279e+03	7.060681e-02	5.869173e+00	1.092353e+00
3238000	-1.559395e+03	1.009412e+01	5.232293e+00	2.159487e+00
3240000	-1.549023e+03	3.551742e+01	4.079825e+00	7.358154e-01
3242000	-1.547684e+03	2.478299e+01	4.550270e+00	9.464725e-01
3244000	-1.537994e+03	2.343684e+01	4.617564e+00	8.765510e-01
3246000	-1.540706e+03	2.620827e+01	4.467488e+00	1.292071e+00
3248000	-1.540987e+03	2.059487e+01	4.742899e+00	1.134980e+00
3250000	-1.562727e+03	2.024922e+01	4.734557e+00	1.650463e+00
3252000	-1.535306e+03	2.174239e+01	4.675094e+00	1.376572e+00
3254000	-1.543906e+03	3.074769e+01	4.270517e+00	1.101106e+00
3256000	-1.561560e+03	1.560317e+01	4.997704e+00	1.077514e+00
3258000	-1.544067e+03	1.504134e+01	5.019809e+00	1.213462e+00
3260000	-1.535974e+03	2.196346e+01	4.687349e+00	9.029532e-01
3262000	-1.539140e+03	5.169118e+00	5.545235e+00	1.476610e+00
3264000	-1.546637e+03	1.659100e+01	4.957626e+00	8.666466e-01
3266000	-1.564850e+03	3.230332e+01	4.214122e+00	8.273138e-01
3268000	-1.545998e+03	7.151265e+01	2.817616e+00	4.024300e-01
3270000	-1.539628e+03	2.668955e+01	4.467366e+00	8.134057e-01
3272000	-1.546377e+03	4.881625e+01	3.562355e+00	5.094183e-01
3274000	-1.559367e+03	1.320871e+01	5.129536e+00	9.592794e-01
3276000	-1.540587e+03	2.857220e+01	4.339491e+00	1.731582e+00
3278000	-1.534694e+03	5.768664e+01	3.247041e+00	5.676196e-01
3280000	-1.542757e+03	3.433004e+01	4.122710e+00	9.150597e-01
3282000	-1.558226e+03	3.599006e+01	4.056950e+00	8.052282e-01
3284000	-1.536028e+03	2.949532e+01	4.334225e+00	9.255618e-01
3286000	-1.548385e+03	2.061472e+01	4.738052e+00	1.213772e+00
3288000	-1.556428e+03	1.454845e+01	5.031676e+00	1.478489e+00
3290000	-1.536019e+03	2.329277e+01	4.616700e+00	1.038674e+00
3292000	-1.550314e+03	4.521030e+01	3.694647e+00	6.016681e-01
3294000	-1.531506e+03	3.098079e+01	4.238920e+00	1.584099e+00
3296000	-1.534697e+03	4.025980e+01	3.866179e+00	1.178371e+00
3298000	-1.562856e+03	2.217535e+01	4.638275e+00	1.706338e+00
3300000	-1.544704e+03	3.310158e+01	4.182504e+00	7.551989e-01
3302000	-1.545743e+03	2.514202e+01	4.517503e+00	1.284534e+00
3304000	-1.558426e+03	1.857278e+01	4.827568e+00	1.449950e+00
3306000	-1.544985e+03	1.733567e+01	4.859638e+00	2.048229e+00
3308000	-1.554281e+03	4.083804e+01	3.867155e+00	5.758257e-01
3310000	-1.548638e+03	1.340483e+01	5.108902e+00	1.152177e+00
3312000	-1.549680e+03	7.084020e+01	2.834953e+00	4.842611e-01
3314000	-1.552961e+03	4.685800e+01	3.629511e+00	6.680439e-01
3316000	-1.542498e+03	3.538614e+01	4.086937e+00	6.991736e-01
3318000	-1.544457e+03	1.798406e+01	4.862966e+00	1.333792e+00
3320000	-1.558842e+03	1.035786e+01	5.277331e+00	1.068436e+00
3322000	-1.552000e+03	2.742247e+01	4.413974e+00	1.240096e+00
3324000	-1.546827e+03	1.632628e+01	4.957321e+00	1.137300e+00
3326000	-1.545775e+03	4.053707e+01	3.875444e+00	6.703926e-01
3328000	-1.543967e+03	9.540811e+00	5.301631e+00	1.442028e+00
3330000	-1.549013e+03	2.485687e+01	4.554404e+00	7.850099e-01
3332000	-1.550697e+03	3.154704e+01	4.198915e+00	1.932158e+00
3334000	-1.559044e+03	2.732148e+01	4.429173e+00	1.009573e+00
3336000	-1.555340e+03	7.207532e+00	5.461042e+00	9.153654e-01
3338000	-1.562820e+03	1.725042e+01	4.894976e+00	1.434383e+00
3340000	-1.565410e+03	4.829520e+01	3.581903e+00	5.031609e-01
3342000	-1.538736e+03	1.155409e+01	5.176311e+00	1.737789e+00
3344000	-1.551747e+03	4.023245e+01	3.877392e+00	9.265891e-01
3346000	-1.544938e+03	5.617282e+01	3.290713e+00	7.945158e-01
3348000	-1.546305e+03	5.242713e+01	3.417946e+00	8.856565e-01
3350000	-1.544281e+03	2.140536e+01	4.699450e+00	1.212332e+00
3352000	-1.552716e+03	3.236266e+01	4.186862e+00	1.393699e+00
3354000	-1.529421e+03	1.244144e+01	5.134670e+00	1.630004e+00
3356000	-1.537684e+03	3.322065e+01	4.170226e+00	9.196040e-01
3358000	-1.537521e+03	5.273567e+01	3.413093e+00	7.140067e-01
3360000	-1.537568e+03	1.865905e+01	4.843236e+00	1.051047e+00
3362000	-1.528650e+03	2.289973e+01	4.640688e+00	9.317869e-01
3364000	-1.545215e+03	3.122571e+01	4.236727e+00	1.389079e+00
3366000	-1.534913e+03	2.811728e+01	4.403537e+00	7.735946e-01
3368000	-1.551702e+03	1.786377e+01	4.881442e+00	1.088186e+00
3370000	-1.543384e+03	1.907697e+01	4.796491e+00	1.568857e+00
3372000	-1.550644e+03	-2.291554e+00	5.907726e+00	2.822138e+00
3374000	-1.541898e+03	-3.046413e+00	6.031901e+00	1.567659e+00
3376000	-1.557223e+03	5.601178e+01	3.308047e+00	4.494458e-01
3378000	-1.539694e+03	5.598706e+01	3.301132e+00	6.757633e-01
3380000	-1.555145e+03	4.512868e+01	3.690396e+00	7.942436e-01
3382000	-1.532099e+03	1.908415e+01	4.795451e+00	1.582595e+00
3384000	-1.541201e+03	1.158369e+01	5.211234e+00	1.059191e+00
3386000	-1.539541e+03	3.434306e+01	4.126678e+00	8.092898e-01
3388000	-1.540836e+03	2.188384e+01	4.659111e+00	1.565484e+00
3390000	-1.532198e+03	5.604855e+01	3.296367e+00	7.534038e-01
3392000	-1.551734e+03	3.014267e+01	4.298387e+00	1.078876e+00
3394000	-1.548391e+03	1.584413e+01	4.991621e+00	9.540884e-01
3396000	-1.545781e+03	7.134175e+00	5.430294e+00	1.533842e+00
3398000	-1.540138e+03	2.597477e+01	4.479035e+00	1.276598e+00
3400000	-1.551184e+03	9.765425e+00	5.300070e+00	1.245847e+00
3402000	-1.543825e+03	2.772955e+01	4.418072e+00	8.435101e-01
3404000	-1.542346e+03	2.311221e+01	4.626110e+00	1.022819e+00
3406000	-1.542727e+03	1.207987e+01	5.164300e+00	1.436219e+00
3408000	-1.549292e+03	1.269625e+01	5.106206e+00	1.911691e+00
3410000	-1.551634e+03	3.508787e+01	4.098844e+00	7.169571e-01
3412000	-1.561402e+03	2.527194e+01	4.523892e+00	1.018297e+00
3414000	-1.547583e+03	2.076826e+01	4.707467e+00	1.685002e+00
3416000	-1.547598e+03	1.920799e+01	4.828144e+00	8.032369e-01
3418000	-1.536606e+03	2.576104e+01	4.476432e+00	1.546402e+00
3420000	-1.536710e+03	2.165221e+01	4.668878e+00	1.595112e+00
3422000	-1.540087e+03	2.933498e+01	4.342478e+00	9.024423e-01
3424000	-1.545065e+03	2.272484e+01	4.640258e+00	1.115621e+00
3426000	-1.537303e+03	1.525201e+01	5.012785e+00	1.137921e+00
3428000	-1.534838e+03	8.999418e+00	5.348499e+00	1.133802e+00
3430000	-1.544330e+03	3.310768e+01	4.189368e+00	5.909985e-01
3432000	-1.532635e+03	1.703626e+01	4.926431e+00	1.030478e+00
3434000	-1.559226e+03	1.808586e+01	4.868459e+00	1.123050e+00
3436000	-1.536175e+03	3.646578e+01	4.035940e+00	8.300571e-01
3438000	-1.536381e+03	2.071489e+01	4.722984e+00	1.420899e+00
3440000	-1.564767e+03	1.689774e+01	4.902129e+00	1.646168e+00
3442000	-1.542579e+03	8.869578e+00	5.330152e+00	1.595354e+00
3444000	-1.552568e+03	1.173521e+01	5.213332e+00	8.688101e-01
3446000	-1.533784e+03	2.748479e+01	4.421313e+00	1.017550e+00
3448000	-1.560757e+03	2.660864e+00	5.694163e+00	1.425735e+00
3450000	-1.541774e+03	2.709144e+01	4.446111e+00	8.714789e-01
3452000	-1.542874e+03	-2.903128e+00	6.018806e+00	1.634319e+00
3454000	-1.546542e+03	9.803445e+00	5.297141e+00	1.261184e+00
3456000	-1.535920e+03	1.152886e+01	5.180995e+00	1.675720e+00
3458000	-1.541795e+03	1.163308e+01	5.191595e+00	1.374243e+00
3460000	-1.534987e+03	3.242183e+01	4.189416e+00	1.275751e+00
3462000	-1.559648e+03	2.660019e+01	4.437077e+00	1.558910e+00
3464000	-1.531118e+03	2.385654e+01	4.590462e+00	1.024666e+00
3466000	-1.544806e+03	3.161120e+01	4.244288e+00	8.316728e-01
3468000	-1.550066e+03	2.413034e+01	4.569086e+00	1.201096e+00
3470000	-1.541452e+03	5.280583e+01	3.409918e+00	7.334963e-01
3472000	-1.550827e+03	1.295872e+01	5.098557e+00	1.793899e+00
3474000	-1.540066e+03	2.416879e+01	4.579562e+00	9.417223e-01
3476000	-1.541904e+03	3.068134e+01	4.265206e+00	1.287459e+00
3478000	-1.551220e+03	2.413311e+01	4.585567e+00	8.510197e-01
3480000	-1.534912e+03	5.514691e+01	3.330467e+00	6.636417e-01
3482000	-1.549646e+03	2.975824e+01	4.318930e+00	1.003541e+00
3484000	-1.538880e+03	5.166553e+01	3.446193e+00	8.543205e-01
3486000	-1.559381e+03	-4.740477e+00	6.132981e+00	1.656217e+00
3488000	-1.556866e+03	5.896322e+01	3.203298e+00	5.974893e-01
3490000	-1.545553e+03	7.717078e+00	5.416484e+00	1.196767e+00
3492000	-1.540284e+03	4.556243e+01	3.654900e+00	1.291894e+00
3494000	-1.566968e+03	-1.567341e+00	5.945735e+00	1.478446e+00
3496000	-1.538974e+03	6.862275e+00	5.443660e+00	1.568412e+00
3498000	-1.545084e+03	1.680284e+01	4.916126e+00	1.465965e+00
3500000	-1.534695e+03	2.157560e+01	4.663556e+00	1.781749e+00
3502000	-1.535533e+03	4.121867e+01	3.845176e+00	7.445596e-01
3504000	-1.553840e+03	2.955897e+01	4.282132e+00	2.027915e+00
3506000	-1.537185e+03	3.215445e+01	4.208878e+00	1.096227e+00
3508000	-1.557376e+03	5.000244e+01	3.518597e+00	5.141314e-01
3510000	-1.553351e+03	1.941549e+01	4.762076e+00	1.925068e+00
3512000	-1.547646e+03	1.053518e+01	5.248209e+00	1.425261e+00
3514000	-1.546100e+03	2.632733e+01	4.474199e+00	1.028216e+00
3516000	-1.548306e+03	3.297397e+01	4.174079e+00	1.077223e+00
3518000	-1.535967e+03	1.559469e+01	4.986608e+00	1.300474e+00
3520000	-1.535210e+03	1.402525e+01	5.062198e+00	1.418052e+00
3522000	-1.545376e+03	1.237483e+01	5.166439e+00	1.101287e+00
3524000	-1.537535e+03	1.871030e+01	4.815438e+00	1.555169e+00
3526000	-1.543519e+03	2.792349e-01	5.837999e+00	1.398118e+00
3528000	-1.549497e+03	5.957244e+01	3.183905e+00	5.731667e-01
3530000	-1.540655e+03	3.783051e+01	3.994877e+00	4.511752e-01
3532000	-1.555895e+03	6.200615e+00	5.507168e+00	1.110224e+00
3534000	-1.548149e+03	1.869756e+01	4.835213e+00	1.172510e+00
3536000	-1.547962e+03	9.826341e+00	5.296649e+00	1.247254e+00
3538000	-1.552428e+03	1.559467e+01	4.986389e+00	1.304739e+00
3540000	-1.537576e+03	3.806095e+01	3.973953e+00	7.269763e-01
3542000	-1.541225e+03	2.595944e+01	4.501137e+00	8.171730e-01
3544000	-1.545954e+03	3.470307e+01	4.091240e+00	1.280790e+00
3546000	-1.534958e+03	2.461380e+01	4.573201e+00	6.307944e-01
3548000	-1.537763e+03	4.319963e+01	3.769683e+00	6.746704e-01
3550000	-1.537275e+03	1.654362e+01	4.923102e+00	1.588352e+00
3552000	-1.546196e+03	3.121464e+01	4.259266e+00	8.885512e-01
3554000	-1.550171e+03	4.030383e+01	3.876564e+00	8.757950e-01
3556000	-1.543482e+03	1.702003e+01	4.896799e+00	1.628855e+00
3558000	-1.551657e+03	3.633104e+01	4.030612e+00	1.092151e+00
3560000	-1.547394e+03	4.697923e+01	3.626443e+00	6.283217e-01
3562000	-1.542642e+03	1.405182e+01	5.064916e+00	1.339685e+00
3564000	-1.543813e+03	2.415263e+01	4.588845e+00	7.625707e-01
3566000	-1.545270e+03	4.534872e+01	3.678436e+00	8.870318e-01
3568000	-1.532767e+03	1.864909e+01	4.832463e+00	1.275860e+00
3570000	-1.536956e+03	1.598571e+01	4.976907e+00	1.097370e+00
3572000	-1.553378e+03	3.791049e+01	3.962688e+00	1.151074e+00
3574000	-1.543789e+03	2.047992e+01	4.739738e+00	1.314242e+00
3576000	-1.546072e+03	3.443598e+01	4.107612e+00	1.162853e+00
3578000	-1.552415e+03	2.938942e+00	5.693645e+00	1.156441e+00
3580000	-1.535884e+03	2.821333e+01	4.393207e+00	9.040408e-01
3582000	-1.553568e+03	3.840383e+00	5.620113e+00	1.510232e+00
3584000	-1.551304e+03	2.377728e+01	4.588153e+00	1.152474e+00
3586000	-1.542826e+03	5.056240e+01	3.492088e+00	6.828083e-01
3588000	-1.553101e+03	2.258829e+01	4.613478e+00	1.810493e+00
3590000	-1.542612e+03	-3.109660e+00	6.034359e+00	1.591546e+00
3592000	-1.540060e+03	1.448575e+01	5.041610e+00	1.350846e+00
3594000	-1.537018e+03	3.453001e+01	4.113371e+00	9.337341e-01
3596000	-1.547109e+03	5.182416e+01	3.451185e+00	5.562424e-01
3598000	-1.548511e+03	3.396761e+01	4.124036e+00	1.246499e+00
3600000	-1.554509e+03	5.082547e+00	5.579526e+00	9.679290e-01
3602000	-1.539382e+03	2.546267e+01	4.523405e+00	8.379643e-01
3604000	-1.541116e+03	2.042352e+01	4.733953e+00	1.488465e+00
3606000	-1.546321e+03	2.260938e+01	4.629781e+00	1.449128e+00
3608000	-1.552464e+03	2.456206e+01	4.528214e+00	1.636067e+00
3610000	-1.541254e+03	1.768714e+01	4.877481e+00	1.343141e+00
3612000	-1.540489e+03	5.762964e+01	3.244344e+00	7.046832e-01
3614000	-1.539155e+03	7.892477e+00	5.404092e+00	1.242503e+00
3616000	-1.549202e+03	2.995857e+01	4.318012e+00	8.236949e-01
3618000	-1.539700e+03	4.025057e+01	3.880407e+00	8.335367e-01
3620000	-1.546812e+03	2.811793e+01	4.383522e+00	1.212279e+00
3622000	-1.540847e+03	3.996967e+01	3.878152e+00	1.170481e+00
3624000	-1.541162e+03	1.307161e+01	5.110036e+00	1.463970e+00
3626000	-1.528988e+03	3.808312e+01	3.977579e+00	6.168790e-01
3628000	-1.547604e+03	2.737345e+01	4.410286e+00	1.369734e+00
3630000	-1.552528e+03	2.867355e+01	4.371636e+00	9.185076e-01
3632000	-1.540614e+03	1.274028e+01	5.164928e+00	7.640747e-01
3634000	-1.544730e+03	3.377771e+00	5.652340e+00	1.420721e+00
3636000	-1.543245e+03	2.946027e+01	4.330352e+00	1.046811e+00
3638000	-1.536963e+03	2.642597e+01	4.459206e+00	1.253316e+00
3640000	-1.549299e+03	3.444521e+01	4.121961e+00	8.174038e-01
3642000	-1.548433e+03	5.389895e+01	3.362987e+00	9.755079e-01
3644000	-1.547484e+03	4.659459e+01	3.626819e+00	1.002961e+00
3646000	-1.545686e+03	1.581267e+01	4.963959e+00	1.521798e+00
3648000	-1.559276e+03	3.419363e+01	4.130178e+00	8.769853e-01
3650000	-1.553097e+03	4.426708e+01	3.722291e+00	8.265100e-01
3652000	-1.541769e+03	6.571512e+01	2.988706e+00	5.237086e-01
3654000	-1.538582e+03	2.094144e+00	5.746122e+00	1.115221e+00
3656000	-1.533343e+03	2.281874e+01	4.631036e+00	1.213634e+00
3658000	-1.542500e+03	2.300708e+01	4.579996e+00	2.094302e+00
3660000	-1.559341e+03	2.607192e+01	4.480386e+00	1.150363e+00
3662000	-1.549329e+03	4.305488e+01	3.776709e+00	6.399640e-01
3664000	-1.536875e+03	3.714159e+01	3.995700e+00	1.120242e+00
3666000	-1.538146e+03	1.688895e+01	4.911892e+00	1.462980e+00
3668000	-1.546307e+03	2.818968e+01	4.386695e+00	1.070741e+00
3670000	-1.545354e+03	4.197317e+01	3.812568e+00	8.108926e-01
3672000	-1.550410e+03	1.970786e+01	4.773177e+00	1.408069e+00
3674000	-1.543815e+03	2.534042e+01	4.520192e+00	1.028733e+00
3676000	-1.548008e+03	8.869242e+00	5.363735e+00	9.893736e-01
3678000	-1.537514e+03	2.278522e+01	4.643054e+00	9.971391e-01
3680000	-1.542486e+03	2.572425e+01	4.490115e+00	1.288810e+00
3682000	-1.543982e+03	-9.390989e-01	5.919111e+00	1.283712e+00
3684000	-1.538247e+03	1.830311e+01	4.840986e+00	1.451820e+00
3686000	-1.535840e+03	2.433168e+01	4.578755e+00	7.958482e-01
3688000	-1.546001e+03	1.241306e+01	5.172750e+00	9.452399e-01
3690000	-1.534830e+03	2.231064e+01	4.642862e+00	1.475701e+00
3692000	-1.559436e+03	7.117367e+00	5.424947e+00	1.645769e+00
3694000	-1.563881e+03	1.670415e+01	4.927570e+00	1.340279e+00
3696000	-1.533818e+03	3.794452e+01	3.979906e+00	6.990977e-01
3698000	-1.548301e+03	2.219870e+01	4.665771e+00	1.112821e+00
3700000	-1.538848e+03	4.570607e+01	3.678093e+00	5.386732e-01
3702000	-1.534729e+03	2.245543e+01	4.650877e+00	1.164529e+00
3704000	-1.543225e+03	1.661438e+01	4.879783e+00	2.370364e+00
3706000	-1.544233e+03	-3.571201e+00	6.084599e+00	1.252113e+00
3708000	-1.542140e+03	1.791045e+01	4.887044e+00	9.308391e-01
3710000	-1.528648e+03	3.407861e+01	4.139372e+00	7.776162e-01
3712000	-1.529300e+03	2.082290e+01	4.714481e+00	1.486727e+00
3714000	-1.536649e+03	2.808065e+01	4.357349e+00	1.827093e+00
3716000	-1.538998e+03	8.359689e+01	2.483902e+00	4.533658e-01
3718000	-1.546568e+03	1.300757e+01	5.117482e+00	1.387488e+00
3720000	-1.542146e+03	2.173310e+01	4.691836e+00	1.041008e+00
3722000	-1.545585e+03	4.584393e+01	3.659890e+00	8.789013e-01
3724000	-1.551872e+03	2.514069e+00	5.708943e+00	1.322186e+00
3726000	-1.537480e+03	8.457965e+01	2.462443e+00	3.057235e-01
3728000	-1.542031e+03	1.212135e+01	5.175773e+00	1.180561e+00
3730000	-1.549139e+03	4.418430e+01	3.730927e+00	6.859708e-01
3732000	-1.553654e+03	3.946005e-01	5.764407e+00	2.507941e+00
3734000	-1.544259e+03	1.230002e+01	5.156471e+00	1.362499e+00
3736000	-1.554801e+03	4.146933e+01	3.840311e+00	6.159320e-01
3738000	-1.548748e+03	4.604526e+01	3.628908e+00	1.496810e+00
3740000	-1.551079e+03	3.180689e+01	4.229774e+00	9.662828e-01
3742000	-1.547950e+03	1.727654e+01	4.891916e+00	1.468607e+00
3744000	-1.546802e+03	1.455072e+01	5.026936e+00	1.567170e+00
3746000	-1.542198e+03	1.615335e+01	4.969972e+00	1.064299e+00
3748000	-1.537979e+03	4.634860e+01	3.646728e+00	7.214340e-01
3750000	-1.544182e+03	2.109657e+01	4.701145e+00	1.486343e+00
3752000	-1.553392e+03	3.068501e+01	4.281732e+00	9.108835e-01
3754000	-1.544430e+03	1.408406e+01	5.045774e+00	1.672858e+00
3756000	-1.541348e+03	4.930268e+00	5.548648e+00	1.656058e+00
3758000	-1.528345e+03	1.182769e+01	5.181896e+00	1.360119e+00
3760000	-1.545888e+03	1.786074e+01	4.874748e+00	1.223618e+00
3762000	-1.543910e+03	2.021985e+01	4.762386e+00	1.114436e+00
3764000	-1.546397e+03	1.080969e+01	5.262625e+00	8.859834e-01
3766000	-1.556221e+03	3.889502e+01	3.940963e+00	6.964873e-01
3768000	-1.541881e+03	1.990693e+01	4.764695e+00	1.380585e+00
3770000	-1.541900e+03	1.334727e+01	5.107391e+00	1.238267e+00
3772000	-1.534525e+03	1.846978e+01	4.868150e+00	7.452653e-01
3774000	-1.531906e+03	9.525871e+00	5.324914e+00	1.033966e+00
3776000	-1.549002e+03	1.484449e+01	5.034680e+00	1.124835e+00
3778000	-1.541611e+03	2.640706e+01	4.467850e+00	1.085451e+00
3780000	-1.539362e+03	2.541335e+01	4.522279e+00	9.112966e-01
3782000	-1.561784e+03	6.018246e+01	3.165058e+00	5.349800e-01
3784000	-1.538830e+03	8.432890e+01	2.469219e+00	2.920136e-01
3786000	-1.542833e+03	1.520277e+01	4.983376e+00	1.754966e+00
3788000	-1.539799e+03	2.426438e+01	4.536315e+00	1.761352e+00
3790000	-1.560231e+03	4.374731e+01	3.729969e+00	1.147694e+00
3792000	-1.539267e+03	2.885290e+01	4.376245e+00	6.375289e-01
3794000	-1.555524e+03	2.458882e+01	4.554600e+00	1.048903e+00
3796000	-1.538435e+03	1.607667e+01	4.964673e+00	1.243922e+00
3798000	-1.544347e+03	1.736607e+01	4.895622e+00	1.306009e+00
3800000	-1.549292e+03	1.350332e+01	5.082377e+00	1.556058e+00
3802000	-1.542793e+03	3.329074e+01	4.155627e+00	1.187608e+00
3804000	-1.536930e+03	1.185223e+01	5.168113e+00	1.592617e+00
3806000	-1.550047e+03	1.926409e+01	4.813206e+00	1.046106e+00
3808000	-1.550161e+03	4.866166e+01	3.556363e+00	8.262282e-01
3810000	-1.533958e+03	3.037985e+01	4.297953e+00	8.514160e-01
3812000	-1.541500e+03	2.679907e+01	4.453529e+00	1.003094e+00
3814000	-1.558363e+03	4.327020e+01	3.760350e+00	8.430101e-01
3816000	-1.542679e+03	1.778098e+01	4.850546e+00	1.783614e+00
3818000	-1.544379e+03	6.918002e+00	5.425692e+00	1.831871e+00
3820000	-1.539295e+03	-1.443755e+01	6.761981e+00	1.917435e+00
3822000	-1.553563e+03	1.311763e+01	5.106861e+00	1.477927e+00
3824000	-1.549636e+03	2.401363e+01	4.582595e+00	1.033028e+00
3826000	-1.536123e+03	3.130430e+01	4.258982e+00	8.053053e-01
3828000	-1.555329e+03	3.900655e+01	3.928726e+00	8.847180e-01
3830000	-1.554805e+03	1.600990e+01	4.983311e+00	9.490938e-01
3832000	-1.538854e+03	1.736131e+01	4.910427e+00	1.019403e+00
3834000	-1.549317e+03	1.229882e+01	5.141636e+00	1.641767e+00
3836000	-1.536957e+03	4.054006e+01	3.861286e+00	1.020181e+00
3838000	-1.552606e+03	1.676443e+01	4.952139e+00	8.000869e-01
3840000	-1.540238e+03	3.843794e+01	3.958253e+00	7.315643e-01
3842000	-1.541792e+03	3.305154e+01	4.153104e+00	1.485369e+00
3844000	-1.543625e+03	6.522032e+01	3.003791e+00	5.336942e-01
3846000	-1.553723e+03	2.031484e+01	4.750352e+00	1.263534e+00
3848000	-1.543879e+03	2.187107e+01	4.667928e+00	1.395869e+00
3850000	-1.538480e+03	2.422986e+01	4.590248e+00	6.558471e-01
3852000	-1.554020e+03	3.889323e+01	3.912656e+00	1.393133e+00
3854000	-1.546159e+03	6.785091e+01	2.920270e+00	6.185476e-01
3856000	-1.556609e+03	2.108383e+01	4.689125e+00	1.746037e+00
3858000	-1.539347e+03	4.182265e+01	3.818425e+00	8.134539e-01
3860000	-1.538251e+03	2.096971e+01	4.735581e+00	9.091087e-01
3862000	-1.552554e+03	1.329028e+01	5.128365e+00	8.997484e-01
3864000	-1.561168e+03	7.072656e+00	5.432720e+00	1.552243e+00
3866000	-1.542895e+03	2.710041e+01	4.435626e+00	1.090231e+00
3868000	-1.549418e+03	1.853412e+01	4.840043e+00	1.239616e+00
3870000	-1.546518e+03	3.243310e+01	4.186644e+00	1.328282e+00
3872000	-1.537155e+03	8.393341e+00	5.380025e+00	1.172521e+00
3874000	-1.535427e+03	3.050804e+01	4.279604e+00	1.135800e+00
3876000	-1.545058e+03	2.323876e+01	4.625711e+00	9.045875e-01
3878000	-1.546360e+03	9.409693e+00	5.262566e+00	2.287049e+00
3880000	-1.553024e+03	6.770755e+00	5.460683e+00	1.358485e+00
3882000	-1.536071e+03	2.377115e+01	4.588106e+00	1.159581e+00
3884000	-1.540484e+03	2.197824e+01	4.658758e+00	1.478395e+00
3886000	-1.552225e+03	3.143881e+01	4.233107e+00	1.258413e+00
3888000	-1.543329e+03	2.717997e+01	4.427279e+00	1.192334e+00
3890000	-1.548353e+03	1.065859e+01	5.251549e+00	1.240450e+00
3892000	-1.544676e+03	7.615572e+01	2.683375e+00	4.591307e-01
3894000	-1.545429e+03	2.948510e+01	4.325029e+00	1.140586e+00
3896000	-1.545025e+03	2.264354e+00	5.739586e+00	1.054931e+00
3898000	-1.545087e+03	6.678316e+00	5.479428e+00	1.120075e+00
3900000	-1.544794e+03	1.081329e+01	5.240775e+00	1.283980e+00
3902000	-1.540590e+03	2.623534e+01	4.470436e+00	1.201361e+00
3904000	-1.542171e+03	2.404540e+01	4.577255e+00	1.113728e+00
3906000	-1.545824e+03	1.743842e+01	4.918371e+00	7.863078e-01
3908000	-1.548456e+03	1.175618e+01	5.195411e+00	1.180217e+00
3910000	-1.561272e+03	2.634660e+01	4.483808e+00	8.020438e-01
3912000	-1.537134e+03	1.158402e+01	5.209176e+00	1.096981e+00
3914000	-1.547702e+03	4.727257e+01	3.610441e+00	7.611139e-01
3916000	-1.535039e+03	4.298201e+01	3.774386e+00	7.721292e-01
3918000	-1.535131e+03	3.743301e+01	4.004550e+00	6.155430e-01
3920000	-1.534760e+03	4.265361e+01	3.784049e+00	8.541108e-01
3922000	-1.546419e+03	3.872166e+01	3.948877e+00	6.764525e-01
3924000	-1.543552e+03	5.345287e+00	5.535069e+00	1.477628e+00
3926000	-1.537495e+03	1.324395e+01	5.128182e+00	9.495192e-01
3928000	-1.547675e+03	2.439211e+01	4.552140e+00	1.297725e+00
3930000	-1.564538e+03	2.906010e+01	4.377713e+00	3.979952e-01
3932000	-1.531666e+03	2.735801e+01	4.423242e+00	1.102270e+00
3934000	-1.543686e+03	1.750557e+01	4.861348e+00	1.844375e+00
3936000	-1.542676e+03	3.003340e+01	4.285254e+00	1.483211e+00
3938000	-1.551305e+03	3.708873e+01	4.018605e+00	6.220771e-01
3940000	-1.556858e+03	2.955790e+01	4.320299e+00	1.173302e+00
3942000	-1.554490e+03	2.307708e+01	4.627396e+00	1.031135e+00
3944000	-1.547554e+03	-3.740618e-01	5.845444e+00	1.928312e+00
3946000	-1.548245e+03	1.466791e+01	5.048865e+00	1.029906e+00
3948000	-1.565686e+03	2.643015e+01	4.470650e+00	1.001933e+00
3950000	-1.545480e+03	1.319753e+01	5.115940e+00	1.226618e+00
3952000	-1.558225e+03	3.102884e+01	4.273411e+00	7.546450e-01
3954000	-1.549029e+03	2.997687e+01	4.307870e+00	1.032161e+00
3956000	-1.544299e+03	3.445369e+01	4.120679e+00	8.389290e-01
3958000	-1.528996e+03	2.570351e+01	4.501574e+00	1.063734e+00
3960000	-1.544632e+03	1.853350e+01	4.868742e+00	6.698017e-01
3962000	-1.537637e+03	1.165432e+01	5.188642e+00	1.407914e+00
3964000	-1.537476e+03	4.421971e+01	3.729195e+00	6.953186e-01
3966000	-1.536353e+03	1.766289e+01	4.893434e+00	1.052321e+00
3968000	-1.546093e+03	7.423742e+00	5.382327e+00	2.100834e+00
3970000	-1.552556e+03	2.805395e+01	4.397315e+00	9.732801e-01
3972000	-1.554952e+03	2.254678e+01	4.622270e+00	1.668341e+00
3974000	-1.566190e+03	2.434607e+01	4.523147e+00	1.960057e+00
3976000	-1.539297e+03	3.582255e+01	4.066885e+00	7.369433e-01
3978000	-1.538829e+03	1.729911e+01	4.899462e+00	1.297296e+00
3980000	-1.553129e+03	4.040937e+01	3.870661e+00	9.171498e-01
3982000	-1.545245e+03	2.812597e+01	4.396673e+00	9.153337e-01
3984000	-1.544825e+03	6.367481e+01	3.053893e+00	4.861363e-01
3986000	-1.549785e+03	1.736683e+01	4.914510e+00	9.336900e-01
3988000	-1.545401e+03	2.095305e+01	4.708101e+00	1.487205e+00
3990000	-1.533502e+03	3.519629e+01	4.089235e+00	8.348266e-01
3992000	-1.538230e+03	4.185826e+01	3.821449e+00	7.015577e-01
3994000	-1.545257e+03	2.530789e+01	4.520348e+00	1.057934e+00
[truncated: 3,003 more rows]
