# Supplementary material for: Systematics of giant neotropical fireflies and their kin (Lampyridae: Lampyrinae)
Source: PLoS One. 2026 Aug 3;21(8):e0354465. doi: 10.1371/journal.pone.0354465 (PMC13432145; doi:10.1371/journal.pone.0354465)
Supplement: S7 File — (ZIP) [file pone.0354465.s007.zip › S7/CratoBayes_not-partitioned.txt.con.tre]

#NEXUS
[ID: 2853170286]
begin taxa;
	dimensions ntax=50;
	taxlabels
		Cladodes_flabellatus
		Photinus_pyralis
		Photinus_corruscus
		Aspisoma_lineatum
		Aspisoma_laetum
		Aspisoma_sticticum
		Aspisoma_maculatum
		Aspisoma_physonotum
		Aspisoma_buyssoni
		Aspisoma_ignitum
		Pyractomena_lucifera
		Pyractomena_cf_ecostata
		Pyractomena_borealis
		Aspisomoides_bilineatum
		Aspisomoides_costatum
		Aspisoma_pulchellum
		Aspisoma_gentile
		Aspisoma_lepidum
		Aspisoma_aelianum
		Aspisoma_nigrum
		Micronaspis_floridana
		Micronaspis_gabrielae
		Tenaspis_angularis
		Tenaspis_sinuosa
		Tenaspis_chamelensis
		Lampyris_noctiluca
		Pleotomus_pallens
		Microphotus_octhartus
		Pleotomodes_knulli
		Bituca_beskei
		Bituca_miltoni
		Lucernuta_savignii
		Lychnacris_flabellata
		Lucio_pictum
		Lamprocera_diluta
		Nyctocera_fuscipennis
		Nyctocera_fasciata
		Nyctocera_discorufa
		Nyctocera_blattina
		Cratomorphus_picipennis
		Cratomorphus_distinctus
		Cratomorphus_leoneli
		Cratomorphus_splendidus
		Cratomorphus_diaphanus
		Cratomorphus_albomarginatus
		Cratomorphus_bifenestratus
		Cratomorphus_cossyphinus
		Cratomorphus_signativentris
		Cratomorphus_dorsalis
		Erythrolychnia_bipartita
		;
end;
begin trees;
	translate
		1	Cladodes_flabellatus,
		2	Photinus_pyralis,
		3	Photinus_corruscus,
		4	Aspisoma_lineatum,
		5	Aspisoma_laetum,
		6	Aspisoma_sticticum,
		7	Aspisoma_maculatum,
		8	Aspisoma_physonotum,
		9	Aspisoma_buyssoni,
		10	Aspisoma_ignitum,
		11	Pyractomena_lucifera,
		12	Pyractomena_cf_ecostata,
		13	Pyractomena_borealis,
		14	Aspisomoides_bilineatum,
		15	Aspisomoides_costatum,
		16	Aspisoma_pulchellum,
		17	Aspisoma_gentile,
		18	Aspisoma_lepidum,
		19	Aspisoma_aelianum,
		20	Aspisoma_nigrum,
		21	Micronaspis_floridana,
		22	Micronaspis_gabrielae,
		23	Tenaspis_angularis,
		24	Tenaspis_sinuosa,
		25	Tenaspis_chamelensis,
		26	Lampyris_noctiluca,
		27	Pleotomus_pallens,
		28	Microphotus_octhartus,
		29	Pleotomodes_knulli,
		30	Bituca_beskei,
		31	Bituca_miltoni,
		32	Lucernuta_savignii,
		33	Lychnacris_flabellata,
		34	Lucio_pictum,
		35	Lamprocera_diluta,
		36	Nyctocera_fuscipennis,
		37	Nyctocera_fasciata,
		38	Nyctocera_discorufa,
		39	Nyctocera_blattina,
		40	Cratomorphus_picipennis,
		41	Cratomorphus_distinctus,
		42	Cratomorphus_leoneli,
		43	Cratomorphus_splendidus,
		44	Cratomorphus_diaphanus,
		45	Cratomorphus_albomarginatus,
		46	Cratomorphus_bifenestratus,
		47	Cratomorphus_cossyphinus,
		48	Cratomorphus_signativentris,
		49	Cratomorphus_dorsalis,
		50	Erythrolychnia_bipartita
		;
tree con_50_majrule = [&U] (1[&prob=1.00000000e+00,prob_stddev=0.00000000e+00,prob_range={1.00000000e+00,1.00000000e+00},prob(percent)="100",prob+-sd="100+-0"]:1.872635e-01[&length_mean=1.94471276e-01,length_median=1.87263500e-01,length_95%HPD={7.36916600e-02,3.25418000e-01}],((((((((((((4[&prob=1.00000000e+00,prob_stddev=0.00000000e+00,prob_range={1.00000000e+00,1.00000000e+00},prob(percent)="10…
end;
