# Supplementary material for: Systematics of giant neotropical fireflies and their kin (Lampyridae: Lampyrinae)
Source: PLoS One. 2026 Aug 3;21(8):e0354465. doi: 10.1371/journal.pone.0354465 (PMC13432145; doi:10.1371/journal.pone.0354465)
Supplement: S7 File — (ZIP) [file pone.0354465.s007.zip › S7/CratoBayes_not-partitionedSScopy.txt.run1.p]

[ID: 9134830373]
Gen	LnL	LnPr	TL	alpha
0	-4.430506e+03	1.068304e+02	1.940000e+00	1.000000e+00
1000	-1.797259e+03	-6.160714e+00	6.232443e+00	1.522106e+00
2000	-1.584636e+03	3.491405e+01	4.074801e+00	1.457962e+00
3000	-1.556228e+03	2.502668e+01	4.545788e+00	7.978327e-01
4000	-1.560891e+03	1.488984e+01	5.015896e+00	1.440218e+00
5000	-1.553834e+03	3.762278e+01	3.993724e+00	6.867445e-01
6000	-1.557651e+03	1.101222e+01	5.254360e+00	8.351572e-01
7000	-1.551550e+03	5.275483e+01	3.416702e+00	5.930200e-01
8000	-1.549165e+03	4.953314e+01	3.532297e+00	6.089763e-01
9000	-1.547019e+03	7.966891e+01	2.591636e+00	2.945384e-01
10000	-1.540976e+03	7.625579e+01	2.682235e+00	3.999403e-01
11000	-1.544476e+03	1.716235e+01	4.911453e+00	1.198203e+00
12000	-1.551696e+03	1.906474e+01	4.823813e+00	1.033069e+00
13000	-1.548221e+03	4.255891e+01	3.794149e+00	6.919085e-01
14000	-1.560427e+03	3.169909e+01	4.246603e+00	6.911929e-01
15000	-1.543356e+03	3.594101e+00	5.635245e+00	1.496881e+00
16000	-1.550627e+03	3.543487e+01	4.078893e+00	8.403801e-01
17000	-1.551744e+03	2.970026e+01	4.334053e+00	7.244302e-01
18000	-1.548741e+03	3.191756e+01	4.209198e+00	1.325806e+00
19000	-1.554762e+03	2.628873e+01	4.459909e+00	1.375356e+00
20000	-1.556786e+03	3.221471e+01	4.198226e+00	1.280314e+00
21000	-1.550670e+03	9.524900e+00	5.263350e+00	2.157463e+00
22000	-1.555284e+03	3.065192e+01	4.286151e+00	8.445215e-01
23000	-1.549804e+03	2.380911e+01	4.581404e+00	1.262634e+00
24000	-1.546989e+03	2.798988e+01	4.391438e+00	1.166329e+00
25000	-1.561441e+03	3.259451e+01	4.166530e+00	1.631228e+00
26000	-1.544399e+03	2.375535e+01	4.592124e+00	1.090949e+00
27000	-1.549205e+03	-1.086265e+01	6.555561e+00	1.339384e+00
28000	-1.554665e+03	2.870436e+01	4.353819e+00	1.281546e+00
29000	-1.550465e+03	1.140517e+01	5.211340e+00	1.235753e+00
30000	-1.554962e+03	3.614255e+01	4.050084e+00	8.160429e-01
31000	-1.563679e+03	1.740666e+01	4.914788e+00	8.883979e-01
32000	-1.538850e+03	3.020489e+00	5.651753e+00	1.788025e+00
33000	-1.560054e+03	2.026936e+01	4.769372e+00	9.234954e-01
34000	-1.549164e+03	4.288755e+01	3.768451e+00	1.018254e+00
35000	-1.557358e+03	1.295911e+01	5.136642e+00	1.075278e+00
36000	-1.556021e+03	9.448725e+00	5.332004e+00	9.826671e-01
37000	-1.550987e+03	2.575861e+01	4.509981e+00	8.286740e-01
38000	-1.543401e+03	5.016310e+01	3.503716e+00	7.618311e-01
39000	-1.543054e+03	1.972689e+01	4.778237e+00	1.286809e+00
40000	-1.545799e+03	2.789973e+01	4.407465e+00	9.051499e-01
41000	-1.544396e+03	2.239967e+01	4.619309e+00	1.877268e+00
42000	-1.538731e+03	2.559911e+01	4.498641e+00	1.230990e+00
43000	-1.549378e+03	2.917888e+01	4.330622e+00	1.322183e+00
44000	-1.540244e+03	1.580524e+01	4.974420e+00	1.326082e+00
45000	-1.541557e+03	6.257786e+01	3.078479e+00	8.108761e-01
46000	-1.544202e+03	1.888640e+01	4.791145e+00	1.867024e+00
47000	-1.542683e+03	2.685675e+01	4.430434e+00	1.446843e+00
48000	-1.537338e+03	2.534242e+01	4.504800e+00	1.355713e+00
49000	-1.555136e+03	2.657915e+01	4.448781e+00	1.325883e+00
50000	-1.554978e+03	3.407829e+01	4.143498e+00	6.818789e-01
51000	-1.553604e+03	2.965764e+01	4.328938e+00	8.809361e-01
52000	-1.545153e+03	7.454125e+00	5.405008e+00	1.664481e+00
53000	-1.543949e+03	4.189381e+01	3.804920e+00	1.083793e+00
54000	-1.549383e+03	7.180474e+00	5.386234e+00	2.274039e+00
55000	-1.546131e+03	4.381104e+01	3.732841e+00	1.009806e+00
56000	-1.551255e+03	4.263048e+01	3.797284e+00	5.407196e-01
57000	-1.548846e+03	1.481286e+01	5.047471e+00	9.116074e-01
58000	-1.539611e+03	4.701849e+01	3.628429e+00	5.362968e-01
59000	-1.546858e+03	1.938333e+01	4.806690e+00	1.057570e+00
60000	-1.554319e+03	1.111090e+01	5.228285e+00	1.216682e+00
61000	-1.564236e+03	1.925468e+00	5.722689e+00	1.678548e+00
62000	-1.556204e+03	4.549722e+01	3.677669e+00	7.586253e-01
63000	-1.559569e+03	4.159585e+01	3.827467e+00	8.122945e-01
64000	-1.548937e+03	3.512522e+01	4.097924e+00	7.012553e-01
65000	-1.550166e+03	6.973883e+00	5.419966e+00	1.877919e+00
66000	-1.539256e+03	1.082351e+01	5.217931e+00	1.695401e+00
67000	-1.560240e+03	3.168382e+01	4.219783e+00	1.317368e+00
68000	-1.538712e+03	1.520725e+01	4.983554e+00	1.747047e+00
69000	-1.554857e+03	3.285397e+01	4.175165e+00	1.172138e+00
70000	-1.561328e+03	8.084830e-01	5.792466e+00	1.625092e+00
71000	-1.549730e+03	4.048819e+01	3.880586e+00	5.914924e-01
72000	-1.554030e+03	1.256925e+01	5.129621e+00	1.597131e+00
73000	-1.553496e+03	2.559291e+01	4.517936e+00	8.243919e-01
74000	-1.565985e+03	8.846233e+00	5.335157e+00	1.528101e+00
75000	-1.556349e+03	1.872973e+01	4.840819e+00	1.028524e+00
76000	-1.553136e+03	3.736103e+01	4.006720e+00	6.352901e-01
77000	-1.557267e+03	2.246550e+01	4.664455e+00	8.732506e-01
78000	-1.546713e+03	2.656135e+00	5.705587e+00	1.236900e+00
79000	-1.560887e+03	1.363013e+01	5.070123e+00	1.662211e+00
80000	-1.550045e+03	3.377901e+01	4.145120e+00	9.434324e-01
81000	-1.566396e+03	3.669057e+01	4.024658e+00	8.751182e-01
82000	-1.556838e+03	5.997698e+01	3.173827e+00	4.739822e-01
83000	-1.567962e+03	5.043023e+01	3.502212e+00	5.360519e-01
84000	-1.561165e+03	4.366842e+00	5.593902e+00	1.435169e+00
85000	-1.551837e+03	8.375100e+00	5.371996e+00	1.334946e+00
86000	-1.558403e+03	4.995886e+01	3.515196e+00	6.508761e-01
87000	-1.541483e+03	1.753414e+01	4.899768e+00	1.056258e+00
88000	-1.549585e+03	-9.660530e+00	6.495580e+00	1.025667e+00
89000	-1.547028e+03	3.852746e+00	5.579095e+00	2.205194e+00
90000	-1.546003e+03	3.362935e+01	4.166703e+00	5.923843e-01
91000	-1.545014e+03	3.275760e+01	4.202084e+00	6.488502e-01
92000	-1.549643e+03	4.067214e+01	3.873749e+00	5.774993e-01
93000	-1.554026e+03	5.822636e+01	3.231593e+00	4.872749e-01
94000	-1.558441e+03	5.991680e+01	3.175685e+00	4.777956e-01
95000	-1.558817e+03	8.523526e+01	2.442242e+00	4.429279e-01
96000	-1.551524e+03	3.246013e+01	4.181295e+00	1.424531e+00
97000	-1.565971e+03	2.138189e+01	4.698651e+00	1.252208e+00
98000	-1.547854e+03	2.517503e+01	4.532755e+00	9.264179e-01
99000	-1.541554e+03	1.546771e+01	4.996137e+00	1.243243e+00
100000	-1.551568e+03	4.724134e+01	3.614274e+00	6.901072e-01
101000	-1.555157e+03	1.244043e+01	5.169632e+00	9.760677e-01
102000	-1.543770e+03	2.961323e+01	4.332774e+00	8.399342e-01
103000	-1.539231e+03	2.263141e+01	4.637328e+00	1.269977e+00
104000	-1.548920e+03	1.847957e+01	4.830072e+00	1.493135e+00
105000	-1.552887e+03	3.507370e+01	4.106706e+00	5.463904e-01
106000	-1.546568e+03	2.159182e+01	4.686721e+00	1.287530e+00
107000	-1.558360e+03	2.148589e+01	4.673252e+00	1.671084e+00
108000	-1.542755e+03	4.058143e+01	3.870756e+00	7.427271e-01
109000	-1.553188e+03	2.920108e+01	4.318511e+00	1.570049e+00
110000	-1.548838e+03	3.809907e+01	3.970103e+00	7.822904e-01
111000	-1.543257e+03	1.657706e+01	4.889607e+00	2.213625e+00
112000	-1.556384e+03	1.574861e+01	5.000959e+00	8.692502e-01
113000	-1.562131e+03	2.460155e+01	4.541122e+00	1.322021e+00
114000	-1.549770e+03	2.093455e+01	4.731183e+00	1.033899e+00
115000	-1.559080e+03	-1.466600e-01	5.802733e+00	2.409211e+00
116000	-1.558003e+03	4.211453e+01	3.814442e+00	6.221534e-01
117000	-1.546567e+03	3.819225e+01	3.955503e+00	1.044250e+00
118000	-1.555830e+03	2.895402e+01	4.353004e+00	1.049937e+00
119000	-1.555066e+03	2.380196e+01	4.569858e+00	1.513183e+00
120000	-1.559667e+03	1.386357e+01	5.074601e+00	1.343569e+00
121000	-1.566815e+03	3.989944e+01	3.897886e+00	7.514794e-01
122000	-1.568948e+03	2.358300e+01	4.598024e+00	1.139452e+00
123000	-1.542703e+03	2.636852e+01	4.437690e+00	1.777252e+00
124000	-1.549214e+03	4.083507e+01	3.858830e+00	7.865010e-01
125000	-1.559561e+03	4.252679e+01	3.789910e+00	8.317571e-01
126000	-1.550184e+03	1.606994e+01	4.974694e+00	1.056060e+00
127000	-1.566181e+03	7.421132e+00	5.438262e+00	1.105339e+00
128000	-1.549586e+03	3.660384e+01	4.025381e+00	9.445356e-01
129000	-1.554846e+03	3.403697e+01	4.138946e+00	8.291873e-01
130000	-1.548154e+03	5.657763e+01	3.288721e+00	4.480101e-01
131000	-1.566350e+03	2.424892e+01	4.560726e+00	1.259161e+00
132000	-1.570435e+03	3.242300e+01	4.196536e+00	1.110853e+00
133000	-1.525271e+03	3.586614e+01	4.048542e+00	1.129167e+00
134000	-1.554344e+03	2.211907e+00	5.735908e+00	1.169286e+00
135000	-1.563189e+03	2.648582e+01	4.446228e+00	1.474571e+00
136000	-1.547603e+03	3.754718e+01	3.987315e+00	9.171490e-01
137000	-1.557961e+03	3.636336e+01	4.046777e+00	6.739687e-01
138000	-1.551937e+03	4.409392e+01	3.733405e+00	7.123603e-01
139000	-1.557759e+03	4.601358e+01	3.664232e+00	5.950012e-01
140000	-1.538812e+03	3.294984e+01	4.187493e+00	7.920011e-01
141000	-1.563136e+03	1.790529e+01	4.881891e+00	1.037792e+00
142000	-1.567054e+03	4.256303e+01	3.797322e+00	6.072217e-01
143000	-1.576644e+03	4.194112e+01	3.826569e+00	4.896325e-01
144000	-1.554867e+03	5.221528e+01	3.438432e+00	5.218008e-01
145000	-1.556659e+03	3.070251e+01	4.281810e+00	8.916239e-01
146000	-1.550704e+03	1.274872e+01	5.110927e+00	1.770030e+00
147000	-1.573542e+03	1.143059e+01	5.230015e+00	8.650586e-01
148000	-1.543836e+03	2.540345e+01	4.515716e+00	1.061251e+00
149000	-1.559401e+03	3.512368e+01	4.079705e+00	1.132400e+00
150000	-1.563058e+03	3.547149e+01	4.058758e+00	1.280835e+00
151000	-1.560990e+03	7.432219e+01	2.736131e+00	4.182830e-01
152000	-1.564648e+03	2.540994e+01	4.487359e+00	1.662360e+00
153000	-1.552371e+03	2.348069e+01	4.594761e+00	1.310233e+00
154000	-1.547717e+03	2.497140e+01	4.525032e+00	1.294535e+00
155000	-1.558194e+03	-6.243879e+00	6.204601e+00	2.037881e+00
156000	-1.547821e+03	5.201290e+01	3.431735e+00	9.119862e-01
157000	-1.562760e+03	3.183839e+01	4.224789e+00	1.048484e+00
158000	-1.560490e+03	1.508688e+01	5.020124e+00	1.161865e+00
159000	-1.570044e+03	3.984637e+01	3.879998e+00	1.247911e+00
160000	-1.559849e+03	3.682231e+01	4.032863e+00	5.470658e-01
161000	-1.559097e+03	2.382373e+01	4.606684e+00	7.172084e-01
162000	-1.550327e+03	4.085012e+01	3.870137e+00	4.894484e-01
163000	-1.551347e+03	2.690689e+01	4.451059e+00	9.487722e-01
164000	-1.567002e+03	3.725269e+01	3.960430e+00	1.863827e+00
165000	-1.557655e+03	3.470625e+01	4.071300e+00	1.748646e+00
166000	-1.563102e+03	1.216668e+01	5.146894e+00	1.675273e+00
167000	-1.553612e+03	3.689264e+01	4.005436e+00	1.134592e+00
168000	-1.557905e+03	7.669335e+00	5.396692e+00	1.597933e+00
169000	-1.559815e+03	4.962604e+00	5.538765e+00	1.795854e+00
170000	-1.563951e+03	1.289623e+01	5.136365e+00	1.143352e+00
171000	-1.555361e+03	1.847782e+01	4.844674e+00	1.203643e+00
172000	-1.567832e+03	3.832316e+01	3.949615e+00	1.056942e+00
173000	-1.567679e+03	1.061742e+01	5.244603e+00	1.409359e+00
174000	-1.560264e+03	5.701236e+01	3.272680e+00	4.842952e-01
175000	-1.559149e+03	8.210602e+01	2.525966e+00	3.279087e-01
176000	-1.547561e+03	3.080507e+01	4.294131e+00	5.120075e-01
177000	-1.551763e+03	6.060422e+01	3.152256e+00	5.035964e-01
178000	-1.548633e+03	1.249391e+01	5.138041e+00	1.514176e+00
179000	-1.562880e+03	6.794641e-01	5.788440e+00	1.821267e+00
180000	-1.571037e+03	1.960415e+01	4.734738e+00	2.291848e+00
181000	-1.563204e+03	1.805464e+01	4.857998e+00	1.361818e+00
182000	-1.553485e+03	4.010221e+01	3.897748e+00	5.521073e-01
183000	-1.557042e+03	3.032547e+01	4.295570e+00	9.592971e-01
184000	-1.545616e+03	7.711162e+00	5.348419e+00	2.423499e+00
185000	-1.550493e+03	1.267212e+01	5.156010e+00	9.990351e-01
186000	-1.556404e+03	2.935173e+01	4.317092e+00	1.451093e+00
187000	-1.557127e+03	3.491048e+01	4.109938e+00	6.337753e-01
188000	-1.564272e+03	3.623108e+01	4.037821e+00	1.019855e+00
189000	-1.552187e+03	4.915662e+01	3.530636e+00	1.030841e+00
190000	-1.570689e+03	2.408869e+01	4.594601e+00	7.055904e-01
191000	-1.542324e+03	-2.632659e-01	5.846163e+00	1.805639e+00
192000	-1.555768e+03	1.779248e+01	4.856628e+00	1.651198e+00
193000	-1.563836e+03	2.038399e+00	5.718452e+00	1.637138e+00
194000	-1.547513e+03	2.193920e+01	4.622218e+00	2.277007e+00
195000	-1.555570e+03	2.011546e+01	4.755258e+00	1.363323e+00
196000	-1.556119e+03	4.643584e+01	3.647648e+00	6.098646e-01
197000	-1.568503e+03	3.073749e+01	4.280728e+00	8.810256e-01
198000	-1.564254e+03	1.166809e+01	5.171026e+00	1.722377e+00
199000	-1.568039e+03	7.585989e+00	5.438558e+00	9.352244e-01
200000	-1.541697e+03	4.577524e+01	3.671389e+00	6.453087e-01
201000	-1.558944e+03	1.002620e+01	5.271265e+00	1.511123e+00
202000	-1.548367e+03	2.861798e+00	5.720927e+00	7.719517e-01
203000	-1.559323e+03	1.226608e+01	5.139133e+00	1.721517e+00
204000	-1.562698e+03	1.181073e+01	5.102108e+00	2.874701e+00
205000	-1.560634e+03	1.285769e+01	5.116912e+00	1.548118e+00
206000	-1.576887e+03	3.250064e+00	5.665888e+00	1.317234e+00
207000	-1.561944e+03	4.693450e+01	3.628753e+00	6.116773e-01
208000	-1.552655e+03	1.191596e+01	5.153137e+00	1.808997e+00
209000	-1.564466e+03	2.296902e+01	4.601355e+00	1.683556e+00
210000	-1.562585e+03	4.064607e+01	3.866763e+00	7.775580e-01
211000	-1.564330e+03	1.546978e+01	4.957514e+00	1.990052e+00
212000	-1.567107e+03	5.043629e+00	5.569660e+00	1.177744e+00
213000	-1.553759e+03	1.426832e+01	5.006310e+00	2.246335e+00
214000	-1.563051e+03	4.446697e+01	3.725624e+00	5.403775e-01
215000	-1.565150e+03	1.540559e+01	4.988579e+00	1.451442e+00
216000	-1.548853e+03	4.811220e+01	3.556591e+00	1.369518e+00
217000	-1.559283e+03	2.399352e+01	4.586209e+00	9.770904e-01
218000	-1.563355e+03	6.466513e-02	5.862358e+00	1.210526e+00
219000	-1.547480e+03	1.834841e+01	4.835150e+00	1.522910e+00
220000	-1.566468e+03	8.806498e+00	5.349984e+00	1.299919e+00
221000	-1.581157e+03	1.606289e+01	4.958728e+00	1.373322e+00
222000	-1.578730e+03	3.150426e+01	4.243358e+00	9.597289e-01
223000	-1.562772e+03	2.617060e+01	4.461179e+00	1.466024e+00
224000	-1.554793e+03	1.347991e+01	5.051459e+00	2.168341e+00
225000	-1.568698e+03	2.397055e+01	4.565496e+00	1.436693e+00
226000	-1.550677e+03	1.417027e+01	5.061591e+00	1.284618e+00
227000	-1.543330e+03	1.547619e+01	4.984789e+00	1.454192e+00
228000	-1.572382e+03	2.731463e+01	4.423429e+00	1.141581e+00
229000	-1.563917e+03	2.327877e+01	4.626824e+00	8.413642e-01
230000	-1.562111e+03	4.216455e+00	5.599767e+00	1.484379e+00
231000	-1.570261e+03	2.041422e+01	4.712448e+00	1.937009e+00
232000	-1.554922e+03	1.036491e+01	5.230632e+00	1.919336e+00
233000	-1.571494e+03	1.391512e+00	5.746678e+00	1.808520e+00
234000	-1.569854e+03	3.033635e+01	4.249218e+00	1.994585e+00
235000	-1.578073e+03	1.482863e+01	5.020992e+00	1.403426e+00
236000	-1.555602e+03	5.191041e+01	3.446965e+00	5.878596e-01
237000	-1.556284e+03	5.399140e+01	3.378654e+00	4.353177e-01
238000	-1.559818e+03	3.817643e+01	3.971058e+00	6.817352e-01
239000	-1.559937e+03	2.799910e+01	4.396952e+00	1.036091e+00
240000	-1.579036e+03	3.622894e+01	4.053101e+00	6.578600e-01
241000	-1.556378e+03	1.234392e+01	5.175398e+00	9.649879e-01
242000	-1.557955e+03	1.225241e+01	5.173867e+00	1.085058e+00
243000	-1.557986e+03	7.060803e-01	5.787257e+00	1.814395e+00
244000	-1.551059e+03	-2.003252e+00	5.973122e+00	1.470450e+00
245000	-1.569089e+03	-3.201760e+00	6.002160e+00	2.200477e+00
246000	-1.567537e+03	2.890450e+01	4.363172e+00	8.744490e-01
247000	-1.593212e+03	2.906438e+01	4.336205e+00	1.312436e+00
248000	-1.585635e+03	3.899294e+01	3.931602e+00	8.277875e-01
249000	-1.559760e+03	2.684042e+01	4.453719e+00	9.576111e-01
250000	-1.563448e+03	6.267320e+01	3.084481e+00	5.279474e-01
251000	-1.565858e+03	7.291016e+00	5.419053e+00	1.577066e+00
252000	-1.560869e+03	3.855486e+01	3.955795e+00	6.745360e-01
253000	-1.590163e+03	1.714302e+01	4.846680e+00	2.498498e+00
254000	-1.563797e+03	8.569185e+00	5.308225e+00	2.293667e+00
255000	-1.569301e+03	2.808964e+01	4.357187e+00	1.821689e+00
256000	-1.575738e+03	2.346428e+01	4.562862e+00	1.998631e+00
257000	-1.557601e+03	3.932998e+01	3.922255e+00	7.201901e-01
258000	-1.570614e+03	6.525227e+01	3.007226e+00	3.916784e-01
259000	-1.565373e+03	3.749187e+01	3.974407e+00	1.285031e+00
260000	-1.562722e+03	3.833559e+01	3.958410e+00	8.301034e-01
261000	-1.566183e+03	1.336338e+01	5.126801e+00	8.560916e-01
262000	-1.564945e+03	1.468891e+01	5.052600e+00	9.375524e-01
263000	-1.550431e+03	1.223506e+01	5.179711e+00	9.934468e-01
264000	-1.576240e+03	4.300589e+01	3.760286e+00	1.108978e+00
265000	-1.571239e+03	1.806521e+01	4.867605e+00	1.160642e+00
266000	-1.562713e+03	2.278477e+01	4.634194e+00	1.181825e+00
267000	-1.577316e+03	5.436653e+01	3.367853e+00	3.686525e-01
268000	-1.570906e+03	4.927062e+01	3.543075e+00	5.779666e-01
269000	-1.573530e+03	5.171737e+01	3.452254e+00	6.331960e-01
270000	-1.552517e+03	1.968494e+01	4.783715e+00	1.218209e+00
271000	-1.561495e+03	5.369700e+01	3.385372e+00	5.383255e-01
272000	-1.557776e+03	1.466796e+01	5.010741e+00	1.761316e+00
273000	-1.555505e+03	5.644211e+01	3.289535e+00	5.597173e-01
274000	-1.553774e+03	8.246784e+01	2.514955e+00	3.866082e-01
275000	-1.562763e+03	5.468796e+01	3.343599e+00	7.434872e-01
276000	-1.588283e+03	4.377555e+01	3.748638e+00	6.383008e-01
277000	-1.578334e+03	1.675801e+01	4.900674e+00	1.814555e+00
278000	-1.575368e+03	7.241569e-01	5.780290e+00	1.912652e+00
279000	-1.568691e+03	-1.897592e+00	5.937198e+00	1.947498e+00
280000	-1.562214e+03	2.877701e+01	4.354733e+00	1.188652e+00
281000	-1.563474e+03	3.101996e+00	5.668377e+00	1.422894e+00
282000	-1.572323e+03	2.563303e+01	4.493482e+00	1.307751e+00
283000	-1.591643e+03	5.045217e+01	3.503545e+00	4.774575e-01
284000	-1.568578e+03	2.970298e+01	4.309714e+00	1.264790e+00
285000	-1.551975e+03	1.586324e+01	4.950978e+00	1.723882e+00
286000	-1.575320e+03	3.846548e+01	3.963766e+00	5.698762e-01
287000	-1.555875e+03	6.025973e+01	3.158299e+00	6.636306e-01
288000	-1.544128e+03	4.933827e+01	3.537250e+00	6.688498e-01
289000	-1.557634e+03	2.266972e+01	4.620837e+00	1.575310e+00
290000	-1.564008e+03	3.735383e+01	4.004025e+00	7.073663e-01
291000	-1.560386e+03	3.711869e+01	4.017089e+00	6.284924e-01
292000	-1.578336e+03	4.565889e+01	3.671667e+00	7.543617e-01
293000	-1.571594e+03	7.165580e+01	2.811016e+00	4.850824e-01
294000	-1.584822e+03	1.766288e+01	4.897663e+00	9.689740e-01
295000	-1.564155e+03	1.867444e+01	4.823419e+00	1.431249e+00
296000	-1.593555e+03	2.215428e+00	5.646030e+00	2.690924e+00
297000	-1.573833e+03	1.852760e+01	4.865573e+00	7.385232e-01
298000	-1.585305e+03	7.939330e+01	2.598420e+00	3.185228e-01
299000	-1.582824e+03	6.648635e+01	2.967772e+00	4.293578e-01
300000	-1.574174e+03	1.088721e+01	5.250615e+00	1.028992e+00
301000	-1.569317e+03	5.051502e+01	3.492277e+00	7.249625e-01
302000	-1.560475e+03	1.517739e+01	4.994060e+00	1.573681e+00
303000	-1.566560e+03	2.748506e+01	4.376304e+00	2.004074e+00
304000	-1.564196e+03	3.610332e+01	4.066223e+00	4.718605e-01
305000	-1.578555e+03	4.403634e+01	3.729095e+00	8.812600e-01
306000	-1.561408e+03	2.515560e+01	4.500568e+00	1.633196e+00
307000	-1.577612e+03	1.732568e+00	5.758988e+00	1.260811e+00
308000	-1.577271e+03	2.642689e+01	4.463490e+00	1.159793e+00
309000	-1.561362e+03	1.394529e+01	5.076590e+00	1.224030e+00
310000	-1.574804e+03	2.784947e+01	4.384395e+00	1.461538e+00
311000	-1.580815e+03	8.034019e+01	2.572625e+00	3.319888e-01
312000	-1.585259e+03	5.075526e+00	5.582022e+00	9.317737e-01
313000	-1.576865e+03	2.808267e+01	4.414616e+00	5.658687e-01
314000	-1.597023e+03	6.046683e+01	3.157236e+00	4.889500e-01
315000	-1.586280e+03	3.879377e+01	3.942424e+00	7.619965e-01
316000	-1.571832e+03	1.618741e+01	4.894949e+00	2.497922e+00
317000	-1.570052e+03	2.632817e+01	4.470335e+00	1.110729e+00
318000	-1.584638e+03	1.391011e+01	5.092395e+00	9.592230e-01
319000	-1.603446e+03	5.597955e+01	3.307302e+00	5.033726e-01
320000	-1.563165e+03	3.006082e+01	4.308162e+00	9.416737e-01
321000	-1.570306e+03	-3.151014e+01	8.091529e+00	1.624893e+00
322000	-1.576170e+03	1.888723e+01	4.845616e+00	7.754689e-01
323000	-1.591240e+03	1.450712e+01	5.042477e+00	1.312885e+00
324000	-1.574300e+03	4.677581e+01	3.631011e+00	7.104401e-01
325000	-1.588614e+03	-2.361444e+00	6.016647e+00	1.127286e+00
326000	-1.574197e+03	1.370912e+01	5.072802e+00	1.532255e+00
327000	-1.564001e+03	4.760345e+01	3.593314e+00	8.884230e-01
328000	-1.586278e+03	3.556090e+01	4.085095e+00	5.678746e-01
329000	-1.569808e+03	4.173571e+01	3.816952e+00	9.375938e-01
330000	-1.585541e+03	4.417109e+01	3.736972e+00	5.431387e-01
331000	-1.592854e+03	4.064937e+01	3.866180e+00	7.887812e-01
332000	-1.580852e+03	2.352170e+01	4.605653e+00	1.040824e+00
333000	-1.576525e+03	2.631757e+01	4.471084e+00	1.105164e+00
334000	-1.588213e+03	2.363194e+01	4.601826e+00	1.010783e+00
335000	-1.603978e+03	4.037230e+01	3.882582e+00	6.578165e-01
336000	-1.564384e+03	1.603932e+01	4.954796e+00	1.473424e+00
337000	-1.580305e+03	1.942590e+00	5.712946e+00	1.825984e+00
338000	-1.580270e+03	1.807883e+00	5.752844e+00	1.288573e+00
339000	-1.595040e+03	1.557356e+01	5.010207e+00	8.660121e-01
340000	-1.573562e+03	9.012657e+00	5.353299e+00	1.033973e+00
341000	-1.575151e+03	2.794678e+01	4.390003e+00	1.240951e+00
342000	-1.578390e+03	1.950001e+01	4.802163e+00	1.031801e+00
343000	-1.572670e+03	2.573079e+01	4.470795e+00	1.698188e+00
344000	-1.589034e+03	2.465291e+01	4.533583e+00	1.430925e+00
345000	-1.575180e+03	1.034976e+02	2.025247e+00	1.959029e-01
346000	-1.581711e+03	1.108933e+01	5.208253e+00	1.608788e+00
347000	-1.588902e+03	2.621660e+01	4.486860e+00	8.664148e-01
348000	-1.574092e+03	1.110467e+01	5.192121e+00	1.892858e+00
349000	-1.551222e+03	7.220217e+00	5.418640e+00	1.655208e+00
350000	-1.575074e+03	4.179464e+01	3.803026e+00	1.230938e+00
351000	-1.552495e+03	1.979960e+01	4.771005e+00	1.360235e+00
352000	-1.563867e+03	1.441655e+01	5.021166e+00	1.812172e+00
353000	-1.557483e+03	9.585814e-01	5.813103e+00	1.131513e+00
354000	-1.577863e+03	2.096199e+01	4.729456e+00	1.041689e+00
355000	-1.579276e+03	3.099197e+01	4.258450e+00	1.129690e+00
356000	-1.568746e+03	4.700170e+01	3.621752e+00	7.305688e-01
357000	-1.583109e+03	2.491684e+01	4.547002e+00	8.819131e-01
358000	-1.572502e+03	2.973438e+01	4.305276e+00	1.332731e+00
359000	-1.567113e+03	4.065848e+01	3.859836e+00	9.379664e-01
360000	-1.547788e+03	1.125077e+01	5.216162e+00	1.300875e+00
361000	-1.581452e+03	5.184370e+00	5.534190e+00	1.653876e+00
362000	-1.584486e+03	8.060824e+00	5.322954e+00	2.534557e+00
363000	-1.573747e+03	1.019978e+02	2.057030e+00	1.976320e-01
364000	-1.583086e+03	8.313115e+01	2.501530e+00	2.384430e-01
365000	-1.588583e+03	5.484940e+01	3.349923e+00	4.000394e-01
366000	-1.582037e+03	1.910373e+01	4.770694e+00	2.062399e+00
367000	-1.579369e+03	4.726149e+01	3.616269e+00	6.167746e-01
368000	-1.575070e+03	2.468263e+01	4.536368e+00	1.341966e+00
369000	-1.595409e+03	-9.600233e+00	6.495732e+00	9.631164e-01
370000	-1.593395e+03	1.074262e+01	5.189648e+00	2.300890e+00
371000	-1.574106e+03	-5.315598e-01	5.872248e+00	1.643938e+00
372000	-1.598142e+03	1.183992e+01	5.184261e+00	1.303844e+00
373000	-1.610806e+03	5.251379e+00	5.546805e+00	1.367030e+00
374000	-1.591853e+03	1.263294e+01	5.176988e+00	6.463124e-01
375000	-1.586911e+03	2.247641e+01	4.628039e+00	1.618405e+00
376000	-1.563919e+03	2.396801e+01	4.554626e+00	1.669165e+00
377000	-1.583622e+03	4.210910e+01	3.798861e+00	1.022095e+00
378000	-1.575777e+03	1.575483e+01	4.934765e+00	2.148813e+00
379000	-1.573713e+03	2.229024e+01	4.680666e+00	7.138101e-01
380000	-1.596508e+03	1.053364e+01	5.170204e+00	2.872176e+00
381000	-1.589723e+03	-1.130856e-01	5.888221e+00	9.630936e-01
382000	-1.594002e+03	2.917659e+01	4.341872e+00	1.074282e+00
383000	-1.578074e+03	3.357831e+01	4.155428e+00	9.046762e-01
384000	-1.586434e+03	7.981915e+01	2.582254e+00	4.934076e-01
385000	-1.574479e+03	4.955825e+01	3.529599e+00	6.575068e-01
386000	-1.578827e+03	4.604614e+01	3.643380e+00	1.112396e+00
387000	-1.586657e+03	2.342181e+01	4.563614e+00	2.025201e+00
388000	-1.580092e+03	3.690212e+01	4.014500e+00	9.072138e-01
389000	-1.577569e+03	3.033194e+01	4.302504e+00	7.972713e-01
390000	-1.588986e+03	4.477658e+01	3.687375e+00	1.225263e+00
391000	-1.554913e+03	2.553716e+01	4.510719e+00	1.034340e+00
392000	-1.569808e+03	4.803923e+01	3.585324e+00	6.671418e-01
393000	-1.579998e+03	-5.341391e+00	6.190334e+00	1.357811e+00
394000	-1.601631e+03	2.825872e+01	4.374340e+00	1.273704e+00
395000	-1.606036e+03	6.013743e+00	5.509935e+00	1.248598e+00
396000	-1.589050e+03	8.369991e+00	5.334852e+00	2.009860e+00
397000	-1.587787e+03	1.284441e+01	5.120577e+00	1.492288e+00
398000	-1.589548e+03	4.722680e+01	3.603874e+00	9.823087e-01
399000	-1.589176e+03	3.846904e+01	3.954677e+00	7.876084e-01
400000	-1.584929e+03	6.578023e+00	5.468255e+00	1.417445e+00
401000	-1.595738e+03	2.605703e+01	4.500553e+00	7.320911e-01
402000	-1.593689e+03	1.726953e+01	4.908710e+00	1.144919e+00
403000	-1.597890e+03	9.178315e+00	5.354108e+00	8.537142e-01
404000	-1.598037e+03	3.404006e+01	4.131908e+00	9.901775e-01
405000	-1.584161e+03	1.533026e+01	4.972632e+00	1.835740e+00
406000	-1.587825e+03	4.834111e+01	3.566736e+00	8.661220e-01
407000	-1.592249e+03	3.272326e+01	4.181117e+00	1.165503e+00
408000	-1.607318e+03	9.242852e+01	2.271671e+00	2.172259e-01
409000	-1.593422e+03	2.184268e+01	4.700741e+00	7.485105e-01
410000	-1.572555e+03	8.641397e+00	5.375485e+00	1.005970e+00
411000	-1.585705e+03	1.337342e+01	5.094855e+00	1.449296e+00
412000	-1.584348e+03	3.422327e+01	4.078588e+00	2.059185e+00
413000	-1.597809e+03	2.356900e+01	4.589620e+00	1.329903e+00
414000	-1.580848e+03	3.675015e+01	4.017899e+00	9.775920e-01
415000	-1.601540e+03	-2.488065e+00	6.001627e+00	1.495365e+00
416000	-1.598953e+03	1.453760e+01	4.965249e+00	2.771801e+00
417000	-1.582646e+03	2.258513e+01	4.662904e+00	7.857019e-01
418000	-1.569833e+03	1.638521e+01	4.941895e+00	1.379119e+00
419000	-1.578214e+03	1.805205e+01	4.853686e+00	1.450103e+00
420000	-1.575778e+03	1.796168e+01	4.890239e+00	8.165521e-01
421000	-1.579188e+03	3.536473e+01	4.069141e+00	1.141282e+00
422000	-1.561103e+03	3.638885e+01	4.025904e+00	1.147013e+00
423000	-1.590532e+03	-2.262564e+01	7.412123e+00	1.227610e+00
424000	-1.609069e+03	2.459168e+00	5.705445e+00	1.436275e+00
425000	-1.584713e+03	3.136763e+01	4.245757e+00	1.041876e+00
426000	-1.589373e+03	-9.311532e-01	5.840468e+00	2.567667e+00
427000	-1.584412e+03	2.360048e+01	4.615272e+00	7.608053e-01
428000	-1.587494e+03	2.204157e+01	4.674028e+00	1.099385e+00
429000	-1.599147e+03	7.691470e+01	2.656578e+00	6.663195e-01
430000	-1.607738e+03	9.347163e+01	2.245875e+00	2.730633e-01
431000	-1.587188e+03	2.853108e+01	4.375900e+00	9.669657e-01
432000	-1.622935e+03	3.281188e+01	4.163135e+00	1.492458e+00
433000	-1.597969e+03	4.981360e+01	3.520617e+00	6.476730e-01
434000	-1.624868e+03	2.948817e+00	5.684454e+00	1.302565e+00
435000	-1.595418e+03	1.728956e+01	4.922839e+00	8.475607e-01
436000	-1.604746e+03	7.616207e+00	5.393658e+00	1.705351e+00
437000	-1.614434e+03	9.010198e+00	5.297117e+00	2.054878e+00
438000	-1.590917e+03	2.519375e+01	4.518360e+00	1.214509e+00
439000	-1.585788e+03	3.579822e+00	5.674752e+00	8.365218e-01
440000	-1.572467e+03	1.915827e+01	4.817994e+00	1.055996e+00
441000	-1.582444e+03	1.413924e+01	5.079851e+00	9.681153e-01
442000	-1.588957e+03	1.942239e+00	5.739214e+00	1.383300e+00
443000	-1.595153e+03	3.312219e+01	4.191010e+00	5.386981e-01
444000	-1.613777e+03	4.317957e+01	3.761135e+00	9.135295e-01
445000	-1.599196e+03	2.973525e+01	4.342441e+00	5.030033e-01
446000	-1.606726e+03	-4.164516e+00	6.088606e+00	1.781816e+00
447000	-1.588881e+03	4.047422e+00	5.538006e+00	2.724262e+00
448000	-1.591386e+03	9.044012e+00	5.347481e+00	1.107580e+00
449000	-1.584710e+03	1.096370e+01	5.226220e+00	1.402002e+00
450000	-1.601121e+03	3.759183e+01	3.997720e+00	6.212876e-01
451000	-1.595739e+03	-1.802996e+01	7.035637e+00	1.673936e+00
452000	-1.598269e+03	1.942098e+01	4.790813e+00	1.339133e+00
453000	-1.605083e+03	1.346098e+00	5.732614e+00	2.090565e+00
454000	-1.605749e+03	-1.012172e+00	5.963687e+00	6.320643e-01
455000	-1.602564e+03	7.104621e+00	5.441130e+00	1.370933e+00
456000	-1.587239e+03	8.364509e+00	5.399315e+00	8.558432e-01
457000	-1.577671e+03	1.293489e+01	5.099776e+00	1.794653e+00
458000	-1.569462e+03	2.374986e+01	4.603009e+00	8.680653e-01
459000	-1.591722e+03	-4.249776e+00	6.092282e+00	1.808763e+00
460000	-1.573237e+03	1.391592e+01	5.042919e+00	1.895630e+00
461000	-1.585990e+03	2.591489e+01	4.504578e+00	7.880048e-01
462000	-1.584987e+03	4.488394e-01	5.821302e+00	1.505135e+00
463000	-1.583875e+03	2.326299e+01	4.596002e+00	1.501891e+00
464000	-1.588926e+03	4.677086e+01	3.634747e+00	6.162767e-01
465000	-1.586245e+03	4.214501e+00	5.561057e+00	2.156122e+00
466000	-1.577367e+03	4.444124e+01	3.725176e+00	5.777005e-01
467000	-1.596283e+03	4.245241e+01	3.807347e+00	4.637400e-01
468000	-1.582422e+03	3.830089e+01	3.960181e+00	8.216799e-01
469000	-1.606127e+03	3.643677e+01	3.997860e+00	1.772967e+00
470000	-1.608016e+03	4.475936e+00	5.585075e+00	1.478569e+00
471000	-1.603078e+03	1.977787e+01	4.798504e+00	8.274813e-01
472000	-1.598666e+03	6.332260e+01	3.069643e+00	3.429436e-01
473000	-1.596315e+03	1.685828e+01	4.929919e+00	1.140167e+00
474000	-1.591678e+03	2.020518e+01	4.761786e+00	1.141249e+00
475000	-1.579108e+03	1.519728e+01	5.012888e+00	1.190667e+00
476000	-1.597200e+03	3.281180e+01	4.198882e+00	6.681576e-01
477000	-1.605381e+03	5.578443e+00	5.529226e+00	1.346449e+00
478000	-1.610859e+03	4.619003e+01	3.636457e+00	1.151787e+00
479000	-1.625427e+03	4.974885e+01	3.522831e+00	6.518365e-01
480000	-1.616554e+03	-2.596837e+01	7.704037e+00	8.329023e-01
481000	-1.574301e+03	3.988158e+01	3.891988e+00	9.152996e-01
482000	-1.597852e+03	4.172805e+01	3.830819e+00	5.957311e-01
483000	-1.616547e+03	2.613727e+01	4.368018e+00	3.534633e+00
484000	-1.612590e+03	2.872059e+01	4.358128e+00	1.169902e+00
485000	-1.598771e+03	8.447658e+00	5.396286e+00	8.268648e-01
486000	-1.607591e+03	5.597678e+01	3.300657e+00	6.998873e-01
487000	-1.603506e+03	2.304349e+01	4.612227e+00	1.381454e+00
488000	-1.602711e+03	6.876050e+00	5.483991e+00	8.419713e-01
489000	-1.604246e+03	5.748158e+00	5.523916e+00	1.269504e+00
490000	-1.606015e+03	4.200559e+00	5.543041e+00	2.483394e+00
491000	-1.599964e+03	1.623762e+01	4.946500e+00	1.436840e+00
492000	-1.597189e+03	2.037882e+00	5.711853e+00	1.749160e+00
493000	-1.584737e+03	1.408767e+01	5.054557e+00	1.501409e+00
494000	-1.602063e+03	2.730357e+01	4.392751e+00	1.823820e+00
495000	-1.622097e+03	6.322149e+01	3.073591e+00	3.202921e-01
496000	-1.600403e+03	5.010749e+01	3.512636e+00	5.724511e-01
497000	-1.607938e+03	4.023382e+01	3.892047e+00	5.616081e-01
498000	-1.603709e+03	4.263460e+01	3.797411e+00	5.333831e-01
499000	-1.609055e+03	4.274866e+00	5.587632e+00	1.635435e+00
500000	-1.575624e+03	4.395836e+01	3.713647e+00	1.359284e+00
501000	-1.611696e+03	5.134847e+01	3.455029e+00	9.246653e-01
502000	-1.654352e+03	3.944624e+01	3.920816e+00	6.392897e-01
503000	-1.617870e+03	2.185027e+01	4.646216e+00	1.866417e+00
504000	-1.596630e+03	2.575236e+01	4.508252e+00	8.719147e-01
505000	-1.589854e+03	1.693739e+01	4.908950e+00	1.472350e+00
506000	-1.594017e+03	1.872407e+01	4.835614e+00	1.137983e+00
507000	-1.598048e+03	4.101416e+01	3.841114e+00	1.050926e+00
508000	-1.585061e+03	1.218869e+01	5.192467e+00	8.024074e-01
509000	-1.590591e+03	6.237578e+01	3.090981e+00	6.226325e-01
510000	-1.601989e+03	1.219856e+01	5.142796e+00	1.720266e+00
511000	-1.611233e+03	4.485749e+01	3.692283e+00	1.016172e+00
512000	-1.626608e+03	1.596944e+01	4.935852e+00	1.912943e+00
513000	-1.604294e+03	1.181847e+00	5.779666e+00	1.465382e+00
514000	-1.617814e+03	5.188753e+01	3.437830e+00	8.663930e-01
515000	-1.614091e+03	2.695147e+01	4.449618e+00	9.354227e-01
516000	-1.615749e+03	2.273083e+01	4.640923e+00	1.095794e+00
517000	-1.610354e+03	2.795329e+01	4.380244e+00	1.449069e+00
518000	-1.618949e+03	2.483185e+01	4.550618e+00	8.902380e-01
519000	-1.580324e+03	2.497408e+01	4.474817e+00	2.368155e+00
520000	-1.598971e+03	-4.033374e+00	6.089237e+00	1.640672e+00
521000	-1.600872e+03	-7.111048e-01	5.898264e+00	1.396506e+00
522000	-1.585509e+03	2.081062e+01	4.716923e+00	1.449042e+00
523000	-1.603120e+03	7.898424e+01	2.608999e+00	3.364539e-01
524000	-1.599392e+03	3.747282e+01	4.003199e+00	6.082731e-01
525000	-1.607164e+03	2.237710e+01	4.671010e+00	8.261614e-01
526000	-1.610225e+03	2.781912e+01	4.345363e+00	2.354265e+00
527000	-1.617582e+03	7.903126e+00	5.381743e+00	1.631922e+00
528000	-1.616285e+03	9.219466e+01	2.276426e+00	2.498448e-01
529000	-1.580216e+03	4.703899e+01	3.620872e+00	7.167004e-01
530000	-1.598428e+03	-2.763581e+00	6.033421e+00	1.260489e+00
531000	-1.608309e+03	9.126988e+01	2.297448e+00	2.900801e-01
532000	-1.601419e+03	5.067616e+01	3.474757e+00	1.048399e+00
533000	-1.595246e+03	4.131185e+01	3.832962e+00	9.580118e-01
534000	-1.600243e+03	1.684911e+01	4.900549e+00	1.725900e+00
535000	-1.634076e+03	1.075255e+00	5.788326e+00	1.427377e+00
536000	-1.595241e+03	3.505331e+01	4.088749e+00	9.892762e-01
537000	-1.620316e+03	-1.824276e+01	7.135819e+00	5.193801e-01
538000	-1.615546e+03	-3.496921e+00	6.030741e+00	2.036740e+00
539000	-1.601635e+03	1.811599e+01	4.890347e+00	6.601114e-01
540000	-1.595721e+03	2.397843e+01	4.578247e+00	1.159801e+00
541000	-1.592463e+03	5.140019e+01	3.466332e+00	5.582636e-01
542000	-1.601937e+03	3.489025e+01	4.116330e+00	5.041719e-01
543000	-1.616794e+03	1.030346e+02	2.031069e+00	3.827722e-01
544000	-1.624207e+03	1.827782e+01	4.859643e+00	1.105974e+00
545000	-1.618639e+03	3.880000e+01	3.918266e+00	1.348246e+00
546000	-1.643319e+03	4.115632e+01	3.829568e+00	1.198937e+00
547000	-1.645570e+03	2.812452e+01	4.405718e+00	7.186133e-01
548000	-1.632292e+03	6.407223e+00	5.402770e+00	2.751380e+00
549000	-1.605151e+03	-2.153322e+00	6.019260e+00	8.772286e-01
550000	-1.610434e+03	4.226130e+01	3.796625e+00	9.266515e-01
551000	-1.620615e+03	9.849702e+00	5.287324e+00	1.394000e+00
552000	-1.598611e+03	3.814400e+01	3.962260e+00	9.279699e-01
553000	-1.611657e+03	5.024911e+01	3.511071e+00	4.737616e-01
554000	-1.599034e+03	1.354621e+01	5.079680e+00	1.564388e+00
555000	-1.589168e+03	7.630059e+00	5.400047e+00	1.577203e+00
556000	-1.598884e+03	2.673041e+01	4.432095e+00	1.537036e+00
557000	-1.657416e+03	9.195089e+00	5.337448e+00	1.137792e+00
558000	-1.632517e+03	4.802562e+01	3.592246e+00	4.949107e-01
559000	-1.616373e+03	1.861641e+01	4.845486e+00	1.048875e+00
560000	-1.612874e+03	3.224643e+01	4.217622e+00	8.041602e-01
561000	-1.643308e+03	2.527781e+01	4.500191e+00	1.519064e+00
562000	-1.589848e+03	1.111261e+01	5.214364e+00	1.472313e+00
563000	-1.615494e+03	3.560294e+01	4.056410e+00	1.205188e+00
564000	-1.586766e+03	3.580563e+01	4.062125e+00	8.667576e-01
565000	-1.600797e+03	3.825129e+01	3.941255e+00	1.333073e+00
566000	-1.606925e+03	-1.254490e+01	6.647666e+00	1.673018e+00
567000	-1.611025e+03	2.326024e+01	4.615207e+00	1.102404e+00
568000	-1.650995e+03	-1.585724e+01	6.892663e+00	1.486462e+00
569000	-1.637357e+03	9.349656e+00	5.329081e+00	1.134682e+00
570000	-1.603755e+03	2.842781e+01	4.329013e+00	2.109087e+00
571000	-1.605688e+03	4.106505e+00	5.589976e+00	1.763302e+00
572000	-1.623174e+03	-2.163201e+01	7.238130e+00	2.531765e+00
573000	-1.616369e+03	5.544251e+01	3.316948e+00	7.598713e-01
574000	-1.650149e+03	1.285797e+01	5.142775e+00	1.061236e+00
575000	-1.614437e+03	-1.060769e+01	6.482794e+00	2.163271e+00
576000	-1.613640e+03	4.114314e+01	3.835100e+00	1.072986e+00
577000	-1.639158e+03	4.259655e+00	5.586462e+00	1.670866e+00
578000	-1.610093e+03	4.819342e+01	3.572429e+00	8.601401e-01
579000	-1.605834e+03	2.161067e+01	4.711552e+00	7.589021e-01
580000	-1.614576e+03	1.074267e+01	5.217464e+00	1.784886e+00
581000	-1.622541e+03	1.011592e+00	5.813419e+00	1.073262e+00
582000	-1.625486e+03	-2.759191e+00	6.069084e+00	6.867400e-01
583000	-1.630631e+03	2.606136e+01	4.474369e+00	1.290525e+00
584000	-1.610702e+03	6.592889e+01	2.989413e+00	2.871855e-01
585000	-1.584935e+03	3.175526e+01	4.222163e+00	1.191563e+00
586000	-1.633997e+03	1.034594e+02	2.025387e+00	2.274480e-01
587000	-1.623142e+03	2.293926e+01	4.608248e+00	1.568941e+00
588000	-1.611032e+03	4.376105e+01	3.723264e+00	1.307352e+00
589000	-1.623819e+03	4.618777e+01	3.640190e+00	1.055184e+00
590000	-1.629848e+03	-1.439041e+01	6.790057e+00	1.469719e+00
591000	-1.603257e+03	3.458098e+00	5.640121e+00	1.549357e+00
592000	-1.620225e+03	2.852419e+01	4.365675e+00	1.199462e+00
593000	-1.624897e+03	3.144257e+01	4.274681e+00	3.122631e-01
594000	-1.597078e+03	4.013415e+01	3.882326e+00	9.023157e-01
595000	-1.601822e+03	2.663564e+01	4.466712e+00	8.814591e-01
596000	-1.631155e+03	3.095964e+01	4.249708e+00	1.360176e+00
597000	-1.646897e+03	3.969069e+01	3.900075e+00	9.061083e-01
598000	-1.617949e+03	1.949052e+01	4.789611e+00	1.293799e+00
599000	-1.638590e+03	4.006125e+01	3.886305e+00	8.764818e-01
600000	-1.613303e+03	3.668079e+01	4.024508e+00	8.884987e-01
601000	-1.646984e+03	1.402663e+01	5.066229e+00	1.339875e+00
602000	-1.652829e+03	1.116675e+00	5.751702e+00	1.998955e+00
603000	-1.653494e+03	1.822836e+01	4.858722e+00	1.173725e+00
604000	-1.596854e+03	1.367208e+01	5.100421e+00	1.045258e+00
605000	-1.628824e+03	-1.132166e+00	5.939088e+00	1.151328e+00
606000	-1.618824e+03	9.008859e+00	5.319041e+00	1.657506e+00
607000	-1.623722e+03	3.505963e+01	4.103615e+00	6.330598e-01
608000	-1.624372e+03	1.450862e+01	5.053081e+00	1.108659e+00
609000	-1.603828e+03	4.439522e+01	3.709880e+00	1.020227e+00
610000	-1.601031e+03	3.819093e+01	3.975756e+00	5.532744e-01
611000	-1.600080e+03	8.577317e+00	5.389791e+00	8.134738e-01
612000	-1.606943e+03	9.217863e+00	5.279283e+00	2.172748e+00
613000	-1.612677e+03	2.014118e+00	5.748356e+00	1.157715e+00
614000	-1.565258e+03	3.684933e+01	4.024518e+00	7.197237e-01
615000	-1.613554e+03	1.344709e+01	5.068486e+00	1.876411e+00
616000	-1.610046e+03	1.757174e+01	4.915201e+00	7.152093e-01
617000	-1.630176e+03	8.970258e+01	2.335500e+00	2.765616e-01
618000	-1.626523e+03	4.495567e+01	3.691002e+00	9.514305e-01
619000	-1.627925e+03	2.355210e+01	4.605586e+00	1.011831e+00
620000	-1.593810e+03	7.352491e+00	5.385731e+00	2.111048e+00
621000	-1.631290e+03	5.657599e+01	3.283825e+00	5.931663e-01
622000	-1.615351e+03	3.657978e+01	4.037866e+00	6.700815e-01
623000	-1.617902e+03	-4.763315e+00	6.126587e+00	1.779824e+00
624000	-1.606547e+03	7.309262e+01	2.775991e+00	2.554346e-01
625000	-1.611839e+03	2.494287e+01	4.534122e+00	1.129514e+00
626000	-1.601993e+03	3.595240e+01	4.032385e+00	1.428384e+00
627000	-1.618127e+03	5.405781e+01	3.367604e+00	6.844820e-01
628000	-1.608990e+03	7.276512e+01	2.781000e+00	4.093529e-01
629000	-1.624743e+03	-3.173282e+00	6.056017e+00	1.309065e+00
630000	-1.621081e+03	6.726465e+01	2.944024e+00	4.247347e-01
631000	-1.592089e+03	3.845217e+01	3.916594e+00	1.737215e+00
632000	-1.626993e+03	5.397130e+00	5.524104e+00	1.617236e+00
633000	-1.638115e+03	3.274450e+01	4.184534e+00	1.065505e+00
634000	-1.640627e+03	-1.089009e+01	6.519532e+00	1.899487e+00
635000	-1.617362e+03	2.928976e+01	4.330343e+00	1.217518e+00
636000	-1.623240e+03	9.508765e+00	5.330017e+00	9.586115e-01
637000	-1.632971e+03	5.254140e+01	3.406754e+00	1.087373e+00
638000	-1.645817e+03	2.874732e+01	4.369616e+00	8.893078e-01
639000	-1.628758e+03	1.724784e+01	4.877293e+00	1.786156e+00
640000	-1.596913e+03	-2.323806e+01	7.467844e+00	1.115475e+00
641000	-1.643009e+03	-4.581895e+00	6.178521e+00	7.828729e-01
642000	-1.641207e+03	1.468372e+01	4.975223e+00	2.432018e+00
643000	-1.623291e+03	3.168359e+01	4.244363e+00	7.575592e-01
644000	-1.598909e+03	-1.245891e+01	6.645187e+00	1.623080e+00
645000	-1.614600e+03	5.638339e+01	3.264590e+00	1.351684e+00
646000	-1.628892e+03	3.197998e+01	4.220823e+00	9.974391e-01
647000	-1.613881e+03	3.520534e+01	4.085968e+00	9.028268e-01
648000	-1.625995e+03	9.121252e+00	5.352146e+00	9.461734e-01
649000	-1.652000e+03	8.627307e+01	2.419263e+00	3.149407e-01
650000	-1.614271e+03	2.259079e+01	4.656251e+00	9.177689e-01
651000	-1.630072e+03	2.807074e+01	4.387207e+00	1.178432e+00
652000	-1.626760e+03	5.013720e+01	3.485872e+00	1.279674e+00
653000	-1.659702e+03	3.278651e+01	4.183310e+00	1.051688e+00
654000	-1.627943e+03	1.721581e+01	4.918593e+00	1.004568e+00
655000	-1.666455e+03	1.118617e+01	5.242371e+00	8.817160e-01
656000	-1.663392e+03	4.241380e+01	3.786209e+00	1.038908e+00
657000	-1.664112e+03	3.566308e+01	4.044090e+00	1.438294e+00
658000	-1.655600e+03	2.011002e+01	4.763394e+00	1.203847e+00
659000	-1.614110e+03	3.565516e+01	4.070511e+00	8.184104e-01
660000	-1.622566e+03	5.625915e+00	5.555051e+00	8.490599e-01
661000	-1.611442e+03	5.478145e+01	3.350503e+00	4.512926e-01
662000	-1.618817e+03	2.361165e+01	4.592780e+00	1.220870e+00
663000	-1.627521e+03	1.726962e+01	4.924189e+00	8.410327e-01
664000	-1.652390e+03	2.056007e+01	4.759139e+00	8.400137e-01
665000	-1.657715e+03	4.719879e+01	3.606304e+00	9.453855e-01
666000	-1.649341e+03	2.358633e+01	4.585511e+00	1.398975e+00
667000	-1.643027e+03	8.936840e-01	5.796159e+00	1.478341e+00
668000	-1.644552e+03	4.843945e+01	3.557997e+00	1.004159e+00
669000	-1.645704e+03	5.299128e+01	3.414534e+00	4.177322e-01
670000	-1.644260e+03	1.503819e+01	5.025694e+00	1.103547e+00
671000	-1.669205e+03	-4.341299e+00	6.145804e+00	1.055246e+00
672000	-1.627545e+03	1.695749e+01	4.917240e+00	1.289438e+00
673000	-1.668884e+03	3.310376e+01	4.194723e+00	4.717561e-01
674000	-1.629311e+03	4.846065e+00	5.572694e+00	1.322715e+00
675000	-1.645210e+03	2.658596e+01	4.446862e+00	1.360681e+00
676000	-1.672771e+03	1.081985e+01	5.172766e+00	2.538160e+00
677000	-1.633845e+03	4.057120e+00	5.585365e+00	1.892362e+00
678000	-1.628573e+03	5.599459e+01	3.308397e+00	4.564437e-01
679000	-1.658249e+03	4.973238e+01	3.520080e+00	7.435867e-01
680000	-1.607220e+03	1.700205e+01	4.903316e+00	1.518501e+00
681000	-1.622447e+03	7.748360e+01	2.645349e+00	5.051989e-01
682000	-1.644093e+03	3.954495e+01	3.888860e+00	1.329437e+00
683000	-1.628633e+03	1.291658e+01	5.134484e+00	1.158354e+00
684000	-1.647530e+03	1.600544e+01	4.941961e+00	1.757587e+00
685000	-1.637268e+03	5.560818e+01	3.320359e+00	4.951932e-01
686000	-1.636482e+03	1.095806e+01	5.248550e+00	9.961035e-01
687000	-1.687751e+03	9.273315e+00	5.352496e+00	7.877912e-01
688000	-1.645946e+03	6.959847e+01	2.875951e+00	3.435511e-01
689000	-1.646111e+03	3.484522e+01	4.116066e+00	5.553808e-01
690000	-1.638063e+03	5.985627e+01	3.177542e+00	4.820283e-01
691000	-1.635083e+03	2.261064e+01	4.646427e+00	1.101659e+00
692000	-1.659572e+03	1.590448e+01	4.940303e+00	1.890937e+00
693000	-1.641697e+03	1.942982e+00	5.758889e+00	1.052056e+00
694000	-1.620921e+03	-1.560727e+00	5.963200e+00	1.188509e+00
695000	-1.643920e+03	3.528488e+01	4.071464e+00	1.166124e+00
696000	-1.661475e+03	3.598719e+01	4.059530e+00	7.468080e-01
697000	-1.647987e+03	9.032811e+00	5.309239e+00	1.811620e+00
698000	-1.618277e+03	3.212351e+01	4.214844e+00	9.906097e-01
699000	-1.655530e+03	5.430785e+01	3.369207e+00	3.886096e-01
700000	-1.618453e+03	2.308511e+01	4.641874e+00	7.217660e-01
701000	-1.644029e+03	-4.136577e+00	6.101835e+00	1.544192e+00
702000	-1.624311e+03	6.149343e-01	5.848733e+00	8.849903e-01
703000	-1.641077e+03	2.099820e+01	4.710553e+00	1.391834e+00
704000	-1.626463e+03	2.406695e+00	5.755464e+00	6.457992e-01
705000	-1.638176e+03	1.115006e+01	5.234707e+00	1.059022e+00
706000	-1.670871e+03	6.779731e+00	5.420541e+00	2.061843e+00
707000	-1.654305e+03	4.477058e+00	5.565474e+00	1.816909e+00
708000	-1.667743e+03	-1.712806e+01	7.023402e+00	9.403499e-01
709000	-1.647519e+03	2.110569e+01	4.729512e+00	8.968449e-01
710000	-1.664083e+03	8.156055e+01	2.544195e+00	1.812550e-01
711000	-1.654365e+03	4.058404e+01	3.879124e+00	5.319520e-01
712000	-1.697181e+03	9.180367e+01	2.283562e+00	3.396615e-01
713000	-1.672881e+03	3.153628e+00	5.574533e+00	2.983294e+00
714000	-1.664997e+03	1.068239e+01	5.213614e+00	1.916419e+00
715000	-1.695668e+03	2.407828e+01	4.562086e+00	1.401030e+00
716000	-1.693733e+03	5.070503e+01	3.500717e+00	3.023994e-01
717000	-1.673923e+03	9.266280e+00	5.343479e+00	9.575819e-01
718000	-1.674571e+03	-1.959532e+01	7.125639e+00	2.010017e+00
719000	-1.663784e+03	5.658898e-01	5.816418e+00	1.469151e+00
720000	-1.642311e+03	6.615094e+01	2.979718e+00	3.779520e-01
721000	-1.663562e+03	8.438814e+01	2.468726e+00	2.519875e-01
722000	-1.674489e+03	1.337122e+01	5.137422e+00	6.485132e-01
723000	-1.667507e+03	1.132635e+01	5.210777e+00	1.325005e+00
724000	-1.674331e+03	-4.039824e+01	8.960129e+00	6.373077e-01
725000	-1.612449e+03	1.316267e+01	5.090238e+00	1.747554e+00
726000	-1.672530e+03	-1.206524e+00	5.950595e+00	1.038708e+00
727000	-1.680649e+03	3.672104e+01	4.027526e+00	7.759801e-01
728000	-1.665511e+03	4.252056e+01	3.775567e+00	1.203438e+00
729000	-1.658542e+03	-3.128508e+00	6.046917e+00	1.409554e+00
730000	-1.733140e+03	-3.535684e+01	8.330735e+00	2.650807e+00
731000	-1.692764e+03	2.023058e+01	4.729540e+00	1.771377e+00
732000	-1.685943e+03	5.695062e+01	3.277178e+00	4.137215e-01
733000	-1.635404e+03	6.877791e+01	2.897985e+00	4.291984e-01
734000	-1.643639e+03	8.990550e+00	5.323214e+00	1.600108e+00
735000	-1.650119e+03	1.759353e+01	4.844523e+00	2.090940e+00
736000	-1.667877e+03	1.027696e+01	5.244166e+00	1.757875e+00
737000	-1.649625e+03	-1.614482e+01	6.958323e+00	8.572999e-01
738000	-1.607520e+03	6.069842e+00	5.474018e+00	1.823926e+00
739000	-1.637914e+03	1.535093e+01	5.015824e+00	9.805122e-01
740000	-1.672097e+03	-1.502170e+01	6.860084e+00	1.109009e+00
741000	-1.671459e+03	1.830234e+01	4.855354e+00	1.166652e+00
742000	-1.659402e+03	3.848365e+01	3.961871e+00	5.977808e-01
743000	-1.641144e+03	7.563689e+01	2.701824e+00	3.183276e-01
744000	-1.657888e+03	3.656666e+01	4.041032e+00	6.076329e-01
745000	-1.642932e+03	2.368478e+01	4.558978e+00	1.860273e+00
746000	-1.644666e+03	4.172979e+01	3.841177e+00	3.337224e-01
747000	-1.699677e+03	-1.303092e+01	6.728535e+00	9.901567e-01
748000	-1.666859e+03	7.299019e+00	5.424057e+00	1.479953e+00
749000	-1.707392e+03	3.709615e+01	4.020133e+00	5.780054e-01
750000	-1.647619e+03	1.050612e+01	5.262532e+00	1.191242e+00
751000	-1.693646e+03	-5.224705e+00	6.172494e+00	1.519972e+00
752000	-1.664271e+03	3.175542e+01	4.236290e+00	8.693273e-01
753000	-1.660428e+03	9.939796e+00	5.320663e+00	6.971406e-01
754000	-1.710535e+03	8.550465e+01	2.437674e+00	3.537346e-01
755000	-1.651513e+03	3.144775e+01	4.246826e+00	9.374685e-01
756000	-1.653031e+03	2.752120e+01	4.438002e+00	6.177956e-01
757000	-1.649180e+03	4.652364e+01	3.627202e+00	1.063729e+00
758000	-1.703771e+03	2.897038e+01	4.330091e+00	1.542509e+00
759000	-1.672019e+03	1.177311e+01	5.150861e+00	1.994483e+00
760000	-1.684720e+03	9.068707e+00	5.354562e+00	9.551434e-01
761000	-1.698833e+03	1.870645e+01	4.845671e+00	9.551434e-01
762000	-1.666426e+03	2.976924e+01	4.321852e+00	9.273149e-01
763000	-1.659474e+03	-7.415344e+00	6.254876e+00	2.429574e+00
764000	-1.633251e+03	2.626726e+01	4.473935e+00	1.093988e+00
765000	-1.642695e+03	5.102760e+01	3.462912e+00	1.025963e+00
766000	-1.694335e+03	-7.158902e-01	5.873177e+00	1.812986e+00
767000	-1.618419e+03	4.344756e+00	5.620653e+00	9.965802e-01
768000	-1.693131e+03	1.640544e+01	4.968474e+00	8.412980e-01
769000	-1.641929e+03	-2.718018e+01	7.790147e+00	9.690262e-01
770000	-1.614116e+03	-4.964766e+00	6.169530e+00	1.306448e+00
771000	-1.669302e+03	-1.057765e+01	6.542011e+00	1.254366e+00
772000	-1.662673e+03	2.683306e+01	4.425608e+00	1.575646e+00
773000	-1.678569e+03	4.593698e+01	3.665587e+00	6.359835e-01
774000	-1.647446e+03	1.223711e+01	5.159553e+00	1.367738e+00
775000	-1.644185e+03	1.757853e+01	4.902973e+00	9.487569e-01
776000	-1.638987e+03	2.789446e+01	4.375464e+00	1.613189e+00
777000	-1.648631e+03	-3.342501e+01	8.307381e+00	9.908209e-01
778000	-1.704541e+03	-3.150840e+00	6.065803e+00	1.130629e+00
779000	-1.683054e+03	1.740117e+01	4.900834e+00	1.168228e+00
780000	-1.646081e+03	9.705640e-01	5.798549e+00	1.361649e+00
781000	-1.687185e+03	-1.435024e+01	6.794649e+00	1.364183e+00
782000	-1.685988e+03	7.202219e+00	5.412545e+00	1.781874e+00
783000	-1.646892e+03	4.559490e+00	5.571216e+00	1.634916e+00
784000	-1.706233e+03	-5.351322e+01	1.018652e+01	1.314711e+00
785000	-1.712421e+03	2.141311e+01	4.693090e+00	1.335226e+00
786000	-1.677788e+03	5.120537e+01	3.474630e+00	5.227076e-01
787000	-1.651480e+03	4.881346e+01	3.565422e+00	4.293012e-01
788000	-1.702387e+03	3.578477e+00	5.564568e+00	2.731207e+00
789000	-1.675009e+03	7.747168e+01	2.645239e+00	5.211004e-01
790000	-1.636427e+03	9.287928e+00	5.356001e+00	7.099860e-01
791000	-1.680276e+03	1.079596e+02	1.931499e+00	2.932218e-01
792000	-1.683462e+03	8.009252e+01	2.582245e+00	2.203727e-01
793000	-1.665788e+03	4.398751e+01	3.751912e+00	3.422009e-01
794000	-1.708414e+03	6.217440e+01	3.106110e+00	3.537632e-01
795000	-1.656853e+03	5.315963e+01	3.406473e+00	4.771021e-01
796000	-1.704819e+03	-7.818638e+00	6.363954e+00	1.162253e+00
797000	-1.699152e+03	-5.590130e+00	6.204366e+00	1.387792e+00
798000	-1.693112e+03	-2.765801e+01	7.681304e+00	2.808504e+00
799000	-1.653015e+03	-4.330848e+00	6.090699e+00	1.914947e+00
800000	-1.674274e+03	5.706921e+01	3.243513e+00	1.289785e+00
801000	-1.690925e+03	1.294863e+01	5.112584e+00	1.538836e+00
802000	-1.670123e+03	8.959931e+00	5.343110e+00	1.270598e+00
803000	-1.688188e+03	4.888497e+01	3.550473e+00	7.626365e-01
804000	-1.648718e+03	5.008154e-01	5.829646e+00	1.314823e+00
805000	-1.663598e+03	-7.242963e+00	6.320000e+00	1.256322e+00
806000	-1.697646e+03	2.190254e-01	5.851126e+00	1.241395e+00
807000	-1.713745e+03	5.855728e+01	3.224920e+00	3.554454e-01
808000	-1.677336e+03	2.356168e+00	5.622379e+00	2.955526e+00
809000	-1.686308e+03	1.816624e+01	4.860249e+00	1.205527e+00
810000	-1.703331e+03	2.814982e+01	4.375806e+00	1.350287e+00
811000	-1.676221e+03	-8.795200e+00	6.431992e+00	1.111110e+00
812000	-1.706034e+03	4.204228e+01	3.827668e+00	3.608055e-01
813000	-1.713208e+03	-1.156617e+01	6.554466e+00	2.059039e+00
814000	-1.687613e+03	7.466040e+01	2.729649e+00	3.084376e-01
815000	-1.674634e+03	1.798244e+01	4.879668e+00	1.004595e+00
816000	-1.676732e+03	2.323800e+01	4.616437e+00	1.098924e+00
817000	-1.693390e+03	1.749949e+01	4.877816e+00	1.524164e+00
818000	-1.718443e+03	4.253863e+01	3.800850e+00	5.421197e-01
819000	-1.716375e+03	1.050426e+02	1.992303e+00	2.286131e-01
820000	-1.675781e+03	2.442130e+00	5.721603e+00	1.180213e+00
821000	-1.680953e+03	1.150365e+01	5.209946e+00	1.163092e+00
822000	-1.661141e+03	1.679323e+01	4.936404e+00	1.078378e+00
823000	-1.734964e+03	-1.449812e+01	6.755669e+00	2.068281e+00
824000	-1.739215e+03	4.928265e+01	3.548407e+00	4.210423e-01
825000	-1.724900e+03	2.579605e+01	4.518620e+00	6.066622e-01
826000	-1.740041e+03	2.651926e+01	4.445300e+00	1.461273e+00
827000	-1.682201e+03	-1.560174e+01	6.937186e+00	6.083808e-01
828000	-1.701518e+03	5.479658e+01	3.336921e+00	8.274693e-01
829000	-1.751194e+03	-3.151122e+01	8.154633e+00	8.738807e-01
830000	-1.684423e+03	2.471350e+01	4.520873e+00	1.641137e+00
831000	-1.737771e+03	5.230864e+01	3.421447e+00	9.055098e-01
832000	-1.707051e+03	7.367144e+01	2.757522e+00	3.192952e-01
833000	-1.711386e+03	7.262512e+01	2.785901e+00	3.798524e-01
834000	-1.699281e+03	-1.498002e+01	6.824252e+00	1.573651e+00
835000	-1.752870e+03	1.224425e+01	5.172847e+00	1.112237e+00
836000	-1.723182e+03	-3.548353e+01	8.514476e+00	6.647819e-01
837000	-1.765022e+03	-8.417012e+01	1.404980e+01	7.171658e-01
838000	-1.694899e+03	3.512836e+00	5.489497e+00	4.108302e+00
839000	-1.718321e+03	-3.980227e+00	5.976581e+00	3.391497e+00
840000	-1.689087e+03	2.758892e+01	4.430022e+00	7.236422e-01
841000	-1.686228e+03	3.569654e-01	5.867203e+00	8.384255e-01
842000	-1.695804e+03	9.914831e+00	5.255503e+00	1.911551e+00
843000	-1.682122e+03	2.114812e+01	4.737078e+00	7.002129e-01
844000	-1.740987e+03	4.404481e+01	3.746355e+00	4.277460e-01
845000	-1.732645e+03	4.890051e+01	3.556492e+00	5.838600e-01
846000	-1.697229e+03	5.266697e+00	5.572179e+00	9.110146e-01
847000	-1.705541e+03	5.925634e+01	3.196440e+00	5.107976e-01
848000	-1.694953e+03	-1.542336e+00	5.942974e+00	1.498312e+00
849000	-1.727184e+03	1.707228e+01	4.931815e+00	8.890583e-01
850000	-1.709568e+03	-4.114807e+00	6.003564e+00	3.090934e+00
851000	-1.688780e+03	-8.932658e+00	6.444379e+00	1.062623e+00
852000	-1.723761e+03	5.515136e+01	3.314491e+00	1.122401e+00
853000	-1.671787e+03	5.218523e+01	3.430629e+00	7.707315e-01
854000	-1.694371e+03	3.959049e+00	5.629885e+00	1.223816e+00
855000	-1.681277e+03	-6.027657e+00	6.256292e+00	1.020018e+00
856000	-1.679127e+03	4.758504e+00	5.599106e+00	9.537212e-01
857000	-1.661120e+03	2.098030e+01	4.706704e+00	1.488604e+00
858000	-1.704232e+03	1.004788e+01	5.292469e+00	1.101921e+00
859000	-1.681215e+03	-2.675171e+00	6.036588e+00	1.121374e+00
860000	-1.701234e+03	-1.660797e+01	6.876327e+00	2.466617e+00
861000	-1.701439e+03	-2.049761e+01	7.191239e+00	2.026001e+00
862000	-1.712608e+03	2.904926e+00	5.678821e+00	1.442206e+00
863000	-1.728425e+03	-3.158627e+00	6.025236e+00	1.786673e+00
864000	-1.741346e+03	1.215289e+00	5.829168e+00	6.082743e-01
865000	-1.716976e+03	-1.472574e+01	6.845560e+00	1.017962e+00
866000	-1.673090e+03	4.470004e+01	3.716599e+00	5.410327e-01
867000	-1.788271e+03	1.833648e+01	4.824619e+00	1.745205e+00
868000	-1.649087e+03	-1.933615e+01	7.080296e+00	2.368220e+00
869000	-1.710272e+03	-2.923656e+01	7.913907e+00	1.499900e+00
870000	-1.727045e+03	3.591859e+01	4.071311e+00	5.360403e-01
871000	-1.727074e+03	1.057054e+01	5.242482e+00	1.495279e+00
872000	-1.757612e+03	2.324316e+01	4.577845e+00	1.903541e+00
873000	-1.709154e+03	7.073959e-01	5.804560e+00	1.524745e+00
874000	-1.698657e+03	5.339767e+01	3.392082e+00	6.469061e-01
875000	-1.777169e+03	7.546008e+00	5.391745e+00	1.809790e+00
876000	-1.703424e+03	9.040223e+00	5.365251e+00	7.911203e-01
877000	-1.726817e+03	-1.565669e+01	6.873084e+00	1.560944e+00
878000	-1.702138e+03	2.868001e+01	4.376552e+00	8.036689e-01
879000	-1.702666e+03	6.460428e+01	3.011390e+00	9.064157e-01
880000	-1.682046e+03	3.621667e+01	4.047150e+00	8.117805e-01
881000	-1.723994e+03	-1.229492e+00	5.835668e+00	2.945416e+00
882000	-1.703751e+03	6.748426e-01	5.847882e+00	8.391348e-01
883000	-1.714493e+03	1.701618e+01	4.930521e+00	9.704878e-01
884000	-1.724876e+03	3.138637e-01	5.874634e+00	7.592828e-01
885000	-1.694143e+03	-1.656121e+01	6.969451e+00	1.119179e+00
886000	-1.673454e+03	-1.168018e+01	6.478721e+00	3.296491e+00
887000	-1.674459e+03	2.012404e+01	4.736185e+00	1.742473e+00
888000	-1.719947e+03	2.585758e+01	4.502659e+00	8.864078e-01
889000	-1.740979e+03	-1.585178e+01	6.906722e+00	1.283982e+00
890000	-1.699469e+03	2.787534e+01	4.424429e+00	5.590741e-01
891000	-1.750877e+03	2.767345e+01	4.424781e+00	7.532823e-01
892000	-1.776246e+03	5.327026e-01	5.791074e+00	1.924089e+00
893000	-1.658272e+03	3.894137e+01	3.906360e+00	1.500219e+00
894000	-1.683918e+03	3.200117e+01	4.221290e+00	9.656022e-01
895000	-1.752204e+03	2.842405e+01	4.390952e+00	7.428364e-01
896000	-1.696423e+03	-1.870610e+00	5.998038e+00	9.356952e-01
897000	-1.756529e+03	2.373575e+01	4.594895e+00	1.052358e+00
898000	-1.733501e+03	-3.291543e+00	6.063959e+00	1.300718e+00
899000	-1.795830e+03	1.105513e+01	5.270687e+00	4.927773e-01
900000	-1.698650e+03	2.344711e+01	4.615478e+00	9.098494e-01
901000	-1.757105e+03	1.427196e+01	5.043224e+00	1.533746e+00
902000	-1.717124e+03	6.342563e+01	3.066366e+00	3.427824e-01
903000	-1.703708e+03	-1.723357e+01	6.964732e+00	1.857030e+00
904000	-1.747002e+03	-3.264825e+01	8.081865e+00	2.878695e+00
905000	-1.772745e+03	-8.524312e-01	5.900195e+00	1.506222e+00
906000	-1.743047e+03	4.432219e+01	3.724317e+00	7.189614e-01
907000	-1.737988e+03	3.472453e+01	4.106548e+00	8.992765e-01
908000	-1.744480e+03	-3.368433e+00	6.100512e+00	7.969986e-01
909000	-1.838696e+03	6.343733e+00	5.473407e+00	1.560799e+00
910000	-1.774322e+03	3.177607e+01	4.221482e+00	1.186313e+00
911000	-1.788319e+03	-2.304173e+01	7.462171e+00	9.926632e-01
912000	-1.825125e+03	5.430715e-01	5.806400e+00	1.658463e+00
913000	-1.690248e+03	7.724339e+00	5.380766e+00	1.828235e+00
914000	-1.733391e+03	3.660149e+01	3.997804e+00	1.609601e+00
915000	-1.729912e+03	3.855542e+01	3.953593e+00	7.276363e-01
916000	-1.723385e+03	1.708498e+01	4.880421e+00	1.887150e+00
917000	-1.711301e+03	8.239167e+01	2.519058e+00	3.058713e-01
918000	-1.742354e+03	3.888984e+01	3.948549e+00	5.162775e-01
919000	-1.702385e+03	1.049709e+01	5.290337e+00	6.916121e-01
920000	-1.709538e+03	1.411495e+01	5.091466e+00	7.719989e-01
921000	-1.727495e+03	6.858274e+01	2.898740e+00	5.992897e-01
922000	-1.756891e+03	2.500197e+01	4.561779e+00	4.838457e-01
923000	-1.796417e+03	1.180289e+01	5.211271e+00	8.393064e-01
924000	-1.754012e+03	-1.982644e+01	7.018058e+00	3.712329e+00
925000	-1.766630e+03	-1.800294e+00	5.992730e+00	9.509071e-01
926000	-1.730272e+03	5.093748e+00	5.572451e+00	1.079256e+00
927000	-1.690966e+03	1.305683e+01	5.066518e+00	2.304150e+00
928000	-1.753135e+03	2.346473e+01	4.605524e+00	1.100497e+00
929000	-1.713213e+03	-2.071484e+01	7.298919e+00	8.056315e-01
930000	-1.691916e+03	-1.488909e+00	5.822362e+00	3.425300e+00
931000	-1.753690e+03	2.765893e+01	4.398899e+00	1.333568e+00
932000	-1.768296e+03	-2.848244e+01	7.926697e+00	5.894691e-01
933000	-1.846432e+03	-2.755047e+01	7.714961e+00	2.277880e+00
934000	-1.783124e+03	7.273162e+00	5.445145e+00	1.131183e+00
935000	-1.747297e+03	3.428021e+01	4.123555e+00	9.451235e-01
936000	-1.705826e+03	3.124681e+01	4.273697e+00	5.302053e-01
937000	-1.775250e+03	2.327425e+01	4.597327e+00	1.462818e+00
938000	-1.743074e+03	1.655596e+01	4.958122e+00	8.920327e-01
939000	-1.703217e+03	4.846594e+01	3.560690e+00	9.047798e-01
940000	-1.876194e+03	-3.002358e+00	6.065032e+00	9.944343e-01
941000	-1.843598e+03	-2.201011e+01	7.284108e+00	2.297383e+00
942000	-1.723450e+03	-2.824301e+01	7.809685e+00	1.789443e+00
943000	-1.774936e+03	3.989013e+01	3.915722e+00	3.207215e-01
944000	-1.687326e+03	4.943784e+00	5.532711e+00	1.920273e+00
945000	-1.763940e+03	-4.292371e+01	9.092629e+00	1.740297e+00
946000	-1.720752e+03	2.105143e+01	4.721528e+00	1.114106e+00
947000	-1.708805e+03	-1.430559e+01	6.724538e+00	2.322268e+00
948000	-1.753352e+03	5.742173e+01	3.252204e+00	6.795002e-01
949000	-1.703146e+03	2.573780e+00	5.705283e+00	1.324399e+00
950000	-1.713762e+03	2.096145e+01	4.738730e+00	8.532329e-01
951000	-1.824551e+03	1.374227e+01	5.085748e+00	1.253112e+00
952000	-1.688071e+03	2.232318e+01	4.678015e+00	7.355439e-01
953000	-1.807571e+03	-6.433866e+01	1.138020e+01	1.383061e+00
954000	-1.823405e+03	7.396162e+00	5.330969e+00	3.053972e+00
955000	-1.732738e+03	-3.081369e+00	6.058207e+00	1.182225e+00
956000	-1.829168e+03	2.700885e+01	4.461766e+00	6.150785e-01
957000	-1.709695e+03	3.934171e+01	3.911812e+00	9.654543e-01
958000	-1.771984e+03	6.201208e+01	3.113555e+00	2.855065e-01
959000	-1.773575e+03	8.741977e+01	2.392541e+00	2.372235e-01
960000	-1.790314e+03	-4.026915e+00	6.077540e+00	1.819966e+00
961000	-1.762894e+03	-1.922271e+01	7.118062e+00	1.740291e+00
962000	-1.733827e+03	2.354627e+01	4.580925e+00	1.535557e+00
963000	-1.802650e+03	4.127713e+01	3.846106e+00	6.627922e-01
964000	-1.736732e+03	8.567127e+00	5.279379e+00	2.821731e+00
965000	-1.776266e+03	4.386970e+01	3.742946e+00	6.906087e-01
966000	-1.826063e+03	-1.015032e+01	6.489237e+00	1.609885e+00
967000	-1.788995e+03	1.217626e+01	5.126627e+00	2.046480e+00
968000	-1.827010e+03	-3.524604e+01	8.406901e+00	1.658672e+00
969000	-1.751165e+03	-1.301647e+01	6.648103e+00	2.138238e+00
970000	-1.756525e+03	6.068331e+01	3.154969e+00	3.416578e-01
971000	-1.802447e+03	-4.653520e+01	9.369566e+00	2.443838e+00
972000	-1.809665e+03	3.741814e+01	4.003427e+00	6.574526e-01
973000	-1.761178e+03	3.244048e+01	4.205747e+00	8.819672e-01
974000	-1.768397e+03	3.125943e+01	4.252755e+00	9.912508e-01
975000	-1.792369e+03	1.585453e+00	5.596343e+00	4.174439e+00
976000	-1.791913e+03	-3.120407e+01	8.069519e+00	1.582506e+00
977000	-1.755279e+03	4.619309e+00	5.604584e+00	9.984916e-01
978000	-1.825732e+03	-3.007992e+00	5.963689e+00	2.627851e+00
979000	-1.757846e+03	4.006256e+00	5.628437e+00	1.201450e+00
980000	-1.801611e+03	1.255997e+01	5.134657e+00	1.511718e+00
981000	-1.763249e+03	-2.079920e+01	7.239799e+00	1.676662e+00
982000	-1.887576e+03	-5.573042e+01	1.048688e+01	7.121448e-01
983000	-1.858753e+03	6.124451e+01	3.135177e+00	3.865424e-01
984000	-1.850819e+03	4.071889e+00	5.606480e+00	1.513254e+00
985000	-1.816466e+03	-1.646246e+01	6.942515e+00	1.394856e+00
986000	-1.819492e+03	-9.151708e+00	6.457320e+00	1.087804e+00
987000	-1.761719e+03	7.683211e+00	5.447270e+00	6.834725e-01
988000	-1.747577e+03	2.637116e+01	4.462819e+00	1.230030e+00
989000	-1.760683e+03	5.174818e+01	3.449277e+00	6.854765e-01
990000	-1.717636e+03	3.184668e+00	5.677617e+00	1.182947e+00
991000	-1.769989e+03	-9.588392e+00	6.398297e+00	2.411900e+00
992000	-1.800468e+03	-3.638782e+01	8.522709e+00	1.475459e+00
993000	-1.694994e+03	2.070488e+01	4.694101e+00	2.022681e+00
994000	-1.780492e+03	-1.502332e+00	5.961189e+00	1.162702e+00
995000	-1.720684e+03	-2.230893e+01	7.372916e+00	1.423957e+00
996000	-1.847029e+03	-6.992374e+00	6.340357e+00	6.949812e-01
997000	-1.828837e+03	-5.009405e+01	9.875093e+00	9.074318e-01
998000	-1.772140e+03	2.559283e+01	4.510457e+00	9.842637e-01
999000	-1.820245e+03	4.078882e+01	3.852735e+00	9.851142e-01
1000000	-1.838591e+03	-1.523079e+01	6.887822e+00	9.279383e-01
1001000	-1.833934e+03	-5.190363e+01	9.936399e+00	2.116745e+00
1002000	-1.726269e+03	3.052895e+01	4.266053e+00	1.420711e+00
1003000	-1.741732e+03	1.546453e+01	5.013424e+00	9.130929e-01
1004000	-1.807024e+03	2.769055e+01	4.403535e+00	1.200365e+00
1005000	-1.777989e+03	4.558316e+01	3.652935e+00	1.322972e+00
1006000	-1.734456e+03	3.690609e+01	4.022872e+00	7.023947e-01
1007000	-1.743158e+03	-3.305657e+00	6.077772e+00	1.095013e+00
1008000	-1.732770e+03	3.907791e+01	3.942639e+00	4.726039e-01
1009000	-1.792959e+03	9.908806e+01	2.121007e+00	1.607130e-01
1010000	-1.777523e+03	5.509840e+01	3.341035e+00	4.069703e-01
1011000	-1.732793e+03	-2.697521e+01	7.655258e+00	2.454379e+00
1012000	-1.894544e+03	2.076982e+01	4.729090e+00	1.241317e+00
1013000	-1.817934e+03	-2.677892e+01	7.732896e+00	1.281621e+00
1014000	-1.743312e+03	3.679699e+00	5.581289e+00	2.340282e+00
1015000	-1.860093e+03	1.678391e+01	4.833335e+00	3.123637e+00
1016000	-1.768681e+03	1.114828e+01	5.246288e+00	8.474948e-01
1017000	-1.859466e+03	1.493097e+01	5.002403e+00	1.659033e+00
1018000	-1.754213e+03	-3.435236e+01	8.270473e+00	2.349308e+00
1019000	-1.812630e+03	1.994133e+01	4.755284e+00	1.536927e+00
1020000	-1.852368e+03	1.920509e+01	4.747060e+00	2.440156e+00
1021000	-1.750920e+03	1.911984e+00	5.670806e+00	2.571534e+00
1022000	-1.780328e+03	-2.717405e+00	6.008947e+00	1.606961e+00
1023000	-1.799170e+03	2.272149e+01	4.617719e+00	1.588663e+00
1024000	-1.795248e+03	-5.076796e+01	9.933104e+00	1.013250e+00
1025000	-1.749173e+03	8.578852e+00	5.333863e+00	1.818895e+00
1026000	-1.808255e+03	-6.161891e+01	1.109638e+01	1.116212e+00
1027000	-1.861252e+03	-1.320429e+00	5.908581e+00	1.837024e+00
1028000	-1.886341e+03	1.336834e+01	5.056607e+00	2.181628e+00
1029000	-1.854279e+03	-6.471467e+01	1.116572e+01	3.607067e+00
1030000	-1.798616e+03	2.151968e+01	4.704415e+00	9.961334e-01
1031000	-1.768438e+03	5.652771e+00	5.515728e+00	1.508105e+00
1032000	-1.766214e+03	-3.895468e+01	8.780908e+00	1.151329e+00
1033000	-1.818820e+03	2.701185e+01	4.463845e+00	5.671709e-01
1034000	-1.782015e+03	2.847337e+01	4.404753e+00	3.908697e-01
1035000	-1.799706e+03	4.823513e+01	3.572805e+00	8.082885e-01
1036000	-1.757605e+03	-2.563049e+01	7.650268e+00	1.172767e+00
1037000	-1.818829e+03	-1.038025e+01	6.555929e+00	8.515671e-01
1038000	-1.790097e+03	-4.514812e+00	6.158520e+00	1.029060e+00
1039000	-1.802199e+03	3.314347e+01	4.116700e+00	2.242289e+00
1040000	-1.816780e+03	8.032706e-01	5.845749e+00	7.459432e-01
1041000	-1.842633e+03	1.312361e+01	5.160434e+00	4.647732e-01
1042000	-1.815863e+03	-1.928069e+01	7.088956e+00	2.194540e+00
1043000	-1.874107e+03	-5.264663e+00	6.203131e+00	1.081558e+00
1044000	-1.906414e+03	-3.288745e+01	8.255303e+00	1.062168e+00
1045000	-1.793062e+03	6.526951e+01	3.007647e+00	3.609530e-01
1046000	-1.805631e+03	8.129192e+01	2.532495e+00	8.935623e-01
1047000	-1.810703e+03	-1.809788e+01	7.024550e+00	1.894363e+00
1048000	-1.792861e+03	-2.527194e+00	5.971908e+00	2.014020e+00
1049000	-1.758476e+03	-1.895129e+01	7.066517e+00	2.171743e+00
1050000	-1.816901e+03	6.180405e-01	5.848251e+00	8.898482e-01
1051000	-1.792335e+03	3.767714e+01	4.001536e+00	4.439804e-01
1052000	-1.838708e+03	1.219250e+02	1.672783e+00	1.592392e-01
1053000	-1.844218e+03	9.178740e+01	2.287455e+00	1.920282e-01
1054000	-1.869285e+03	-2.848815e+01	7.899842e+00	9.236586e-01
1055000	-1.866500e+03	3.388316e+01	4.145209e+00	8.372229e-01
1056000	-1.851074e+03	-3.015698e+01	7.929459e+00	2.230287e+00
1057000	-1.953526e+03	-3.360180e+00	6.063699e+00	1.373493e+00
1058000	-1.866100e+03	1.721285e+01	4.920412e+00	9.718537e-01
1059000	-1.782714e+03	1.129475e+01	5.219366e+00	1.197629e+00
1060000	-1.836317e+03	2.492866e+01	4.492900e+00	2.024603e+00
1061000	-1.812603e+03	-4.550189e+01	9.296603e+00	2.168318e+00
1062000	-1.936073e+03	-1.630643e+01	6.802452e+00	3.209412e+00
1063000	-1.961328e+03	-1.367688e+01	6.715959e+00	1.816965e+00
1064000	-1.944201e+03	1.672531e+01	4.926437e+00	1.341324e+00
1065000	-1.893208e+03	-3.022862e+01	7.964195e+00	1.878843e+00
1066000	-1.898585e+03	9.079598e-01	5.828572e+00	9.254766e-01
1067000	-1.869644e+03	-1.533522e+00	5.939644e+00	1.543644e+00
1068000	-1.798935e+03	-5.322778e-01	5.918558e+00	8.859047e-01
1069000	-1.844549e+03	9.998234e+01	2.101856e+00	1.390651e-01
1070000	-1.885590e+03	-3.261668e+00	6.123148e+00	3.324336e-01
1071000	-1.763779e+03	-3.761292e+01	8.542169e+00	2.479666e+00
1072000	-1.930868e+03	5.343021e+00	5.595617e+00	4.293976e-01
1073000	-1.885448e+03	-3.607234e+01	8.242545e+00	4.396804e+00
1074000	-1.910346e+03	7.076414e+01	2.836421e+00	5.105058e-01
1075000	-1.917482e+03	-1.772530e+00	5.953018e+00	1.565392e+00
1076000	-1.838102e+03	1.444186e+01	5.085074e+00	5.663247e-01
1077000	-1.910066e+03	-6.501747e+01	1.146236e+01	1.363040e+00
1078000	-1.826228e+03	-4.247784e+01	9.123604e+00	9.648516e-01
1079000	-1.914844e+03	-2.861947e+01	7.932517e+00	6.554688e-01
1080000	-1.895063e+03	6.015093e+01	3.176921e+00	2.061756e-01
1081000	-1.859647e+03	-4.083663e+01	8.886312e+00	1.877235e+00
1082000	-1.805977e+03	2.364094e+01	4.590114e+00	1.247580e+00
1083000	-1.914090e+03	-3.854728e+01	8.728634e+00	1.322371e+00
1084000	-1.901158e+03	3.434418e+01	4.099040e+00	1.456060e+00
1085000	-1.866909e+03	-1.154718e+01	6.587264e+00	1.557604e+00
1086000	-1.926208e+03	-3.462310e+01	8.416045e+00	9.304510e-01
1087000	-1.799399e+03	5.813104e+01	3.215944e+00	1.050145e+00
1088000	-1.846038e+03	1.371661e+00	5.795293e+00	1.014790e+00
1089000	-1.858395e+03	-2.866003e+01	7.837112e+00	1.867159e+00
1090000	-1.877273e+03	-1.139572e+01	6.652002e+00	4.608061e-01
1091000	-1.844138e+03	1.215021e+01	5.098307e+00	2.607143e+00
1092000	-1.834806e+03	-2.868369e+01	7.937088e+00	6.639232e-01
1093000	-1.851482e+03	1.391648e+01	4.982378e+00	3.060592e+00
1094000	-1.885249e+03	-7.072297e+00	6.198931e+00	2.954627e+00
1095000	-1.882805e+03	1.554338e+01	5.006106e+00	9.752158e-01
1096000	-1.874172e+03	2.471805e+01	4.566692e+00	6.639318e-01
1097000	-1.880052e+03	2.002190e+01	4.778986e+00	9.766813e-01
1098000	-1.921286e+03	-7.833549e+01	1.306339e+01	1.969437e+00
1099000	-1.840264e+03	-2.237777e+01	7.404213e+00	1.083029e+00
1100000	-1.929479e+03	-7.878868e+01	1.326886e+01	9.038732e-01
1101000	-1.894963e+03	-2.706637e+01	7.604433e+00	3.190126e+00
1102000	-1.895355e+03	1.400569e+01	5.106308e+00	6.003310e-01
1103000	-1.835437e+03	3.108348e+01	4.257080e+00	1.069215e+00
1104000	-1.782775e+03	9.089058e+00	5.298275e+00	1.954917e+00
1105000	-1.899982e+03	6.783601e-01	5.809261e+00	1.475595e+00
1106000	-1.866863e+03	-1.353937e+01	6.759572e+00	1.053694e+00
1107000	-1.902571e+03	-2.599302e+01	7.572676e+00	2.521686e+00
1108000	-1.823994e+03	6.794243e+00	5.305333e+00	4.121229e+00
1109000	-1.870904e+03	2.700283e+01	4.465631e+00	5.375986e-01
1110000	-1.853245e+03	3.799519e+01	3.983708e+00	5.564042e-01
1111000	-1.987621e+03	-3.605173e+01	8.565491e+00	6.544045e-01
1112000	-1.993824e+03	-1.018715e+01	6.533045e+00	9.964324e-01
1113000	-1.929772e+03	-3.835365e+01	8.744046e+00	9.578402e-01
1114000	-1.960207e+03	-8.129458e-01	5.888740e+00	1.654437e+00
1115000	-2.043749e+03	-5.486603e+01	1.022105e+01	2.339179e+00
1116000	-1.854085e+03	-6.120802e+00	6.228988e+00	1.535774e+00
1117000	-1.960194e+03	-2.664829e+01	7.690997e+00	1.676751e+00
1118000	-1.940532e+03	-1.426828e+00	5.932541e+00	1.552527e+00
1119000	-1.840085e+03	-8.375470e-01	5.930692e+00	9.933582e-01
1120000	-1.935029e+03	-2.880775e+01	7.955304e+00	5.660968e-01
1121000	-1.971447e+03	5.009738e+01	3.505442e+00	7.800712e-01
1122000	-1.935374e+03	-3.928801e+01	8.783083e+00	1.460657e+00
1123000	-1.906132e+03	-3.568360e+01	8.516613e+00	8.405465e-01
1124000	-1.930915e+03	-1.393027e+00	6.011231e+00	2.458673e-01
1125000	-1.912336e+03	-1.002746e+01	6.480694e+00	1.614352e+00
1126000	-1.863238e+03	-6.160598e+01	1.105170e+01	1.495087e+00
1127000	-1.909484e+03	-1.590605e+01	6.906590e+00	1.340085e+00
1128000	-1.851754e+03	-1.132020e+00	5.866391e+00	2.340778e+00
1129000	-1.912880e+03	1.673394e+01	4.948966e+00	8.924171e-01
1130000	-1.978687e+03	1.694324e+01	4.956229e+00	5.416001e-01
1131000	-1.965747e+03	2.023090e+01	4.780011e+00	7.469827e-01
1132000	-1.962712e+03	-3.097827e+01	8.088586e+00	1.128238e+00
1133000	-1.949064e+03	-3.479274e+01	8.342183e+00	1.953730e+00
1134000	-1.948382e+03	-2.913048e+01	7.988519e+00	4.855174e-01
1135000	-1.995034e+03	4.233018e+00	5.651619e+00	5.777834e-01
1136000	-2.048084e+03	1.369323e+02	1.433341e+00	6.010104e-03
1137000	-1.999571e+03	2.034144e+00	5.786957e+00	4.913306e-01
1138000	-2.031018e+03	-4.591841e+01	9.363387e+00	1.890991e+00
1139000	-2.048177e+03	-3.629275e+01	8.413154e+00	2.633376e+00
1140000	-2.086066e+03	1.939479e+00	5.735656e+00	1.445956e+00
1141000	-2.039737e+03	7.732324e+01	2.652690e+00	3.987600e-01
1142000	-1.961941e+03	-1.011164e+01	6.516383e+00	1.167745e+00
1143000	-1.960585e+03	-4.412709e+01	9.217679e+00	1.619892e+00
1144000	-2.113854e+03	-5.970438e+00	6.255738e+00	9.713527e-01
1145000	-2.075405e+03	-4.491133e+01	9.358632e+00	9.331518e-01
1146000	-2.042529e+03	4.014570e+01	3.877666e+00	1.006515e+00
1147000	-2.174577e+03	-3.145413e+01	8.132362e+00	1.081565e+00
1148000	-1.985113e+03	-2.961244e+01	7.872844e+00	2.379302e+00
1149000	-2.027600e+03	-1.819934e+01	6.966053e+00	2.804456e+00
1150000	-1.928106e+03	4.768304e+01	3.575527e+00	1.287003e+00
1151000	-1.973199e+03	8.448686e-01	5.788975e+00	1.646932e+00
1152000	-2.024373e+03	-6.895757e+01	1.200256e+01	8.281913e-01
1153000	-1.916216e+03	4.060420e+01	3.856495e+00	1.075711e+00
1154000	-1.895221e+03	-2.049570e+01	7.274081e+00	9.162159e-01
1155000	-1.898584e+03	-2.699251e+01	7.568281e+00	3.577355e+00
1156000	-2.002401e+03	-6.309101e+00	6.236526e+00	1.607218e+00
1157000	-1.972912e+03	5.273632e+01	3.424511e+00	3.916051e-01
1158000	-1.913298e+03	-1.822823e+01	7.068632e+00	1.419740e+00
1159000	-1.863228e+03	-1.073704e+01	6.489036e+00	2.199606e+00
1160000	-2.065173e+03	-5.789523e+01	1.059774e+01	1.856377e+00
1161000	-1.867002e+03	-2.361361e+01	7.388703e+00	2.521733e+00
1162000	-1.923139e+03	-5.460364e+01	1.018012e+01	2.466063e+00
1163000	-2.033637e+03	-3.410929e+01	8.249819e+00	2.348353e+00
1164000	-2.103613e+03	-1.034498e+02	1.704259e+01	1.159264e+00
1165000	-2.050914e+03	-2.475234e+01	7.577819e+00	1.215326e+00
1166000	-2.077162e+03	-2.003446e+01	7.203711e+00	1.395250e+00
1167000	-2.015648e+03	-1.380450e+01	6.747784e+00	1.487568e+00
1168000	-1.909174e+03	-2.928916e+01	7.940489e+00	1.227930e+00
1169000	-1.999167e+03	-3.882064e+00	6.133002e+00	7.974619e-01
1170000	-2.009404e+03	-2.592430e+01	7.683807e+00	1.043271e+00
1171000	-1.948120e+03	4.534236e+01	3.680210e+00	8.469232e-01
1172000	-1.964579e+03	-1.069291e+01	6.530569e+00	1.538827e+00
1173000	-1.901155e+03	-1.126859e+01	6.489851e+00	2.719000e+00
1174000	-2.051256e+03	-3.265284e+01	8.198035e+00	1.501565e+00
1175000	-2.027601e+03	-1.426109e+01	6.754692e+00	1.845247e+00
1176000	-1.951427e+03	3.624981e-01	5.875913e+00	6.896081e-01
1177000	-2.013923e+03	-5.533564e+01	1.035582e+01	1.537800e+00
1178000	-2.072461e+03	-2.686975e+01	7.755794e+00	1.086312e+00
1179000	-2.027487e+03	1.215959e+02	1.675675e+00	3.222436e-01
1180000	-2.072991e+03	9.473633e+01	2.218368e+00	1.941564e-01
1181000	-1.963979e+03	3.570896e+01	4.078223e+00	5.821226e-01
1182000	-2.002011e+03	7.122168e+01	2.830086e+00	2.682324e-01
1183000	-1.984210e+03	2.814463e+01	4.367317e+00	1.542741e+00
1184000	-1.875936e+03	3.491069e+00	5.670742e+00	9.935457e-01
1185000	-2.063780e+03	-8.124973e+01	1.353692e+01	1.418086e+00
1186000	-2.044136e+03	-3.201371e+01	8.088544e+00	2.164184e+00
1187000	-1.994526e+03	2.677574e+01	4.470108e+00	6.680377e-01
1188000	-1.938450e+03	-3.819039e+01	8.693476e+00	1.356456e+00
1189000	-2.057969e+03	-3.443646e+01	8.167864e+00	3.642173e+00
1190000	-2.000870e+03	-2.151785e+01	7.278096e+00	1.884988e+00
1191000	-2.049106e+03	-8.970597e+00	6.377378e+00	2.110593e+00
1192000	-1.983962e+03	-5.338392e+00	6.220520e+00	8.848077e-01
1193000	-1.908874e+03	2.821535e+01	4.415982e+00	4.033443e-01
1194000	-2.036057e+03	-7.307527e+01	1.255279e+01	5.878891e-01
1195000	-1.983783e+03	-2.169590e+01	7.056708e+00	5.050684e+00
1196000	-1.944428e+03	-2.748454e+01	7.785519e+00	1.330899e+00
1197000	-1.976807e+03	-1.930013e+01	6.904108e+00	4.768929e+00
1198000	-2.041762e+03	-2.199125e+01	7.409215e+00	6.311773e-01
1199000	-1.960096e+03	-1.165203e+01	6.558871e+00	2.079972e+00
1200000	-1.940742e+03	-1.439296e+01	6.776911e+00	1.659616e+00
1201000	-2.012598e+03	1.314193e+02	1.516444e+00	1.001055e-01
1202000	-2.039625e+03	1.091839e+02	1.911706e+00	5.972715e-02
1203000	-2.096562e+03	-4.161790e+01	9.060088e+00	7.819277e-01
1204000	-2.189792e+03	1.127701e+02	1.842491e+00	2.068727e-02
1205000	-1.975061e+03	6.400984e+01	3.048414e+00	3.240472e-01
1206000	-2.135680e+03	-1.441412e+00	5.973509e+00	9.023474e-01
1207000	-2.104757e+03	-8.246033e+01	1.376946e+01	9.703179e-01
1208000	-2.000315e+03	-1.975082e+01	7.205405e+00	1.088864e+00
1209000	-1.899424e+03	1.413686e+01	5.045739e+00	1.620743e+00
1210000	-2.186737e+03	4.274489e+01	3.781574e+00	8.258847e-01
1211000	-2.078802e+03	-6.094998e+01	1.104105e+01	9.327517e-01
1212000	-2.014174e+03	1.018508e+01	5.317030e+00	5.177904e-01
1213000	-2.093064e+03	-5.525709e+01	1.034270e+01	1.582262e+00
1214000	-1.943359e+03	2.496461e+01	4.513015e+00	1.557802e+00
1215000	-2.216372e+03	-3.678359e+01	8.656284e+00	3.649548e-01
1216000	-2.177077e+03	-2.672360e+01	7.592915e+00	2.994012e+00
1217000	-2.176835e+03	3.882314e-01	5.848802e+00	1.110556e+00
1218000	-2.252897e+03	-7.729026e+01	1.304348e+01	1.072608e+00
1219000	-2.197757e+03	-3.556618e+01	8.454808e+00	1.428521e+00
1220000	-2.180917e+03	-4.724425e+01	9.472623e+00	2.092422e+00
1221000	-2.118557e+03	-5.538597e+01	1.030688e+01	2.047793e+00
1222000	-2.062141e+03	1.864978e+01	4.818052e+00	1.563333e+00
1223000	-2.081058e+03	-6.475340e+01	1.136977e+01	1.886836e+00
1224000	-2.195969e+03	-2.537215e+01	7.663121e+00	7.519846e-01
1225000	-2.233601e+03	-3.648678e+00	6.079399e+00	1.412183e+00
1226000	-2.292324e+03	-7.972716e+01	1.323639e+01	2.080782e+00
1227000	-2.245606e+03	-3.186295e+01	8.122564e+00	1.607088e+00
1228000	-2.240288e+03	-2.914712e+01	7.966751e+00	7.662772e-01
1229000	-2.306390e+03	-3.573780e+01	8.528925e+00	7.548318e-01
1230000	-2.306066e+03	-7.768661e+01	1.277126e+01	3.520950e+00
1231000	-2.224234e+03	-2.485371e+01	7.610458e+00	9.008336e-01
1232000	-2.006627e+03	-3.649900e+00	6.097396e+00	1.127834e+00
1233000	-1.904411e+03	1.684499e+01	4.960863e+00	5.496792e-01
1234000	-2.190197e+03	-9.349569e+01	1.551292e+01	3.861585e-01
1235000	-2.232232e+03	-2.770242e+01	7.865613e+00	5.582150e-01
1236000	-2.273698e+03	-1.520273e+01	6.799333e+00	2.150041e+00
1237000	-2.182815e+03	-2.472612e+01	7.595183e+00	9.676333e-01
1238000	-2.080703e+03	-7.968313e+00	6.281277e+00	2.575545e+00
1239000	-2.052650e+03	-2.568908e+01	7.509448e+00	3.028988e+00
1240000	-2.077843e+03	-4.628514e+01	9.357381e+00	2.319927e+00
1241000	-2.146785e+03	-1.902749e+01	7.187522e+00	6.058762e-01
1242000	-2.118547e+03	-3.170999e+00	6.105792e+00	5.159992e-01
1243000	-2.210203e+03	-3.221404e+01	8.204849e+00	9.823258e-01
1244000	-2.127426e+03	-5.641105e+01	1.043859e+01	1.840693e+00
1245000	-2.162969e+03	-3.635505e+01	8.504504e+00	1.649791e+00
1246000	-2.082499e+03	1.166990e+01	5.235905e+00	5.170923e-01
1247000	-2.142467e+03	-5.107846e+00	6.225894e+00	5.708181e-01
1248000	-2.087381e+03	-5.503253e+01	1.020441e+01	2.663768e+00
1249000	-2.405141e+03	3.143133e+00	5.665715e+00	1.427115e+00
1250000	-2.338724e+03	-5.149687e+01	9.972569e+00	1.357549e+00
1251000	-2.402005e+03	-5.370576e+01	1.019935e+01	1.385099e+00
1252000	-2.429227e+03	-9.895543e+01	1.628343e+01	1.115313e+00
1253000	-2.506788e+03	-5.511654e+01	1.031375e+01	1.713687e+00
1254000	-2.381161e+03	-2.058573e+01	7.219891e+00	1.729513e+00
1255000	-2.474462e+03	-6.106883e+01	1.087758e+01	2.499936e+00
1256000	-2.334115e+03	-7.263494e+01	1.242825e+01	1.117183e+00
1257000	-2.340335e+03	-1.507771e+01	6.872032e+00	9.967564e-01
1258000	-2.213391e+03	9.602561e-01	5.819208e+00	1.028465e+00
1259000	-2.392678e+03	-6.587419e+01	1.143520e+01	2.450211e+00
1260000	-2.291578e+03	-6.353504e+01	1.127408e+01	1.489458e+00
1261000	-2.404482e+03	-6.608843e+01	1.151517e+01	1.987458e+00
1262000	-2.158677e+03	-6.567899e+00	6.244046e+00	1.749568e+00
1263000	-2.352561e+03	-1.526645e+01	6.816659e+00	1.967708e+00
1264000	-2.492376e+03	-4.217571e+01	9.080186e+00	1.125001e+00
1265000	-2.514043e+03	-9.075599e+01	1.494989e+01	1.251825e+00
1266000	-2.694586e+03	-8.664057e+01	1.442341e+01	6.308146e-01
1267000	-2.566964e+03	-7.581731e+00	6.364051e+00	9.238816e-01
1268000	-2.611146e+03	-6.679054e+01	1.170266e+01	1.120314e+00
1269000	-2.507383e+03	-1.228292e+02	2.076247e+01	1.213181e+00
1270000	-2.409642e+03	-5.842661e+01	1.068342e+01	1.606160e+00
1271000	-2.383914e+03	-6.690921e+01	1.169941e+01	1.266014e+00
1272000	-2.332087e+03	-1.152662e+02	1.919630e+01	1.336026e+00
1273000	-2.492168e+03	-1.247337e+00	5.946131e+00	1.152013e+00
1274000	-2.368943e+03	-1.067838e+02	1.763411e+01	1.158613e+00
1275000	-2.332557e+03	-3.717315e+01	8.585778e+00	1.546691e+00
1276000	-2.282838e+03	-5.030118e+01	9.825113e+00	1.606673e+00
1277000	-2.193560e+03	-3.179585e+01	8.121292e+00	1.555153e+00
1278000	-2.075450e+03	5.393384e+01	3.383171e+00	3.641489e-01
1279000	-2.172425e+03	-3.303106e+01	8.148765e+00	2.463418e+00
1280000	-2.197913e+03	-2.579997e+01	7.348282e+00	5.238758e+00
1281000	-2.427066e+03	7.154123e+01	2.824304e+00	1.455957e-01
1282000	-2.133544e+03	-1.248660e+00	5.921646e+00	1.551916e+00
1283000	-2.281073e+03	-1.444011e+02	2.590450e+01	1.029045e+00
1284000	-2.302526e+03	-4.387077e+01	9.286320e+00	6.444739e-01
1285000	-2.402598e+03	-1.217528e+01	6.656581e+00	1.173854e+00
1286000	-2.399718e+03	-1.377091e+01	6.824936e+00	3.548625e-01
1287000	-2.487696e+03	-4.246429e+01	8.999735e+00	2.275984e+00
1288000	-2.547982e+03	-5.237316e+01	1.015023e+01	5.208651e-01
1289000	-2.582984e+03	-7.241518e+01	1.235424e+01	1.478185e+00
1290000	-2.727794e+03	-8.274286e+01	1.388092e+01	4.676937e-01
1291000	-2.803699e+03	-1.251473e+02	2.098090e+01	2.504813e+00
1292000	-2.789218e+03	-4.014187e+01	8.948682e+00	5.048078e-01
1293000	-2.852091e+03	-6.431440e+01	1.136828e+01	1.460614e+00
1294000	-2.826686e+03	-1.196275e+02	2.017842e+01	8.091378e-01
1295000	-2.756153e+03	2.148122e+01	4.742173e+00	2.634077e-01
1296000	-2.778152e+03	-7.921805e+01	1.333302e+01	8.637448e-01
1297000	-2.537657e+03	-8.191833e+01	1.357782e+01	1.792956e+00
1298000	-2.706155e+03	-1.013521e+02	1.673881e+01	8.185771e-01
1299000	-2.783627e+03	-1.005153e+02	1.658845e+01	8.629938e-01
1300000	-2.591894e+03	-8.618360e+00	6.470521e+00	3.570782e-01
1301000	-2.698470e+03	-1.126163e+02	1.860064e+01	1.771875e+00
1302000	-2.818443e+03	-1.045722e+02	1.728462e+01	9.036864e-01
1303000	-2.838387e+03	-1.197186e+02	2.012848e+01	1.143095e+00
1304000	-2.625851e+03	-8.639156e+01	1.411723e+01	2.472207e+00
1305000	-2.279016e+03	-1.068272e+02	1.746930e+01	2.119910e+00
1306000	-2.572704e+03	-4.660132e+01	9.520488e+00	9.608426e-01
1307000	-2.821482e+03	-9.001784e+01	1.482251e+01	1.347900e+00
1308000	-2.736406e+03	-8.078634e+01	1.356010e+01	7.881295e-01
1309000	-2.671960e+03	-1.213902e+02	2.024510e+01	2.248426e+00
1310000	-2.596562e+03	-2.753365e+01	7.724647e+00	2.139635e+00
1311000	-2.421286e+03	-1.271952e+02	2.174176e+01	1.056923e+00
1312000	-2.407095e+03	-2.594736e+01	7.547422e+00	2.799235e+00
1313000	-2.420478e+03	-5.775378e+01	1.057934e+01	1.883531e+00
1314000	-2.421634e+03	-5.338778e+01	1.001954e+01	2.792612e+00
1315000	-2.586121e+03	1.504081e+01	5.060586e+00	4.332272e-01
1316000	-2.578147e+03	-6.384986e+01	1.129174e+01	1.652218e+00
1317000	-2.647694e+03	-7.512894e+01	1.266415e+01	1.782507e+00
1318000	-2.556840e+03	-9.541715e+01	1.525671e+01	3.932028e+00
1319000	-2.416089e+03	-9.635314e+01	1.564165e+01	2.437400e+00
1320000	-2.560713e+03	-4.253760e+01	9.116864e+00	1.096233e+00
1321000	-2.720859e+03	3.605019e+01	4.043858e+00	1.056706e+00
1322000	-2.609386e+03	-5.506547e+01	1.040838e+01	7.763849e-01
1323000	-2.523714e+03	-1.753025e+01	7.065761e+00	7.610500e-01
1324000	-2.381401e+03	-4.519489e+01	9.300186e+00	1.823966e+00
1325000	-2.500411e+03	-9.491787e+00	6.525029e+00	4.197358e-01
1326000	-2.643015e+03	-1.827836e+00	6.042067e+00	1.864074e-01
1327000	-2.859062e+03	-1.012421e+02	1.676484e+01	5.568030e-01
1328000	-2.595353e+03	-9.132647e+01	1.500212e+01	1.482301e+00
1329000	-3.033663e+03	-6.498235e+01	1.143484e+01	1.561411e+00
1330000	-2.916363e+03	-4.066580e+01	8.958417e+00	9.233857e-01
1331000	-2.968262e+03	-6.642962e+01	1.145747e+01	2.816623e+00
1332000	-2.964048e+03	-1.172093e+02	1.961410e+01	1.170450e+00
1333000	-3.050403e+03	-1.180013e+02	1.922288e+01	3.935757e+00
1334000	-2.997594e+03	-1.074068e+02	1.717081e+01	4.383867e+00
1335000	-3.003191e+03	-1.450766e+02	2.625155e+01	3.922130e-01
1336000	-3.364301e+03	-1.763442e+02	3.593976e+01	5.355548e-01
1337000	-3.116024e+03	-9.725445e+01	1.597516e+01	1.279959e+00
1338000	-3.470339e+03	-8.695210e+01	1.434329e+01	1.485076e+00
1339000	-3.213666e+03	-1.371722e+02	2.405328e+01	1.103243e+00
1340000	-3.130433e+03	-1.173527e+02	1.955708e+01	1.598986e+00
1341000	-3.304855e+03	-1.640503e+02	3.146103e+01	1.466669e+00
1342000	-3.117232e+03	-9.774844e+01	1.608536e+01	1.102995e+00
1343000	-3.273635e+03	-1.386135e+02	2.454161e+01	5.662107e-01
1344000	-3.029063e+03	-1.758248e+02	3.573612e+01	5.820521e-01
1345000	-2.849156e+03	-7.831962e+01	1.306900e+01	1.911827e+00
1346000	-2.851250e+03	-1.226448e+02	2.059347e+01	1.830345e+00
1347000	-3.005938e+03	-3.805785e+01	8.718373e+00	9.468855e-01
1348000	-3.081701e+03	-1.212646e+02	2.050082e+01	8.923060e-01
1349000	-3.094434e+03	-1.723309e+02	3.414418e+01	1.621998e+00
1350000	-2.884567e+03	-1.158133e+02	1.920074e+01	1.860570e+00
1351000	-3.129782e+03	-9.509485e+01	1.565243e+01	1.111901e+00
1352000	-3.011887e+03	6.375875e+01	3.060089e+00	2.070359e-01
1353000	-3.131586e+03	-1.545401e+02	2.874682e+01	8.892142e-01
1354000	-2.935393e+03	-1.445907e+02	2.575321e+01	1.796078e+00
1355000	-2.988878e+03	-1.359913e+02	2.395845e+01	3.110304e-01
1356000	-2.744940e+03	-9.662399e+01	1.591609e+01	1.011060e+00
1357000	-2.928701e+03	-5.414683e+01	1.027320e+01	1.126215e+00
1358000	-3.008898e+03	-9.732777e+01	1.592532e+01	1.658222e+00
1359000	-2.818292e+03	-1.277317e+02	2.147936e+01	2.785306e+00
1360000	-2.910714e+03	-1.006196e+02	1.660592e+01	8.645338e-01
1361000	-2.937535e+03	-1.479843e+02	2.689950e+01	8.944479e-01
1362000	-3.127751e+03	-1.506688e+02	2.753703e+01	1.266443e+00
1363000	-2.993870e+03	-9.829903e+01	1.619188e+01	1.009279e+00
1364000	-3.023092e+03	-4.280014e+01	9.177564e+00	7.156550e-01
1365000	-3.002183e+03	-1.344251e+02	2.339394e+01	1.090360e+00
1366000	-3.018766e+03	-2.349310e+01	7.531083e+00	5.546615e-01
1367000	-3.123023e+03	-1.191219e+02	2.003037e+01	1.025293e+00
1368000	-2.986309e+03	-3.378934e+01	8.358575e+00	7.602407e-01
1369000	-3.213203e+03	-9.604942e+01	1.586156e+01	7.714337e-01
1370000	-3.234538e+03	-8.160898e+01	1.370251e+01	5.935409e-01
1371000	-3.179044e+03	-1.278477e+02	2.188960e+01	1.044016e+00
1372000	-3.067129e+03	-1.793313e+02	3.689763e+01	9.018393e-01
1373000	-2.977160e+03	-7.812071e+01	1.278278e+01	3.867372e+00
1374000	-3.026327e+03	-7.563654e+01	1.261946e+01	2.633938e+00
1375000	-3.048772e+03	-9.651269e+01	1.594806e+01	7.039352e-01
1376000	-2.930106e+03	-1.301950e+02	2.232347e+01	1.463750e+00
1377000	-3.137075e+03	3.871739e+00	5.678567e+00	4.797048e-01
1378000	-3.225236e+03	-6.445440e+01	1.154305e+01	1.184443e-01
1379000	-3.286832e+03	-1.384471e+02	2.458009e+01	2.455714e-01
1380000	-3.176532e+03	-1.125012e+02	1.867234e+01	1.280191e+00
1381000	-3.220607e+03	-8.149214e+01	1.363241e+01	9.760870e-01
1382000	-3.054443e+03	-7.480384e+01	1.274268e+01	8.561070e-01
1383000	-3.131884e+03	-8.968571e+01	1.470540e+01	1.788962e+00
1384000	-3.102825e+03	-9.635433e+01	1.592042e+01	7.148769e-01
1385000	-3.094314e+03	-1.817994e+02	3.799137e+01	4.562399e-01
1386000	-3.125559e+03	-1.634057e+02	3.131717e+01	1.276418e+00
1387000	-3.194803e+03	-9.112371e+01	1.510518e+01	6.119875e-01
1388000	-3.192213e+03	-8.269516e+01	1.384747e+01	6.549703e-01
1389000	-3.270174e+03	-2.006882e+02	4.557963e+01	1.104375e+00
1390000	-3.306911e+03	-8.459832e+01	1.414280e+01	5.026662e-01
1391000	-3.238476e+03	-5.966166e+01	1.096382e+01	3.260221e-01
1392000	-3.351316e+03	-1.119562e+02	1.867003e+01	7.472866e-01
1393000	-3.161296e+03	-1.641715e+02	3.165436e+01	9.803792e-01
1394000	-3.139778e+03	-1.044266e+02	1.723828e+01	1.020409e+00
1395000	-3.221099e+03	-1.395883e+02	2.430305e+01	2.502607e+00
1396000	-3.107771e+03	-1.126814e+02	1.863752e+01	1.643058e+00
1397000	-3.076737e+03	-9.251963e+01	1.532640e+01	5.900430e-01
1398000	-2.959939e+03	-7.255863e+01	1.231057e+01	1.965958e+00
1399000	-2.996020e+03	-1.169131e+02	1.942035e+01	1.846669e+00
1400000	-3.000115e+03	-1.046806e+01	6.597755e+00	3.246595e-01
1401000	-2.974827e+03	-1.409289e+02	2.508306e+01	7.324667e-01
1402000	-3.096223e+03	-8.140615e+01	1.369912e+01	4.148033e-01
1403000	-2.762997e+03	-9.330806e+01	1.538539e+01	1.003784e+00
1404000	-3.039537e+03	-2.229578e+01	7.453110e+00	3.642579e-01
1405000	-3.381824e+03	-1.293203e+02	2.235433e+01	4.533927e-01
1406000	-3.305582e+03	-1.507260e+02	2.730610e+01	2.155250e+00
1407000	-3.359721e+03	-1.218742e+02	2.072872e+01	4.178324e-01
1408000	-3.423491e+03	-7.820874e+01	1.318086e+01	9.715512e-01
1409000	-3.296078e+03	-1.607668e+02	3.045742e+01	1.395841e+00
1410000	-3.348343e+03	-1.484337e+02	2.692578e+01	1.247448e+00
1411000	-3.418123e+03	3.701938e+00	5.706634e+00	1.733832e-01
1412000	-3.236763e+03	-9.090521e+01	1.497056e+01	1.266328e+00
1413000	-3.181670e+03	-1.402309e+02	2.487609e+01	8.506176e-01
1414000	-3.278675e+03	-1.180789e+02	1.972584e+01	1.483454e+00
1415000	-3.224728e+03	-8.346087e+01	1.379276e+01	1.806200e+00
1416000	-3.224859e+03	-4.144504e+01	9.060368e+00	6.060728e-01
1417000	-2.994866e+03	-8.317973e+01	1.389684e+01	7.929364e-01
1418000	-2.915206e+03	-9.647612e+01	1.585952e+01	1.210629e+00
1419000	-3.429028e+03	-1.408621e+02	2.516235e+01	3.547734e-01
1420000	-3.481498e+03	-1.229527e+02	2.072651e+01	1.506718e+00
1421000	-3.240361e+03	-1.080240e+02	1.797717e+01	5.148542e-01
1422000	-3.226536e+03	-1.083543e+02	1.790334e+01	1.247631e+00
1423000	-3.398384e+03	-1.520503e+02	2.799065e+01	1.034082e+00
1424000	-3.445753e+03	-6.818525e+01	1.196397e+01	3.689064e-01
1425000	-3.374449e+03	-1.985929e+02	4.469099e+01	9.880710e-01
1426000	-3.469492e+03	-8.633882e+01	1.421900e+01	1.719714e+00
1427000	-3.093513e+03	-1.708063e+02	3.371331e+01	1.359644e+00
1428000	-3.072470e+03	-1.012079e+02	1.663328e+01	1.292069e+00
1429000	-3.372975e+03	-1.637749e+02	3.160356e+01	7.430095e-01
1430000	-3.281610e+03	-1.065023e+02	1.771081e+01	4.527604e-01
1431000	-3.166678e+03	-1.207409e+02	2.014810e+01	2.069900e+00
1432000	-3.297718e+03	-1.275007e+02	2.165348e+01	1.761759e+00
1433000	-3.163450e+03	-9.895528e+01	1.633540e+01	8.040263e-01
1434000	-3.249644e+03	-6.786947e+01	1.190764e+01	5.117888e-01
1435000	-3.205084e+03	-6.628223e+01	1.168968e+01	7.198243e-01
1436000	-3.156380e+03	-9.734691e+01	1.608233e+01	7.198243e-01
1437000	-3.277383e+03	-1.388283e+02	2.410689e+01	2.540246e+00
1438000	-3.323501e+03	-1.970995e+02	4.371379e+01	1.714833e+00
1439000	-3.288543e+03	-1.180061e+02	1.968703e+01	1.603644e+00
1440000	-3.256835e+03	-7.500722e+01	1.283695e+01	3.424367e-01
1441000	-3.201973e+03	-8.049009e+01	1.342923e+01	1.435923e+00
1442000	-3.082133e+03	-1.010731e+02	1.665733e+01	1.016170e+00
1443000	-3.017527e+03	-1.023764e+02	1.676031e+01	1.717517e+00
1444000	-3.102221e+03	-1.450930e+02	2.607396e+01	1.078089e+00
1445000	-3.174384e+03	-9.253654e+01	1.539066e+01	1.988170e-01
1446000	-3.367384e+03	-1.152690e+02	1.943076e+01	1.500091e-01
1447000	-3.136750e+03	-2.173472e+02	5.377081e+01	1.078363e+00
1448000	-3.279291e+03	-1.195884e+02	2.022990e+01	5.202772e-01
1449000	-3.394539e+03	-2.113876e+01	7.385264e+00	9.192142e-02
1450000	-3.236901e+03	-1.057176e+02	1.760231e+01	2.688797e-01
1451000	-3.378881e+03	-1.300180e+02	2.257139e+01	2.016550e-01
1452000	-3.280405e+03	-1.516506e+02	2.782597e+01	1.217293e+00
1453000	-3.463652e+03	-9.360674e+01	1.545417e+01	8.673278e-01
1454000	-3.429671e+03	-1.299278e+02	2.236686e+01	1.005819e+00
1455000	-3.391255e+03	-1.100201e+02	1.759944e+01	4.587332e+00
1456000	-3.409476e+03	-1.166402e+02	1.922554e+01	2.560997e+00
1457000	-3.189284e+03	-1.548953e+02	2.824403e+01	2.988620e+00
1458000	-3.187001e+03	-1.062814e+02	1.769645e+01	3.112319e-01
1459000	-3.238813e+03	-1.315810e+02	2.283326e+01	6.311451e-01
1460000	-3.511522e+03	-1.053148e+02	1.747978e+01	5.489049e-01
1461000	-3.432494e+03	-1.427807e+02	2.536678e+01	1.476178e+00
1462000	-3.397057e+03	-1.410317e+02	2.500837e+01	1.129068e+00
1463000	-3.440460e+03	-1.454714e+02	2.605347e+01	1.534030e+00
1464000	-3.169219e+03	-9.608587e+01	1.588362e+01	6.721981e-01
1465000	-3.250170e+03	-1.176158e+02	1.984677e+01	4.215680e-01
1466000	-3.317723e+03	-9.699235e+01	1.597908e+01	9.938998e-01
1467000	-3.330754e+03	-1.363241e+02	2.375588e+01	1.479268e+00
1468000	-3.393742e+03	-9.990575e+01	1.650836e+01	7.261076e-01
1469000	-3.384873e+03	-1.039225e+02	1.718272e+01	8.318363e-01
1470000	-3.402997e+03	-1.628887e+02	3.107180e+01	1.539067e+00
1471000	-3.363022e+03	-2.080720e+02	4.933407e+01	5.140140e-01
1472000	-3.496088e+03	-1.347446e+02	2.353809e+01	8.057023e-01
1473000	-3.313882e+03	-1.292579e+02	2.210709e+01	1.483364e+00
1474000	-3.326552e+03	-1.191349e+02	1.975981e+01	2.370956e+00
1475000	-3.393022e+03	-2.993670e+01	8.060790e+00	4.199082e-01
1476000	-3.362115e+03	-1.060570e+02	1.731187e+01	2.234516e+00
1477000	-3.428144e+03	-8.659409e+01	1.445607e+01	3.638975e-01
1478000	-3.267752e+03	-1.055675e+02	1.741396e+01	1.170433e+00
1479000	-3.266610e+03	-1.552331e+02	2.903421e+01	5.985360e-01
1480000	-3.259987e+03	-2.378741e+01	7.501337e+00	1.231871e+00
1481000	-3.365611e+03	-1.445645e+02	2.596544e+01	9.607291e-01
1482000	-3.403290e+03	-1.491987e+02	2.735158e+01	4.636491e-01
1483000	-3.354504e+03	-1.948602e+02	4.329353e+01	4.449204e-01
1484000	-3.403472e+03	-9.000885e+01	1.479970e+01	1.488998e+00
1485000	-3.386324e+03	-9.929840e+01	1.647194e+01	3.344174e-01
1486000	-3.558660e+03	-8.906261e+01	1.474801e+01	8.838358e-01
1487000	-3.348791e+03	-1.434218e+02	2.551841e+01	1.529968e+00
1488000	-3.492162e+03	-1.604333e+02	3.042583e+01	1.165112e+00
1489000	-3.373172e+03	-1.491818e+02	2.732613e+01	5.386377e-01
1490000	-3.455120e+03	-1.522446e+02	2.743240e+01	3.218203e+00
1491000	-3.416772e+03	-1.331425e+02	2.329415e+01	2.280689e-01
1492000	-3.430771e+03	-1.619591e+02	3.099355e+01	8.593354e-01
1493000	-3.435640e+03	-8.848980e+01	1.453258e+01	1.745222e+00
1494000	-3.404136e+03	-8.858147e+01	1.474962e+01	3.920629e-01
1495000	-3.512462e+03	-1.270186e+02	2.184737e+01	4.045118e-01
1496000	-3.460600e+03	-1.561860e+02	2.942361e+01	2.335077e-01
1497000	-3.558398e+03	-3.777249e+01	8.775766e+00	2.589082e-02
1498000	-3.515400e+03	-8.831368e+01	1.462508e+01	9.507386e-01
1499000	-3.448271e+03	-2.177040e+02	5.424681e+01	5.414477e-01
1500000	-3.439901e+03	-6.832525e+01	1.195661e+01	5.686623e-01
1501000	-3.214984e+03	-1.463599e+02	2.610948e+01	2.210686e+00
1502000	-3.375587e+03	-1.405540e+02	2.499000e+01	7.237504e-01
1503000	-3.552050e+03	-1.142293e+02	1.922549e+01	1.504139e-01
1504000	-3.411637e+03	-1.171566e+02	1.967683e+01	8.048970e-01
1505000	-3.334913e+03	-7.845044e+01	1.332108e+01	1.833810e-01
1506000	-3.485512e+03	-1.077546e+02	1.768324e+01	1.857445e+00
1507000	-3.390913e+03	-9.884346e+01	1.614798e+01	1.818769e+00
1508000	-3.359904e+03	-8.262050e+01	1.380806e+01	8.578471e-01
1509000	-3.357214e+03	-9.735917e+01	1.604446e+01	9.621922e-01
1510000	-3.289758e+03	-1.422686e+02	2.545709e+01	6.138466e-01
1511000	-3.411197e+03	-2.171827e+02	5.374383e+01	9.647929e-01
1512000	-3.460224e+03	-7.312793e+01	1.262402e+01	9.019332e-02
1513000	-3.452149e+03	-1.773185e+02	3.635584e+01	3.632230e-01
1514000	-3.398841e+03	-1.168576e+02	1.970768e+01	3.524215e-01
1515000	-3.369697e+03	-1.301601e+02	2.237973e+01	1.181581e+00
1516000	-3.397096e+03	-1.116523e+02	1.847061e+01	1.494264e+00
1517000	-3.489532e+03	-1.305037e+02	2.263144e+01	4.262645e-01
1518000	-3.527786e+03	-1.441089e+02	2.579210e+01	1.165478e+00
1519000	-3.392664e+03	-2.181823e+02	5.441890e+01	6.984771e-01
1520000	-3.486093e+03	-1.117998e+02	1.859872e+01	9.654250e-01
1521000	-3.518778e+03	-1.010324e+02	1.668391e+01	8.196751e-01
1522000	-3.452202e+03	-1.175005e+02	1.980728e+01	5.014632e-01
1523000	-3.456332e+03	-7.624224e+01	1.293980e+01	8.010882e-01
1524000	-3.467843e+03	-3.004438e+01	8.093837e+00	1.315150e-01
1525000	-3.469212e+03	-1.047136e+02	1.730269e+01	9.430115e-01
1526000	-3.621458e+03	-1.069995e+02	1.765646e+01	1.250490e+00
1527000	-3.387256e+03	-1.404862e+02	2.465985e+01	1.965687e+00
1528000	-3.401943e+03	-1.082184e+02	1.791872e+01	1.027741e+00
1529000	-3.507402e+03	-1.982546e+02	4.485897e+01	2.728639e-01
1530000	-3.450321e+03	-1.348001e+02	2.356960e+01	7.295981e-01
1531000	-3.502854e+03	-1.316016e+02	2.259225e+01	1.694524e+00
1532000	-3.409498e+03	-1.589486e+02	3.009990e+01	7.469493e-01
1533000	-3.451380e+03	-1.562895e+02	2.947031e+01	1.801015e-01
1534000	-3.475861e+03	-1.563898e+02	2.924287e+01	1.046897e+00
1535000	-3.462185e+03	-1.322312e+02	2.288352e+01	1.065246e+00
1536000	-3.599793e+03	-1.632026e+02	3.148448e+01	5.450166e-01
1537000	-3.699563e+03	-5.440564e+01	1.036634e+01	5.092944e-01
1538000	-3.354004e+03	-2.480482e+01	7.663467e+00	1.802874e-01
1539000	-3.580658e+03	-6.043595e+01	1.097015e+01	1.044219e+00
1540000	-3.498386e+03	-1.340311e+02	2.344492e+01	4.822850e-01
1541000	-3.456236e+03	-2.237086e+02	5.751831e+01	5.972676e-01
1542000	-3.491281e+03	-8.973549e+01	1.479308e+01	1.259276e+00
1543000	-3.507376e+03	-1.182473e+02	2.001377e+01	2.319868e-01
1544000	-3.510620e+03	-5.854976e+01	1.057112e+01	2.755005e+00
1545000	-3.488502e+03	-1.007492e+02	1.674245e+01	1.943940e-01
1546000	-3.433392e+03	-8.593571e+01	1.435227e+01	4.076900e-01
1547000	-3.383715e+03	-1.237614e+02	2.055738e+01	3.118942e+00
1548000	-3.486035e+03	-1.395430e+02	2.459299e+01	1.289790e+00
1549000	-3.420826e+03	-1.352374e+02	2.349703e+01	1.470158e+00
1550000	-3.495121e+03	-1.713472e+02	3.429526e+01	1.994193e-01
1551000	-3.412844e+03	-1.157963e+02	1.931082e+01	1.283755e+00
1552000	-3.415988e+03	-1.099436e+02	1.824952e+01	9.637235e-01
1553000	-3.471380e+03	-2.265341e+02	5.896792e+01	8.883206e-01
1554000	-3.447017e+03	-1.856300e+02	3.961660e+01	1.029059e-01
1555000	-3.576664e+03	-1.276586e+02	2.206120e+01	8.808646e-02
1556000	-3.310011e+03	-1.469454e+02	2.619831e+01	2.461234e+00
1557000	-3.447133e+03	-1.360375e+02	2.352298e+01	2.161697e+00
1558000	-3.515158e+03	-7.682172e+01	1.309899e+01	1.908391e-01
1559000	-3.439466e+03	-2.646408e+01	7.738379e+00	8.981961e-01
1560000	-3.392294e+03	-1.376614e+02	2.430422e+01	5.710244e-01
1561000	-3.514985e+03	-1.141818e+02	1.912869e+01	5.972078e-01
1562000	-3.430267e+03	-7.170692e+01	1.240569e+01	3.658709e-01
1563000	-3.405695e+03	-4.602597e+01	9.447684e+00	1.129716e+00
1564000	-3.525461e+03	-7.806578e+01	1.327154e+01	1.613459e-01
1565000	-3.595633e+03	-1.856481e+02	3.944477e+01	5.554504e-01
1566000	-3.582722e+03	-9.629273e+01	1.566455e+01	2.234239e+00
1567000	-3.384188e+03	-1.134007e+02	1.899917e+01	4.812650e-01
1568000	-3.422215e+03	-1.866245e+02	3.954803e+01	1.270572e+00
1569000	-3.527726e+03	-1.619120e+02	3.113119e+01	3.731016e-01
1570000	-3.399272e+03	-6.068513e+01	1.109128e+01	2.271260e-01
1571000	-3.546245e+03	-1.767415e+02	3.587184e+01	1.121278e+00
1572000	-3.322884e+03	-1.398316e+02	2.472856e+01	1.037129e+00
1573000	-3.571398e+03	-8.876339e+01	1.480050e+01	2.383211e-01
1574000	-3.399250e+03	-7.900381e+01	1.336768e+01	3.967985e-01
1575000	-3.550792e+03	-9.302851e+01	1.545851e+01	2.617116e-01
1576000	-3.491632e+03	-1.069282e+02	1.783069e+01	2.190954e-01
1577000	-3.488487e+03	-1.223820e+02	2.043871e+01	2.307223e+00
1578000	-3.477200e+03	-1.683080e+02	3.292422e+01	1.213934e+00
1579000	-3.441919e+03	-8.386856e+01	1.406630e+01	3.012710e-01
1580000	-3.613333e+03	-9.684505e+01	1.535209e+01	4.752080e+00
1581000	-3.526921e+03	-1.256070e+02	2.150250e+01	5.549380e-01
1582000	-3.477297e+03	-1.997704e+02	4.537832e+01	6.317180e-01
1583000	-3.454478e+03	-5.456746e+01	1.043090e+01	6.859890e-02
1584000	-3.669256e+03	-7.144079e+01	1.226485e+01	1.209894e+00
1585000	-3.397917e+03	-2.126617e+02	5.141047e+01	9.382039e-01
1586000	-3.392592e+03	-1.539881e+02	2.877746e+01	2.319191e-01
1587000	-3.558618e+03	-4.972981e+01	9.916095e+00	1.413217e-01
1588000	-3.415980e+03	-1.699222e+02	3.354046e+01	9.863515e-01
1589000	-3.472765e+03	-1.602558e+02	3.050389e+01	7.337784e-01
1590000	-3.650905e+03	-1.742623e+02	3.534757e+01	1.078789e-01
1591000	-3.425241e+03	-1.018572e+02	1.682879e+01	7.999469e-01
1592000	-3.412951e+03	-1.891306e+02	4.092613e+01	3.505697e-01
1593000	-3.402144e+03	-1.661442e+02	3.245902e+01	4.627506e-01
1594000	-3.392129e+03	-1.063170e+02	1.766037e+01	5.462978e-01
1595000	-3.579654e+03	-5.548050e+01	1.051189e+01	2.310378e-01
1596000	-3.541225e+03	-9.306236e+01	1.546864e+01	2.316946e-01
1597000	-3.541394e+03	-7.187308e+01	1.242351e+01	3.924136e-01
1598000	-3.358554e+03	-1.051232e+02	1.747697e+01	3.730823e-01
1599000	-3.354263e+03	-1.097103e+02	1.776748e+01	3.348478e+00
1600000	-3.626770e+03	-8.164407e+01	1.342732e+01	2.603753e+00
1601000	-3.460835e+03	-8.939184e+01	1.489235e+01	2.636638e-01
1602000	-3.694619e+03	-3.105370e+01	8.119539e+00	8.339041e-01
1603000	-3.545154e+03	-5.022053e+01	9.856033e+00	1.221287e+00
1604000	-3.507521e+03	-1.073334e+02	1.769253e+01	1.384852e+00
1605000	-3.354607e+03	-1.882612e+02	4.031176e+01	9.946233e-01
1606000	-3.672226e+03	-6.466742e+00	6.323316e+00	4.294101e-01
1607000	-3.410679e+03	-9.240951e+01	1.532565e+01	4.847044e-01
1608000	-3.477321e+03	-1.689337e+02	3.348210e+01	1.708880e-01
1609000	-3.708123e+03	-3.031098e+01	8.086262e+00	4.887726e-01
1610000	-3.425153e+03	-1.274540e+02	2.186174e+01	7.753504e-01
1611000	-3.455631e+03	-1.589473e+02	3.023613e+01	2.985084e-01
1612000	-3.508953e+03	-2.236625e+02	5.755881e+01	4.795072e-01
1613000	-3.399411e+03	-3.218323e+01	8.206876e+00	9.276002e-01
1614000	-3.541135e+03	-8.010256e+01	1.347568e+01	7.122611e-01
1615000	-3.443956e+03	-1.032079e+02	1.710986e+01	5.324916e-01
1616000	-3.481083e+03	-3.796699e+01	8.736667e+00	6.529683e-01
1617000	-3.544052e+03	-9.335333e+01	1.538616e+01	1.044152e+00
1618000	-3.480239e+03	-1.613403e+02	3.100167e+01	2.146527e-01
1619000	-3.526882e+03	-7.948604e+01	1.344966e+01	2.839146e-01
1620000	-3.563336e+03	-5.991763e+01	1.101034e+01	1.708698e-01
1621000	-3.616366e+03	-1.536500e+02	2.845131e+01	1.020661e+00
1622000	-3.529965e+03	-1.240726e+02	2.119880e+01	4.164264e-01
1623000	-3.687051e+03	-5.670279e+01	1.052565e+01	1.326392e+00
1624000	-3.541032e+03	-8.551826e+01	1.425375e+01	6.613725e-01
1625000	-3.522486e+03	-1.313467e+02	2.246454e+01	1.996638e+00
1626000	-3.523693e+03	-1.180925e+02	1.970157e+01	1.617702e+00
1627000	-3.515715e+03	-1.131056e+02	1.894491e+01	4.661287e-01
1628000	-3.544356e+03	-1.477167e+02	2.699513e+01	2.765654e-01
1629000	-3.711732e+03	-1.240636e+02	2.105726e+01	1.064710e+00
1630000	-3.634072e+03	-8.134837e+01	1.358654e+01	1.160445e+00
1631000	-3.515465e+03	-1.977445e+02	4.469770e+01	1.245771e-01
1632000	-3.570709e+03	-1.060697e+02	1.765352e+01	3.369979e-01
1633000	-3.384660e+03	-1.595167e+02	3.015866e+01	1.121882e+00
1634000	-3.515097e+03	-7.629187e+01	1.285086e+01	1.521785e+00
1635000	-3.616227e+03	-1.148684e+02	1.922913e+01	7.709491e-01
1636000	-3.622868e+03	2.384134e+01	4.639537e+00	1.411531e-02
1637000	-3.449827e+03	-1.801899e+02	3.715816e+01	1.058838e+00
1638000	-3.417656e+03	-1.553765e+02	2.891899e+01	1.135117e+00
1639000	-3.407712e+03	-1.455165e+02	2.639579e+01	2.917270e-01
1640000	-3.704529e+03	-9.602214e+01	1.582475e+01	9.708762e-01
1641000	-3.442169e+03	-2.044086e+02	4.718738e+01	1.336079e+00
1642000	-3.453615e+03	-1.896139e+02	4.115516e+01	2.752105e-01
1643000	-3.489530e+03	-1.858094e+02	3.962707e+01	2.558666e-01
1644000	-3.472930e+03	-9.816854e+01	1.630580e+01	1.943603e-01
1645000	-3.620527e+03	-9.419110e+01	1.542623e+01	1.628207e+00
1646000	-3.466353e+03	-1.423200e+02	2.522896e+01	1.552202e+00
1647000	-3.729914e+03	-1.331482e+02	2.295384e+01	1.680617e+00
1648000	-3.464975e+03	-1.232440e+02	2.101079e+01	4.619062e-01
1649000	-3.478375e+03	-1.822865e+02	3.781638e+01	1.404007e+00
1650000	-3.593619e+03	-1.082700e+02	1.769065e+01	2.331899e+00
1651000	-3.574987e+03	-6.718792e+01	1.176865e+01	9.713081e-01
1652000	-3.775648e+03	3.741699e+00	5.714045e+00	8.284607e-03
1653000	-3.470701e+03	-1.494436e+02	2.746325e+01	3.062115e-01
1654000	-3.551192e+03	-7.604570e+01	1.298461e+01	2.682300e-01
1655000	-3.537352e+03	-4.242151e+01	9.198471e+00	1.164912e-01
1656000	-3.834286e+03	-2.930218e+01	7.815945e+00	2.771071e+00
1657000	-3.613878e+03	-3.759447e+01	8.677170e+00	9.424028e-01
1658000	-3.521454e+03	-2.180076e+02	5.462212e+01	1.456695e-01
1659000	-3.452679e+03	-6.555299e+01	1.167128e+01	1.437054e-01
1660000	-3.463870e+03	-1.479200e+02	2.699330e+01	4.865724e-01
1661000	-3.530003e+03	-1.002293e+02	1.666813e+01	1.090659e-01
1662000	-3.512554e+03	-2.739183e+01	7.785075e+00	1.243716e+00
1663000	-3.432546e+03	-1.650056e+02	3.196119e+01	8.577035e-01
1664000	-3.616922e+03	-7.729664e+01	1.289414e+01	2.199425e+00
1665000	-3.494453e+03	-8.423046e+01	1.406700e+01	6.583424e-01
1666000	-3.427492e+03	-1.092460e+02	1.810697e+01	1.033247e+00
1667000	-3.711485e+03	-8.670265e+01	1.436371e+01	1.096990e+00
1668000	-3.598663e+03	-4.318861e+01	9.254542e+00	2.945632e-01
1669000	-3.606444e+03	-3.310897e+01	8.354746e+00	1.242432e-01
1670000	-3.507559e+03	-9.897288e+01	1.633939e+01	7.977705e-01
1671000	-3.621346e+03	-4.677586e+01	9.626629e+00	6.041875e-02
1672000	-3.607724e+03	-3.992865e+01	8.956798e+00	2.037515e-01
1673000	-3.522099e+03	-1.062484e+02	1.768074e+01	3.650514e-01
1674000	-3.594243e+03	-1.309098e+02	2.274169e+01	3.548150e-01
1675000	-3.592515e+03	-1.091980e+02	1.827017e+01	1.075128e-01
1676000	-3.445611e+03	-1.293212e+02	2.241725e+01	1.780971e-01
1677000	-3.628653e+03	-7.679315e+01	1.291684e+01	1.524818e+00
1678000	-3.512118e+03	-1.221588e+02	2.051313e+01	1.727646e+00
1679000	-3.523405e+03	-1.777278e+02	3.594433e+01	1.906478e+00
1680000	-3.560335e+03	-1.724400e+02	3.459633e+01	4.229843e-01
1681000	-3.605453e+03	-1.883777e+02	4.055313e+01	5.139969e-01
1682000	-3.498647e+03	-1.945344e+02	4.301360e+01	7.698483e-01
1683000	-3.551078e+03	-7.583898e+01	1.293432e+01	4.390978e-01
1684000	-3.824789e+03	-2.074096e+01	7.222094e+00	1.855245e+00
1685000	-3.684829e+03	-1.052355e+02	1.739459e+01	9.471506e-01
1686000	-3.551795e+03	-1.740263e+02	3.525449e+01	1.343377e-01
1687000	-3.661339e+03	-9.919262e+01	1.613366e+01	2.254539e+00
1688000	-3.938074e+03	-5.080061e+01	9.780490e+00	2.547568e+00
1689000	-3.575720e+03	-1.242647e+02	2.077778e+01	2.576422e+00
1690000	-3.546450e+03	-1.600453e+02	3.026726e+01	1.294617e+00
1691000	-3.628843e+03	-6.059503e+01	1.106185e+01	3.950483e-01
1692000	-3.610144e+03	-1.422360e+02	2.549081e+01	4.507597e-01
1693000	-3.682100e+03	-9.837169e+00	6.576526e+00	5.279466e-03
1694000	-3.729368e+03	1.020879e+01	5.338767e+00	1.002494e-01
1695000	-3.587691e+03	-4.268697e+01	9.216788e+00	1.891411e-01
1696000	-3.519781e+03	-1.931266e+02	4.267736e+01	1.490590e-01
1697000	-3.804641e+03	4.478474e+01	3.733136e+00	2.849241e-02
1698000	-3.571680e+03	-1.537375e+02	2.869621e+01	2.608212e-01
1699000	-3.399907e+03	-1.356907e+02	2.313858e+01	3.435148e+00
1700000	-3.741104e+03	-7.263641e+01	1.256834e+01	2.862538e-02
1701000	-3.674657e+03	-1.402066e+02	2.462271e+01	1.834515e+00
1702000	-3.538559e+03	-1.964289e+02	4.399029e+01	4.112223e-01
1703000	-3.505417e+03	-1.102179e+02	1.842564e+01	2.984057e-01
1704000	-3.500730e+03	-1.559555e+02	2.925905e+01	5.578468e-01
1705000	-3.468056e+03	-7.814186e+01	1.326710e+01	2.699675e-01
1706000	-3.392598e+03	-1.016703e+02	1.687994e+01	3.166347e-01
1707000	-3.517843e+03	-1.323602e+02	2.304985e+01	4.823562e-01
1708000	-3.563735e+03	-1.022567e+02	1.678765e+01	1.438562e+00
1709000	-3.529230e+03	-1.833870e+02	3.839575e+01	9.868963e-01
1710000	-3.634580e+03	-4.750368e+01	9.484185e+00	2.233592e+00
1711000	-3.604621e+03	-9.483708e+01	1.555166e+01	1.484262e+00
1712000	-3.575747e+03	-1.248855e+02	2.126535e+01	9.217995e-01
1713000	-3.523713e+03	-1.010872e+02	1.674985e+01	4.892205e-01
1714000	-3.684249e+03	-3.392493e+01	8.360839e+00	8.696001e-01
1715000	-3.454938e+03	-5.936132e+01	1.093517e+01	2.796771e-01
1716000	-3.476024e+03	-2.275037e+01	7.505097e+00	1.463594e-01
1717000	-3.569184e+03	-1.645387e+02	3.197141e+01	3.591106e-01
1718000	-3.631203e+03	-6.554270e+01	1.166422e+01	1.921454e-01
1719000	-3.606962e+03	-1.144601e+02	1.861046e+01	3.563954e+00
1720000	-3.478088e+03	-1.692194e+02	3.341111e+01	6.674421e-01
1721000	-3.739074e+03	-1.210217e+00	5.971566e+00	7.025875e-01
1722000	-3.448304e+03	-1.504663e+02	2.769870e+01	4.858099e-01
1723000	-3.563061e+03	-1.211178e+02	2.055098e+01	5.059000e-01
1724000	-3.514321e+03	-1.732499e+02	3.438884e+01	1.831131e+00
1725000	-3.523842e+03	-1.599252e+02	3.057733e+01	1.650641e-01
1726000	-3.598781e+03	-1.282068e+02	2.193933e+01	1.180298e+00
1727000	-3.521765e+03	-1.917032e+02	4.187364e+01	6.312065e-01
1728000	-3.547252e+03	-1.340177e+02	2.339939e+01	6.600633e-01
1729000	-3.888884e+03	-4.131504e+01	9.030855e+00	7.922471e-01
1730000	-4.064686e+03	-7.510647e+00	6.328090e+00	1.400389e+00
1731000	-3.434734e+03	-1.787759e+02	3.693252e+01	2.521832e-01
1732000	-3.805700e+03	-5.804798e+01	1.081726e+01	1.890385e-02
1733000	-3.607438e+03	-1.054953e+02	1.738833e+01	1.242119e+00
1734000	-3.485935e+03	-1.707732e+02	3.398712e+01	5.226219e-01
1735000	-3.569642e+03	-8.730008e+01	1.450071e+01	7.694113e-01
1736000	-3.519656e+03	-1.442765e+01	6.878313e+00	2.583745e-01
1737000	-3.767022e+03	-2.006816e+01	7.203434e+00	1.432664e+00
1738000	-3.524966e+03	-4.110447e+01	9.068604e+00	1.774578e-01
1739000	-3.573581e+03	-1.078903e+02	1.793757e+01	5.967713e-01
1740000	-3.507365e+03	-2.105560e+02	5.065492e+01	3.294287e-01
1741000	-3.987010e+03	6.389754e+01	3.059576e+00	8.436654e-02
1742000	-3.671265e+03	-3.563049e+01	8.576959e+00	1.035712e-01
1743000	-3.514951e+03	-1.798168e+02	3.725190e+01	4.345436e-01
1744000	-3.532405e+03	-1.461539e+02	2.645149e+01	7.211672e-01
1745000	-3.527428e+03	-1.600623e+02	2.967217e+01	3.277317e+00
1746000	-3.606982e+03	-1.639562e+02	3.175816e+01	4.404462e-01
1747000	-3.534857e+03	-1.114384e+02	1.858624e+01	6.697652e-01
1748000	-3.546264e+03	-8.945478e+01	1.490761e+01	2.267326e-01
1749000	-3.556005e+03	-1.841436e+02	3.744864e+01	4.236008e+00
1750000	-3.608788e+03	-1.573568e+02	2.948359e+01	1.202760e+00
1751000	-3.613318e+03	-2.268869e+02	5.953929e+01	2.583230e-01
1752000	-4.152640e+03	2.527023e+01	4.502723e+00	1.472398e+00
1753000	-3.619302e+03	-6.964470e+01	1.213165e+01	4.754142e-01
1754000	-3.615679e+03	-1.614026e+02	3.090451e+01	5.879952e-01
1755000	-3.629516e+03	-9.008981e+01	1.496083e+01	5.143461e-01
1756000	-3.542099e+03	-1.663340e+02	3.173519e+01	2.889955e+00
1757000	-3.779562e+03	-8.625858e+01	1.428929e+01	1.159046e+00
1758000	-3.625419e+03	-1.053771e+02	1.753316e+01	3.131575e-01
1759000	-3.432366e+03	-1.796636e+02	3.729730e+01	1.598307e-01
1760000	-3.517737e+03	-9.417083e+01	1.537810e+01	1.912756e+00
1761000	-3.557160e+03	-9.307387e+01	1.546931e+01	2.389929e-01
1762000	-3.648729e+03	-5.688162e+01	1.053750e+01	1.396031e+00
1763000	-3.806294e+03	-6.433938e+01	1.149787e+01	3.845000e-01
1764000	-3.627437e+03	-7.797804e+01	1.321260e+01	5.067826e-01
1765000	-3.633089e+03	-1.653354e+02	3.216621e+01	5.532323e-01
1766000	-3.678165e+03	-5.625592e+01	1.053158e+01	8.248838e-01
1767000	-3.795955e+03	9.740317e+00	5.363467e+00	1.231283e-01
1768000	-3.511107e+03	-1.345940e+02	2.348370e+01	8.825514e-01
1769000	-3.551975e+03	-7.818924e+01	1.323570e+01	5.480089e-01
1770000	-3.797007e+03	-4.044690e+00	6.170639e+00	3.690002e-01
1771000	-3.855577e+03	-2.440676e+01	7.565826e+00	1.022993e+00
1772000	-3.558073e+03	-3.762508e+01	8.755237e+00	1.053700e-01
1773000	-3.734404e+03	-1.055852e+02	1.752592e+01	5.616998e-01
1774000	-3.408689e+03	-8.899386e+01	1.475498e+01	7.690172e-01
1775000	-3.741160e+03	-8.334900e+01	1.373261e+01	2.119872e+00
1776000	-3.896988e+03	2.079260e+01	4.746322e+00	8.676430e-01
1777000	-3.549257e+03	-8.478928e+01	1.422108e+01	1.559516e-01
1778000	-3.661946e+03	-2.328525e+01	7.520791e+00	4.791298e-01
1779000	-3.517927e+03	-1.302178e+02	2.258407e+01	3.462338e-01
1780000	-3.522074e+03	-1.587762e+02	3.014691e+01	4.199824e-01
1781000	-3.473812e+03	-9.346182e+01	1.528661e+01	1.785765e+00
1782000	-3.548044e+03	-1.248898e+02	2.114769e+01	1.470523e+00
1783000	-3.994077e+03	1.581224e+01	4.989886e+00	1.019516e+00
1784000	-3.820971e+03	-2.430408e+01	7.616460e+00	2.749122e-01
1785000	-3.711627e+03	-4.560873e+01	9.378905e+00	1.420796e+00
1786000	-3.649902e+03	-7.627457e+01	1.303932e+01	8.797039e-02
1787000	-3.385098e+03	-5.254551e+01	1.005873e+01	1.571683e+00
1788000	-3.581378e+03	-2.910610e+01	7.981603e+00	5.449710e-01
1789000	-3.521263e+03	-1.153981e+02	1.922712e+01	1.310834e+00
1790000	-3.553503e+03	-5.812193e+01	1.077754e+01	4.500023e-01
1791000	-3.643056e+03	-1.824755e+02	3.839414e+01	7.960106e-02
1792000	-3.601075e+03	-1.910753e+02	4.177863e+01	2.308689e-01
1793000	-3.510436e+03	-1.592081e+02	3.021007e+01	6.446157e-01
1794000	-3.693437e+03	-1.893312e+02	4.004414e+01	2.730916e+00
1795000	-4.566717e+03	3.429956e+01	4.088375e+00	1.751836e+00
1796000	-3.556998e+03	-6.733593e+01	1.184124e+01	5.217629e-01
1797000	-3.555833e+03	-1.050825e+02	1.751276e+01	1.323706e-01
1798000	-3.505735e+03	-1.303233e+02	2.263259e+01	2.408791e-01
1799000	-3.463640e+03	-1.992715e+02	4.534287e+01	2.113844e-01
1800000	-3.914829e+03	-3.481085e+01	8.325665e+00	2.163766e+00
1801000	-3.766629e+03	-1.582621e+01	6.952287e+00	6.226040e-01
1802000	-3.731030e+03	1.646761e+01	5.007989e+00	1.468820e-02
1803000	-3.847649e+03	-1.411302e+01	6.774036e+00	1.420697e+00
1804000	-3.887889e+03	3.227917e+01	4.247153e+00	9.862239e-02
1805000	-3.576168e+03	-1.029958e+02	1.707154e+01	5.394002e-01
1806000	-3.539086e+03	-1.812054e+02	3.748580e+01	1.198891e+00
1807000	-3.421473e+03	-1.452747e+02	2.593672e+01	1.780086e+00
1808000	-3.639843e+03	-1.376057e+02	2.431345e+01	4.778983e-01
1809000	-4.027665e+03	7.351696e+01	2.764198e+00	2.409545e-01
1810000	-3.810007e+03	-9.826663e+01	1.635024e+01	2.673885e-02
1811000	-3.991376e+03	-6.078499e+01	1.080682e+01	2.849644e+00
1812000	-3.631536e+03	-1.280128e+02	2.194636e+01	9.548106e-01
1813000	-3.627407e+03	-1.121690e+02	1.880947e+01	2.318856e-01
1814000	-3.712836e+03	-4.267027e+01	9.225188e+00	8.414145e-02
1815000	-3.502487e+03	-1.569213e+02	2.939609e+01	1.061401e+00
1816000	-3.716613e+03	-1.224537e+01	6.672517e+00	1.012797e+00
1817000	-3.584035e+03	-1.512707e+02	2.799724e+01	2.311793e-01
1818000	-3.722796e+03	-9.298925e+01	1.537304e+01	7.632508e-01
1819000	-3.733895e+03	-5.110882e+01	1.002012e+01	5.081051e-01
1820000	-4.077976e+03	7.502258e+01	2.722076e+00	2.137278e-01
1821000	-3.527018e+03	-1.620168e+02	3.114799e+01	4.243917e-01
1822000	-3.839482e+03	-2.215823e+01	7.421038e+00	6.439175e-01
1823000	-3.714515e+03	-7.435695e+01	1.257189e+01	1.721668e+00
1824000	-3.511202e+03	-8.388259e+01	1.402495e+01	6.020949e-01
1825000	-4.300138e+03	3.441531e+00	5.540870e+00	3.280243e+00
1826000	-3.513887e+03	-1.213987e+02	2.016784e+01	2.631762e+00
1827000	-3.868407e+03	2.327618e+01	4.664042e+00	7.109741e-02
1828000	-3.539580e+03	-1.578276e+02	2.971557e+01	8.980514e-01
1829000	-4.033847e+03	3.794130e+01	3.995323e+00	3.296351e-01
1830000	-3.521644e+03	-1.573729e+02	2.959209e+01	8.554662e-01
1831000	-3.543084e+03	-1.085715e+02	1.775189e+01	2.295502e+00
1832000	-3.685369e+03	-6.522030e+01	1.157368e+01	6.268945e-01
1833000	-4.274997e+03	9.992098e+00	5.159820e+00	3.607763e+00
1834000	-3.582412e+03	-1.021670e+02	1.681122e+01	1.211839e+00
1835000	-3.770399e+03	-1.375103e+01	6.796966e+00	7.320145e-01
1836000	-3.757307e+03	2.156198e+01	4.745479e+00	1.154156e-01
1837000	-3.559153e+03	-1.107489e+02	1.829411e+01	1.530228e+00
1838000	-3.863382e+03	-3.960503e+01	8.783405e+00	1.774137e+00
1839000	-3.640677e+03	-1.337490e+01	6.798374e+00	3.358519e-01
1840000	-3.820842e+03	-4.884613e+01	9.708537e+00	1.309142e+00
1841000	-4.556656e+03	6.677348e+01	2.934061e+00	1.242307e+00
1842000	-3.881208e+03	1.039663e+01	5.301203e+00	5.940179e-01
1843000	-4.055613e+03	-3.567062e+01	8.392001e+00	2.255050e+00
1844000	-3.499305e+03	-4.559247e+01	9.500652e+00	1.541996e-01
1845000	-3.766812e+03	-7.569309e+01	1.289517e+01	5.881383e-01
1846000	-3.566749e+03	-1.247676e+01	6.753332e+00	8.037055e-02
1847000	-3.938736e+03	5.127877e+00	5.613825e+00	3.308407e-01
1848000	-3.906802e+03	-5.391888e+01	1.036806e+01	6.444066e-03
1849000	-4.571859e+03	3.177940e+01	4.176501e+00	2.215857e+00
1850000	-3.720465e+03	-6.885980e+01	1.205756e+01	2.860610e-01
1851000	-3.784330e+03	-3.686470e+01	8.587372e+00	1.220268e+00
1852000	-3.831537e+03	-3.046100e+01	8.006716e+00	1.595781e+00
1853000	-5.274513e+03	1.194011e+02	1.677560e+00	2.408845e+00
1854000	-3.629876e+03	-2.446857e+01	7.635394e+00	1.991488e-01
1855000	-3.635742e+03	-6.407675e+01	1.108867e+01	3.641591e+00
1856000	-3.677614e+03	-5.964659e+01	1.089213e+01	9.478488e-01
1857000	-3.751636e+03	1.657728e+01	4.985388e+00	3.415038e-01
1858000	-3.770359e+03	-6.262447e+01	1.122714e+01	9.840887e-01
1859000	-3.849509e+03	-9.393037e+01	1.551097e+01	8.331475e-01
1860000	-3.776862e+03	-3.297474e+01	8.345110e+00	1.017660e-01
1861000	-3.676156e+03	-5.223632e+01	1.003947e+01	1.448462e+00
1862000	-4.276981e+03	7.873674e+01	2.611600e+00	4.880294e-01
1863000	-5.003870e+03	1.281154e+02	1.556521e+00	8.958961e-01
1864000	-4.520550e+03	7.392852e+01	2.715843e+00	1.528468e+00
1865000	-3.552697e+03	-9.555383e+01	1.587062e+01	2.200929e-01
1866000	-3.534060e+03	-1.650233e+02	3.186736e+01	1.167050e+00
1867000	-3.521600e+03	-1.292377e+02	2.223707e+01	8.874072e-01
1868000	-3.506980e+03	-1.435088e+02	2.543540e+01	1.938064e+00
1869000	-3.556545e+03	-1.156670e+02	1.944800e+01	4.611881e-01
1870000	-3.842491e+03	3.284538e+00	5.728817e+00	2.161150e-01
1871000	-3.687392e+03	-2.267567e+01	7.489559e+00	2.721644e-01
1872000	-3.573179e+03	-3.450951e+01	8.437813e+00	5.667108e-01
1873000	-3.940181e+03	4.940502e+01	3.552335e+00	1.920469e-01
1874000	-3.752134e+03	-4.818994e+01	9.727186e+00	4.668553e-01
1875000	-3.686149e+03	-1.613145e+02	3.052125e+01	1.736101e+00
1876000	-3.764295e+03	-5.314063e+01	1.018080e+01	9.966180e-01
1877000	-3.616216e+03	-1.452400e+02	2.622613e+01	6.512156e-01
1878000	-3.758134e+03	-4.144656e+01	8.973740e+00	1.538545e+00
1879000	-3.450760e+03	-1.999822e+02	4.544155e+01	7.034379e-01
1880000	-3.638244e+03	-9.997462e+01	1.663151e+01	6.915381e-02
1881000	-3.617558e+03	-4.244531e+01	9.204601e+00	7.571755e-02
1882000	-3.756903e+03	-6.000338e+01	1.099267e+01	4.125616e-01
1883000	-3.834338e+03	-8.330494e+01	1.355911e+01	3.313828e+00
1884000	-3.564352e+03	-1.354597e+02	2.384071e+01	2.641191e-01
1885000	-3.498514e+03	-1.106704e+02	1.835657e+01	1.118278e+00
1886000	-4.998922e+03	9.223499e+01	2.177287e+00	4.494035e+00
1887000	-3.916429e+03	-1.692145e+00	5.999638e+00	7.314736e-01
1888000	-3.878562e+03	-6.070655e+00	6.278683e+00	7.177986e-01
1889000	-3.542188e+03	-1.297106e+02	2.251959e+01	1.200881e-01
1890000	-3.861868e+03	-4.941183e+01	9.896186e+00	1.826926e-02
1891000	-3.772202e+03	-6.496003e+01	1.149158e+01	1.058311e+00
1892000	-4.322229e+03	8.319487e+01	2.494046e+00	4.631361e-01
1893000	-3.509333e+03	-1.312591e+02	2.243878e+01	2.021752e+00
1894000	-3.534741e+03	-6.330575e+01	1.139193e+01	2.500309e-01
1895000	-3.669887e+03	-6.698902e+01	1.178915e+01	6.032350e-01
1896000	-3.803480e+03	-4.230935e+01	9.103211e+00	1.013227e+00
1897000	-3.727149e+03	-4.579152e+00	6.209303e+00	2.999536e-01
1898000	-3.641372e+03	-1.437667e+02	2.583158e+01	6.725663e-01
1899000	-3.691776e+03	-5.912291e+01	1.074837e+01	1.714060e+00
1900000	-4.438087e+03	1.064190e+02	1.964112e+00	2.231379e-01
1901000	-3.976948e+03	6.088186e+01	3.134099e+00	7.823174e-01
1902000	-3.568834e+03	1.871413e+01	4.890586e+00	5.724862e-02
1903000	-3.662886e+03	-9.038433e+01	1.502911e+01	3.648592e-01
1904000	-4.016498e+03	-2.792794e+01	7.789020e+00	1.730799e+00
1905000	-3.666138e+03	-9.149754e+01	1.512909e+01	8.315684e-01
1906000	-3.699668e+03	-4.430139e+01	9.327479e+00	6.464231e-01
1907000	-4.012683e+03	3.881500e+01	3.964572e+00	2.007573e-01
1908000	-3.759415e+03	-8.810857e+01	1.473458e+01	1.859472e-02
1909000	-3.478686e+03	-1.153541e+02	1.941962e+01	2.912592e-01
1910000	-4.519788e+03	9.019050e+01	2.313548e+00	6.974363e-01
1911000	-3.451353e+03	-1.814589e+02	3.761078e+01	1.120370e+00
1912000	-3.915388e+03	1.575619e+01	5.033245e+00	2.406472e-01
1913000	-3.658770e+03	-1.199354e+02	2.017697e+01	1.124032e+00
1914000	-3.653761e+03	-9.398334e+01	1.562999e+01	1.403888e-01
1915000	-3.611371e+03	-5.969427e+01	1.094601e+01	5.164550e-01
1916000	-3.733947e+03	-4.632210e+01	9.481468e+00	1.079801e+00
1917000	-3.636150e+03	-8.633255e+01	1.434871e+01	8.287112e-01
1918000	-3.651046e+03	-5.433858e+01	1.023348e+01	1.693823e+00
1919000	-3.983386e+03	2.018975e+00	5.779196e+00	6.361119e-01
1920000	-3.776757e+03	-6.028868e+01	1.105064e+01	1.871791e-01
1921000	-4.276479e+03	2.931256e+01	4.315920e+00	1.516439e+00
1922000	-3.536466e+03	-1.774226e+02	3.646904e+01	1.575903e-01
1923000	-3.604976e+03	-8.533990e+01	1.430676e+01	1.213083e-01
1924000	-4.608806e+03	1.603682e+02	1.120669e+00	2.253098e-01
1925000	-3.781614e+03	3.992847e+01	3.920141e+00	1.736748e-01
1926000	-4.179357e+03	3.407081e+01	4.106599e+00	1.551800e+00
1927000	-5.442923e+03	1.780290e+02	9.271454e-01	7.825454e-01
1928000	-8.968108e+03	4.609979e+02	4.877307e-02	6.149950e-01
1929000	-4.241047e+03	7.761772e+01	2.655508e+00	2.077495e-03
1930000	-4.180650e+03	5.917998e+01	3.205551e+00	3.130031e-01
1931000	-3.923715e+03	-5.839875e+01	1.065253e+01	1.859349e+00
1932000	-3.687155e+03	-6.152842e+01	1.121231e+01	1.643282e-02
1933000	-4.224563e+03	1.408928e+02	1.374972e+00	4.245515e-02
1934000	-3.853123e+03	-1.723556e+01	6.714826e+00	5.391957e+00
1935000	-3.673923e+03	-3.784874e+01	8.723699e+00	6.786170e-01
1936000	-4.064401e+03	4.385453e+01	3.719029e+00	1.323551e+00
1937000	-3.775740e+03	3.615580e+00	5.690648e+00	5.306409e-01
1938000	-5.268183e+03	2.233464e+02	5.804267e-01	4.611634e-01
1939000	-3.515594e+03	-6.976606e+01	1.218432e+01	1.756418e-01
1940000	-5.839124e+03	2.786639e+02	3.267190e-01	3.366505e-01
1941000	-4.513946e+03	1.225285e+02	1.653181e+00	6.892225e-01
1942000	-3.821221e+03	-3.650355e+00	6.151648e+00	2.724777e-01
1943000	-3.725858e+03	-3.170529e+01	8.203046e+00	4.948613e-01
1944000	-3.616144e+03	-9.718662e+01	1.612647e+01	2.920351e-01
1945000	-3.648795e+03	-1.109055e+02	1.859393e+01	9.633270e-02
1946000	-3.843498e+03	-1.752309e+02	3.572319e+01	2.415902e-02
1947000	-3.555729e+03	-7.966439e+01	1.348214e+01	2.274850e-01
1948000	-4.148611e+03	5.773104e+01	3.260452e+00	1.261973e-01
1949000	-4.303841e+03	7.269520e+01	2.779717e+00	5.237036e-01
1950000	-3.566783e+03	-8.200433e+01	1.358413e+01	1.833733e+00
1951000	-3.733658e+03	-1.030983e+01	6.591540e+00	2.575227e-01
1952000	-3.585195e+03	-1.002611e+02	1.665245e+01	2.327596e-01
1953000	-3.747103e+03	-5.633867e+01	1.034972e+01	2.598021e+00
1954000	-3.913867e+03	-7.108661e+01	1.237074e+01	1.986245e-02
1955000	-3.668473e+03	-4.880836e+01	9.816591e+00	1.980096e-01
1956000	-4.263379e+03	1.325382e+02	1.500294e+00	1.071886e-02
1957000	-3.876815e+03	-2.909798e+01	7.891097e+00	1.640701e+00
1958000	-4.055872e+03	2.798271e+01	4.425608e+00	4.259947e-01
1959000	-3.536420e+03	-1.616441e+02	3.105662e+01	3.428956e-01
1960000	-3.686227e+03	-7.575790e+01	1.290372e+01	5.884524e-01
1961000	-3.816356e+03	-8.930318e+01	1.491768e+01	9.297410e-03
1962000	-4.056863e+03	-3.963335e+01	8.448021e+00	5.573457e+00
1963000	-3.709589e+03	-1.670612e+02	3.160613e+01	4.021261e+00
1964000	-4.868234e+03	9.972124e+01	2.091339e+00	8.827957e-01
1965000	-3.663893e+03	-6.528059e+01	1.161714e+01	3.230368e-01
1966000	-5.058947e+03	1.616191e+02	1.105279e+00	3.033000e-01
1967000	-3.650811e+03	-9.541635e+01	1.576121e+01	7.576537e-01
1968000	-3.730728e+03	-3.988222e+01	8.913069e+00	6.315304e-01
1969000	-3.568166e+03	-6.926304e+01	1.213049e+01	1.031064e-01
1970000	-3.570707e+03	-7.906097e+01	1.335741e+01	5.287841e-01
1971000	-4.400782e+03	9.438527e+01	2.220784e+00	4.404754e-01
1972000	-4.212114e+03	2.892703e+01	4.330282e+00	1.581611e+00
1973000	-3.725800e+03	-1.729572e+01	7.083884e+00	2.787838e-01
1974000	-3.934685e+03	-6.334940e+01	1.098848e+01	3.795615e+00
1975000	-3.800136e+03	-6.576280e+01	1.171269e+01	9.308958e-03
1976000	-4.574557e+03	1.485820e+02	1.267266e+00	1.949614e-01
1977000	-7.886065e+03	3.741352e+02	1.181082e-01	2.566135e+00
1978000	-3.703957e+03	-6.743435e+01	1.164248e+01	2.265083e+00
1979000	-3.638567e+03	-9.220336e+01	1.531285e+01	3.600153e-01
1980000	-3.844362e+03	-2.675088e+01	7.704300e+00	1.612098e+00
1981000	-3.548481e+03	-8.133816e+01	1.372144e+01	1.882788e-01
1982000	-3.762130e+03	-1.740372e+01	7.104206e+00	1.097502e-01
1983000	-3.507544e+03	-1.713828e+02	3.356523e+01	2.373566e+00
1984000	-3.694539e+03	-8.539724e+00	6.481226e+00	1.186759e-01
1985000	-3.529882e+03	-1.445580e+02	2.619207e+01	9.736832e-02
1986000	-3.602133e+03	-1.599451e+02	2.929756e+01	4.417298e+00
1987000	-5.528723e+03	2.022398e+02	7.130189e-01	1.803065e+00
1988000	-4.379033e+03	8.686741e+01	2.389790e+00	9.002713e-01
1989000	-3.937268e+03	-7.632592e+01	1.278246e+01	2.074947e+00
