# Supplementary material for: Systematics of giant neotropical fireflies and their kin (Lampyridae: Lampyrinae)
Source: PLoS One. 2026 Aug 3;21(8):e0354465. doi: 10.1371/journal.pone.0354465 (PMC13432145; doi:10.1371/journal.pone.0354465)
Supplement: S7 File — (ZIP) [file pone.0354465.s007.zip › S7/CratoBayes_not-partitionedSScopy.txt.mcmc]

[ID: 9134830373]
[ Gen -- Generation]
[ <name1>(<name2>)$acc_run2 -- Acceptance rate of move <name1> changing parameter 1 in run 2]
[ Swap(1<>2)$acc_run3 -- Acceptance rate of swaps between chains 1 and 2 in run 3]
[ StdDev(s) -- Average standard deviation of split frequencies]
Gen	Multiplier(Alpha)$acc_run1	Multiplier(Alpha)$lambda_run1	ExtSPR(Tau)$acc_run1	ExtTBR(Tau)$acc_run1	NNI(Tau)$acc_run1	ParsSPR(Tau)$acc_run1	Multiplier(V)$acc_run1	Multiplier(V)$lambda_run1	Nodeslider(V)$acc_run1	TLMultiplier(V)$acc_run1	TLMultiplier(V)$lambda_run1	Swap(1<>2)$acc(1)	Swap(1<>3)$acc(1)	Swap(1<>4)$acc(1)	Swap(2<>3)$acc(1)	Swap(2<>4)$acc(1)	Swap(3<>4)$acc(1)	Multiplier(Alpha)$acc_run2	Multiplier(Alpha)$lambda_run2	ExtSPR(Tau)$acc_run2	ExtTBR(Tau)$acc_run2	NNI(Tau)$acc_run2	ParsSPR(Tau)$acc_run2	Multiplier(V)$acc_run2	Multiplier(V)$lambda_run2	Nodeslider(V)$acc_run2	TLMultiplier(V)$acc_run2	TLMultiplier(V)$lambda_run2	Swap(1<>2)$acc(2)	Swap(1<>3)$acc(2)	Swap(1<>4)$acc(2)	Swap(2<>3)$acc(2)	Swap(2<>4)$acc(2)	Swap(3<>4)$acc(2)	AvgStdDev(s)
5000	NA	8.109302e-01	0.160000	0.070000	0.160000	0.170000	0.800000	1.676376e+00	0.470000	0.200000	1.386294e+00	0.260123	0.049577	0.001166	0.276904	0.012107	0.211334	0.720000	8.190802e-01	0.140000	0.040000	0.120000	0.110000	0.710000	1.676376e+00	0.400000	0.260000	1.428513e+00	0.189904	0.020335	0.001259	0.357405	0.043373	0.271605	0.000000
10000	0.650000	8.190802e-01	0.200000	0.090000	0.190000	0.170000	0.650000	2.047530e+00	0.450000	0.280000	1.400227e+00	0.187081	0.032535	0.002358	0.344144	0.030084	0.189807	0.710000	8.273121e-01	0.150000	0.120000	0.140000	0.160000	0.700000	2.068108e+00	0.490000	0.280000	1.414299e+00	0.226810	0.031250	0.001844	0.385261	0.063113	0.301466	0.000000
15000	0.680000	8.356267e-01	0.140000	0.150000	0.190000	0.260000	0.670000	2.475975e+00	0.540000	0.260000	1.414299e+00	0.211088	0.039104	0.003157	0.367816	0.041365	0.252048	0.740000	8.356267e-01	0.130000	0.140000	0.180000	0.070000	0.630000	2.500859e+00	0.460000	0.220000	1.400227e+00	0.246575	0.037052	0.004153	0.368609	0.050204	0.268698	0.000000
20000	0.670000	8.440249e-01	0.160000	0.110000	0.190000	0.180000	0.660000	2.994072e+00	0.540000	0.210000	1.400227e+00	0.248863	0.041780	0.005084	0.345455	0.049895	0.293001	0.680000	8.440249e-01	0.060000	0.050000	0.230000	0.170000	0.620000	3.054556e+00	0.410000	0.240000	1.372501e+00	0.253065	0.039622	0.003697	0.370820	0.054841	0.278837	0.000000
25000	0.680000	8.525075e-01	0.120000	0.050000	0.110000	0.140000	0.580000	3.656968e+00	0.490000	0.260000	1.414299e+00	0.263678	0.046217	0.005290	0.342612	0.048534	0.296252	0.680000	8.440249e-01	0.220000	0.100000	0.230000	0.140000	0.460000	3.693721e+00	0.490000	0.250000	1.345323e+00	0.252547	0.042553	0.002941	0.370031	0.053681	0.274958	0.000000
30000	0.720000	8.610753e-01	0.140000	0.090000	0.210000	0.180000	0.450000	4.466630e+00	0.450000	0.360000	1.400227e+00	0.285971	0.048859	0.005033	0.341088	0.048087	0.296030	0.680000	8.610753e-01	0.080000	0.060000	0.160000	0.100000	0.520000	4.511521e+00	0.460000	0.280000	1.386294e+00	0.264110	0.043980	0.002669	0.365545	0.051204	0.285628	0.000000
35000	0.740000	8.697293e-01	0.150000	0.110000	0.200000	0.140000	0.410000	5.455554e+00	0.450000	0.230000	1.386294e+00	0.298037	0.049251	0.004820	0.339584	0.050760	0.308440	0.660000	8.697293e-01	0.190000	0.060000	0.210000	0.150000	0.400000	5.455554e+00	0.520000	0.270000	1.400227e+00	0.258318	0.039891	0.002280	0.355924	0.049887	0.292712	0.000000
39000	0.740000	8.697293e-01	0.130000	0.060000	0.180000	0.150000	0.410000	6.402152e+00	0.570000	0.170000	1.358844e+00	0.304569	0.054020	0.005412	0.349947	0.055719	0.316943	0.660000	8.697293e-01	0.160000	0.080000	0.150000	0.120000	0.370000	6.275381e+00	0.570000	0.230000	1.372501e+00	0.268689	0.044217	0.002670	0.360168	0.050686	0.287627	0.000000
40000	0.710000	8.784702e-01	0.190000	0.090000	0.200000	0.160000	0.420000	6.663429e+00	0.510000	0.180000	1.345323e+00	0.301189	0.053695	0.005278	0.351575	0.055732	0.318817	0.660000	8.697293e-01	0.150000	0.080000	0.160000	0.200000	0.370000	6.531485e+00	0.570000	0.270000	1.386294e+00	0.265840	0.043881	0.002605	0.358854	0.051286	0.291629	0.000000
45000	0.710000	8.784702e-01	0.170000	0.030000	0.130000	0.130000	0.230000	7.588502e+00	0.470000	0.200000	1.331937e+00	0.296549	0.052947	0.004714	0.349386	0.052893	0.310536	0.640000	8.784702e-01	0.230000	0.080000	0.220000	0.200000	0.270000	7.819607e+00	0.440000	0.370000	1.386294e+00	0.260068	0.045146	0.002859	0.365077	0.052239	0.295816	0.000000
50000	0.700000	8.962165e-01	0.170000	0.120000	0.170000	0.160000	0.260000	8.386592e+00	0.470000	0.210000	1.305563e+00	0.299231	0.053752	0.004822	0.353135	0.053584	0.313667	0.740000	8.962165e-01	0.130000	0.120000	0.200000	0.210000	0.220000	8.057749e+00	0.430000	0.230000	1.372501e+00	0.274843	0.048174	0.003061	0.365076	0.053958	0.299820	0.270131
55000	0.770000	9.052236e-01	0.170000	0.140000	0.230000	0.150000	0.230000	8.303144e+00	0.400000	0.270000	1.345323e+00	0.304116	0.053000	0.004816	0.355145	0.057410	0.317994	0.690000	9.052236e-01	0.200000	0.090000	0.150000	0.140000	0.250000	8.728855e+00	0.440000	0.270000	1.386294e+00	0.273648	0.048906	0.002776	0.360340	0.054108	0.303179	0.128409
60000	0.560000	9.143213e-01	0.150000	0.060000	0.180000	0.180000	0.250000	8.816582e+00	0.490000	0.290000	1.400227e+00	0.299781	0.057652	0.004916	0.363989	0.061545	0.322607	0.760000	9.143213e-01	0.170000	0.030000	0.120000	0.140000	0.240000	8.642002e+00	0.470000	0.280000	1.428513e+00	0.274488	0.047524	0.002543	0.359064	0.057224	0.315463	0.122193
65000	0.610000	9.235103e-01	0.200000	0.080000	0.240000	0.180000	0.290000	8.642002e+00	0.490000	0.240000	1.372501e+00	0.300248	0.059127	0.004818	0.365896	0.063188	0.327663	0.680000	9.235103e-01	0.160000	0.080000	0.190000	0.100000	0.300000	8.816582e+00	0.550000	0.290000	1.442870e+00	0.271012	0.047867	0.003002	0.367680	0.062302	0.320274	0.107067
70000	0.660000	9.327918e-01	0.120000	0.090000	0.170000	0.130000	0.270000	8.816582e+00	0.510000	0.190000	1.331937e+00	0.297942	0.056702	0.004732	0.362887	0.061636	0.328237	0.670000	9.327918e-01	0.100000	0.090000	0.180000	0.080000	0.300000	8.816582e+00	0.470000	0.230000	1.428513e+00	0.281327	0.050363	0.003129	0.367364	0.062863	0.319935	0.108811
75000	0.660000	9.327918e-01	0.160000	0.060000	0.160000	0.220000	0.250000	8.816582e+00	0.510000	0.210000	1.345323e+00	0.301891	0.057807	0.005212	0.365436	0.062952	0.329923	0.670000	9.327918e-01	0.110000	0.110000	0.160000	0.110000	0.240000	8.642002e+00	0.460000	0.330000	1.414299e+00	0.278363	0.048144	0.003232	0.366233	0.062859	0.317708	0.097957
78000	0.730000	9.421665e-01	0.150000	0.060000	0.160000	0.110000	0.310000	9.361769e+00	0.560000	0.230000	1.318684e+00	0.304733	0.057086	0.005004	0.363795	0.062935	0.336994	0.650000	9.421665e-01	0.160000	0.070000	0.200000	0.140000	0.250000	8.816582e+00	0.500000	0.320000	1.428513e+00	0.277947	0.049441	0.003493	0.367945	0.063317	0.316784	0.093644
80000	0.620000	9.516354e-01	0.190000	0.050000	0.140000	0.180000	0.240000	9.176393e+00	0.490000	0.240000	1.305563e+00	0.304541	0.056714	0.005015	0.362413	0.062868	0.334339	0.650000	9.421665e-01	0.230000	0.090000	0.340000	0.190000	0.280000	9.176393e+00	0.500000	0.220000	1.400227e+00	0.278747	0.049214	0.003402	0.365246	0.062352	0.317717	0.093644
85000	0.650000	9.611995e-01	0.180000	0.140000	0.220000	0.210000	0.190000	8.994689e+00	0.600000	0.320000	1.292572e+00	0.304176	0.056682	0.005237	0.362297	0.063754	0.334395	0.650000	9.516354e-01	0.130000	0.080000	0.110000	0.120000	0.340000	9.085087e+00	0.480000	0.200000	1.400227e+00	0.284596	0.051744	0.003705	0.366429	0.061683	0.315324	0.093644
90000	0.670000	9.708597e-01	0.160000	0.050000	0.130000	0.140000	0.300000	8.905190e+00	0.520000	0.240000	1.279711e+00	0.307156	0.057904	0.005011	0.361902	0.062826	0.336203	0.690000	9.611995e-01	0.140000	0.080000	0.260000	0.210000	0.200000	8.556013e+00	0.460000	0.320000	1.428513e+00	0.279283	0.050274	0.003558	0.364734	0.064038	0.319834	0.190568
95000	0.670000	9.708597e-01	0.160000	0.100000	0.230000	0.150000	0.260000	9.085087e+00	0.390000	0.250000	1.266978e+00	0.296082	0.054997	0.004751	0.357452	0.062798	0.338695	0.630000	9.708597e-01	0.200000	0.140000	0.200000	0.190000	0.270000	8.905190e+00	0.500000	0.280000	1.442870e+00	0.282445	0.051552	0.003995	0.365770	0.063944	0.320457	0.122282
100000	0.520000	9.806170e-01	0.160000	0.130000	0.140000	0.120000	0.190000	8.994689e+00	0.570000	0.260000	1.305563e+00	0.296977	0.055135	0.004699	0.356125	0.060834	0.335234	0.670000	9.806170e-01	0.180000	0.070000	0.160000	0.210000	0.280000	9.361769e+00	0.500000	0.260000	1.457371e+00	0.282088	0.052205	0.003915	0.366957	0.062803	0.312534	0.109863
105000	0.670000	9.904724e-01	0.220000	0.060000	0.210000	0.200000	0.240000	8.994689e+00	0.540000	0.300000	1.292572e+00	0.299075	0.054523	0.004648	0.355252	0.060822	0.334875	0.680000	1.000427e+00	0.240000	0.130000	0.310000	0.280000	0.270000	9.361769e+00	0.550000	0.240000	1.428513e+00	0.285120	0.052499	0.004296	0.368317	0.067045	0.317520	0.081589
110000	0.670000	1.010481e+00	0.100000	0.140000	0.310000	0.150000	0.200000	8.816582e+00	0.560000	0.320000	1.292572e+00	0.301723	0.054455	0.005022	0.353145	0.060609	0.335531	0.650000	1.010481e+00	0.170000	0.090000	0.150000	0.190000	0.220000	9.085087e+00	0.530000	0.200000	1.400227e+00	0.284843	0.051986	0.004092	0.365378	0.064696	0.311470	0.064148
115000	0.670000	1.010481e+00	0.080000	0.110000	0.140000	0.190000	0.270000	8.994689e+00	0.500000	0.330000	1.305563e+00	0.303511	0.055056	0.004959	0.354721	0.060911	0.334827	0.610000	1.020637e+00	0.160000	0.120000	0.220000	0.110000	0.220000	8.816582e+00	0.440000	0.210000	1.358844e+00	0.287470	0.052262	0.004587	0.362284	0.064928	0.316508	0.064938
117000	0.590000	1.020637e+00	0.130000	0.120000	0.220000	0.130000	0.300000	9.085087e+00	0.400000	0.250000	1.292572e+00	0.303285	0.054787	0.004972	0.354486	0.061758	0.337157	0.610000	1.020637e+00	0.150000	0.130000	0.180000	0.220000	0.340000	8.994689e+00	0.410000	0.290000	1.372501e+00	0.285831	0.052721	0.004616	0.363259	0.064899	0.317067	0.063135
120000	0.590000	1.020637e+00	0.190000	0.040000	0.220000	0.180000	0.290000	9.085087e+00	0.410000	0.200000	1.292572e+00	0.302507	0.055439	0.004891	0.355770	0.061549	0.335233	0.610000	1.020637e+00	0.230000	0.160000	0.290000	0.250000	0.240000	9.176393e+00	0.490000	0.170000	1.372501e+00	0.283566	0.052014	0.004550	0.361830	0.064944	0.317336	0.063135
125000	0.580000	1.041255e+00	0.140000	0.050000	0.240000	0.160000	0.250000	9.455856e+00	0.470000	0.320000	1.331937e+00	0.301148	0.055237	0.004757	0.356816	0.060758	0.332198	0.560000	1.041255e+00	0.160000	0.080000	0.170000	0.130000	0.270000	9.550889e+00	0.450000	0.280000	1.386294e+00	0.287083	0.051769	0.004375	0.361123	0.064483	0.319328	0.063135
130000	0.580000	1.041255e+00	0.130000	0.080000	0.190000	0.110000	0.240000	9.085087e+00	0.480000	0.290000	1.345323e+00	0.300144	0.054172	0.004663	0.354099	0.058952	0.329253	0.580000	1.051720e+00	0.150000	0.100000	0.180000	0.260000	0.200000	9.268618e+00	0.440000	0.390000	1.428513e+00	0.287775	0.051621	0.004386	0.358662	0.062465	0.310219	0.152450
135000	0.640000	1.051720e+00	0.140000	0.060000	0.210000	0.160000	0.250000	8.994689e+00	0.470000	0.290000	1.331937e+00	0.297984	0.054041	0.004486	0.357058	0.058245	0.325202	0.600000	1.062290e+00	0.150000	0.080000	0.180000	0.140000	0.260000	9.361769e+00	0.560000	0.290000	1.442870e+00	0.289098	0.051653	0.004309	0.356323	0.060984	0.308302	0.094281
140000	0.630000	1.062290e+00	0.180000	0.080000	0.200000	0.150000	0.290000	1.014148e+01	0.420000	0.260000	1.372501e+00	0.294529	0.053118	0.004410	0.356004	0.058424	0.327739	0.620000	1.072966e+00	0.150000	0.090000	0.250000	0.150000	0.250000	9.550889e+00	0.590000	0.210000	1.457371e+00	0.287565	0.051484	0.004164	0.359464	0.058722	0.298291	0.097616
145000	0.670000	1.072966e+00	0.170000	0.090000	0.230000	0.220000	0.320000	9.940668e+00	0.480000	0.180000	1.358844e+00	0.292431	0.052593	0.004261	0.357882	0.059837	0.324257	0.550000	1.083749e+00	0.190000	0.070000	0.220000	0.220000	0.210000	9.455856e+00	0.590000	0.200000	1.414299e+00	0.285974	0.051330	0.004017	0.359834	0.058156	0.297115	0.098804
150000	0.600000	1.083749e+00	0.180000	0.130000	0.280000	0.210000	0.260000	9.743830e+00	0.570000	0.240000	1.345323e+00	0.294284	0.052113	0.004440	0.357314	0.060906	0.324224	0.550000	1.083749e+00	0.140000	0.110000	0.200000	0.120000	0.310000	9.268618e+00	0.520000	0.220000	1.428513e+00	0.289255	0.051389	0.003887	0.358606	0.057142	0.294061	0.100888
155000	0.580000	1.094641e+00	0.100000	0.110000	0.160000	0.150000	0.220000	8.905190e+00	0.490000	0.250000	1.318684e+00	0.293183	0.051329	0.004489	0.357049	0.059514	0.317659	0.560000	1.094641e+00	0.150000	0.090000	0.200000	0.230000	0.290000	8.728855e+00	0.470000	0.270000	1.428513e+00	0.288008	0.050886	0.003768	0.356109	0.056025	0.291194	0.084872
156000	0.580000	1.094641e+00	0.120000	0.110000	0.180000	0.160000	0.190000	8.905190e+00	0.460000	0.260000	1.331937e+00	0.294402	0.051663	0.004614	0.357327	0.059254	0.316996	0.620000	1.105643e+00	0.150000	0.060000	0.190000	0.090000	0.220000	8.905190e+00	0.500000	0.230000	1.414299e+00	0.286643	0.050576	0.003742	0.356498	0.055826	0.290969	0.083281
160000	0.640000	1.105643e+00	0.150000	0.110000	0.210000	0.260000	0.240000	9.455856e+00	0.510000	0.290000	1.358844e+00	0.293469	0.051136	0.004607	0.357180	0.058901	0.311604	0.620000	1.105643e+00	0.160000	0.140000	0.280000	0.120000	0.280000	8.994689e+00	0.470000	0.170000	1.414299e+00	0.287220	0.051128	0.003723	0.357706	0.055960	0.292004	0.083281
165000	0.660000	1.116755e+00	0.180000	0.100000	0.150000	0.200000	0.200000	9.455856e+00	0.570000	0.270000	1.372501e+00	0.292540	0.051189	0.004461	0.357195	0.057225	0.303525	0.630000	1.116755e+00	0.170000	0.050000	0.200000	0.240000	0.280000	9.361769e+00	0.510000	0.330000	1.457371e+00	0.289303	0.051611	0.003719	0.358218	0.056347	0.290911	0.083281
170000	0.640000	1.127978e+00	0.140000	0.110000	0.160000	0.230000	0.260000	9.550889e+00	0.450000	0.200000	1.386294e+00	0.294559	0.051478	0.004329	0.355692	0.055856	0.297013	0.700000	1.127978e+00	0.190000	0.200000	0.230000	0.210000	0.220000	9.940668e+00	0.470000	0.330000	1.472018e+00	0.287569	0.051596	0.003605	0.358631	0.054923	0.285750	0.166073
175000	0.590000	1.139314e+00	0.130000	0.090000	0.250000	0.170000	0.310000	9.455856e+00	0.500000	0.250000	1.372501e+00	0.293675	0.052324	0.004306	0.356827	0.055129	0.295551	0.700000	1.139314e+00	0.150000	0.130000	0.210000	0.180000	0.280000	9.940668e+00	0.520000	0.330000	1.516848e+00	0.288704	0.052255	0.003669	0.357531	0.054215	0.283261	0.127177
180000	0.620000	1.150765e+00	0.180000	0.070000	0.190000	0.200000	0.230000	9.455856e+00	0.480000	0.250000	1.358844e+00	0.291496	0.052771	0.004185	0.359048	0.053887	0.289634	0.610000	1.150765e+00	0.190000	0.070000	0.160000	0.230000	0.210000	9.176393e+00	0.530000	0.230000	1.501755e+00	0.290570	0.053608	0.003633	0.359512	0.053110	0.278864	0.112688
185000	0.560000	1.162330e+00	0.160000	0.040000	0.170000	0.330000	0.250000	9.268618e+00	0.500000	0.170000	1.345323e+00	0.290965	0.052410	0.004137	0.357548	0.053802	0.288982	0.670000	1.162330e+00	0.080000	0.080000	0.220000	0.140000	0.260000	9.361769e+00	0.650000	0.190000	1.486812e+00	0.290264	0.053043	0.003596	0.359558	0.052438	0.277164	0.092370
190000	0.610000	1.174012e+00	0.240000	0.140000	0.190000	0.260000	0.350000	1.004057e+01	0.490000	0.190000	1.331937e+00	0.291303	0.052416	0.004156	0.356509	0.053017	0.287168	0.560000	1.174012e+00	0.210000	0.160000	0.190000	0.200000	0.350000	9.176393e+00	0.490000	0.220000	1.457371e+00	0.292322	0.052523	0.003599	0.358295	0.051779	0.276411	0.076853
195000	0.460000	1.185811e+00	0.130000	0.080000	0.130000	0.210000	0.180000	9.361769e+00	0.500000	0.320000	1.372501e+00	0.293188	0.052332	0.004052	0.354498	0.051916	0.283646	0.570000	1.185811e+00	0.120000	0.100000	0.220000	0.320000	0.250000	9.085087e+00	0.620000	0.260000	1.472018e+00	0.292616	0.052604	0.003540	0.357384	0.051005	0.274107	0.065396
200000	0.560000	1.197728e+00	0.160000	0.070000	0.250000	0.230000	0.320000	9.176393e+00	0.480000	0.270000	1.400227e+00	0.293772	0.052158	0.003949	0.353072	0.050583	0.276663	0.580000	1.197728e+00	0.190000	0.130000	0.200000	0.160000	0.260000	9.455856e+00	0.460000	0.250000	1.457371e+00	0.292593	0.051762	0.003536	0.354130	0.050710	0.272599	0.065396
205000	0.580000	1.209766e+00	0.100000	0.120000	0.280000	0.190000	0.320000	9.085087e+00	0.620000	0.230000	1.414299e+00	0.294363	0.052922	0.003851	0.352905	0.049416	0.270622	0.600000	1.209766e+00	0.170000	0.070000	0.290000	0.200000	0.300000	9.176393e+00	0.580000	0.260000	1.442870e+00	0.292774	0.051518	0.003447	0.353337	0.050196	0.270565	0.359165
210000	0.560000	1.221924e+00	0.130000	0.120000	0.270000	0.230000	0.160000	9.085087e+00	0.480000	0.240000	1.400227e+00	0.293775	0.052578	0.003761	0.353003	0.048646	0.268928	0.620000	1.221924e+00	0.200000	0.100000	0.280000	0.170000	0.290000	9.550889e+00	0.510000	0.210000	1.428513e+00	0.290233	0.050976	0.003362	0.354148	0.049236	0.266253	0.146298
215000	0.560000	1.234205e+00	0.200000	0.130000	0.150000	0.200000	0.310000	9.646877e+00	0.500000	0.230000	1.414299e+00	0.293895	0.051726	0.003699	0.353411	0.048156	0.265271	0.620000	1.221924e+00	0.100000	0.090000	0.190000	0.200000	0.240000	9.646877e+00	0.550000	0.230000	1.386294e+00	0.289866	0.050438	0.003306	0.353618	0.048621	0.263508	0.107588
220000	0.610000	1.246609e+00	0.170000	0.110000	0.190000	0.140000	0.320000	9.550889e+00	0.500000	0.260000	1.400227e+00	0.296029	0.051620	0.003615	0.352244	0.047120	0.260827	0.550000	1.234205e+00	0.160000	0.090000	0.270000	0.190000	0.220000	9.268618e+00	0.480000	0.200000	1.372501e+00	0.288184	0.049915	0.003231	0.352681	0.047489	0.259553	0.086796
225000	0.600000	1.259137e+00	0.160000	0.100000	0.250000	0.230000	0.250000	9.743830e+00	0.500000	0.230000	1.414299e+00	0.297768	0.051919	0.003537	0.351566	0.046381	0.256751	0.610000	1.246609e+00	0.190000	0.100000	0.240000	0.180000	0.280000	9.841757e+00	0.430000	0.360000	1.414299e+00	0.286821	0.049650	0.003159	0.352615	0.046328	0.254297	0.089230
230000	0.630000	1.271792e+00	0.200000	0.120000	0.200000	0.280000	0.210000	9.268618e+00	0.590000	0.240000	1.414299e+00	0.298404	0.051725	0.003461	0.349722	0.045408	0.251992	0.600000	1.259137e+00	0.210000	0.100000	0.210000	0.230000	0.220000	9.550889e+00	0.520000	0.300000	1.457371e+00	0.284393	0.049239	0.003144	0.353841	0.045731	0.251143	0.072936
234000	0.580000	1.284573e+00	0.240000	0.080000	0.190000	0.240000	0.350000	9.268618e+00	0.410000	0.260000	1.400227e+00	0.298223	0.051574	0.003403	0.351385	0.044605	0.247888	0.530000	1.271792e+00	0.180000	0.070000	0.250000	0.290000	0.300000	9.743830e+00	0.600000	0.240000	1.414299e+00	0.282905	0.048611	0.003092	0.354414	0.044967	0.246843	0.067636
235000	0.580000	1.284573e+00	0.120000	0.130000	0.120000	0.260000	0.350000	9.268618e+00	0.450000	0.260000	1.400227e+00	0.299165	0.051506	0.003388	0.351187	0.044423	0.246782	0.530000	1.271792e+00	0.160000	0.080000	0.200000	0.140000	0.180000	9.940668e+00	0.500000	0.230000	1.400227e+00	0.283855	0.048822	0.003080	0.353990	0.044790	0.245701	0.067636
240000	0.570000	1.297484e+00	0.110000	0.140000	0.240000	0.190000	0.250000	9.743830e+00	0.410000	0.290000	1.442870e+00	0.296536	0.050917	0.003319	0.351582	0.043514	0.241778	0.610000	1.284573e+00	0.120000	0.070000	0.210000	0.110000	0.230000	9.176393e+00	0.560000	0.230000	1.358844e+00	0.281675	0.048063	0.003018	0.352583	0.043972	0.241210	0.067636
245000	0.660000	1.310524e+00	0.130000	0.100000	0.250000	0.140000	0.230000	9.455856e+00	0.480000	0.270000	1.428513e+00	0.295821	0.050265	0.003251	0.349163	0.042792	0.237884	0.600000	1.297484e+00	0.170000	0.160000	0.180000	0.220000	0.180000	9.176393e+00	0.480000	0.190000	1.372501e+00	0.280519	0.047335	0.002954	0.351149	0.043178	0.237477	0.264194
250000	0.610000	1.323695e+00	0.200000	0.130000	0.250000	0.240000	0.200000	1.004057e+01	0.600000	0.250000	1.386294e+00	0.293757	0.049691	0.003188	0.347477	0.041971	0.233122	0.640000	1.310524e+00	0.230000	0.090000	0.240000	0.180000	0.210000	9.646877e+00	0.540000	0.230000	1.358844e+00	0.280451	0.047460	0.002893	0.350860	0.042338	0.232719	0.134687
255000	0.550000	1.336998e+00	0.230000	0.090000	0.300000	0.160000	0.230000	9.268618e+00	0.600000	0.240000	1.400227e+00	0.292592	0.049328	0.003128	0.346263	0.041158	0.228494	0.540000	1.323695e+00	0.260000	0.070000	0.210000	0.180000	0.240000	9.646877e+00	0.560000	0.290000	1.386294e+00	0.278950	0.046618	0.002840	0.347361	0.041506	0.228276	0.108661
260000	0.620000	1.350435e+00	0.220000	0.200000	0.250000	0.270000	0.350000	9.085087e+00	0.520000	0.280000	1.442870e+00	0.291270	0.049006	0.003067	0.345973	0.040355	0.224169	0.530000	1.336998e+00	0.190000	0.100000	0.170000	0.150000	0.230000	9.455856e+00	0.540000	0.290000	1.428513e+00	0.277980	0.046823	0.002788	0.347910	0.040752	0.225510	0.099002
265000	0.580000	1.364007e+00	0.240000	0.170000	0.230000	0.220000	0.290000	9.176393e+00	0.480000	0.250000	1.428513e+00	0.291132	0.048602	0.003009	0.344604	0.039602	0.219816	0.560000	1.350435e+00	0.210000	0.090000	0.260000	0.200000	0.270000	9.841757e+00	0.590000	0.270000	1.472018e+00	0.277573	0.046532	0.002806	0.348176	0.040179	0.222602	0.077499
270000	0.620000	1.377716e+00	0.240000	0.050000	0.170000	0.150000	0.240000	8.994689e+00	0.670000	0.250000	1.442870e+00	0.288791	0.047956	0.002953	0.343483	0.038853	0.215931	0.510000	1.364007e+00	0.220000	0.080000	0.240000	0.240000	0.170000	9.743830e+00	0.560000	0.310000	1.486812e+00	0.278818	0.046514	0.002755	0.346974	0.039442	0.218416	0.063635
273000	0.520000	1.391562e+00	0.190000	0.060000	0.210000	0.180000	0.310000	9.176393e+00	0.450000	0.260000	1.472018e+00	0.288144	0.047769	0.002919	0.342758	0.038422	0.213719	0.580000	1.377716e+00	0.220000	0.140000	0.170000	0.210000	0.290000	9.550889e+00	0.470000	0.360000	1.516848e+00	0.279277	0.046794	0.002725	0.347624	0.039188	0.216889	0.067315
275000	0.520000	1.391562e+00	0.170000	0.090000	0.210000	0.250000	0.300000	9.361769e+00	0.630000	0.270000	1.486812e+00	0.286339	0.047464	0.002897	0.342090	0.038152	0.212250	0.580000	1.377716e+00	0.220000	0.150000	0.210000	0.300000	0.170000	9.743830e+00	0.590000	0.320000	1.532092e+00	0.278531	0.046552	0.002705	0.346932	0.038916	0.215247	0.067315
280000	0.680000	1.405547e+00	0.180000	0.130000	0.300000	0.120000	0.450000	8.905190e+00	0.540000	0.260000	1.472018e+00	0.285254	0.047134	0.002841	0.340953	0.037478	0.208741	0.590000	1.391562e+00	0.200000	0.150000	0.220000	0.210000	0.300000	1.024341e+01	0.590000	0.200000	1.486812e+00	0.279474	0.046602	0.002656	0.345733	0.038217	0.211328	0.067315
285000	0.610000	1.419673e+00	0.200000	0.100000	0.220000	0.250000	0.220000	9.268618e+00	0.540000	0.200000	1.442870e+00	0.284369	0.046806	0.002790	0.340005	0.036804	0.205083	0.510000	1.405547e+00	0.130000	0.110000	0.330000	0.200000	0.160000	9.646877e+00	0.520000	0.230000	1.472018e+00	0.280531	0.046300	0.002611	0.343610	0.037560	0.207570	0.217571
290000	0.550000	1.433941e+00	0.190000	0.130000	0.240000	0.170000	0.300000	9.361769e+00	0.620000	0.270000	1.486812e+00	0.283617	0.046339	0.002740	0.338542	0.036167	0.201584	0.640000	1.419673e+00	0.190000	0.180000	0.220000	0.180000	0.240000	9.646877e+00	0.580000	0.390000	1.516848e+00	0.279121	0.045572	0.002567	0.340770	0.036928	0.204654	0.100132
295000	0.560000	1.448353e+00	0.130000	0.130000	0.320000	0.230000	0.260000	8.994689e+00	0.640000	0.300000	1.501755e+00	0.283584	0.046260	0.002694	0.337607	0.035567	0.198142	0.600000	1.433941e+00	0.170000	0.080000	0.270000	0.230000	0.230000	9.361769e+00	0.560000	0.270000	1.532092e+00	0.278031	0.045252	0.002524	0.338926	0.036287	0.201263	0.098713
300000	0.550000	1.462909e+00	0.150000	0.090000	0.210000	0.180000	0.260000	9.176393e+00	0.520000	0.340000	1.516848e+00	0.282585	0.045634	0.002650	0.336427	0.034941	0.194827	0.590000	1.448353e+00	0.180000	0.110000	0.220000	0.250000	0.310000	1.014148e+01	0.590000	0.280000	1.563043e+00	0.277800	0.045298	0.002481	0.338192	0.035691	0.197852	0.077593
305000	0.540000	1.477611e+00	0.170000	0.080000	0.250000	0.220000	0.310000	9.361769e+00	0.570000	0.340000	1.501755e+00	0.281562	0.045171	0.002607	0.334999	0.034361	0.191761	0.550000	1.462909e+00	0.150000	0.050000	0.150000	0.110000	0.260000	9.743830e+00	0.470000	0.260000	1.610644e+00	0.276780	0.044841	0.002440	0.337838	0.035088	0.194716	0.076558
310000	0.620000	1.492461e+00	0.160000	0.110000	0.210000	0.200000	0.280000	9.550889e+00	0.610000	0.230000	1.486812e+00	0.280917	0.044853	0.002566	0.336255	0.033804	0.188647	0.550000	1.477611e+00	0.150000	0.120000	0.180000	0.150000	0.270000	9.268618e+00	0.540000	0.220000	1.594618e+00	0.277245	0.044679	0.002399	0.337755	0.034517	0.191604	0.067636
312000	0.620000	1.492461e+00	0.140000	0.150000	0.210000	0.210000	0.250000	9.550889e+00	0.560000	0.310000	1.501755e+00	0.279932	0.044601	0.002550	0.335851	0.033585	0.187472	0.630000	1.492461e+00	0.150000	0.110000	0.170000	0.230000	0.290000	9.455856e+00	0.630000	0.280000	1.610644e+00	0.277225	0.044423	0.002383	0.336627	0.034297	0.190406	0.060348
315000	0.550000	1.507461e+00	0.210000	0.200000	0.270000	0.200000	0.210000	9.361769e+00	0.600000	0.320000	1.516848e+00	0.279649	0.044487	0.002526	0.335613	0.033246	0.185668	0.630000	1.492461e+00	0.110000	0.140000	0.230000	0.190000	0.260000	9.085087e+00	0.540000	0.210000	1.578751e+00	0.276632	0.044270	0.002360	0.336300	0.033956	0.188703	0.060348
320000	0.580000	1.522611e+00	0.220000	0.120000	0.220000	0.210000	0.280000	9.940668e+00	0.510000	0.260000	1.501755e+00	0.279645	0.044285	0.002485	0.334365	0.032763	0.182741	0.620000	1.507461e+00	0.190000	0.110000	0.200000	0.180000	0.180000	9.176393e+00	0.590000	0.220000	1.563043e+00	0.275922	0.044281	0.002324	0.335308	0.033411	0.185758	0.060348
325000	0.570000	1.537914e+00	0.130000	0.110000	0.230000	0.190000	0.270000	9.743830e+00	0.560000	0.330000	1.516848e+00	0.280492	0.044296	0.002446	0.332163	0.032263	0.179804	0.590000	1.522611e+00	0.230000	0.120000	0.220000	0.210000	0.320000	9.940668e+00	0.540000	0.280000	1.578751e+00	0.276074	0.044106	0.002289	0.334394	0.032922	0.183028	0.164150
330000	0.520000	1.553370e+00	0.220000	0.180000	0.270000	0.300000	0.250000	9.841757e+00	0.610000	0.240000	1.501755e+00	0.279539	0.044185	0.002410	0.332254	0.031766	0.177054	0.590000	1.537914e+00	0.120000	0.100000	0.230000	0.220000	0.330000	9.940668e+00	0.580000	0.290000	1.594618e+00	0.276837	0.044111	0.002255	0.333611	0.032400	0.180138	0.107185
335000	0.630000	1.568982e+00	0.210000	0.120000	0.320000	0.180000	0.260000	1.004057e+01	0.590000	0.250000	1.457371e+00	0.279350	0.043719	0.002374	0.330678	0.031276	0.174362	0.460000	1.553370e+00	0.170000	0.190000	0.270000	0.220000	0.350000	9.841757e+00	0.520000	0.270000	1.610644e+00	0.275789	0.043477	0.002222	0.330570	0.031899	0.177402	0.097274
340000	0.620000	1.584750e+00	0.200000	0.130000	0.250000	0.320000	0.230000	9.646877e+00	0.620000	0.300000	1.472018e+00	0.279492	0.043859	0.002339	0.329395	0.030821	0.171693	0.600000	1.568982e+00	0.170000	0.140000	0.300000	0.230000	0.210000	9.841757e+00	0.590000	0.240000	1.578751e+00	0.275175	0.043126	0.002187	0.329169	0.031440	0.174951	0.075633
345000	0.530000	1.600677e+00	0.140000	0.140000	0.290000	0.200000	0.250000	9.455856e+00	0.550000	0.280000	1.516848e+00	0.278015	0.043516	0.002304	0.327400	0.030398	0.169104	0.580000	1.584750e+00	0.180000	0.110000	0.220000	0.240000	0.280000	9.940668e+00	0.500000	0.300000	1.594618e+00	0.273724	0.042799	0.002155	0.328512	0.031015	0.172429	0.074996
350000	0.570000	1.616764e+00	0.210000	0.130000	0.240000	0.200000	0.350000	9.268618e+00	0.530000	0.180000	1.532092e+00	0.277114	0.043153	0.002272	0.326928	0.029991	0.166615	0.470000	1.600677e+00	0.150000	0.080000	0.230000	0.230000	0.270000	1.014148e+01	0.630000	0.370000	1.578751e+00	0.271810	0.042371	0.002123	0.327582	0.030581	0.169964	0.064264
351000	0.570000	1.616764e+00	0.220000	0.150000	0.230000	0.250000	0.200000	9.268618e+00	0.560000	0.180000	1.532092e+00	0.276624	0.043034	0.002265	0.327146	0.029905	0.166140	0.470000	1.600677e+00	0.180000	0.080000	0.230000	0.230000	0.140000	9.940668e+00	0.510000	0.160000	1.563043e+00	0.271670	0.042316	0.002117	0.327367	0.030487	0.169484	0.063114
355000	0.570000	1.616764e+00	0.190000	0.110000	0.240000	0.210000	0.230000	9.361769e+00	0.650000	0.270000	1.532092e+00	0.276156	0.042547	0.002238	0.323823	0.029577	0.164309	0.510000	1.616764e+00	0.210000	0.110000	0.220000	0.200000	0.250000	1.076860e+01	0.500000	0.230000	1.532092e+00	0.271976	0.042031	0.002093	0.325282	0.030155	0.167503	0.063114
360000	0.500000	1.633013e+00	0.220000	0.130000	0.230000	0.340000	0.260000	8.728855e+00	0.500000	0.360000	1.578751e+00	0.274965	0.042223	0.002207	0.321951	0.029142	0.162080	0.640000	1.633013e+00	0.190000	0.110000	0.220000	0.260000	0.210000	1.066145e+01	0.560000	0.220000	1.547490e+00	0.271243	0.041635	0.002063	0.323725	0.029728	0.165154	0.063114
365000	0.510000	1.649425e+00	0.090000	0.090000	0.180000	0.230000	0.300000	9.646877e+00	0.550000	0.230000	1.563043e+00	0.272312	0.041858	0.002175	0.321590	0.028764	0.159840	0.630000	1.649425e+00	0.150000	0.100000	0.220000	0.220000	0.280000	1.045034e+01	0.610000	0.260000	1.594618e+00	0.271319	0.041053	0.002037	0.321554	0.029297	0.162995	0.145048
370000	0.480000	1.666002e+00	0.170000	0.110000	0.150000	0.200000	0.280000	9.940668e+00	0.580000	0.200000	1.578751e+00	0.271490	0.041388	0.002148	0.320436	0.028381	0.157655	0.540000	1.666002e+00	0.240000	0.210000	0.340000	0.250000	0.250000	9.743830e+00	0.570000	0.220000	1.578751e+00	0.271236	0.040983	0.002011	0.320145	0.028906	0.160739	0.097466
375000	0.530000	1.682746e+00	0.210000	0.170000	0.270000	0.170000	0.260000	1.014148e+01	0.570000	0.240000	1.563043e+00	0.271101	0.041098	0.002118	0.319582	0.027998	0.155487	0.580000	1.682746e+00	0.220000	0.070000	0.200000	0.240000	0.210000	1.014148e+01	0.650000	0.350000	1.594618e+00	0.270595	0.040922	0.001985	0.320024	0.028494	0.158759	0.091863
380000	0.450000	1.699657e+00	0.200000	0.060000	0.250000	0.250000	0.300000	1.014148e+01	0.580000	0.260000	1.594618e+00	0.270616	0.040694	0.002092	0.317910	0.027615	0.153409	0.500000	1.699657e+00	0.290000	0.130000	0.320000	0.240000	0.270000	1.076860e+01	0.480000	0.270000	1.610644e+00	0.271003	0.040658	0.001959	0.318348	0.028134	0.156687	0.082316
385000	0.490000	1.716739e+00	0.180000	0.100000	0.300000	0.170000	0.200000	1.024341e+01	0.610000	0.210000	1.610644e+00	0.269413	0.040384	0.002065	0.315760	0.027257	0.151457	0.550000	1.716739e+00	0.170000	0.180000	0.320000	0.230000	0.220000	1.014148e+01	0.450000	0.290000	1.610644e+00	0.269981	0.040181	0.001933	0.317937	0.027766	0.154697	0.072253
390000	0.470000	1.733993e+00	0.190000	0.110000	0.240000	0.200000	0.190000	1.004057e+01	0.600000	0.220000	1.626832e+00	0.268037	0.040239	0.002038	0.314741	0.026899	0.149513	0.490000	1.733993e+00	0.190000	0.060000	0.230000	0.220000	0.320000	1.034635e+01	0.550000	0.320000	1.626832e+00	0.268246	0.039809	0.001907	0.317564	0.027420	0.152738	0.059228
395000	0.490000	1.751420e+00	0.190000	0.130000	0.160000	0.240000	0.210000	1.004057e+01	0.540000	0.290000	1.643181e+00	0.267803	0.039925	0.002012	0.313188	0.026545	0.147631	0.560000	1.751420e+00	0.170000	0.220000	0.220000	0.230000	0.280000	9.940668e+00	0.570000	0.280000	1.626832e+00	0.265568	0.039481	0.001881	0.315611	0.027063	0.150792	0.059228
400000	0.510000	1.769022e+00	0.240000	0.100000	0.210000	0.220000	0.300000	9.743830e+00	0.560000	0.260000	1.659696e+00	0.267437	0.039657	0.001987	0.311408	0.026212	0.145855	0.480000	1.769022e+00	0.240000	0.150000	0.280000	0.350000	0.250000	9.841757e+00	0.620000	0.210000	1.643181e+00	0.263824	0.039069	0.001857	0.313499	0.026723	0.148945	0.391628
405000	0.590000	1.786801e+00	0.200000	0.150000	0.200000	0.230000	0.330000	9.940668e+00	0.590000	0.170000	1.676376e+00	0.266748	0.039374	0.001963	0.309797	0.025877	0.144032	0.510000	1.786801e+00	0.120000	0.140000	0.230000	0.260000	0.280000	9.940668e+00	0.680000	0.370000	1.659696e+00	0.262449	0.038794	0.001834	0.312383	0.026386	0.147172	0.121125
410000	0.490000	1.804758e+00	0.250000	0.110000	0.260000	0.240000	0.220000	9.743830e+00	0.550000	0.220000	1.643181e+00	0.266417	0.039172	0.001938	0.308578	0.025551	0.142220	0.560000	1.804758e+00	0.220000	0.150000	0.300000	0.170000	0.230000	9.940668e+00	0.630000	0.210000	1.676376e+00	0.263456	0.038734	0.001812	0.310381	0.026068	0.145398	0.098314
415000	0.490000	1.822897e+00	0.220000	0.110000	0.320000	0.280000	0.210000	9.743830e+00	0.490000	0.250000	1.643181e+00	0.266086	0.038952	0.001913	0.308495	0.025241	0.140453	0.400000	1.822897e+00	0.170000	0.130000	0.240000	0.200000	0.300000	1.034635e+01	0.630000	0.190000	1.659696e+00	0.262675	0.038285	0.001790	0.308987	0.025766	0.143579	0.081449
420000	0.550000	1.841217e+00	0.240000	0.200000	0.210000	0.240000	0.280000	9.743830e+00	0.590000	0.320000	1.659696e+00	0.265124	0.038525	0.001891	0.307159	0.024946	0.138722	0.460000	1.841217e+00	0.210000	0.120000	0.320000	0.170000	0.250000	1.004057e+01	0.570000	0.150000	1.676376e+00	0.261563	0.038020	0.001769	0.307181	0.025458	0.141777	0.074399
425000	0.440000	1.859721e+00	0.260000	0.120000	0.300000	0.220000	0.170000	1.045034e+01	0.620000	0.220000	1.610644e+00	0.265206	0.038257	0.001868	0.304893	0.024670	0.137039	0.440000	1.859721e+00	0.230000	0.190000	0.290000	0.210000	0.340000	1.034635e+01	0.680000	0.270000	1.710241e+00	0.261860	0.037784	0.001748	0.305335	0.025156	0.140084	0.066888
429000	0.540000	1.878412e+00	0.160000	0.150000	0.300000	0.190000	0.250000	1.004057e+01	0.500000	0.170000	1.610644e+00	0.265214	0.037901	0.001850	0.303415	0.024444	0.135787	0.510000	1.878412e+00	0.240000	0.170000	0.370000	0.310000	0.190000	1.066145e+01	0.600000	0.270000	1.727429e+00	0.261749	0.037521	0.001732	0.303985	0.024931	0.138790	0.061599
430000	0.540000	1.878412e+00	0.150000	0.040000	0.240000	0.320000	0.260000	1.004057e+01	0.550000	0.170000	1.610644e+00	0.264875	0.037805	0.001846	0.302757	0.024394	0.135441	0.510000	1.878412e+00	0.190000	0.180000	0.180000	0.220000	0.330000	1.066145e+01	0.650000	0.270000	1.727429e+00	0.261835	0.037443	0.001728	0.303274	0.024873	0.138447	0.061599
435000	0.470000	1.897290e+00	0.280000	0.100000	0.320000	0.270000	0.190000	1.024341e+01	0.580000	0.290000	1.626832e+00	0.263381	0.037469	0.001824	0.301203	0.024106	0.133891	0.480000	1.897290e+00	0.280000	0.180000	0.280000	0.270000	0.320000	1.024341e+01	0.550000	0.300000	1.780037e+00	0.261173	0.037086	0.001708	0.300377	0.024588	0.136861	0.061599
440000	0.550000	1.916358e+00	0.220000	0.130000	0.290000	0.280000	0.280000	1.066145e+01	0.600000	0.240000	1.578751e+00	0.263509	0.037244	0.001803	0.299113	0.023832	0.132341	0.550000	1.916358e+00	0.220000	0.150000	0.280000	0.270000	0.320000	1.014148e+01	0.600000	0.220000	1.727429e+00	0.261508	0.036666	0.001689	0.297651	0.024307	0.135257	0.258698
445000	0.540000	1.935618e+00	0.210000	0.110000	0.360000	0.200000	0.270000	1.109655e+01	0.590000	0.240000	1.594618e+00	0.261844	0.036864	0.001783	0.298107	0.023558	0.130928	0.610000	1.935618e+00	0.120000	0.110000	0.190000	0.210000	0.240000	9.940668e+00	0.660000	0.210000	1.710241e+00	0.261324	0.036272	0.001669	0.295353	0.024029	0.133663	0.118332
450000	0.430000	1.955071e+00	0.220000	0.120000	0.290000	0.320000	0.230000	1.034635e+01	0.610000	0.260000	1.578751e+00	0.261733	0.036557	0.001764	0.296019	0.023287	0.129503	0.470000	1.955071e+00	0.100000	0.130000	0.290000	0.210000	0.350000	9.841757e+00	0.690000	0.240000	1.659696e+00	0.260351	0.036002	0.001651	0.293953	0.023764	0.132237	0.102405
455000	0.500000	1.974720e+00	0.130000	0.150000	0.370000	0.220000	0.270000	1.055536e+01	0.630000	0.310000	1.610644e+00	0.261746	0.036684	0.001745	0.296428	0.023037	0.128008	0.490000	1.974720e+00	0.280000	0.170000	0.270000	0.260000	0.210000	1.004057e+01	0.610000	0.200000	1.676376e+00	0.259880	0.035629	0.001633	0.292001	0.023502	0.130800	0.096039
460000	0.470000	1.994566e+00	0.270000	0.190000	0.370000	0.290000	0.340000	1.034635e+01	0.540000	0.300000	1.626832e+00	0.261026	0.036313	0.001725	0.293979	0.022799	0.126653	0.460000	1.994566e+00	0.180000	0.130000	0.240000	0.280000	0.220000	1.004057e+01	0.570000	0.300000	1.693224e+00	0.260445	0.035606	0.001615	0.290471	0.023250	0.129373	0.089815
465000	0.470000	2.014612e+00	0.220000	0.100000	0.340000	0.150000	0.250000	1.004057e+01	0.650000	0.300000	1.643181e+00	0.260203	0.035941	0.001707	0.290858	0.022548	0.125222	0.530000	2.014612e+00	0.190000	0.190000	0.270000	0.240000	0.190000	1.014148e+01	0.690000	0.230000	1.676376e+00	0.259871	0.035224	0.001598	0.288098	0.023006	0.127982	0.072074
468000	0.560000	2.034859e+00	0.250000	0.190000	0.280000	0.250000	0.210000	1.004057e+01	0.540000	0.340000	1.676376e+00	0.259658	0.035730	0.001695	0.288829	0.022389	0.124418	0.530000	2.014612e+00	0.260000	0.140000	0.360000	0.280000	0.260000	1.014148e+01	0.660000	0.310000	1.710241e+00	0.258969	0.034998	0.001587	0.287043	0.022863	0.127169	0.065620
470000	0.560000	2.034859e+00	0.170000	0.150000	0.220000	0.240000	0.290000	9.743830e+00	0.640000	0.320000	1.693224e+00	0.259940	0.035574	0.001688	0.287433	0.022298	0.123915	0.560000	2.034859e+00	0.230000	0.180000	0.300000	0.140000	0.270000	1.024341e+01	0.500000	0.260000	1.727429e+00	0.258417	0.034859	0.001581	0.285894	0.022761	0.126688	0.065620
475000	0.580000	2.055310e+00	0.220000	0.180000	0.250000	0.300000	0.290000	1.014148e+01	0.530000	0.220000	1.710241e+00	0.259863	0.035269	0.001671	0.284702	0.022073	0.123051	0.490000	2.055310e+00	0.180000	0.150000	0.290000	0.240000	0.340000	9.841757e+00	0.540000	0.290000	1.744790e+00	0.257737	0.034517	0.001564	0.283994	0.022511	0.125319	0.065620
480000	0.450000	2.075966e+00	0.260000	0.130000	0.280000	0.310000	0.210000	9.646877e+00	0.630000	0.260000	1.762326e+00	0.259827	0.034987	0.001653	0.283156	0.021846	0.121801	0.420000	2.075966e+00	0.280000	0.140000	0.250000	0.230000	0.270000	1.014148e+01	0.610000	0.320000	1.762326e+00	0.256618	0.034168	0.001549	0.281057	0.022283	0.123978	0.242073
485000	0.410000	2.096830e+00	0.200000	0.160000	0.330000	0.240000	0.330000	1.024341e+01	0.720000	0.270000	1.744790e+00	0.259157	0.034664	0.001636	0.281385	0.021620	0.120586	0.550000	2.096830e+00	0.270000	0.110000	0.350000	0.250000	0.290000	1.055536e+01	0.530000	0.290000	1.762326e+00	0.256005	0.033821	0.001532	0.278685	0.022063	0.122761	0.093040
490000	0.480000	2.117904e+00	0.260000	0.230000	0.280000	0.330000	0.300000	1.004057e+01	0.600000	0.320000	1.762326e+00	0.258604	0.034398	0.001619	0.278869	0.021407	0.119354	0.550000	2.096830e+00	0.200000	0.100000	0.310000	0.230000	0.290000	1.004057e+01	0.600000	0.230000	1.780037e+00	0.256109	0.033485	0.001516	0.275926	0.021842	0.121528	0.099217
495000	0.490000	2.139189e+00	0.190000	0.080000	0.260000	0.220000	0.210000	9.940668e+00	0.690000	0.270000	1.815996e+00	0.257626	0.034066	0.001603	0.276815	0.021196	0.118101	0.480000	2.117904e+00	0.250000	0.160000	0.340000	0.220000	0.210000	1.004057e+01	0.700000	0.200000	1.762326e+00	0.256678	0.033641	0.001500	0.274021	0.021615	0.120363	0.075658
500000	0.460000	2.160688e+00	0.200000	0.150000	0.280000	0.340000	0.240000	1.024341e+01	0.640000	0.240000	1.780037e+00	0.256383	0.033727	0.001587	0.274637	0.020967	0.116906	0.480000	2.139189e+00	0.250000	0.190000	0.340000	0.240000	0.290000	9.646877e+00	0.640000	0.210000	1.744790e+00	0.255620	0.033290	0.001485	0.271873	0.021399	0.119179	0.068624
505000	0.480000	2.182403e+00	0.270000	0.150000	0.410000	0.240000	0.290000	1.045034e+01	0.580000	0.210000	1.762326e+00	0.255898	0.033424	0.001571	0.272259	0.020758	0.115721	0.460000	2.160688e+00	0.260000	0.220000	0.310000	0.330000	0.270000	1.045034e+01	0.620000	0.270000	1.797927e+00	0.255014	0.032973	0.001470	0.269419	0.021185	0.118012	0.057947
507000	0.480000	2.182403e+00	0.150000	0.190000	0.330000	0.290000	0.200000	1.004057e+01	0.610000	0.300000	1.762326e+00	0.255945	0.033290	0.001565	0.271222	0.020674	0.115242	0.400000	2.182403e+00	0.250000	0.140000	0.270000	0.290000	0.300000	1.055536e+01	0.570000	0.280000	1.797927e+00	0.254531	0.032864	0.001464	0.269199	0.021101	0.117533	0.061175
510000	0.500000	2.204337e+00	0.270000	0.170000	0.310000	0.200000	0.250000	9.841757e+00	0.660000	0.350000	1.780037e+00	0.255130	0.033102	0.001555	0.269699	0.020552	0.114536	0.400000	2.182403e+00	0.270000	0.130000	0.290000	0.260000	0.250000	9.841757e+00	0.610000	0.270000	1.834247e+00	0.253819	0.032667	0.001455	0.267734	0.020980	0.116885	0.061175
515000	0.400000	2.226491e+00	0.260000	0.180000	0.280000	0.220000	0.240000	1.004057e+01	0.630000	0.240000	1.744790e+00	0.254327	0.032770	0.001541	0.267269	0.020355	0.113344	0.410000	2.204337e+00	0.350000	0.140000	0.340000	0.350000	0.210000	1.066145e+01	0.670000	0.320000	1.834247e+00	0.253655	0.032358	0.001442	0.265363	0.020762	0.115732	0.061175
520000	0.420000	2.248867e+00	0.230000	0.110000	0.300000	0.290000	0.230000	9.550889e+00	0.580000	0.300000	1.780037e+00	0.253958	0.032442	0.001526	0.264723	0.020153	0.112283	0.430000	2.226491e+00	0.270000	0.130000	0.280000	0.300000	0.310000	1.120807e+01	0.690000	0.250000	1.780037e+00	0.252087	0.032055	0.001427	0.262980	0.020566	0.114628	0.209922
525000	0.430000	2.271469e+00	0.260000	0.130000	0.360000	0.380000	0.330000	9.550889e+00	0.650000	0.290000	1.834247e+00	0.253503	0.032145	0.001512	0.262251	0.019959	0.111184	0.490000	2.248867e+00	0.210000	0.150000	0.300000	0.220000	0.360000	1.098614e+01	0.590000	0.190000	1.727429e+00	0.252395	0.031752	0.001414	0.260483	0.020363	0.113510	0.105051
530000	0.480000	2.294298e+00	0.230000	0.080000	0.250000	0.250000	0.220000	9.841757e+00	0.640000	0.310000	1.815996e+00	0.252644	0.031850	0.001497	0.259740	0.019773	0.110136	0.540000	2.271469e+00	0.250000	0.130000	0.180000	0.360000	0.200000	1.098614e+01	0.650000	0.220000	1.744790e+00	0.252364	0.031466	0.001401	0.257932	0.020164	0.112467	0.099783
535000	0.420000	2.317356e+00	0.240000	0.110000	0.310000	0.260000	0.240000	1.066145e+01	0.620000	0.260000	1.834247e+00	0.251687	0.031567	0.001483	0.257259	0.019590	0.109367	0.370000	2.294298e+00	0.180000	0.180000	0.250000	0.200000	0.280000	1.109655e+01	0.580000	0.370000	1.762326e+00	0.251859	0.031167	0.001388	0.255585	0.019968	0.111436	0.073897
540000	0.490000	2.340645e+00	0.210000	0.130000	0.320000	0.350000	0.290000	1.066145e+01	0.620000	0.240000	1.780037e+00	0.250954	0.031280	0.001470	0.254754	0.019406	0.110724	0.450000	2.317356e+00	0.170000	0.140000	0.390000	0.270000	0.230000	1.066145e+01	0.530000	0.290000	1.780037e+00	0.250804	0.030873	0.001376	0.253240	0.019782	0.110407	0.071693
545000	0.490000	2.364169e+00	0.240000	0.150000	0.290000	0.330000	0.220000	1.109655e+01	0.690000	0.300000	1.797927e+00	0.249603	0.030995	0.001456	0.252384	0.019229	0.110954	0.410000	2.340645e+00	0.250000	0.160000	0.300000	0.320000	0.180000	1.045034e+01	0.550000	0.270000	1.834247e+00	0.249168	0.030576	0.001364	0.251149	0.019592	0.109414	0.064247
546000	0.490000	2.364169e+00	0.240000	0.210000	0.310000	0.290000	0.230000	1.066145e+01	0.660000	0.300000	1.797927e+00	0.249447	0.030943	0.001453	0.251914	0.019195	0.110787	0.410000	2.340645e+00	0.270000	0.150000	0.300000	0.280000	0.250000	1.045034e+01	0.600000	0.280000	1.852682e+00	0.248846	0.030527	0.001361	0.250689	0.019554	0.109206	0.062974
550000	0.410000	2.387930e+00	0.280000	0.220000	0.350000	0.350000	0.310000	1.076860e+01	0.760000	0.140000	1.780037e+00	0.249489	0.030725	0.001442	0.250011	0.019063	0.111006	0.440000	2.364169e+00	0.300000	0.210000	0.280000	0.350000	0.200000	1.055536e+01	0.570000	0.300000	1.890109e+00	0.248640	0.030314	0.001351	0.248897	0.019412	0.108505	0.062974
555000	0.440000	2.411929e+00	0.330000	0.220000	0.240000	0.230000	0.210000	1.076860e+01	0.630000	0.330000	1.780037e+00	0.248861	0.030452	0.001430	0.247827	0.018892	0.112034	0.550000	2.387930e+00	0.250000	0.110000	0.260000	0.280000	0.200000	1.098614e+01	0.760000	0.240000	1.871302e+00	0.247581	0.030043	0.001339	0.246632	0.019240	0.107913	0.062974
560000	0.450000	2.436169e+00	0.270000	0.170000	0.280000	0.290000	0.280000	1.109655e+01	0.660000	0.280000	1.797927e+00	0.248573	0.030191	0.001417	0.245515	0.018714	0.115635	0.460000	2.411929e+00	0.220000	0.210000	0.340000	0.350000	0.320000	1.087682e+01	0.710000	0.240000	1.852682e+00	0.246959	0.029777	0.001327	0.244572	0.019054	0.106981	0.136477
565000	0.450000	2.460653e+00	0.300000	0.130000	0.300000	0.360000	0.210000	1.132072e+01	0.620000	0.260000	1.780037e+00	0.248082	0.029918	0.001404	0.243354	0.018547	0.117307	0.390000	2.460653e+00	0.310000	0.190000	0.330000	0.260000	0.310000	1.066145e+01	0.600000	0.180000	1.797927e+00	0.245692	0.029527	0.001314	0.242451	0.018886	0.106029	0.089644
570000	0.410000	2.485383e+00	0.240000	0.120000	0.390000	0.340000	0.240000	1.045034e+01	0.630000	0.230000	1.797927e+00	0.247636	0.029652	0.001392	0.241205	0.018389	0.117502	0.440000	2.485383e+00	0.170000	0.140000	0.230000	0.250000	0.260000	1.109655e+01	0.580000	0.290000	1.797927e+00	0.245944	0.029275	0.001303	0.240291	0.018716	0.105474	0.093588
575000	0.400000	2.510361e+00	0.340000	0.180000	0.360000	0.340000	0.200000	1.076860e+01	0.540000	0.290000	1.834247e+00	0.247524	0.029407	0.001380	0.239122	0.018222	0.119444	0.440000	2.485383e+00	0.180000	0.160000	0.320000	0.340000	0.280000	1.045034e+01	0.710000	0.200000	1.780037e+00	0.245090	0.029027	0.001292	0.238107	0.018552	0.107851	0.078238
580000	0.470000	2.535591e+00	0.320000	0.210000	0.340000	0.340000	0.320000	1.055536e+01	0.640000	0.220000	1.780037e+00	0.246834	0.029147	0.001368	0.237143	0.018062	0.119858	0.450000	2.510361e+00	0.280000	0.180000	0.360000	0.320000	0.250000	9.940668e+00	0.620000	0.340000	1.797927e+00	0.244277	0.028762	0.001281	0.236006	0.018393	0.109886	0.074385
585000	0.390000	2.561074e+00	0.250000	0.140000	0.300000	0.330000	0.220000	1.066145e+01	0.620000	0.280000	1.834247e+00	0.246168	0.028915	0.001356	0.235180	0.017901	0.119502	0.360000	2.535591e+00	0.250000	0.110000	0.260000	0.290000	0.230000	9.743830e+00	0.600000	0.350000	1.852682e+00	0.243450	0.028499	0.001271	0.234002	0.018235	0.109990	0.071597
590000	0.460000	2.586813e+00	0.320000	0.200000	0.480000	0.470000	0.310000	1.045034e+01	0.620000	0.180000	1.797927e+00	0.245087	0.028665	0.001344	0.233280	0.017747	0.121525	0.400000	2.561074e+00	0.230000	0.140000	0.400000	0.330000	0.310000	1.014148e+01	0.610000	0.360000	1.909104e+00	0.242176	0.028260	0.001260	0.232020	0.018078	0.110144	0.071597
595000	0.470000	2.612811e+00	0.250000	0.190000	0.350000	0.300000	0.230000	1.034635e+01	0.650000	0.350000	1.852682e+00	0.244306	0.028427	0.001333	0.231323	0.017596	0.124268	0.410000	2.586813e+00	0.210000	0.270000	0.330000	0.370000	0.290000	1.076860e+01	0.670000	0.250000	1.928291e+00	0.241427	0.028031	0.001250	0.230078	0.017925	0.110640	0.464670
600000	0.450000	2.639070e+00	0.330000	0.140000	0.400000	0.280000	0.230000	1.014148e+01	0.640000	0.320000	1.834247e+00	0.243694	0.028195	0.001322	0.229347	0.017443	0.125502	0.450000	2.612811e+00	0.260000	0.220000	0.410000	0.390000	0.240000	1.087682e+01	0.700000	0.220000	1.947671e+00	0.241053	0.027802	0.001239	0.228182	0.017768	0.112228	0.144213
605000	0.390000	2.665593e+00	0.380000	0.200000	0.400000	0.340000	0.240000	1.087682e+01	0.500000	0.200000	1.852682e+00	0.243336	0.027962	0.001311	0.227451	0.017293	0.125934	0.450000	2.639070e+00	0.380000	0.150000	0.350000	0.280000	0.380000	1.055536e+01	0.760000	0.260000	1.967245e+00	0.240641	0.027571	0.001229	0.226360	0.017620	0.114605	0.115938
610000	0.430000	2.692383e+00	0.260000	0.180000	0.300000	0.350000	0.210000	1.055536e+01	0.540000	0.400000	1.834247e+00	0.242767	0.027738	0.001301	0.225548	0.017150	0.128614	0.370000	2.665593e+00	0.210000	0.160000	0.380000	0.270000	0.250000	1.014148e+01	0.670000	0.250000	1.928291e+00	0.238976	0.027345	0.001219	0.224474	0.017474	0.116683	0.090714
615000	0.400000	2.719442e+00	0.230000	0.170000	0.280000	0.320000	0.350000	9.940668e+00	0.720000	0.310000	1.890109e+00	0.242052	0.027520	0.001290	0.223675	0.017013	0.129619	0.430000	2.692383e+00	0.360000	0.210000	0.370000	0.280000	0.280000	1.087682e+01	0.690000	0.300000	1.947671e+00	0.238691	0.027123	0.001209	0.222610	0.017336	0.117655	0.082075
620000	0.420000	2.746773e+00	0.270000	0.150000	0.270000	0.340000	0.270000	1.014148e+01	0.600000	0.290000	1.909104e+00	0.241352	0.027298	0.001279	0.221816	0.016881	0.128671	0.390000	2.719442e+00	0.230000	0.200000	0.360000	0.340000	0.210000	1.120807e+01	0.600000	0.210000	1.967245e+00	0.238299	0.026915	0.001200	0.220796	0.017197	0.117035	0.074622
624000	0.420000	2.746773e+00	0.220000	0.120000	0.360000	0.320000	0.230000	1.024341e+01	0.590000	0.410000	1.947671e+00	0.240674	0.027122	0.001270	0.220456	0.016772	0.127903	0.500000	2.746773e+00	0.260000	0.200000	0.310000	0.280000	0.290000	1.055536e+01	0.710000	0.210000	1.928291e+00	0.237687	0.026742	0.001192	0.219399	0.017090	0.116352	0.078065
625000	0.430000	2.774378e+00	0.180000	0.160000	0.310000	0.270000	0.260000	1.045034e+01	0.720000	0.410000	1.947671e+00	0.240625	0.027080	0.001268	0.220093	0.016741	0.127985	0.500000	2.746773e+00	0.270000	0.220000	0.330000	0.270000	0.310000	1.055536e+01	0.660000	0.240000	1.909104e+00	0.237447	0.026698	0.001190	0.219062	0.017066	0.116200	0.078065
630000	0.350000	2.802261e+00	0.260000	0.120000	0.270000	0.320000	0.310000	1.087682e+01	0.630000	0.240000	1.928291e+00	0.239576	0.026874	0.001258	0.218230	0.016612	0.127468	0.450000	2.774378e+00	0.350000	0.260000	0.480000	0.420000	0.190000	1.098614e+01	0.700000	0.220000	1.928291e+00	0.237180	0.026488	0.001180	0.217287	0.016934	0.115291	0.078065
635000	0.390000	2.830425e+00	0.280000	0.230000	0.260000	0.260000	0.290000	1.087682e+01	0.700000	0.280000	1.987016e+00	0.239045	0.026668	0.001248	0.216460	0.016484	0.126752	0.410000	2.802261e+00	0.240000	0.180000	0.360000	0.370000	0.230000	1.154941e+01	0.650000	0.290000	1.947671e+00	0.236769	0.026289	0.001171	0.215552	0.016801	0.115280	0.318891
640000	0.380000	2.858871e+00	0.280000	0.180000	0.290000	0.300000	0.270000	1.098614e+01	0.690000	0.310000	2.006986e+00	0.238011	0.026449	0.001238	0.214724	0.016355	0.128781	0.360000	2.830425e+00	0.300000	0.170000	0.270000	0.340000	0.280000	1.087682e+01	0.640000	0.270000	1.967245e+00	0.236754	0.026083	0.001162	0.213885	0.016675	0.114613	0.143454
645000	0.380000	2.858871e+00	0.300000	0.200000	0.360000	0.420000	0.240000	1.066145e+01	0.600000	0.210000	2.027157e+00	0.237457	0.026247	0.001228	0.213089	0.016225	0.127881	0.340000	2.858871e+00	0.320000	0.250000	0.370000	0.250000	0.220000	1.045034e+01	0.700000	0.230000	1.909104e+00	0.235974	0.025879	0.001153	0.212244	0.016546	0.114356	0.118817
650000	0.350000	2.887603e+00	0.370000	0.150000	0.360000	0.350000	0.270000	1.076860e+01	0.650000	0.220000	2.006986e+00	0.236458	0.026038	0.001218	0.211504	0.016102	0.127256	0.360000	2.887603e+00	0.270000	0.210000	0.330000	0.380000	0.200000	1.055536e+01	0.570000	0.260000	1.967245e+00	0.235208	0.025679	0.001144	0.210633	0.016419	0.114555	0.095406
655000	0.420000	2.916624e+00	0.340000	0.180000	0.320000	0.360000	0.260000	1.132072e+01	0.630000	0.340000	2.006986e+00	0.235579	0.025828	0.001209	0.209930	0.015979	0.127665	0.360000	2.887603e+00	0.220000	0.160000	0.350000	0.350000	0.280000	1.034635e+01	0.610000	0.210000	1.947671e+00	0.235170	0.025483	0.001136	0.209026	0.016292	0.113825	0.083189
660000	0.350000	2.945936e+00	0.280000	0.230000	0.290000	0.340000	0.260000	1.166548e+01	0.680000	0.290000	2.027157e+00	0.235027	0.025627	0.001200	0.208374	0.015855	0.129576	0.380000	2.916624e+00	0.320000	0.220000	0.330000	0.490000	0.320000	1.076860e+01	0.620000	0.220000	1.928291e+00	0.234866	0.025293	0.001127	0.207396	0.016173	0.113104	0.070509
663000	0.390000	2.975544e+00	0.250000	0.210000	0.360000	0.360000	0.250000	1.098614e+01	0.580000	0.220000	2.027157e+00	0.235080	0.025515	0.001195	0.207420	0.015779	0.130560	0.410000	2.945936e+00	0.330000	0.140000	0.350000	0.270000	0.190000	1.024341e+01	0.530000	0.220000	1.928291e+00	0.234448	0.025176	0.001122	0.206501	0.016104	0.112605	0.068072
665000	0.390000	2.975544e+00	0.320000	0.200000	0.340000	0.470000	0.180000	1.034635e+01	0.680000	0.310000	2.047530e+00	0.234872	0.025446	0.001191	0.206778	0.015731	0.130422	0.410000	2.945936e+00	0.290000	0.140000	0.330000	0.270000	0.200000	1.024341e+01	0.640000	0.320000	1.947671e+00	0.234119	0.025098	0.001119	0.205891	0.016053	0.112264	0.068072
670000	0.310000	3.005448e+00	0.230000	0.280000	0.330000	0.290000	0.250000	1.098614e+01	0.540000	0.240000	2.047530e+00	0.234062	0.025252	0.001183	0.205255	0.015613	0.129401	0.410000	2.975544e+00	0.260000	0.220000	0.410000	0.360000	0.260000	1.066145e+01	0.660000	0.270000	2.006986e+00	0.232731	0.024899	0.001111	0.204349	0.015932	0.111563	0.068072
675000	0.380000	3.035654e+00	0.320000	0.220000	0.420000	0.350000	0.280000	1.154941e+01	0.580000	0.220000	2.068108e+00	0.232989	0.025071	0.001174	0.203709	0.015494	0.128841	0.460000	3.005448e+00	0.330000	0.190000	0.350000	0.310000	0.320000	1.055536e+01	0.710000	0.310000	2.068108e+00	0.232147	0.024718	0.001102	0.202879	0.015812	0.111114	0.217288
680000	0.430000	3.066162e+00	0.370000	0.200000	0.290000	0.260000	0.260000	1.132072e+01	0.710000	0.280000	2.088893e+00	0.232186	0.024893	0.001166	0.202159	0.015380	0.127927	0.360000	3.035654e+00	0.190000	0.180000	0.370000	0.310000	0.270000	1.066145e+01	0.560000	0.240000	2.088893e+00	0.231664	0.024542	0.001094	0.201341	0.015694	0.110519	0.101647
685000	0.380000	3.096978e+00	0.330000	0.220000	0.330000	0.440000	0.240000	1.076860e+01	0.620000	0.210000	2.006986e+00	0.230995	0.024705	0.001158	0.200681	0.015271	0.127001	0.430000	3.066162e+00	0.330000	0.290000	0.350000	0.350000	0.320000	1.132072e+01	0.570000	0.360000	2.152509e+00	0.231013	0.024367	0.001086	0.199909	0.015578	0.109784	0.086534
690000	0.430000	3.128103e+00	0.340000	0.230000	0.420000	0.340000	0.270000	1.109655e+01	0.670000	0.350000	2.068108e+00	0.229767	0.024529	0.001149	0.199304	0.015162	0.129700	0.360000	3.096978e+00	0.370000	0.170000	0.410000	0.340000	0.160000	1.087682e+01	0.720000	0.260000	2.174142e+00	0.229915	0.024194	0.001078	0.198459	0.015460	0.109064	0.075621
695000	0.400000	3.159541e+00	0.270000	0.210000	0.280000	0.410000	0.240000	1.098614e+01	0.640000	0.180000	2.047530e+00	0.229047	0.024349	0.001141	0.197864	0.015059	0.129683	0.400000	3.128103e+00	0.290000	0.230000	0.290000	0.360000	0.290000	1.120807e+01	0.740000	0.260000	2.195993e+00	0.228918	0.024016	0.001071	0.197006	0.015350	0.108350	0.070171
700000	0.430000	3.191295e+00	0.310000	0.200000	0.350000	0.370000	0.240000	1.166548e+01	0.640000	0.250000	2.027157e+00	0.228403	0.024170	0.001133	0.196432	0.014944	0.130530	0.390000	3.159541e+00	0.260000	0.210000	0.300000	0.350000	0.290000	1.120807e+01	0.660000	0.230000	2.131091e+00	0.228436	0.023850	0.001063	0.195512	0.015238	0.109409	0.059658
702000	0.360000	3.223368e+00	0.300000	0.280000	0.370000	0.370000	0.220000	1.154941e+01	0.640000	0.330000	2.047530e+00	0.228257	0.024099	0.001130	0.195870	0.014903	0.130171	0.390000	3.159541e+00	0.330000	0.190000	0.390000	0.340000	0.190000	1.055536e+01	0.690000	0.250000	2.131091e+00	0.228247	0.023778	0.001060	0.194983	0.015193	0.109174	0.060419
705000	0.360000	3.223368e+00	0.340000	0.230000	0.440000	0.400000	0.360000	1.143449e+01	0.670000	0.350000	2.068108e+00	0.227753	0.023999	0.001125	0.194991	0.014840	0.129861	0.320000	3.191295e+00	0.230000	0.230000	0.350000	0.370000	0.210000	1.087682e+01	0.660000	0.260000	2.174142e+00	0.227871	0.023677	0.001056	0.194163	0.015129	0.108800	0.060419
710000	0.400000	3.255763e+00	0.290000	0.240000	0.400000	0.360000	0.170000	1.098614e+01	0.740000	0.300000	2.109887e+00	0.226702	0.023827	0.001118	0.193621	0.014738	0.130201	0.370000	3.223368e+00	0.220000	0.190000	0.310000	0.380000	0.240000	1.045034e+01	0.690000	0.250000	2.174142e+00	0.227047	0.023513	0.001049	0.192786	0.015023	0.108695	0.060419
715000	0.360000	3.288484e+00	0.390000	0.250000	0.430000	0.420000	0.180000	1.109655e+01	0.670000	0.230000	2.109887e+00	0.225619	0.023661	0.001110	0.192224	0.014634	0.131672	0.300000	3.255763e+00	0.330000	0.200000	0.350000	0.350000	0.340000	1.120807e+01	0.680000	0.290000	2.240355e+00	0.226284	0.023351	0.001041	0.191447	0.014920	0.111248	0.194454
720000	0.370000	3.321534e+00	0.340000	0.230000	0.390000	0.350000	0.220000	1.087682e+01	0.670000	0.200000	2.088893e+00	0.224539	0.023489	0.001102	0.190840	0.014536	0.131039	0.360000	3.288484e+00	0.330000	0.100000	0.400000	0.350000	0.200000	1.120807e+01	0.660000	0.300000	2.262871e+00	0.225369	0.023190	0.001034	0.190169	0.014815	0.112463	0.104964
725000	0.310000	3.354916e+00	0.380000	0.200000	0.330000	0.500000	0.230000	1.055536e+01	0.680000	0.190000	2.027157e+00	0.223909	0.023322	0.001095	0.189375	0.014436	0.130337	0.380000	3.321534e+00	0.270000	0.160000	0.390000	0.370000	0.260000	1.055536e+01	0.690000	0.190000	2.218063e+00	0.224957	0.023036	0.001026	0.188896	0.014713	0.113208	0.100647
730000	0.330000	3.388633e+00	0.340000	0.160000	0.400000	0.490000	0.190000	1.120807e+01	0.710000	0.210000	2.006986e+00	0.223454	0.023162	0.001088	0.188037	0.014334	0.131978	0.390000	3.354916e+00	0.300000	0.240000	0.340000	0.330000	0.320000	1.045034e+01	0.730000	0.200000	2.195993e+00	0.223855	0.022875	0.001019	0.187512	0.014617	0.112790	0.073087
735000	0.330000	3.422690e+00	0.220000	0.240000	0.350000	0.440000	0.250000	1.098614e+01	0.660000	0.240000	1.987016e+00	0.222489	0.023005	0.001080	0.186782	0.014236	0.132204	0.410000	3.388633e+00	0.250000	0.250000	0.440000	0.320000	0.250000	1.066145e+01	0.680000	0.310000	2.174142e+00	0.222969	0.022722	0.001013	0.186243	0.014515	0.112188	0.065653
740000	0.330000	3.422690e+00	0.340000	0.240000	0.330000	0.390000	0.250000	1.120807e+01	0.660000	0.230000	2.006986e+00	0.222092	0.022851	0.001073	0.185484	0.014138	0.131770	0.300000	3.422690e+00	0.320000	0.220000	0.300000	0.350000	0.200000	1.098614e+01	0.590000	0.220000	2.088893e+00	0.222450	0.022574	0.001006	0.184987	0.014413	0.112536	0.057180
741000	0.370000	3.457088e+00	0.300000	0.190000	0.400000	0.430000	0.360000	1.120807e+01	0.710000	0.230000	2.006986e+00	0.221864	0.022819	0.001072	0.185233	0.014119	0.131658	0.300000	3.422690e+00	0.440000	0.230000	0.400000	0.360000	0.260000	1.120807e+01	0.650000	0.220000	2.088893e+00	0.222247	0.022545	0.001004	0.184746	0.014393	0.112915	0.056243
745000	0.370000	3.457088e+00	0.220000	0.300000	0.370000	0.380000	0.260000	1.098614e+01	0.720000	0.340000	2.068108e+00	0.220884	0.022696	0.001066	0.184273	0.014043	0.131561	0.340000	3.457088e+00	0.360000	0.310000	0.370000	0.470000	0.120000	1.109655e+01	0.720000	0.290000	2.068108e+00	0.221855	0.022430	0.000999	0.183690	0.014317	0.114372	0.056243
750000	0.380000	3.491833e+00	0.310000	0.190000	0.350000	0.270000	0.220000	1.109655e+01	0.780000	0.240000	2.006986e+00	0.220283	0.022546	0.001058	0.183008	0.013950	0.131478	0.420000	3.491833e+00	0.370000	0.250000	0.450000	0.450000	0.280000	1.143449e+01	0.670000	0.370000	2.131091e+00	0.220957	0.022281	0.000992	0.182501	0.014225	0.116723	0.056243
755000	0.400000	3.526926e+00	0.340000	0.270000	0.480000	0.410000	0.280000	1.132072e+01	0.700000	0.280000	2.047530e+00	0.219128	0.022403	0.001052	0.181803	0.013852	0.130774	0.420000	3.491833e+00	0.300000	0.220000	0.470000	0.440000	0.260000	1.166548e+01	0.630000	0.300000	2.152509e+00	0.219969	0.022129	0.000986	0.181257	0.014131	0.116586	0.148422
760000	0.420000	3.562372e+00	0.340000	0.210000	0.400000	0.290000	0.260000	1.154941e+01	0.730000	0.290000	2.027157e+00	0.218237	0.022255	0.001045	0.180605	0.013762	0.130334	0.440000	3.526926e+00	0.260000	0.290000	0.360000	0.420000	0.260000	1.154941e+01	0.650000	0.270000	2.195993e+00	0.218805	0.021978	0.000979	0.180067	0.014040	0.117541	0.082954
765000	0.340000	3.598175e+00	0.290000	0.280000	0.460000	0.490000	0.230000	1.143449e+01	0.700000	0.300000	2.047530e+00	0.217562	0.022110	0.001038	0.179410	0.013673	0.129747	0.410000	3.562372e+00	0.290000	0.250000	0.360000	0.390000	0.250000	1.076860e+01	0.750000	0.240000	2.174142e+00	0.217870	0.021836	0.000973	0.178829	0.013945	0.117059	0.085115
770000	0.370000	3.634337e+00	0.410000	0.210000	0.420000	0.370000	0.280000	1.166548e+01	0.650000	0.310000	2.109887e+00	0.216963	0.021958	0.001031	0.178263	0.013584	0.129805	0.380000	3.598175e+00	0.340000	0.240000	0.370000	0.450000	0.290000	1.109655e+01	0.670000	0.310000	2.240355e+00	0.217383	0.021698	0.000967	0.177675	0.013856	0.116379	0.068409
775000	0.290000	3.670863e+00	0.220000	0.190000	0.360000	0.490000	0.300000	1.190114e+01	0.710000	0.210000	2.131091e+00	0.216090	0.021818	0.001024	0.177125	0.013499	0.129211	0.410000	3.634337e+00	0.320000	0.220000	0.440000	0.360000	0.290000	1.132072e+01	0.720000	0.320000	2.218063e+00	0.216808	0.021548	0.000961	0.176520	0.013770	0.115883	0.066551
780000	0.360000	3.707756e+00	0.340000	0.230000	0.300000	0.350000	0.240000	1.154941e+01	0.660000	0.230000	2.109887e+00	0.215811	0.021674	0.001018	0.175932	0.013413	0.128429	0.370000	3.670863e+00	0.310000	0.240000	0.410000	0.350000	0.160000	1.076860e+01	0.670000	0.310000	2.240355e+00	0.216171	0.021414	0.000955	0.175331	0.013684	0.115468	0.063656
785000	0.380000	3.745019e+00	0.380000	0.280000	0.560000	0.390000	0.240000	1.190114e+01	0.630000	0.250000	2.047530e+00	0.214993	0.021541	0.001012	0.174846	0.013325	0.127671	0.320000	3.707756e+00	0.360000	0.230000	0.460000	0.450000	0.360000	1.190114e+01	0.640000	0.290000	2.262871e+00	0.215305	0.021279	0.000949	0.174223	0.013593	0.116936	0.063656
790000	0.440000	3.782657e+00	0.330000	0.270000	0.380000	0.400000	0.230000	1.143449e+01	0.750000	0.340000	2.109887e+00	0.213899	0.021410	0.001005	0.173771	0.013239	0.126881	0.390000	3.745019e+00	0.410000	0.280000	0.470000	0.490000	0.320000	1.190114e+01	0.690000	0.150000	2.262871e+00	0.214423	0.021148	0.000943	0.173059	0.013504	0.117898	0.539634
795000	0.260000	3.820674e+00	0.310000	0.260000	0.440000	0.370000	0.260000	1.076860e+01	0.680000	0.320000	2.131091e+00	0.212564	0.021275	0.000999	0.172661	0.013152	0.126138	0.290000	3.782657e+00	0.370000	0.200000	0.380000	0.510000	0.310000	1.154941e+01	0.730000	0.330000	2.285613e+00	0.213310	0.021015	0.000937	0.171938	0.013418	0.117386	0.122878
800000	0.320000	3.859072e+00	0.350000	0.180000	0.390000	0.420000	0.260000	1.154941e+01	0.810000	0.220000	2.109887e+00	0.212163	0.021141	0.000993	0.171615	0.013066	0.125374	0.330000	3.820674e+00	0.430000	0.310000	0.380000	0.470000	0.260000	1.178272e+01	0.750000	0.310000	2.262871e+00	0.212421	0.020889	0.000931	0.170859	0.013333	0.116946	0.110588
805000	0.280000	3.897856e+00	0.360000	0.250000	0.420000	0.440000	0.190000	1.154941e+01	0.750000	0.300000	2.174142e+00	0.211525	0.021007	0.000987	0.170561	0.012984	0.125107	0.330000	3.859072e+00	0.320000	0.230000	0.430000	0.410000	0.230000	1.154941e+01	0.770000	0.280000	2.308584e+00	0.211524	0.020762	0.000925	0.169843	0.013247	0.117736	0.082722
810000	0.280000	3.937030e+00	0.330000	0.150000	0.330000	0.370000	0.230000	1.166548e+01	0.740000	0.190000	2.152509e+00	0.210494	0.020873	0.000981	0.169463	0.012906	0.125581	0.310000	3.897856e+00	0.220000	0.220000	0.440000	0.360000	0.240000	1.166548e+01	0.680000	0.350000	2.331785e+00	0.210385	0.020630	0.000920	0.168778	0.013164	0.119871	0.075970
815000	0.380000	3.976598e+00	0.300000	0.240000	0.400000	0.380000	0.250000	1.098614e+01	0.670000	0.280000	2.174142e+00	0.209725	0.020743	0.000976	0.168421	0.012824	0.125619	0.340000	3.937030e+00	0.370000	0.250000	0.350000	0.440000	0.250000	1.143449e+01	0.650000	0.220000	2.308584e+00	0.209596	0.020498	0.000914	0.167762	0.013086	0.120756	0.062746
819000	0.380000	4.016564e+00	0.380000	0.180000	0.450000	0.420000	0.250000	1.166548e+01	0.780000	0.290000	2.195993e+00	0.208739	0.020647	0.000971	0.167610	0.012763	0.125161	0.340000	3.937030e+00	0.280000	0.240000	0.450000	0.380000	0.240000	1.154941e+01	0.730000	0.250000	2.285613e+00	0.208921	0.020396	0.000909	0.166982	0.013018	0.120779	0.057599
820000	0.380000	4.016564e+00	0.410000	0.250000	0.430000	0.440000	0.280000	1.166548e+01	0.720000	0.290000	2.195993e+00	0.208512	0.020624	0.000969	0.167407	0.012745	0.125091	0.370000	3.976598e+00	0.280000	0.240000	0.460000	0.420000	0.210000	1.132072e+01	0.760000	0.250000	2.285613e+00	0.208742	0.020370	0.000908	0.166774	0.013002	0.120708	0.057599
825000	0.310000	4.056931e+00	0.360000	0.360000	0.350000	0.310000	0.240000	1.143449e+01	0.670000	0.230000	2.218063e+00	0.207671	0.020501	0.000964	0.166437	0.012666	0.124845	0.370000	3.976598e+00	0.410000	0.310000	0.530000	0.480000	0.250000	1.098614e+01	0.710000	0.320000	2.308584e+00	0.207903	0.020247	0.000903	0.165783	0.012920	0.120884	0.057599
830000	0.340000	4.097704e+00	0.410000	0.290000	0.450000	0.460000	0.270000	1.190114e+01	0.680000	0.330000	2.285613e+00	0.207129	0.020374	0.000958	0.165414	0.012590	0.124341	0.320000	4.016564e+00	0.340000	0.210000	0.470000	0.410000	0.250000	1.055536e+01	0.680000	0.250000	2.285613e+00	0.207062	0.020129	0.000897	0.164790	0.012842	0.122002	0.315568
835000	0.330000	4.138886e+00	0.270000	0.250000	0.350000	0.500000	0.210000	1.226358e+01	0.690000	0.180000	2.262871e+00	0.206186	0.020257	0.000952	0.164449	0.012516	0.124758	0.300000	4.056931e+00	0.400000	0.300000	0.480000	0.530000	0.270000	1.087682e+01	0.730000	0.340000	2.285613e+00	0.206149	0.020000	0.000892	0.163806	0.012767	0.122585	0.109535
840000	0.320000	4.180483e+00	0.320000	0.320000	0.420000	0.410000	0.210000	1.202075e+01	0.740000	0.240000	2.285613e+00	0.205236	0.020131	0.000947	0.163457	0.012443	0.125852	0.280000	4.097704e+00	0.340000	0.280000	0.290000	0.370000	0.280000	1.066145e+01	0.720000	0.220000	2.308584e+00	0.205044	0.019874	0.000887	0.162855	0.012690	0.123782	0.098531
845000	0.360000	4.222497e+00	0.410000	0.240000	0.340000	0.550000	0.280000	1.132072e+01	0.780000	0.270000	2.262871e+00	0.204204	0.020011	0.000941	0.162525	0.012370	0.126616	0.440000	4.138886e+00	0.360000	0.290000	0.310000	0.440000	0.310000	1.154941e+01	0.670000	0.370000	2.378891e+00	0.204336	0.019748	0.000882	0.161920	0.012615	0.123761	0.075278
850000	0.450000	4.264934e+00	0.350000	0.330000	0.390000	0.420000	0.270000	1.109655e+01	0.760000	0.320000	2.331785e+00	0.203600	0.019891	0.000935	0.161581	0.012297	0.127222	0.440000	4.180483e+00	0.370000	0.300000	0.420000	0.430000	0.230000	1.251133e+01	0.780000	0.270000	2.402799e+00	0.203372	0.019638	0.000876	0.160957	0.012545	0.124937	0.074212
855000	0.320000	4.307797e+00	0.370000	0.230000	0.360000	0.400000	0.270000	1.143449e+01	0.790000	0.280000	2.402799e+00	0.202552	0.019772	0.000930	0.160603	0.012225	0.127575	0.270000	4.222497e+00	0.390000	0.140000	0.450000	0.420000	0.270000	1.166548e+01	0.700000	0.240000	2.426947e+00	0.202149	0.019523	0.000871	0.160048	0.012472	0.125491	0.059154
858000	0.320000	4.307797e+00	0.420000	0.250000	0.350000	0.460000	0.200000	1.143449e+01	0.680000	0.230000	2.402799e+00	0.201902	0.019703	0.000926	0.160035	0.012180	0.127714	0.270000	4.264934e+00	0.340000	0.300000	0.460000	0.460000	0.380000	1.120807e+01	0.650000	0.330000	2.451339e+00	0.201539	0.019458	0.000868	0.159518	0.012427	0.126029	0.054288
860000	0.280000	4.351091e+00	0.330000	0.230000	0.420000	0.400000	0.280000	1.120807e+01	0.590000	0.300000	2.426947e+00	0.201490	0.019660	0.000924	0.159648	0.012152	0.128085	0.270000	4.264934e+00	0.280000	0.360000	0.420000	0.490000	0.250000	1.109655e+01	0.700000	0.310000	2.451339e+00	0.201228	0.019415	0.000866	0.159151	0.012400	0.126067	0.054288
865000	0.280000	4.351091e+00	0.360000	0.300000	0.450000	0.580000	0.310000	1.098614e+01	0.630000	0.380000	2.451339e+00	0.200486	0.019541	0.000919	0.158755	0.012084	0.128088	0.380000	4.351091e+00	0.420000	0.300000	0.460000	0.460000	0.270000	1.087682e+01	0.720000	0.200000	2.451339e+00	0.200116	0.019306	0.000861	0.158243	0.012326	0.127043	0.054288
870000	0.300000	4.394821e+00	0.390000	0.270000	0.330000	0.480000	0.250000	1.154941e+01	0.720000	0.320000	2.475975e+00	0.199730	0.019424	0.000914	0.157862	0.012016	0.127894	0.360000	4.394821e+00	0.370000	0.230000	0.460000	0.360000	0.220000	1.087682e+01	0.740000	0.270000	2.525993e+00	0.198992	0.019191	0.000856	0.157318	0.012256	0.126570	0.251008
875000	0.260000	4.483602e+00	0.380000	0.280000	0.360000	0.490000	0.210000	1.190114e+01	0.760000	0.320000	2.500859e+00	0.198685	0.019314	0.000908	0.156993	0.011948	0.128714	0.360000	4.394821e+00	0.350000	0.290000	0.510000	0.420000	0.300000	1.132072e+01	0.770000	0.300000	2.551380e+00	0.197976	0.019084	0.000851	0.156421	0.012185	0.127410	0.112209
880000	0.260000	4.483602e+00	0.400000	0.290000	0.390000	0.460000	0.200000	1.190114e+01	0.680000	0.280000	2.500859e+00	0.197776	0.019201	0.000903	0.156080	0.011880	0.129316	0.240000	4.394821e+00	0.340000	0.250000	0.470000	0.450000	0.260000	1.154941e+01	0.660000	0.190000	2.525993e+00	0.197060	0.018970	0.000846	0.155545	0.012118	0.127132	0.105338
885000	0.300000	4.574177e+00	0.380000	0.370000	0.350000	0.440000	0.260000	1.226358e+01	0.660000	0.300000	2.551380e+00	0.196869	0.019093	0.000898	0.155176	0.011812	0.130013	0.240000	4.394821e+00	0.410000	0.260000	0.510000	0.420000	0.330000	1.202075e+01	0.720000	0.200000	2.500859e+00	0.196235	0.018864	0.000841	0.154632	0.012051	0.127311	0.085670
890000	0.350000	4.620148e+00	0.310000	0.340000	0.530000	0.530000	0.200000	1.214156e+01	0.700000	0.300000	2.629081e+00	0.196180	0.018991	0.000893	0.154274	0.011742	0.130821	0.340000	4.438989e+00	0.410000	0.270000	0.420000	0.450000	0.210000	1.202075e+01	0.820000	0.300000	2.525993e+00	0.195415	0.018754	0.000836	0.153784	0.011986	0.127512	0.079055
895000	0.250000	4.574177e+00	0.310000	0.320000	0.430000	0.400000	0.250000	1.178272e+01	0.770000	0.270000	2.709148e+00	0.195240	0.018883	0.000888	0.153406	0.011678	0.131006	0.380000	4.483602e+00	0.340000	0.250000	0.490000	0.490000	0.310000	1.178272e+01	0.760000	0.170000	2.451339e+00	0.194407	0.018649	0.000831	0.152931	0.011917	0.127051	0.068202
897000	0.250000	4.574177e+00	0.480000	0.250000	0.410000	0.490000	0.260000	1.202075e+01	0.740000	0.340000	2.736376e+00	0.194784	0.018838	0.000886	0.153060	0.011655	0.131219	0.350000	4.528663e+00	0.340000	0.380000	0.400000	0.490000	0.260000	1.190114e+01	0.680000	0.300000	2.475975e+00	0.193987	0.018609	0.000830	0.152599	0.011891	0.127549	0.063805
900000	0.250000	4.574177e+00	0.400000	0.290000	0.400000	0.500000	0.260000	1.154941e+01	0.720000	0.320000	2.736376e+00	0.194209	0.018777	0.000883	0.152555	0.011616	0.132275	0.350000	4.528663e+00	0.370000	0.240000	0.470000	0.470000	0.280000	1.190114e+01	0.720000	0.310000	2.525993e+00	0.193539	0.018548	0.000827	0.152087	0.011853	0.127791	0.063805
905000	0.280000	4.620148e+00	0.440000	0.240000	0.560000	0.600000	0.290000	1.166548e+01	0.790000	0.230000	2.709148e+00	0.193146	0.018671	0.000878	0.151759	0.011552	0.131855	0.340000	4.574177e+00	0.400000	0.280000	0.360000	0.420000	0.270000	1.132072e+01	0.750000	0.330000	2.551380e+00	0.192564	0.018446	0.000822	0.151252	0.011785	0.128786	0.063805
910000	0.290000	4.666581e+00	0.400000	0.280000	0.460000	0.500000	0.340000	1.154941e+01	0.710000	0.270000	2.709148e+00	0.192345	0.018570	0.000873	0.150940	0.011487	0.132155	0.310000	4.620148e+00	0.370000	0.290000	0.480000	0.500000	0.270000	1.154941e+01	0.690000	0.200000	2.525993e+00	0.191555	0.018341	0.000817	0.150443	0.011723	0.128789	0.189151
915000	0.310000	4.713481e+00	0.460000	0.290000	0.330000	0.450000	0.270000	1.178272e+01	0.720000	0.330000	2.791654e+00	0.191289	0.018465	0.000869	0.150146	0.011425	0.131939	0.290000	4.666581e+00	0.450000	0.310000	0.510000	0.560000	0.300000	1.202075e+01	0.730000	0.170000	2.500859e+00	0.190638	0.018236	0.000813	0.149681	0.011659	0.128629	0.096844
920000	0.270000	4.760852e+00	0.440000	0.250000	0.470000	0.450000	0.250000	1.154941e+01	0.630000	0.220000	2.763877e+00	0.190353	0.018360	0.000864	0.149316	0.011362	0.132309	0.300000	4.713481e+00	0.490000	0.340000	0.540000	0.530000	0.270000	1.202075e+01	0.710000	0.280000	2.577021e+00	0.189666	0.018132	0.000809	0.148967	0.011590	0.128152	0.099375
925000	0.360000	4.808700e+00	0.430000	0.420000	0.490000	0.570000	0.380000	1.178272e+01	0.820000	0.260000	2.848049e+00	0.189400	0.018258	0.000859	0.148523	0.011303	0.133213	0.290000	4.760852e+00	0.430000	0.160000	0.470000	0.530000	0.220000	1.202075e+01	0.630000	0.220000	2.602921e+00	0.188668	0.018038	0.000804	0.148191	0.011527	0.128140	0.076361
930000	0.290000	4.857028e+00	0.420000	0.310000	0.540000	0.500000	0.260000	1.166548e+01	0.710000	0.330000	2.819711e+00	0.188807	0.018159	0.000855	0.147746	0.011240	0.133866	0.260000	4.808700e+00	0.360000	0.200000	0.380000	0.480000	0.200000	1.154941e+01	0.740000	0.280000	2.577021e+00	0.187723	0.017931	0.000800	0.147474	0.011467	0.128207	0.074103
935000	0.310000	4.905842e+00	0.540000	0.390000	0.490000	0.530000	0.160000	1.166548e+01	0.800000	0.170000	2.736376e+00	0.187935	0.018061	0.000850	0.146937	0.011182	0.133795	0.320000	4.857028e+00	0.370000	0.300000	0.390000	0.490000	0.270000	1.166548e+01	0.730000	0.310000	2.602921e+00	0.186747	0.017834	0.000796	0.146669	0.011405	0.128428	0.060240
936000	0.310000	4.905842e+00	0.510000	0.330000	0.470000	0.620000	0.250000	1.178272e+01	0.610000	0.170000	2.736376e+00	0.187723	0.018042	0.000849	0.146797	0.011169	0.134022	0.320000	4.857028e+00	0.330000	0.320000	0.490000	0.450000	0.180000	1.166548e+01	0.750000	0.310000	2.602921e+00	0.186551	0.017816	0.000795	0.146507	0.011393	0.128411	0.056148
940000	0.330000	4.955146e+00	0.470000	0.290000	0.520000	0.510000	0.200000	1.178272e+01	0.760000	0.180000	2.709148e+00	0.187085	0.017967	0.000845	0.146211	0.011122	0.133487	0.270000	4.905842e+00	0.440000	0.350000	0.510000	0.530000	0.280000	1.238684e+01	0.810000	0.340000	2.682192e+00	0.185877	0.017740	0.000791	0.145936	0.011344	0.128683	0.056148
945000	0.280000	5.004947e+00	0.430000	0.230000	0.480000	0.540000	0.210000	1.154941e+01	0.780000	0.350000	2.763877e+00	0.186227	0.017872	0.000841	0.145413	0.011062	0.133390	0.390000	4.955146e+00	0.490000	0.430000	0.620000	0.520000	0.210000	1.251133e+01	0.710000	0.330000	2.709148e+00	0.184925	0.017642	0.000788	0.145151	0.011285	0.129385	0.056148
950000	0.340000	5.055247e+00	0.430000	0.360000	0.540000	0.430000	0.330000	1.226358e+01	0.750000	0.310000	2.848049e+00	0.185245	0.017771	0.000837	0.144709	0.011037	0.134398	0.280000	5.004947e+00	0.400000	0.390000	0.500000	0.550000	0.180000	1.238684e+01	0.700000	0.210000	2.629081e+00	0.183958	0.017547	0.000783	0.144390	0.011227	0.129471	0.156550
955000	0.300000	5.106053e+00	0.370000	0.320000	0.470000	0.630000	0.250000	1.202075e+01	0.730000	0.310000	2.934785e+00	0.184587	0.017679	0.000833	0.144023	0.010977	0.134372	0.300000	5.055247e+00	0.400000	0.210000	0.460000	0.480000	0.280000	1.190114e+01	0.710000	0.280000	2.709148e+00	0.183098	0.017453	0.000779	0.143631	0.011167	0.130083	0.082461
960000	0.220000	5.055247e+00	0.420000	0.350000	0.490000	0.490000	0.270000	1.190114e+01	0.670000	0.310000	2.905584e+00	0.183614	0.017588	0.000829	0.143303	0.010920	0.134679	0.310000	5.106053e+00	0.360000	0.270000	0.480000	0.560000	0.230000	1.120807e+01	0.760000	0.230000	2.736376e+00	0.182218	0.017366	0.000775	0.142920	0.011106	0.130284	0.090584
965000	0.330000	5.106053e+00	0.470000	0.300000	0.370000	0.540000	0.270000	1.202075e+01	0.830000	0.210000	2.819711e+00	0.182735	0.017496	0.000824	0.142552	0.010861	0.135119	0.280000	5.157370e+00	0.460000	0.370000	0.520000	0.450000	0.380000	1.214156e+01	0.770000	0.300000	2.819711e+00	0.181298	0.017274	0.000771	0.142196	0.011051	0.131168	0.070893
970000	0.260000	5.157370e+00	0.470000	0.370000	0.600000	0.490000	0.300000	1.226358e+01	0.760000	0.260000	2.791654e+00	0.181781	0.017411	0.000820	0.141801	0.010802	0.135120	0.250000	5.106053e+00	0.370000	0.300000	0.440000	0.550000	0.270000	1.251133e+01	0.720000	0.230000	2.791654e+00	0.180530	0.017188	0.000767	0.141446	0.010994	0.130939	0.067645
975000	0.270000	5.209202e+00	0.380000	0.340000	0.480000	0.450000	0.260000	1.190114e+01	0.740000	0.220000	2.763877e+00	0.180872	0.017316	0.000816	0.141046	0.010750	0.135138	0.340000	5.157370e+00	0.330000	0.310000	0.310000	0.550000	0.280000	1.202075e+01	0.700000	0.280000	2.876673e+00	0.179621	0.017101	0.000763	0.140829	0.010941	0.131673	0.061081
980000	0.310000	5.314435e+00	0.450000	0.430000	0.490000	0.590000	0.230000	1.109655e+01	0.690000	0.280000	2.791654e+00	0.179929	0.017226	0.000812	0.140307	0.010692	0.135180	0.200000	5.106053e+00	0.390000	0.360000	0.550000	0.480000	0.280000	1.202075e+01	0.710000	0.280000	2.876673e+00	0.178766	0.017011	0.000759	0.140142	0.010884	0.131887	0.061081
985000	0.290000	5.367846e+00	0.540000	0.390000	0.550000	0.570000	0.230000	1.190114e+01	0.780000	0.260000	2.876673e+00	0.179035	0.017138	0.000808	0.139597	0.010639	0.134820	0.380000	5.157370e+00	0.420000	0.360000	0.590000	0.540000	0.250000	1.143449e+01	0.720000	0.240000	2.848049e+00	0.177873	0.016923	0.000755	0.139414	0.010829	0.131959	0.613394
990000	0.230000	5.314435e+00	0.410000	0.330000	0.550000	0.530000	0.250000	1.166548e+01	0.750000	0.330000	2.848049e+00	0.178132	0.017049	0.000804	0.138904	0.010586	0.135110	0.280000	5.209202e+00	0.460000	0.330000	0.530000	0.530000	0.340000	1.166548e+01	0.760000	0.260000	2.876673e+00	0.176964	0.016837	0.000752	0.138700	0.010777	0.132398	0.119066
995000	0.300000	5.367846e+00	0.420000	0.330000	0.580000	0.530000	0.280000	1.202075e+01	0.680000	0.220000	2.819711e+00	0.177218	0.016963	0.000800	0.138619	0.010545	0.134587	0.270000	5.261556e+00	0.450000	0.380000	0.540000	0.490000	0.200000	1.214156e+01	0.790000	0.270000	2.905584e+00	0.176034	0.016753	0.000748	0.138018	0.010726	0.132027	0.120661
1000000	0.230000	5.314435e+00	0.370000	0.310000	0.420000	0.570000	0.180000	1.178272e+01	0.760000	0.300000	2.791654e+00	0.176300	0.016882	0.000796	0.137930	0.010491	0.134969	0.310000	5.314435e+00	0.460000	0.270000	0.480000	0.570000	0.300000	1.226358e+01	0.780000	0.240000	2.876673e+00	0.175172	0.016670	0.000744	0.137322	0.010673	0.132191	0.089187
1005000	0.230000	5.314435e+00	0.420000	0.270000	0.490000	0.560000	0.250000	1.132072e+01	0.790000	0.270000	2.876673e+00	0.175575	0.016802	0.000792	0.137402	0.010436	0.134970	0.220000	5.261556e+00	0.470000	0.360000	0.390000	0.510000	0.290000	1.251133e+01	0.710000	0.330000	2.905584e+00	0.174300	0.016587	0.000740	0.136738	0.010617	0.131996	0.079348
1010000	0.350000	5.367846e+00	0.440000	0.330000	0.520000	0.450000	0.300000	1.132072e+01	0.780000	0.310000	2.848049e+00	0.174701	0.016718	0.000788	0.136707	0.010388	0.135012	0.270000	5.314435e+00	0.400000	0.350000	0.510000	0.520000	0.270000	1.302192e+01	0.680000	0.260000	2.994072e+00	0.173442	0.016504	0.000737	0.136156	0.010566	0.131587	0.063992
1014000	0.240000	5.314435e+00	0.390000	0.350000	0.580000	0.570000	0.270000	1.166548e+01	0.760000	0.330000	2.905584e+00	0.174045	0.016652	0.000785	0.136169	0.010347	0.135376	0.280000	5.367846e+00	0.330000	0.250000	0.470000	0.500000	0.210000	1.289235e+01	0.700000	0.330000	3.024163e+00	0.172731	0.016442	0.000734	0.135630	0.010525	0.131126	0.058232
1015000	0.240000	5.314435e+00	0.450000	0.390000	0.510000	0.610000	0.270000	1.190114e+01	0.810000	0.330000	2.905584e+00	0.173867	0.016636	0.000784	0.136029	0.010336	0.135265	0.280000	5.367846e+00	0.460000	0.330000	0.560000	0.570000	0.220000	1.263707e+01	0.800000	0.330000	3.024163e+00	0.172578	0.016426	0.000733	0.135497	0.010514	0.131108	0.058232
1020000	0.280000	5.367846e+00	0.460000	0.400000	0.460000	0.620000	0.320000	1.214156e+01	0.850000	0.280000	2.964280e+00	0.173025	0.016555	0.000781	0.135346	0.010286	0.135063	0.340000	5.421794e+00	0.430000	0.390000	0.520000	0.500000	0.220000	1.289235e+01	0.770000	0.260000	3.054556e+00	0.171796	0.016350	0.000729	0.134792	0.010463	0.131086	0.058232
1025000	0.400000	5.421794e+00	0.510000	0.360000	0.600000	0.590000	0.190000	1.263707e+01	0.770000	0.300000	2.934785e+00	0.172155	0.016474	0.000777	0.134709	0.010237	0.134533	0.310000	5.476284e+00	0.480000	0.420000	0.620000	0.530000	0.240000	1.302192e+01	0.680000	0.330000	3.024163e+00	0.171019	0.016268	0.000726	0.134109	0.010413	0.131138	0.330327
1030000	0.270000	5.476284e+00	0.450000	0.400000	0.530000	0.600000	0.260000	1.263707e+01	0.740000	0.260000	2.934785e+00	0.171272	0.016394	0.000773	0.134054	0.010190	0.134426	0.380000	5.531321e+00	0.370000	0.360000	0.580000	0.480000	0.270000	1.276407e+01	0.820000	0.240000	3.024163e+00	0.170171	0.016192	0.000722	0.133561	0.010361	0.131186	0.115110
1035000	0.360000	5.531321e+00	0.460000	0.390000	0.520000	0.570000	0.320000	1.289235e+01	0.740000	0.240000	2.848049e+00	0.170476	0.016314	0.000769	0.133428	0.010141	0.134704	0.240000	5.476284e+00	0.480000	0.410000	0.590000	0.610000	0.330000	1.238684e+01	0.670000	0.320000	3.054556e+00	0.169365	0.016120	0.000718	0.132920	0.010311	0.131002	0.115980
1040000	0.390000	5.586912e+00	0.550000	0.380000	0.580000	0.550000	0.260000	1.226358e+01	0.780000	0.330000	2.876673e+00	0.169672	0.016235	0.000766	0.132794	0.010092	0.135343	0.330000	5.531321e+00	0.460000	0.410000	0.590000	0.640000	0.260000	1.341850e+01	0.730000	0.300000	3.024163e+00	0.168539	0.016046	0.000715	0.132338	0.010260	0.131391	0.078051
1045000	0.270000	5.643061e+00	0.440000	0.390000	0.620000	0.610000	0.240000	1.214156e+01	0.640000	0.330000	2.964280e+00	0.168899	0.016162	0.000762	0.132135	0.010041	0.135222	0.300000	5.586912e+00	0.530000	0.360000	0.470000	0.510000	0.310000	1.263707e+01	0.730000	0.230000	2.905584e+00	0.167735	0.015970	0.000712	0.131793	0.010212	0.130951	0.082139
1050000	0.180000	5.586912e+00	0.520000	0.320000	0.570000	0.620000	0.260000	1.226358e+01	0.790000	0.270000	3.054556e+00	0.168082	0.016087	0.000758	0.131518	0.009992	0.135830	0.300000	5.586912e+00	0.530000	0.360000	0.530000	0.680000	0.270000	1.238684e+01	0.760000	0.210000	2.905584e+00	0.166935	0.015893	0.000708	0.131383	0.010162	0.130477	0.064679
1053000	0.270000	5.643061e+00	0.460000	0.320000	0.470000	0.570000	0.320000	1.178272e+01	0.750000	0.290000	3.085255e+00	0.167602	0.016044	0.000756	0.131147	0.009961	0.135972	0.270000	5.643061e+00	0.490000	0.380000	0.630000	0.640000	0.270000	1.263707e+01	0.830000	0.260000	2.964280e+00	0.166472	0.015848	0.000706	0.131064	0.010134	0.130869	0.058926
1055000	0.270000	5.643061e+00	0.560000	0.390000	0.500000	0.510000	0.260000	1.263707e+01	0.720000	0.240000	3.024163e+00	0.167293	0.016013	0.000755	0.130945	0.009942	0.135717	0.270000	5.643061e+00	0.440000	0.310000	0.560000	0.590000	0.260000	1.263707e+01	0.730000	0.280000	2.994072e+00	0.166165	0.015817	0.000705	0.130868	0.010114	0.130717	0.058926
1060000	0.270000	5.699775e+00	0.430000	0.340000	0.560000	0.590000	0.300000	1.238684e+01	0.720000	0.240000	2.994072e+00	0.166530	0.015940	0.000751	0.130357	0.009895	0.135478	0.220000	5.586912e+00	0.400000	0.320000	0.480000	0.660000	0.320000	1.251133e+01	0.800000	0.360000	3.085255e+00	0.165400	0.015745	0.000702	0.130413	0.010063	0.130712	0.058926
1065000	0.310000	5.757059e+00	0.470000	0.480000	0.560000	0.520000	0.270000	1.238684e+01	0.790000	0.320000	3.024163e+00	0.165748	0.015863	0.000748	0.129761	0.009848	0.136214	0.260000	5.586912e+00	0.420000	0.420000	0.450000	0.610000	0.170000	1.263707e+01	0.770000	0.280000	3.116262e+00	0.164662	0.015672	0.000698	0.129836	0.010015	0.131245	0.232253
1070000	0.290000	5.814918e+00	0.540000	0.330000	0.530000	0.560000	0.280000	1.289235e+01	0.740000	0.170000	2.994072e+00	0.165037	0.015789	0.000744	0.129172	0.009802	0.136372	0.280000	5.643061e+00	0.470000	0.500000	0.610000	0.640000	0.190000	1.238684e+01	0.810000	0.230000	3.085255e+00	0.163884	0.015598	0.000695	0.129233	0.009968	0.131571	0.098571
1075000	0.370000	5.873359e+00	0.570000	0.490000	0.650000	0.460000	0.260000	1.276407e+01	0.820000	0.220000	2.994072e+00	0.164338	0.015718	0.000740	0.128551	0.009759	0.136070	0.330000	5.699775e+00	0.500000	0.420000	0.470000	0.610000	0.240000	1.251133e+01	0.750000	0.360000	3.054556e+00	0.163185	0.015525	0.000692	0.128646	0.009922	0.131374	0.098970
1080000	0.220000	5.814918e+00	0.430000	0.370000	0.580000	0.590000	0.200000	1.178272e+01	0.850000	0.300000	3.024163e+00	0.163547	0.015649	0.000737	0.127961	0.009712	0.136166	0.290000	5.757059e+00	0.470000	0.350000	0.590000	0.630000	0.260000	1.178272e+01	0.810000	0.310000	3.085255e+00	0.162479	0.015455	0.000689	0.128135	0.009877	0.131004	0.078804
1085000	0.260000	5.873359e+00	0.430000	0.330000	0.630000	0.640000	0.310000	1.238684e+01	0.770000	0.310000	3.116262e+00	0.162827	0.015577	0.000734	0.127345	0.009669	0.136678	0.260000	5.814918e+00	0.540000	0.440000	0.540000	0.620000	0.230000	1.190114e+01	0.820000	0.320000	3.116262e+00	0.161709	0.015381	0.000685	0.127599	0.009832	0.131483	0.076191
1090000	0.260000	5.932387e+00	0.480000	0.460000	0.520000	0.570000	0.230000	1.202075e+01	0.800000	0.310000	3.147581e+00	0.162081	0.015507	0.000730	0.126740	0.009625	0.137224	0.320000	5.873359e+00	0.440000	0.350000	0.570000	0.570000	0.310000	1.315279e+01	0.810000	0.300000	3.085255e+00	0.161035	0.015310	0.000682	0.127070	0.009788	0.131276	0.061815
1092000	0.240000	5.873359e+00	0.470000	0.360000	0.570000	0.640000	0.200000	1.202075e+01	0.770000	0.290000	3.211166e+00	0.161786	0.015478	0.000729	0.126519	0.009607	0.137291	0.320000	5.873359e+00	0.470000	0.340000	0.590000	0.570000	0.230000	1.289235e+01	0.850000	0.220000	3.054556e+00	0.160743	0.015283	0.000681	0.126826	0.009769	0.131070	0.059678
1095000	0.240000	5.873359e+00	0.450000	0.530000	0.470000	0.670000	0.290000	1.251133e+01	0.740000	0.320000	3.243439e+00	0.161345	0.015434	0.000727	0.126168	0.009582	0.137505	0.320000	5.873359e+00	0.530000	0.410000	0.570000	0.660000	0.190000	1.289235e+01	0.760000	0.250000	3.054556e+00	0.160310	0.015242	0.000679	0.126481	0.009744	0.131332	0.059678
1100000	0.270000	5.932387e+00	0.480000	0.450000	0.620000	0.530000	0.240000	1.190114e+01	0.760000	0.280000	3.276036e+00	0.160659	0.015360	0.000724	0.125626	0.009540	0.137755	0.280000	5.992009e+00	0.550000	0.360000	0.640000	0.590000	0.170000	1.238684e+01	0.770000	0.250000	3.054556e+00	0.159612	0.015173	0.000676	0.126039	0.009700	0.131004	0.059678
1105000	0.230000	5.873359e+00	0.470000	0.380000	0.610000	0.620000	0.380000	1.190114e+01	0.790000	0.240000	3.243439e+00	0.159954	0.015287	0.000720	0.125138	0.009498	0.137949	0.230000	5.932387e+00	0.440000	0.420000	0.580000	0.620000	0.330000	1.251133e+01	0.780000	0.290000	3.085255e+00	0.158899	0.015104	0.000673	0.125667	0.009656	0.130765	0.178941
1110000	0.320000	5.932387e+00	0.480000	0.390000	0.570000	0.700000	0.230000	1.214156e+01	0.720000	0.300000	3.342217e+00	0.159248	0.015216	0.000717	0.124568	0.009457	0.138203	0.300000	5.992009e+00	0.500000	0.340000	0.600000	0.540000	0.200000	1.251133e+01	0.800000	0.340000	3.179215e+00	0.158190	0.015037	0.000670	0.125247	0.009614	0.131027	0.085042
1115000	0.340000	5.992009e+00	0.420000	0.480000	0.630000	0.640000	0.260000	1.166548e+01	0.770000	0.190000	3.308961e+00	0.158508	0.015152	0.000714	0.124051	0.009414	0.138505	0.240000	5.932387e+00	0.610000	0.460000	0.650000	0.660000	0.260000	1.238684e+01	0.770000	0.340000	3.147581e+00	0.157467	0.014970	0.000667	0.124849	0.009572	0.131105	0.099375
1120000	0.330000	6.052230e+00	0.540000	0.480000	0.550000	0.590000	0.290000	1.214156e+01	0.720000	0.330000	3.342217e+00	0.157824	0.015083	0.000711	0.123543	0.009372	0.139035	0.250000	5.873359e+00	0.420000	0.320000	0.580000	0.710000	0.220000	1.315279e+01	0.800000	0.400000	3.243439e+00	0.156793	0.014904	0.000664	0.124520	0.009527	0.131140	0.078154
1125000	0.300000	6.113055e+00	0.540000	0.480000	0.550000	0.640000	0.320000	1.226358e+01	0.840000	0.200000	3.308961e+00	0.157121	0.015017	0.000708	0.122998	0.009332	0.139639	0.210000	5.814918e+00	0.450000	0.460000	0.540000	0.700000	0.280000	1.328498e+01	0.760000	0.320000	3.276036e+00	0.156111	0.014840	0.000661	0.123997	0.009483	0.131386	0.079109
1130000	0.210000	6.052230e+00	0.490000	0.380000	0.600000	0.530000	0.250000	1.226358e+01	0.800000	0.420000	3.342217e+00	0.156425	0.014953	0.000704	0.122663	0.009291	0.139358	0.330000	5.873359e+00	0.520000	0.510000	0.510000	0.580000	0.220000	1.276407e+01	0.730000	0.220000	3.308961e+00	0.155396	0.014775	0.000658	0.123535	0.009443	0.132479	0.072308
1131000	0.210000	6.052230e+00	0.540000	0.450000	0.600000	0.570000	0.250000	1.226358e+01	0.750000	0.240000	3.308961e+00	0.156285	0.014940	0.000704	0.122668	0.009282	0.139408	0.330000	5.873359e+00	0.510000	0.410000	0.610000	0.610000	0.280000	1.251133e+01	0.700000	0.220000	3.308961e+00	0.155250	0.014761	0.000657	0.123424	0.009435	0.132493	0.070711
1135000	0.360000	6.113055e+00	0.540000	0.430000	0.650000	0.590000	0.220000	1.226358e+01	0.830000	0.250000	3.308961e+00	0.155723	0.014887	0.000702	0.122269	0.009250	0.139611	0.350000	5.932387e+00	0.510000	0.450000	0.600000	0.620000	0.230000	1.263707e+01	0.820000	0.190000	3.276036e+00	0.154721	0.014714	0.000655	0.123171	0.009402	0.132429	0.070711
1140000	0.290000	6.174493e+00	0.580000	0.520000	0.740000	0.570000	0.390000	1.251133e+01	0.790000	0.240000	3.276036e+00	0.155049	0.014820	0.000698	0.121743	0.009210	0.139719	0.270000	5.992009e+00	0.490000	0.370000	0.490000	0.670000	0.310000	1.289235e+01	0.820000	0.270000	3.375807e+00	0.154063	0.014648	0.000652	0.122599	0.009361	0.132777	0.070711
1145000	0.270000	6.236547e+00	0.490000	0.460000	0.590000	0.600000	0.290000	1.289235e+01	0.840000	0.290000	3.375807e+00	0.154384	0.014755	0.000696	0.121282	0.009170	0.139300	0.310000	6.052230e+00	0.550000	0.490000	0.580000	0.580000	0.290000	1.226358e+01	0.850000	0.330000	3.478615e+00	0.153424	0.014584	0.000649	0.122144	0.009320	0.133042	0.152819
1150000	0.260000	6.299226e+00	0.540000	0.480000	0.680000	0.650000	0.270000	1.238684e+01	0.790000	0.260000	3.342217e+00	0.153701	0.014693	0.000693	0.120792	0.009128	0.139011	0.310000	6.052230e+00	0.520000	0.400000	0.630000	0.580000	0.360000	1.276407e+01	0.760000	0.280000	3.478615e+00	0.152808	0.014522	0.000647	0.121647	0.009278	0.133048	0.077676
1155000	0.300000	6.362534e+00	0.670000	0.480000	0.600000	0.590000	0.230000	1.263707e+01	0.690000	0.290000	3.444002e+00	0.153054	0.014631	0.000690	0.120477	0.009089	0.138777	0.260000	6.113055e+00	0.410000	0.470000	0.570000	0.620000	0.260000	1.263707e+01	0.770000	0.310000	3.513576e+00	0.152173	0.014456	0.000644	0.121343	0.009238	0.133031	0.086067
1160000	0.190000	6.299226e+00	0.530000	0.530000	0.730000	0.660000	0.290000	1.263707e+01	0.820000	0.260000	3.548888e+00	0.152405	0.014570	0.000687	0.120184	0.009050	0.139315	0.250000	6.052230e+00	0.520000	0.430000	0.560000	0.600000	0.240000	1.202075e+01	0.800000	0.380000	3.656968e+00	0.151529	0.014394	0.000641	0.120818	0.009198	0.133544	0.071115
1165000	0.300000	6.362534e+00	0.400000	0.480000	0.630000	0.680000	0.250000	1.276407e+01	0.820000	0.200000	3.513576e+00	0.151744	0.014507	0.000684	0.119727	0.009011	0.139599	0.250000	5.992009e+00	0.570000	0.440000	0.560000	0.630000	0.240000	1.238684e+01	0.790000	0.240000	3.693721e+00	0.150896	0.014335	0.000638	0.120259	0.009159	0.133919	0.068726
1170000	0.310000	6.426479e+00	0.500000	0.520000	0.550000	0.650000	0.260000	1.238684e+01	0.830000	0.310000	3.548888e+00	0.151053	0.014447	0.000681	0.119649	0.008972	0.139651	0.370000	6.052230e+00	0.560000	0.500000	0.570000	0.590000	0.190000	1.238684e+01	0.820000	0.250000	3.730843e+00	0.150265	0.014273	0.000636	0.119744	0.009120	0.134095	0.057854
1175000	0.250000	6.362534e+00	0.570000	0.470000	0.680000	0.670000	0.240000	1.214156e+01	0.790000	0.200000	3.513576e+00	0.150452	0.014381	0.000678	0.119169	0.008933	0.139982	0.290000	6.113055e+00	0.620000	0.500000	0.530000	0.600000	0.230000	1.190114e+01	0.820000	0.250000	3.693721e+00	0.149624	0.014211	0.000633	0.119444	0.009079	0.134028	0.057854
1180000	0.320000	6.426479e+00	0.460000	0.400000	0.620000	0.600000	0.290000	1.263707e+01	0.890000	0.210000	3.548888e+00	0.149767	0.014321	0.000675	0.118794	0.008897	0.139697	0.300000	6.174493e+00	0.600000	0.520000	0.720000	0.650000	0.260000	1.238684e+01	0.800000	0.260000	3.693721e+00	0.148993	0.014151	0.000630	0.118965	0.009038	0.134359	0.691735
1185000	0.250000	6.362534e+00	0.630000	0.470000	0.610000	0.660000	0.290000	1.226358e+01	0.820000	0.390000	3.584555e+00	0.149131	0.014259	0.000672	0.118419	0.008858	0.139937	0.260000	6.236547e+00	0.610000	0.520000	0.660000	0.550000	0.290000	1.251133e+01	0.790000	0.280000	3.656968e+00	0.148386	0.014094	0.000628	0.118466	0.009001	0.135074	0.122950
1190000	0.220000	6.299226e+00	0.530000	0.470000	0.670000	0.550000	0.200000	1.238684e+01	0.780000	0.320000	3.620580e+00	0.148503	0.014199	0.000669	0.118129	0.008820	0.140425	0.300000	6.299226e+00	0.540000	0.510000	0.600000	0.660000	0.280000	1.289235e+01	0.860000	0.250000	3.548888e+00	0.147784	0.014036	0.000625	0.118019	0.008962	0.135373	0.115446
1195000	0.370000	6.362534e+00	0.530000	0.480000	0.660000	0.660000	0.240000	1.238684e+01	0.730000	0.250000	3.584555e+00	0.147871	0.014137	0.000667	0.117777	0.008783	0.140365	0.200000	6.236547e+00	0.610000	0.380000	0.550000	0.700000	0.180000	1.238684e+01	0.780000	0.250000	3.584555e+00	0.147163	0.013979	0.000623	0.117636	0.008924	0.135393	0.083189
1200000	0.250000	6.299226e+00	0.560000	0.550000	0.630000	0.690000	0.270000	1.302192e+01	0.820000	0.270000	3.656968e+00	0.147240	0.014078	0.000664	0.117454	0.008756	0.140220	0.170000	6.174493e+00	0.540000	0.460000	0.640000	0.720000	0.210000	1.276407e+01	0.670000	0.270000	3.693721e+00	0.146556	0.013920	0.000620	0.117521	0.008885	0.135371	0.080025
1205000	0.250000	6.236547e+00	0.570000	0.440000	0.620000	0.630000	0.170000	1.276407e+01	0.820000	0.190000	3.548888e+00	0.146627	0.014023	0.000661	0.117076	0.008719	0.140484	0.210000	6.113055e+00	0.530000	0.550000	0.690000	0.740000	0.250000	1.251133e+01	0.820000	0.250000	3.656968e+00	0.145936	0.013860	0.000618	0.117140	0.008867	0.135225	0.066858
1209000	0.400000	6.299226e+00	0.560000	0.450000	0.660000	0.630000	0.160000	1.315279e+01	0.800000	0.240000	3.548888e+00	0.146150	0.013976	0.000659	0.116843	0.008695	0.140790	0.200000	6.052230e+00	0.580000	0.430000	0.570000	0.700000	0.300000	1.263707e+01	0.890000	0.290000	3.656968e+00	0.145445	0.013818	0.000616	0.116755	0.008840	0.135036	0.061580
1210000	0.400000	6.299226e+00	0.630000	0.530000	0.640000	0.670000	0.210000	1.289235e+01	0.770000	0.280000	3.584555e+00	0.146033	0.013966	0.000658	0.116739	0.008687	0.140884	0.200000	6.052230e+00	0.550000	0.520000	0.600000	0.640000	0.340000	1.238684e+01	0.820000	0.320000	3.693721e+00	0.145336	0.013807	0.000615	0.116643	0.008832	0.135074	0.061580
1215000	0.310000	6.362534e+00	0.590000	0.560000	0.610000	0.690000	0.260000	1.315279e+01	0.790000	0.330000	3.620580e+00	0.145403	0.013908	0.000656	0.116528	0.008652	0.140850	0.320000	6.113055e+00	0.590000	0.440000	0.730000	0.570000	0.200000	1.238684e+01	0.820000	0.250000	3.730843e+00	0.144708	0.013748	0.000613	0.116229	0.008795	0.135089	0.061580
1220000	0.260000	6.426479e+00	0.580000	0.550000	0.630000	0.660000	0.240000	1.276407e+01	0.870000	0.340000	3.730843e+00	0.144813	0.013855	0.000653	0.116393	0.008616	0.140354	0.350000	6.174493e+00	0.540000	0.460000	0.650000	0.590000	0.230000	1.251133e+01	0.820000	0.300000	3.806211e+00	0.144117	0.013690	0.000610	0.115784	0.008758	0.135077	0.368553
1225000	0.260000	6.491066e+00	0.560000	0.580000	0.670000	0.700000	0.260000	1.263707e+01	0.850000	0.270000	3.768339e+00	0.144205	0.013798	0.000650	0.115990	0.008582	0.140586	0.330000	6.236547e+00	0.600000	0.550000	0.710000	0.720000	0.150000	1.226358e+01	0.770000	0.350000	3.883102e+00	0.143547	0.013631	0.000608	0.115509	0.008732	0.134827	0.101627
1230000	0.270000	6.556302e+00	0.570000	0.490000	0.660000	0.540000	0.260000	1.190114e+01	0.780000	0.340000	3.806211e+00	0.143638	0.013740	0.000647	0.115642	0.008545	0.140310	0.300000	6.299226e+00	0.620000	0.400000	0.580000	0.630000	0.210000	1.328498e+01	0.790000	0.310000	3.961546e+00	0.142971	0.013576	0.000605	0.115351	0.008696	0.134955	0.104205
1235000	0.260000	6.622194e+00	0.600000	0.530000	0.670000	0.610000	0.340000	1.251133e+01	0.750000	0.280000	3.922128e+00	0.143075	0.013685	0.000645	0.115225	0.008509	0.140535	0.290000	6.362534e+00	0.560000	0.460000	0.620000	0.670000	0.250000	1.238684e+01	0.830000	0.290000	3.922128e+00	0.142390	0.013523	0.000603	0.115028	0.008666	0.134988	0.073421
1240000	0.230000	6.556302e+00	0.520000	0.520000	0.670000	0.570000	0.280000	1.251133e+01	0.720000	0.250000	3.883102e+00	0.142512	0.013630	0.000642	0.114937	0.008474	0.140901	0.300000	6.426479e+00	0.540000	0.550000	0.600000	0.710000	0.240000	1.263707e+01	0.920000	0.280000	4.041574e+00	0.141811	0.013470	0.000600	0.114745	0.008657	0.135368	0.069978
1245000	0.310000	6.622194e+00	0.680000	0.580000	0.630000	0.690000	0.250000	1.355336e+01	0.830000	0.360000	4.001360e+00	0.141931	0.013577	0.000640	0.114502	0.008440	0.141166	0.300000	6.491066e+00	0.530000	0.470000	0.630000	0.660000	0.220000	1.315279e+01	0.800000	0.210000	4.001360e+00	0.141234	0.013415	0.000598	0.114425	0.008623	0.135625	0.057016
1248000	0.310000	6.622194e+00	0.540000	0.510000	0.670000	0.690000	0.240000	1.315279e+01	0.820000	0.290000	4.041574e+00	0.141600	0.013544	0.000638	0.114213	0.008420	0.141175	0.300000	6.491066e+00	0.630000	0.570000	0.640000	0.720000	0.200000	1.276407e+01	0.850000	0.300000	4.001360e+00	0.140882	0.013380	0.000596	0.114477	0.008601	0.135406	0.052032
1250000	0.250000	6.556302e+00	0.590000	0.490000	0.770000	0.530000	0.320000	1.289235e+01	0.880000	0.230000	4.041574e+00	0.141385	0.013524	0.000637	0.114026	0.008407	0.141034	0.350000	6.556302e+00	0.720000	0.590000	0.760000	0.600000	0.290000	1.276407e+01	0.910000	0.260000	4.041574e+00	0.140636	0.013360	0.000595	0.114417	0.008587	0.135365	0.052032
1255000	0.280000	6.622194e+00	0.660000	0.550000	0.770000	0.600000	0.250000	1.302192e+01	0.860000	0.200000	4.001360e+00	0.140849	0.013472	0.000634	0.113685	0.008373	0.141483	0.280000	6.622194e+00	0.640000	0.490000	0.680000	0.560000	0.200000	1.226358e+01	0.830000	0.180000	3.961546e+00	0.140087	0.013311	0.000593	0.113958	0.008552	0.135411	0.052032
1260000	0.330000	6.688748e+00	0.590000	0.570000	0.700000	0.550000	0.310000	1.276407e+01	0.790000	0.260000	4.041574e+00	0.140311	0.013419	0.000632	0.113488	0.008342	0.141212	0.340000	6.688748e+00	0.580000	0.560000	0.680000	0.620000	0.210000	1.289235e+01	0.840000	0.390000	3.961546e+00	0.139522	0.013259	0.000591	0.113513	0.008519	0.135490	0.228912
1265000	0.370000	6.755971e+00	0.630000	0.430000	0.700000	0.650000	0.260000	1.315279e+01	0.800000	0.260000	4.082193e+00	0.139774	0.013366	0.000629	0.113132	0.008310	0.141020	0.250000	6.622194e+00	0.540000	0.530000	0.770000	0.600000	0.220000	1.289235e+01	0.810000	0.220000	4.001360e+00	0.139007	0.013206	0.000588	0.113212	0.008485	0.135518	0.089529
1270000	0.290000	6.823870e+00	0.560000	0.580000	0.760000	0.520000	0.300000	1.328498e+01	0.830000	0.250000	4.123219e+00	0.139230	0.013314	0.000627	0.112921	0.008276	0.140869	0.200000	6.556302e+00	0.600000	0.640000	0.700000	0.580000	0.270000	1.315279e+01	0.910000	0.270000	4.041574e+00	0.138473	0.013155	0.000586	0.112899	0.008453	0.135683	0.096698
1275000	0.370000	6.892451e+00	0.640000	0.650000	0.690000	0.580000	0.290000	1.341850e+01	0.840000	0.330000	4.164658e+00	0.138679	0.013262	0.000624	0.112651	0.008244	0.140550	0.190000	6.491066e+00	0.630000	0.570000	0.680000	0.550000	0.200000	1.276407e+01	0.880000	0.200000	4.041574e+00	0.137958	0.013103	0.000584	0.112600	0.008425	0.135909	0.080064
1280000	0.190000	6.823870e+00	0.680000	0.630000	0.640000	0.700000	0.330000	1.341850e+01	0.800000	0.300000	4.206514e+00	0.138140	0.013212	0.000622	0.112226	0.008213	0.140485	0.250000	6.426479e+00	0.600000	0.490000	0.700000	0.510000	0.260000	1.276407e+01	0.850000	0.310000	4.001360e+00	0.137408	0.013053	0.000581	0.112371	0.008393	0.135957	0.072667
1285000	0.280000	6.892451e+00	0.570000	0.530000	0.650000	0.540000	0.280000	1.289235e+01	0.770000	0.330000	4.291491e+00	0.137589	0.013162	0.000619	0.111954	0.008183	0.140352	0.380000	6.491066e+00	0.580000	0.510000	0.690000	0.520000	0.160000	1.226358e+01	0.800000	0.250000	4.041574e+00	0.136879	0.013001	0.000579	0.112069	0.008377	0.135966	0.060417
1287000	0.280000	6.892451e+00	0.630000	0.620000	0.710000	0.560000	0.210000	1.315279e+01	0.880000	0.350000	4.291491e+00	0.137373	0.013141	0.000618	0.111804	0.008169	0.140305	0.380000	6.491066e+00	0.560000	0.460000	0.660000	0.530000	0.250000	1.276407e+01	0.810000	0.370000	4.082193e+00	0.136673	0.012980	0.000578	0.111938	0.008364	0.135910	0.056626
1290000	0.220000	6.823870e+00	0.790000	0.650000	0.810000	0.480000	0.210000	1.302192e+01	0.830000	0.260000	4.334621e+00	0.137036	0.013110	0.000617	0.111911	0.008197	0.140410	0.330000	6.556302e+00	0.650000	0.570000	0.700000	0.510000	0.220000	1.226358e+01	0.790000	0.340000	4.123219e+00	0.136343	0.012950	0.000577	0.111725	0.008344	0.135758	0.056626
1295000	0.310000	6.892451e+00	0.710000	0.620000	0.710000	0.460000	0.300000	1.251133e+01	0.890000	0.230000	4.291491e+00	0.136490	0.013059	0.000614	0.111610	0.008165	0.140802	0.280000	6.622194e+00	0.680000	0.640000	0.780000	0.560000	0.300000	1.315279e+01	0.820000	0.240000	4.082193e+00	0.135821	0.012899	0.000575	0.111369	0.008312	0.135664	0.056626
1300000	0.180000	6.823870e+00	0.600000	0.570000	0.730000	0.450000	0.210000	1.341850e+01	0.870000	0.240000	4.334621e+00	0.136021	0.013010	0.000612	0.111361	0.008134	0.140698	0.270000	6.688748e+00	0.740000	0.600000	0.700000	0.510000	0.280000	1.328498e+01	0.860000	0.350000	4.206514e+00	0.135315	0.012847	0.000573	0.111017	0.008282	0.135805	0.176261
1305000	0.310000	6.892451e+00	0.720000	0.450000	0.680000	0.500000	0.300000	1.382715e+01	0.830000	0.310000	4.466630e+00	0.135499	0.012959	0.000610	0.111062	0.008102	0.140647	0.280000	6.755971e+00	0.750000	0.750000	0.830000	0.370000	0.240000	1.226358e+01	0.870000	0.220000	4.164658e+00	0.134819	0.012798	0.000570	0.110871	0.008249	0.135890	0.080545
1310000	0.250000	6.823870e+00	0.700000	0.610000	0.790000	0.460000	0.280000	1.382715e+01	0.870000	0.260000	4.556862e+00	0.135011	0.012912	0.000607	0.110783	0.008070	0.140620	0.270000	6.823870e+00	0.690000	0.620000	0.770000	0.510000	0.190000	1.328498e+01	0.780000	0.350000	4.206514e+00	0.134295	0.012748	0.000568	0.110581	0.008218	0.135940	0.090382
1315000	0.200000	6.755971e+00	0.640000	0.660000	0.680000	0.600000	0.220000	1.289235e+01	0.880000	0.180000	4.602659e+00	0.134484	0.012863	0.000605	0.110582	0.008048	0.140845	0.270000	6.823870e+00	0.620000	0.570000	0.680000	0.580000	0.200000	1.315279e+01	0.860000	0.280000	4.248790e+00	0.133793	0.012700	0.000566	0.110474	0.008186	0.136099	0.069994
1320000	0.330000	6.823870e+00	0.730000	0.660000	0.790000	0.580000	0.220000	1.355336e+01	0.860000	0.160000	4.648917e+00	0.133985	0.012815	0.000602	0.110305	0.008017	0.140768	0.250000	6.755971e+00	0.540000	0.630000	0.710000	0.430000	0.250000	1.238684e+01	0.850000	0.190000	4.206514e+00	0.133362	0.012654	0.000564	0.110058	0.008157	0.136423	0.077340
1325000	0.260000	6.892451e+00	0.710000	0.700000	0.840000	0.610000	0.250000	1.289235e+01	0.900000	0.310000	4.790497e+00	0.133479	0.012764	0.000600	0.110062	0.007987	0.140439	0.300000	6.823870e+00	0.700000	0.630000	0.800000	0.520000	0.250000	1.238684e+01	0.860000	0.280000	4.248790e+00	0.132872	0.012605	0.000562	0.109832	0.008125	0.136693	0.064415
1326000	0.260000	6.892451e+00	0.570000	0.550000	0.750000	0.510000	0.260000	1.263707e+01	0.850000	0.310000	4.790497e+00	0.133374	0.012756	0.000600	0.110021	0.007981	0.140406	0.220000	6.755971e+00	0.690000	0.600000	0.750000	0.520000	0.190000	1.251133e+01	0.800000	0.280000	4.248790e+00	0.132773	0.012596	0.000561	0.109757	0.008118	0.136614	0.063075
1330000	0.260000	6.961721e+00	0.820000	0.760000	0.770000	0.460000	0.270000	1.276407e+01	0.880000	0.230000	4.742831e+00	0.132992	0.012718	0.000598	0.109832	0.007963	0.140336	0.220000	6.755971e+00	0.610000	0.610000	0.740000	0.550000	0.220000	1.276407e+01	0.810000	0.200000	4.291491e+00	0.132375	0.012557	0.000559	0.109608	0.008103	0.136589	0.063075
1335000	0.300000	7.031688e+00	0.770000	0.600000	0.840000	0.380000	0.250000	1.302192e+01	0.860000	0.240000	4.602659e+00	0.132468	0.012670	0.000596	0.109624	0.007934	0.140515	0.250000	6.688748e+00	0.730000	0.670000	0.790000	0.530000	0.260000	1.382715e+01	0.880000	0.180000	4.248790e+00	0.131874	0.012509	0.000557	0.109401	0.008073	0.136543	0.063075
1340000	0.260000	7.102357e+00	0.810000	0.720000	0.850000	0.310000	0.230000	1.276407e+01	0.870000	0.200000	4.648917e+00	0.132056	0.012624	0.000593	0.109433	0.007931	0.140720	0.280000	6.755971e+00	0.810000	0.590000	0.820000	0.500000	0.180000	1.315279e+01	0.880000	0.170000	4.164658e+00	0.131409	0.012462	0.000555	0.109313	0.008043	0.136885	0.142989
1345000	0.220000	7.031688e+00	0.670000	0.720000	0.720000	0.370000	0.200000	1.302192e+01	0.860000	0.210000	4.511521e+00	0.131584	0.012577	0.000591	0.109514	0.007900	0.141219	0.290000	6.823870e+00	0.750000	0.730000	0.750000	0.540000	0.220000	1.214156e+01	0.870000	0.230000	4.206514e+00	0.130907	0.012418	0.000553	0.108989	0.008018	0.137129	0.071783
1350000	0.230000	6.961721e+00	0.650000	0.600000	0.770000	0.310000	0.290000	1.328498e+01	0.850000	0.240000	4.422187e+00	0.131149	0.012531	0.000589	0.109235	0.007871	0.141399	0.250000	6.755971e+00	0.590000	0.590000	0.710000	0.400000	0.250000	1.315279e+01	0.880000	0.240000	4.248790e+00	0.130408	0.012372	0.000551	0.108976	0.008015	0.137316	0.092971
1355000	0.150000	6.892451e+00	0.680000	0.640000	0.810000	0.330000	0.160000	1.289235e+01	0.880000	0.310000	4.556862e+00	0.130682	0.012484	0.000587	0.109124	0.007850	0.141632	0.260000	6.823870e+00	0.720000	0.630000	0.750000	0.360000	0.200000	1.341850e+01	0.850000	0.190000	4.291491e+00	0.129949	0.012326	0.000549	0.108694	0.007986	0.137441	0.066437
1360000	0.330000	6.961721e+00	0.780000	0.670000	0.820000	0.500000	0.320000	1.289235e+01	0.830000	0.190000	4.511521e+00	0.130228	0.012440	0.000585	0.108840	0.007820	0.141620	0.270000	6.892451e+00	0.740000	0.580000	0.730000	0.480000	0.200000	1.276407e+01	0.910000	0.210000	4.164658e+00	0.129497	0.012283	0.000547	0.108579	0.007956	0.137694	0.064925
1365000	0.260000	7.031688e+00	0.720000	0.650000	0.710000	0.310000	0.280000	1.289235e+01	0.910000	0.280000	4.648917e+00	0.129789	0.012393	0.000583	0.108687	0.007793	0.141800	0.200000	6.823870e+00	0.720000	0.660000	0.770000	0.370000	0.260000	1.276407e+01	0.840000	0.280000	4.206514e+00	0.129033	0.012238	0.000545	0.108320	0.007926	0.137829	0.050440
1370000	0.250000	6.961721e+00	0.850000	0.680000	0.840000	0.310000	0.310000	1.302192e+01	0.850000	0.280000	4.790497e+00	0.129320	0.012348	0.000581	0.108506	0.007772	0.141907	0.280000	6.892451e+00	0.720000	0.780000	0.810000	0.300000	0.300000	1.251133e+01	0.860000	0.270000	4.248790e+00	0.128581	0.012194	0.000543	0.108167	0.007896	0.138012	0.050440
1375000	0.260000	7.031688e+00	0.730000	0.660000	0.800000	0.520000	0.200000	1.341850e+01	0.840000	0.240000	4.838643e+00	0.128867	0.012302	0.000578	0.108289	0.007744	0.142250	0.170000	6.823870e+00	0.760000	0.730000	0.810000	0.340000	0.300000	1.289235e+01	0.870000	0.370000	4.291491e+00	0.128097	0.012150	0.000541	0.108243	0.007890	0.138189	0.707107
1380000	0.230000	6.961721e+00	0.750000	0.850000	0.800000	0.340000	0.270000	1.263707e+01	0.870000	0.310000	4.887272e+00	0.128398	0.012259	0.000576	0.108043	0.007715	0.142463	0.390000	6.892451e+00	0.760000	0.690000	0.790000	0.510000	0.310000	1.315279e+01	0.880000	0.330000	4.334621e+00	0.127618	0.012109	0.000539	0.108023	0.007861	0.138358	0.119812
1385000	0.280000	7.031688e+00	0.810000	0.760000	0.870000	0.200000	0.270000	1.302192e+01	0.820000	0.240000	4.742831e+00	0.127936	0.012215	0.000574	0.107996	0.007690	0.142641	0.230000	6.823870e+00	0.770000	0.680000	0.780000	0.470000	0.190000	1.341850e+01	0.840000	0.310000	4.378185e+00	0.127169	0.012064	0.000537	0.107802	0.007832	0.138517	0.116321
1390000	0.260000	7.102357e+00	0.800000	0.770000	0.860000	0.330000	0.270000	1.276407e+01	0.910000	0.280000	4.790497e+00	0.127492	0.012172	0.000572	0.107923	0.007680	0.142691	0.270000	6.892451e+00	0.730000	0.630000	0.780000	0.440000	0.280000	1.341850e+01	0.950000	0.390000	4.422187e+00	0.126705	0.012020	0.000535	0.107821	0.007813	0.138628	0.079290
1395000	0.320000	7.173737e+00	0.810000	0.660000	0.900000	0.390000	0.230000	1.315279e+01	0.850000	0.120000	4.742831e+00	0.127028	0.012125	0.000570	0.107725	0.007653	0.142981	0.230000	6.823870e+00	0.820000	0.790000	0.860000	0.300000	0.270000	1.328498e+01	0.860000	0.220000	4.378185e+00	0.126249	0.011978	0.000534	0.107797	0.007799	0.138813	0.086895
1400000	0.320000	7.173737e+00	0.780000	0.700000	0.760000	0.280000	0.190000	1.382715e+01	0.890000	0.310000	4.790497e+00	0.126584	0.012082	0.000568	0.107439	0.007626	0.143258	0.310000	6.892451e+00	0.780000	0.750000	0.860000	0.380000	0.200000	1.355336e+01	0.860000	0.300000	4.511521e+00	0.125801	0.011935	0.000532	0.107708	0.007784	0.139164	0.066048
1404000	0.350000	7.245834e+00	0.780000	0.580000	0.720000	0.350000	0.240000	1.368957e+01	0.910000	0.390000	4.887272e+00	0.126209	0.012048	0.000567	0.107410	0.007609	0.143527	0.200000	6.823870e+00	0.780000	0.810000	0.800000	0.450000	0.260000	1.328498e+01	0.920000	0.170000	4.422187e+00	0.125449	0.011902	0.000530	0.107611	0.007767	0.139276	0.057814
1405000	0.350000	7.245834e+00	0.760000	0.720000	0.800000	0.410000	0.280000	1.382715e+01	0.840000	0.230000	4.838643e+00	0.126117	0.012041	0.000566	0.107435	0.007625	0.143543	0.200000	6.823870e+00	0.740000	0.760000	0.800000	0.490000	0.200000	1.276407e+01	0.880000	0.170000	4.422187e+00	0.125368	0.011893	0.000530	0.107589	0.007761	0.139492	0.057814
1410000	0.270000	7.318656e+00	0.820000	0.810000	0.840000	0.240000	0.300000	1.341850e+01	0.960000	0.280000	4.887272e+00	0.125770	0.011999	0.000564	0.107412	0.007623	0.143849	0.250000	6.755971e+00	0.850000	0.820000	0.810000	0.330000	0.210000	1.289235e+01	0.910000	0.320000	4.556862e+00	0.124941	0.011851	0.000528	0.107698	0.007733	0.139378	0.057814
1415000	0.240000	7.245834e+00	0.840000	0.750000	0.880000	0.240000	0.300000	1.382715e+01	0.940000	0.260000	4.936390e+00	0.125340	0.011956	0.000562	0.107234	0.007595	0.143931	0.350000	6.823870e+00	0.780000	0.850000	0.870000	0.300000	0.260000	1.382715e+01	0.890000	0.310000	4.695639e+00	0.124618	0.011808	0.000526	0.107512	0.007706	0.139578	0.351663
1420000	0.270000	7.318656e+00	0.660000	0.850000	0.870000	0.360000	0.240000	1.302192e+01	0.930000	0.290000	4.986001e+00	0.124928	0.011912	0.000560	0.107131	0.007590	0.144100	0.310000	6.892451e+00	0.840000	0.870000	0.810000	0.280000	0.200000	1.482973e+01	0.960000	0.170000	4.742831e+00	0.124239	0.011769	0.000524	0.107396	0.007683	0.139735	0.102294
1425000	0.260000	7.392210e+00	0.820000	0.770000	0.890000	0.250000	0.310000	1.341850e+01	0.880000	0.190000	4.887272e+00	0.124497	0.011871	0.000558	0.107179	0.007584	0.144200	0.300000	6.961721e+00	0.840000	0.860000	0.900000	0.220000	0.270000	1.396612e+01	0.870000	0.200000	4.602659e+00	0.123811	0.011727	0.000522	0.107479	0.007655	0.139867	0.119637
1430000	0.250000	7.318656e+00	0.820000	0.730000	0.920000	0.240000	0.190000	1.315279e+01	0.920000	0.290000	5.036112e+00	0.124227	0.011831	0.000556	0.107196	0.007566	0.144318	0.300000	7.031688e+00	0.790000	0.780000	0.830000	0.380000	0.250000	1.368957e+01	0.900000	0.260000	4.648917e+00	0.123523	0.011684	0.000520	0.107331	0.007627	0.139964	0.085589
1435000	0.210000	7.245834e+00	0.780000	0.740000	0.860000	0.370000	0.320000	1.302192e+01	0.880000	0.240000	4.986001e+00	0.123810	0.011792	0.000554	0.107049	0.007542	0.144706	0.310000	7.102357e+00	0.820000	0.850000	0.940000	0.260000	0.250000	1.355336e+01	0.880000	0.270000	4.790497e+00	0.123107	0.011645	0.000519	0.107294	0.007607	0.140149	0.091067
1440000	0.200000	7.173737e+00	0.830000	0.830000	0.910000	0.260000	0.310000	1.328498e+01	0.870000	0.190000	4.936390e+00	0.123388	0.011752	0.000553	0.106829	0.007516	0.145078	0.310000	7.173737e+00	0.850000	0.740000	0.870000	0.270000	0.180000	1.328498e+01	0.900000	0.340000	4.838643e+00	0.122695	0.011605	0.000517	0.107206	0.007590	0.140134	0.076553
1443000	0.250000	7.102357e+00	0.770000	0.780000	0.840000	0.220000	0.290000	1.368957e+01	0.910000	0.240000	4.838643e+00	0.123156	0.011726	0.000551	0.106701	0.007500	0.145350	0.180000	7.102357e+00	0.820000	0.870000	0.870000	0.370000	0.220000	1.328498e+01	0.900000	0.290000	4.936390e+00	0.122450	0.011580	0.000516	0.107095	0.007575	0.140321	0.068272
1445000	0.250000	7.102357e+00	0.870000	0.840000	0.880000	0.290000	0.260000	1.424825e+01	0.860000	0.130000	4.790497e+00	0.122987	0.011710	0.000551	0.106613	0.007489	0.145590	0.180000	7.102357e+00	0.850000	0.830000	0.870000	0.240000	0.310000	1.302192e+01	0.920000	0.270000	4.986001e+00	0.122277	0.011567	0.000515	0.107089	0.007564	0.140392	0.068272
1450000	0.320000	7.173737e+00	0.830000	0.860000	0.930000	0.350000	0.280000	1.410648e+01	0.880000	0.220000	4.838643e+00	0.122562	0.011669	0.000549	0.106519	0.007485	0.145912	0.350000	7.173737e+00	0.870000	0.900000	0.930000	0.240000	0.220000	1.341850e+01	0.940000	0.280000	4.936390e+00	0.121915	0.011526	0.000513	0.107132	0.007539	0.140551	0.068272
1455000	0.290000	7.245834e+00	0.810000	0.860000	0.870000	0.250000	0.270000	1.355336e+01	0.930000	0.390000	4.887272e+00	0.122153	0.011628	0.000547	0.106337	0.007459	0.146107	0.290000	7.245834e+00	0.860000	0.840000	0.880000	0.250000	0.210000	1.289235e+01	0.910000	0.280000	5.086725e+00	0.121569	0.011487	0.000512	0.107087	0.007511	0.140739	0.236559
1460000	0.340000	7.318656e+00	0.830000	0.820000	0.840000	0.330000	0.260000	1.439145e+01	0.920000	0.170000	4.742831e+00	0.121766	0.011591	0.000545	0.106205	0.007432	0.146188	0.250000	7.173737e+00	0.820000	0.800000	0.880000	0.400000	0.220000	1.276407e+01	0.970000	0.240000	5.086725e+00	0.121201	0.011445	0.000510	0.107061	0.007506	0.141034	0.088631
1465000	0.270000	7.392210e+00	0.840000	0.750000	0.870000	0.310000	0.230000	1.382715e+01	0.890000	0.190000	4.790497e+00	0.121375	0.011550	0.000543	0.106125	0.007410	0.146559	0.230000	7.102357e+00	0.890000	0.780000	0.860000	0.310000	0.200000	1.328498e+01	0.920000	0.290000	5.036112e+00	0.120850	0.011407	0.000508	0.106999	0.007497	0.141365	0.106421
1470000	0.270000	7.466503e+00	0.900000	0.910000	0.860000	0.250000	0.190000	1.315279e+01	0.870000	0.230000	4.742831e+00	0.121004	0.011510	0.000541	0.106075	0.007388	0.146626	0.220000	7.031688e+00	0.840000	0.830000	0.880000	0.210000	0.230000	1.355336e+01	0.900000	0.210000	4.986001e+00	0.120484	0.011368	0.000506	0.106786	0.007475	0.141632	0.076964
1475000	0.250000	7.392210e+00	0.810000	0.870000	0.890000	0.270000	0.290000	1.410648e+01	0.940000	0.280000	4.790497e+00	0.120628	0.011471	0.000539	0.106129	0.007363	0.146793	0.330000	7.102357e+00	0.920000	0.880000	0.930000	0.300000	0.270000	1.251133e+01	0.880000	0.300000	4.936390e+00	0.120087	0.011332	0.000504	0.106643	0.007461	0.141908	0.088388
1480000	0.340000	7.466503e+00	0.790000	0.840000	0.800000	0.290000	0.300000	1.410648e+01	0.900000	0.300000	4.742831e+00	0.120260	0.011433	0.000538	0.106044	0.007360	0.146865	0.360000	7.173737e+00	0.920000	0.840000	0.940000	0.310000	0.260000	1.355336e+01	0.940000	0.300000	5.086725e+00	0.119648	0.011294	0.000503	0.106678	0.007441	0.142128	0.068334
1482000	0.340000	7.466503e+00	0.800000	0.830000	0.890000	0.330000	0.220000	1.382715e+01	0.910000	0.290000	4.790497e+00	0.120120	0.011418	0.000537	0.105984	0.007350	0.147003	0.360000	7.173737e+00	0.850000	0.830000	0.860000	0.250000	0.100000	1.302192e+01	0.890000	0.290000	5.137848e+00	0.119479	0.011279	0.000502	0.106683	0.007435	0.142166	0.063640
1485000	0.210000	7.392210e+00	0.900000	0.910000	0.950000	0.260000	0.160000	1.368957e+01	0.930000	0.270000	4.887272e+00	0.119875	0.011394	0.000536	0.105987	0.007336	0.147178	0.350000	7.245834e+00	0.910000	0.890000	0.980000	0.260000	0.180000	1.368957e+01	0.930000	0.290000	5.241639e+00	0.119265	0.011255	0.000501	0.106635	0.007429	0.142321	0.063640
1490000	0.290000	7.466503e+00	0.880000	0.940000	0.940000	0.330000	0.230000	1.328498e+01	0.950000	0.330000	4.936390e+00	0.119478	0.011356	0.000534	0.105937	0.007325	0.147448	0.300000	7.318656e+00	0.880000	0.890000	0.930000	0.180000	0.260000	1.396612e+01	0.920000	0.320000	5.294318e+00	0.118885	0.011216	0.000499	0.106575	0.007420	0.142723	0.063640
1495000	0.340000	7.541542e+00	0.920000	0.910000	0.910000	0.350000	0.260000	1.382715e+01	0.960000	0.290000	4.986001e+00	0.119091	0.011319	0.000532	0.105951	0.007322	0.147659	0.340000	7.392210e+00	0.930000	0.890000	0.910000	0.190000	0.270000	1.453609e+01	0.950000	0.280000	5.347527e+00	0.118514	0.011179	0.000498	0.106409	0.007401	0.143064	0.176777
1500000	0.330000	7.617336e+00	0.900000	0.960000	0.960000	0.220000	0.360000	1.439145e+01	0.920000	0.320000	5.137848e+00	0.118762	0.011279	0.000530	0.105789	0.007301	0.147697	0.310000	7.466503e+00	0.820000	0.860000	0.910000	0.250000	0.250000	1.368957e+01	0.900000	0.280000	5.401271e+00	0.118304	0.011141	0.000496	0.106319	0.007387	0.143446	0.078855
1505000	0.260000	7.693892e+00	0.920000	0.930000	0.930000	0.300000	0.250000	1.439145e+01	0.960000	0.310000	5.086725e+00	0.118444	0.011240	0.000529	0.105570	0.007277	0.147944	0.310000	7.541542e+00	0.950000	0.910000	0.930000	0.230000	0.240000	1.328498e+01	0.950000	0.180000	5.241639e+00	0.117907	0.011106	0.000494	0.106235	0.007364	0.143745	0.099572
1510000	0.250000	7.617336e+00	0.930000	0.830000	0.860000	0.310000	0.290000	1.396612e+01	0.910000	0.230000	4.986001e+00	0.118117	0.011201	0.000527	0.105532	0.007262	0.148134	0.380000	7.617336e+00	0.910000	0.890000	0.930000	0.290000	0.280000	1.410648e+01	0.910000	0.200000	5.294318e+00	0.117574	0.011071	0.000493	0.106335	0.007356	0.143941	0.073822
1515000	0.330000	7.693892e+00	0.860000	0.900000	0.930000	0.200000	0.280000	1.396612e+01	0.940000	0.230000	5.036112e+00	0.117751	0.011162	0.000525	0.105611	0.007254	0.148252	0.250000	7.541542e+00	0.900000	0.920000	0.950000	0.320000	0.240000	1.396612e+01	0.990000	0.260000	5.455554e+00	0.117176	0.011034	0.000491	0.106179	0.007333	0.144117	0.085115
1520000	0.350000	7.771217e+00	0.900000	0.860000	0.930000	0.280000	0.280000	1.410648e+01	0.910000	0.250000	5.086725e+00	0.117413	0.011125	0.000523	0.105617	0.007237	0.148173	0.310000	7.617336e+00	0.820000	0.820000	0.830000	0.220000	0.300000	1.382715e+01	0.910000	0.200000	5.510384e+00	0.116907	0.010997	0.000489	0.106219	0.007327	0.144310	0.068016
1521000	0.350000	7.771217e+00	0.900000	0.900000	0.870000	0.230000	0.260000	1.439145e+01	0.960000	0.250000	5.086725e+00	0.117346	0.011118	0.000523	0.105628	0.007256	0.148231	0.310000	7.617336e+00	0.850000	0.870000	0.890000	0.270000	0.280000	1.410648e+01	0.960000	0.200000	5.510384e+00	0.116833	0.010990	0.000489	0.106168	0.007322	0.144317	0.063211
1525000	0.290000	7.849319e+00	0.890000	0.910000	0.970000	0.270000	0.220000	1.396612e+01	0.970000	0.240000	4.936390e+00	0.117065	0.011089	0.000522	0.105624	0.007241	0.148460	0.270000	7.693892e+00	0.830000	0.840000	0.880000	0.300000	0.230000	1.396612e+01	0.910000	0.300000	5.565764e+00	0.116563	0.010963	0.000488	0.106020	0.007303	0.144601	0.063211
1530000	0.290000	7.928206e+00	0.910000	0.890000	0.960000	0.330000	0.270000	1.410648e+01	0.940000	0.190000	4.838643e+00	0.116689	0.011052	0.000520	0.105604	0.007238	0.148601	0.370000	7.771217e+00	0.880000	0.900000	0.930000	0.270000	0.210000	1.424825e+01	0.930000	0.290000	5.510384e+00	0.116216	0.010926	0.000486	0.106007	0.007319	0.144738	0.063211
1535000	0.290000	8.007885e+00	0.900000	0.920000	0.950000	0.280000	0.270000	1.368957e+01	0.920000	0.270000	4.887272e+00	0.116313	0.011016	0.000518	0.105601	0.007226	0.148671	0.370000	7.771217e+00	0.930000	0.900000	0.930000	0.220000	0.210000	1.396612e+01	0.960000	0.280000	5.678200e+00	0.115925	0.010891	0.000485	0.105951	0.007311	0.145189	0.142949
1540000	0.290000	8.088366e+00	0.880000	0.900000	0.920000	0.200000	0.310000	1.424825e+01	0.920000	0.270000	5.036112e+00	0.116013	0.010978	0.000517	0.105456	0.007203	0.148974	0.260000	7.849319e+00	0.920000	0.950000	0.930000	0.230000	0.290000	1.439145e+01	0.950000	0.320000	5.621701e+00	0.115582	0.010857	0.000483	0.105950	0.007329	0.145587	0.070865
1545000	0.330000	8.169655e+00	0.940000	0.920000	0.890000	0.340000	0.270000	1.355336e+01	0.940000	0.300000	5.086725e+00	0.115648	0.010941	0.000515	0.105355	0.007188	0.149052	0.290000	8.007885e+00	0.890000	0.900000	0.960000	0.290000	0.180000	1.410648e+01	0.960000	0.260000	5.792907e+00	0.115214	0.010823	0.000481	0.105895	0.007352	0.146187	0.092231
1550000	0.230000	8.088366e+00	0.900000	0.900000	0.880000	0.340000	0.260000	1.382715e+01	0.920000	0.300000	5.036112e+00	0.115297	0.010904	0.000513	0.105310	0.007176	0.149155	0.290000	8.007885e+00	0.820000	0.920000	0.900000	0.250000	0.220000	1.396612e+01	0.890000	0.350000	5.851127e+00	0.114889	0.010789	0.000480	0.105872	0.007327	0.146355	0.066178
1555000	0.340000	8.169655e+00	0.940000	0.960000	0.950000	0.220000	0.220000	1.355336e+01	0.980000	0.290000	5.189484e+00	0.115010	0.010868	0.000512	0.105385	0.007154	0.149304	0.340000	8.088366e+00	0.940000	0.960000	0.950000	0.230000	0.300000	1.341850e+01	0.920000	0.220000	5.792907e+00	0.114554	0.010755	0.000478	0.105654	0.007303	0.146683	0.090510
1560000	0.390000	8.251762e+00	0.870000	0.940000	0.940000	0.300000	0.240000	1.368957e+01	0.930000	0.280000	5.241639e+00	0.114676	0.010833	0.000510	0.105284	0.007141	0.149554	0.250000	8.007885e+00	0.840000	0.930000	0.930000	0.240000	0.210000	1.341850e+01	0.930000	0.250000	5.735267e+00	0.114191	0.010719	0.000477	0.105603	0.007281	0.146802	0.068898
1565000	0.360000	8.334693e+00	0.960000	0.950000	0.970000	0.330000	0.230000	1.382715e+01	0.980000	0.260000	5.189484e+00	0.114331	0.010799	0.000509	0.105410	0.007122	0.149583	0.300000	8.088366e+00	0.930000	0.990000	0.950000	0.250000	0.280000	1.328498e+01	0.950000	0.230000	5.678200e+00	0.113863	0.010685	0.000475	0.105745	0.007266	0.147193	0.068898
1570000	0.280000	8.418458e+00	0.950000	0.950000	0.960000	0.260000	0.300000	1.368957e+01	0.940000	0.320000	5.241639e+00	0.113983	0.010764	0.000507	0.105289	0.007103	0.149851	0.350000	8.251762e+00	0.930000	0.900000	0.970000	0.210000	0.210000	1.368957e+01	0.960000	0.210000	5.621701e+00	0.113559	0.010650	0.000474	0.105547	0.007255	0.147347	0.707107
1575000	0.280000	8.503065e+00	0.900000	0.930000	0.940000	0.190000	0.240000	1.315279e+01	0.920000	0.270000	5.294318e+00	0.113626	0.010730	0.000505	0.105197	0.007081	0.149997	0.260000	8.334693e+00	0.900000	0.910000	0.950000	0.140000	0.230000	1.382715e+01	0.920000	0.300000	5.565764e+00	0.113199	0.010618	0.000472	0.105574	0.007247	0.147328	0.118711
1580000	0.300000	8.588523e+00	0.940000	0.920000	0.970000	0.280000	0.190000	1.328498e+01	0.930000	0.230000	5.347527e+00	0.113273	0.010695	0.000504	0.105071	0.007082	0.150247	0.300000	8.418458e+00	0.940000	0.890000	0.950000	0.210000	0.190000	1.382715e+01	0.930000	0.260000	5.621701e+00	0.112883	0.010586	0.000471	0.105495	0.007231	0.147716	0.126184
1585000	0.300000	8.588523e+00	0.970000	0.970000	0.960000	0.220000	0.260000	1.289235e+01	0.930000	0.310000	5.401271e+00	0.112940	0.010662	0.000502	0.104904	0.007089	0.150700	0.260000	8.503065e+00	0.960000	0.940000	0.960000	0.200000	0.240000	1.424825e+01	0.940000	0.300000	5.792907e+00	0.112601	0.010552	0.000469	0.105515	0.007216	0.147923	0.084545
1590000	0.320000	8.674839e+00	0.950000	0.940000	0.960000	0.270000	0.320000	1.315279e+01	0.970000	0.380000	5.455554e+00	0.112598	0.010628	0.000501	0.104814	0.007078	0.150988	0.250000	8.418458e+00	0.930000	0.930000	0.960000	0.300000	0.280000	1.396612e+01	0.910000	0.290000	5.851127e+00	0.112248	0.010519	0.000468	0.105544	0.007209	0.147863	0.101015
1595000	0.440000	8.762022e+00	0.890000	0.910000	0.940000	0.270000	0.240000	1.341850e+01	0.940000	0.220000	5.401271e+00	0.112237	0.010595	0.000499	0.104850	0.007060	0.151179	0.410000	8.503065e+00	0.960000	0.890000	0.960000	0.230000	0.200000	1.424825e+01	0.970000	0.310000	5.792907e+00	0.111907	0.010484	0.000466	0.105354	0.007195	0.148021	0.075546
1599000	0.360000	8.850082e+00	0.890000	0.880000	0.970000	0.240000	0.240000	1.276407e+01	0.970000	0.320000	5.401271e+00	0.111974	0.010568	0.000498	0.104815	0.007053	0.151332	0.410000	8.503065e+00	0.940000	0.880000	0.910000	0.300000	0.220000	1.424825e+01	0.910000	0.310000	5.792907e+00	0.111638	0.010458	0.000465	0.105227	0.007177	0.148121	0.068746
1600000	0.360000	8.850082e+00	0.890000	0.970000	0.970000	0.320000	0.290000	1.328498e+01	0.960000	0.300000	5.455554e+00	0.111901	0.010562	0.000498	0.104804	0.007049	0.151295	0.240000	8.418458e+00	1.000000	0.920000	0.970000	0.350000	0.250000	1.382715e+01	0.970000	0.260000	5.851127e+00	0.111566	0.010452	0.000465	0.105276	0.007176	0.148231	0.068746
1605000	0.400000	8.939027e+00	0.930000	0.880000	0.980000	0.220000	0.310000	1.355336e+01	0.980000	0.270000	5.510384e+00	0.111614	0.010528	0.000496	0.104678	0.007045	0.151285	0.290000	8.503065e+00	0.950000	0.970000	0.960000	0.220000	0.280000	1.328498e+01	0.880000	0.230000	5.678200e+00	0.111234	0.010420	0.000463	0.105162	0.007154	0.148339	0.068746
1610000	0.400000	9.028866e+00	0.870000	0.890000	1.000000	0.230000	0.210000	1.355336e+01	0.910000	0.240000	5.455554e+00	0.111311	0.010494	0.000495	0.104598	0.007043	0.151446	0.290000	8.588523e+00	0.890000	0.990000	0.930000	0.230000	0.340000	1.410648e+01	0.960000	0.390000	5.851127e+00	0.110880	0.010388	0.000462	0.105086	0.007143	0.148678	0.351663
1615000	0.350000	9.119607e+00	0.940000	0.940000	0.930000	0.310000	0.250000	1.315279e+01	0.950000	0.300000	5.510384e+00	0.110972	0.010462	0.000493	0.104541	0.007050	0.151616	0.370000	8.674839e+00	0.910000	0.940000	0.950000	0.320000	0.240000	1.355336e+01	0.940000	0.270000	6.029320e+00	0.110574	0.010353	0.000461	0.105083	0.007158	0.148821	0.100068
1620000	0.220000	9.028866e+00	0.960000	0.920000	0.950000	0.250000	0.310000	1.368957e+01	0.960000	0.300000	5.621701e+00	0.110641	0.010431	0.000492	0.104460	0.007031	0.151931	0.410000	8.762022e+00	0.960000	0.950000	0.940000	0.190000	0.180000	1.368957e+01	0.930000	0.250000	5.851127e+00	0.110213	0.010321	0.000459	0.105076	0.007136	0.149155	0.098209
1625000	0.360000	9.119607e+00	0.920000	0.970000	0.950000	0.220000	0.200000	1.368957e+01	0.940000	0.240000	5.678200e+00	0.110359	0.010400	0.000490	0.104540	0.007020	0.151777	0.350000	8.850082e+00	0.950000	0.940000	0.930000	0.200000	0.270000	1.396612e+01	0.910000	0.310000	5.909932e+00	0.109878	0.010291	0.000458	0.104957	0.007126	0.149294	0.073830
1630000	0.310000	9.211261e+00	0.960000	0.910000	0.920000	0.280000	0.230000	1.341850e+01	0.960000	0.290000	5.735267e+00	0.110070	0.010369	0.000489	0.104554	0.007001	0.151738	0.310000	8.939027e+00	0.970000	0.890000	0.960000	0.230000	0.170000	1.382715e+01	0.970000	0.270000	5.851127e+00	0.109602	0.010260	0.000456	0.105107	0.007104	0.149209	0.096424
1635000	0.290000	9.303835e+00	0.920000	0.910000	0.970000	0.330000	0.170000	1.410648e+01	0.940000	0.170000	5.792907e+00	0.109745	0.010335	0.000487	0.104609	0.006994	0.151808	0.340000	9.028866e+00	0.950000	0.980000	0.980000	0.180000	0.240000	1.410648e+01	0.940000	0.290000	5.909932e+00	0.109253	0.010227	0.000455	0.105117	0.007093	0.149232	0.068746
1638000	0.360000	9.397341e+00	0.980000	0.970000	0.990000	0.320000	0.210000	1.328498e+01	0.980000	0.220000	5.735267e+00	0.109542	0.010316	0.000486	0.104674	0.006985	0.152186	0.310000	9.119607e+00	0.940000	0.920000	0.950000	0.280000	0.250000	1.482973e+01	0.950000	0.280000	5.909932e+00	0.109056	0.010208	0.000454	0.105127	0.007080	0.149380	0.063640
1640000	0.360000	9.397341e+00	0.930000	0.950000	0.980000	0.260000	0.200000	1.368957e+01	0.960000	0.370000	5.792907e+00	0.109450	0.010303	0.000486	0.104648	0.006976	0.152157	0.310000	9.119607e+00	0.990000	0.960000	0.990000	0.210000	0.220000	1.453609e+01	0.990000	0.320000	5.969327e+00	0.108945	0.010196	0.000454	0.105075	0.007079	0.149478	0.063640
1645000	0.320000	9.491785e+00	0.980000	0.960000	0.960000	0.310000	0.230000	1.410648e+01	0.920000	0.260000	5.969327e+00	0.109130	0.010272	0.000484	0.104646	0.006962	0.152283	0.360000	9.211261e+00	0.940000	0.950000	0.980000	0.230000	0.250000	1.482973e+01	0.930000	0.290000	6.089916e+00	0.108648	0.010165	0.000452	0.105012	0.007083	0.149805	0.063640
1650000	0.330000	9.587179e+00	0.990000	0.930000	0.960000	0.190000	0.310000	1.382715e+01	0.980000	0.280000	6.029320e+00	0.108824	0.010240	0.000483	0.104613	0.006944	0.152520	0.330000	9.303835e+00	0.940000	0.990000	0.980000	0.210000	0.250000	1.424825e+01	0.940000	0.330000	6.275381e+00	0.108320	0.010133	0.000451	0.104863	0.007069	0.150114	0.236559
1655000	0.250000	9.491785e+00	0.990000	0.960000	0.960000	0.200000	0.300000	1.410648e+01	0.950000	0.300000	6.212940e+00	0.108530	0.010208	0.000481	0.104537	0.006953	0.152643	0.380000	9.397341e+00	0.960000	0.960000	0.970000	0.240000	0.290000	1.482973e+01	0.950000	0.260000	6.338450e+00	0.107987	0.010102	0.000449	0.104973	0.007066	0.150322	0.089119
1660000	0.270000	9.683532e+00	0.960000	0.910000	0.930000	0.200000	0.260000	1.341850e+01	0.970000	0.270000	6.275381e+00	0.108194	0.010177	0.000480	0.104609	0.006961	0.152831	0.290000	9.491785e+00	0.960000	0.920000	0.950000	0.250000	0.230000	1.453609e+01	0.940000	0.210000	6.275381e+00	0.107701	0.010073	0.000448	0.104945	0.007069	0.150617	0.100083
1665000	0.220000	9.587179e+00	0.940000	0.970000	0.980000	0.320000	0.180000	1.396612e+01	0.900000	0.290000	6.212940e+00	0.107892	0.010148	0.000479	0.104537	0.006947	0.152870	0.280000	9.587179e+00	0.950000	0.950000	0.940000	0.270000	0.260000	1.424825e+01	0.940000	0.290000	6.338450e+00	0.107364	0.010042	0.000447	0.105019	0.007067	0.150994	0.075761
1670000	0.390000	9.683532e+00	0.960000	0.920000	0.950000	0.150000	0.180000	1.453609e+01	0.980000	0.290000	6.151120e+00	0.107576	0.010119	0.000477	0.104564	0.006963	0.153066	0.320000	9.683532e+00	0.970000	0.950000	0.970000	0.330000	0.270000	1.439145e+01	0.940000	0.180000	6.338450e+00	0.107052	0.010011	0.000445	0.104982	0.007048	0.151356	0.079934
1675000	0.250000	9.587179e+00	0.930000	0.950000	0.970000	0.160000	0.250000	1.439145e+01	0.970000	0.260000	6.089916e+00	0.107272	0.010090	0.000476	0.104415	0.006945	0.153156	0.320000	9.683532e+00	0.950000	0.950000	0.970000	0.220000	0.180000	1.382715e+01	0.920000	0.280000	6.275381e+00	0.106742	0.009981	0.000444	0.105028	0.007039	0.151534	0.063135
1677000	0.250000	9.587179e+00	0.980000	0.940000	0.990000	0.170000	0.230000	1.468218e+01	0.970000	0.310000	6.151120e+00	0.107145	0.010077	0.000475	0.104350	0.006940	0.153350	0.330000	9.780853e+00	0.940000	0.900000	0.960000	0.250000	0.360000	1.341850e+01	0.940000	0.290000	6.338450e+00	0.106614	0.009969	0.000443	0.105023	0.007034	0.151573	0.061872
1680000	0.250000	9.587179e+00	0.950000	0.960000	0.970000	0.260000	0.310000	1.439145e+01	0.960000	0.310000	6.275381e+00	0.106964	0.010058	0.000474	0.104195	0.006928	0.153416	0.280000	9.879152e+00	0.950000	0.940000	0.970000	0.210000	0.310000	1.396612e+01	0.950000	0.290000	6.466495e+00	0.106461	0.009955	0.000443	0.105110	0.007025	0.151582	0.061872
1685000	0.370000	9.780853e+00	0.970000	0.980000	0.980000	0.240000	0.230000	1.453609e+01	0.990000	0.420000	6.275381e+00	0.106626	0.010030	0.000473	0.104083	0.006907	0.153491	0.290000	9.978440e+00	0.930000	0.960000	1.000000	0.270000	0.280000	1.439145e+01	0.940000	0.350000	6.531485e+00	0.106198	0.009932	0.000441	0.105060	0.007007	0.151705	0.061872
1690000	0.310000	9.879152e+00	0.950000	0.930000	0.970000	0.170000	0.240000	1.439145e+01	0.960000	0.200000	6.275381e+00	0.106312	0.010000	0.000472	0.103943	0.006897	0.153686	0.290000	9.978440e+00	0.930000	0.990000	0.980000	0.220000	0.230000	1.468218e+01	0.960000	0.310000	6.597127e+00	0.105907	0.009904	0.000440	0.105071	0.007005	0.151897	0.175821
1695000	0.280000	9.978440e+00	0.930000	0.960000	0.980000	0.210000	0.340000	1.439145e+01	0.910000	0.400000	6.212940e+00	0.105991	0.009970	0.000470	0.103901	0.006880	0.153904	0.350000	9.978440e+00	0.970000	0.970000	1.000000	0.200000	0.230000	1.396612e+01	0.960000	0.260000	6.798039e+00	0.105584	0.009875	0.000439	0.105038	0.006991	0.152197	0.078663
1700000	0.340000	9.978440e+00	0.970000	0.970000	0.970000	0.200000	0.340000	1.410648e+01	0.960000	0.290000	6.402152e+00	0.105697	0.009942	0.000469	0.103757	0.006871	0.154347	0.290000	9.978440e+00	0.970000	0.920000	0.990000	0.170000	0.190000	1.453609e+01	0.980000	0.330000	6.866361e+00	0.105366	0.009846	0.000437	0.104902	0.006971	0.152296	0.093245
1705000	0.330000	9.978440e+00	0.980000	0.950000	0.980000	0.300000	0.280000	1.424825e+01	0.950000	0.260000	6.597127e+00	0.105397	0.009914	0.000468	0.103672	0.006854	0.154623	0.290000	9.978440e+00	0.970000	0.940000	0.970000	0.280000	0.180000	1.453609e+01	0.970000	0.170000	6.798039e+00	0.105062	0.009819	0.000436	0.104848	0.006978	0.152440	0.072660
1710000	0.310000	9.978440e+00	0.960000	0.930000	0.970000	0.260000	0.280000	1.368957e+01	0.950000	0.260000	6.663429e+00	0.105118	0.009884	0.000466	0.103650	0.006840	0.154567	0.370000	9.978440e+00	0.970000	0.980000	0.990000	0.240000	0.260000	1.396612e+01	0.960000	0.250000	6.798039e+00	0.104782	0.009789	0.000435	0.104857	0.006968	0.152378	0.084705
1715000	0.300000	9.978440e+00	0.970000	0.950000	0.980000	0.360000	0.220000	1.355336e+01	0.970000	0.230000	6.730398e+00	0.104819	0.009855	0.000465	0.103578	0.006834	0.154729	0.250000	9.879152e+00	0.970000	0.930000	0.950000	0.370000	0.300000	1.424825e+01	0.960000	0.200000	6.730398e+00	0.104473	0.009760	0.000434	0.104778	0.006946	0.152676	0.069898
1716000	0.300000	9.978440e+00	0.990000	0.990000	0.990000	0.270000	0.230000	1.328498e+01	0.920000	0.230000	6.730398e+00	0.104749	0.009850	0.000465	0.103543	0.006831	0.154910	0.250000	9.879152e+00	0.960000	0.930000	0.990000	0.290000	0.250000	1.396612e+01	0.940000	0.300000	6.798039e+00	0.104410	0.009755	0.000433	0.104795	0.006942	0.152713	0.067568
1720000	0.340000	9.978440e+00	0.950000	0.990000	0.990000	0.280000	0.260000	1.355336e+01	0.950000	0.290000	6.935369e+00	0.104514	0.009826	0.000464	0.103513	0.006825	0.154941	0.330000	9.978440e+00	0.960000	0.990000	0.970000	0.220000	0.300000	1.382715e+01	0.960000	0.270000	6.866361e+00	0.104183	0.009733	0.000432	0.104751	0.006926	0.152876	0.067568
1725000	0.340000	9.978440e+00	0.950000	0.950000	0.980000	0.290000	0.270000	1.424825e+01	0.950000	0.310000	7.146582e+00	0.104220	0.009798	0.000462	0.103467	0.006820	0.155114	0.200000	9.879152e+00	0.970000	0.980000	0.970000	0.270000	0.200000	1.328498e+01	1.000000	0.320000	7.005071e+00	0.103873	0.009704	0.000431	0.104769	0.006906	0.153086	0.067568
1730000	0.300000	9.978440e+00	0.990000	0.970000	0.970000	0.160000	0.230000	1.453609e+01	0.910000	0.250000	7.075473e+00	0.103918	0.009771	0.000461	0.103590	0.006802	0.155263	0.350000	9.978440e+00	0.990000	0.990000	1.000000	0.150000	0.230000	1.382715e+01	0.940000	0.310000	7.075473e+00	0.103651	0.009677	0.000430	0.104695	0.006890	0.153349	0.141725
1735000	0.360000	9.978440e+00	0.960000	0.980000	0.980000	0.170000	0.290000	1.468218e+01	0.960000	0.130000	7.146582e+00	0.103630	0.009742	0.000460	0.103654	0.006801	0.155518	0.370000	9.978440e+00	0.950000	0.980000	1.000000	0.160000	0.280000	1.453609e+01	0.960000	0.360000	7.146582e+00	0.103361	0.009648	0.000429	0.104620	0.006880	0.153354	0.070942
1740000	0.370000	9.978440e+00	0.960000	1.000000	0.980000	0.340000	0.250000	1.468218e+01	0.980000	0.210000	7.075473e+00	0.103349	0.009714	0.000458	0.103741	0.006792	0.155612	0.350000	9.978440e+00	0.980000	0.960000	1.000000	0.280000	0.250000	1.424825e+01	0.950000	0.290000	7.364228e+00	0.103055	0.009621	0.000427	0.104664	0.006867	0.153634	0.089567
1745000	0.320000	9.978440e+00	0.980000	0.940000	0.990000	0.160000	0.230000	1.382715e+01	0.970000	0.240000	7.146582e+00	0.103059	0.009687	0.000457	0.103770	0.006776	0.155842	0.350000	9.978440e+00	0.960000	0.980000	0.970000	0.210000	0.230000	1.382715e+01	0.950000	0.200000	7.146582e+00	0.102770	0.009592	0.000426	0.104641	0.006859	0.153749	0.065165
1750000	0.270000	9.978440e+00	0.980000	0.970000	0.990000	0.310000	0.200000	1.396612e+01	0.940000	0.290000	7.364228e+00	0.102793	0.009659	0.000456	0.103845	0.006766	0.155934	0.350000	9.978440e+00	0.970000	0.970000	0.980000	0.240000	0.290000	1.382715e+01	0.960000	0.290000	7.075473e+00	0.102494	0.009565	0.000425	0.104567	0.006842	0.153942	0.080812
1755000	0.270000	9.978440e+00	0.980000	0.920000	1.000000	0.220000	0.320000	1.424825e+01	0.920000	0.220000	7.290953e+00	0.102500	0.009631	0.000454	0.103692	0.006747	0.156311	0.340000	9.978440e+00	1.000000	0.950000	0.990000	0.190000	0.260000	1.410648e+01	0.980000	0.260000	7.290953e+00	0.102191	0.009536	0.000424	0.104489	0.006830	0.154154	0.064818
1760000	0.420000	9.978440e+00	0.990000	0.980000	0.990000	0.210000	0.290000	1.453609e+01	0.980000	0.290000	7.438240e+00	0.102223	0.009604	0.000453	0.103650	0.006732	0.156284	0.390000	9.978440e+00	0.980000	1.000000	1.000000	0.240000	0.240000	1.396612e+01	0.970000	0.230000	7.218407e+00	0.101923	0.009510	0.000422	0.104543	0.006824	0.154291	0.064818
1765000	0.370000	9.978440e+00	0.960000	0.970000	0.990000	0.210000	0.270000	1.453609e+01	0.980000	0.260000	7.664768e+00	0.101940	0.009578	0.000452	0.103568	0.006722	0.156394	0.390000	9.978440e+00	0.980000	0.990000	0.990000	0.360000	0.270000	1.396612e+01	0.980000	0.380000	7.438240e+00	0.101682	0.009484	0.000421	0.104602	0.006805	0.154585	0.707107
1770000	0.300000	9.978440e+00	0.950000	0.980000	0.980000	0.270000	0.190000	1.453609e+01	0.940000	0.300000	7.898195e+00	0.101663	0.009551	0.000451	0.103495	0.006710	0.156597	0.390000	9.978440e+00	0.960000	0.970000	0.990000	0.160000	0.290000	1.512932e+01	0.960000	0.250000	7.364228e+00	0.101407	0.009458	0.000420	0.104483	0.006785	0.154857	0.117851
1775000	0.360000	9.978440e+00	0.940000	0.970000	0.980000	0.250000	0.260000	1.396612e+01	0.970000	0.290000	7.977573e+00	0.101402	0.009522	0.000449	0.103589	0.006708	0.156712	0.280000	9.978440e+00	0.980000	0.940000	0.980000	0.270000	0.230000	1.439145e+01	0.990000	0.260000	7.438240e+00	0.101127	0.009431	0.000419	0.104419	0.006766	0.155140	0.128565
1780000	0.430000	9.978440e+00	0.990000	0.990000	0.990000	0.210000	0.330000	1.382715e+01	0.940000	0.220000	7.898195e+00	0.101113	0.009494	0.000448	0.103482	0.006690	0.156990	0.390000	9.978440e+00	0.990000	0.980000	1.000000	0.230000	0.210000	1.482973e+01	0.960000	0.320000	7.512996e+00	0.100850	0.009406	0.000418	0.104533	0.006767	0.155091	0.088388
1785000	0.390000	9.978440e+00	0.970000	0.980000	0.990000	0.220000	0.210000	1.328498e+01	0.980000	0.220000	7.977573e+00	0.100836	0.009468	0.000447	0.103533	0.006680	0.156890	0.320000	9.978440e+00	0.980000	0.980000	0.990000	0.220000	0.300000	1.453609e+01	0.970000	0.260000	7.588502e+00	0.100597	0.009379	0.000416	0.104499	0.006754	0.155300	0.101015
1790000	0.290000	9.978440e+00	0.970000	0.960000	1.000000	0.220000	0.200000	1.328498e+01	0.990000	0.220000	7.977573e+00	0.100548	0.009442	0.000446	0.103530	0.006689	0.157112	0.230000	9.879152e+00	0.980000	0.960000	0.990000	0.220000	0.360000	1.410648e+01	0.990000	0.220000	7.588502e+00	0.100320	0.009352	0.000415	0.104501	0.006742	0.155414	0.084611
1794000	0.450000	9.978440e+00	0.990000	0.990000	1.000000	0.210000	0.200000	1.341850e+01	0.900000	0.270000	8.220527e+00	0.100324	0.009422	0.000445	0.103428	0.006673	0.157216	0.310000	9.978440e+00	0.970000	0.980000	0.980000	0.200000	0.150000	1.410648e+01	0.920000	0.190000	7.512996e+00	0.100102	0.009332	0.000414	0.104487	0.006726	0.155527	0.068898
1795000	0.450000	9.978440e+00	0.980000	0.970000	0.980000	0.230000	0.260000	1.368957e+01	0.980000	0.310000	8.303144e+00	0.100270	0.009416	0.000444	0.103401	0.006670	0.157267	0.310000	9.978440e+00	0.990000	0.980000	0.980000	0.220000	0.280000	1.410648e+01	0.960000	0.190000	7.512996e+00	0.100051	0.009326	0.000414	0.104498	0.006723	0.155597	0.068898
1800000	0.350000	9.978440e+00	0.990000	1.000000	0.990000	0.190000	0.290000	1.424825e+01	0.950000	0.210000	8.386592e+00	0.099999	0.009390	0.000443	0.103291	0.006660	0.157708	0.320000	9.978440e+00	0.980000	0.970000	0.990000	0.240000	0.270000	1.468218e+01	0.950000	0.280000	7.588502e+00	0.099770	0.009301	0.000413	0.104480	0.006710	0.155869	0.068898
1805000	0.400000	9.978440e+00	0.990000	0.970000	1.000000	0.190000	0.210000	1.497878e+01	0.940000	0.280000	8.470879e+00	0.099734	0.009364	0.000442	0.103165	0.006642	0.158184	0.450000	9.978440e+00	1.000000	0.990000	1.000000	0.230000	0.230000	1.410648e+01	0.990000	0.310000	7.819607e+00	0.099507	0.009273	0.000412	0.104490	0.006701	0.155930	0.355444
1810000	0.330000	9.978440e+00	0.990000	1.000000	1.000000	0.210000	0.280000	1.439145e+01	0.980000	0.260000	8.556013e+00	0.099466	0.009339	0.000441	0.103098	0.006623	0.158370	0.270000	9.978440e+00	0.990000	0.970000	1.000000	0.260000	0.330000	1.410648e+01	0.950000	0.270000	8.057749e+00	0.099258	0.009247	0.000411	0.104441	0.006687	0.155905	0.101327
1815000	0.260000	9.978440e+00	0.990000	0.980000	0.980000	0.220000	0.150000	1.468218e+01	0.960000	0.270000	8.470879e+00	0.099185	0.009313	0.000439	0.103127	0.006608	0.158563	0.390000	9.978440e+00	1.000000	0.980000	1.000000	0.290000	0.210000	1.396612e+01	0.960000	0.250000	8.138731e+00	0.098998	0.009220	0.000410	0.104382	0.006691	0.156222	0.117851
1820000	0.330000	9.978440e+00	0.980000	0.960000	1.000000	0.280000	0.290000	1.528137e+01	0.980000	0.190000	8.470879e+00	0.098951	0.009288	0.000438	0.102977	0.006590	0.158798	0.290000	9.978440e+00	0.990000	0.990000	1.000000	0.190000	0.240000	1.396612e+01	0.960000	0.320000	8.220527e+00	0.098732	0.009195	0.000409	0.104271	0.006673	0.156424	0.079723
1825000	0.320000	9.978440e+00	1.000000	0.990000	1.000000	0.250000	0.210000	1.453609e+01	0.950000	0.160000	8.642002e+00	0.098666	0.009263	0.000437	0.102888	0.006585	0.158937	0.370000	9.978440e+00	0.980000	0.980000	0.980000	0.320000	0.260000	1.439145e+01	0.990000	0.300000	8.470879e+00	0.098463	0.009169	0.000408	0.104122	0.006667	0.156865	0.096424
1830000	0.260000	9.978440e+00	0.990000	0.990000	0.980000	0.140000	0.230000	1.468218e+01	0.990000	0.260000	8.642002e+00	0.098409	0.009239	0.000436	0.102846	0.006591	0.159088	0.250000	9.879152e+00	1.000000	0.990000	0.970000	0.220000	0.250000	1.424825e+01	1.000000	0.270000	8.642002e+00	0.098238	0.009143	0.000406	0.104005	0.006658	0.157051	0.078567
1833000	0.260000	9.978440e+00	0.960000	0.970000	0.990000	0.200000	0.280000	1.482973e+01	0.970000	0.290000	8.816582e+00	0.098270	0.009223	0.000435	0.102945	0.006584	0.159123	0.390000	9.978440e+00	1.000000	0.960000	1.000000	0.220000	0.340000	1.368957e+01	0.940000	0.290000	8.816582e+00	0.098070	0.009129	0.000406	0.103933	0.006658	0.157182	0.068354
1835000	0.290000	9.978440e+00	0.970000	0.940000	0.990000	0.340000	0.220000	1.512932e+01	0.940000	0.270000	8.905190e+00	0.098168	0.009213	0.000434	0.102986	0.006576	0.159235	0.390000	9.978440e+00	0.990000	0.970000	0.990000	0.230000	0.280000	1.396612e+01	0.940000	0.300000	8.905190e+00	0.097977	0.009118	0.000405	0.103960	0.006657	0.157238	0.068354
1840000	0.270000	9.978440e+00	0.990000	0.970000	1.000000	0.290000	0.240000	1.396612e+01	0.950000	0.360000	9.176393e+00	0.097905	0.009189	0.000433	0.102872	0.006577	0.159445	0.500000	9.978440e+00	0.980000	0.980000	1.000000	0.250000	0.310000	1.396612e+01	0.940000	0.320000	9.176393e+00	0.097712	0.009093	0.000404	0.104001	0.006649	0.157456	0.068354
1845000	0.360000	9.978440e+00	0.980000	0.980000	1.000000	0.250000	0.230000	1.410648e+01	0.950000	0.210000	9.361769e+00	0.097639	0.009163	0.000432	0.102816	0.006559	0.159564	0.410000	9.978440e+00	0.990000	0.980000	1.000000	0.280000	0.290000	1.382715e+01	0.970000	0.260000	9.455856e+00	0.097463	0.009070	0.000403	0.104047	0.006630	0.157568	0.234857
1850000	0.390000	9.978440e+00	0.990000	0.990000	1.000000	0.190000	0.240000	1.355336e+01	0.990000	0.220000	9.455856e+00	0.097388	0.009139	0.000431	0.102883	0.006545	0.159526	0.370000	9.978440e+00	0.980000	0.970000	1.000000	0.180000	0.300000	1.439145e+01	0.980000	0.210000	9.361769e+00	0.097187	0.009045	0.000402	0.104101	0.006620	0.157803	0.088027
1855000	0.390000	9.978440e+00	0.980000	0.990000	1.000000	0.230000	0.260000	1.439145e+01	0.960000	0.210000	9.455856e+00	0.097126	0.009114	0.000430	0.102823	0.006534	0.159702	0.310000	9.978440e+00	1.000000	0.970000	0.990000	0.290000	0.310000	1.341850e+01	0.960000	0.310000	9.646877e+00	0.096938	0.009020	0.000401	0.104177	0.006611	0.157876	0.089360
1860000	0.410000	9.978440e+00	0.970000	0.980000	0.990000	0.260000	0.190000	1.497878e+01	0.950000	0.220000	9.550889e+00	0.096887	0.009090	0.000429	0.102826	0.006529	0.159884	0.480000	9.978440e+00	0.980000	0.970000	1.000000	0.250000	0.300000	1.424825e+01	0.980000	0.320000	9.550889e+00	0.096684	0.008994	0.000400	0.104269	0.006629	0.158003	0.071833
1865000	0.410000	9.978440e+00	1.000000	0.990000	0.990000	0.210000	0.290000	1.543495e+01	0.960000	0.370000	9.841757e+00	0.096638	0.009066	0.000427	0.102891	0.006511	0.159783	0.300000	9.978440e+00	0.980000	0.950000	0.990000	0.170000	0.290000	1.368957e+01	0.960000	0.260000	9.841757e+00	0.096430	0.008971	0.000399	0.104329	0.006617	0.158071	0.081983
1870000	0.380000	9.978440e+00	1.000000	0.990000	1.000000	0.180000	0.300000	1.512932e+01	0.990000	0.280000	1.014148e+01	0.096379	0.009042	0.000426	0.102932	0.006506	0.159741	0.350000	9.978440e+00	1.000000	1.000000	1.000000	0.200000	0.280000	1.368957e+01	0.960000	0.320000	9.940668e+00	0.096180	0.008946	0.000398	0.104443	0.006622	0.158042	0.072955
1872000	0.340000	9.978440e+00	0.970000	1.000000	1.000000	0.210000	0.190000	1.453609e+01	0.980000	0.210000	1.004057e+01	0.096276	0.009032	0.000426	0.102994	0.006499	0.159806	0.350000	9.978440e+00	0.990000	0.980000	1.000000	0.280000	0.360000	1.410648e+01	0.940000	0.340000	1.004057e+01	0.096084	0.008936	0.000397	0.104491	0.006618	0.158095	0.065660
1875000	0.340000	9.978440e+00	0.990000	0.990000	1.000000	0.240000	0.240000	1.439145e+01	0.960000	0.300000	1.024341e+01	0.096132	0.009017	0.000425	0.102934	0.006488	0.160006	0.280000	9.978440e+00	0.980000	0.970000	1.000000	0.140000	0.160000	1.410648e+01	0.980000	0.440000	1.024341e+01	0.095920	0.008922	0.000397	0.104478	0.006624	0.158321	0.065660
1880000	0.360000	9.978440e+00	0.980000	0.990000	1.000000	0.290000	0.310000	1.382715e+01	0.950000	0.350000	1.034635e+01	0.095873	0.008992	0.000424	0.102904	0.006476	0.160179	0.330000	9.978440e+00	0.980000	0.990000	1.000000	0.210000	0.220000	1.355336e+01	1.000000	0.350000	1.045034e+01	0.095672	0.008898	0.000396	0.104412	0.006607	0.158313	0.065660
1885000	0.360000	9.978440e+00	1.000000	0.970000	1.000000	0.260000	0.320000	1.453609e+01	0.920000	0.330000	1.066145e+01	0.095611	0.008968	0.000423	0.102878	0.006463	0.160324	0.360000	9.978440e+00	0.980000	0.990000	0.990000	0.230000	0.220000	1.328498e+01	0.960000	0.250000	1.034635e+01	0.095426	0.008875	0.000395	0.104280	0.006593	0.158654	0.178206
1890000	0.400000	9.978440e+00	0.990000	1.000000	1.000000	0.200000	0.310000	1.424825e+01	0.970000	0.330000	1.076860e+01	0.095350	0.008945	0.000422	0.102922	0.006445	0.160440	0.340000	9.978440e+00	0.970000	1.000000	1.000000	0.210000	0.170000	1.396612e+01	0.980000	0.340000	1.066145e+01	0.095173	0.008852	0.000394	0.104198	0.006580	0.158715	0.079717
1895000	0.380000	9.978440e+00	1.000000	0.990000	0.990000	0.250000	0.280000	1.368957e+01	0.990000	0.340000	1.109655e+01	0.095098	0.008922	0.000421	0.102861	0.006454	0.160762	0.440000	9.978440e+00	0.990000	0.980000	1.000000	0.200000	0.300000	1.482973e+01	0.980000	0.220000	1.076860e+01	0.094930	0.008828	0.000393	0.104179	0.006562	0.158839	0.098357
1900000	0.290000	9.978440e+00	0.990000	0.990000	0.990000	0.200000	0.180000	1.368957e+01	0.990000	0.200000	1.120807e+01	0.094854	0.008899	0.000420	0.102860	0.006456	0.160790	0.310000	9.978440e+00	0.980000	1.000000	1.000000	0.200000	0.240000	1.439145e+01	0.970000	0.310000	1.087682e+01	0.094691	0.008805	0.000392	0.104095	0.006545	0.158949	0.070162
1905000	0.400000	9.978440e+00	0.980000	0.970000	1.000000	0.170000	0.290000	1.468218e+01	0.980000	0.370000	1.154941e+01	0.094600	0.008874	0.000419	0.102708	0.006446	0.161100	0.330000	9.978440e+00	1.000000	0.990000	1.000000	0.190000	0.260000	1.439145e+01	0.920000	0.290000	1.120807e+01	0.094465	0.008782	0.000390	0.104082	0.006543	0.158983	0.085442
1910000	0.360000	9.978440e+00	1.000000	1.000000	1.000000	0.240000	0.210000	1.382715e+01	0.980000	0.230000	1.143449e+01	0.094325	0.008851	0.000418	0.102730	0.006442	0.161278	0.280000	9.978440e+00	1.000000	0.980000	1.000000	0.310000	0.230000	1.410648e+01	0.940000	0.290000	1.143449e+01	0.094229	0.008760	0.000389	0.103996	0.006528	0.159132	0.069898
1911000	0.360000	9.978440e+00	0.990000	0.990000	0.990000	0.190000	0.200000	1.382715e+01	0.990000	0.270000	1.154941e+01	0.094272	0.008846	0.000417	0.102721	0.006438	0.161275	0.280000	9.978440e+00	0.990000	0.990000	1.000000	0.220000	0.350000	1.468218e+01	0.970000	0.240000	1.132072e+01	0.094171	0.008755	0.000389	0.104012	0.006528	0.159171	0.067568
1915000	0.340000	9.978440e+00	0.970000	0.980000	1.000000	0.250000	0.200000	1.410648e+01	0.980000	0.290000	1.178272e+01	0.094077	0.008827	0.000417	0.102698	0.006430	0.161381	0.360000	9.978440e+00	0.980000	0.970000	1.000000	0.220000	0.320000	1.468218e+01	0.980000	0.310000	1.154941e+01	0.093977	0.008737	0.000388	0.103909	0.006525	0.159341	0.067568
1920000	0.320000	9.978440e+00	1.000000	0.990000	1.000000	0.190000	0.230000	1.468218e+01	0.950000	0.280000	1.190114e+01	0.093832	0.008803	0.000415	0.102638	0.006414	0.161587	0.430000	9.978440e+00	0.990000	0.990000	1.000000	0.240000	0.370000	1.396612e+01	0.950000	0.300000	1.178272e+01	0.093743	0.008715	0.000387	0.103869	0.006517	0.159409	0.067568
1925000	0.380000	9.978440e+00	0.970000	0.990000	1.000000	0.190000	0.280000	1.512932e+01	0.970000	0.350000	1.202075e+01	0.093578	0.008780	0.000414	0.102698	0.006414	0.161843	0.320000	9.978440e+00	1.000000	0.990000	1.000000	0.240000	0.250000	1.368957e+01	0.950000	0.300000	1.214156e+01	0.093514	0.008693	0.000386	0.103955	0.006516	0.159640	0.143569
1930000	0.380000	9.978440e+00	1.000000	0.990000	1.000000	0.240000	0.200000	1.410648e+01	0.960000	0.310000	1.214156e+01	0.093332	0.008757	0.000413	0.102610	0.006397	0.161802	0.390000	9.978440e+00	1.000000	0.970000	1.000000	0.220000	0.270000	1.396612e+01	0.960000	0.290000	1.238684e+01	0.093276	0.008671	0.000385	0.103935	0.006498	0.159861	0.071484
1935000	0.300000	9.978440e+00	0.980000	0.990000	1.000000	0.270000	0.230000	1.453609e+01	0.950000	0.270000	1.226358e+01	0.093093	0.008735	0.000412	0.102726	0.006421	0.161890	0.310000	9.978440e+00	0.990000	0.970000	1.000000	0.230000	0.190000	1.528137e+01	0.980000	0.260000	1.251133e+01	0.093050	0.008648	0.000384	0.103963	0.006497	0.160027	0.091662
1940000	0.340000	9.978440e+00	0.990000	0.990000	1.000000	0.230000	0.290000	1.396612e+01	0.990000	0.210000	1.214156e+01	0.092852	0.008712	0.000411	0.102633	0.006415	0.161965	0.250000	9.879152e+00	0.990000	0.980000	1.000000	0.220000	0.260000	1.512932e+01	0.980000	0.270000	1.263707e+01	0.092803	0.008625	0.000383	0.104019	0.006489	0.160176	0.065568
1945000	0.290000	9.978440e+00	0.980000	1.000000	1.000000	0.270000	0.220000	1.382715e+01	0.970000	0.200000	1.202075e+01	0.092615	0.008688	0.000410	0.102745	0.006405	0.162132	0.400000	9.978440e+00	0.990000	0.980000	1.000000	0.340000	0.240000	1.559007e+01	0.970000	0.310000	1.302192e+01	0.092576	0.008603	0.000382	0.103986	0.006485	0.160360	0.081710
1950000	0.320000	9.978440e+00	1.000000	0.980000	1.000000	0.270000	0.280000	1.468218e+01	0.950000	0.300000	1.226358e+01	0.092387	0.008665	0.000409	0.102853	0.006392	0.162218	0.340000	9.978440e+00	1.000000	0.990000	1.000000	0.260000	0.260000	1.482973e+01	0.950000	0.300000	1.341850e+01	0.092371	0.008581	0.000381	0.103878	0.006478	0.160597	0.067084
1955000	0.280000	9.978440e+00	1.000000	0.990000	1.000000	0.190000	0.240000	1.482973e+01	0.970000	0.190000	1.238684e+01	0.092154	0.008643	0.000408	0.102924	0.006400	0.162328	0.290000	9.978440e+00	0.990000	0.990000	1.000000	0.230000	0.210000	1.543495e+01	0.960000	0.280000	1.382715e+01	0.092126	0.008559	0.000380	0.103859	0.006473	0.160720	0.067084
1960000	0.370000	9.978440e+00	0.970000	0.990000	1.000000	0.250000	0.210000	1.396612e+01	0.940000	0.240000	1.202075e+01	0.091942	0.008621	0.000407	0.102898	0.006387	0.162286	0.300000	9.978440e+00	0.990000	1.000000	1.000000	0.220000	0.260000	1.424825e+01	0.950000	0.270000	1.424825e+01	0.091905	0.008537	0.000379	0.103783	0.006460	0.160911	0.707107
1965000	0.360000	9.978440e+00	0.980000	0.960000	1.000000	0.260000	0.190000	1.410648e+01	0.960000	0.400000	1.214156e+01	0.091703	0.008600	0.000406	0.102908	0.006370	0.162289	0.420000	9.978440e+00	0.980000	0.970000	1.000000	0.140000	0.230000	1.453609e+01	0.970000	0.310000	1.468218e+01	0.091669	0.008515	0.000378	0.103724	0.006452	0.161102	0.117640
1970000	0.380000	9.978440e+00	0.980000	0.990000	1.000000	0.240000	0.230000	1.382715e+01	0.960000	0.290000	1.251133e+01	0.091475	0.008578	0.000405	0.102904	0.006387	0.162387	0.320000	9.978440e+00	0.990000	0.960000	1.000000	0.220000	0.310000	1.482973e+01	0.930000	0.180000	1.453609e+01	0.091441	0.008494	0.000378	0.103803	0.006435	0.160990	0.128565
1975000	0.340000	9.978440e+00	1.000000	1.000000	1.000000	0.220000	0.210000	1.396612e+01	0.950000	0.210000	1.263707e+01	0.091240	0.008558	0.000404	0.102890	0.006377	0.162564	0.260000	9.978440e+00	1.000000	1.000000	1.000000	0.190000	0.190000	1.497878e+01	0.980000	0.210000	1.439145e+01	0.091207	0.008473	0.000377	0.103868	0.006425	0.161026	0.084853
1980000	0.340000	9.978440e+00	0.990000	0.990000	1.000000	0.210000	0.260000	1.424825e+01	0.990000	0.320000	1.302192e+01	0.091000	0.008537	0.000403	0.102870	0.006377	0.162669	0.390000	9.978440e+00	1.000000	0.980000	1.000000	0.130000	0.200000	1.559007e+01	0.970000	0.260000	1.453609e+01	0.090976	0.008452	0.000376	0.103820	0.006448	0.161332	0.101015
1985000	0.340000	9.978440e+00	0.980000	0.940000	1.000000	0.260000	0.150000	1.482973e+01	0.990000	0.320000	1.341850e+01	0.090767	0.008518	0.000402	0.102805	0.006376	0.162844	0.310000	9.978440e+00	0.980000	0.980000	1.000000	0.160000	0.300000	1.424825e+01	0.960000	0.250000	1.439145e+01	0.090757	0.008429	0.000375	0.103899	0.006438	0.161494	0.074790
1989000	0.360000	9.978440e+00	0.980000	0.990000	1.000000	0.150000	0.280000	1.512932e+01	0.950000	0.350000	1.368957e+01	0.090579	0.008501	0.000401	0.102827	0.006363	0.162799	0.310000	9.978440e+00	1.000000	0.960000	1.000000	0.260000	0.310000	1.453609e+01	0.960000	0.190000	1.410648e+01	0.090583	0.008412	0.000374	0.103906	0.006425	0.161592	0.070711
