# Supplementary material for: Systematics of giant neotropical fireflies and their kin (Lampyridae: Lampyrinae)
Source: PLoS One. 2026 Aug 3;21(8):e0354465. doi: 10.1371/journal.pone.0354465 (PMC13432145; doi:10.1371/journal.pone.0354465)
Supplement: S7 File — (ZIP) [file pone.0354465.s007.zip › S7/CratoBayes_not-partitioned.txt.mcmc]

[ID: 2853170286]
[ Gen -- Generation]
[ <name1>(<name2>)$acc_run2 -- Acceptance rate of move <name1> changing parameter 1 in run 2]
[ Swap(1<>2)$acc_run3 -- Acceptance rate of swaps between chains 1 and 2 in run 3]
[ StdDev(s) -- Average standard deviation of split frequencies]
Gen	Multiplier(Alpha)$acc_run1	Multiplier(Alpha)$lambda_run1	ExtSPR(Tau)$acc_run1	ExtTBR(Tau)$acc_run1	NNI(Tau)$acc_run1	ParsSPR(Tau)$acc_run1	Multiplier(V)$acc_run1	Multiplier(V)$lambda_run1	Nodeslider(V)$acc_run1	TLMultiplier(V)$acc_run1	TLMultiplier(V)$lambda_run1	Swap(1<>2)$acc(1)	Swap(1<>3)$acc(1)	Swap(1<>4)$acc(1)	Swap(2<>3)$acc(1)	Swap(2<>4)$acc(1)	Swap(3<>4)$acc(1)	Multiplier(Alpha)$acc_run2	Multiplier(Alpha)$lambda_run2	ExtSPR(Tau)$acc_run2	ExtTBR(Tau)$acc_run2	NNI(Tau)$acc_run2	ParsSPR(Tau)$acc_run2	Multiplier(V)$acc_run2	Multiplier(V)$lambda_run2	Nodeslider(V)$acc_run2	TLMultiplier(V)$acc_run2	TLMultiplier(V)$lambda_run2	Swap(1<>2)$acc(2)	Swap(1<>3)$acc(2)	Swap(1<>4)$acc(2)	Swap(2<>3)$acc(2)	Swap(2<>4)$acc(2)	Swap(3<>4)$acc(2)	Multiplier(Alpha)$acc_run3	Multiplier(Alpha)$lambda_run3	ExtSPR(Tau)$acc_run3	ExtTBR(Tau)$acc_run3	NNI(Tau)$acc_run3	ParsSPR(Tau)$acc_run3	Multiplier(V)$acc_run3	Multiplier(V)$lambda_run3	Nodeslider(V)$acc_run3	TLMultiplier(V)$acc_run3	TLMultiplier(V)$lambda_run3	Swap(1<>2)$acc(3)	Swap(1<>3)$acc(3)	Swap(1<>4)$acc(3)	Swap(2<>3)$acc(3)
5000	NA	8.109302e-01	0.130000	0.110000	0.160000	0.140000	0.700000	1.676376e+00	0.480000	0.280000	1.414299e+00	0.170823	0.020024	0.000000	0.204947	0.006227	0.119020	0.650000	8.190802e-01	0.120000	0.080000	0.150000	0.240000	0.740000	1.676376e+00	0.530000	0.220000	1.386294e+00	0.067155	0.001174	0.000000	0.141148	0.022388	0.274100	0.710000	8.190802e-01	0.160000	0.060000	0.170000	0.140000	0.750000	1.676376e+00	0.520000	0.310000	1.372501e+00	0.232420	0.021118	0.000000	0.229216
10000	0.710000	8.190802e-01	0.150000	0.060000	0.230000	0.140000	0.700000	2.047530e+00	0.520000	0.190000	1.372501e+00	0.245260	0.055123	0.003509	0.319815	0.050279	0.245603	0.720000	8.273121e-01	0.130000	0.070000	0.210000	0.130000	0.690000	2.027157e+00	0.450000	0.210000	1.345323e+00	0.198543	0.045139	0.001214	0.270206	0.039873	0.284959	0.640000	8.273121e-01	0.230000	0.130000	0.170000	0.170000	0.750000	2.047530e+00	0.450000	0.300000	1.358844e+00	0.279716	0.026124	0.001221	0.242660
15000	0.730000	8.273121e-01	0.160000	0.130000	0.160000	0.230000	0.680000	2.475975e+00	0.450000	0.210000	1.331937e+00	0.268839	0.061084	0.003550	0.332683	0.060606	0.282513	0.650000	8.356267e-01	0.160000	0.090000	0.170000	0.170000	0.640000	2.475975e+00	0.450000	0.240000	1.358844e+00	0.221232	0.044952	0.001211	0.286782	0.053763	0.351964	0.670000	8.356267e-01	0.190000	0.080000	0.250000	0.150000	0.650000	2.475975e+00	0.420000	0.280000	1.386294e+00	0.273800	0.033830	0.000821	0.271315
20000	0.710000	8.356267e-01	0.130000	0.130000	0.170000	0.210000	0.590000	3.024163e+00	0.490000	0.160000	1.318684e+00	0.256348	0.051243	0.003223	0.331954	0.071106	0.326401	0.750000	8.440249e-01	0.110000	0.060000	0.150000	0.080000	0.610000	2.994072e+00	0.460000	0.220000	1.318684e+00	0.248261	0.044067	0.003050	0.301297	0.059296	0.363225	0.750000	8.440249e-01	0.170000	0.050000	0.170000	0.190000	0.620000	2.994072e+00	0.510000	0.210000	1.345323e+00	0.321259	0.046960	0.003067	0.275841
25000	0.660000	8.440249e-01	0.200000	0.060000	0.220000	0.150000	0.610000	3.656968e+00	0.450000	0.260000	1.331937e+00	0.256529	0.048828	0.004011	0.340898	0.076683	0.343030	0.700000	8.525075e-01	0.120000	0.070000	0.230000	0.160000	0.490000	3.656968e+00	0.460000	0.250000	1.279711e+00	0.242410	0.043075	0.002421	0.325321	0.061014	0.351870	0.740000	8.525075e-01	0.130000	0.080000	0.140000	0.150000	0.490000	3.656968e+00	0.550000	0.230000	1.358844e+00	0.315537	0.051463	0.008311	0.311432
30000	0.670000	8.525075e-01	0.130000	0.080000	0.240000	0.200000	0.430000	4.466630e+00	0.490000	0.180000	1.318684e+00	0.295927	0.051437	0.003757	0.329877	0.073127	0.358563	0.710000	8.610753e-01	0.130000	0.090000	0.110000	0.130000	0.410000	4.422187e+00	0.490000	0.330000	1.266978e+00	0.249950	0.041329	0.002045	0.324195	0.057369	0.349123	0.670000	8.610753e-01	0.170000	0.090000	0.140000	0.210000	0.500000	4.422187e+00	0.400000	0.170000	1.318684e+00	0.313196	0.046082	0.006927	0.316690
35000	0.710000	8.610753e-01	0.190000	0.050000	0.170000	0.170000	0.510000	5.401271e+00	0.530000	0.230000	1.331937e+00	0.297128	0.053869	0.004257	0.338156	0.079594	0.372756	0.690000	8.697293e-01	0.170000	0.090000	0.270000	0.190000	0.280000	5.455554e+00	0.470000	0.340000	1.279711e+00	0.262663	0.043102	0.002758	0.332875	0.066829	0.367629	0.690000	8.697293e-01	0.160000	0.060000	0.210000	0.180000	0.430000	5.401271e+00	0.460000	0.340000	1.305563e+00	0.302813	0.047008	0.005956	0.326289
40000	0.640000	8.697293e-01	0.160000	0.060000	0.110000	0.160000	0.320000	6.597127e+00	0.490000	0.300000	1.318684e+00	0.293219	0.052553	0.004773	0.342314	0.076658	0.366968	0.740000	8.784702e-01	0.170000	0.100000	0.150000	0.210000	0.340000	6.597127e+00	0.400000	0.280000	1.292572e+00	0.278754	0.046620	0.003311	0.342922	0.070330	0.358062	0.670000	8.784702e-01	0.150000	0.060000	0.210000	0.230000	0.240000	6.466495e+00	0.430000	0.280000	1.318684e+00	0.306372	0.048755	0.005311	0.325045
45000	0.730000	8.784702e-01	0.180000	0.090000	0.180000	0.200000	0.330000	7.364228e+00	0.510000	0.270000	1.331937e+00	0.301259	0.054851	0.004491	0.345673	0.077333	0.375352	0.680000	8.872990e-01	0.170000	0.050000	0.160000	0.170000	0.250000	7.364228e+00	0.500000	0.200000	1.279711e+00	0.275894	0.044049	0.002934	0.341148	0.064590	0.352175	0.630000	8.872990e-01	0.110000	0.100000	0.230000	0.160000	0.280000	7.512996e+00	0.490000	0.240000	1.279711e+00	0.304215	0.050932	0.005107	0.336820
50000	0.660000	8.872990e-01	0.190000	0.100000	0.240000	0.140000	0.310000	8.642002e+00	0.490000	0.310000	1.318684e+00	0.298171	0.053087	0.004300	0.352261	0.078825	0.374231	0.680000	8.872990e-01	0.120000	0.060000	0.140000	0.250000	0.390000	7.588502e+00	0.500000	0.200000	1.266978e+00	0.269931	0.041809	0.003009	0.341289	0.070588	0.361408	0.590000	8.962165e-01	0.110000	0.050000	0.190000	0.190000	0.290000	8.057749e+00	0.500000	0.300000	1.292572e+00	0.303435	0.052171	0.005675	0.345582
55000	0.630000	8.962165e-01	0.140000	0.050000	0.150000	0.130000	0.250000	8.386592e+00	0.440000	0.300000	1.331937e+00	0.307964	0.054780	0.004316	0.351369	0.076446	0.368392	0.600000	8.962165e-01	0.110000	0.140000	0.180000	0.120000	0.250000	7.741800e+00	0.450000	0.280000	1.279711e+00	0.279839	0.042945	0.002838	0.342105	0.067392	0.360935	0.680000	9.052236e-01	0.200000	0.090000	0.200000	0.290000	0.190000	8.556013e+00	0.510000	0.240000	1.279711e+00	0.306450	0.053294	0.005361	0.350094
60000	0.690000	9.052236e-01	0.140000	0.080000	0.150000	0.210000	0.270000	8.905190e+00	0.550000	0.250000	1.318684e+00	0.306083	0.053466	0.004750	0.350148	0.077084	0.377520	0.640000	9.052236e-01	0.160000	0.070000	0.160000	0.160000	0.330000	8.386592e+00	0.440000	0.210000	1.266978e+00	0.279685	0.042276	0.002595	0.343763	0.067959	0.360906	0.680000	9.143213e-01	0.120000	0.070000	0.200000	0.160000	0.300000	8.905190e+00	0.480000	0.260000	1.292572e+00	0.312562	0.056463	0.006012	0.354051
65000	0.640000	9.143213e-01	0.190000	0.030000	0.270000	0.170000	0.300000	9.085087e+00	0.490000	0.280000	1.358844e+00	0.314501	0.057666	0.004655	0.346295	0.073838	0.370176	0.660000	9.143213e-01	0.140000	0.070000	0.240000	0.180000	0.270000	9.268618e+00	0.500000	0.210000	1.241890e+00	0.287631	0.045811	0.003305	0.349502	0.069702	0.360196	0.680000	9.143213e-01	0.130000	0.050000	0.140000	0.160000	0.300000	9.176393e+00	0.440000	0.280000	1.331937e+00	0.312506	0.054019	0.005740	0.352248
70000	0.670000	9.235103e-01	0.090000	0.070000	0.200000	0.190000	0.300000	9.361769e+00	0.540000	0.220000	1.358844e+00	0.310545	0.055356	0.004325	0.341273	0.073371	0.373715	0.630000	9.235103e-01	0.120000	0.090000	0.160000	0.190000	0.210000	8.556013e+00	0.510000	0.340000	1.279711e+00	0.282071	0.045921	0.003404	0.350260	0.071682	0.365489	0.660000	9.327918e-01	0.130000	0.100000	0.180000	0.070000	0.330000	9.361769e+00	0.490000	0.230000	1.292572e+00	0.312054	0.054211	0.005650	0.353618
75000	0.630000	9.327918e-01	0.140000	0.110000	0.190000	0.160000	0.240000	8.816582e+00	0.410000	0.220000	1.345323e+00	0.307306	0.054697	0.004279	0.348671	0.074880	0.368759	0.590000	9.327918e-01	0.100000	0.070000	0.160000	0.160000	0.230000	8.470879e+00	0.420000	0.220000	1.266978e+00	0.285123	0.048528	0.004201	0.355032	0.071365	0.368611	0.660000	9.327918e-01	0.190000	0.030000	0.170000	0.110000	0.270000	9.085087e+00	0.470000	0.260000	1.305563e+00	0.319480	0.059442	0.005286	0.359085
80000	0.590000	9.421665e-01	0.160000	0.160000	0.210000	0.200000	0.320000	8.728855e+00	0.470000	0.280000	1.331937e+00	0.309026	0.056168	0.004469	0.350710	0.074296	0.368668	0.700000	9.421665e-01	0.100000	0.110000	0.200000	0.100000	0.190000	8.642002e+00	0.390000	0.280000	1.305563e+00	0.281315	0.047315	0.004086	0.358019	0.072514	0.371727	0.670000	9.421665e-01	0.180000	0.060000	0.250000	0.130000	0.240000	8.556013e+00	0.510000	0.230000	1.318684e+00	0.318832	0.059777	0.005848	0.362904
85000	0.700000	9.516354e-01	0.180000	0.160000	0.310000	0.130000	0.280000	9.455856e+00	0.480000	0.230000	1.292572e+00	0.306631	0.057377	0.004569	0.355078	0.073845	0.363985	0.680000	9.516354e-01	0.140000	0.100000	0.180000	0.200000	0.210000	8.994689e+00	0.490000	0.240000	1.266978e+00	0.285986	0.050349	0.005096	0.360816	0.076496	0.375729	0.630000	9.516354e-01	0.110000	0.030000	0.160000	0.170000	0.260000	8.470879e+00	0.610000	0.330000	1.305563e+00	0.312986	0.059172	0.005724	0.365811
90000	0.660000	9.611995e-01	0.080000	0.090000	0.190000	0.120000	0.220000	8.642002e+00	0.470000	0.200000	1.279711e+00	0.300349	0.056236	0.004518	0.356892	0.076019	0.365625	0.620000	9.611995e-01	0.080000	0.070000	0.240000	0.150000	0.270000	9.176393e+00	0.410000	0.190000	1.254371e+00	0.287462	0.051833	0.005261	0.364408	0.077146	0.376209	0.630000	9.611995e-01	0.170000	0.110000	0.170000	0.190000	0.280000	8.728855e+00	0.530000	0.290000	1.331937e+00	0.316533	0.061249	0.005624	0.366834
95000	0.590000	9.708597e-01	0.130000	0.120000	0.190000	0.120000	0.250000	8.470879e+00	0.490000	0.280000	1.318684e+00	0.295954	0.056010	0.004346	0.362005	0.075724	0.359413	0.620000	9.708597e-01	0.150000	0.100000	0.160000	0.200000	0.250000	8.728855e+00	0.550000	0.240000	1.241890e+00	0.286209	0.051197	0.005368	0.363352	0.078033	0.381616	0.660000	9.708597e-01	0.150000	0.050000	0.200000	0.160000	0.280000	8.994689e+00	0.440000	0.210000	1.331937e+00	0.319577	0.062165	0.005593	0.367108
100000	0.710000	9.806170e-01	0.180000	0.060000	0.200000	0.140000	0.270000	9.085087e+00	0.410000	0.230000	1.305563e+00	0.297351	0.055688	0.004129	0.358166	0.073961	0.361956	0.680000	9.806170e-01	0.200000	0.060000	0.200000	0.200000	0.290000	9.268618e+00	0.440000	0.270000	1.254371e+00	0.290517	0.051949	0.005336	0.361582	0.077673	0.381671	0.710000	9.806170e-01	0.160000	0.140000	0.130000	0.130000	0.240000	8.556013e+00	0.430000	0.240000	1.305563e+00	0.320534	0.061626	0.005316	0.361974
105000	0.710000	9.904724e-01	0.060000	0.100000	0.160000	0.200000	0.230000	9.085087e+00	0.460000	0.300000	1.292572e+00	0.294799	0.054699	0.004042	0.358155	0.073421	0.361122	0.550000	9.904724e-01	0.110000	0.070000	0.120000	0.100000	0.240000	9.176393e+00	0.570000	0.250000	1.266978e+00	0.289811	0.051709	0.005141	0.359307	0.077300	0.384849	0.700000	9.904724e-01	0.110000	0.070000	0.170000	0.190000	0.300000	8.905190e+00	0.450000	0.170000	1.305563e+00	0.321577	0.062687	0.005412	0.365837
110000	0.600000	1.000427e+00	0.140000	0.040000	0.170000	0.130000	0.300000	8.994689e+00	0.510000	0.190000	1.254371e+00	0.290500	0.053660	0.004400	0.359282	0.075005	0.363905	0.660000	1.000427e+00	0.120000	0.080000	0.150000	0.160000	0.260000	9.085087e+00	0.540000	0.290000	1.266978e+00	0.286450	0.052973	0.005236	0.363771	0.077906	0.381527	0.710000	1.000427e+00	0.160000	0.040000	0.190000	0.140000	0.230000	8.905190e+00	0.490000	0.320000	1.318684e+00	0.317985	0.060483	0.005173	0.364958
115000	0.640000	1.010481e+00	0.200000	0.050000	0.160000	0.260000	0.190000	9.176393e+00	0.550000	0.280000	1.266978e+00	0.291662	0.055861	0.004514	0.362675	0.075050	0.363269	0.620000	1.010481e+00	0.100000	0.070000	0.210000	0.130000	0.370000	9.268618e+00	0.440000	0.250000	1.229533e+00	0.287270	0.053249	0.005425	0.367435	0.078622	0.376742	0.640000	1.010481e+00	0.130000	0.050000	0.170000	0.130000	0.180000	8.556013e+00	0.450000	0.240000	1.305563e+00	0.322619	0.062789	0.005743	0.366780
120000	0.650000	1.020637e+00	0.160000	0.020000	0.180000	0.260000	0.340000	9.085087e+00	0.450000	0.130000	1.254371e+00	0.297548	0.056451	0.004727	0.361246	0.073768	0.366166	0.680000	1.020637e+00	0.230000	0.090000	0.250000	0.170000	0.310000	9.176393e+00	0.500000	0.300000	1.266978e+00	0.287256	0.052066	0.005240	0.364780	0.078150	0.376919	0.600000	1.020637e+00	0.110000	0.070000	0.150000	0.100000	0.250000	8.642002e+00	0.520000	0.260000	1.305563e+00	0.316536	0.061107	0.005501	0.365360
125000	0.600000	1.030894e+00	0.150000	0.110000	0.130000	0.170000	0.300000	9.268618e+00	0.470000	0.180000	1.266978e+00	0.292523	0.055020	0.004633	0.364864	0.074503	0.365040	0.660000	1.030894e+00	0.110000	0.070000	0.090000	0.170000	0.320000	8.994689e+00	0.530000	0.290000	1.305563e+00	0.287137	0.051613	0.005316	0.367494	0.079201	0.377469	0.570000	1.030894e+00	0.130000	0.090000	0.150000	0.140000	0.280000	8.556013e+00	0.430000	0.190000	1.292572e+00	0.314364	0.059638	0.005437	0.366811
130000	0.670000	1.041255e+00	0.160000	0.060000	0.220000	0.200000	0.280000	9.085087e+00	0.550000	0.220000	1.254371e+00	0.294235	0.054657	0.004595	0.364535	0.075669	0.365790	0.680000	1.041255e+00	0.160000	0.040000	0.130000	0.130000	0.300000	9.085087e+00	0.450000	0.270000	1.318684e+00	0.285564	0.051901	0.005212	0.371081	0.078699	0.374693	0.650000	1.041255e+00	0.160000	0.050000	0.210000	0.190000	0.170000	8.728855e+00	0.490000	0.270000	1.305563e+00	0.312483	0.058479	0.005505	0.368100
135000	0.630000	1.051720e+00	0.120000	0.060000	0.200000	0.170000	0.220000	9.361769e+00	0.490000	0.280000	1.241890e+00	0.296917	0.053886	0.004464	0.363065	0.075173	0.367890	0.610000	1.051720e+00	0.160000	0.010000	0.100000	0.130000	0.320000	8.905190e+00	0.500000	0.220000	1.279711e+00	0.288342	0.051668	0.005147	0.370444	0.078257	0.375117	0.640000	1.051720e+00	0.230000	0.070000	0.250000	0.210000	0.320000	8.816582e+00	0.480000	0.260000	1.318684e+00	0.313982	0.059368	0.005506	0.368400
140000	0.570000	1.062290e+00	0.110000	0.060000	0.190000	0.180000	0.240000	8.816582e+00	0.470000	0.210000	1.254371e+00	0.299497	0.054986	0.004606	0.364616	0.074945	0.367457	0.610000	1.062290e+00	0.110000	0.050000	0.210000	0.170000	0.360000	8.816582e+00	0.450000	0.200000	1.266978e+00	0.285320	0.050416	0.004967	0.372614	0.079658	0.375983	0.560000	1.062290e+00	0.160000	0.060000	0.210000	0.180000	0.250000	8.816582e+00	0.480000	0.280000	1.345323e+00	0.314486	0.058570	0.005309	0.366241
145000	0.620000	1.072966e+00	0.160000	0.040000	0.220000	0.140000	0.270000	8.816582e+00	0.450000	0.260000	1.292572e+00	0.295388	0.054163	0.004701	0.366515	0.075610	0.368187	0.670000	1.072966e+00	0.160000	0.140000	0.190000	0.190000	0.230000	8.220527e+00	0.510000	0.280000	1.305563e+00	0.286899	0.050831	0.004879	0.371781	0.078977	0.374018	0.590000	1.072966e+00	0.140000	0.030000	0.200000	0.090000	0.260000	8.642002e+00	0.470000	0.290000	1.358844e+00	0.313339	0.058420	0.005172	0.366267
150000	0.500000	1.083749e+00	0.100000	0.070000	0.190000	0.210000	0.350000	9.268618e+00	0.470000	0.260000	1.305563e+00	0.291420	0.052696	0.004545	0.365500	0.074265	0.367042	0.640000	1.083749e+00	0.180000	0.070000	0.250000	0.210000	0.270000	8.994689e+00	0.440000	0.180000	1.292572e+00	0.287212	0.050828	0.004968	0.373732	0.079882	0.373642	0.560000	1.083749e+00	0.160000	0.090000	0.200000	0.180000	0.280000	8.905190e+00	0.450000	0.260000	1.345323e+00	0.315804	0.058141	0.005186	0.365505
155000	0.610000	1.094641e+00	0.150000	0.080000	0.160000	0.210000	0.230000	9.455856e+00	0.550000	0.240000	1.266978e+00	0.293504	0.053478	0.004553	0.366332	0.074690	0.365084	0.650000	1.094641e+00	0.120000	0.070000	0.160000	0.160000	0.240000	8.816582e+00	0.400000	0.270000	1.305563e+00	0.285483	0.050677	0.004962	0.373628	0.080424	0.374990	0.540000	1.094641e+00	0.180000	0.110000	0.160000	0.180000	0.280000	9.085087e+00	0.380000	0.160000	1.358844e+00	0.319801	0.058977	0.005179	0.363362
160000	0.600000	1.105643e+00	0.140000	0.080000	0.110000	0.270000	0.230000	9.085087e+00	0.520000	0.270000	1.254371e+00	0.293949	0.053497	0.004528	0.365912	0.075893	0.365592	0.720000	1.105643e+00	0.180000	0.050000	0.250000	0.150000	0.240000	8.642002e+00	0.460000	0.280000	1.292572e+00	0.285224	0.050182	0.004799	0.373658	0.081190	0.376296	0.630000	1.105643e+00	0.190000	0.090000	0.180000	0.140000	0.160000	9.268618e+00	0.470000	0.340000	1.400227e+00	0.321421	0.058452	0.005316	0.361329
165000	0.610000	1.116755e+00	0.110000	0.060000	0.190000	0.150000	0.340000	9.361769e+00	0.510000	0.290000	1.292572e+00	0.294539	0.054268	0.005121	0.367505	0.076901	0.366629	0.520000	1.116755e+00	0.100000	0.070000	0.210000	0.190000	0.190000	9.085087e+00	0.560000	0.270000	1.305563e+00	0.288170	0.050811	0.004731	0.371365	0.079640	0.375356	0.620000	1.116755e+00	0.130000	0.090000	0.140000	0.190000	0.280000	8.642002e+00	0.500000	0.320000	1.386294e+00	0.324532	0.059371	0.005964	0.362159
170000	0.610000	1.127978e+00	0.120000	0.050000	0.210000	0.140000	0.250000	8.642002e+00	0.480000	0.280000	1.331937e+00	0.293463	0.053627	0.005012	0.365223	0.076424	0.367842	0.550000	1.127978e+00	0.080000	0.100000	0.090000	0.190000	0.270000	9.085087e+00	0.530000	0.220000	1.292572e+00	0.289247	0.051043	0.004694	0.370335	0.079742	0.376299	0.560000	1.127978e+00	0.140000	0.100000	0.150000	0.120000	0.250000	8.303144e+00	0.560000	0.160000	1.372501e+00	0.325902	0.060186	0.006146	0.362038
175000	0.510000	1.139314e+00	0.130000	0.120000	0.110000	0.190000	0.320000	8.642002e+00	0.500000	0.200000	1.331937e+00	0.291793	0.053321	0.004874	0.365385	0.074903	0.365569	0.640000	1.139314e+00	0.090000	0.070000	0.210000	0.100000	0.330000	8.816582e+00	0.560000	0.190000	1.305563e+00	0.289480	0.051152	0.004729	0.369609	0.080797	0.379066	0.530000	1.139314e+00	0.200000	0.040000	0.130000	0.190000	0.270000	8.556013e+00	0.540000	0.250000	1.386294e+00	0.328513	0.061140	0.006839	0.362511
180000	0.620000	1.150765e+00	0.140000	0.080000	0.130000	0.220000	0.210000	8.556013e+00	0.490000	0.220000	1.318684e+00	0.294592	0.054153	0.005207	0.366509	0.074750	0.366373	0.640000	1.150765e+00	0.100000	0.060000	0.130000	0.190000	0.250000	8.816582e+00	0.540000	0.290000	1.318684e+00	0.290283	0.050722	0.004767	0.369990	0.080367	0.378905	0.520000	1.150765e+00	0.140000	0.040000	0.170000	0.330000	0.220000	8.470879e+00	0.470000	0.260000	1.372501e+00	0.327014	0.060772	0.006650	0.360334
185000	0.600000	1.162330e+00	0.180000	0.110000	0.220000	0.210000	0.230000	8.556013e+00	0.470000	0.190000	1.331937e+00	0.295101	0.054388	0.005125	0.367133	0.073894	0.364877	0.620000	1.162330e+00	0.120000	0.060000	0.170000	0.190000	0.180000	8.816582e+00	0.450000	0.310000	1.318684e+00	0.292503	0.051322	0.004673	0.370640	0.078866	0.375289	0.550000	1.162330e+00	0.150000	0.060000	0.110000	0.180000	0.250000	8.642002e+00	0.370000	0.270000	1.372501e+00	0.327234	0.061760	0.006529	0.361983
190000	0.620000	1.174012e+00	0.150000	0.050000	0.160000	0.170000	0.240000	8.470879e+00	0.510000	0.240000	1.318684e+00	0.297249	0.054248	0.005393	0.367707	0.074841	0.367188	0.610000	1.174012e+00	0.200000	0.070000	0.130000	0.120000	0.260000	8.994689e+00	0.400000	0.140000	1.305563e+00	0.293931	0.052724	0.005211	0.370626	0.079470	0.375226	0.450000	1.174012e+00	0.110000	0.060000	0.180000	0.230000	0.280000	8.642002e+00	0.600000	0.210000	1.331937e+00	0.322362	0.060447	0.006357	0.361964
195000	0.600000	1.185811e+00	0.070000	0.070000	0.150000	0.170000	0.180000	8.994689e+00	0.460000	0.330000	1.305563e+00	0.298564	0.055351	0.005348	0.367526	0.074442	0.368136	0.630000	1.185811e+00	0.200000	0.120000	0.200000	0.140000	0.250000	8.556013e+00	0.480000	0.280000	1.292572e+00	0.293991	0.052522	0.005168	0.369787	0.079381	0.373917	0.660000	1.185811e+00	0.150000	0.100000	0.180000	0.160000	0.270000	9.268618e+00	0.450000	0.240000	1.318684e+00	0.322912	0.060469	0.006343	0.360173
200000	0.530000	1.197728e+00	0.150000	0.080000	0.210000	0.100000	0.190000	8.905190e+00	0.480000	0.250000	1.292572e+00	0.295806	0.055031	0.005338	0.367443	0.074797	0.367514	0.550000	1.197728e+00	0.110000	0.090000	0.190000	0.150000	0.380000	8.905190e+00	0.590000	0.220000	1.254371e+00	0.294588	0.052077	0.005068	0.368121	0.078311	0.374440	0.640000	1.197728e+00	0.150000	0.080000	0.190000	0.260000	0.310000	9.085087e+00	0.500000	0.250000	1.279711e+00	0.323928	0.060619	0.006331	0.359608
205000	0.510000	1.209766e+00	0.150000	0.070000	0.130000	0.170000	0.270000	9.085087e+00	0.410000	0.320000	1.305563e+00	0.292005	0.054100	0.005203	0.368914	0.074739	0.365059	0.530000	1.209766e+00	0.120000	0.080000	0.130000	0.190000	0.270000	9.268618e+00	0.500000	0.330000	1.266978e+00	0.298866	0.052868	0.005143	0.368560	0.078494	0.375983	0.460000	1.209766e+00	0.110000	0.070000	0.190000	0.200000	0.240000	8.994689e+00	0.580000	0.330000	1.292572e+00	0.324836	0.060527	0.006175	0.358190
210000	0.540000	1.234205e+00	0.110000	0.070000	0.150000	0.130000	0.190000	8.816582e+00	0.540000	0.260000	1.318684e+00	0.291661	0.054234	0.005387	0.369618	0.074795	0.363751	0.550000	1.221924e+00	0.150000	0.060000	0.260000	0.150000	0.240000	8.994689e+00	0.470000	0.280000	1.279711e+00	0.301665	0.054139	0.005329	0.368439	0.078813	0.375840	0.520000	1.221924e+00	0.170000	0.100000	0.200000	0.220000	0.220000	8.642002e+00	0.460000	0.250000	1.279711e+00	0.323668	0.059926	0.006343	0.358243
215000	0.540000	1.246609e+00	0.100000	0.070000	0.260000	0.120000	0.270000	8.905190e+00	0.500000	0.210000	1.305563e+00	0.294726	0.055438	0.006107	0.370542	0.075797	0.365741	0.500000	1.234205e+00	0.130000	0.010000	0.130000	0.100000	0.250000	8.816582e+00	0.370000	0.260000	1.318684e+00	0.301561	0.053736	0.005264	0.366142	0.078466	0.377557	0.600000	1.234205e+00	0.050000	0.070000	0.200000	0.180000	0.310000	8.816582e+00	0.480000	0.220000	1.241890e+00	0.323155	0.059202	0.006220	0.357506
220000	0.540000	1.246609e+00	0.200000	0.080000	0.240000	0.150000	0.250000	8.728855e+00	0.480000	0.220000	1.292572e+00	0.292254	0.054576	0.005968	0.369147	0.076102	0.365136	0.490000	1.246609e+00	0.160000	0.070000	0.190000	0.210000	0.210000	8.905190e+00	0.460000	0.200000	1.279711e+00	0.300662	0.053506	0.005171	0.366265	0.078468	0.377513	0.610000	1.246609e+00	0.160000	0.060000	0.160000	0.180000	0.320000	8.994689e+00	0.460000	0.270000	1.279711e+00	0.323335	0.059277	0.006297	0.357290
225000	0.550000	1.259137e+00	0.130000	0.090000	0.170000	0.180000	0.300000	8.556013e+00	0.470000	0.320000	1.331937e+00	0.292998	0.054078	0.005919	0.367350	0.075429	0.364452	0.550000	1.259137e+00	0.200000	0.140000	0.170000	0.170000	0.230000	8.057749e+00	0.540000	0.190000	1.292572e+00	0.297772	0.052951	0.005244	0.366741	0.078419	0.375636	0.650000	1.259137e+00	0.140000	0.060000	0.160000	0.190000	0.180000	8.905190e+00	0.540000	0.260000	1.292572e+00	0.323213	0.059451	0.006287	0.359692
230000	0.550000	1.271792e+00	0.160000	0.070000	0.190000	0.130000	0.250000	8.556013e+00	0.570000	0.290000	1.318684e+00	0.294196	0.054418	0.005897	0.366314	0.075692	0.365121	0.550000	1.271792e+00	0.170000	0.120000	0.220000	0.080000	0.230000	8.220527e+00	0.500000	0.240000	1.305563e+00	0.298308	0.053196	0.005260	0.367627	0.078224	0.375337	0.560000	1.271792e+00	0.160000	0.080000	0.110000	0.110000	0.280000	9.176393e+00	0.450000	0.300000	1.305563e+00	0.320883	0.058840	0.006139	0.359778
235000	0.470000	1.284573e+00	0.200000	0.100000	0.140000	0.220000	0.280000	8.642002e+00	0.450000	0.300000	1.358844e+00	0.294662	0.055072	0.006024	0.366718	0.075643	0.365107	0.460000	1.284573e+00	0.190000	0.100000	0.190000	0.120000	0.290000	8.556013e+00	0.470000	0.300000	1.318684e+00	0.296204	0.053097	0.005149	0.367496	0.077923	0.374635	0.570000	1.284573e+00	0.170000	0.040000	0.170000	0.130000	0.280000	8.642002e+00	0.460000	0.280000	1.318684e+00	0.320319	0.057947	0.006006	0.357259
240000	0.570000	1.297484e+00	0.170000	0.080000	0.160000	0.160000	0.270000	8.816582e+00	0.450000	0.180000	1.345323e+00	0.294485	0.054933	0.006123	0.368053	0.075782	0.367651	0.590000	1.297484e+00	0.100000	0.130000	0.120000	0.210000	0.220000	8.728855e+00	0.370000	0.240000	1.305563e+00	0.297074	0.053096	0.005343	0.367007	0.077767	0.375777	0.620000	1.297484e+00	0.170000	0.090000	0.270000	0.240000	0.290000	8.728855e+00	0.500000	0.240000	1.331937e+00	0.320650	0.058687	0.006279	0.359205
245000	0.590000	1.310524e+00	0.200000	0.060000	0.130000	0.140000	0.280000	8.816582e+00	0.440000	0.290000	1.331937e+00	0.293320	0.054602	0.006128	0.368010	0.075575	0.368734	0.530000	1.310524e+00	0.070000	0.080000	0.140000	0.100000	0.220000	8.556013e+00	0.440000	0.240000	1.292572e+00	0.297219	0.052884	0.005428	0.368347	0.079184	0.378116	0.540000	1.310524e+00	0.150000	0.120000	0.270000	0.270000	0.270000	8.905190e+00	0.460000	0.260000	1.345323e+00	0.319387	0.058193	0.006212	0.357998
250000	0.520000	1.323695e+00	0.130000	0.090000	0.280000	0.190000	0.210000	8.470879e+00	0.420000	0.330000	1.318684e+00	0.292479	0.055022	0.006295	0.369162	0.076045	0.369893	0.540000	1.323695e+00	0.050000	0.080000	0.190000	0.160000	0.280000	8.642002e+00	0.400000	0.250000	1.279711e+00	0.298564	0.053143	0.005463	0.369305	0.079580	0.378389	0.540000	1.310524e+00	0.160000	0.060000	0.170000	0.120000	0.310000	8.556013e+00	0.470000	0.290000	1.331937e+00	0.319790	0.058929	0.006230	0.358684
255000	0.600000	1.336998e+00	0.180000	0.150000	0.160000	0.190000	0.250000	8.728855e+00	0.430000	0.250000	1.279711e+00	0.294026	0.055750	0.006308	0.369231	0.075207	0.369208	0.470000	1.336998e+00	0.090000	0.030000	0.170000	0.180000	0.250000	9.176393e+00	0.510000	0.300000	1.318684e+00	0.298305	0.053304	0.005428	0.370307	0.079893	0.377135	0.490000	1.323695e+00	0.130000	0.100000	0.230000	0.130000	0.230000	8.556013e+00	0.560000	0.220000	1.318684e+00	0.320884	0.059165	0.006250	0.359611
260000	0.640000	1.350435e+00	0.160000	0.090000	0.200000	0.240000	0.240000	8.642002e+00	0.420000	0.320000	1.292572e+00	0.296149	0.056082	0.006326	0.368903	0.075169	0.370412	0.610000	1.350435e+00	0.130000	0.080000	0.230000	0.170000	0.270000	9.268618e+00	0.480000	0.240000	1.331937e+00	0.299727	0.053747	0.005623	0.369749	0.079994	0.376825	0.470000	1.336998e+00	0.110000	0.040000	0.110000	0.210000	0.320000	8.728855e+00	0.530000	0.210000	1.305563e+00	0.322729	0.059858	0.006384	0.361773
265000	0.550000	1.364007e+00	0.150000	0.100000	0.180000	0.160000	0.250000	8.905190e+00	0.430000	0.300000	1.305563e+00	0.295277	0.055513	0.006259	0.367956	0.075970	0.371416	0.600000	1.364007e+00	0.170000	0.060000	0.190000	0.200000	0.280000	9.455856e+00	0.490000	0.240000	1.318684e+00	0.299109	0.053485	0.005536	0.369930	0.079680	0.376158	0.680000	1.350435e+00	0.150000	0.040000	0.160000	0.120000	0.270000	8.905190e+00	0.440000	0.260000	1.318684e+00	0.321493	0.059228	0.006286	0.362313
270000	0.540000	1.377716e+00	0.110000	0.030000	0.120000	0.100000	0.280000	9.085087e+00	0.420000	0.230000	1.292572e+00	0.293976	0.055537	0.006210	0.368588	0.076544	0.372447	0.590000	1.377716e+00	0.180000	0.070000	0.110000	0.140000	0.310000	9.268618e+00	0.410000	0.270000	1.331937e+00	0.300200	0.053547	0.005480	0.368749	0.079110	0.376106	0.570000	1.364007e+00	0.140000	0.060000	0.200000	0.100000	0.230000	8.994689e+00	0.400000	0.320000	1.305563e+00	0.320263	0.059148	0.006483	0.363836
275000	0.540000	1.391562e+00	0.170000	0.090000	0.170000	0.150000	0.110000	8.642002e+00	0.560000	0.350000	1.305563e+00	0.293117	0.055062	0.006100	0.367158	0.076175	0.372111	0.580000	1.391562e+00	0.120000	0.140000	0.140000	0.120000	0.300000	9.455856e+00	0.490000	0.250000	1.345323e+00	0.300367	0.053830	0.005578	0.369104	0.079681	0.376448	0.530000	1.377716e+00	0.180000	0.040000	0.240000	0.260000	0.240000	9.176393e+00	0.390000	0.240000	1.292572e+00	0.319459	0.058610	0.006412	0.363881
280000	0.490000	1.405547e+00	0.180000	0.100000	0.110000	0.120000	0.250000	8.470879e+00	0.420000	0.220000	1.266978e+00	0.294516	0.054849	0.006035	0.367729	0.076018	0.371497	0.460000	1.405547e+00	0.130000	0.050000	0.110000	0.210000	0.270000	9.550889e+00	0.470000	0.230000	1.331937e+00	0.300049	0.054160	0.005564	0.368561	0.079033	0.373977	0.460000	1.391562e+00	0.150000	0.110000	0.120000	0.170000	0.230000	8.386592e+00	0.360000	0.240000	1.292572e+00	0.320131	0.059920	0.006595	0.365387
285000	0.420000	1.419673e+00	0.180000	0.120000	0.220000	0.220000	0.250000	8.994689e+00	0.410000	0.270000	1.305563e+00	0.295063	0.054627	0.006141	0.367903	0.076245	0.372869	0.500000	1.419673e+00	0.190000	0.100000	0.150000	0.190000	0.230000	8.994689e+00	0.550000	0.280000	1.345323e+00	0.302097	0.054414	0.005504	0.367830	0.078598	0.375224	0.420000	1.405547e+00	0.130000	0.090000	0.150000	0.080000	0.310000	8.470879e+00	0.440000	0.270000	1.279711e+00	0.320070	0.059755	0.006563	0.365162
290000	0.610000	1.433941e+00	0.180000	0.050000	0.180000	0.230000	0.230000	9.176393e+00	0.530000	0.150000	1.292572e+00	0.293931	0.054685	0.006054	0.368540	0.076212	0.373241	0.520000	1.433941e+00	0.170000	0.080000	0.100000	0.160000	0.270000	9.361769e+00	0.460000	0.260000	1.386294e+00	0.302894	0.055175	0.005943	0.368790	0.078840	0.374466	0.500000	1.419673e+00	0.170000	0.090000	0.180000	0.170000	0.250000	8.816582e+00	0.550000	0.160000	1.305563e+00	0.319409	0.059596	0.006658	0.365572
295000	0.620000	1.448353e+00	0.150000	0.090000	0.200000	0.230000	0.230000	8.905190e+00	0.480000	0.280000	1.331937e+00	0.295899	0.055526	0.006198	0.369223	0.077119	0.374552	0.560000	1.448353e+00	0.120000	0.070000	0.180000	0.160000	0.230000	8.994689e+00	0.420000	0.200000	1.345323e+00	0.301855	0.055138	0.005941	0.369838	0.079323	0.375110	0.550000	1.433941e+00	0.150000	0.100000	0.250000	0.230000	0.230000	8.905190e+00	0.440000	0.220000	1.292572e+00	0.319340	0.059512	0.006593	0.365808
300000	0.440000	1.462909e+00	0.140000	0.120000	0.250000	0.160000	0.220000	8.556013e+00	0.480000	0.240000	1.292572e+00	0.298357	0.055918	0.006335	0.369119	0.077410	0.374997	0.560000	1.448353e+00	0.090000	0.080000	0.250000	0.190000	0.240000	8.728855e+00	0.490000	0.300000	1.358844e+00	0.300633	0.054958	0.006098	0.370474	0.079658	0.374222	0.560000	1.448353e+00	0.200000	0.040000	0.210000	0.130000	0.190000	9.268618e+00	0.440000	0.210000	1.279711e+00	0.318927	0.059535	0.006708	0.365841
305000	0.530000	1.477611e+00	0.090000	0.050000	0.180000	0.160000	0.270000	8.556013e+00	0.400000	0.280000	1.279711e+00	0.297999	0.055478	0.006264	0.368841	0.077184	0.374490	0.530000	1.462909e+00	0.150000	0.190000	0.130000	0.210000	0.410000	8.905190e+00	0.500000	0.300000	1.400227e+00	0.301200	0.054902	0.006026	0.371022	0.079546	0.373798	0.500000	1.462909e+00	0.130000	0.130000	0.230000	0.140000	0.240000	8.994689e+00	0.380000	0.260000	1.292572e+00	0.318364	0.059495	0.006810	0.366102
310000	0.510000	1.492461e+00	0.100000	0.080000	0.240000	0.190000	0.360000	8.994689e+00	0.470000	0.300000	1.292572e+00	0.296705	0.055273	0.006258	0.370087	0.078180	0.374486	0.560000	1.477611e+00	0.110000	0.130000	0.120000	0.160000	0.280000	9.268618e+00	0.520000	0.190000	1.414299e+00	0.301007	0.054997	0.005972	0.371266	0.079785	0.373767	0.520000	1.477611e+00	0.180000	0.140000	0.170000	0.150000	0.230000	8.994689e+00	0.440000	0.240000	1.279711e+00	0.317864	0.059501	0.006715	0.366074
315000	0.490000	1.507461e+00	0.120000	0.120000	0.190000	0.240000	0.240000	8.905190e+00	0.530000	0.220000	1.279711e+00	0.297666	0.055836	0.006250	0.370773	0.077744	0.373390	0.500000	1.492461e+00	0.150000	0.120000	0.160000	0.090000	0.230000	8.905190e+00	0.500000	0.190000	1.400227e+00	0.300585	0.055151	0.005900	0.371471	0.079790	0.373788	0.440000	1.492461e+00	0.260000	0.100000	0.110000	0.150000	0.270000	9.176393e+00	0.560000	0.230000	1.279711e+00	0.316425	0.058919	0.006631	0.365708
320000	0.500000	1.522611e+00	0.110000	0.060000	0.230000	0.130000	0.230000	9.268618e+00	0.410000	0.370000	1.305563e+00	0.296974	0.055576	0.006148	0.370907	0.077190	0.373877	0.460000	1.507461e+00	0.200000	0.120000	0.160000	0.190000	0.270000	9.268618e+00	0.460000	0.210000	1.386294e+00	0.301510	0.055577	0.005919	0.371494	0.079633	0.374027	0.470000	1.507461e+00	0.170000	0.080000	0.190000	0.060000	0.240000	8.905190e+00	0.350000	0.220000	1.279711e+00	0.315221	0.058776	0.006548	0.365848
325000	0.470000	1.537914e+00	0.110000	0.100000	0.170000	0.220000	0.240000	9.268618e+00	0.550000	0.280000	1.331937e+00	0.296034	0.055540	0.006106	0.371188	0.077547	0.373697	0.480000	1.522611e+00	0.050000	0.080000	0.150000	0.140000	0.170000	9.085087e+00	0.380000	0.300000	1.372501e+00	0.300316	0.055149	0.005828	0.371654	0.079977	0.374379	0.500000	1.522611e+00	0.160000	0.120000	0.120000	0.110000	0.240000	9.085087e+00	0.470000	0.350000	1.292572e+00	0.316744	0.059353	0.006539	0.366232
330000	0.490000	1.553370e+00	0.140000	0.100000	0.170000	0.170000	0.230000	8.642002e+00	0.500000	0.170000	1.345323e+00	0.297236	0.055738	0.006033	0.370737	0.077248	0.371880	0.580000	1.537914e+00	0.140000	0.100000	0.200000	0.160000	0.220000	8.816582e+00	0.550000	0.280000	1.358844e+00	0.301104	0.055163	0.005777	0.371222	0.079631	0.373507	0.540000	1.537914e+00	0.180000	0.110000	0.200000	0.160000	0.240000	8.816582e+00	0.500000	0.300000	1.318684e+00	0.316135	0.059196	0.006518	0.365865
335000	0.400000	1.568982e+00	0.110000	0.090000	0.230000	0.150000	0.270000	8.816582e+00	0.540000	0.250000	1.358844e+00	0.299482	0.056188	0.006144	0.370451	0.077474	0.372468	0.360000	1.553370e+00	0.180000	0.070000	0.200000	0.160000	0.300000	8.642002e+00	0.530000	0.230000	1.318684e+00	0.302887	0.055584	0.005819	0.370253	0.079105	0.373486	0.470000	1.553370e+00	0.210000	0.130000	0.210000	0.240000	0.250000	8.470879e+00	0.440000	0.320000	1.331937e+00	0.315440	0.059252	0.006617	0.366599
340000	0.440000	1.584750e+00	0.120000	0.060000	0.140000	0.130000	0.320000	8.905190e+00	0.460000	0.190000	1.345323e+00	0.299252	0.056163	0.006143	0.370623	0.077945	0.372942	0.470000	1.568982e+00	0.150000	0.120000	0.170000	0.180000	0.240000	8.642002e+00	0.530000	0.220000	1.305563e+00	0.302946	0.055488	0.005872	0.370765	0.079608	0.374644	0.500000	1.568982e+00	0.110000	0.050000	0.150000	0.150000	0.290000	8.728855e+00	0.420000	0.240000	1.345323e+00	0.314571	0.059343	0.006646	0.367358
345000	0.410000	1.600677e+00	0.130000	0.010000	0.180000	0.120000	0.310000	8.728855e+00	0.530000	0.310000	1.331937e+00	0.298791	0.056019	0.006213	0.370643	0.077852	0.372611	0.570000	1.584750e+00	0.140000	0.050000	0.220000	0.190000	0.290000	8.556013e+00	0.460000	0.220000	1.292572e+00	0.302366	0.055743	0.005947	0.371937	0.080818	0.375935	0.500000	1.584750e+00	0.160000	0.090000	0.220000	0.120000	0.290000	8.386592e+00	0.590000	0.300000	1.358844e+00	0.314946	0.059528	0.006654	0.368002
350000	0.380000	1.616764e+00	0.160000	0.100000	0.160000	0.140000	0.240000	8.816582e+00	0.380000	0.180000	1.292572e+00	0.297286	0.055920	0.006154	0.371666	0.077615	0.371688	0.440000	1.600677e+00	0.090000	0.110000	0.170000	0.190000	0.290000	8.138731e+00	0.450000	0.340000	1.305563e+00	0.301592	0.055847	0.005943	0.371844	0.080748	0.377184	0.440000	1.600677e+00	0.210000	0.170000	0.220000	0.140000	0.290000	8.728855e+00	0.470000	0.290000	1.372501e+00	0.314436	0.059511	0.006734	0.368473
355000	0.490000	1.633013e+00	0.150000	0.110000	0.130000	0.220000	0.350000	8.642002e+00	0.430000	0.220000	1.279711e+00	0.296832	0.056054	0.006140	0.371750	0.077708	0.371134	0.480000	1.616764e+00	0.130000	0.040000	0.170000	0.110000	0.260000	8.470879e+00	0.450000	0.200000	1.292572e+00	0.301571	0.055509	0.006008	0.371863	0.081496	0.377508	0.540000	1.616764e+00	0.140000	0.060000	0.190000	0.140000	0.300000	8.642002e+00	0.520000	0.200000	1.358844e+00	0.314046	0.059740	0.006794	0.369599
360000	0.500000	1.649425e+00	0.150000	0.120000	0.120000	0.110000	0.300000	9.361769e+00	0.530000	0.250000	1.266978e+00	0.296623	0.055862	0.006102	0.371799	0.077560	0.371330	0.510000	1.633013e+00	0.110000	0.070000	0.170000	0.130000	0.260000	8.728855e+00	0.460000	0.260000	1.279711e+00	0.301413	0.055661	0.005944	0.372128	0.080887	0.376478	0.470000	1.633013e+00	0.150000	0.050000	0.220000	0.130000	0.260000	8.386592e+00	0.500000	0.190000	1.345323e+00	0.314037	0.059413	0.006729	0.369038
365000	0.480000	1.666002e+00	0.110000	0.120000	0.170000	0.170000	0.240000	8.816582e+00	0.410000	0.290000	1.279711e+00	0.297392	0.055962	0.006053	0.371502	0.077266	0.370356	0.440000	1.649425e+00	0.120000	0.050000	0.150000	0.140000	0.250000	8.728855e+00	0.490000	0.260000	1.292572e+00	0.300349	0.055327	0.005891	0.371499	0.080510	0.376788	0.510000	1.649425e+00	0.100000	0.090000	0.170000	0.180000	0.250000	8.556013e+00	0.520000	0.210000	1.331937e+00	0.313567	0.059461	0.006638	0.369471
370000	0.430000	1.682746e+00	0.120000	0.100000	0.200000	0.110000	0.250000	8.470879e+00	0.500000	0.220000	1.292572e+00	0.297061	0.056241	0.006101	0.371933	0.077192	0.370579	0.410000	1.666002e+00	0.120000	0.080000	0.180000	0.170000	0.180000	8.470879e+00	0.480000	0.230000	1.266978e+00	0.300457	0.055540	0.005923	0.371272	0.080259	0.376882	0.430000	1.666002e+00	0.210000	0.030000	0.200000	0.130000	0.280000	8.470879e+00	0.480000	0.360000	1.345323e+00	0.313614	0.059930	0.006549	0.370665
375000	0.460000	1.699657e+00	0.130000	0.070000	0.210000	0.130000	0.270000	8.728855e+00	0.480000	0.320000	1.279711e+00	0.295234	0.056065	0.006049	0.371982	0.077403	0.370973	0.500000	1.682746e+00	0.060000	0.080000	0.170000	0.210000	0.270000	8.642002e+00	0.520000	0.160000	1.279711e+00	0.301280	0.055616	0.006116	0.371891	0.081032	0.378365	0.430000	1.682746e+00	0.160000	0.100000	0.170000	0.250000	0.350000	8.816582e+00	0.520000	0.210000	1.331937e+00	0.313143	0.059912	0.006477	0.370175
380000	0.460000	1.699657e+00	0.160000	0.080000	0.160000	0.180000	0.300000	8.728855e+00	0.510000	0.320000	1.279711e+00	0.294518	0.056033	0.006051	0.372654	0.077739	0.371161	0.460000	1.699657e+00	0.090000	0.080000	0.150000	0.160000	0.320000	8.386592e+00	0.440000	0.300000	1.266978e+00	0.300625	0.055545	0.006145	0.371997	0.082057	0.379398	0.510000	1.699657e+00	0.140000	0.060000	0.190000	0.160000	0.350000	9.085087e+00	0.520000	0.270000	1.345323e+00	0.313722	0.060459	0.006409	0.370676
385000	0.490000	1.733993e+00	0.150000	0.050000	0.180000	0.190000	0.310000	8.816582e+00	0.460000	0.230000	1.279711e+00	0.295353	0.055958	0.005988	0.371758	0.077520	0.371546	0.470000	1.716739e+00	0.140000	0.060000	0.210000	0.230000	0.340000	9.268618e+00	0.410000	0.270000	1.254371e+00	0.299559	0.055556	0.006144	0.372423	0.082191	0.378819	0.460000	1.716739e+00	0.120000	0.100000	0.230000	0.180000	0.260000	9.455856e+00	0.450000	0.270000	1.358844e+00	0.313602	0.060590	0.006343	0.371389
390000	0.420000	1.751420e+00	0.220000	0.060000	0.190000	0.130000	0.270000	8.994689e+00	0.420000	0.240000	1.254371e+00	0.295119	0.055906	0.005957	0.372015	0.077238	0.370165	0.500000	1.733993e+00	0.120000	0.080000	0.110000	0.150000	0.310000	9.176393e+00	0.470000	0.160000	1.241890e+00	0.300663	0.055583	0.006114	0.372563	0.082258	0.379450	0.380000	1.733993e+00	0.170000	0.050000	0.210000	0.230000	0.250000	8.816582e+00	0.360000	0.190000	1.331937e+00	0.315074	0.061448	0.006359	0.371566
395000	0.470000	1.769022e+00	0.090000	0.050000	0.160000	0.200000	0.280000	8.994689e+00	0.550000	0.300000	1.292572e+00	0.295046	0.055947	0.005973	0.372005	0.077054	0.370272	0.450000	1.751420e+00	0.110000	0.130000	0.160000	0.140000	0.240000	9.268618e+00	0.420000	0.320000	1.266978e+00	0.301391	0.055877	0.006234	0.373837	0.083090	0.379646	0.440000	1.751420e+00	0.190000	0.060000	0.130000	0.130000	0.250000	8.994689e+00	0.450000	0.250000	1.318684e+00	0.314716	0.061534	0.006352	0.371351
400000	0.460000	1.786801e+00	0.130000	0.030000	0.170000	0.170000	0.180000	9.176393e+00	0.470000	0.280000	1.305563e+00	0.294695	0.055758	0.006008	0.371711	0.077186	0.371368	0.420000	1.769022e+00	0.130000	0.120000	0.130000	0.190000	0.250000	8.994689e+00	0.490000	0.260000	1.305563e+00	0.300058	0.055734	0.006230	0.374454	0.083430	0.379551	0.380000	1.769022e+00	0.130000	0.060000	0.260000	0.200000	0.230000	9.176393e+00	0.440000	0.250000	1.305563e+00	0.314460	0.061283	0.006270	0.370418
405000	0.470000	1.804758e+00	0.160000	0.050000	0.180000	0.200000	0.200000	9.455856e+00	0.500000	0.230000	1.266978e+00	0.294878	0.055387	0.006009	0.370446	0.076916	0.371854	0.430000	1.786801e+00	0.070000	0.060000	0.260000	0.150000	0.170000	8.994689e+00	0.490000	0.150000	1.292572e+00	0.300723	0.055752	0.006196	0.373921	0.083327	0.378922	0.480000	1.786801e+00	0.130000	0.090000	0.130000	0.240000	0.230000	8.642002e+00	0.460000	0.290000	1.292572e+00	0.313667	0.061501	0.006328	0.371776
410000	0.470000	1.804758e+00	0.140000	0.020000	0.170000	0.120000	0.220000	9.550889e+00	0.480000	0.230000	1.254371e+00	0.293580	0.055120	0.005939	0.369810	0.077006	0.373128	0.470000	1.804758e+00	0.180000	0.050000	0.210000	0.190000	0.240000	8.728855e+00	0.380000	0.270000	1.305563e+00	0.300453	0.055451	0.006121	0.373137	0.082819	0.378192	0.450000	1.804758e+00	0.150000	0.050000	0.140000	0.090000	0.200000	8.994689e+00	0.400000	0.250000	1.279711e+00	0.313898	0.061479	0.006278	0.371996
415000	0.440000	1.822897e+00	0.180000	0.100000	0.180000	0.230000	0.270000	8.816582e+00	0.480000	0.270000	1.241890e+00	0.294746	0.055415	0.005882	0.369757	0.076748	0.372032	0.440000	1.822897e+00	0.150000	0.070000	0.210000	0.170000	0.290000	8.905190e+00	0.490000	0.290000	1.345323e+00	0.300719	0.055373	0.006087	0.372902	0.082538	0.377471	0.430000	1.822897e+00	0.160000	0.090000	0.200000	0.170000	0.200000	8.994689e+00	0.430000	0.240000	1.266978e+00	0.313938	0.061582	0.006315	0.372071
420000	0.480000	1.841217e+00	0.150000	0.050000	0.140000	0.130000	0.230000	8.728855e+00	0.520000	0.360000	1.254371e+00	0.296503	0.055418	0.005884	0.368701	0.076550	0.372025	0.440000	1.822897e+00	0.120000	0.050000	0.140000	0.120000	0.210000	8.470879e+00	0.500000	0.260000	1.358844e+00	0.300880	0.055719	0.006165	0.373901	0.082486	0.377368	0.570000	1.841217e+00	0.140000	0.070000	0.210000	0.170000	0.290000	9.268618e+00	0.470000	0.210000	1.279711e+00	0.314202	0.061607	0.006325	0.372488
425000	0.410000	1.859721e+00	0.190000	0.090000	0.220000	0.120000	0.260000	8.816582e+00	0.520000	0.290000	1.266978e+00	0.296733	0.055050	0.005847	0.367842	0.076310	0.371672	0.390000	1.841217e+00	0.160000	0.100000	0.160000	0.240000	0.240000	8.138731e+00	0.480000	0.220000	1.318684e+00	0.300437	0.055932	0.006292	0.374995	0.082644	0.377821	0.380000	1.859721e+00	0.110000	0.070000	0.170000	0.120000	0.250000	8.728855e+00	0.570000	0.290000	1.292572e+00	0.312861	0.061237	0.006249	0.373062
430000	0.360000	1.878412e+00	0.110000	0.080000	0.130000	0.160000	0.300000	8.728855e+00	0.500000	0.270000	1.279711e+00	0.296766	0.055395	0.005807	0.368180	0.076389	0.371257	0.480000	1.859721e+00	0.150000	0.030000	0.160000	0.110000	0.230000	8.556013e+00	0.500000	0.310000	1.305563e+00	0.298903	0.055454	0.006234	0.374709	0.082440	0.378192	0.410000	1.878412e+00	0.140000	0.070000	0.280000	0.200000	0.270000	8.642002e+00	0.410000	0.240000	1.266978e+00	0.313049	0.061311	0.006177	0.372287
435000	0.430000	1.897290e+00	0.140000	0.060000	0.190000	0.180000	0.300000	8.303144e+00	0.440000	0.170000	1.266978e+00	0.296537	0.055315	0.005796	0.368786	0.076921	0.371667	0.390000	1.878412e+00	0.120000	0.100000	0.170000	0.170000	0.300000	8.642002e+00	0.530000	0.200000	1.266978e+00	0.297834	0.055355	0.006193	0.375361	0.082806	0.378515	0.420000	1.897290e+00	0.130000	0.080000	0.220000	0.200000	0.240000	8.816582e+00	0.420000	0.270000	1.279711e+00	0.312905	0.061221	0.006109	0.372191
440000	0.490000	1.916358e+00	0.160000	0.070000	0.120000	0.150000	0.290000	8.816582e+00	0.530000	0.350000	1.254371e+00	0.296393	0.055106	0.005744	0.368348	0.076611	0.371611	0.430000	1.897290e+00	0.160000	0.080000	0.160000	0.190000	0.370000	8.728855e+00	0.610000	0.230000	1.254371e+00	0.297086	0.055129	0.006122	0.375459	0.082924	0.377934	0.430000	1.916358e+00	0.130000	0.080000	0.250000	0.210000	0.290000	8.728855e+00	0.460000	0.180000	1.292572e+00	0.310875	0.060775	0.006041	0.372707
445000	0.470000	1.935618e+00	0.130000	0.080000	0.200000	0.190000	0.210000	8.816582e+00	0.530000	0.250000	1.241890e+00	0.296389	0.055230	0.005747	0.368577	0.076687	0.371155	0.430000	1.916358e+00	0.150000	0.070000	0.190000	0.140000	0.280000	8.728855e+00	0.460000	0.260000	1.254371e+00	0.298069	0.055444	0.006091	0.375110	0.082456	0.376907	0.460000	1.935618e+00	0.120000	0.020000	0.200000	0.150000	0.320000	8.642002e+00	0.370000	0.290000	1.305563e+00	0.310877	0.061133	0.006201	0.373136
450000	0.380000	1.955071e+00	0.140000	0.070000	0.190000	0.170000	0.210000	9.176393e+00	0.440000	0.230000	1.241890e+00	0.296849	0.055322	0.005727	0.367772	0.076278	0.371841	0.370000	1.935618e+00	0.160000	0.090000	0.140000	0.110000	0.280000	8.556013e+00	0.420000	0.250000	1.254371e+00	0.296366	0.055221	0.006053	0.375655	0.082480	0.376716	0.440000	1.955071e+00	0.120000	0.080000	0.150000	0.150000	0.180000	8.556013e+00	0.480000	0.250000	1.266978e+00	0.310790	0.060988	0.006187	0.373618
455000	0.390000	1.974720e+00	0.100000	0.130000	0.110000	0.180000	0.220000	8.994689e+00	0.540000	0.250000	1.229533e+00	0.296280	0.055374	0.005717	0.367540	0.075936	0.371037	0.440000	1.955071e+00	0.080000	0.060000	0.210000	0.150000	0.170000	8.728855e+00	0.560000	0.290000	1.266978e+00	0.296534	0.055129	0.006001	0.375105	0.082630	0.377322	0.340000	1.974720e+00	0.200000	0.130000	0.240000	0.230000	0.250000	8.905190e+00	0.370000	0.250000	1.254371e+00	0.310609	0.060738	0.006130	0.373649
460000	0.370000	1.994566e+00	0.150000	0.110000	0.180000	0.140000	0.200000	8.728855e+00	0.390000	0.270000	1.241890e+00	0.296924	0.055719	0.005797	0.367652	0.076292	0.371998	0.300000	1.974720e+00	0.190000	0.040000	0.180000	0.170000	0.310000	8.556013e+00	0.440000	0.270000	1.266978e+00	0.295347	0.054886	0.005963	0.374664	0.082830	0.377386	0.410000	1.994566e+00	0.130000	0.090000	0.190000	0.110000	0.260000	8.905190e+00	0.550000	0.210000	1.266978e+00	0.311209	0.061340	0.006129	0.374349
465000	0.340000	2.014612e+00	0.130000	0.060000	0.150000	0.150000	0.210000	8.905190e+00	0.480000	0.230000	1.254371e+00	0.295861	0.055414	0.005734	0.368221	0.076294	0.372201	0.360000	1.994566e+00	0.100000	0.060000	0.190000	0.140000	0.240000	9.268618e+00	0.520000	0.280000	1.305563e+00	0.295302	0.054771	0.006039	0.374550	0.082647	0.377137	0.420000	2.014612e+00	0.180000	0.130000	0.190000	0.190000	0.260000	9.361769e+00	0.450000	0.250000	1.266978e+00	0.311554	0.061058	0.006076	0.374248
470000	0.360000	2.034859e+00	0.160000	0.070000	0.140000	0.130000	0.360000	8.556013e+00	0.430000	0.270000	1.266978e+00	0.296333	0.055972	0.005764	0.369421	0.076492	0.372709	0.420000	2.014612e+00	0.140000	0.100000	0.250000	0.140000	0.250000	9.085087e+00	0.440000	0.330000	1.292572e+00	0.296590	0.055016	0.006164	0.374767	0.082490	0.376596	0.400000	2.034859e+00	0.090000	0.090000	0.220000	0.180000	0.260000	9.268618e+00	0.400000	0.250000	1.254371e+00	0.311561	0.061018	0.006139	0.374787
475000	0.300000	2.055310e+00	0.110000	0.070000	0.140000	0.200000	0.310000	8.728855e+00	0.530000	0.180000	1.229533e+00	0.297283	0.056364	0.005868	0.370087	0.076900	0.372703	0.420000	2.034859e+00	0.130000	0.100000	0.160000	0.100000	0.290000	8.816582e+00	0.540000	0.300000	1.305563e+00	0.296427	0.054755	0.006128	0.374495	0.082386	0.377306	0.400000	2.055310e+00	0.140000	0.090000	0.190000	0.110000	0.290000	9.550889e+00	0.500000	0.250000	1.241890e+00	0.311989	0.060880	0.006087	0.374099
480000	0.360000	2.075966e+00	0.110000	0.080000	0.170000	0.210000	0.280000	8.994689e+00	0.480000	0.280000	1.266978e+00	0.297948	0.056276	0.005907	0.369597	0.076697	0.372389	0.390000	2.055310e+00	0.140000	0.100000	0.140000	0.210000	0.220000	9.361769e+00	0.510000	0.310000	1.318684e+00	0.295763	0.054418	0.006066	0.374152	0.082365	0.377374	0.360000	2.075966e+00	0.180000	0.030000	0.150000	0.130000	0.230000	8.816582e+00	0.420000	0.340000	1.254371e+00	0.312973	0.061192	0.006074	0.373950
485000	0.360000	2.096830e+00	0.110000	0.130000	0.240000	0.160000	0.210000	8.816582e+00	0.400000	0.260000	1.305563e+00	0.298320	0.056475	0.005926	0.370230	0.077046	0.372893	0.450000	2.075966e+00	0.130000	0.070000	0.200000	0.210000	0.220000	8.816582e+00	0.490000	0.210000	1.305563e+00	0.296075	0.054617	0.006142	0.374174	0.082756	0.377708	0.260000	2.096830e+00	0.080000	0.070000	0.200000	0.210000	0.270000	8.816582e+00	0.490000	0.120000	1.241890e+00	0.313850	0.060845	0.006049	0.373264
490000	0.410000	2.117904e+00	0.150000	0.090000	0.140000	0.130000	0.210000	8.816582e+00	0.420000	0.230000	1.292572e+00	0.298164	0.056169	0.005891	0.369890	0.076742	0.372892	0.250000	2.055310e+00	0.140000	0.050000	0.140000	0.180000	0.320000	8.994689e+00	0.480000	0.250000	1.292572e+00	0.296117	0.054728	0.006151	0.374196	0.082962	0.378166	0.280000	2.117904e+00	0.110000	0.080000	0.110000	0.170000	0.330000	8.728855e+00	0.470000	0.280000	1.254371e+00	0.313244	0.060659	0.006028	0.373878
495000	0.330000	2.139189e+00	0.140000	0.060000	0.150000	0.200000	0.270000	8.470879e+00	0.480000	0.290000	1.305563e+00	0.298658	0.056178	0.005903	0.369281	0.076245	0.371923	0.330000	2.075966e+00	0.170000	0.060000	0.210000	0.150000	0.260000	9.550889e+00	0.380000	0.300000	1.305563e+00	0.296972	0.054909	0.006149	0.373917	0.082687	0.377736	0.290000	2.139189e+00	0.120000	0.050000	0.230000	0.150000	0.320000	8.556013e+00	0.480000	0.290000	1.266978e+00	0.311696	0.060293	0.005967	0.373612
500000	0.290000	2.160688e+00	0.100000	0.060000	0.110000	0.090000	0.270000	9.085087e+00	0.430000	0.310000	1.318684e+00	0.297819	0.055762	0.005891	0.368580	0.076172	0.373124	0.410000	2.096830e+00	0.170000	0.080000	0.240000	0.170000	0.270000	9.550889e+00	0.440000	0.260000	1.318684e+00	0.297489	0.054957	0.006196	0.374176	0.083209	0.378471	0.290000	2.139189e+00	0.100000	0.100000	0.190000	0.150000	0.330000	9.361769e+00	0.570000	0.320000	1.279711e+00	0.311760	0.060518	0.006015	0.373480
505000	0.390000	2.182403e+00	0.150000	0.130000	0.110000	0.140000	0.260000	9.646877e+00	0.510000	0.240000	1.305563e+00	0.298333	0.056022	0.005918	0.369110	0.076384	0.372723	0.380000	2.117904e+00	0.200000	0.030000	0.170000	0.230000	0.260000	9.268618e+00	0.450000	0.230000	1.305563e+00	0.298136	0.055356	0.006324	0.374462	0.083156	0.379185	0.340000	2.160688e+00	0.110000	0.120000	0.140000	0.140000	0.240000	9.176393e+00	0.460000	0.260000	1.292572e+00	0.312031	0.060599	0.005979	0.372975
510000	0.340000	2.204337e+00	0.090000	0.030000	0.130000	0.140000	0.360000	9.268618e+00	0.450000	0.300000	1.292572e+00	0.298558	0.056336	0.005909	0.369148	0.076087	0.371717	0.420000	2.139189e+00	0.140000	0.100000	0.180000	0.180000	0.220000	9.361769e+00	0.560000	0.230000	1.266978e+00	0.297896	0.055631	0.006405	0.374937	0.083335	0.379084	0.320000	2.182403e+00	0.150000	0.030000	0.240000	0.210000	0.260000	8.728855e+00	0.480000	0.260000	1.305563e+00	0.312921	0.060690	0.005955	0.373026
515000	0.370000	2.226491e+00	0.070000	0.040000	0.190000	0.190000	0.300000	8.994689e+00	0.430000	0.250000	1.279711e+00	0.298980	0.056645	0.005934	0.368918	0.075778	0.370806	0.370000	2.160688e+00	0.140000	0.100000	0.210000	0.240000	0.240000	8.994689e+00	0.440000	0.260000	1.292572e+00	0.298576	0.055594	0.006402	0.374488	0.083218	0.378960	0.410000	2.204337e+00	0.150000	0.110000	0.150000	0.150000	0.280000	8.994689e+00	0.480000	0.240000	1.292572e+00	0.314458	0.061255	0.005964	0.372864
520000	0.440000	2.248867e+00	0.200000	0.030000	0.240000	0.120000	0.230000	9.361769e+00	0.420000	0.300000	1.292572e+00	0.298649	0.056527	0.005923	0.369171	0.075809	0.371349	0.360000	2.182403e+00	0.130000	0.060000	0.190000	0.170000	0.220000	8.905190e+00	0.490000	0.300000	1.318684e+00	0.297069	0.055270	0.006402	0.374673	0.083207	0.379303	0.360000	2.226491e+00	0.180000	0.140000	0.190000	0.200000	0.360000	8.816582e+00	0.530000	0.320000	1.305563e+00	0.313026	0.061050	0.005988	0.373172
525000	0.320000	2.271469e+00	0.150000	0.090000	0.140000	0.140000	0.270000	9.550889e+00	0.560000	0.210000	1.279711e+00	0.296791	0.056102	0.005865	0.369065	0.075575	0.371083	0.330000	2.204337e+00	0.080000	0.110000	0.180000	0.160000	0.230000	8.728855e+00	0.530000	0.320000	1.331937e+00	0.297228	0.055159	0.006399	0.375061	0.083209	0.378600	0.370000	2.248867e+00	0.100000	0.060000	0.210000	0.130000	0.250000	8.386592e+00	0.520000	0.190000	1.266978e+00	0.313454	0.061077	0.005977	0.372511
530000	0.310000	2.294298e+00	0.100000	0.060000	0.200000	0.190000	0.200000	9.361769e+00	0.500000	0.230000	1.266978e+00	0.296235	0.055921	0.005812	0.369063	0.075286	0.370218	0.400000	2.226491e+00	0.120000	0.040000	0.230000	0.140000	0.180000	9.176393e+00	0.480000	0.290000	1.358844e+00	0.296978	0.055085	0.006374	0.374028	0.082947	0.378540	0.400000	2.271469e+00	0.110000	0.030000	0.180000	0.190000	0.290000	9.268618e+00	0.460000	0.270000	1.305563e+00	0.313810	0.061311	0.006066	0.372532
535000	0.270000	2.317356e+00	0.060000	0.050000	0.190000	0.160000	0.370000	8.905190e+00	0.430000	0.320000	1.305563e+00	0.296846	0.056150	0.005904	0.369271	0.075364	0.370219	0.380000	2.248867e+00	0.180000	0.060000	0.180000	0.250000	0.290000	9.176393e+00	0.410000	0.270000	1.372501e+00	0.298272	0.055665	0.006446	0.374244	0.083063	0.378883	0.280000	2.294298e+00	0.100000	0.060000	0.160000	0.090000	0.300000	8.994689e+00	0.530000	0.250000	1.292572e+00	0.313158	0.060812	0.006031	0.371639
540000	0.350000	2.340645e+00	0.140000	0.070000	0.170000	0.110000	0.200000	8.556013e+00	0.400000	0.260000	1.331937e+00	0.296821	0.055838	0.005847	0.368813	0.075427	0.370952	0.380000	2.271469e+00	0.180000	0.050000	0.210000	0.210000	0.310000	8.905190e+00	0.510000	0.270000	1.358844e+00	0.298858	0.055925	0.006399	0.373568	0.082776	0.379146	0.370000	2.317356e+00	0.100000	0.100000	0.160000	0.130000	0.250000	8.728855e+00	0.490000	0.290000	1.331937e+00	0.313875	0.060978	0.006067	0.371198
545000	0.350000	2.364169e+00	0.160000	0.050000	0.120000	0.130000	0.260000	8.642002e+00	0.520000	0.190000	1.345323e+00	0.298189	0.056630	0.006004	0.369581	0.075279	0.370491	0.380000	2.294298e+00	0.120000	0.120000	0.150000	0.140000	0.220000	8.994689e+00	0.500000	0.250000	1.345323e+00	0.298852	0.055833	0.006345	0.373551	0.082560	0.378504	0.330000	2.340645e+00	0.080000	0.060000	0.210000	0.130000	0.240000	8.728855e+00	0.450000	0.230000	1.345323e+00	0.313896	0.061250	0.006121	0.371320
550000	0.320000	2.387930e+00	0.150000	0.050000	0.190000	0.150000	0.260000	9.361769e+00	0.500000	0.260000	1.386294e+00	0.297965	0.056658	0.006003	0.370334	0.075957	0.370758	0.330000	2.317356e+00	0.130000	0.060000	0.140000	0.110000	0.260000	8.816582e+00	0.410000	0.310000	1.331937e+00	0.298410	0.055771	0.006361	0.373524	0.082615	0.378454	0.280000	2.364169e+00	0.060000	0.030000	0.130000	0.190000	0.300000	8.905190e+00	0.560000	0.290000	1.358844e+00	0.314251	0.061502	0.006089	0.371605
555000	0.390000	2.411929e+00	0.190000	0.040000	0.160000	0.080000	0.220000	8.994689e+00	0.430000	0.230000	1.372501e+00	0.296919	0.056787	0.005981	0.370223	0.076188	0.371331	0.350000	2.340645e+00	0.050000	0.040000	0.180000	0.180000	0.270000	8.994689e+00	0.450000	0.270000	1.345323e+00	0.298940	0.055505	0.006325	0.372347	0.082115	0.378388	0.250000	2.340645e+00	0.150000	0.030000	0.110000	0.140000	0.300000	8.642002e+00	0.630000	0.280000	1.358844e+00	0.314510	0.061990	0.006131	0.372447
560000	0.310000	2.436169e+00	0.150000	0.080000	0.190000	0.240000	0.240000	9.176393e+00	0.480000	0.270000	1.358844e+00	0.297174	0.056876	0.005948	0.370091	0.076170	0.371951	0.290000	2.364169e+00	0.090000	0.100000	0.180000	0.130000	0.210000	8.905190e+00	0.500000	0.250000	1.305563e+00	0.299483	0.055334	0.006291	0.371614	0.082156	0.379012	0.380000	2.364169e+00	0.180000	0.070000	0.180000	0.170000	0.270000	9.361769e+00	0.380000	0.230000	1.345323e+00	0.315374	0.061933	0.006105	0.371704
565000	0.380000	2.460653e+00	0.100000	0.080000	0.140000	0.150000	0.350000	8.994689e+00	0.470000	0.250000	1.345323e+00	0.297223	0.056650	0.005891	0.369571	0.075952	0.372330	0.300000	2.387930e+00	0.100000	0.090000	0.130000	0.070000	0.300000	8.728855e+00	0.560000	0.310000	1.318684e+00	0.300297	0.055310	0.006245	0.371504	0.081915	0.379146	0.320000	2.387930e+00	0.160000	0.060000	0.140000	0.110000	0.290000	9.176393e+00	0.520000	0.230000	1.305563e+00	0.315780	0.061747	0.006084	0.371238
570000	0.350000	2.485383e+00	0.220000	0.180000	0.170000	0.160000	0.270000	9.455856e+00	0.430000	0.220000	1.358844e+00	0.296449	0.056346	0.005839	0.369946	0.076037	0.372480	0.370000	2.411929e+00	0.150000	0.040000	0.180000	0.160000	0.260000	8.994689e+00	0.450000	0.220000	1.345323e+00	0.299963	0.055142	0.006224	0.371634	0.081781	0.379274	0.390000	2.411929e+00	0.110000	0.080000	0.140000	0.140000	0.260000	8.905190e+00	0.530000	0.180000	1.318684e+00	0.316164	0.061777	0.006093	0.370634
575000	0.350000	2.485383e+00	0.170000	0.100000	0.180000	0.200000	0.250000	9.455856e+00	0.430000	0.230000	1.372501e+00	0.296275	0.056434	0.005892	0.370309	0.076203	0.372230	0.330000	2.436169e+00	0.090000	0.060000	0.110000	0.120000	0.200000	8.816582e+00	0.460000	0.210000	1.318684e+00	0.299878	0.055080	0.006221	0.371914	0.081604	0.378011	0.290000	2.436169e+00	0.200000	0.050000	0.170000	0.200000	0.200000	8.556013e+00	0.470000	0.230000	1.305563e+00	0.315937	0.061851	0.006046	0.370568
580000	0.370000	2.510361e+00	0.150000	0.110000	0.250000	0.200000	0.270000	9.361769e+00	0.400000	0.250000	1.358844e+00	0.296485	0.056568	0.005859	0.370606	0.076550	0.373414	0.310000	2.460653e+00	0.140000	0.130000	0.140000	0.080000	0.230000	8.220527e+00	0.470000	0.200000	1.318684e+00	0.299406	0.055110	0.006167	0.372269	0.081784	0.378426	0.360000	2.460653e+00	0.150000	0.040000	0.130000	0.200000	0.210000	8.556013e+00	0.420000	0.380000	1.305563e+00	0.316115	0.061825	0.006008	0.370365
585000	0.280000	2.535591e+00	0.070000	0.110000	0.200000	0.150000	0.210000	9.176393e+00	0.470000	0.300000	1.372501e+00	0.297471	0.056546	0.005841	0.369762	0.076317	0.373730	0.210000	2.436169e+00	0.140000	0.050000	0.180000	0.120000	0.280000	8.556013e+00	0.490000	0.300000	1.331937e+00	0.298825	0.054819	0.006155	0.372391	0.081853	0.379151	0.340000	2.485383e+00	0.140000	0.090000	0.160000	0.200000	0.260000	8.556013e+00	0.470000	0.320000	1.305563e+00	0.315933	0.061776	0.005977	0.370125
590000	0.340000	2.561074e+00	0.150000	0.080000	0.210000	0.170000	0.310000	9.361769e+00	0.470000	0.230000	1.331937e+00	0.297212	0.056457	0.005863	0.370331	0.076136	0.373132	0.350000	2.460653e+00	0.170000	0.100000	0.220000	0.160000	0.200000	8.728855e+00	0.490000	0.290000	1.345323e+00	0.299686	0.054873	0.006203	0.371381	0.081751	0.379314	0.350000	2.510361e+00	0.150000	0.040000	0.160000	0.160000	0.280000	9.085087e+00	0.430000	0.250000	1.266978e+00	0.315929	0.061723	0.005969	0.370374
595000	0.380000	2.586813e+00	0.150000	0.080000	0.200000	0.230000	0.270000	9.176393e+00	0.560000	0.220000	1.318684e+00	0.296681	0.056102	0.005846	0.369552	0.075927	0.373915	0.320000	2.485383e+00	0.120000	0.090000	0.230000	0.190000	0.230000	9.176393e+00	0.530000	0.240000	1.318684e+00	0.299710	0.054833	0.006230	0.371603	0.081906	0.380254	0.310000	2.535591e+00	0.140000	0.070000	0.160000	0.150000	0.250000	8.470879e+00	0.400000	0.260000	1.254371e+00	0.315343	0.061546	0.005969	0.370299
600000	0.240000	2.561074e+00	0.160000	0.070000	0.190000	0.110000	0.300000	9.085087e+00	0.440000	0.190000	1.292572e+00	0.295530	0.055820	0.005795	0.369704	0.075628	0.373354	0.290000	2.510361e+00	0.070000	0.060000	0.140000	0.170000	0.360000	9.085087e+00	0.550000	0.280000	1.318684e+00	0.298966	0.054714	0.006199	0.371955	0.081874	0.380054	0.320000	2.561074e+00	0.060000	0.110000	0.140000	0.150000	0.310000	8.470879e+00	0.490000	0.250000	1.229533e+00	0.315509	0.061468	0.005970	0.370134
605000	0.220000	2.535591e+00	0.140000	0.070000	0.160000	0.150000	0.320000	8.905190e+00	0.470000	0.300000	1.279711e+00	0.295929	0.055798	0.005806	0.369744	0.075611	0.373276	0.240000	2.485383e+00	0.150000	0.070000	0.160000	0.150000	0.260000	9.268618e+00	0.540000	0.240000	1.331937e+00	0.299455	0.054403	0.006156	0.370535	0.081593	0.380271	0.330000	2.586813e+00	0.150000	0.060000	0.250000	0.180000	0.260000	8.642002e+00	0.520000	0.230000	1.217299e+00	0.315412	0.061331	0.005932	0.369907
610000	0.330000	2.586813e+00	0.160000	0.070000	0.240000	0.150000	0.270000	8.642002e+00	0.540000	0.220000	1.241890e+00	0.295974	0.055787	0.005796	0.369821	0.076031	0.373348	0.360000	2.510361e+00	0.130000	0.040000	0.190000	0.240000	0.270000	8.994689e+00	0.520000	0.240000	1.318684e+00	0.299861	0.054444	0.006223	0.370980	0.081741	0.380433	0.370000	2.612811e+00	0.210000	0.080000	0.210000	0.240000	0.280000	8.994689e+00	0.510000	0.300000	1.229533e+00	0.316164	0.061597	0.005950	0.370084
615000	0.300000	2.612811e+00	0.160000	0.040000	0.170000	0.190000	0.270000	8.994689e+00	0.470000	0.230000	1.254371e+00	0.295771	0.056057	0.005779	0.370285	0.075838	0.373345	0.330000	2.535591e+00	0.030000	0.030000	0.150000	0.100000	0.260000	9.361769e+00	0.530000	0.220000	1.305563e+00	0.300230	0.054345	0.006203	0.370949	0.081541	0.380399	0.290000	2.639070e+00	0.100000	0.070000	0.170000	0.110000	0.260000	9.085087e+00	0.550000	0.260000	1.266978e+00	0.316422	0.061734	0.005904	0.370301
620000	0.300000	2.612811e+00	0.120000	0.080000	0.170000	0.150000	0.190000	8.642002e+00	0.540000	0.280000	1.266978e+00	0.295497	0.055851	0.005762	0.370174	0.075627	0.372787	0.300000	2.561074e+00	0.150000	0.090000	0.190000	0.120000	0.210000	8.994689e+00	0.450000	0.260000	1.318684e+00	0.300286	0.054305	0.006192	0.370427	0.081479	0.380848	0.240000	2.612811e+00	0.180000	0.050000	0.200000	0.180000	0.160000	8.556013e+00	0.460000	0.240000	1.229533e+00	0.316984	0.061884	0.005905	0.370325
625000	0.290000	2.639070e+00	0.110000	0.010000	0.210000	0.160000	0.320000	9.940668e+00	0.480000	0.210000	1.254371e+00	0.295109	0.055992	0.005772	0.370495	0.075649	0.372853	0.290000	2.586813e+00	0.130000	0.120000	0.170000	0.120000	0.180000	9.268618e+00	0.450000	0.190000	1.279711e+00	0.299651	0.054140	0.006152	0.370260	0.081601	0.380320	0.380000	2.639070e+00	0.140000	0.090000	0.130000	0.160000	0.220000	8.386592e+00	0.490000	0.280000	1.266978e+00	0.317160	0.061801	0.005954	0.370579
630000	0.300000	2.665593e+00	0.120000	0.120000	0.120000	0.210000	0.310000	9.176393e+00	0.500000	0.260000	1.266978e+00	0.295734	0.056118	0.005868	0.370369	0.075602	0.372621	0.320000	2.612811e+00	0.140000	0.110000	0.160000	0.200000	0.230000	8.220527e+00	0.540000	0.290000	1.266978e+00	0.300350	0.054346	0.006211	0.370636	0.081613	0.380700	0.330000	2.665593e+00	0.150000	0.120000	0.110000	0.110000	0.170000	8.556013e+00	0.490000	0.290000	1.279711e+00	0.316500	0.061459	0.005903	0.369805
635000	0.290000	2.692383e+00	0.120000	0.080000	0.160000	0.170000	0.280000	8.728855e+00	0.500000	0.250000	1.254371e+00	0.295852	0.055965	0.005860	0.369997	0.075329	0.372349	0.370000	2.639070e+00	0.180000	0.040000	0.190000	0.130000	0.240000	8.138731e+00	0.450000	0.300000	1.279711e+00	0.300111	0.054125	0.006202	0.370602	0.081775	0.380929	0.250000	2.639070e+00	0.150000	0.110000	0.130000	0.180000	0.210000	8.556013e+00	0.510000	0.170000	1.254371e+00	0.316173	0.061283	0.005884	0.369842
640000	0.260000	2.719442e+00	0.160000	0.110000	0.190000	0.270000	0.300000	8.386592e+00	0.520000	0.320000	1.292572e+00	0.295581	0.055852	0.005833	0.369873	0.075365	0.372145	0.290000	2.665593e+00	0.180000	0.090000	0.180000	0.160000	0.220000	8.303144e+00	0.510000	0.280000	1.318684e+00	0.300057	0.054037	0.006191	0.369972	0.081536	0.380978	0.280000	2.665593e+00	0.160000	0.080000	0.110000	0.150000	0.240000	8.642002e+00	0.460000	0.280000	1.241890e+00	0.317060	0.061384	0.005924	0.369179
645000	0.290000	2.746773e+00	0.150000	0.060000	0.140000	0.160000	0.310000	8.728855e+00	0.540000	0.270000	1.305563e+00	0.295214	0.055626	0.005818	0.369540	0.075486	0.372441	0.270000	2.692383e+00	0.160000	0.090000	0.150000	0.150000	0.170000	8.905190e+00	0.460000	0.170000	1.279711e+00	0.300326	0.053943	0.006200	0.369692	0.081576	0.381716	0.360000	2.692383e+00	0.120000	0.100000	0.130000	0.120000	0.250000	8.816582e+00	0.490000	0.280000	1.279711e+00	0.317122	0.061207	0.005896	0.369340
650000	0.300000	2.774378e+00	0.140000	0.070000	0.100000	0.180000	0.200000	9.085087e+00	0.510000	0.250000	1.266978e+00	0.295130	0.055421	0.005791	0.369448	0.075554	0.372903	0.320000	2.719442e+00	0.070000	0.110000	0.170000	0.140000	0.210000	9.268618e+00	0.480000	0.350000	1.318684e+00	0.301048	0.054088	0.006253	0.369955	0.081576	0.381961	0.300000	2.719442e+00	0.140000	0.090000	0.220000	0.180000	0.210000	8.994689e+00	0.510000	0.290000	1.292572e+00	0.316996	0.061204	0.005851	0.369178
655000	0.340000	2.802261e+00	0.110000	0.040000	0.160000	0.070000	0.230000	8.642002e+00	0.580000	0.240000	1.279711e+00	0.295498	0.055496	0.005784	0.369511	0.075660	0.372998	0.230000	2.692383e+00	0.140000	0.090000	0.190000	0.140000	0.240000	9.176393e+00	0.470000	0.230000	1.305563e+00	0.301446	0.054285	0.006250	0.370047	0.081484	0.381859	0.280000	2.746773e+00	0.170000	0.040000	0.200000	0.240000	0.190000	8.728855e+00	0.410000	0.190000	1.279711e+00	0.316900	0.061305	0.005833	0.369282
660000	0.330000	2.830425e+00	0.100000	0.050000	0.120000	0.100000	0.250000	8.905190e+00	0.420000	0.310000	1.266978e+00	0.295685	0.055569	0.005814	0.368981	0.075740	0.373510	0.330000	2.719442e+00	0.160000	0.030000	0.140000	0.140000	0.330000	8.816582e+00	0.530000	0.250000	1.292572e+00	0.301386	0.054580	0.006249	0.370508	0.081330	0.381709	0.250000	2.719442e+00	0.130000	0.090000	0.170000	0.180000	0.300000	8.642002e+00	0.460000	0.310000	1.305563e+00	0.317601	0.061774	0.005944	0.369844
665000	0.190000	2.802261e+00	0.130000	0.120000	0.230000	0.140000	0.180000	9.176393e+00	0.360000	0.250000	1.254371e+00	0.295607	0.055636	0.005779	0.369647	0.075658	0.372950	0.280000	2.746773e+00	0.110000	0.140000	0.200000	0.080000	0.190000	8.905190e+00	0.420000	0.240000	1.279711e+00	0.300951	0.054750	0.006229	0.370875	0.081704	0.381841	0.270000	2.746773e+00	0.150000	0.100000	0.140000	0.160000	0.190000	8.905190e+00	0.440000	0.220000	1.305563e+00	0.317540	0.062017	0.006014	0.370497
670000	0.300000	2.830425e+00	0.130000	0.070000	0.230000	0.190000	0.260000	8.905190e+00	0.480000	0.330000	1.292572e+00	0.295185	0.055571	0.005737	0.369532	0.075571	0.372752	0.280000	2.746773e+00	0.120000	0.080000	0.150000	0.200000	0.280000	8.470879e+00	0.470000	0.290000	1.318684e+00	0.300249	0.054610	0.006216	0.371134	0.081787	0.382025	0.320000	2.774378e+00	0.070000	0.050000	0.140000	0.200000	0.250000	8.642002e+00	0.520000	0.260000	1.318684e+00	0.317119	0.061883	0.005984	0.370576
675000	0.270000	2.858871e+00	0.140000	0.140000	0.180000	0.130000	0.280000	9.085087e+00	0.470000	0.230000	1.279711e+00	0.295467	0.055758	0.005737	0.369851	0.075591	0.372579	0.250000	2.719442e+00	0.110000	0.120000	0.150000	0.160000	0.230000	8.905190e+00	0.440000	0.290000	1.305563e+00	0.300874	0.054755	0.006323	0.371232	0.081825	0.382578	0.330000	2.802261e+00	0.140000	0.070000	0.220000	0.130000	0.270000	8.994689e+00	0.500000	0.240000	1.292572e+00	0.316885	0.061800	0.005947	0.370503
680000	0.250000	2.830425e+00	0.130000	0.060000	0.140000	0.180000	0.300000	9.455856e+00	0.420000	0.180000	1.266978e+00	0.295689	0.055766	0.005766	0.369351	0.075467	0.371594	0.240000	2.692383e+00	0.210000	0.100000	0.170000	0.190000	0.200000	8.556013e+00	0.420000	0.320000	1.345323e+00	0.300817	0.054578	0.006301	0.370982	0.081797	0.382866	0.240000	2.774378e+00	0.130000	0.070000	0.150000	0.140000	0.300000	8.905190e+00	0.480000	0.180000	1.279711e+00	0.317037	0.061752	0.005931	0.370685
685000	0.200000	2.802261e+00	0.150000	0.080000	0.220000	0.190000	0.170000	9.940668e+00	0.500000	0.310000	1.266978e+00	0.295835	0.055796	0.005731	0.369483	0.075295	0.371063	0.310000	2.746773e+00	0.040000	0.080000	0.170000	0.110000	0.240000	8.556013e+00	0.430000	0.250000	1.331937e+00	0.300832	0.054551	0.006309	0.371336	0.081686	0.382530	0.290000	2.802261e+00	0.210000	0.070000	0.250000	0.110000	0.230000	8.556013e+00	0.570000	0.300000	1.305563e+00	0.316729	0.061476	0.005907	0.370475
690000	0.330000	2.830425e+00	0.130000	0.150000	0.120000	0.200000	0.170000	9.176393e+00	0.580000	0.240000	1.279711e+00	0.295795	0.055726	0.005697	0.369389	0.075039	0.370461	0.320000	2.774378e+00	0.120000	0.030000	0.160000	0.100000	0.270000	8.816582e+00	0.530000	0.220000	1.292572e+00	0.300884	0.054680	0.006314	0.371285	0.081658	0.382703	0.260000	2.830425e+00	0.150000	0.150000	0.200000	0.220000	0.290000	8.728855e+00	0.480000	0.360000	1.345323e+00	0.317246	0.061603	0.005889	0.370219
695000	0.170000	2.802261e+00	0.110000	0.050000	0.210000	0.240000	0.190000	9.646877e+00	0.460000	0.230000	1.254371e+00	0.296439	0.055660	0.005716	0.369068	0.074745	0.370411	0.320000	2.774378e+00	0.170000	0.040000	0.090000	0.130000	0.230000	8.386592e+00	0.430000	0.290000	1.305563e+00	0.300465	0.054514	0.006313	0.371445	0.081784	0.382579	0.250000	2.802261e+00	0.180000	0.100000	0.120000	0.180000	0.180000	8.470879e+00	0.440000	0.240000	1.318684e+00	0.317484	0.061430	0.005848	0.369833
700000	0.210000	2.774378e+00	0.220000	0.110000	0.190000	0.130000	0.210000	9.455856e+00	0.400000	0.290000	1.292572e+00	0.296944	0.055556	0.005693	0.368671	0.074548	0.369983	0.240000	2.746773e+00	0.140000	0.090000	0.310000	0.190000	0.300000	8.816582e+00	0.480000	0.270000	1.305563e+00	0.300488	0.054609	0.006327	0.371976	0.081631	0.382098	0.310000	2.830425e+00	0.200000	0.050000	0.210000	0.130000	0.230000	8.816582e+00	0.550000	0.300000	1.331937e+00	0.317334	0.061402	0.005883	0.370340
705000	0.340000	2.802261e+00	0.200000	0.130000	0.210000	0.170000	0.260000	9.550889e+00	0.490000	0.290000	1.318684e+00	0.297115	0.055451	0.005696	0.368776	0.074706	0.370118	0.260000	2.774378e+00	0.240000	0.110000	0.220000	0.230000	0.160000	8.642002e+00	0.490000	0.220000	1.266978e+00	0.301294	0.054897	0.006354	0.371838	0.081438	0.381941	0.300000	2.858871e+00	0.150000	0.090000	0.150000	0.190000	0.280000	9.085087e+00	0.430000	0.230000	1.318684e+00	0.316631	0.061020	0.005839	0.369390
710000	0.280000	2.830425e+00	0.080000	0.090000	0.150000	0.190000	0.190000	9.176393e+00	0.470000	0.250000	1.266978e+00	0.297406	0.055421	0.005698	0.368534	0.074822	0.370239	0.310000	2.802261e+00	0.110000	0.050000	0.150000	0.140000	0.220000	8.816582e+00	0.470000	0.230000	1.279711e+00	0.301574	0.054964	0.006349	0.372098	0.081591	0.381851	0.280000	2.887603e+00	0.130000	0.050000	0.180000	0.100000	0.300000	9.268618e+00	0.480000	0.200000	1.305563e+00	0.316162	0.060781	0.005808	0.369769
715000	0.240000	2.802261e+00	0.100000	0.040000	0.220000	0.100000	0.210000	9.268618e+00	0.480000	0.250000	1.241890e+00	0.296766	0.055239	0.005691	0.367962	0.074590	0.370740	0.240000	2.774378e+00	0.160000	0.090000	0.220000	0.090000	0.220000	8.905190e+00	0.560000	0.280000	1.292572e+00	0.301974	0.055233	0.006464	0.372131	0.081589	0.381431	0.220000	2.858871e+00	0.160000	0.110000	0.230000	0.200000	0.180000	9.085087e+00	0.410000	0.310000	1.292572e+00	0.316284	0.060888	0.005819	0.369570
720000	0.220000	2.774378e+00	0.120000	0.040000	0.160000	0.130000	0.220000	8.728855e+00	0.550000	0.230000	1.229533e+00	0.295491	0.054965	0.005660	0.367744	0.074731	0.371035	0.230000	2.746773e+00	0.170000	0.140000	0.240000	0.100000	0.250000	9.361769e+00	0.500000	0.210000	1.305563e+00	0.301818	0.055147	0.006428	0.372501	0.081524	0.381131	0.290000	2.887603e+00	0.110000	0.130000	0.190000	0.140000	0.260000	9.743830e+00	0.500000	0.210000	1.254371e+00	0.315714	0.060824	0.005776	0.369811
725000	0.260000	2.802261e+00	0.120000	0.080000	0.230000	0.200000	0.180000	8.816582e+00	0.580000	0.240000	1.217299e+00	0.295234	0.055016	0.005653	0.368265	0.075100	0.371190	0.250000	2.719442e+00	0.210000	0.090000	0.190000	0.160000	0.230000	9.743830e+00	0.530000	0.250000	1.266978e+00	0.302338	0.055160	0.006426	0.372439	0.081575	0.381334	0.270000	2.916624e+00	0.140000	0.090000	0.130000	0.220000	0.260000	9.361769e+00	0.590000	0.220000	1.266978e+00	0.315716	0.060723	0.005770	0.369825
730000	0.290000	2.830425e+00	0.190000	0.070000	0.210000	0.170000	0.290000	8.728855e+00	0.510000	0.290000	1.254371e+00	0.295016	0.055092	0.005720	0.368563	0.075292	0.371478	0.360000	2.746773e+00	0.210000	0.140000	0.150000	0.140000	0.300000	9.361769e+00	0.470000	0.260000	1.305563e+00	0.302133	0.055157	0.006390	0.372699	0.081247	0.380141	0.240000	2.887603e+00	0.120000	0.140000	0.140000	0.110000	0.320000	9.361769e+00	0.500000	0.210000	1.254371e+00	0.315450	0.060719	0.005772	0.370583
735000	0.320000	2.858871e+00	0.110000	0.080000	0.100000	0.070000	0.180000	8.470879e+00	0.520000	0.300000	1.266978e+00	0.293908	0.054902	0.005713	0.368929	0.075503	0.371838	0.300000	2.774378e+00	0.160000	0.030000	0.160000	0.180000	0.290000	1.004057e+01	0.510000	0.290000	1.345323e+00	0.302718	0.055104	0.006380	0.372297	0.081027	0.379960	0.290000	2.916624e+00	0.090000	0.050000	0.170000	0.160000	0.270000	9.176393e+00	0.460000	0.340000	1.241890e+00	0.315580	0.060654	0.005767	0.370644
740000	0.260000	2.887603e+00	0.100000	0.060000	0.170000	0.160000	0.290000	8.642002e+00	0.410000	0.300000	1.279711e+00	0.293492	0.054609	0.005692	0.368421	0.075390	0.371290	0.270000	2.802261e+00	0.070000	0.020000	0.200000	0.160000	0.210000	9.085087e+00	0.470000	0.260000	1.331937e+00	0.302658	0.055046	0.006334	0.372255	0.080944	0.379989	0.270000	2.945936e+00	0.170000	0.100000	0.210000	0.160000	0.250000	8.816582e+00	0.510000	0.280000	1.266978e+00	0.315042	0.060613	0.005785	0.371280
745000	0.290000	2.916624e+00	0.170000	0.130000	0.240000	0.200000	0.290000	8.728855e+00	0.470000	0.420000	1.292572e+00	0.294085	0.054668	0.005728	0.368477	0.075149	0.370961	0.290000	2.830425e+00	0.130000	0.050000	0.150000	0.180000	0.310000	8.905190e+00	0.390000	0.190000	1.318684e+00	0.303118	0.055000	0.006320	0.372139	0.080767	0.379712	0.340000	2.975544e+00	0.170000	0.100000	0.170000	0.190000	0.190000	9.085087e+00	0.470000	0.320000	1.305563e+00	0.314738	0.060366	0.005763	0.371253
750000	0.330000	2.945936e+00	0.150000	0.060000	0.190000	0.190000	0.220000	8.386592e+00	0.480000	0.220000	1.279711e+00	0.294141	0.054627	0.005714	0.368877	0.075216	0.370502	0.330000	2.858871e+00	0.130000	0.070000	0.130000	0.230000	0.310000	9.455856e+00	0.580000	0.300000	1.305563e+00	0.303730	0.055282	0.006341	0.372493	0.080804	0.379551	0.260000	3.005448e+00	0.180000	0.120000	0.220000	0.150000	0.300000	9.268618e+00	0.490000	0.270000	1.331937e+00	0.314934	0.060367	0.005733	0.371356
755000	0.230000	2.916624e+00	0.220000	0.090000	0.210000	0.220000	0.340000	8.816582e+00	0.540000	0.280000	1.318684e+00	0.294257	0.054882	0.005677	0.369606	0.075076	0.369747	0.300000	2.887603e+00	0.120000	0.150000	0.130000	0.100000	0.260000	9.743830e+00	0.560000	0.270000	1.292572e+00	0.303965	0.055085	0.006324	0.372221	0.080639	0.379443	0.220000	2.975544e+00	0.150000	0.100000	0.290000	0.170000	0.270000	8.728855e+00	0.560000	0.260000	1.345323e+00	0.314982	0.060358	0.005692	0.371234
760000	0.250000	2.887603e+00	0.260000	0.080000	0.140000	0.170000	0.280000	8.470879e+00	0.440000	0.180000	1.279711e+00	0.293939	0.054736	0.005702	0.369785	0.075303	0.370052	0.270000	2.916624e+00	0.160000	0.070000	0.250000	0.240000	0.230000	8.994689e+00	0.470000	0.230000	1.279711e+00	0.303275	0.054917	0.006320	0.372433	0.080727	0.379378	0.380000	3.005448e+00	0.210000	0.090000	0.140000	0.120000	0.350000	9.176393e+00	0.520000	0.340000	1.331937e+00	0.314430	0.060152	0.005660	0.370966
765000	0.300000	2.916624e+00	0.150000	0.070000	0.140000	0.220000	0.330000	8.556013e+00	0.460000	0.280000	1.292572e+00	0.293776	0.054796	0.005681	0.370331	0.075320	0.369925	0.220000	2.887603e+00	0.080000	0.110000	0.140000	0.120000	0.310000	9.268618e+00	0.460000	0.290000	1.305563e+00	0.303090	0.054763	0.006341	0.372306	0.080658	0.379092	0.230000	2.975544e+00	0.160000	0.070000	0.190000	0.150000	0.260000	9.176393e+00	0.500000	0.250000	1.305563e+00	0.313484	0.060142	0.005663	0.371350
770000	0.330000	2.945936e+00	0.100000	0.070000	0.130000	0.110000	0.270000	8.642002e+00	0.540000	0.200000	1.305563e+00	0.293930	0.054815	0.005676	0.370222	0.075212	0.370176	0.240000	2.858871e+00	0.130000	0.120000	0.200000	0.170000	0.280000	9.268618e+00	0.450000	0.230000	1.279711e+00	0.303044	0.054690	0.006347	0.372144	0.080644	0.379549	0.280000	3.005448e+00	0.110000	0.080000	0.270000	0.260000	0.240000	9.268618e+00	0.530000	0.250000	1.318684e+00	0.313699	0.060205	0.005705	0.371593
775000	0.280000	2.975544e+00	0.160000	0.060000	0.190000	0.240000	0.280000	8.816582e+00	0.450000	0.290000	1.318684e+00	0.294055	0.055001	0.005668	0.370657	0.075337	0.370129	0.340000	2.887603e+00	0.150000	0.090000	0.140000	0.210000	0.340000	8.642002e+00	0.450000	0.300000	1.318684e+00	0.303077	0.054699	0.006303	0.372205	0.080772	0.379699	0.270000	3.035654e+00	0.130000	0.110000	0.190000	0.230000	0.250000	9.455856e+00	0.500000	0.280000	1.305563e+00	0.313554	0.060121	0.005700	0.371633
780000	0.170000	2.945936e+00	0.110000	0.100000	0.130000	0.260000	0.240000	9.085087e+00	0.540000	0.200000	1.279711e+00	0.293578	0.054952	0.005717	0.371192	0.075565	0.370700	0.340000	2.916624e+00	0.180000	0.130000	0.140000	0.230000	0.260000	8.470879e+00	0.460000	0.200000	1.279711e+00	0.302769	0.054631	0.006286	0.372197	0.080665	0.379429	0.260000	3.066162e+00	0.170000	0.090000	0.170000	0.190000	0.330000	9.646877e+00	0.510000	0.240000	1.292572e+00	0.313395	0.060036	0.005672	0.371921
785000	0.220000	2.916624e+00	0.070000	0.100000	0.190000	0.220000	0.280000	9.455856e+00	0.470000	0.290000	1.279711e+00	0.293328	0.054871	0.005681	0.371112	0.075471	0.370577	0.210000	2.887603e+00	0.190000	0.100000	0.160000	0.180000	0.220000	8.642002e+00	0.470000	0.280000	1.318684e+00	0.303041	0.054716	0.006268	0.371882	0.080293	0.378845	0.230000	3.035654e+00	0.150000	0.090000	0.140000	0.200000	0.230000	9.268618e+00	0.400000	0.160000	1.305563e+00	0.313988	0.060019	0.005669	0.371501
790000	0.220000	2.887603e+00	0.080000	0.060000	0.140000	0.130000	0.320000	9.176393e+00	0.360000	0.200000	1.266978e+00	0.293835	0.054866	0.005691	0.370822	0.075445	0.370869	0.320000	2.916624e+00	0.180000	0.050000	0.200000	0.170000	0.250000	8.556013e+00	0.560000	0.170000	1.331937e+00	0.302711	0.054642	0.006289	0.372104	0.080731	0.379440	0.280000	3.066162e+00	0.060000	0.100000	0.110000	0.140000	0.250000	8.994689e+00	0.500000	0.200000	1.279711e+00	0.314179	0.060163	0.005646	0.371318
795000	0.300000	2.916624e+00	0.110000	0.100000	0.200000	0.240000	0.250000	9.176393e+00	0.490000	0.210000	1.229533e+00	0.293418	0.054921	0.005702	0.370876	0.075463	0.370915	0.160000	2.887603e+00	0.180000	0.090000	0.240000	0.190000	0.230000	8.220527e+00	0.520000	0.200000	1.318684e+00	0.302786	0.054882	0.006353	0.372537	0.080895	0.379265	0.300000	3.096978e+00	0.100000	0.090000	0.170000	0.140000	0.310000	8.642002e+00	0.430000	0.240000	1.279711e+00	0.314392	0.060136	0.005627	0.371501
800000	0.280000	2.945936e+00	0.140000	0.050000	0.180000	0.120000	0.220000	8.905190e+00	0.510000	0.200000	1.217299e+00	0.293298	0.054813	0.005713	0.370821	0.075684	0.371146	0.350000	2.916624e+00	0.180000	0.040000	0.170000	0.090000	0.290000	8.905190e+00	0.520000	0.220000	1.305563e+00	0.302860	0.054845	0.006368	0.372607	0.081103	0.379775	0.190000	3.066162e+00	0.150000	0.050000	0.090000	0.140000	0.260000	8.728855e+00	0.470000	0.210000	1.292572e+00	0.314433	0.060282	0.005592	0.371786
805000	0.280000	2.975544e+00	0.180000	0.080000	0.170000	0.150000	0.280000	8.994689e+00	0.410000	0.360000	1.254371e+00	0.292844	0.054747	0.005708	0.370716	0.075806	0.371164	0.300000	2.945936e+00	0.130000	0.080000	0.170000	0.250000	0.260000	8.816582e+00	0.450000	0.250000	1.318684e+00	0.303633	0.055009	0.006417	0.372819	0.081221	0.379676	0.310000	3.096978e+00	0.110000	0.060000	0.130000	0.120000	0.230000	9.268618e+00	0.530000	0.340000	1.279711e+00	0.314165	0.060120	0.005617	0.371509
810000	0.340000	3.005448e+00	0.120000	0.090000	0.120000	0.110000	0.190000	8.905190e+00	0.430000	0.290000	1.241890e+00	0.292856	0.054594	0.005776	0.370273	0.075813	0.371740	0.230000	2.916624e+00	0.120000	0.050000	0.100000	0.190000	0.330000	9.176393e+00	0.440000	0.280000	1.331937e+00	0.303856	0.055097	0.006408	0.372828	0.081187	0.379540	0.210000	3.066162e+00	0.180000	0.080000	0.210000	0.160000	0.250000	8.816582e+00	0.470000	0.260000	1.292572e+00	0.314005	0.060127	0.005656	0.371582
815000	0.280000	3.035654e+00	0.140000	0.050000	0.150000	0.180000	0.280000	8.905190e+00	0.520000	0.260000	1.254371e+00	0.293228	0.054573	0.005770	0.370001	0.075873	0.371721	0.350000	2.945936e+00	0.150000	0.100000	0.220000	0.160000	0.240000	9.085087e+00	0.500000	0.300000	1.318684e+00	0.303537	0.055075	0.006375	0.372951	0.080910	0.378880	0.300000	3.096978e+00	0.190000	0.070000	0.210000	0.100000	0.310000	8.816582e+00	0.520000	0.220000	1.305563e+00	0.314309	0.060136	0.005628	0.371244
820000	0.290000	3.066162e+00	0.140000	0.090000	0.230000	0.190000	0.290000	9.085087e+00	0.380000	0.270000	1.266978e+00	0.293342	0.054518	0.005765	0.369897	0.075809	0.371742	0.270000	2.975544e+00	0.150000	0.090000	0.240000	0.230000	0.290000	8.816582e+00	0.380000	0.300000	1.305563e+00	0.304234	0.055330	0.006386	0.372719	0.080846	0.378807	0.210000	3.066162e+00	0.140000	0.030000	0.140000	0.140000	0.270000	9.176393e+00	0.490000	0.320000	1.331937e+00	0.314717	0.060097	0.005660	0.371166
825000	0.280000	3.066162e+00	0.110000	0.090000	0.160000	0.120000	0.230000	9.361769e+00	0.540000	0.230000	1.254371e+00	0.293180	0.054553	0.005803	0.370107	0.076217	0.372264	0.240000	2.945936e+00	0.130000	0.080000	0.170000	0.130000	0.310000	8.728855e+00	0.500000	0.230000	1.266978e+00	0.303488	0.055173	0.006362	0.372449	0.080908	0.379072	0.320000	3.096978e+00	0.130000	0.060000	0.210000	0.150000	0.250000	8.816582e+00	0.510000	0.270000	1.358844e+00	0.314533	0.060235	0.005641	0.371546
830000	0.280000	3.066162e+00	0.210000	0.090000	0.110000	0.200000	0.300000	9.550889e+00	0.510000	0.310000	1.292572e+00	0.293771	0.054636	0.005783	0.369955	0.076208	0.372618	0.200000	2.916624e+00	0.160000	0.050000	0.200000	0.160000	0.340000	8.816582e+00	0.480000	0.320000	1.279711e+00	0.303059	0.055045	0.006338	0.371974	0.080887	0.379322	0.290000	3.128103e+00	0.110000	0.100000	0.150000	0.160000	0.280000	8.816582e+00	0.460000	0.250000	1.345323e+00	0.314662	0.060419	0.005665	0.371706
835000	0.220000	3.035654e+00	0.180000	0.050000	0.170000	0.120000	0.300000	9.361769e+00	0.520000	0.210000	1.305563e+00	0.294180	0.054709	0.005792	0.370017	0.076334	0.372794	0.310000	2.945936e+00	0.110000	0.040000	0.190000	0.130000	0.200000	8.642002e+00	0.500000	0.280000	1.266978e+00	0.302962	0.055059	0.006306	0.371915	0.080702	0.378897	0.200000	3.096978e+00	0.120000	0.100000	0.200000	0.210000	0.270000	9.268618e+00	0.470000	0.250000	1.305563e+00	0.315008	0.060451	0.005654	0.371100
840000	0.290000	3.066162e+00	0.090000	0.100000	0.190000	0.220000	0.250000	9.176393e+00	0.420000	0.260000	1.318684e+00	0.294574	0.054715	0.005758	0.369831	0.076343	0.372685	0.300000	2.975544e+00	0.110000	0.090000	0.230000	0.190000	0.330000	9.176393e+00	0.500000	0.310000	1.254371e+00	0.302035	0.054836	0.006339	0.371641	0.080645	0.379100	0.240000	3.066162e+00	0.100000	0.120000	0.150000	0.140000	0.240000	9.085087e+00	0.440000	0.240000	1.266978e+00	0.314512	0.060249	0.005643	0.371244
845000	0.290000	3.096978e+00	0.130000	0.080000	0.240000	0.170000	0.280000	8.905190e+00	0.450000	0.270000	1.331937e+00	0.294299	0.054703	0.005754	0.369807	0.076458	0.372758	0.230000	2.945936e+00	0.100000	0.080000	0.250000	0.130000	0.290000	9.085087e+00	0.480000	0.230000	1.266978e+00	0.302048	0.054689	0.006317	0.370444	0.080331	0.378446	0.240000	3.035654e+00	0.160000	0.090000	0.210000	0.180000	0.220000	9.085087e+00	0.500000	0.240000	1.254371e+00	0.314640	0.060125	0.005643	0.371189
850000	0.210000	3.066162e+00	0.130000	0.120000	0.180000	0.100000	0.300000	8.556013e+00	0.460000	0.230000	1.318684e+00	0.293595	0.054543	0.005749	0.370024	0.076408	0.372720	0.360000	2.975544e+00	0.130000	0.080000	0.100000	0.090000	0.220000	8.905190e+00	0.470000	0.290000	1.279711e+00	0.301964	0.054755	0.006281	0.370452	0.079984	0.377398	0.280000	3.066162e+00	0.160000	0.080000	0.190000	0.180000	0.390000	8.386592e+00	0.370000	0.220000	1.241890e+00	0.314554	0.060010	0.005648	0.370732
855000	0.210000	3.035654e+00	0.180000	0.120000	0.180000	0.140000	0.180000	8.816582e+00	0.440000	0.320000	1.318684e+00	0.294164	0.054808	0.005764	0.370151	0.076505	0.372831	0.270000	3.005448e+00	0.140000	0.040000	0.210000	0.200000	0.250000	8.905190e+00	0.460000	0.280000	1.318684e+00	0.302068	0.054724	0.006321	0.370421	0.079988	0.377585	0.280000	3.096978e+00	0.130000	0.050000	0.180000	0.140000	0.200000	8.728855e+00	0.480000	0.260000	1.266978e+00	0.315246	0.060032	0.005664	0.370276
860000	0.250000	3.005448e+00	0.090000	0.120000	0.210000	0.110000	0.290000	8.642002e+00	0.460000	0.270000	1.318684e+00	0.294402	0.054829	0.005737	0.369893	0.076528	0.372629	0.230000	2.975544e+00	0.160000	0.040000	0.180000	0.220000	0.350000	8.905190e+00	0.520000	0.280000	1.305563e+00	0.300778	0.054444	0.006284	0.371037	0.079945	0.377364	0.220000	3.066162e+00	0.130000	0.070000	0.220000	0.160000	0.290000	8.816582e+00	0.580000	0.250000	1.241890e+00	0.314895	0.060086	0.005669	0.370467
865000	0.240000	2.975544e+00	0.200000	0.130000	0.220000	0.220000	0.300000	8.556013e+00	0.450000	0.280000	1.318684e+00	0.294324	0.054764	0.005815	0.370222	0.077058	0.373146	0.330000	3.005448e+00	0.220000	0.080000	0.220000	0.170000	0.340000	8.642002e+00	0.450000	0.260000	1.318684e+00	0.301080	0.054343	0.006274	0.371118	0.079981	0.377482	0.230000	3.035654e+00	0.150000	0.030000	0.080000	0.160000	0.240000	8.905190e+00	0.480000	0.220000	1.217299e+00	0.314277	0.059973	0.005650	0.370497
870000	0.240000	2.945936e+00	0.190000	0.030000	0.200000	0.190000	0.230000	8.905190e+00	0.530000	0.240000	1.305563e+00	0.294783	0.054991	0.005872	0.370579	0.077126	0.373095	0.280000	3.035654e+00	0.110000	0.120000	0.200000	0.090000	0.280000	8.816582e+00	0.460000	0.330000	1.318684e+00	0.301722	0.054545	0.006260	0.370980	0.079794	0.377131	0.250000	3.005448e+00	0.090000	0.070000	0.240000	0.120000	0.180000	8.728855e+00	0.520000	0.230000	1.229533e+00	0.314188	0.060214	0.005666	0.370875
875000	0.280000	2.945936e+00	0.140000	0.110000	0.180000	0.190000	0.310000	8.470879e+00	0.440000	0.220000	1.318684e+00	0.294794	0.054949	0.005866	0.370710	0.077064	0.372989	0.300000	3.066162e+00	0.200000	0.120000	0.210000	0.160000	0.350000	8.642002e+00	0.500000	0.310000	1.331937e+00	0.302206	0.054670	0.006308	0.371105	0.079892	0.377675	0.210000	2.975544e+00	0.180000	0.050000	0.130000	0.170000	0.270000	9.176393e+00	0.530000	0.250000	1.241890e+00	0.313217	0.060052	0.005647	0.370949
880000	0.310000	2.975544e+00	0.100000	0.070000	0.190000	0.100000	0.250000	8.138731e+00	0.470000	0.260000	1.331937e+00	0.294750	0.054946	0.005847	0.371005	0.076982	0.372608	0.220000	3.035654e+00	0.150000	0.050000	0.190000	0.110000	0.240000	8.728855e+00	0.410000	0.250000	1.292572e+00	0.302102	0.054464	0.006285	0.370891	0.079812	0.377676	0.280000	3.005448e+00	0.140000	0.050000	0.230000	0.210000	0.220000	8.994689e+00	0.600000	0.230000	1.205186e+00	0.313303	0.060080	0.005630	0.371197
885000	0.280000	3.005448e+00	0.150000	0.050000	0.140000	0.120000	0.290000	7.977573e+00	0.580000	0.320000	1.345323e+00	0.294435	0.054882	0.005819	0.371179	0.076951	0.372231	0.220000	3.005448e+00	0.170000	0.080000	0.180000	0.130000	0.300000	8.905190e+00	0.470000	0.250000	1.279711e+00	0.301498	0.054411	0.006272	0.371740	0.079814	0.377060	0.230000	2.975544e+00	0.190000	0.110000	0.130000	0.130000	0.220000	8.816582e+00	0.440000	0.240000	1.193195e+00	0.313908	0.060229	0.005624	0.371105
890000	0.230000	2.975544e+00	0.160000	0.050000	0.210000	0.160000	0.280000	8.386592e+00	0.510000	0.320000	1.358844e+00	0.294845	0.055156	0.005840	0.371542	0.077028	0.372316	0.320000	3.035654e+00	0.160000	0.090000	0.240000	0.170000	0.230000	9.176393e+00	0.480000	0.410000	1.292572e+00	0.301542	0.054371	0.006332	0.371980	0.079700	0.377114	0.280000	3.005448e+00	0.120000	0.060000	0.160000	0.170000	0.230000	8.905190e+00	0.490000	0.260000	1.205186e+00	0.313787	0.060159	0.005600	0.371039
895000	0.330000	3.005448e+00	0.090000	0.060000	0.160000	0.080000	0.310000	8.728855e+00	0.440000	0.200000	1.318684e+00	0.294625	0.055267	0.005819	0.371671	0.076834	0.371711	0.290000	3.066162e+00	0.130000	0.070000	0.200000	0.220000	0.220000	9.361769e+00	0.530000	0.240000	1.279711e+00	0.301677	0.054477	0.006324	0.372159	0.079694	0.376766	0.280000	3.035654e+00	0.110000	0.050000	0.140000	0.130000	0.210000	9.085087e+00	0.490000	0.220000	1.217299e+00	0.313514	0.059950	0.005574	0.370979
900000	0.240000	2.975544e+00	0.090000	0.070000	0.210000	0.210000	0.330000	8.556013e+00	0.440000	0.290000	1.331937e+00	0.294302	0.055065	0.005806	0.371898	0.076993	0.371756	0.250000	3.035654e+00	0.110000	0.060000	0.210000	0.200000	0.290000	9.176393e+00	0.510000	0.350000	1.318684e+00	0.301149	0.054429	0.006328	0.372425	0.079849	0.376984	0.270000	3.066162e+00	0.140000	0.040000	0.220000	0.190000	0.280000	8.816582e+00	0.420000	0.250000	1.229533e+00	0.313106	0.059873	0.005565	0.371221
905000	0.250000	2.945936e+00	0.130000	0.070000	0.210000	0.160000	0.270000	8.905190e+00	0.490000	0.290000	1.345323e+00	0.294595	0.055058	0.005833	0.371638	0.076936	0.371842	0.320000	3.066162e+00	0.040000	0.070000	0.140000	0.130000	0.280000	8.994689e+00	0.590000	0.250000	1.305563e+00	0.300786	0.054262	0.006317	0.372325	0.079941	0.376899	0.150000	3.035654e+00	0.100000	0.090000	0.200000	0.140000	0.250000	8.470879e+00	0.530000	0.260000	1.241890e+00	0.313123	0.059935	0.005536	0.371166
910000	0.280000	2.975544e+00	0.110000	0.030000	0.170000	0.130000	0.270000	8.816582e+00	0.450000	0.280000	1.345323e+00	0.294124	0.054989	0.005834	0.371690	0.076770	0.371470	0.260000	3.096978e+00	0.110000	0.130000	0.120000	0.180000	0.300000	8.994689e+00	0.500000	0.290000	1.305563e+00	0.300851	0.054330	0.006394	0.372474	0.080110	0.377295	0.270000	3.066162e+00	0.160000	0.090000	0.160000	0.120000	0.290000	8.994689e+00	0.460000	0.150000	1.254371e+00	0.313350	0.060041	0.005506	0.370988
915000	0.280000	2.975544e+00	0.190000	0.060000	0.160000	0.180000	0.230000	8.816582e+00	0.560000	0.190000	1.331937e+00	0.293346	0.054801	0.005810	0.371636	0.076760	0.371436	0.230000	3.066162e+00	0.130000	0.070000	0.110000	0.170000	0.260000	8.728855e+00	0.410000	0.250000	1.292572e+00	0.301024	0.054267	0.006390	0.372366	0.079986	0.377221	0.260000	3.096978e+00	0.130000	0.040000	0.120000	0.150000	0.300000	9.085087e+00	0.420000	0.240000	1.241890e+00	0.313718	0.060280	0.005564	0.371029
920000	0.220000	2.916624e+00	0.140000	0.080000	0.170000	0.160000	0.180000	8.905190e+00	0.540000	0.210000	1.318684e+00	0.293462	0.054702	0.005810	0.371402	0.076926	0.371861	0.180000	3.035654e+00	0.250000	0.040000	0.140000	0.220000	0.310000	8.816582e+00	0.540000	0.220000	1.279711e+00	0.300563	0.054119	0.006416	0.372368	0.080104	0.377507	0.220000	3.066162e+00	0.130000	0.100000	0.210000	0.210000	0.240000	9.176393e+00	0.400000	0.250000	1.254371e+00	0.314433	0.060437	0.005592	0.370565
925000	0.290000	2.945936e+00	0.130000	0.110000	0.180000	0.190000	0.280000	8.994689e+00	0.500000	0.300000	1.331937e+00	0.293821	0.054790	0.005824	0.371369	0.076925	0.371787	0.180000	3.035654e+00	0.110000	0.080000	0.150000	0.150000	0.250000	8.994689e+00	0.470000	0.260000	1.318684e+00	0.300916	0.054102	0.006388	0.372162	0.079819	0.376957	0.240000	3.035654e+00	0.090000	0.050000	0.170000	0.190000	0.290000	9.361769e+00	0.490000	0.280000	1.292572e+00	0.314703	0.060419	0.005619	0.370536
930000	0.350000	2.975544e+00	0.150000	0.060000	0.160000	0.150000	0.300000	9.455856e+00	0.410000	0.230000	1.292572e+00	0.293578	0.054696	0.005826	0.371393	0.076954	0.372005	0.230000	3.005448e+00	0.090000	0.080000	0.170000	0.050000	0.300000	8.905190e+00	0.410000	0.240000	1.305563e+00	0.300975	0.054078	0.006369	0.371971	0.079909	0.377364	0.320000	3.066162e+00	0.190000	0.120000	0.130000	0.240000	0.300000	8.905190e+00	0.430000	0.240000	1.279711e+00	0.314681	0.060497	0.005659	0.370851
935000	0.240000	2.945936e+00	0.070000	0.070000	0.140000	0.130000	0.290000	9.268618e+00	0.470000	0.200000	1.279711e+00	0.294201	0.054906	0.005903	0.371685	0.077035	0.371959	0.240000	2.975544e+00	0.180000	0.110000	0.200000	0.210000	0.300000	9.085087e+00	0.440000	0.290000	1.292572e+00	0.300663	0.053967	0.006352	0.371822	0.079982	0.377416	0.310000	3.096978e+00	0.120000	0.050000	0.170000	0.090000	0.260000	9.085087e+00	0.500000	0.290000	1.292572e+00	0.314371	0.060444	0.005649	0.370603
940000	0.290000	2.975544e+00	0.110000	0.040000	0.140000	0.170000	0.190000	9.268618e+00	0.420000	0.270000	1.292572e+00	0.294692	0.054847	0.005878	0.371411	0.076940	0.372151	0.270000	3.005448e+00	0.140000	0.060000	0.210000	0.140000	0.270000	8.905190e+00	0.500000	0.360000	1.279711e+00	0.300769	0.053887	0.006318	0.371298	0.079681	0.377339	0.250000	3.066162e+00	0.190000	0.120000	0.210000	0.150000	0.220000	8.816582e+00	0.480000	0.290000	1.331937e+00	0.314117	0.060409	0.005630	0.370648
945000	0.360000	3.005448e+00	0.210000	0.110000	0.170000	0.140000	0.250000	8.905190e+00	0.490000	0.300000	1.305563e+00	0.294528	0.054903	0.005859	0.371595	0.076941	0.372021	0.410000	3.035654e+00	0.170000	0.060000	0.230000	0.130000	0.300000	8.994689e+00	0.500000	0.260000	1.292572e+00	0.300541	0.053857	0.006296	0.371339	0.079804	0.377332	0.250000	3.066162e+00	0.180000	0.080000	0.250000	0.200000	0.270000	8.994689e+00	0.410000	0.170000	1.318684e+00	0.314566	0.060731	0.005645	0.370793
950000	0.190000	2.975544e+00	0.120000	0.050000	0.190000	0.150000	0.210000	8.642002e+00	0.540000	0.220000	1.292572e+00	0.294935	0.054893	0.005897	0.371555	0.076915	0.372074	0.260000	3.066162e+00	0.120000	0.050000	0.190000	0.240000	0.270000	8.994689e+00	0.440000	0.220000	1.279711e+00	0.301197	0.053966	0.006271	0.371267	0.079747	0.377435	0.230000	3.066162e+00	0.120000	0.080000	0.170000	0.200000	0.300000	8.728855e+00	0.470000	0.190000	1.305563e+00	0.314704	0.060804	0.005653	0.371371
955000	0.190000	2.975544e+00	0.220000	0.080000	0.130000	0.150000	0.270000	8.816582e+00	0.510000	0.240000	1.279711e+00	0.294686	0.054752	0.005880	0.371575	0.077157	0.372566	0.280000	3.128103e+00	0.110000	0.050000	0.150000	0.210000	0.220000	8.994689e+00	0.580000	0.240000	1.292572e+00	0.301105	0.054084	0.006258	0.371617	0.079562	0.376806	0.230000	3.066162e+00	0.100000	0.070000	0.160000	0.160000	0.310000	8.905190e+00	0.490000	0.220000	1.292572e+00	0.315183	0.060925	0.005649	0.371107
960000	0.160000	2.945936e+00	0.120000	0.080000	0.150000	0.140000	0.240000	8.816582e+00	0.520000	0.310000	1.292572e+00	0.294987	0.054791	0.005891	0.371487	0.077222	0.372768	0.240000	3.096978e+00	0.130000	0.060000	0.150000	0.200000	0.290000	8.728855e+00	0.440000	0.190000	1.305563e+00	0.300740	0.054109	0.006251	0.371980	0.079706	0.376781	0.220000	3.035654e+00	0.160000	0.070000	0.200000	0.180000	0.300000	8.303144e+00	0.400000	0.320000	1.279711e+00	0.315173	0.060908	0.005650	0.371079
965000	0.270000	2.975544e+00	0.180000	0.100000	0.180000	0.140000	0.190000	8.556013e+00	0.530000	0.330000	1.305563e+00	0.295691	0.055201	0.005905	0.371583	0.077237	0.372587	0.300000	3.128103e+00	0.150000	0.110000	0.190000	0.180000	0.240000	8.386592e+00	0.460000	0.210000	1.266978e+00	0.301224	0.054297	0.006274	0.372053	0.079730	0.376875	0.250000	3.005448e+00	0.180000	0.130000	0.230000	0.120000	0.220000	8.816582e+00	0.500000	0.240000	1.241890e+00	0.314951	0.060878	0.005660	0.371084
970000	0.250000	2.945936e+00	0.120000	0.030000	0.200000	0.200000	0.230000	8.642002e+00	0.480000	0.270000	1.292572e+00	0.296066	0.055367	0.005889	0.371743	0.077092	0.372077	0.300000	3.159541e+00	0.130000	0.040000	0.230000	0.150000	0.280000	8.386592e+00	0.490000	0.230000	1.279711e+00	0.301185	0.054353	0.006285	0.372354	0.079716	0.376433	0.220000	2.975544e+00	0.190000	0.080000	0.160000	0.120000	0.230000	8.556013e+00	0.510000	0.270000	1.254371e+00	0.314474	0.060828	0.005636	0.371003
975000	0.280000	3.005448e+00	0.150000	0.080000	0.110000	0.160000	0.250000	8.220527e+00	0.440000	0.270000	1.305563e+00	0.295915	0.055368	0.005909	0.372034	0.077230	0.372326	0.220000	3.128103e+00	0.200000	0.050000	0.160000	0.220000	0.250000	8.905190e+00	0.370000	0.330000	1.292572e+00	0.300680	0.054212	0.006308	0.372830	0.080063	0.376615	0.240000	2.945936e+00	0.130000	0.100000	0.180000	0.170000	0.230000	9.085087e+00	0.550000	0.270000	1.266978e+00	0.314470	0.061071	0.005652	0.371473
980000	0.280000	3.035654e+00	0.120000	0.070000	0.140000	0.180000	0.280000	8.556013e+00	0.480000	0.250000	1.292572e+00	0.296458	0.055547	0.005965	0.372378	0.077338	0.372531	0.310000	3.159541e+00	0.090000	0.120000	0.170000	0.200000	0.230000	8.994689e+00	0.500000	0.240000	1.305563e+00	0.300678	0.054396	0.006283	0.372929	0.080055	0.376441	0.280000	2.975544e+00	0.070000	0.060000	0.160000	0.250000	0.280000	8.905190e+00	0.630000	0.300000	1.305563e+00	0.314591	0.060897	0.005629	0.371028
985000	0.300000	3.066162e+00	0.100000	0.100000	0.170000	0.160000	0.330000	8.470879e+00	0.490000	0.260000	1.292572e+00	0.296232	0.055526	0.005984	0.372552	0.077443	0.372557	0.220000	3.128103e+00	0.190000	0.040000	0.120000	0.150000	0.320000	8.642002e+00	0.490000	0.310000	1.345323e+00	0.300542	0.054406	0.006312	0.373391	0.080384	0.376727	0.200000	2.945936e+00	0.150000	0.070000	0.150000	0.190000	0.340000	8.905190e+00	0.410000	0.220000	1.305563e+00	0.314464	0.060876	0.005618	0.370807
990000	0.300000	3.066162e+00	0.140000	0.100000	0.220000	0.130000	0.180000	8.470879e+00	0.410000	0.170000	1.305563e+00	0.296564	0.055625	0.006007	0.372471	0.077427	0.372515	0.220000	3.096978e+00	0.100000	0.070000	0.180000	0.120000	0.260000	9.550889e+00	0.540000	0.240000	1.331937e+00	0.300679	0.054349	0.006303	0.373457	0.080445	0.376277	0.300000	2.975544e+00	0.170000	0.020000	0.130000	0.150000	0.240000	8.556013e+00	0.510000	0.230000	1.292572e+00	0.314056	0.060684	0.005588	0.370625
995000	0.250000	3.035654e+00	0.110000	0.070000	0.150000	0.130000	0.250000	8.303144e+00	0.370000	0.350000	1.318684e+00	0.296688	0.055653	0.005988	0.372396	0.077303	0.372209	0.250000	3.066162e+00	0.140000	0.060000	0.210000	0.160000	0.320000	8.728855e+00	0.500000	0.260000	1.318684e+00	0.300833	0.054375	0.006325	0.373464	0.080606	0.376544	0.340000	3.005448e+00	0.190000	0.040000	0.210000	0.170000	0.320000	8.386592e+00	0.470000	0.300000	1.305563e+00	0.313548	0.060528	0.005598	0.370672
1000000	0.250000	3.005448e+00	0.170000	0.100000	0.200000	0.160000	0.300000	8.728855e+00	0.450000	0.250000	1.331937e+00	0.296664	0.055549	0.005958	0.372326	0.077197	0.371937	0.310000	3.096978e+00	0.110000	0.110000	0.190000	0.150000	0.260000	8.816582e+00	0.560000	0.250000	1.331937e+00	0.300874	0.054315	0.006298	0.373239	0.080519	0.376579	0.260000	3.035654e+00	0.100000	0.060000	0.220000	0.180000	0.210000	8.220527e+00	0.510000	0.290000	1.345323e+00	0.312982	0.060431	0.005600	0.371055
1005000	0.190000	2.975544e+00	0.160000	0.040000	0.170000	0.130000	0.300000	9.268618e+00	0.450000	0.280000	1.318684e+00	0.296449	0.055526	0.005976	0.372086	0.077224	0.372005	0.310000	3.096978e+00	0.120000	0.060000	0.210000	0.170000	0.220000	8.728855e+00	0.580000	0.140000	1.292572e+00	0.301157	0.054262	0.006290	0.373207	0.080534	0.376555	0.240000	3.005448e+00	0.170000	0.100000	0.190000	0.160000	0.260000	8.220527e+00	0.440000	0.240000	1.358844e+00	0.313075	0.060460	0.005596	0.371108
1010000	0.250000	2.945936e+00	0.120000	0.040000	0.170000	0.140000	0.250000	8.728855e+00	0.500000	0.250000	1.305563e+00	0.296619	0.055493	0.005959	0.371899	0.077373	0.372426	0.260000	3.128103e+00	0.140000	0.050000	0.210000	0.170000	0.220000	9.085087e+00	0.520000	0.190000	1.279711e+00	0.301504	0.054431	0.006295	0.373164	0.080403	0.376163	0.230000	2.975544e+00	0.220000	0.120000	0.170000	0.200000	0.200000	8.728855e+00	0.470000	0.250000	1.372501e+00	0.313259	0.060583	0.005598	0.370984
1015000	0.280000	2.975544e+00	0.140000	0.040000	0.230000	0.160000	0.230000	8.816582e+00	0.610000	0.280000	1.318684e+00	0.296505	0.055324	0.005930	0.371763	0.077580	0.372913	0.270000	3.159541e+00	0.130000	0.050000	0.080000	0.130000	0.280000	8.303144e+00	0.500000	0.250000	1.266978e+00	0.301465	0.054442	0.006270	0.372888	0.080388	0.376130	0.270000	3.005448e+00	0.100000	0.130000	0.240000	0.160000	0.240000	8.470879e+00	0.410000	0.210000	1.358844e+00	0.313286	0.060710	0.005613	0.371299
1020000	0.310000	3.005448e+00	0.130000	0.070000	0.160000	0.170000	0.180000	8.905190e+00	0.500000	0.230000	1.318684e+00	0.296019	0.055238	0.005943	0.371623	0.077652	0.373090	0.200000	3.096978e+00	0.090000	0.050000	0.220000	0.250000	0.230000	7.819607e+00	0.520000	0.260000	1.305563e+00	0.301752	0.054637	0.006327	0.373186	0.080540	0.376338	0.180000	2.975544e+00	0.110000	0.060000	0.200000	0.150000	0.300000	8.816582e+00	0.550000	0.300000	1.372501e+00	0.312975	0.060792	0.005596	0.371821
1025000	0.360000	3.035654e+00	0.170000	0.080000	0.160000	0.220000	0.300000	8.816582e+00	0.620000	0.290000	1.331937e+00	0.296380	0.055294	0.005914	0.371452	0.077521	0.372790	0.280000	3.128103e+00	0.110000	0.090000	0.120000	0.180000	0.240000	8.386592e+00	0.460000	0.260000	1.305563e+00	0.301680	0.054808	0.006361	0.373241	0.080562	0.376400	0.250000	2.945936e+00	0.200000	0.100000	0.200000	0.120000	0.310000	8.905190e+00	0.500000	0.200000	1.372501e+00	0.312531	0.060596	0.005599	0.371297
1030000	0.270000	3.066162e+00	0.130000	0.120000	0.230000	0.200000	0.280000	8.642002e+00	0.460000	0.230000	1.292572e+00	0.296492	0.055289	0.005909	0.371730	0.077695	0.372725	0.220000	3.096978e+00	0.180000	0.030000	0.200000	0.160000	0.290000	8.905190e+00	0.450000	0.260000	1.318684e+00	0.302343	0.055023	0.006348	0.373336	0.080604	0.376665	0.250000	2.916624e+00	0.160000	0.070000	0.150000	0.190000	0.220000	9.085087e+00	0.450000	0.120000	1.358844e+00	0.312499	0.060595	0.005583	0.371240
1035000	0.330000	3.096978e+00	0.130000	0.090000	0.190000	0.160000	0.280000	8.994689e+00	0.510000	0.240000	1.279711e+00	0.296795	0.055352	0.005933	0.371510	0.077701	0.373015	0.220000	3.096978e+00	0.140000	0.060000	0.150000	0.170000	0.380000	9.085087e+00	0.390000	0.200000	1.331937e+00	0.302003	0.054935	0.006336	0.373379	0.080492	0.376610	0.340000	2.945936e+00	0.070000	0.060000	0.150000	0.130000	0.200000	9.085087e+00	0.470000	0.270000	1.372501e+00	0.312379	0.060523	0.005568	0.371063
1040000	0.310000	3.128103e+00	0.140000	0.140000	0.130000	0.240000	0.320000	9.085087e+00	0.540000	0.220000	1.241890e+00	0.296663	0.055262	0.005980	0.371880	0.077793	0.372997	0.390000	3.128103e+00	0.160000	0.100000	0.250000	0.150000	0.310000	9.646877e+00	0.440000	0.210000	1.318684e+00	0.301652	0.054961	0.006335	0.373804	0.080475	0.376301	0.300000	2.975544e+00	0.130000	0.080000	0.200000	0.160000	0.240000	9.085087e+00	0.480000	0.240000	1.331937e+00	0.312480	0.060533	0.005612	0.371347
1045000	0.260000	3.159541e+00	0.130000	0.050000	0.150000	0.170000	0.190000	9.268618e+00	0.460000	0.270000	1.279711e+00	0.296745	0.055522	0.006055	0.372303	0.077999	0.373030	0.260000	3.128103e+00	0.130000	0.040000	0.120000	0.140000	0.250000	8.816582e+00	0.460000	0.270000	1.331937e+00	0.301491	0.054908	0.006312	0.373693	0.080403	0.376480	0.220000	2.945936e+00	0.190000	0.080000	0.140000	0.180000	0.280000	8.994689e+00	0.520000	0.310000	1.345323e+00	0.312232	0.060516	0.005597	0.371197
1050000	0.220000	3.128103e+00	0.160000	0.070000	0.100000	0.110000	0.350000	8.470879e+00	0.480000	0.240000	1.266978e+00	0.297181	0.055515	0.006074	0.371811	0.077930	0.373041	0.260000	3.128103e+00	0.100000	0.070000	0.210000	0.170000	0.280000	9.176393e+00	0.440000	0.180000	1.292572e+00	0.301594	0.054858	0.006312	0.373445	0.080305	0.376141	0.290000	2.975544e+00	0.150000	0.100000	0.150000	0.160000	0.250000	8.470879e+00	0.560000	0.180000	1.358844e+00	0.311904	0.060525	0.005575	0.371166
1055000	0.320000	3.159541e+00	0.150000	0.040000	0.140000	0.140000	0.240000	8.816582e+00	0.480000	0.230000	1.254371e+00	0.296979	0.055394	0.006045	0.371610	0.077914	0.373076	0.210000	3.096978e+00	0.120000	0.060000	0.130000	0.170000	0.210000	8.816582e+00	0.470000	0.260000	1.279711e+00	0.301203	0.054740	0.006309	0.373325	0.080331	0.376514	0.260000	3.005448e+00	0.080000	0.120000	0.140000	0.130000	0.290000	8.816582e+00	0.440000	0.290000	1.372501e+00	0.311643	0.060432	0.005593	0.370880
1060000	0.260000	3.159541e+00	0.160000	0.110000	0.190000	0.140000	0.210000	8.642002e+00	0.440000	0.200000	1.254371e+00	0.297120	0.055329	0.006028	0.371542	0.078000	0.373067	0.270000	3.128103e+00	0.200000	0.110000	0.180000	0.120000	0.280000	8.470879e+00	0.520000	0.380000	1.318684e+00	0.300586	0.054560	0.006292	0.373016	0.080465	0.376709	0.310000	3.035654e+00	0.160000	0.030000	0.200000	0.150000	0.270000	8.728855e+00	0.430000	0.190000	1.372501e+00	0.311519	0.060367	0.005573	0.371012
1065000	0.210000	3.128103e+00	0.130000	0.070000	0.180000	0.160000	0.250000	9.176393e+00	0.420000	0.270000	1.266978e+00	0.296850	0.055187	0.006010	0.371459	0.077864	0.373120	0.300000	3.128103e+00	0.130000	0.080000	0.150000	0.150000	0.250000	8.556013e+00	0.440000	0.320000	1.345323e+00	0.300617	0.054542	0.006280	0.372857	0.080439	0.376766	0.250000	3.005448e+00	0.140000	0.070000	0.220000	0.170000	0.290000	8.905190e+00	0.320000	0.190000	1.345323e+00	0.311780	0.060443	0.005597	0.371082
1070000	0.210000	3.128103e+00	0.100000	0.090000	0.160000	0.140000	0.210000	9.268618e+00	0.420000	0.250000	1.254371e+00	0.296714	0.055140	0.005988	0.371647	0.077986	0.373012	0.300000	3.128103e+00	0.070000	0.090000	0.200000	0.150000	0.230000	9.085087e+00	0.490000	0.220000	1.345323e+00	0.300793	0.054617	0.006291	0.373171	0.080341	0.376243	0.280000	3.035654e+00	0.130000	0.110000	0.150000	0.120000	0.280000	9.361769e+00	0.490000	0.240000	1.331937e+00	0.311733	0.060517	0.005616	0.371100
1075000	0.310000	3.159541e+00	0.110000	0.100000	0.190000	0.120000	0.310000	8.905190e+00	0.590000	0.220000	1.217299e+00	0.296841	0.055188	0.005999	0.371712	0.077843	0.372618	0.310000	3.128103e+00	0.090000	0.070000	0.240000	0.140000	0.190000	8.470879e+00	0.470000	0.240000	1.331937e+00	0.300422	0.054605	0.006329	0.373552	0.080599	0.376316	0.280000	3.035654e+00	0.200000	0.150000	0.140000	0.130000	0.210000	9.268618e+00	0.480000	0.270000	1.345323e+00	0.311922	0.060524	0.005695	0.370985
1080000	0.270000	3.191295e+00	0.120000	0.070000	0.210000	0.130000	0.180000	8.994689e+00	0.460000	0.280000	1.229533e+00	0.296827	0.055191	0.005977	0.371891	0.077874	0.372645	0.310000	3.128103e+00	0.050000	0.050000	0.200000	0.160000	0.250000	8.816582e+00	0.460000	0.230000	1.292572e+00	0.300437	0.054469	0.006299	0.373197	0.080429	0.375818	0.350000	3.096978e+00	0.180000	0.100000	0.120000	0.210000	0.220000	9.176393e+00	0.540000	0.300000	1.331937e+00	0.312395	0.060817	0.005736	0.371224
1085000	0.250000	3.159541e+00	0.080000	0.090000	0.130000	0.130000	0.200000	8.994689e+00	0.410000	0.180000	1.241890e+00	0.297397	0.055428	0.005983	0.372062	0.077996	0.373321	0.240000	3.096978e+00	0.160000	0.090000	0.250000	0.140000	0.210000	9.176393e+00	0.450000	0.230000	1.279711e+00	0.300296	0.054443	0.006332	0.373290	0.080588	0.375801	0.350000	3.096978e+00	0.300000	0.190000	0.150000	0.130000	0.250000	8.994689e+00	0.530000	0.300000	1.345323e+00	0.312493	0.060854	0.005741	0.371097
1090000	0.300000	3.191295e+00	0.140000	0.070000	0.130000	0.220000	0.240000	9.085087e+00	0.490000	0.310000	1.254371e+00	0.297710	0.055666	0.006013	0.372181	0.077916	0.373117	0.260000	3.128103e+00	0.110000	0.130000	0.150000	0.090000	0.280000	8.728855e+00	0.510000	0.240000	1.266978e+00	0.300157	0.054539	0.006340	0.373441	0.080627	0.375885	0.260000	3.128103e+00	0.210000	0.090000	0.210000	0.200000	0.320000	8.905190e+00	0.510000	0.320000	1.331937e+00	0.312768	0.060937	0.005747	0.371049
1095000	0.290000	3.223368e+00	0.150000	0.030000	0.140000	0.180000	0.270000	9.085087e+00	0.500000	0.370000	1.266978e+00	0.297600	0.055655	0.006007	0.372040	0.077779	0.372837	0.240000	3.096978e+00	0.130000	0.120000	0.230000	0.180000	0.230000	8.905190e+00	0.430000	0.300000	1.279711e+00	0.300796	0.055038	0.006317	0.373720	0.080518	0.375671	0.260000	3.159541e+00	0.110000	0.060000	0.190000	0.220000	0.290000	9.085087e+00	0.470000	0.220000	1.318684e+00	0.312270	0.060793	0.005726	0.371205
1100000	0.230000	3.191295e+00	0.140000	0.130000	0.160000	0.120000	0.200000	8.303144e+00	0.420000	0.240000	1.279711e+00	0.298276	0.055880	0.006050	0.372380	0.077844	0.373245	0.320000	3.128103e+00	0.180000	0.050000	0.280000	0.180000	0.290000	8.386592e+00	0.490000	0.210000	1.266978e+00	0.300831	0.055015	0.006305	0.373802	0.080527	0.375551	0.210000	3.128103e+00	0.170000	0.070000	0.190000	0.170000	0.180000	9.455856e+00	0.470000	0.310000	1.305563e+00	0.312509	0.060888	0.005700	0.371234
1105000	0.270000	3.223368e+00	0.110000	0.030000	0.180000	0.120000	0.270000	8.303144e+00	0.470000	0.250000	1.254371e+00	0.298185	0.055827	0.006061	0.372494	0.078112	0.373533	0.180000	3.096978e+00	0.120000	0.070000	0.190000	0.210000	0.250000	8.816582e+00	0.420000	0.220000	1.229533e+00	0.300917	0.055072	0.006309	0.374162	0.080466	0.375272	0.280000	3.159541e+00	0.160000	0.090000	0.230000	0.240000	0.260000	9.268618e+00	0.430000	0.230000	1.266978e+00	0.312145	0.060799	0.005702	0.371152
1110000	0.260000	3.255763e+00	0.170000	0.060000	0.150000	0.190000	0.280000	8.816582e+00	0.450000	0.380000	1.266978e+00	0.298147	0.055739	0.006093	0.372559	0.078290	0.374029	0.300000	3.128103e+00	0.090000	0.050000	0.220000	0.170000	0.230000	8.642002e+00	0.490000	0.260000	1.241890e+00	0.300204	0.054965	0.006285	0.374122	0.080546	0.375600	0.190000	3.128103e+00	0.220000	0.080000	0.140000	0.090000	0.260000	8.905190e+00	0.510000	0.270000	1.305563e+00	0.312334	0.060995	0.005715	0.371458
1115000	0.190000	3.223368e+00	0.110000	0.030000	0.190000	0.150000	0.170000	8.728855e+00	0.510000	0.200000	1.254371e+00	0.298133	0.055646	0.006087	0.372530	0.078388	0.373966	0.160000	3.096978e+00	0.220000	0.090000	0.150000	0.120000	0.310000	9.268618e+00	0.520000	0.190000	1.229533e+00	0.300207	0.055017	0.006267	0.374103	0.080508	0.375382	0.280000	3.159541e+00	0.120000	0.030000	0.180000	0.180000	0.280000	8.728855e+00	0.540000	0.170000	1.318684e+00	0.312509	0.061099	0.005743	0.371430
1120000	0.240000	3.191295e+00	0.130000	0.080000	0.150000	0.170000	0.250000	8.470879e+00	0.560000	0.280000	1.241890e+00	0.297818	0.055779	0.006109	0.372907	0.078405	0.373971	0.280000	3.128103e+00	0.170000	0.140000	0.150000	0.170000	0.250000	8.905190e+00	0.420000	0.300000	1.241890e+00	0.300920	0.055197	0.006286	0.374240	0.080471	0.375456	0.190000	3.128103e+00	0.100000	0.100000	0.140000	0.150000	0.170000	8.816582e+00	0.520000	0.250000	1.331937e+00	0.312348	0.061063	0.005723	0.371335
1125000	0.300000	3.223368e+00	0.130000	0.080000	0.220000	0.210000	0.260000	9.085087e+00	0.480000	0.280000	1.254371e+00	0.297831	0.055753	0.006123	0.373180	0.078664	0.374071	0.160000	3.096978e+00	0.130000	0.070000	0.090000	0.130000	0.330000	8.642002e+00	0.490000	0.230000	1.205186e+00	0.300750	0.055063	0.006268	0.374244	0.080372	0.375213	0.310000	3.159541e+00	0.170000	0.120000	0.150000	0.130000	0.260000	8.905190e+00	0.470000	0.300000	1.331937e+00	0.312054	0.061008	0.005709	0.371159
1130000	0.250000	3.191295e+00	0.120000	0.060000	0.140000	0.120000	0.280000	9.085087e+00	0.470000	0.190000	1.266978e+00	0.298157	0.055779	0.006134	0.373335	0.078733	0.374186	0.300000	3.128103e+00	0.110000	0.090000	0.120000	0.200000	0.270000	8.816582e+00	0.520000	0.320000	1.241890e+00	0.300595	0.054950	0.006251	0.374088	0.080543	0.375377	0.310000	3.191295e+00	0.090000	0.040000	0.190000	0.100000	0.150000	8.905190e+00	0.520000	0.260000	1.331937e+00	0.311558	0.060862	0.005683	0.371063
1135000	0.250000	3.191295e+00	0.120000	0.120000	0.170000	0.150000	0.260000	9.085087e+00	0.510000	0.260000	1.279711e+00	0.298217	0.055866	0.006192	0.373946	0.078813	0.373890	0.240000	3.096978e+00	0.170000	0.090000	0.170000	0.100000	0.340000	8.905190e+00	0.490000	0.220000	1.229533e+00	0.300606	0.055037	0.006266	0.374235	0.080484	0.375466	0.200000	3.159541e+00	0.180000	0.110000	0.230000	0.140000	0.150000	9.085087e+00	0.450000	0.310000	1.345323e+00	0.311395	0.060855	0.005695	0.371417
1140000	0.300000	3.255763e+00	0.160000	0.060000	0.150000	0.150000	0.250000	8.994689e+00	0.430000	0.200000	1.241890e+00	0.298198	0.055882	0.006201	0.374190	0.078778	0.373721	0.230000	3.066162e+00	0.130000	0.150000	0.230000	0.220000	0.260000	8.556013e+00	0.540000	0.390000	1.254371e+00	0.300489	0.055000	0.006258	0.374393	0.080635	0.375576	0.250000	3.128103e+00	0.130000	0.100000	0.180000	0.160000	0.270000	8.728855e+00	0.390000	0.270000	1.386294e+00	0.310911	0.060682	0.005669	0.371382
1145000	0.220000	3.223368e+00	0.150000	0.100000	0.240000	0.170000	0.270000	8.642002e+00	0.440000	0.280000	1.254371e+00	0.298158	0.055947	0.006189	0.374380	0.078671	0.373418	0.310000	3.096978e+00	0.160000	0.100000	0.210000	0.150000	0.200000	8.905190e+00	0.550000	0.240000	1.241890e+00	0.300613	0.054943	0.006253	0.374249	0.080558	0.375717	0.270000	3.191295e+00	0.170000	0.030000	0.200000	0.180000	0.290000	8.470879e+00	0.460000	0.270000	1.400227e+00	0.310543	0.060528	0.005645	0.371088
1150000	0.210000	3.191295e+00	0.140000	0.040000	0.090000	0.180000	0.240000	8.994689e+00	0.470000	0.270000	1.241890e+00	0.298056	0.056045	0.006184	0.374994	0.078836	0.373232	0.200000	3.066162e+00	0.190000	0.150000	0.210000	0.140000	0.250000	8.816582e+00	0.520000	0.210000	1.205186e+00	0.300573	0.054965	0.006226	0.374387	0.080471	0.375434	0.190000	3.159541e+00	0.110000	0.050000	0.190000	0.150000	0.230000	8.303144e+00	0.500000	0.180000	1.386294e+00	0.310217	0.060480	0.005627	0.371384
1155000	0.210000	3.191295e+00	0.140000	0.090000	0.160000	0.160000	0.320000	8.728855e+00	0.500000	0.230000	1.254371e+00	0.297750	0.055899	0.006163	0.374864	0.078672	0.372745	0.270000	3.096978e+00	0.190000	0.060000	0.180000	0.200000	0.190000	8.728855e+00	0.470000	0.220000	1.205186e+00	0.300472	0.054919	0.006219	0.374451	0.080487	0.375490	0.190000	3.159541e+00	0.150000	0.060000	0.190000	0.240000	0.400000	8.816582e+00	0.360000	0.170000	1.372501e+00	0.310458	0.060420	0.005602	0.370928
1160000	0.250000	3.128103e+00	0.140000	0.080000	0.140000	0.160000	0.310000	8.728855e+00	0.410000	0.300000	1.241890e+00	0.297444	0.055771	0.006137	0.374556	0.078528	0.372442	0.270000	3.128103e+00	0.180000	0.050000	0.240000	0.100000	0.290000	8.905190e+00	0.530000	0.250000	1.205186e+00	0.300643	0.054902	0.006193	0.374087	0.080322	0.375579	0.250000	3.096978e+00	0.220000	0.120000	0.160000	0.130000	0.270000	8.728855e+00	0.550000	0.260000	1.358844e+00	0.311106	0.060585	0.005604	0.370740
1165000	0.250000	3.128103e+00	0.070000	0.080000	0.150000	0.170000	0.210000	8.470879e+00	0.480000	0.290000	1.279711e+00	0.297321	0.055954	0.006132	0.374933	0.078535	0.372380	0.250000	3.096978e+00	0.160000	0.070000	0.200000	0.100000	0.250000	8.728855e+00	0.450000	0.230000	1.205186e+00	0.299738	0.054789	0.006190	0.374406	0.080394	0.375538	0.190000	3.066162e+00	0.060000	0.040000	0.200000	0.180000	0.290000	8.728855e+00	0.440000	0.320000	1.372501e+00	0.310626	0.060440	0.005585	0.370772
1170000	0.230000	3.096978e+00	0.180000	0.100000	0.190000	0.200000	0.230000	8.905190e+00	0.480000	0.320000	1.292572e+00	0.297457	0.055883	0.006121	0.374767	0.078436	0.372568	0.270000	3.128103e+00	0.100000	0.100000	0.150000	0.160000	0.250000	8.905190e+00	0.450000	0.320000	1.229533e+00	0.299413	0.054684	0.006185	0.374565	0.080428	0.375713	0.290000	3.096978e+00	0.170000	0.040000	0.140000	0.230000	0.300000	8.642002e+00	0.450000	0.280000	1.358844e+00	0.310993	0.060433	0.005566	0.371008
1175000	0.260000	3.128103e+00	0.150000	0.130000	0.190000	0.210000	0.220000	8.905190e+00	0.440000	0.330000	1.279711e+00	0.297354	0.055772	0.006093	0.374587	0.078323	0.372389	0.300000	3.159541e+00	0.160000	0.080000	0.250000	0.180000	0.260000	9.176393e+00	0.470000	0.330000	1.254371e+00	0.299133	0.054625	0.006168	0.374828	0.080598	0.375580	0.340000	3.128103e+00	0.130000	0.030000	0.170000	0.110000	0.230000	8.556013e+00	0.490000	0.170000	1.318684e+00	0.310748	0.060433	0.005572	0.371050
1180000	0.300000	3.159541e+00	0.060000	0.080000	0.230000	0.200000	0.310000	8.642002e+00	0.520000	0.270000	1.292572e+00	0.297069	0.055756	0.006069	0.374477	0.078223	0.372150	0.300000	3.159541e+00	0.160000	0.050000	0.160000	0.200000	0.280000	8.994689e+00	0.460000	0.250000	1.241890e+00	0.299450	0.054639	0.006159	0.374830	0.080612	0.375539	0.170000	3.096978e+00	0.090000	0.130000	0.230000	0.220000	0.210000	8.816582e+00	0.460000	0.290000	1.358844e+00	0.311017	0.060422	0.005559	0.370622
1185000	0.290000	3.191295e+00	0.090000	0.080000	0.170000	0.200000	0.250000	9.176393e+00	0.460000	0.220000	1.279711e+00	0.297006	0.055746	0.006078	0.374859	0.078427	0.372517	0.240000	3.159541e+00	0.160000	0.090000	0.150000	0.120000	0.240000	9.361769e+00	0.530000	0.300000	1.241890e+00	0.299025	0.054509	0.006144	0.374826	0.080539	0.375471	0.260000	3.128103e+00	0.160000	0.110000	0.230000	0.170000	0.300000	8.994689e+00	0.550000	0.240000	1.318684e+00	0.310308	0.060193	0.005535	0.370178
1190000	0.240000	3.159541e+00	0.100000	0.130000	0.210000	0.110000	0.220000	9.085087e+00	0.470000	0.190000	1.266978e+00	0.297190	0.055824	0.006063	0.374938	0.078517	0.372553	0.240000	3.128103e+00	0.180000	0.100000	0.240000	0.210000	0.330000	9.085087e+00	0.440000	0.240000	1.229533e+00	0.299118	0.054433	0.006123	0.374865	0.080461	0.375582	0.260000	3.128103e+00	0.100000	0.040000	0.190000	0.200000	0.330000	8.816582e+00	0.600000	0.270000	1.318684e+00	0.309822	0.060069	0.005537	0.370074
1195000	0.270000	3.191295e+00	0.120000	0.080000	0.190000	0.130000	0.330000	8.905190e+00	0.480000	0.290000	1.279711e+00	0.297206	0.055818	0.006058	0.374858	0.078587	0.372475	0.240000	3.128103e+00	0.100000	0.090000	0.190000	0.100000	0.260000	8.728855e+00	0.470000	0.220000	1.217299e+00	0.299273	0.054646	0.006168	0.374848	0.080646	0.375841	0.260000	3.191295e+00	0.110000	0.070000	0.170000	0.190000	0.300000	9.085087e+00	0.410000	0.300000	1.331937e+00	0.310171	0.060042	0.005560	0.369734
1200000	0.230000	3.159541e+00	0.190000	0.170000	0.270000	0.160000	0.290000	8.816582e+00	0.530000	0.290000	1.279711e+00	0.297164	0.055870	0.006053	0.375019	0.078698	0.372448	0.150000	3.066162e+00	0.100000	0.040000	0.120000	0.190000	0.170000	8.642002e+00	0.460000	0.300000	1.229533e+00	0.299428	0.054871	0.006158	0.375189	0.080510	0.375116	0.260000	3.191295e+00	0.140000	0.090000	0.190000	0.140000	0.260000	8.905190e+00	0.460000	0.240000	1.318684e+00	0.310528	0.060202	0.005601	0.369890
1205000	0.370000	3.191295e+00	0.160000	0.080000	0.140000	0.190000	0.250000	8.386592e+00	0.490000	0.190000	1.266978e+00	0.297481	0.055856	0.006043	0.374611	0.078730	0.372612	0.250000	3.035654e+00	0.210000	0.030000	0.100000	0.150000	0.290000	8.470879e+00	0.500000	0.270000	1.241890e+00	0.299384	0.054881	0.006141	0.375164	0.080504	0.374952	0.300000	3.223368e+00	0.180000	0.090000	0.160000	0.180000	0.210000	9.176393e+00	0.500000	0.320000	1.305563e+00	0.310922	0.060196	0.005599	0.369771
1210000	0.200000	3.159541e+00	0.130000	0.100000	0.120000	0.190000	0.220000	8.728855e+00	0.490000	0.190000	1.279711e+00	0.297767	0.055817	0.006050	0.374420	0.078741	0.372724	0.270000	3.066162e+00	0.130000	0.050000	0.150000	0.160000	0.190000	8.994689e+00	0.520000	0.320000	1.279711e+00	0.299302	0.054873	0.006114	0.374998	0.080362	0.375189	0.270000	3.255763e+00	0.170000	0.050000	0.190000	0.190000	0.230000	8.905190e+00	0.440000	0.330000	1.292572e+00	0.311381	0.060530	0.005676	0.369976
1215000	0.280000	3.191295e+00	0.140000	0.110000	0.180000	0.170000	0.240000	8.470879e+00	0.440000	0.220000	1.266978e+00	0.297910	0.055910	0.006034	0.374645	0.078737	0.372566	0.260000	3.096978e+00	0.080000	0.090000	0.160000	0.220000	0.270000	8.994689e+00	0.470000	0.260000	1.318684e+00	0.299554	0.055052	0.006105	0.375481	0.080144	0.374259	0.240000	3.223368e+00	0.080000	0.100000	0.140000	0.130000	0.320000	8.220527e+00	0.570000	0.260000	1.331937e+00	0.311017	0.060324	0.005663	0.369638
1220000	0.220000	3.159541e+00	0.200000	0.120000	0.150000	0.150000	0.210000	8.470879e+00	0.560000	0.300000	1.305563e+00	0.297539	0.055858	0.006049	0.374379	0.078617	0.372408	0.230000	3.066162e+00	0.180000	0.130000	0.220000	0.200000	0.250000	8.994689e+00	0.520000	0.200000	1.279711e+00	0.299311	0.055019	0.006080	0.375791	0.080145	0.374140	0.290000	3.255763e+00	0.200000	0.110000	0.220000	0.230000	0.180000	8.386592e+00	0.460000	0.270000	1.318684e+00	0.310698	0.060259	0.005649	0.369793
1225000	0.230000	3.128103e+00	0.170000	0.070000	0.150000	0.190000	0.270000	8.642002e+00	0.580000	0.260000	1.318684e+00	0.298229	0.056060	0.006118	0.374617	0.078782	0.372512	0.250000	3.035654e+00	0.080000	0.040000	0.200000	0.150000	0.190000	8.816582e+00	0.510000	0.250000	1.266978e+00	0.299647	0.055106	0.006092	0.375829	0.080117	0.374107	0.230000	3.223368e+00	0.140000	0.090000	0.130000	0.200000	0.300000	8.994689e+00	0.520000	0.250000	1.305563e+00	0.310857	0.060407	0.005700	0.369751
1230000	0.220000	3.096978e+00	0.160000	0.060000	0.170000	0.190000	0.280000	8.642002e+00	0.470000	0.300000	1.331937e+00	0.298231	0.056049	0.006124	0.374470	0.078824	0.372657	0.300000	3.066162e+00	0.200000	0.120000	0.200000	0.130000	0.240000	8.816582e+00	0.500000	0.210000	1.254371e+00	0.299486	0.055062	0.006112	0.376051	0.080144	0.374036	0.260000	3.255763e+00	0.140000	0.030000	0.190000	0.140000	0.200000	8.994689e+00	0.500000	0.170000	1.318684e+00	0.310929	0.060400	0.005715	0.369773
1235000	0.210000	3.066162e+00	0.150000	0.080000	0.100000	0.150000	0.190000	8.994689e+00	0.590000	0.310000	1.345323e+00	0.297570	0.055949	0.006114	0.374600	0.079110	0.372814	0.200000	3.035654e+00	0.130000	0.070000	0.150000	0.180000	0.300000	9.176393e+00	0.450000	0.230000	1.241890e+00	0.299763	0.055169	0.006141	0.376169	0.080184	0.374044	0.240000	3.223368e+00	0.120000	0.080000	0.140000	0.200000	0.280000	8.386592e+00	0.540000	0.260000	1.331937e+00	0.310888	0.060264	0.005696	0.369305
1240000	0.220000	3.035654e+00	0.150000	0.040000	0.120000	0.140000	0.250000	9.085087e+00	0.510000	0.220000	1.358844e+00	0.297200	0.055830	0.006108	0.374302	0.079030	0.372763	0.270000	3.066162e+00	0.140000	0.090000	0.150000	0.170000	0.250000	8.994689e+00	0.500000	0.260000	1.254371e+00	0.299887	0.055216	0.006146	0.376074	0.080305	0.374351	0.240000	3.191295e+00	0.120000	0.100000	0.210000	0.130000	0.300000	8.470879e+00	0.500000	0.230000	1.318684e+00	0.310585	0.060226	0.005678	0.369202
1245000	0.210000	3.005448e+00	0.230000	0.080000	0.190000	0.150000	0.290000	8.728855e+00	0.520000	0.210000	1.318684e+00	0.297391	0.055944	0.006154	0.374580	0.079181	0.373149	0.330000	3.096978e+00	0.150000	0.100000	0.270000	0.120000	0.300000	9.268618e+00	0.460000	0.200000	1.266978e+00	0.300050	0.055247	0.006155	0.375848	0.080193	0.374424	0.200000	3.128103e+00	0.040000	0.040000	0.140000	0.170000	0.290000	8.556013e+00	0.440000	0.110000	1.292572e+00	0.310694	0.060199	0.005670	0.369215
1250000	0.320000	3.035654e+00	0.130000	0.090000	0.190000	0.180000	0.220000	9.085087e+00	0.520000	0.290000	1.318684e+00	0.297668	0.055891	0.006143	0.374343	0.079119	0.373228	0.250000	3.066162e+00	0.130000	0.100000	0.250000	0.250000	0.180000	9.455856e+00	0.450000	0.290000	1.305563e+00	0.300129	0.055226	0.006150	0.375893	0.080265	0.374468	0.230000	3.096978e+00	0.110000	0.090000	0.190000	0.120000	0.270000	8.728855e+00	0.480000	0.200000	1.254371e+00	0.309805	0.060164	0.005704	0.369359
1255000	0.200000	3.005448e+00	0.090000	0.020000	0.210000	0.180000	0.240000	9.176393e+00	0.470000	0.240000	1.331937e+00	0.297403	0.055816	0.006125	0.374278	0.079101	0.373193	0.250000	3.035654e+00	0.200000	0.170000	0.270000	0.220000	0.290000	9.176393e+00	0.410000	0.250000	1.292572e+00	0.300436	0.055170	0.006154	0.375692	0.080228	0.374593	0.190000	3.066162e+00	0.140000	0.130000	0.210000	0.150000	0.240000	9.085087e+00	0.460000	0.240000	1.254371e+00	0.309409	0.060206	0.005696	0.369537
1260000	0.200000	3.005448e+00	0.190000	0.060000	0.170000	0.150000	0.310000	9.550889e+00	0.450000	0.200000	1.318684e+00	0.297199	0.055817	0.006102	0.374172	0.079043	0.372866	0.260000	3.066162e+00	0.120000	0.060000	0.210000	0.240000	0.240000	9.361769e+00	0.540000	0.300000	1.292572e+00	0.300554	0.055118	0.006157	0.375613	0.080084	0.374338	0.270000	3.096978e+00	0.120000	0.090000	0.180000	0.180000	0.180000	8.816582e+00	0.440000	0.280000	1.292572e+00	0.309630	0.060350	0.005750	0.369765
1265000	0.330000	3.035654e+00	0.130000	0.090000	0.170000	0.210000	0.240000	9.646877e+00	0.490000	0.260000	1.358844e+00	0.297444	0.055899	0.006106	0.374177	0.078933	0.372314	0.240000	3.035654e+00	0.080000	0.070000	0.240000	0.090000	0.200000	8.816582e+00	0.450000	0.240000	1.279711e+00	0.300544	0.055122	0.006175	0.375732	0.080001	0.373856	0.280000	3.128103e+00	0.100000	0.070000	0.170000	0.130000	0.260000	8.816582e+00	0.580000	0.300000	1.318684e+00	0.309690	0.060390	0.005745	0.369749
1270000	0.370000	3.066162e+00	0.090000	0.070000	0.210000	0.150000	0.260000	9.085087e+00	0.560000	0.310000	1.345323e+00	0.297529	0.055941	0.006148	0.374346	0.079021	0.372168	0.280000	3.066162e+00	0.160000	0.090000	0.180000	0.120000	0.270000	8.994689e+00	0.490000	0.310000	1.266978e+00	0.300651	0.055133	0.006161	0.375823	0.079889	0.373712	0.240000	3.096978e+00	0.090000	0.080000	0.240000	0.170000	0.200000	8.728855e+00	0.410000	0.250000	1.305563e+00	0.309620	0.060421	0.005756	0.369826
1275000	0.280000	3.096978e+00	0.180000	0.090000	0.220000	0.160000	0.310000	9.176393e+00	0.500000	0.190000	1.305563e+00	0.297863	0.056114	0.006180	0.374436	0.079032	0.372267	0.250000	3.035654e+00	0.170000	0.080000	0.200000	0.160000	0.310000	8.905190e+00	0.510000	0.290000	1.279711e+00	0.301020	0.055133	0.006151	0.375881	0.079774	0.373812	0.240000	3.066162e+00	0.100000	0.060000	0.200000	0.180000	0.220000	9.085087e+00	0.390000	0.270000	1.292572e+00	0.309203	0.060294	0.005758	0.369721
1280000	0.260000	3.128103e+00	0.080000	0.050000	0.200000	0.080000	0.230000	8.905190e+00	0.480000	0.220000	1.266978e+00	0.297617	0.056014	0.006161	0.374595	0.079117	0.372348	0.260000	3.066162e+00	0.150000	0.120000	0.240000	0.240000	0.270000	8.905190e+00	0.510000	0.240000	1.292572e+00	0.301239	0.055183	0.006139	0.375881	0.079714	0.374174	0.270000	3.096978e+00	0.090000	0.060000	0.110000	0.130000	0.200000	8.994689e+00	0.500000	0.250000	1.266978e+00	0.309521	0.060517	0.005773	0.370028
1285000	0.250000	3.096978e+00	0.100000	0.050000	0.110000	0.100000	0.200000	8.816582e+00	0.470000	0.190000	1.279711e+00	0.297886	0.056010	0.006202	0.374791	0.079363	0.372638	0.330000	3.096978e+00	0.100000	0.100000	0.130000	0.130000	0.190000	8.728855e+00	0.460000	0.230000	1.305563e+00	0.301747	0.055467	0.006172	0.376048	0.079731	0.373824	0.270000	3.096978e+00	0.150000	0.040000	0.110000	0.200000	0.340000	8.816582e+00	0.500000	0.280000	1.279711e+00	0.309493	0.060448	0.005778	0.369801
1290000	0.270000	3.128103e+00	0.130000	0.110000	0.140000	0.150000	0.310000	8.816582e+00	0.480000	0.260000	1.292572e+00	0.297909	0.056028	0.006182	0.374700	0.079480	0.372867	0.260000	3.128103e+00	0.100000	0.060000	0.160000	0.160000	0.330000	8.816582e+00	0.470000	0.240000	1.292572e+00	0.301978	0.055545	0.006196	0.376179	0.079648	0.373589	0.230000	3.035654e+00	0.170000	0.070000	0.180000	0.120000	0.250000	8.386592e+00	0.520000	0.300000	1.318684e+00	0.309575	0.060433	0.005770	0.369786
1295000	0.200000	3.096978e+00	0.150000	0.160000	0.160000	0.240000	0.180000	9.268618e+00	0.410000	0.290000	1.331937e+00	0.298048	0.055934	0.006164	0.374379	0.079396	0.372880	0.280000	3.159541e+00	0.100000	0.090000	0.130000	0.160000	0.260000	8.994689e+00	0.470000	0.290000	1.279711e+00	0.302163	0.055641	0.006176	0.376116	0.079681	0.373639	0.230000	3.035654e+00	0.140000	0.050000	0.210000	0.230000	0.300000	8.816582e+00	0.480000	0.200000	1.279711e+00	0.309636	0.060472	0.005762	0.369943
1300000	0.230000	3.066162e+00	0.150000	0.120000	0.130000	0.170000	0.270000	8.994689e+00	0.420000	0.260000	1.345323e+00	0.297985	0.056051	0.006153	0.374498	0.079376	0.372813	0.220000	3.128103e+00	0.100000	0.130000	0.180000	0.160000	0.240000	8.642002e+00	0.360000	0.200000	1.266978e+00	0.302254	0.055740	0.006246	0.376597	0.079893	0.373544	0.280000	3.035654e+00	0.080000	0.070000	0.210000	0.180000	0.210000	9.085087e+00	0.390000	0.160000	1.241890e+00	0.309342	0.060336	0.005763	0.369921
1305000	0.310000	3.096978e+00	0.180000	0.080000	0.190000	0.110000	0.250000	8.303144e+00	0.490000	0.220000	1.358844e+00	0.298130	0.056129	0.006143	0.374633	0.079211	0.372400	0.220000	3.128103e+00	0.090000	0.060000	0.150000	0.060000	0.270000	8.556013e+00	0.490000	0.320000	1.305563e+00	0.302597	0.055797	0.006244	0.376465	0.079687	0.373295	0.220000	3.005448e+00	0.180000	0.050000	0.210000	0.100000	0.190000	9.361769e+00	0.530000	0.290000	1.229533e+00	0.309521	0.060492	0.005810	0.370165
1310000	0.290000	3.128103e+00	0.150000	0.080000	0.130000	0.160000	0.310000	8.470879e+00	0.550000	0.280000	1.400227e+00	0.298076	0.056269	0.006120	0.374773	0.079108	0.371997	0.290000	3.159541e+00	0.170000	0.090000	0.150000	0.100000	0.280000	8.905190e+00	0.410000	0.190000	1.292572e+00	0.302959	0.055918	0.006288	0.376624	0.079690	0.373115	0.220000	3.005448e+00	0.140000	0.060000	0.140000	0.130000	0.200000	9.361769e+00	0.490000	0.270000	1.266978e+00	0.309278	0.060486	0.005800	0.370326
1315000	0.290000	3.159541e+00	0.130000	0.070000	0.240000	0.150000	0.210000	8.556013e+00	0.550000	0.190000	1.386294e+00	0.298649	0.056418	0.006142	0.375080	0.079067	0.371809	0.240000	3.096978e+00	0.150000	0.090000	0.130000	0.090000	0.210000	8.728855e+00	0.560000	0.240000	1.279711e+00	0.303255	0.055852	0.006278	0.376383	0.079516	0.373035	0.310000	3.035654e+00	0.130000	0.050000	0.150000	0.170000	0.210000	9.361769e+00	0.500000	0.240000	1.254371e+00	0.309314	0.060504	0.005824	0.370255
1320000	0.260000	3.191295e+00	0.140000	0.090000	0.210000	0.170000	0.370000	8.556013e+00	0.400000	0.310000	1.386294e+00	0.298362	0.056323	0.006147	0.375262	0.079254	0.372022	0.390000	3.128103e+00	0.070000	0.070000	0.220000	0.060000	0.330000	8.905190e+00	0.490000	0.300000	1.292572e+00	0.302901	0.055853	0.006258	0.376316	0.079336	0.372909	0.260000	3.066162e+00	0.180000	0.110000	0.140000	0.220000	0.330000	8.816582e+00	0.530000	0.240000	1.241890e+00	0.309614	0.060587	0.005880	0.370274
1325000	0.200000	3.159541e+00	0.140000	0.070000	0.150000	0.150000	0.300000	8.994689e+00	0.510000	0.240000	1.345323e+00	0.298134	0.056207	0.006146	0.375280	0.079378	0.372433	0.300000	3.159541e+00	0.100000	0.060000	0.140000	0.200000	0.270000	9.176393e+00	0.460000	0.240000	1.279711e+00	0.302985	0.055802	0.006234	0.376028	0.079172	0.372772	0.270000	3.096978e+00	0.130000	0.080000	0.230000	0.220000	0.230000	8.642002e+00	0.550000	0.260000	1.254371e+00	0.309971	0.060695	0.005936	0.370226
1330000	0.190000	3.128103e+00	0.120000	0.090000	0.140000	0.120000	0.220000	9.176393e+00	0.470000	0.290000	1.345323e+00	0.298243	0.056147	0.006124	0.375008	0.079262	0.372560	0.360000	3.191295e+00	0.150000	0.080000	0.160000	0.170000	0.220000	9.176393e+00	0.580000	0.280000	1.292572e+00	0.302678	0.055836	0.006220	0.376128	0.079136	0.372929	0.260000	3.128103e+00	0.150000	0.080000	0.210000	0.160000	0.350000	8.470879e+00	0.470000	0.270000	1.241890e+00	0.310072	0.060668	0.005918	0.369986
1335000	0.210000	3.096978e+00	0.140000	0.090000	0.310000	0.160000	0.290000	9.085087e+00	0.520000	0.200000	1.358844e+00	0.297975	0.056014	0.006110	0.374980	0.079293	0.372633	0.250000	3.159541e+00	0.120000	0.100000	0.220000	0.170000	0.170000	8.728855e+00	0.560000	0.220000	1.279711e+00	0.302736	0.055937	0.006277	0.376199	0.079314	0.373043	0.270000	3.159541e+00	0.110000	0.080000	0.160000	0.170000	0.270000	8.905190e+00	0.440000	0.250000	1.229533e+00	0.309400	0.060517	0.005901	0.369996
1340000	0.340000	3.128103e+00	0.110000	0.050000	0.090000	0.110000	0.210000	9.268618e+00	0.500000	0.300000	1.372501e+00	0.297605	0.056037	0.006090	0.375213	0.079134	0.372134	0.290000	3.191295e+00	0.080000	0.120000	0.170000	0.190000	0.220000	8.642002e+00	0.510000	0.250000	1.292572e+00	0.302551	0.055987	0.006281	0.376495	0.079431	0.372997	0.160000	3.128103e+00	0.080000	0.060000	0.140000	0.170000	0.210000	8.816582e+00	0.460000	0.180000	1.217299e+00	0.309479	0.060442	0.005893	0.369987
1345000	0.270000	3.159541e+00	0.120000	0.110000	0.180000	0.190000	0.280000	8.556013e+00	0.470000	0.150000	1.372501e+00	0.297923	0.056068	0.006085	0.375263	0.079161	0.371847	0.140000	3.159541e+00	0.120000	0.080000	0.190000	0.120000	0.240000	8.386592e+00	0.450000	0.350000	1.279711e+00	0.302694	0.056217	0.006294	0.376698	0.079472	0.373051	0.310000	3.159541e+00	0.200000	0.080000	0.180000	0.170000	0.260000	8.905190e+00	0.460000	0.190000	1.229533e+00	0.309433	0.060387	0.005912	0.370240
1350000	0.220000	3.128103e+00	0.130000	0.040000	0.140000	0.140000	0.200000	8.994689e+00	0.450000	0.350000	1.358844e+00	0.297700	0.055927	0.006070	0.374938	0.079113	0.372091	0.220000	3.128103e+00	0.160000	0.070000	0.120000	0.170000	0.330000	8.905190e+00	0.440000	0.230000	1.266978e+00	0.302195	0.056079	0.006270	0.376494	0.079417	0.373055	0.220000	3.128103e+00	0.240000	0.200000	0.210000	0.130000	0.230000	8.470879e+00	0.410000	0.280000	1.266978e+00	0.309071	0.060325	0.005938	0.370381
1355000	0.300000	3.159541e+00	0.130000	0.030000	0.130000	0.170000	0.220000	8.816582e+00	0.450000	0.220000	1.372501e+00	0.297772	0.055987	0.006060	0.374582	0.079044	0.372046	0.240000	3.096978e+00	0.150000	0.110000	0.190000	0.140000	0.260000	8.728855e+00	0.480000	0.190000	1.254371e+00	0.301918	0.056048	0.006247	0.376687	0.079536	0.373026	0.290000	3.159541e+00	0.100000	0.140000	0.130000	0.130000	0.200000	8.728855e+00	0.510000	0.190000	1.229533e+00	0.308903	0.060295	0.005951	0.370465
1360000	0.270000	3.191295e+00	0.130000	0.070000	0.200000	0.180000	0.320000	8.728855e+00	0.460000	0.290000	1.386294e+00	0.297654	0.055993	0.006054	0.374500	0.078954	0.371839	0.260000	3.128103e+00	0.150000	0.090000	0.210000	0.230000	0.300000	9.176393e+00	0.570000	0.320000	1.279711e+00	0.302268	0.056081	0.006243	0.376526	0.079432	0.373188	0.280000	3.191295e+00	0.160000	0.120000	0.180000	0.260000	0.320000	9.085087e+00	0.420000	0.290000	1.241890e+00	0.309156	0.060517	0.005956	0.370750
1365000	0.240000	3.159541e+00	0.130000	0.070000	0.220000	0.130000	0.220000	8.728855e+00	0.440000	0.230000	1.372501e+00	0.297430	0.055969	0.006045	0.374652	0.079056	0.371979	0.200000	3.096978e+00	0.090000	0.060000	0.210000	0.150000	0.190000	8.470879e+00	0.450000	0.250000	1.241890e+00	0.302271	0.056160	0.006252	0.376554	0.079515	0.373107	0.280000	3.223368e+00	0.130000	0.050000	0.190000	0.140000	0.200000	9.176393e+00	0.470000	0.250000	1.229533e+00	0.309186	0.060541	0.005935	0.370804
1370000	0.210000	3.128103e+00	0.200000	0.080000	0.230000	0.120000	0.200000	9.268618e+00	0.580000	0.200000	1.372501e+00	0.297121	0.055928	0.006031	0.374787	0.078971	0.372091	0.210000	3.066162e+00	0.140000	0.060000	0.160000	0.190000	0.280000	8.816582e+00	0.400000	0.230000	1.205186e+00	0.302326	0.056174	0.006238	0.376362	0.079460	0.372993	0.300000	3.255763e+00	0.170000	0.100000	0.250000	0.160000	0.250000	8.642002e+00	0.480000	0.220000	1.229533e+00	0.309021	0.060545	0.005928	0.370867
1375000	0.210000	3.128103e+00	0.140000	0.080000	0.130000	0.090000	0.290000	9.646877e+00	0.540000	0.250000	1.331937e+00	0.297318	0.056053	0.006045	0.375221	0.079153	0.372141	0.220000	3.035654e+00	0.140000	0.050000	0.210000	0.160000	0.240000	9.455856e+00	0.410000	0.280000	1.241890e+00	0.302452	0.056187	0.006220	0.376271	0.079456	0.372953	0.240000	3.223368e+00	0.090000	0.060000	0.150000	0.190000	0.180000	8.642002e+00	0.460000	0.300000	1.241890e+00	0.309018	0.060490	0.005915	0.370673
1380000	0.250000	3.096978e+00	0.140000	0.030000	0.200000	0.140000	0.260000	8.905190e+00	0.540000	0.280000	1.318684e+00	0.297649	0.056094	0.006032	0.375210	0.079149	0.372167	0.240000	3.005448e+00	0.100000	0.030000	0.240000	0.170000	0.220000	9.085087e+00	0.440000	0.260000	1.254371e+00	0.302373	0.056131	0.006219	0.375987	0.079396	0.373110	0.270000	3.255763e+00	0.180000	0.100000	0.190000	0.180000	0.230000	8.556013e+00	0.350000	0.280000	1.229533e+00	0.309153	0.060458	0.005907	0.370668
1385000	0.260000	3.128103e+00	0.150000	0.090000	0.130000	0.200000	0.250000	8.816582e+00	0.500000	0.330000	1.305563e+00	0.297460	0.055961	0.006026	0.375413	0.079200	0.372278	0.310000	3.035654e+00	0.120000	0.070000	0.160000	0.180000	0.270000	8.816582e+00	0.540000	0.410000	1.292572e+00	0.302753	0.056229	0.006230	0.376077	0.079420	0.373191	0.270000	3.288484e+00	0.190000	0.140000	0.170000	0.190000	0.280000	8.728855e+00	0.420000	0.260000	1.266978e+00	0.309632	0.060516	0.005911	0.370711
1390000	0.270000	3.159541e+00	0.130000	0.070000	0.160000	0.210000	0.210000	8.642002e+00	0.440000	0.310000	1.292572e+00	0.297536	0.055974	0.006008	0.375374	0.079063	0.371904	0.260000	3.066162e+00	0.090000	0.120000	0.130000	0.130000	0.230000	8.642002e+00	0.510000	0.310000	1.331937e+00	0.302384	0.056149	0.006231	0.376239	0.079483	0.373023	0.310000	3.321534e+00	0.100000	0.050000	0.180000	0.140000	0.300000	8.994689e+00	0.390000	0.300000	1.305563e+00	0.309418	0.060456	0.005894	0.370679
1395000	0.180000	3.128103e+00	0.160000	0.160000	0.170000	0.120000	0.260000	9.176393e+00	0.490000	0.220000	1.292572e+00	0.297891	0.055951	0.006025	0.375359	0.079075	0.372103	0.270000	3.096978e+00	0.110000	0.120000	0.220000	0.220000	0.300000	8.816582e+00	0.500000	0.300000	1.345323e+00	0.302819	0.056195	0.006217	0.375752	0.079352	0.373090	0.220000	3.288484e+00	0.130000	0.070000	0.180000	0.210000	0.210000	8.994689e+00	0.510000	0.230000	1.266978e+00	0.309509	0.060550	0.005924	0.370910
1400000	0.260000	3.159541e+00	0.160000	0.090000	0.160000	0.230000	0.280000	8.905190e+00	0.470000	0.250000	1.254371e+00	0.297927	0.055933	0.006016	0.375383	0.079153	0.372117	0.240000	3.066162e+00	0.140000	0.100000	0.240000	0.200000	0.270000	8.994689e+00	0.440000	0.300000	1.331937e+00	0.302762	0.056264	0.006208	0.375655	0.079349	0.373342	0.260000	3.321534e+00	0.140000	0.130000	0.240000	0.160000	0.300000	8.816582e+00	0.430000	0.310000	1.305563e+00	0.309439	0.060537	0.005906	0.370813
1405000	0.290000	3.191295e+00	0.150000	0.070000	0.160000	0.180000	0.260000	8.728855e+00	0.440000	0.290000	1.266978e+00	0.298287	0.055949	0.005998	0.375238	0.079035	0.372113	0.290000	3.096978e+00	0.120000	0.110000	0.190000	0.220000	0.250000	8.816582e+00	0.410000	0.180000	1.318684e+00	0.302988	0.056209	0.006194	0.375297	0.079312	0.373728	0.270000	3.354916e+00	0.200000	0.100000	0.220000	0.110000	0.300000	9.455856e+00	0.460000	0.240000	1.292572e+00	0.309622	0.060614	0.005933	0.370823
1410000	0.290000	3.223368e+00	0.080000	0.100000	0.080000	0.200000	0.210000	8.728855e+00	0.540000	0.290000	1.279711e+00	0.298779	0.056005	0.006057	0.375149	0.079011	0.372271	0.170000	3.066162e+00	0.180000	0.080000	0.270000	0.160000	0.240000	8.994689e+00	0.510000	0.240000	1.331937e+00	0.303006	0.056237	0.006184	0.375602	0.079394	0.373881	0.240000	3.321534e+00	0.160000	0.150000	0.170000	0.130000	0.310000	8.905190e+00	0.570000	0.280000	1.305563e+00	0.309392	0.060552	0.005933	0.370804
1415000	0.280000	3.255763e+00	0.150000	0.100000	0.240000	0.210000	0.270000	9.085087e+00	0.430000	0.250000	1.241890e+00	0.298818	0.055983	0.006049	0.375215	0.079014	0.372288	0.260000	3.096978e+00	0.130000	0.070000	0.150000	0.100000	0.220000	8.728855e+00	0.520000	0.230000	1.318684e+00	0.303301	0.056336	0.006170	0.375664	0.079259	0.373548	0.210000	3.288484e+00	0.110000	0.050000	0.200000	0.230000	0.220000	9.085087e+00	0.410000	0.250000	1.292572e+00	0.309058	0.060427	0.005911	0.370732
1420000	0.240000	3.223368e+00	0.280000	0.060000	0.200000	0.130000	0.170000	8.816582e+00	0.480000	0.280000	1.279711e+00	0.299009	0.056061	0.006069	0.375074	0.078958	0.372185	0.300000	3.128103e+00	0.160000	0.030000	0.200000	0.190000	0.260000	9.455856e+00	0.390000	0.280000	1.331937e+00	0.303643	0.056483	0.006182	0.375601	0.079120	0.373452	0.210000	3.255763e+00	0.150000	0.120000	0.160000	0.270000	0.190000	8.994689e+00	0.520000	0.270000	1.331937e+00	0.308748	0.060398	0.005911	0.371144
1425000	0.200000	3.191295e+00	0.150000	0.110000	0.170000	0.110000	0.260000	9.268618e+00	0.520000	0.280000	1.292572e+00	0.299183	0.056122	0.006098	0.375154	0.078939	0.371954	0.280000	3.159541e+00	0.150000	0.140000	0.190000	0.180000	0.330000	9.361769e+00	0.510000	0.200000	1.305563e+00	0.303317	0.056427	0.006203	0.375838	0.079407	0.373691	0.210000	3.223368e+00	0.180000	0.040000	0.190000	0.180000	0.270000	8.905190e+00	0.480000	0.200000	1.305563e+00	0.308572	0.060222	0.005890	0.371021
1430000	0.230000	3.159541e+00	0.140000	0.070000	0.140000	0.140000	0.280000	8.905190e+00	0.470000	0.200000	1.279711e+00	0.299449	0.056188	0.006125	0.375308	0.079140	0.372286	0.240000	3.128103e+00	0.110000	0.110000	0.170000	0.160000	0.250000	9.361769e+00	0.570000	0.270000	1.305563e+00	0.303387	0.056373	0.006181	0.375708	0.079357	0.373565	0.160000	3.191295e+00	0.180000	0.020000	0.200000	0.140000	0.300000	8.905190e+00	0.540000	0.180000	1.318684e+00	0.308556	0.060306	0.005883	0.371031
1435000	0.200000	3.128103e+00	0.110000	0.100000	0.180000	0.150000	0.330000	8.728855e+00	0.470000	0.240000	1.292572e+00	0.299421	0.056155	0.006115	0.375274	0.079050	0.371883	0.280000	3.159541e+00	0.140000	0.110000	0.180000	0.150000	0.190000	8.816582e+00	0.490000	0.290000	1.305563e+00	0.302925	0.056307	0.006172	0.375607	0.079303	0.373605	0.180000	3.159541e+00	0.100000	0.090000	0.180000	0.160000	0.240000	8.816582e+00	0.540000	0.160000	1.331937e+00	0.308806	0.060294	0.005866	0.370869
1440000	0.240000	3.096978e+00	0.120000	0.070000	0.190000	0.120000	0.270000	8.816582e+00	0.490000	0.210000	1.292572e+00	0.299277	0.056100	0.006131	0.375105	0.078941	0.371612	0.230000	3.128103e+00	0.170000	0.110000	0.130000	0.140000	0.340000	9.268618e+00	0.570000	0.220000	1.292572e+00	0.302857	0.056295	0.006200	0.375848	0.079438	0.373689	0.280000	3.191295e+00	0.130000	0.090000	0.140000	0.150000	0.300000	8.994689e+00	0.590000	0.280000	1.345323e+00	0.309128	0.060209	0.005876	0.370391
1445000	0.180000	3.066162e+00	0.180000	0.080000	0.150000	0.130000	0.300000	9.085087e+00	0.570000	0.220000	1.292572e+00	0.299019	0.056088	0.006129	0.375062	0.078919	0.371790	0.280000	3.159541e+00	0.110000	0.100000	0.310000	0.140000	0.210000	8.728855e+00	0.470000	0.290000	1.331937e+00	0.302986	0.056363	0.006249	0.375957	0.079482	0.373881	0.290000	3.223368e+00	0.080000	0.040000	0.280000	0.160000	0.300000	8.905190e+00	0.480000	0.350000	1.345323e+00	0.308972	0.060189	0.005869	0.370518
1450000	0.300000	3.096978e+00	0.110000	0.090000	0.120000	0.180000	0.310000	8.728855e+00	0.540000	0.220000	1.279711e+00	0.299118	0.056007	0.006125	0.374516	0.078807	0.371782	0.220000	3.128103e+00	0.100000	0.080000	0.180000	0.180000	0.290000	9.268618e+00	0.450000	0.270000	1.318684e+00	0.303197	0.056396	0.006228	0.375861	0.079380	0.373654	0.260000	3.255763e+00	0.110000	0.060000	0.200000	0.140000	0.330000	8.728855e+00	0.420000	0.250000	1.358844e+00	0.308618	0.060140	0.005853	0.371002
1455000	0.280000	3.128103e+00	0.180000	0.050000	0.190000	0.130000	0.230000	8.728855e+00	0.470000	0.320000	1.318684e+00	0.298965	0.055948	0.006112	0.374509	0.078844	0.371844	0.280000	3.159541e+00	0.170000	0.100000	0.170000	0.130000	0.270000	9.176393e+00	0.560000	0.270000	1.358844e+00	0.303375	0.056409	0.006215	0.375794	0.079324	0.373898	0.290000	3.288484e+00	0.180000	0.060000	0.140000	0.250000	0.240000	9.085087e+00	0.460000	0.250000	1.372501e+00	0.308953	0.060210	0.005862	0.371009
1460000	0.240000	3.096978e+00	0.090000	0.090000	0.130000	0.130000	0.210000	8.642002e+00	0.540000	0.200000	1.305563e+00	0.298924	0.055924	0.006112	0.374478	0.078833	0.371939	0.300000	3.191295e+00	0.120000	0.060000	0.150000	0.190000	0.290000	9.268618e+00	0.470000	0.220000	1.318684e+00	0.303144	0.056324	0.006210	0.375572	0.079361	0.374156	0.270000	3.321534e+00	0.170000	0.100000	0.210000	0.170000	0.230000	8.994689e+00	0.530000	0.200000	1.331937e+00	0.308788	0.060155	0.005841	0.370890
1465000	0.180000	3.066162e+00	0.110000	0.060000	0.170000	0.140000	0.320000	8.642002e+00	0.560000	0.280000	1.318684e+00	0.298720	0.055963	0.006112	0.374464	0.078928	0.372017	0.340000	3.223368e+00	0.240000	0.090000	0.090000	0.200000	0.260000	8.728855e+00	0.380000	0.300000	1.331937e+00	0.303012	0.056257	0.006189	0.375495	0.079525	0.374222	0.290000	3.354916e+00	0.130000	0.080000	0.210000	0.180000	0.260000	8.816582e+00	0.450000	0.300000	1.318684e+00	0.309324	0.060231	0.005853	0.370610
1470000	0.190000	3.035654e+00	0.160000	0.100000	0.220000	0.070000	0.280000	8.728855e+00	0.530000	0.290000	1.331937e+00	0.298358	0.055865	0.006094	0.374568	0.079024	0.372273	0.250000	3.191295e+00	0.180000	0.070000	0.180000	0.110000	0.300000	9.085087e+00	0.520000	0.230000	1.279711e+00	0.302670	0.056207	0.006206	0.375844	0.079747	0.374337	0.230000	3.321534e+00	0.140000	0.070000	0.090000	0.180000	0.180000	8.470879e+00	0.460000	0.290000	1.331937e+00	0.309113	0.060152	0.005834	0.370618
1475000	0.240000	3.005448e+00	0.190000	0.090000	0.170000	0.140000	0.270000	8.556013e+00	0.440000	0.190000	1.318684e+00	0.298403	0.055946	0.006094	0.374740	0.079147	0.372421	0.170000	3.159541e+00	0.120000	0.080000	0.160000	0.120000	0.270000	8.642002e+00	0.530000	0.210000	1.279711e+00	0.302598	0.056209	0.006230	0.376061	0.079902	0.374344	0.240000	3.288484e+00	0.120000	0.070000	0.160000	0.150000	0.260000	8.994689e+00	0.520000	0.290000	1.372501e+00	0.309304	0.060246	0.005829	0.370642
1480000	0.260000	3.035654e+00	0.120000	0.110000	0.190000	0.170000	0.280000	8.220527e+00	0.550000	0.290000	1.358844e+00	0.298724	0.056109	0.006074	0.375082	0.079159	0.372167	0.270000	3.191295e+00	0.120000	0.050000	0.280000	0.220000	0.290000	8.642002e+00	0.500000	0.260000	1.279711e+00	0.302785	0.056230	0.006250	0.375853	0.079974	0.374507	0.260000	3.321534e+00	0.150000	0.080000	0.170000	0.130000	0.240000	9.085087e+00	0.420000	0.270000	1.358844e+00	0.309290	0.060326	0.005818	0.370751
1485000	0.330000	3.066162e+00	0.110000	0.060000	0.200000	0.210000	0.220000	8.470879e+00	0.530000	0.220000	1.318684e+00	0.298782	0.056163	0.006066	0.375085	0.079113	0.372182	0.250000	3.159541e+00	0.090000	0.090000	0.140000	0.200000	0.310000	8.470879e+00	0.420000	0.230000	1.241890e+00	0.303053	0.056154	0.006245	0.375550	0.079876	0.374526	0.180000	3.288484e+00	0.130000	0.090000	0.150000	0.080000	0.240000	8.642002e+00	0.530000	0.240000	1.318684e+00	0.309138	0.060294	0.005798	0.370939
1490000	0.180000	3.035654e+00	0.150000	0.100000	0.260000	0.200000	0.280000	8.556013e+00	0.430000	0.320000	1.305563e+00	0.298646	0.056194	0.006055	0.375126	0.079136	0.372172	0.190000	3.128103e+00	0.190000	0.110000	0.180000	0.210000	0.200000	8.816582e+00	0.520000	0.200000	1.241890e+00	0.303116	0.056185	0.006236	0.375792	0.079785	0.374171	0.240000	3.255763e+00	0.110000	0.030000	0.220000	0.140000	0.250000	8.470879e+00	0.420000	0.280000	1.305563e+00	0.308923	0.060166	0.005779	0.370477
1495000	0.230000	3.005448e+00	0.130000	0.050000	0.140000	0.100000	0.270000	9.176393e+00	0.500000	0.300000	1.331937e+00	0.298840	0.056230	0.006059	0.375241	0.079061	0.371929	0.240000	3.096978e+00	0.100000	0.040000	0.180000	0.250000	0.250000	8.642002e+00	0.430000	0.300000	1.279711e+00	0.303021	0.056153	0.006223	0.375508	0.079718	0.374197	0.290000	3.288484e+00	0.110000	0.080000	0.230000	0.180000	0.260000	9.176393e+00	0.470000	0.230000	1.318684e+00	0.309012	0.060141	0.005771	0.370257
1500000	0.330000	3.035654e+00	0.180000	0.060000	0.250000	0.230000	0.270000	9.176393e+00	0.510000	0.250000	1.318684e+00	0.298639	0.056124	0.006050	0.375190	0.078978	0.371818	0.300000	3.128103e+00	0.130000	0.080000	0.100000	0.140000	0.270000	8.905190e+00	0.530000	0.250000	1.241890e+00	0.302912	0.056095	0.006222	0.375485	0.079774	0.374359	0.250000	3.223368e+00	0.130000	0.040000	0.100000	0.140000	0.340000	8.994689e+00	0.500000	0.220000	1.305563e+00	0.309141	0.060116	0.005768	0.370037
1505000	0.250000	3.005448e+00	0.140000	0.090000	0.130000	0.200000	0.240000	8.816582e+00	0.430000	0.220000	1.331937e+00	0.298681	0.056183	0.006054	0.375205	0.079007	0.371748	0.240000	3.096978e+00	0.130000	0.070000	0.250000	0.180000	0.270000	8.816582e+00	0.510000	0.220000	1.229533e+00	0.302907	0.056175	0.006226	0.375775	0.079917	0.374405	0.290000	3.255763e+00	0.130000	0.080000	0.240000	0.110000	0.350000	8.728855e+00	0.500000	0.240000	1.292572e+00	0.309115	0.060198	0.005792	0.370448
1510000	0.260000	3.035654e+00	0.150000	0.120000	0.220000	0.220000	0.270000	8.905190e+00	0.450000	0.240000	1.292572e+00	0.298427	0.056076	0.006043	0.374993	0.078992	0.371924	0.260000	3.128103e+00	0.120000	0.070000	0.200000	0.120000	0.300000	9.176393e+00	0.390000	0.200000	1.193195e+00	0.302414	0.056113	0.006206	0.375938	0.079920	0.374361	0.220000	3.223368e+00	0.120000	0.080000	0.180000	0.150000	0.360000	8.816582e+00	0.470000	0.210000	1.279711e+00	0.309358	0.060198	0.005792	0.370291
1515000	0.280000	3.066162e+00	0.090000	0.040000	0.140000	0.130000	0.270000	8.905190e+00	0.470000	0.210000	1.266978e+00	0.298547	0.056132	0.006055	0.375077	0.079060	0.372124	0.280000	3.159541e+00	0.150000	0.080000	0.150000	0.160000	0.260000	9.085087e+00	0.430000	0.330000	1.229533e+00	0.302760	0.056186	0.006209	0.375848	0.079862	0.374200	0.230000	3.191295e+00	0.130000	0.050000	0.100000	0.210000	0.330000	8.642002e+00	0.400000	0.230000	1.292572e+00	0.308847	0.060094	0.005777	0.370602
1520000	0.280000	3.096978e+00	0.140000	0.150000	0.150000	0.140000	0.290000	9.361769e+00	0.480000	0.320000	1.254371e+00	0.298321	0.056001	0.006036	0.374884	0.079029	0.372181	0.280000	3.191295e+00	0.080000	0.060000	0.180000	0.080000	0.190000	9.268618e+00	0.430000	0.250000	1.193195e+00	0.302788	0.056149	0.006193	0.375771	0.079714	0.374072	0.230000	3.191295e+00	0.110000	0.050000	0.140000	0.200000	0.330000	8.642002e+00	0.410000	0.200000	1.305563e+00	0.308643	0.060092	0.005767	0.370856
1525000	0.250000	3.066162e+00	0.180000	0.090000	0.100000	0.140000	0.270000	9.361769e+00	0.450000	0.290000	1.266978e+00	0.298222	0.056010	0.006020	0.374831	0.078931	0.372026	0.290000	3.223368e+00	0.110000	0.100000	0.260000	0.210000	0.240000	8.905190e+00	0.480000	0.340000	1.181322e+00	0.302553	0.056124	0.006192	0.375824	0.079765	0.374021	0.350000	3.223368e+00	0.090000	0.130000	0.140000	0.170000	0.250000	8.556013e+00	0.530000	0.220000	1.266978e+00	0.308672	0.060010	0.005767	0.370742
1530000	0.210000	3.035654e+00	0.210000	0.060000	0.140000	0.230000	0.270000	8.905190e+00	0.410000	0.220000	1.254371e+00	0.298459	0.056004	0.006008	0.374611	0.078862	0.371925	0.250000	3.191295e+00	0.090000	0.120000	0.180000	0.170000	0.270000	8.642002e+00	0.440000	0.260000	1.193195e+00	0.302513	0.056051	0.006180	0.375648	0.079740	0.373968	0.260000	3.255763e+00	0.120000	0.100000	0.170000	0.170000	0.290000	9.085087e+00	0.420000	0.280000	1.279711e+00	0.308454	0.059887	0.005749	0.370578
1535000	0.290000	3.066162e+00	0.170000	0.090000	0.210000	0.130000	0.260000	8.728855e+00	0.420000	0.210000	1.229533e+00	0.298566	0.056094	0.006021	0.374502	0.078848	0.371925	0.140000	3.159541e+00	0.130000	0.060000	0.140000	0.190000	0.280000	9.085087e+00	0.570000	0.320000	1.229533e+00	0.302570	0.056060	0.006180	0.375471	0.079913	0.374228	0.260000	3.288484e+00	0.080000	0.030000	0.210000	0.140000	0.190000	9.268618e+00	0.600000	0.270000	1.318684e+00	0.308207	0.059832	0.005734	0.370468
1540000	0.220000	3.035654e+00	0.080000	0.050000	0.120000	0.120000	0.200000	9.085087e+00	0.450000	0.260000	1.266978e+00	0.298708	0.056131	0.006025	0.374816	0.079006	0.371998	0.140000	3.159541e+00	0.160000	0.090000	0.130000	0.180000	0.270000	9.268618e+00	0.510000	0.190000	1.193195e+00	0.302081	0.055952	0.006172	0.375274	0.079839	0.374327	0.330000	3.321534e+00	0.090000	0.110000	0.140000	0.170000	0.260000	8.905190e+00	0.490000	0.220000	1.318684e+00	0.308228	0.059792	0.005715	0.370287
1545000	0.300000	3.066162e+00	0.140000	0.040000	0.150000	0.100000	0.230000	9.085087e+00	0.440000	0.280000	1.254371e+00	0.298998	0.056225	0.006053	0.374924	0.079064	0.372165	0.300000	3.191295e+00	0.230000	0.070000	0.220000	0.150000	0.180000	8.816582e+00	0.390000	0.250000	1.157930e+00	0.302178	0.055896	0.006160	0.375074	0.079690	0.374193	0.220000	3.288484e+00	0.180000	0.080000	0.170000	0.150000	0.300000	8.642002e+00	0.480000	0.290000	1.305563e+00	0.308199	0.059742	0.005712	0.370477
1550000	0.190000	3.035654e+00	0.210000	0.070000	0.140000	0.210000	0.230000	9.455856e+00	0.470000	0.280000	1.292572e+00	0.298841	0.056161	0.006056	0.374988	0.079155	0.372390	0.220000	3.159541e+00	0.140000	0.050000	0.180000	0.090000	0.300000	9.176393e+00	0.520000	0.310000	1.193195e+00	0.302309	0.055826	0.006145	0.375151	0.079641	0.374029	0.270000	3.321534e+00	0.130000	0.050000	0.210000	0.190000	0.290000	8.816582e+00	0.530000	0.250000	1.292572e+00	0.308189	0.059766	0.005774	0.370849
1555000	0.330000	3.066162e+00	0.150000	0.060000	0.180000	0.100000	0.190000	9.176393e+00	0.520000	0.290000	1.305563e+00	0.299100	0.056143	0.006038	0.374919	0.079119	0.372273	0.200000	3.128103e+00	0.120000	0.140000	0.150000	0.170000	0.300000	8.728855e+00	0.460000	0.330000	1.229533e+00	0.302246	0.055846	0.006144	0.375265	0.079666	0.374096	0.180000	3.288484e+00	0.160000	0.120000	0.200000	0.160000	0.290000	8.816582e+00	0.490000	0.190000	1.279711e+00	0.308402	0.059727	0.005755	0.370892
1560000	0.230000	3.035654e+00	0.130000	0.090000	0.240000	0.160000	0.190000	9.646877e+00	0.360000	0.400000	1.292572e+00	0.298974	0.056176	0.006040	0.374858	0.079116	0.372374	0.200000	3.096978e+00	0.150000	0.040000	0.150000	0.150000	0.220000	8.905190e+00	0.580000	0.220000	1.217299e+00	0.302065	0.055886	0.006136	0.375464	0.079653	0.373917	0.330000	3.321534e+00	0.180000	0.110000	0.200000	0.150000	0.220000	8.728855e+00	0.520000	0.280000	1.292572e+00	0.308559	0.059772	0.005764	0.370978
1565000	0.260000	3.066162e+00	0.230000	0.060000	0.210000	0.080000	0.220000	9.268618e+00	0.500000	0.170000	1.279711e+00	0.299077	0.056170	0.006039	0.374842	0.079120	0.372355	0.280000	3.128103e+00	0.190000	0.090000	0.210000	0.220000	0.200000	8.816582e+00	0.420000	0.290000	1.241890e+00	0.302409	0.055912	0.006124	0.375551	0.079653	0.373902	0.250000	3.288484e+00	0.120000	0.100000	0.180000	0.100000	0.230000	8.816582e+00	0.590000	0.330000	1.305563e+00	0.308538	0.059808	0.005766	0.371029
1570000	0.200000	3.035654e+00	0.160000	0.040000	0.140000	0.110000	0.280000	9.268618e+00	0.590000	0.260000	1.292572e+00	0.299098	0.056073	0.006023	0.374563	0.079026	0.372491	0.200000	3.096978e+00	0.110000	0.050000	0.230000	0.150000	0.220000	9.550889e+00	0.430000	0.310000	1.254371e+00	0.302446	0.056026	0.006142	0.375528	0.079577	0.373737	0.250000	3.255763e+00	0.110000	0.120000	0.140000	0.110000	0.280000	8.470879e+00	0.480000	0.260000	1.318684e+00	0.308424	0.059823	0.005774	0.370923
1575000	0.290000	3.066162e+00	0.150000	0.030000	0.210000	0.220000	0.260000	9.176393e+00	0.520000	0.260000	1.331937e+00	0.299421	0.056098	0.006015	0.374438	0.078943	0.372305	0.280000	3.128103e+00	0.150000	0.050000	0.230000	0.120000	0.220000	9.455856e+00	0.530000	0.310000	1.241890e+00	0.302114	0.055933	0.006126	0.375645	0.079704	0.373875	0.240000	3.223368e+00	0.090000	0.030000	0.180000	0.070000	0.270000	8.386592e+00	0.490000	0.250000	1.292572e+00	0.308244	0.059742	0.005755	0.370848
1580000	0.310000	3.096978e+00	0.270000	0.070000	0.220000	0.130000	0.240000	8.728855e+00	0.470000	0.230000	1.292572e+00	0.299538	0.056093	0.006007	0.374216	0.078816	0.372102	0.240000	3.096978e+00	0.230000	0.120000	0.240000	0.200000	0.190000	9.085087e+00	0.470000	0.320000	1.279711e+00	0.302206	0.055960	0.006112	0.375552	0.079700	0.373929	0.280000	3.255763e+00	0.130000	0.090000	0.230000	0.140000	0.280000	8.728855e+00	0.610000	0.240000	1.266978e+00	0.308412	0.059738	0.005764	0.370836
1585000	0.250000	3.066162e+00	0.130000	0.120000	0.180000	0.190000	0.330000	9.085087e+00	0.420000	0.280000	1.305563e+00	0.299447	0.056136	0.005995	0.374378	0.078987	0.372301	0.330000	3.128103e+00	0.140000	0.070000	0.170000	0.210000	0.240000	8.994689e+00	0.430000	0.240000	1.266978e+00	0.302277	0.056087	0.006138	0.375564	0.079736	0.374005	0.220000	3.223368e+00	0.130000	0.090000	0.240000	0.150000	0.230000	9.176393e+00	0.440000	0.200000	1.266978e+00	0.308262	0.059738	0.005753	0.370830
1590000	0.290000	3.096978e+00	0.140000	0.090000	0.110000	0.140000	0.230000	8.220527e+00	0.580000	0.330000	1.318684e+00	0.299339	0.056038	0.005976	0.374271	0.078945	0.372290	0.220000	3.096978e+00	0.130000	0.080000	0.290000	0.170000	0.250000	8.994689e+00	0.410000	0.270000	1.279711e+00	0.301839	0.056095	0.006138	0.375993	0.079762	0.373777	0.250000	3.191295e+00	0.160000	0.050000	0.150000	0.140000	0.220000	9.361769e+00	0.520000	0.330000	1.305563e+00	0.308548	0.059980	0.005780	0.371047
1595000	0.260000	3.128103e+00	0.090000	0.060000	0.170000	0.140000	0.280000	8.642002e+00	0.470000	0.280000	1.318684e+00	0.299491	0.055991	0.005983	0.374154	0.078924	0.372440	0.280000	3.128103e+00	0.080000	0.070000	0.290000	0.130000	0.260000	8.642002e+00	0.420000	0.240000	1.292572e+00	0.301726	0.056068	0.006149	0.376198	0.079765	0.373606	0.140000	3.159541e+00	0.140000	0.070000	0.160000	0.130000	0.260000	8.994689e+00	0.490000	0.230000	1.292572e+00	0.308752	0.060106	0.005789	0.371007
1600000	0.260000	3.159541e+00	0.120000	0.100000	0.190000	0.110000	0.330000	8.994689e+00	0.390000	0.240000	1.305563e+00	0.299404	0.055973	0.005983	0.374169	0.078919	0.372479	0.210000	3.096978e+00	0.120000	0.050000	0.180000	0.180000	0.270000	8.905190e+00	0.460000	0.290000	1.292572e+00	0.301422	0.055963	0.006132	0.376068	0.079788	0.373687	0.280000	3.191295e+00	0.140000	0.050000	0.180000	0.130000	0.280000	8.470879e+00	0.480000	0.280000	1.305563e+00	0.308860	0.060165	0.005777	0.371033
1605000	0.400000	3.191295e+00	0.170000	0.050000	0.170000	0.120000	0.380000	8.728855e+00	0.510000	0.250000	1.292572e+00	0.299292	0.055892	0.005980	0.374332	0.079078	0.372523	0.280000	3.128103e+00	0.170000	0.060000	0.170000	0.110000	0.260000	8.728855e+00	0.480000	0.210000	1.279711e+00	0.301451	0.055929	0.006117	0.376123	0.079700	0.373498	0.280000	3.223368e+00	0.190000	0.140000	0.170000	0.220000	0.240000	8.303144e+00	0.470000	0.260000	1.345323e+00	0.308826	0.060153	0.005760	0.371118
1610000	0.210000	3.159541e+00	0.090000	0.070000	0.170000	0.110000	0.250000	8.905190e+00	0.630000	0.230000	1.254371e+00	0.299616	0.055899	0.005965	0.374199	0.079026	0.372519	0.290000	3.159541e+00	0.130000	0.100000	0.190000	0.190000	0.350000	9.085087e+00	0.520000	0.230000	1.266978e+00	0.301725	0.056106	0.006116	0.376034	0.079662	0.373459	0.210000	3.191295e+00	0.120000	0.070000	0.260000	0.170000	0.310000	8.642002e+00	0.580000	0.190000	1.331937e+00	0.308692	0.060088	0.005746	0.371150
1615000	0.200000	3.128103e+00	0.110000	0.060000	0.170000	0.100000	0.230000	8.303144e+00	0.490000	0.250000	1.241890e+00	0.299322	0.055853	0.005958	0.374374	0.079141	0.372718	0.260000	3.191295e+00	0.120000	0.050000	0.160000	0.140000	0.220000	8.816582e+00	0.480000	0.210000	1.254371e+00	0.301940	0.056073	0.006101	0.375755	0.079534	0.373518	0.260000	3.223368e+00	0.170000	0.050000	0.140000	0.180000	0.260000	9.268618e+00	0.550000	0.290000	1.372501e+00	0.308894	0.060210	0.005762	0.371162
1620000	0.170000	3.096978e+00	0.160000	0.060000	0.180000	0.120000	0.260000	8.994689e+00	0.510000	0.260000	1.229533e+00	0.299696	0.055946	0.005978	0.374262	0.079115	0.372691	0.330000	3.223368e+00	0.130000	0.070000	0.210000	0.070000	0.200000	8.470879e+00	0.450000	0.260000	1.241890e+00	0.302305	0.056092	0.006091	0.375564	0.079415	0.373526	0.220000	3.191295e+00	0.120000	0.040000	0.190000	0.110000	0.220000	8.470879e+00	0.510000	0.220000	1.358844e+00	0.309042	0.060207	0.005759	0.371118
1625000	0.210000	3.066162e+00	0.090000	0.060000	0.170000	0.150000	0.260000	8.816582e+00	0.500000	0.280000	1.217299e+00	0.299665	0.056055	0.006075	0.374441	0.079309	0.372925	0.290000	3.255763e+00	0.170000	0.050000	0.200000	0.130000	0.250000	8.642002e+00	0.550000	0.230000	1.229533e+00	0.302370	0.056109	0.006101	0.375645	0.079447	0.373671	0.220000	3.159541e+00	0.090000	0.080000	0.220000	0.180000	0.220000	8.138731e+00	0.430000	0.300000	1.386294e+00	0.309143	0.060153	0.005770	0.371072
1630000	0.340000	3.096978e+00	0.180000	0.070000	0.090000	0.230000	0.260000	9.176393e+00	0.480000	0.370000	1.254371e+00	0.299631	0.056061	0.006063	0.374427	0.079408	0.373129	0.340000	3.288484e+00	0.170000	0.100000	0.230000	0.160000	0.240000	8.905190e+00	0.420000	0.260000	1.241890e+00	0.302388	0.056038	0.006086	0.375569	0.079397	0.373546	0.200000	3.128103e+00	0.140000	0.060000	0.200000	0.150000	0.210000	8.905190e+00	0.490000	0.160000	1.400227e+00	0.309189	0.060218	0.005803	0.371238
1635000	0.200000	3.066162e+00	0.120000	0.080000	0.180000	0.170000	0.260000	8.816582e+00	0.560000	0.280000	1.266978e+00	0.299844	0.056111	0.006067	0.374478	0.079397	0.373306	0.250000	3.255763e+00	0.100000	0.030000	0.180000	0.140000	0.240000	8.728855e+00	0.430000	0.340000	1.279711e+00	0.302248	0.055963	0.006082	0.375385	0.079409	0.373668	0.230000	3.096978e+00	0.150000	0.040000	0.160000	0.120000	0.240000	8.642002e+00	0.550000	0.300000	1.414299e+00	0.309005	0.060175	0.005805	0.371354
1640000	0.240000	3.035654e+00	0.150000	0.030000	0.090000	0.130000	0.240000	8.816582e+00	0.490000	0.300000	1.279711e+00	0.299856	0.056078	0.006051	0.374471	0.079394	0.373411	0.210000	3.223368e+00	0.130000	0.060000	0.210000	0.150000	0.230000	8.905190e+00	0.470000	0.110000	1.279711e+00	0.302079	0.056049	0.006077	0.375528	0.079405	0.373348	0.230000	3.066162e+00	0.210000	0.100000	0.160000	0.150000	0.290000	8.642002e+00	0.470000	0.290000	1.400227e+00	0.308941	0.060155	0.005791	0.371392
1645000	0.250000	3.005448e+00	0.100000	0.050000	0.200000	0.170000	0.270000	8.728855e+00	0.430000	0.260000	1.292572e+00	0.299756	0.055935	0.006037	0.373973	0.079308	0.373368	0.290000	3.255763e+00	0.140000	0.120000	0.180000	0.200000	0.310000	8.470879e+00	0.470000	0.170000	1.241890e+00	0.302012	0.056004	0.006079	0.375434	0.079334	0.373248	0.300000	3.096978e+00	0.110000	0.060000	0.130000	0.180000	0.310000	8.816582e+00	0.490000	0.220000	1.386294e+00	0.308707	0.060046	0.005780	0.371262
1650000	0.250000	2.975544e+00	0.150000	0.080000	0.130000	0.170000	0.260000	8.816582e+00	0.460000	0.270000	1.279711e+00	0.299828	0.055965	0.006040	0.373956	0.079293	0.373341	0.270000	3.288484e+00	0.250000	0.030000	0.200000	0.180000	0.250000	8.303144e+00	0.470000	0.290000	1.254371e+00	0.301866	0.055978	0.006060	0.375406	0.079358	0.373428	0.210000	3.066162e+00	0.160000	0.090000	0.200000	0.140000	0.200000	8.556013e+00	0.490000	0.210000	1.372501e+00	0.308608	0.060096	0.005792	0.371400
1655000	0.190000	2.945936e+00	0.140000	0.060000	0.130000	0.250000	0.180000	8.816582e+00	0.500000	0.270000	1.266978e+00	0.299772	0.055951	0.006022	0.373945	0.079365	0.373620	0.270000	3.321534e+00	0.220000	0.120000	0.150000	0.140000	0.240000	8.905190e+00	0.480000	0.400000	1.241890e+00	0.301714	0.055901	0.006057	0.375297	0.079517	0.373735	0.250000	3.035654e+00	0.190000	0.100000	0.170000	0.120000	0.210000	8.642002e+00	0.410000	0.230000	1.358844e+00	0.308844	0.060411	0.005840	0.371691
1660000	0.450000	2.975544e+00	0.210000	0.090000	0.170000	0.160000	0.210000	8.994689e+00	0.390000	0.270000	1.279711e+00	0.299907	0.056156	0.006014	0.374337	0.079489	0.373467	0.210000	3.288484e+00	0.160000	0.140000	0.150000	0.180000	0.220000	8.905190e+00	0.580000	0.320000	1.229533e+00	0.301650	0.055857	0.006060	0.375320	0.079671	0.373736	0.170000	3.005448e+00	0.140000	0.100000	0.170000	0.160000	0.180000	8.470879e+00	0.440000	0.170000	1.345323e+00	0.308791	0.060358	0.005834	0.371760
1665000	0.290000	3.005448e+00	0.140000	0.100000	0.130000	0.220000	0.310000	9.361769e+00	0.510000	0.250000	1.266978e+00	0.299987	0.056257	0.005996	0.374241	0.079347	0.373307	0.250000	3.255763e+00	0.080000	0.070000	0.190000	0.110000	0.290000	8.994689e+00	0.420000	0.250000	1.193195e+00	0.301831	0.055910	0.006053	0.375206	0.079614	0.373537	0.250000	2.975544e+00	0.200000	0.040000	0.150000	0.190000	0.230000	8.816582e+00	0.560000	0.230000	1.331937e+00	0.308886	0.060423	0.005844	0.371771
1670000	0.210000	2.975544e+00	0.090000	0.080000	0.150000	0.140000	0.310000	9.646877e+00	0.590000	0.210000	1.229533e+00	0.300001	0.056326	0.005990	0.374424	0.079473	0.373379	0.230000	3.223368e+00	0.170000	0.070000	0.160000	0.170000	0.200000	8.556013e+00	0.470000	0.320000	1.217299e+00	0.302060	0.056033	0.006086	0.375152	0.079649	0.373692	0.260000	3.005448e+00	0.140000	0.130000	0.190000	0.200000	0.240000	8.470879e+00	0.510000	0.270000	1.345323e+00	0.308728	0.060321	0.005830	0.371793
1675000	0.310000	3.005448e+00	0.190000	0.130000	0.150000	0.110000	0.240000	9.361769e+00	0.500000	0.180000	1.193195e+00	0.299778	0.056269	0.005972	0.374294	0.079431	0.373204	0.260000	3.255763e+00	0.170000	0.140000	0.210000	0.160000	0.230000	9.085087e+00	0.430000	0.320000	1.229533e+00	0.302338	0.056167	0.006103	0.375101	0.079695	0.373821	0.210000	2.975544e+00	0.150000	0.120000	0.200000	0.150000	0.320000	8.905190e+00	0.460000	0.230000	1.331937e+00	0.308438	0.060250	0.005824	0.371856
1680000	0.220000	2.975544e+00	0.170000	0.090000	0.190000	0.200000	0.250000	9.268618e+00	0.470000	0.220000	1.181322e+00	0.299692	0.056167	0.005965	0.374196	0.079429	0.373134	0.250000	3.223368e+00	0.110000	0.140000	0.150000	0.160000	0.230000	9.085087e+00	0.420000	0.260000	1.266978e+00	0.302468	0.056108	0.006089	0.375041	0.079760	0.373842	0.290000	3.005448e+00	0.190000	0.080000	0.230000	0.160000	0.190000	8.905190e+00	0.440000	0.190000	1.345323e+00	0.308437	0.060256	0.005814	0.371967
1685000	0.220000	2.975544e+00	0.150000	0.070000	0.140000	0.090000	0.270000	9.085087e+00	0.500000	0.300000	1.193195e+00	0.299617	0.056071	0.005954	0.374209	0.079372	0.373007	0.330000	3.255763e+00	0.150000	0.090000	0.200000	0.180000	0.300000	8.905190e+00	0.500000	0.350000	1.305563e+00	0.302308	0.056109	0.006114	0.375049	0.079737	0.373892	0.290000	3.035654e+00	0.100000	0.110000	0.220000	0.150000	0.180000	8.994689e+00	0.490000	0.240000	1.305563e+00	0.308441	0.060157	0.005832	0.371541
1690000	0.280000	3.035654e+00	0.080000	0.110000	0.150000	0.200000	0.320000	8.816582e+00	0.520000	0.200000	1.181322e+00	0.299285	0.055957	0.005940	0.374161	0.079536	0.373274	0.170000	3.223368e+00	0.230000	0.050000	0.190000	0.220000	0.280000	9.268618e+00	0.460000	0.270000	1.318684e+00	0.302063	0.056031	0.006100	0.375296	0.079848	0.373968	0.290000	3.035654e+00	0.180000	0.130000	0.270000	0.200000	0.250000	9.085087e+00	0.420000	0.300000	1.318684e+00	0.308104	0.060078	0.005814	0.371434
1695000	0.280000	3.035654e+00	0.120000	0.080000	0.100000	0.100000	0.290000	8.642002e+00	0.480000	0.230000	1.193195e+00	0.299428	0.056094	0.005930	0.374240	0.079598	0.373122	0.160000	3.191295e+00	0.070000	0.090000	0.200000	0.150000	0.200000	8.905190e+00	0.470000	0.320000	1.345323e+00	0.301765	0.055967	0.006104	0.375063	0.079817	0.374012	0.250000	3.005448e+00	0.160000	0.100000	0.190000	0.210000	0.370000	8.905190e+00	0.440000	0.280000	1.358844e+00	0.308080	0.060070	0.005804	0.371484
1700000	0.250000	3.005448e+00	0.120000	0.090000	0.120000	0.130000	0.350000	9.085087e+00	0.430000	0.270000	1.205186e+00	0.299264	0.056051	0.005912	0.374305	0.079506	0.372738	0.260000	3.223368e+00	0.130000	0.100000	0.170000	0.150000	0.330000	8.642002e+00	0.490000	0.220000	1.305563e+00	0.301878	0.056068	0.006090	0.374870	0.079733	0.374049	0.300000	3.035654e+00	0.070000	0.070000	0.150000	0.060000	0.350000	8.816582e+00	0.500000	0.180000	1.345323e+00	0.307821	0.059961	0.005791	0.371581
1705000	0.290000	3.035654e+00	0.180000	0.100000	0.220000	0.070000	0.220000	8.905190e+00	0.480000	0.300000	1.229533e+00	0.299293	0.056037	0.005921	0.374346	0.079582	0.372870	0.260000	3.223368e+00	0.140000	0.070000	0.220000	0.180000	0.290000	8.642002e+00	0.430000	0.230000	1.292572e+00	0.301833	0.056035	0.006080	0.374852	0.079546	0.373565	0.340000	3.066162e+00	0.110000	0.100000	0.150000	0.180000	0.230000	9.361769e+00	0.450000	0.220000	1.345323e+00	0.307664	0.059895	0.005788	0.371544
1710000	0.150000	2.975544e+00	0.230000	0.100000	0.130000	0.140000	0.240000	8.470879e+00	0.510000	0.230000	1.241890e+00	0.299217	0.056042	0.005907	0.374283	0.079640	0.373121	0.380000	3.255763e+00	0.180000	0.100000	0.180000	0.160000	0.290000	8.728855e+00	0.510000	0.300000	1.331937e+00	0.301610	0.055969	0.006069	0.374691	0.079447	0.373627	0.290000	3.096978e+00	0.130000	0.080000	0.130000	0.190000	0.330000	8.994689e+00	0.450000	0.260000	1.358844e+00	0.307615	0.059849	0.005771	0.371438
1715000	0.150000	2.975544e+00	0.130000	0.100000	0.200000	0.190000	0.220000	8.057749e+00	0.560000	0.270000	1.266978e+00	0.298798	0.055962	0.005889	0.374100	0.079547	0.373188	0.260000	3.288484e+00	0.100000	0.080000	0.200000	0.170000	0.240000	8.905190e+00	0.490000	0.270000	1.345323e+00	0.301616	0.055889	0.006052	0.374619	0.079429	0.373592	0.270000	3.128103e+00	0.120000	0.070000	0.170000	0.150000	0.210000	9.176393e+00	0.480000	0.220000	1.318684e+00	0.307690	0.059830	0.005783	0.371557
1720000	0.310000	3.035654e+00	0.170000	0.130000	0.190000	0.160000	0.250000	8.470879e+00	0.500000	0.310000	1.254371e+00	0.298833	0.056056	0.005882	0.374091	0.079532	0.373194	0.180000	3.223368e+00	0.140000	0.080000	0.210000	0.160000	0.260000	8.816582e+00	0.490000	0.150000	1.305563e+00	0.301178	0.055773	0.006041	0.374593	0.079465	0.373745	0.230000	3.066162e+00	0.150000	0.090000	0.190000	0.140000	0.210000	9.268618e+00	0.470000	0.260000	1.331937e+00	0.307785	0.059932	0.005822	0.371721
1725000	0.290000	3.066162e+00	0.150000	0.080000	0.210000	0.150000	0.270000	9.085087e+00	0.440000	0.290000	1.266978e+00	0.298876	0.056124	0.005889	0.374277	0.079629	0.373166	0.180000	3.191295e+00	0.070000	0.080000	0.180000	0.100000	0.300000	8.470879e+00	0.460000	0.290000	1.292572e+00	0.301178	0.055751	0.006035	0.374637	0.079468	0.373665	0.200000	3.035654e+00	0.100000	0.090000	0.140000	0.190000	0.320000	9.268618e+00	0.500000	0.180000	1.318684e+00	0.307719	0.059855	0.005809	0.371538
1730000	0.290000	3.066162e+00	0.210000	0.050000	0.220000	0.190000	0.250000	8.386592e+00	0.460000	0.350000	1.279711e+00	0.298995	0.056107	0.005909	0.374135	0.079606	0.373087	0.300000	3.223368e+00	0.110000	0.070000	0.180000	0.130000	0.250000	8.994689e+00	0.520000	0.240000	1.279711e+00	0.301152	0.055832	0.006042	0.374679	0.079475	0.373699	0.200000	3.035654e+00	0.080000	0.080000	0.120000	0.110000	0.270000	8.905190e+00	0.430000	0.240000	1.305563e+00	0.307705	0.059787	0.005803	0.371739
1735000	0.280000	3.096978e+00	0.150000	0.070000	0.180000	0.130000	0.280000	8.642002e+00	0.590000	0.230000	1.266978e+00	0.298536	0.055988	0.005905	0.374244	0.079679	0.373168	0.280000	3.255763e+00	0.190000	0.070000	0.210000	0.130000	0.240000	8.728855e+00	0.540000	0.370000	1.318684e+00	0.300952	0.055849	0.006032	0.374876	0.079600	0.373918	0.210000	3.005448e+00	0.200000	0.160000	0.220000	0.220000	0.300000	8.556013e+00	0.470000	0.270000	1.318684e+00	0.307753	0.059829	0.005817	0.371781
1740000	0.250000	3.066162e+00	0.120000	0.130000	0.150000	0.190000	0.270000	8.642002e+00	0.500000	0.240000	1.266978e+00	0.298420	0.056046	0.005902	0.374566	0.079714	0.373138	0.200000	3.223368e+00	0.140000	0.090000	0.190000	0.240000	0.290000	9.455856e+00	0.480000	0.250000	1.292572e+00	0.301138	0.055864	0.006025	0.374882	0.079566	0.373783	0.250000	2.975544e+00	0.140000	0.130000	0.150000	0.090000	0.290000	8.816582e+00	0.430000	0.260000	1.345323e+00	0.307739	0.059806	0.005842	0.371705
1745000	0.200000	3.035654e+00	0.130000	0.070000	0.270000	0.200000	0.250000	8.642002e+00	0.480000	0.170000	1.254371e+00	0.298589	0.056059	0.005896	0.374287	0.079692	0.373234	0.250000	3.191295e+00	0.110000	0.050000	0.170000	0.180000	0.220000	8.816582e+00	0.460000	0.200000	1.254371e+00	0.301180	0.055799	0.006018	0.374572	0.079483	0.373885	0.250000	2.945936e+00	0.190000	0.090000	0.150000	0.190000	0.290000	8.816582e+00	0.510000	0.230000	1.305563e+00	0.307738	0.059827	0.005880	0.371816
1750000	0.240000	3.005448e+00	0.090000	0.070000	0.160000	0.150000	0.260000	8.728855e+00	0.380000	0.350000	1.266978e+00	0.298749	0.056166	0.005889	0.374300	0.079648	0.373199	0.270000	3.223368e+00	0.170000	0.070000	0.240000	0.200000	0.260000	8.905190e+00	0.480000	0.240000	1.241890e+00	0.301405	0.055819	0.006015	0.374516	0.079438	0.373765	0.310000	2.975544e+00	0.160000	0.130000	0.200000	0.150000	0.210000	9.085087e+00	0.530000	0.190000	1.292572e+00	0.307760	0.059815	0.005883	0.371750
1755000	0.220000	2.975544e+00	0.160000	0.120000	0.120000	0.110000	0.250000	8.386592e+00	0.520000	0.260000	1.279711e+00	0.298767	0.056105	0.005896	0.374247	0.079535	0.372979	0.270000	3.255763e+00	0.140000	0.040000	0.140000	0.260000	0.220000	8.728855e+00	0.490000	0.280000	1.279711e+00	0.301394	0.055779	0.006005	0.374284	0.079373	0.373702	0.250000	2.945936e+00	0.090000	0.120000	0.150000	0.190000	0.240000	9.268618e+00	0.510000	0.210000	1.279711e+00	0.308095	0.059851	0.005900	0.371718
1760000	0.220000	2.945936e+00	0.130000	0.060000	0.230000	0.130000	0.240000	8.303144e+00	0.440000	0.220000	1.266978e+00	0.298772	0.056164	0.005914	0.374204	0.079423	0.372987	0.270000	3.288484e+00	0.230000	0.110000	0.170000	0.210000	0.280000	9.085087e+00	0.480000	0.280000	1.266978e+00	0.301278	0.055739	0.005988	0.374309	0.079330	0.373489	0.320000	2.975544e+00	0.130000	0.090000	0.150000	0.210000	0.230000	9.176393e+00	0.580000	0.300000	1.266978e+00	0.308357	0.060080	0.005911	0.371996
1765000	0.220000	2.945936e+00	0.180000	0.130000	0.210000	0.180000	0.250000	8.994689e+00	0.480000	0.290000	1.279711e+00	0.298829	0.056146	0.005924	0.374254	0.079392	0.373088	0.280000	3.321534e+00	0.130000	0.080000	0.190000	0.130000	0.210000	8.905190e+00	0.480000	0.220000	1.229533e+00	0.301148	0.055665	0.005988	0.374403	0.079470	0.373635	0.290000	3.005448e+00	0.090000	0.010000	0.150000	0.110000	0.250000	9.361769e+00	0.520000	0.230000	1.254371e+00	0.308255	0.060090	0.005897	0.371980
1770000	0.260000	2.975544e+00	0.240000	0.110000	0.140000	0.200000	0.300000	8.905190e+00	0.500000	0.150000	1.241890e+00	0.298950	0.056118	0.005949	0.373957	0.079379	0.373420	0.240000	3.288484e+00	0.120000	0.100000	0.110000	0.200000	0.300000	9.085087e+00	0.480000	0.220000	1.241890e+00	0.301090	0.055617	0.005988	0.374206	0.079489	0.373722	0.220000	2.975544e+00	0.130000	0.060000	0.220000	0.120000	0.300000	9.455856e+00	0.580000	0.270000	1.266978e+00	0.308513	0.060272	0.005943	0.371990
1775000	0.250000	2.945936e+00	0.120000	0.110000	0.180000	0.170000	0.340000	8.728855e+00	0.510000	0.320000	1.241890e+00	0.299251	0.056150	0.005962	0.373909	0.079321	0.373405	0.330000	3.321534e+00	0.140000	0.060000	0.130000	0.150000	0.260000	8.556013e+00	0.510000	0.260000	1.279711e+00	0.301137	0.055711	0.005998	0.374373	0.079608	0.373655	0.280000	3.005448e+00	0.160000	0.020000	0.220000	0.170000	0.250000	8.905190e+00	0.470000	0.180000	1.279711e+00	0.308404	0.060214	0.005963	0.372010
1780000	0.250000	2.916624e+00	0.120000	0.080000	0.150000	0.210000	0.220000	8.905190e+00	0.620000	0.330000	1.254371e+00	0.299132	0.056105	0.005956	0.373896	0.079286	0.373169	0.190000	3.288484e+00	0.170000	0.030000	0.190000	0.190000	0.300000	8.642002e+00	0.450000	0.240000	1.266978e+00	0.301206	0.055693	0.005984	0.374178	0.079561	0.373711	0.230000	2.975544e+00	0.120000	0.040000	0.150000	0.110000	0.280000	8.905190e+00	0.540000	0.240000	1.241890e+00	0.308552	0.060263	0.005986	0.372083
1785000	0.340000	2.945936e+00	0.150000	0.080000	0.190000	0.150000	0.270000	8.728855e+00	0.510000	0.320000	1.266978e+00	0.299133	0.056119	0.005945	0.373734	0.079142	0.372897	0.270000	3.321534e+00	0.200000	0.100000	0.250000	0.170000	0.300000	8.905190e+00	0.520000	0.280000	1.279711e+00	0.301295	0.055626	0.005974	0.373844	0.079425	0.373789	0.220000	2.945936e+00	0.160000	0.130000	0.240000	0.260000	0.300000	9.361769e+00	0.430000	0.300000	1.254371e+00	0.308186	0.060216	0.005987	0.372224
1790000	0.270000	2.975544e+00	0.200000	0.080000	0.090000	0.180000	0.270000	9.085087e+00	0.500000	0.300000	1.305563e+00	0.299079	0.056148	0.005962	0.373676	0.079161	0.373023	0.230000	3.288484e+00	0.170000	0.040000	0.180000	0.110000	0.170000	8.905190e+00	0.500000	0.270000	1.318684e+00	0.300993	0.055516	0.005964	0.373617	0.079309	0.373797	0.240000	2.916624e+00	0.150000	0.080000	0.210000	0.160000	0.310000	8.728855e+00	0.500000	0.260000	1.266978e+00	0.307907	0.060126	0.005980	0.372135
1795000	0.270000	3.005448e+00	0.160000	0.110000	0.280000	0.170000	0.290000	9.176393e+00	0.460000	0.300000	1.345323e+00	0.299286	0.056196	0.005974	0.373667	0.079175	0.373016	0.230000	3.288484e+00	0.170000	0.070000	0.160000	0.140000	0.240000	8.386592e+00	0.450000	0.190000	1.318684e+00	0.301137	0.055571	0.005953	0.373748	0.079359	0.373709	0.250000	2.887603e+00	0.100000	0.100000	0.170000	0.140000	0.230000	8.642002e+00	0.470000	0.220000	1.266978e+00	0.308005	0.060142	0.005978	0.372026
1800000	0.230000	2.975544e+00	0.180000	0.070000	0.130000	0.140000	0.250000	8.642002e+00	0.510000	0.250000	1.305563e+00	0.299624	0.056332	0.005967	0.373674	0.079125	0.372868	0.260000	3.321534e+00	0.100000	0.110000	0.250000	0.100000	0.300000	8.386592e+00	0.390000	0.180000	1.305563e+00	0.301147	0.055485	0.005944	0.373486	0.079257	0.373280	0.370000	2.916624e+00	0.120000	0.090000	0.250000	0.170000	0.250000	8.994689e+00	0.450000	0.300000	1.279711e+00	0.308185	0.060235	0.005981	0.372196
1805000	0.240000	2.945936e+00	0.100000	0.090000	0.180000	0.190000	0.240000	8.642002e+00	0.500000	0.300000	1.318684e+00	0.299804	0.056365	0.005967	0.373855	0.079203	0.372872	0.280000	3.354916e+00	0.170000	0.060000	0.130000	0.180000	0.170000	9.085087e+00	0.460000	0.370000	1.318684e+00	0.301122	0.055494	0.005954	0.373585	0.079364	0.373642	0.300000	2.945936e+00	0.130000	0.090000	0.230000	0.180000	0.200000	8.642002e+00	0.420000	0.260000	1.292572e+00	0.308163	0.060132	0.005964	0.371931
1810000	0.360000	2.975544e+00	0.120000	0.030000	0.220000	0.100000	0.260000	8.728855e+00	0.520000	0.230000	1.279711e+00	0.299770	0.056477	0.005975	0.374264	0.079233	0.372729	0.210000	3.321534e+00	0.100000	0.060000	0.250000	0.140000	0.290000	8.728855e+00	0.480000	0.300000	1.331937e+00	0.301152	0.055495	0.005943	0.373563	0.079370	0.373602	0.250000	2.916624e+00	0.140000	0.100000	0.180000	0.110000	0.320000	8.470879e+00	0.460000	0.250000	1.279711e+00	0.308347	0.060186	0.005968	0.371927
1815000	0.260000	3.005448e+00	0.090000	0.090000	0.180000	0.140000	0.320000	8.728855e+00	0.390000	0.260000	1.292572e+00	0.299665	0.056401	0.005968	0.374004	0.079113	0.372593	0.190000	3.288484e+00	0.080000	0.060000	0.220000	0.190000	0.230000	8.905190e+00	0.520000	0.230000	1.318684e+00	0.301362	0.055491	0.005944	0.373619	0.079549	0.373853	0.280000	2.945936e+00	0.090000	0.120000	0.250000	0.170000	0.220000	8.470879e+00	0.410000	0.290000	1.318684e+00	0.308260	0.060193	0.005959	0.371896
1820000	0.320000	3.035654e+00	0.090000	0.070000	0.190000	0.200000	0.280000	9.085087e+00	0.390000	0.260000	1.279711e+00	0.299971	0.056424	0.005968	0.374015	0.079044	0.372473	0.270000	3.321534e+00	0.140000	0.020000	0.120000	0.110000	0.300000	8.728855e+00	0.580000	0.180000	1.279711e+00	0.301568	0.055515	0.005951	0.373646	0.079594	0.374030	0.220000	2.916624e+00	0.150000	0.050000	0.210000	0.160000	0.290000	8.994689e+00	0.510000	0.250000	1.305563e+00	0.307988	0.060189	0.005960	0.372121
1825000	0.320000	3.035654e+00	0.180000	0.120000	0.200000	0.210000	0.270000	9.176393e+00	0.540000	0.310000	1.292572e+00	0.300253	0.056559	0.005958	0.374052	0.079006	0.372243	0.290000	3.354916e+00	0.170000	0.040000	0.150000	0.170000	0.260000	8.905190e+00	0.420000	0.270000	1.279711e+00	0.301638	0.055552	0.005971	0.373636	0.079612	0.374274	0.220000	2.916624e+00	0.150000	0.070000	0.170000	0.190000	0.220000	8.728855e+00	0.540000	0.240000	1.266978e+00	0.307676	0.060078	0.005949	0.372108
1830000	0.380000	3.066162e+00	0.070000	0.110000	0.190000	0.170000	0.250000	8.386592e+00	0.480000	0.330000	1.331937e+00	0.299975	0.056544	0.005945	0.374180	0.079159	0.372550	0.150000	3.321534e+00	0.100000	0.030000	0.250000	0.140000	0.160000	9.646877e+00	0.430000	0.370000	1.318684e+00	0.301531	0.055511	0.005957	0.373707	0.079618	0.374376	0.240000	2.887603e+00	0.160000	0.120000	0.150000	0.210000	0.290000	9.085087e+00	0.480000	0.220000	1.229533e+00	0.307731	0.060104	0.005953	0.372076
1835000	0.330000	3.096978e+00	0.190000	0.060000	0.240000	0.180000	0.290000	8.728855e+00	0.480000	0.210000	1.292572e+00	0.299565	0.056449	0.005938	0.374228	0.079258	0.372619	0.210000	3.288484e+00	0.150000	0.140000	0.190000	0.250000	0.180000	9.743830e+00	0.490000	0.260000	1.331937e+00	0.301328	0.055445	0.005944	0.373719	0.079495	0.374025	0.250000	2.887603e+00	0.190000	0.100000	0.190000	0.220000	0.290000	8.816582e+00	0.450000	0.340000	1.241890e+00	0.307687	0.060041	0.005947	0.372221
1840000	0.270000	3.128103e+00	0.180000	0.070000	0.190000	0.220000	0.220000	8.905190e+00	0.390000	0.220000	1.292572e+00	0.299704	0.056508	0.005967	0.374522	0.079636	0.373051	0.330000	3.321534e+00	0.060000	0.090000	0.190000	0.190000	0.260000	9.268618e+00	0.560000	0.220000	1.318684e+00	0.301182	0.055416	0.005934	0.373721	0.079494	0.374125	0.290000	2.916624e+00	0.130000	0.070000	0.120000	0.210000	0.310000	8.816582e+00	0.500000	0.350000	1.229533e+00	0.307892	0.060082	0.005967	0.372154
1845000	0.230000	3.096978e+00	0.200000	0.040000	0.220000	0.160000	0.320000	9.268618e+00	0.570000	0.250000	1.254371e+00	0.299971	0.056612	0.005970	0.374546	0.079617	0.372907	0.200000	3.288484e+00	0.140000	0.050000	0.180000	0.110000	0.220000	8.905190e+00	0.450000	0.280000	1.305563e+00	0.301576	0.055455	0.005921	0.373506	0.079450	0.374407	0.370000	2.945936e+00	0.190000	0.100000	0.150000	0.150000	0.260000	8.816582e+00	0.490000	0.370000	1.217299e+00	0.307849	0.060080	0.005957	0.372260
1850000	0.220000	3.066162e+00	0.090000	0.080000	0.160000	0.090000	0.270000	9.268618e+00	0.470000	0.250000	1.241890e+00	0.300008	0.056511	0.005953	0.374366	0.079567	0.372949	0.320000	3.321534e+00	0.090000	0.090000	0.150000	0.140000	0.280000	8.642002e+00	0.550000	0.270000	1.318684e+00	0.301773	0.055639	0.005966	0.373651	0.079469	0.374355	0.370000	2.945936e+00	0.200000	0.080000	0.190000	0.180000	0.310000	8.905190e+00	0.410000	0.380000	1.229533e+00	0.308045	0.060123	0.005947	0.372154
1855000	0.210000	3.035654e+00	0.170000	0.070000	0.170000	0.220000	0.230000	9.085087e+00	0.470000	0.210000	1.254371e+00	0.300063	0.056579	0.005982	0.374382	0.079533	0.372998	0.240000	3.288484e+00	0.160000	0.080000	0.110000	0.100000	0.300000	9.176393e+00	0.520000	0.310000	1.331937e+00	0.302084	0.055669	0.005974	0.373474	0.079418	0.374589	0.300000	2.975544e+00	0.070000	0.060000	0.120000	0.120000	0.230000	8.556013e+00	0.540000	0.270000	1.266978e+00	0.308042	0.060085	0.005941	0.371834
1860000	0.320000	3.066162e+00	0.140000	0.110000	0.170000	0.190000	0.260000	9.085087e+00	0.510000	0.250000	1.266978e+00	0.300024	0.056516	0.005983	0.374388	0.079600	0.373247	0.230000	3.255763e+00	0.130000	0.070000	0.230000	0.210000	0.200000	8.816582e+00	0.470000	0.220000	1.305563e+00	0.302375	0.055684	0.005990	0.373595	0.079445	0.374558	0.180000	2.945936e+00	0.140000	0.050000	0.200000	0.100000	0.300000	8.642002e+00	0.500000	0.240000	1.254371e+00	0.308168	0.060254	0.005939	0.372092
1865000	0.200000	3.035654e+00	0.090000	0.060000	0.150000	0.190000	0.270000	9.085087e+00	0.450000	0.250000	1.241890e+00	0.299624	0.056445	0.005970	0.374640	0.079699	0.373442	0.290000	3.288484e+00	0.150000	0.070000	0.190000	0.140000	0.300000	9.176393e+00	0.460000	0.230000	1.266978e+00	0.302369	0.055739	0.005987	0.373820	0.079567	0.374630	0.250000	2.945936e+00	0.160000	0.090000	0.200000	0.100000	0.300000	8.220527e+00	0.480000	0.250000	1.241890e+00	0.307992	0.060189	0.005953	0.371944
1870000	0.230000	3.005448e+00	0.160000	0.090000	0.140000	0.140000	0.310000	9.085087e+00	0.430000	0.310000	1.229533e+00	0.299627	0.056531	0.005995	0.374707	0.079680	0.373231	0.170000	3.255763e+00	0.200000	0.090000	0.140000	0.160000	0.260000	8.816582e+00	0.470000	0.230000	1.229533e+00	0.302380	0.055720	0.005996	0.373637	0.079470	0.374666	0.250000	2.945936e+00	0.100000	0.060000	0.190000	0.140000	0.270000	8.728855e+00	0.440000	0.240000	1.229533e+00	0.307825	0.060128	0.005943	0.371680
1875000	0.280000	3.035654e+00	0.090000	0.080000	0.200000	0.150000	0.220000	9.268618e+00	0.420000	0.280000	1.266978e+00	0.299654	0.056558	0.005989	0.374631	0.079728	0.373348	0.280000	3.288484e+00	0.120000	0.040000	0.200000	0.160000	0.220000	8.303144e+00	0.490000	0.210000	1.241890e+00	0.302008	0.055682	0.005984	0.373718	0.079338	0.374348	0.240000	2.916624e+00	0.110000	0.050000	0.180000	0.210000	0.280000	9.085087e+00	0.480000	0.250000	1.241890e+00	0.307566	0.060038	0.005939	0.371615
1880000	0.260000	3.066162e+00	0.230000	0.080000	0.200000	0.160000	0.270000	9.361769e+00	0.400000	0.210000	1.279711e+00	0.299691	0.056628	0.005983	0.374877	0.079768	0.373279	0.190000	3.255763e+00	0.110000	0.100000	0.180000	0.150000	0.290000	8.386592e+00	0.570000	0.290000	1.229533e+00	0.301836	0.055657	0.005974	0.373639	0.079343	0.374588	0.300000	2.945936e+00	0.210000	0.080000	0.120000	0.180000	0.280000	8.905190e+00	0.570000	0.220000	1.229533e+00	0.307365	0.059963	0.005924	0.371330
1885000	0.240000	3.035654e+00	0.180000	0.040000	0.180000	0.130000	0.250000	9.455856e+00	0.530000	0.290000	1.292572e+00	0.299831	0.056653	0.005970	0.374824	0.079684	0.373258	0.220000	3.223368e+00	0.110000	0.080000	0.170000	0.080000	0.400000	8.816582e+00	0.470000	0.310000	1.241890e+00	0.301691	0.055671	0.005964	0.373694	0.079242	0.374339	0.240000	2.916624e+00	0.150000	0.050000	0.140000	0.210000	0.290000	8.728855e+00	0.460000	0.260000	1.217299e+00	0.307449	0.059993	0.005924	0.371323
1890000	0.270000	3.066162e+00	0.120000	0.060000	0.130000	0.130000	0.230000	9.268618e+00	0.410000	0.290000	1.331937e+00	0.299814	0.056689	0.005986	0.374883	0.079680	0.373149	0.220000	3.191295e+00	0.220000	0.070000	0.160000	0.130000	0.360000	8.905190e+00	0.460000	0.250000	1.229533e+00	0.301922	0.055715	0.005965	0.373819	0.079280	0.374300	0.250000	2.887603e+00	0.160000	0.060000	0.170000	0.130000	0.270000	9.085087e+00	0.430000	0.250000	1.229533e+00	0.307402	0.060009	0.005921	0.371440
1895000	0.260000	3.096978e+00	0.190000	0.090000	0.210000	0.170000	0.260000	9.646877e+00	0.490000	0.310000	1.345323e+00	0.299678	0.056680	0.005980	0.375121	0.079783	0.373057	0.290000	3.223368e+00	0.220000	0.080000	0.110000	0.230000	0.330000	8.728855e+00	0.460000	0.260000	1.241890e+00	0.301963	0.055707	0.005967	0.373654	0.079284	0.374435	0.320000	2.916624e+00	0.130000	0.090000	0.170000	0.200000	0.140000	8.905190e+00	0.450000	0.290000	1.241890e+00	0.307431	0.059933	0.005907	0.371242
1900000	0.200000	3.066162e+00	0.130000	0.040000	0.150000	0.140000	0.270000	8.994689e+00	0.490000	0.130000	1.331937e+00	0.299875	0.056813	0.006006	0.375234	0.079913	0.373287	0.300000	3.255763e+00	0.190000	0.040000	0.220000	0.170000	0.240000	8.642002e+00	0.520000	0.250000	1.229533e+00	0.301843	0.055686	0.005967	0.373774	0.079287	0.374350	0.280000	2.945936e+00	0.140000	0.090000	0.170000	0.170000	0.250000	8.816582e+00	0.470000	0.320000	1.229533e+00	0.307327	0.059910	0.005904	0.371293
1905000	0.200000	3.066162e+00	0.120000	0.100000	0.120000	0.070000	0.310000	8.816582e+00	0.490000	0.190000	1.292572e+00	0.299866	0.056717	0.005993	0.374799	0.079815	0.373181	0.250000	3.223368e+00	0.110000	0.080000	0.190000	0.110000	0.210000	8.905190e+00	0.540000	0.270000	1.241890e+00	0.301849	0.055678	0.005958	0.373807	0.079293	0.374367	0.290000	2.975544e+00	0.100000	0.080000	0.110000	0.130000	0.300000	9.176393e+00	0.380000	0.370000	1.266978e+00	0.307095	0.059859	0.005901	0.371447
1910000	0.290000	3.096978e+00	0.140000	0.100000	0.150000	0.150000	0.230000	8.642002e+00	0.520000	0.260000	1.305563e+00	0.300143	0.056821	0.006040	0.374789	0.079841	0.373329	0.240000	3.191295e+00	0.150000	0.040000	0.190000	0.150000	0.260000	9.176393e+00	0.500000	0.170000	1.229533e+00	0.301650	0.055622	0.005960	0.373954	0.079344	0.374416	0.230000	2.945936e+00	0.130000	0.130000	0.170000	0.110000	0.270000	9.176393e+00	0.540000	0.240000	1.254371e+00	0.306836	0.059826	0.005914	0.371520
1915000	0.230000	3.066162e+00	0.160000	0.070000	0.170000	0.120000	0.210000	8.816582e+00	0.460000	0.290000	1.318684e+00	0.300304	0.056831	0.006026	0.374655	0.079799	0.373389	0.240000	3.159541e+00	0.100000	0.060000	0.110000	0.150000	0.230000	8.470879e+00	0.550000	0.310000	1.254371e+00	0.301549	0.055634	0.005969	0.374239	0.079461	0.374528	0.290000	2.975544e+00	0.130000	0.080000	0.190000	0.120000	0.170000	8.905190e+00	0.540000	0.280000	1.266978e+00	0.307034	0.059836	0.005912	0.371444
1920000	0.240000	3.066162e+00	0.140000	0.060000	0.220000	0.180000	0.240000	8.556013e+00	0.490000	0.290000	1.318684e+00	0.300307	0.056774	0.006033	0.374597	0.079773	0.373380	0.220000	3.128103e+00	0.200000	0.130000	0.170000	0.130000	0.240000	8.556013e+00	0.470000	0.240000	1.254371e+00	0.301256	0.055537	0.005953	0.373981	0.079428	0.374641	0.300000	3.005448e+00	0.210000	0.080000	0.210000	0.120000	0.240000	9.268618e+00	0.520000	0.300000	1.279711e+00	0.306898	0.059807	0.005900	0.371361
1925000	0.270000	3.096978e+00	0.180000	0.080000	0.240000	0.160000	0.270000	8.905190e+00	0.630000	0.240000	1.305563e+00	0.300607	0.056871	0.006042	0.374642	0.079739	0.373211	0.380000	3.159541e+00	0.190000	0.100000	0.120000	0.190000	0.250000	8.556013e+00	0.530000	0.260000	1.279711e+00	0.301488	0.055533	0.005941	0.373824	0.079305	0.374410	0.250000	2.975544e+00	0.110000	0.080000	0.160000	0.190000	0.270000	8.642002e+00	0.430000	0.170000	1.266978e+00	0.306648	0.059784	0.005904	0.371558
1930000	0.260000	3.128103e+00	0.140000	0.100000	0.140000	0.140000	0.280000	9.550889e+00	0.540000	0.230000	1.292572e+00	0.300728	0.056966	0.006064	0.374932	0.079834	0.373181	0.240000	3.128103e+00	0.160000	0.050000	0.150000	0.120000	0.270000	8.816582e+00	0.470000	0.260000	1.318684e+00	0.301285	0.055491	0.005935	0.373784	0.079246	0.374391	0.220000	2.945936e+00	0.120000	0.070000	0.150000	0.160000	0.240000	8.556013e+00	0.580000	0.280000	1.279711e+00	0.306912	0.059814	0.005910	0.371481
1935000	0.330000	3.159541e+00	0.130000	0.040000	0.190000	0.140000	0.260000	9.550889e+00	0.480000	0.240000	1.279711e+00	0.300868	0.057056	0.006092	0.375109	0.079873	0.373203	0.220000	3.096978e+00	0.080000	0.060000	0.170000	0.070000	0.240000	8.994689e+00	0.520000	0.300000	1.305563e+00	0.301362	0.055500	0.005924	0.373717	0.079222	0.374156	0.310000	2.975544e+00	0.160000	0.060000	0.160000	0.190000	0.320000	8.642002e+00	0.560000	0.240000	1.279711e+00	0.307096	0.059870	0.005935	0.371494
1940000	0.270000	3.191295e+00	0.090000	0.100000	0.150000	0.200000	0.330000	9.455856e+00	0.550000	0.170000	1.266978e+00	0.300815	0.057039	0.006076	0.375064	0.079966	0.373424	0.320000	3.128103e+00	0.160000	0.050000	0.180000	0.110000	0.260000	9.085087e+00	0.470000	0.280000	1.318684e+00	0.301152	0.055534	0.005955	0.373773	0.079294	0.374272	0.230000	2.945936e+00	0.130000	0.090000	0.170000	0.190000	0.340000	8.303144e+00	0.540000	0.240000	1.292572e+00	0.307196	0.059935	0.005929	0.371635
1945000	0.220000	3.159541e+00	0.150000	0.050000	0.190000	0.130000	0.210000	8.816582e+00	0.490000	0.220000	1.254371e+00	0.300862	0.057026	0.006060	0.374905	0.079932	0.373601	0.260000	3.159541e+00	0.140000	0.070000	0.200000	0.120000	0.200000	8.905190e+00	0.470000	0.300000	1.358844e+00	0.301162	0.055540	0.005942	0.373692	0.079238	0.374128	0.270000	2.975544e+00	0.200000	0.030000	0.250000	0.190000	0.210000	8.642002e+00	0.470000	0.330000	1.305563e+00	0.307337	0.059950	0.005930	0.371691
1950000	0.240000	3.128103e+00	0.110000	0.040000	0.150000	0.130000	0.210000	8.816582e+00	0.520000	0.160000	1.217299e+00	0.301138	0.057119	0.006060	0.374874	0.079942	0.373750	0.290000	3.191295e+00	0.080000	0.070000	0.110000	0.110000	0.310000	8.994689e+00	0.490000	0.200000	1.318684e+00	0.301070	0.055495	0.005934	0.373564	0.079190	0.374159	0.220000	2.945936e+00	0.100000	0.110000	0.200000	0.140000	0.260000	8.728855e+00	0.500000	0.260000	1.345323e+00	0.307383	0.059945	0.005936	0.371970
1955000	0.270000	3.159541e+00	0.050000	0.080000	0.050000	0.090000	0.220000	9.176393e+00	0.450000	0.260000	1.254371e+00	0.301166	0.057222	0.006131	0.375288	0.080063	0.373693	0.220000	3.159541e+00	0.110000	0.090000	0.140000	0.130000	0.310000	8.816582e+00	0.480000	0.230000	1.331937e+00	0.300833	0.055426	0.005943	0.373572	0.079257	0.374395	0.320000	2.975544e+00	0.110000	0.090000	0.190000	0.120000	0.190000	8.905190e+00	0.470000	0.310000	1.331937e+00	0.307614	0.060019	0.005936	0.371807
1960000	0.280000	3.191295e+00	0.150000	0.070000	0.210000	0.160000	0.230000	8.816582e+00	0.440000	0.190000	1.241890e+00	0.301252	0.057223	0.006134	0.375375	0.079962	0.373394	0.180000	3.128103e+00	0.070000	0.100000	0.190000	0.170000	0.210000	8.905190e+00	0.390000	0.230000	1.318684e+00	0.300655	0.055377	0.005928	0.373435	0.079226	0.374211	0.260000	3.005448e+00	0.090000	0.050000	0.080000	0.080000	0.260000	8.994689e+00	0.630000	0.270000	1.345323e+00	0.307213	0.059990	0.005938	0.371957
1965000	0.280000	3.223368e+00	0.200000	0.090000	0.230000	0.110000	0.240000	8.386592e+00	0.470000	0.200000	1.229533e+00	0.301276	0.057165	0.006124	0.375254	0.079996	0.373313	0.320000	3.159541e+00	0.070000	0.030000	0.120000	0.210000	0.180000	8.556013e+00	0.510000	0.280000	1.331937e+00	0.300469	0.055304	0.005920	0.373502	0.079278	0.374282	0.210000	2.975544e+00	0.140000	0.100000	0.170000	0.070000	0.230000	9.268618e+00	0.500000	0.250000	1.305563e+00	0.307060	0.059948	0.005935	0.371745
1970000	0.210000	3.191295e+00	0.080000	0.070000	0.190000	0.120000	0.230000	8.728855e+00	0.470000	0.260000	1.241890e+00	0.301591	0.057193	0.006137	0.375211	0.079917	0.373031	0.210000	3.128103e+00	0.150000	0.060000	0.120000	0.150000	0.190000	8.386592e+00	0.500000	0.260000	1.345323e+00	0.300247	0.055265	0.005914	0.373766	0.079444	0.374424	0.200000	2.945936e+00	0.140000	0.080000	0.160000	0.190000	0.320000	9.085087e+00	0.480000	0.290000	1.318684e+00	0.306882	0.059992	0.005942	0.371857
1975000	0.240000	3.159541e+00	0.130000	0.110000	0.150000	0.150000	0.230000	8.816582e+00	0.430000	0.190000	1.254371e+00	0.301768	0.057295	0.006127	0.375153	0.079847	0.372912	0.200000	3.096978e+00	0.170000	0.120000	0.150000	0.110000	0.280000	8.994689e+00	0.520000	0.180000	1.331937e+00	0.299983	0.055221	0.005905	0.373949	0.079426	0.374410	0.210000	2.916624e+00	0.140000	0.120000	0.140000	0.170000	0.290000	9.361769e+00	0.490000	0.230000	1.305563e+00	0.306930	0.059907	0.005929	0.371497
1980000	0.180000	3.128103e+00	0.110000	0.090000	0.300000	0.200000	0.280000	8.994689e+00	0.370000	0.280000	1.266978e+00	0.301904	0.057349	0.006130	0.375286	0.079914	0.372938	0.200000	3.096978e+00	0.150000	0.040000	0.070000	0.170000	0.200000	8.816582e+00	0.490000	0.220000	1.345323e+00	0.299793	0.055138	0.005903	0.373850	0.079373	0.374332	0.280000	2.945936e+00	0.160000	0.100000	0.200000	0.170000	0.190000	9.268618e+00	0.550000	0.250000	1.318684e+00	0.307134	0.060036	0.005935	0.371536
1985000	0.200000	3.096978e+00	0.170000	0.070000	0.190000	0.190000	0.220000	9.176393e+00	0.510000	0.310000	1.254371e+00	0.302134	0.057441	0.006154	0.375286	0.079904	0.373131	0.310000	3.128103e+00	0.140000	0.080000	0.210000	0.160000	0.210000	9.176393e+00	0.510000	0.350000	1.358844e+00	0.300083	0.055197	0.005921	0.373896	0.079308	0.374385	0.150000	2.916624e+00	0.220000	0.070000	0.110000	0.210000	0.250000	8.728855e+00	0.420000	0.230000	1.292572e+00	0.307204	0.060023	0.005923	0.371568
1990000	0.200000	3.096978e+00	0.120000	0.150000	0.200000	0.100000	0.250000	8.816582e+00	0.440000	0.170000	1.217299e+00	0.301945	0.057417	0.006157	0.375486	0.080068	0.373330	0.250000	3.096978e+00	0.120000	0.080000	0.160000	0.100000	0.260000	8.386592e+00	0.370000	0.260000	1.345323e+00	0.299742	0.055168	0.005906	0.373972	0.079281	0.374347	0.330000	2.945936e+00	0.130000	0.090000	0.130000	0.190000	0.270000	8.905190e+00	0.450000	0.170000	1.266978e+00	0.307419	0.060103	0.005950	0.371661
1995000	0.270000	3.128103e+00	0.190000	0.110000	0.150000	0.190000	0.230000	9.361769e+00	0.560000	0.300000	1.229533e+00	0.301922	0.057401	0.006142	0.375463	0.079963	0.373190	0.340000	3.128103e+00	0.180000	0.100000	0.150000	0.160000	0.270000	9.268618e+00	0.500000	0.180000	1.305563e+00	0.299976	0.055207	0.005901	0.373901	0.079285	0.374569	0.240000	2.916624e+00	0.110000	0.090000	0.200000	0.210000	0.270000	9.176393e+00	0.500000	0.270000	1.305563e+00	0.307869	0.060185	0.005963	0.371563
2000000	0.240000	3.096978e+00	0.130000	0.120000	0.220000	0.180000	0.230000	8.905190e+00	0.420000	0.330000	1.266978e+00	0.301781	0.057332	0.006127	0.375423	0.079928	0.373115	0.300000	3.159541e+00	0.150000	0.080000	0.150000	0.130000	0.270000	9.268618e+00	0.470000	0.300000	1.331937e+00	0.299871	0.055220	0.005899	0.373809	0.079242	0.374512	0.230000	2.887603e+00	0.160000	0.070000	0.230000	0.100000	0.240000	9.085087e+00	0.500000	0.270000	1.318684e+00	0.308091	0.060269	0.005990	0.371544
2005000	0.300000	3.159541e+00	0.150000	0.060000	0.120000	0.170000	0.240000	8.728855e+00	0.490000	0.330000	1.254371e+00	0.301881	0.057374	0.006127	0.375298	0.079902	0.373216	0.290000	3.191295e+00	0.230000	0.150000	0.210000	0.220000	0.270000	9.176393e+00	0.450000	0.290000	1.318684e+00	0.300012	0.055333	0.005901	0.373951	0.079239	0.374361	0.290000	2.916624e+00	0.110000	0.090000	0.200000	0.190000	0.310000	9.268618e+00	0.420000	0.290000	1.331937e+00	0.308280	0.060302	0.006022	0.371525
2010000	0.300000	3.159541e+00	0.150000	0.030000	0.110000	0.100000	0.220000	8.816582e+00	0.530000	0.240000	1.241890e+00	0.301870	0.057352	0.006114	0.375230	0.079883	0.373070	0.190000	3.159541e+00	0.120000	0.090000	0.200000	0.150000	0.250000	8.816582e+00	0.450000	0.260000	1.358844e+00	0.299755	0.055305	0.005902	0.373988	0.079271	0.374364	0.250000	2.887603e+00	0.180000	0.050000	0.150000	0.130000	0.270000	8.905190e+00	0.380000	0.300000	1.318684e+00	0.308063	0.060334	0.006019	0.371652
2015000	0.180000	3.128103e+00	0.120000	0.080000	0.130000	0.180000	0.330000	8.816582e+00	0.420000	0.200000	1.254371e+00	0.301901	0.057342	0.006108	0.375119	0.079777	0.372901	0.260000	3.191295e+00	0.150000	0.130000	0.160000	0.200000	0.260000	9.176393e+00	0.430000	0.280000	1.345323e+00	0.299915	0.055302	0.005898	0.373615	0.079163	0.374415	0.320000	2.916624e+00	0.110000	0.110000	0.140000	0.180000	0.310000	8.470879e+00	0.490000	0.300000	1.305563e+00	0.308194	0.060481	0.006039	0.371853
2020000	0.290000	3.159541e+00	0.200000	0.100000	0.190000	0.200000	0.260000	8.816582e+00	0.470000	0.280000	1.254371e+00	0.301796	0.057316	0.006111	0.375282	0.079855	0.372989	0.230000	3.159541e+00	0.240000	0.090000	0.220000	0.150000	0.290000	8.728855e+00	0.460000	0.360000	1.331937e+00	0.299980	0.055341	0.005901	0.373824	0.079205	0.374587	0.270000	2.945936e+00	0.200000	0.030000	0.220000	0.170000	0.260000	8.816582e+00	0.460000	0.220000	1.279711e+00	0.308161	0.060458	0.006031	0.371858
2025000	0.190000	3.128103e+00	0.130000	0.050000	0.240000	0.130000	0.190000	9.176393e+00	0.450000	0.310000	1.266978e+00	0.301667	0.057245	0.006110	0.375288	0.079862	0.373020	0.290000	3.191295e+00	0.070000	0.080000	0.180000	0.120000	0.290000	8.556013e+00	0.540000	0.260000	1.345323e+00	0.300102	0.055296	0.005892	0.373529	0.079110	0.374658	0.300000	2.975544e+00	0.240000	0.110000	0.200000	0.170000	0.200000	8.816582e+00	0.510000	0.250000	1.266978e+00	0.308317	0.060486	0.006058	0.371977
2030000	0.300000	3.159541e+00	0.170000	0.010000	0.190000	0.180000	0.150000	8.816582e+00	0.380000	0.220000	1.254371e+00	0.301584	0.057255	0.006104	0.375249	0.079763	0.372872	0.260000	3.223368e+00	0.130000	0.090000	0.150000	0.140000	0.270000	8.728855e+00	0.460000	0.320000	1.331937e+00	0.300286	0.055354	0.005892	0.373500	0.079036	0.374626	0.230000	2.945936e+00	0.150000	0.060000	0.120000	0.160000	0.210000	8.470879e+00	0.410000	0.240000	1.279711e+00	0.308442	0.060544	0.006058	0.371950
2035000	0.180000	3.128103e+00	0.130000	0.030000	0.180000	0.140000	0.220000	8.905190e+00	0.500000	0.370000	1.292572e+00	0.301502	0.057284	0.006089	0.375240	0.079848	0.372876	0.250000	3.191295e+00	0.110000	0.040000	0.240000	0.240000	0.260000	8.470879e+00	0.540000	0.250000	1.318684e+00	0.300214	0.055282	0.005880	0.373397	0.079071	0.374761	0.290000	2.975544e+00	0.140000	0.120000	0.250000	0.200000	0.220000	8.470879e+00	0.460000	0.320000	1.292572e+00	0.308560	0.060590	0.006066	0.371885
2040000	0.220000	3.096978e+00	0.170000	0.070000	0.160000	0.150000	0.230000	8.905190e+00	0.430000	0.240000	1.254371e+00	0.301395	0.057228	0.006077	0.375299	0.079923	0.373104	0.210000	3.159541e+00	0.160000	0.100000	0.190000	0.170000	0.270000	9.176393e+00	0.490000	0.290000	1.331937e+00	0.299867	0.055237	0.005875	0.373520	0.079159	0.374764	0.330000	3.005448e+00	0.090000	0.040000	0.150000	0.130000	0.290000	9.176393e+00	0.500000	0.270000	1.305563e+00	0.308787	0.060664	0.006092	0.371951
2045000	0.280000	3.128103e+00	0.100000	0.050000	0.110000	0.110000	0.240000	8.220527e+00	0.390000	0.200000	1.266978e+00	0.301209	0.057205	0.006069	0.375262	0.079949	0.373264	0.250000	3.128103e+00	0.080000	0.090000	0.190000	0.170000	0.270000	9.455856e+00	0.480000	0.320000	1.345323e+00	0.299961	0.055278	0.005880	0.373338	0.079112	0.374727	0.220000	2.975544e+00	0.150000	0.090000	0.190000	0.250000	0.270000	9.085087e+00	0.420000	0.220000	1.318684e+00	0.308907	0.060617	0.006095	0.371838
2050000	0.250000	3.096978e+00	0.070000	0.050000	0.170000	0.130000	0.270000	8.642002e+00	0.470000	0.310000	1.279711e+00	0.301153	0.057167	0.006077	0.375330	0.079914	0.373188	0.340000	3.159541e+00	0.130000	0.080000	0.140000	0.150000	0.250000	8.556013e+00	0.420000	0.270000	1.358844e+00	0.299773	0.055236	0.005887	0.373415	0.079187	0.374802	0.300000	3.005448e+00	0.170000	0.110000	0.170000	0.180000	0.260000	8.905190e+00	0.510000	0.290000	1.345323e+00	0.308944	0.060642	0.006096	0.371843
2055000	0.250000	3.066162e+00	0.210000	0.110000	0.190000	0.190000	0.320000	8.994689e+00	0.420000	0.220000	1.266978e+00	0.301253	0.057237	0.006100	0.375490	0.079958	0.372953	0.210000	3.128103e+00	0.100000	0.040000	0.190000	0.160000	0.220000	8.470879e+00	0.480000	0.250000	1.345323e+00	0.299868	0.055195	0.005872	0.373173	0.079133	0.374818	0.300000	3.035654e+00	0.260000	0.080000	0.130000	0.200000	0.230000	8.728855e+00	0.500000	0.300000	1.331937e+00	0.308661	0.060584	0.006081	0.371802
2060000	0.220000	3.035654e+00	0.130000	0.110000	0.230000	0.110000	0.250000	8.816582e+00	0.490000	0.270000	1.279711e+00	0.301468	0.057338	0.006108	0.375554	0.079916	0.372903	0.260000	3.159541e+00	0.170000	0.110000	0.190000	0.180000	0.240000	9.176393e+00	0.500000	0.270000	1.331937e+00	0.299856	0.055292	0.005885	0.373295	0.079188	0.374844	0.190000	3.005448e+00	0.130000	0.060000	0.210000	0.180000	0.260000	8.728855e+00	0.550000	0.270000	1.318684e+00	0.308433	0.060573	0.006091	0.371761
2065000	0.280000	3.066162e+00	0.080000	0.100000	0.130000	0.080000	0.250000	8.905190e+00	0.510000	0.200000	1.241890e+00	0.301531	0.057313	0.006117	0.375498	0.079950	0.373100	0.320000	3.191295e+00	0.200000	0.030000	0.180000	0.150000	0.280000	9.176393e+00	0.530000	0.300000	1.345323e+00	0.299620	0.055280	0.005879	0.373363	0.079176	0.374800	0.170000	2.975544e+00	0.120000	0.030000	0.200000	0.240000	0.310000	8.470879e+00	0.480000	0.180000	1.345323e+00	0.308216	0.060540	0.006090	0.372054
2070000	0.250000	3.035654e+00	0.130000	0.140000	0.150000	0.070000	0.300000	9.455856e+00	0.450000	0.260000	1.229533e+00	0.301570	0.057268	0.006104	0.375472	0.079964	0.373242	0.220000	3.159541e+00	0.160000	0.070000	0.130000	0.130000	0.230000	8.728855e+00	0.510000	0.170000	1.331937e+00	0.299757	0.055419	0.005885	0.373436	0.079172	0.374586	0.260000	3.005448e+00	0.120000	0.050000	0.210000	0.220000	0.210000	8.642002e+00	0.520000	0.210000	1.345323e+00	0.308510	0.060609	0.006098	0.372026
2075000	0.190000	3.005448e+00	0.130000	0.080000	0.090000	0.100000	0.230000	8.905190e+00	0.500000	0.270000	1.266978e+00	0.301498	0.057217	0.006107	0.375427	0.079969	0.373297	0.310000	3.191295e+00	0.150000	0.080000	0.170000	0.120000	0.240000	8.642002e+00	0.470000	0.280000	1.318684e+00	0.299940	0.055544	0.005907	0.373348	0.079181	0.374597	0.260000	3.005448e+00	0.120000	0.070000	0.160000	0.190000	0.240000	8.470879e+00	0.450000	0.190000	1.305563e+00	0.308512	0.060630	0.006104	0.372046
2080000	0.200000	2.975544e+00	0.190000	0.040000	0.200000	0.220000	0.230000	8.905190e+00	0.460000	0.280000	1.254371e+00	0.301581	0.057239	0.006104	0.375451	0.079940	0.373319	0.310000	3.191295e+00	0.230000	0.070000	0.210000	0.080000	0.260000	9.361769e+00	0.470000	0.220000	1.279711e+00	0.299942	0.055610	0.005896	0.373509	0.079141	0.374362	0.300000	3.035654e+00	0.100000	0.100000	0.230000	0.180000	0.270000	8.556013e+00	0.480000	0.300000	1.318684e+00	0.308553	0.060584	0.006092	0.372025
2085000	0.310000	3.005448e+00	0.110000	0.140000	0.140000	0.230000	0.270000	8.816582e+00	0.590000	0.260000	1.241890e+00	0.301511	0.057330	0.006119	0.375578	0.079968	0.373315	0.290000	3.223368e+00	0.100000	0.090000	0.230000	0.150000	0.260000	9.176393e+00	0.520000	0.280000	1.266978e+00	0.300099	0.055629	0.005916	0.373454	0.079142	0.374393	0.300000	3.066162e+00	0.120000	0.050000	0.190000	0.210000	0.280000	8.556013e+00	0.520000	0.240000	1.305563e+00	0.308628	0.060527	0.006083	0.371894
2090000	0.230000	2.975544e+00	0.160000	0.120000	0.130000	0.180000	0.240000	8.994689e+00	0.460000	0.300000	1.279711e+00	0.301524	0.057363	0.006112	0.375656	0.079964	0.373185	0.250000	3.191295e+00	0.190000	0.040000	0.230000	0.180000	0.170000	8.470879e+00	0.500000	0.230000	1.229533e+00	0.299777	0.055512	0.005905	0.373379	0.079146	0.374493	0.330000	3.096978e+00	0.150000	0.080000	0.260000	0.220000	0.350000	8.642002e+00	0.520000	0.220000	1.292572e+00	0.308440	0.060431	0.006073	0.372075
2095000	0.270000	3.005448e+00	0.110000	0.050000	0.180000	0.190000	0.180000	9.085087e+00	0.490000	0.280000	1.318684e+00	0.301527	0.057416	0.006128	0.375694	0.079933	0.373116	0.170000	3.159541e+00	0.120000	0.020000	0.220000	0.110000	0.330000	8.905190e+00	0.470000	0.360000	1.266978e+00	0.299828	0.055541	0.005906	0.373513	0.079094	0.374274	0.290000	3.128103e+00	0.160000	0.090000	0.180000	0.240000	0.240000	8.994689e+00	0.390000	0.280000	1.279711e+00	0.308326	0.060410	0.006071	0.372127
2100000	0.330000	3.035654e+00	0.150000	0.020000	0.160000	0.190000	0.160000	9.361769e+00	0.540000	0.320000	1.331937e+00	0.301636	0.057409	0.006136	0.375649	0.079980	0.373087	0.330000	3.191295e+00	0.220000	0.020000	0.210000	0.140000	0.250000	8.556013e+00	0.450000	0.290000	1.305563e+00	0.299862	0.055540	0.005901	0.373486	0.079034	0.374309	0.280000	3.159541e+00	0.100000	0.110000	0.120000	0.160000	0.210000	8.994689e+00	0.450000	0.180000	1.266978e+00	0.308085	0.060317	0.006059	0.372353
2105000	0.280000	3.066162e+00	0.110000	0.070000	0.200000	0.140000	0.240000	8.816582e+00	0.400000	0.280000	1.345323e+00	0.301292	0.057398	0.006121	0.375722	0.079951	0.373047	0.290000	3.223368e+00	0.190000	0.070000	0.220000	0.130000	0.250000	8.556013e+00	0.540000	0.250000	1.318684e+00	0.299830	0.055522	0.005912	0.373557	0.079056	0.374286	0.270000	3.159541e+00	0.180000	0.100000	0.250000	0.140000	0.310000	9.268618e+00	0.440000	0.200000	1.254371e+00	0.307827	0.060222	0.006050	0.372338
2110000	0.300000	3.096978e+00	0.210000	0.130000	0.200000	0.170000	0.270000	8.905190e+00	0.420000	0.260000	1.358844e+00	0.301370	0.057477	0.006147	0.375795	0.079984	0.373183	0.220000	3.191295e+00	0.220000	0.120000	0.230000	0.180000	0.240000	9.085087e+00	0.480000	0.160000	1.305563e+00	0.299931	0.055544	0.005906	0.373434	0.078986	0.374200	0.190000	3.128103e+00	0.110000	0.090000	0.200000	0.190000	0.210000	8.470879e+00	0.450000	0.230000	1.266978e+00	0.307806	0.060159	0.006037	0.372165
2115000	0.190000	3.066162e+00	0.140000	0.050000	0.270000	0.120000	0.310000	8.994689e+00	0.490000	0.260000	1.372501e+00	0.301408	0.057493	0.006158	0.375835	0.080065	0.373147	0.190000	3.159541e+00	0.150000	0.050000	0.210000	0.160000	0.230000	8.816582e+00	0.590000	0.290000	1.292572e+00	0.300009	0.055505	0.005893	0.373278	0.078968	0.374308	0.190000	3.128103e+00	0.130000	0.090000	0.180000	0.120000	0.340000	8.642002e+00	0.420000	0.220000	1.254371e+00	0.307833	0.060155	0.006026	0.372151
2120000	0.250000	3.035654e+00	0.220000	0.190000	0.240000	0.180000	0.240000	9.176393e+00	0.440000	0.240000	1.358844e+00	0.301403	0.057492	0.006144	0.375811	0.079999	0.373105	0.220000	3.128103e+00	0.090000	0.060000	0.150000	0.160000	0.200000	8.816582e+00	0.590000	0.200000	1.279711e+00	0.299864	0.055461	0.005884	0.373339	0.078921	0.374203	0.220000	3.128103e+00	0.140000	0.050000	0.140000	0.100000	0.240000	8.905190e+00	0.480000	0.260000	1.266978e+00	0.307755	0.060149	0.006028	0.372021
2125000	0.220000	3.005448e+00	0.170000	0.040000	0.270000	0.160000	0.300000	9.550889e+00	0.500000	0.260000	1.345323e+00	0.301388	0.057492	0.006138	0.375919	0.079918	0.372874	0.170000	3.066162e+00	0.190000	0.060000	0.130000	0.140000	0.280000	9.085087e+00	0.360000	0.180000	1.279711e+00	0.299963	0.055388	0.005876	0.373217	0.078848	0.374211	0.220000	3.128103e+00	0.120000	0.080000	0.250000	0.180000	0.360000	8.556013e+00	0.500000	0.260000	1.279711e+00	0.307406	0.060056	0.006020	0.372121
2130000	0.290000	3.035654e+00	0.140000	0.080000	0.200000	0.160000	0.250000	9.841757e+00	0.480000	0.280000	1.345323e+00	0.301503	0.057433	0.006138	0.376005	0.079903	0.372823	0.170000	3.066162e+00	0.170000	0.090000	0.170000	0.170000	0.260000	8.816582e+00	0.450000	0.160000	1.266978e+00	0.300132	0.055438	0.005868	0.373160	0.078767	0.374097	0.200000	3.128103e+00	0.240000	0.080000	0.210000	0.110000	0.300000	9.268618e+00	0.530000	0.240000	1.292572e+00	0.307561	0.060091	0.006012	0.372020
2135000	0.240000	3.005448e+00	0.090000	0.050000	0.170000	0.160000	0.230000	9.268618e+00	0.500000	0.230000	1.331937e+00	0.301573	0.057421	0.006142	0.376040	0.079950	0.372926	0.200000	3.035654e+00	0.140000	0.070000	0.220000	0.160000	0.280000	8.642002e+00	0.420000	0.230000	1.254371e+00	0.300171	0.055403	0.005860	0.373201	0.078812	0.374181	0.250000	3.096978e+00	0.150000	0.050000	0.210000	0.220000	0.300000	9.361769e+00	0.430000	0.230000	1.279711e+00	0.307715	0.060216	0.006029	0.372202
2140000	0.340000	3.035654e+00	0.150000	0.110000	0.240000	0.220000	0.250000	9.085087e+00	0.520000	0.190000	1.318684e+00	0.301578	0.057409	0.006161	0.375870	0.079855	0.372931	0.220000	3.005448e+00	0.150000	0.070000	0.160000	0.180000	0.270000	8.816582e+00	0.460000	0.290000	1.266978e+00	0.300195	0.055399	0.005869	0.373213	0.078850	0.374386	0.170000	3.066162e+00	0.150000	0.060000	0.160000	0.100000	0.300000	9.176393e+00	0.440000	0.250000	1.266978e+00	0.307791	0.060208	0.006036	0.372103
2145000	0.220000	3.005448e+00	0.100000	0.140000	0.110000	0.190000	0.250000	8.642002e+00	0.400000	0.290000	1.358844e+00	0.301263	0.057328	0.006160	0.375904	0.079870	0.372892	0.260000	3.035654e+00	0.160000	0.090000	0.200000	0.250000	0.300000	8.556013e+00	0.510000	0.210000	1.254371e+00	0.300011	0.055355	0.005866	0.373314	0.078910	0.374577	0.170000	3.066162e+00	0.150000	0.040000	0.180000	0.250000	0.210000	8.905190e+00	0.470000	0.220000	1.254371e+00	0.307861	0.060204	0.006035	0.372136
2150000	0.210000	2.975544e+00	0.080000	0.090000	0.280000	0.170000	0.190000	8.905190e+00	0.550000	0.210000	1.318684e+00	0.301283	0.057321	0.006151	0.375935	0.079901	0.373086	0.310000	3.035654e+00	0.110000	0.090000	0.170000	0.210000	0.200000	8.556013e+00	0.460000	0.300000	1.292572e+00	0.300214	0.055403	0.005867	0.373246	0.078858	0.374742	0.270000	3.096978e+00	0.120000	0.070000	0.260000	0.220000	0.250000	9.455856e+00	0.400000	0.210000	1.241890e+00	0.307700	0.060117	0.006028	0.372049
2155000	0.260000	3.005448e+00	0.210000	0.130000	0.220000	0.290000	0.220000	9.268618e+00	0.520000	0.250000	1.305563e+00	0.301220	0.057283	0.006142	0.375949	0.079835	0.373038	0.230000	3.005448e+00	0.160000	0.100000	0.170000	0.150000	0.230000	8.138731e+00	0.470000	0.260000	1.305563e+00	0.300109	0.055415	0.005864	0.373273	0.078814	0.374529	0.220000	3.066162e+00	0.100000	0.090000	0.140000	0.240000	0.240000	9.455856e+00	0.400000	0.200000	1.229533e+00	0.307686	0.060141	0.006031	0.372073
2160000	0.260000	3.035654e+00	0.160000	0.080000	0.290000	0.210000	0.280000	9.455856e+00	0.570000	0.170000	1.279711e+00	0.301359	0.057301	0.006153	0.375872	0.079826	0.373229	0.250000	2.975544e+00	0.060000	0.060000	0.100000	0.220000	0.310000	8.470879e+00	0.430000	0.230000	1.292572e+00	0.299877	0.055362	0.005859	0.373385	0.078781	0.374469	0.280000	3.096978e+00	0.220000	0.110000	0.170000	0.140000	0.230000	8.905190e+00	0.460000	0.330000	1.266978e+00	0.307675	0.060134	0.006025	0.372087
2165000	0.230000	3.005448e+00	0.180000	0.070000	0.190000	0.190000	0.260000	9.361769e+00	0.410000	0.380000	1.292572e+00	0.301604	0.057376	0.006172	0.375875	0.079886	0.373429	0.190000	2.945936e+00	0.130000	0.110000	0.130000	0.210000	0.210000	8.905190e+00	0.460000	0.240000	1.254371e+00	0.299880	0.055325	0.005849	0.373269	0.078717	0.374363	0.210000	3.066162e+00	0.140000	0.050000	0.180000	0.190000	0.240000	8.470879e+00	0.450000	0.280000	1.279711e+00	0.307516	0.060096	0.006013	0.372095
2170000	0.280000	3.035654e+00	0.100000	0.060000	0.180000	0.140000	0.240000	8.642002e+00	0.490000	0.210000	1.279711e+00	0.301735	0.057448	0.006215	0.376142	0.080016	0.373566	0.190000	2.945936e+00	0.210000	0.130000	0.190000	0.270000	0.280000	8.642002e+00	0.470000	0.240000	1.266978e+00	0.299641	0.055304	0.005838	0.373272	0.078728	0.374475	0.340000	3.096978e+00	0.150000	0.160000	0.170000	0.090000	0.320000	8.905190e+00	0.500000	0.230000	1.266978e+00	0.307653	0.060146	0.006001	0.371970
2175000	0.250000	3.005448e+00	0.210000	0.040000	0.110000	0.200000	0.220000	8.994689e+00	0.530000	0.200000	1.241890e+00	0.301639	0.057423	0.006226	0.376212	0.080062	0.373530	0.280000	3.005448e+00	0.120000	0.090000	0.130000	0.120000	0.300000	8.816582e+00	0.500000	0.310000	1.279711e+00	0.299397	0.055223	0.005829	0.373413	0.078816	0.374452	0.310000	3.128103e+00	0.090000	0.050000	0.150000	0.120000	0.280000	9.085087e+00	0.520000	0.260000	1.254371e+00	0.307419	0.060120	0.006005	0.371967
2180000	0.240000	2.975544e+00	0.220000	0.070000	0.160000	0.190000	0.280000	8.556013e+00	0.360000	0.300000	1.254371e+00	0.301663	0.057416	0.006223	0.376236	0.080125	0.373614	0.320000	3.035654e+00	0.120000	0.030000	0.170000	0.140000	0.290000	8.556013e+00	0.500000	0.360000	1.266978e+00	0.299573	0.055237	0.005833	0.373345	0.078849	0.374513	0.180000	3.096978e+00	0.120000	0.080000	0.090000	0.130000	0.380000	8.470879e+00	0.450000	0.240000	1.266978e+00	0.307315	0.060160	0.006045	0.372075
2185000	0.210000	2.945936e+00	0.150000	0.070000	0.240000	0.250000	0.300000	8.905190e+00	0.430000	0.250000	1.241890e+00	0.301802	0.057458	0.006220	0.376317	0.080148	0.373671	0.200000	3.005448e+00	0.130000	0.130000	0.210000	0.200000	0.250000	9.085087e+00	0.410000	0.190000	1.266978e+00	0.299622	0.055251	0.005819	0.373349	0.078864	0.374571	0.280000	3.128103e+00	0.160000	0.130000	0.170000	0.170000	0.340000	8.816582e+00	0.330000	0.270000	1.292572e+00	0.306865	0.060078	0.006037	0.372251
2190000	0.210000	2.916624e+00	0.140000	0.070000	0.150000	0.210000	0.240000	8.994689e+00	0.500000	0.310000	1.254371e+00	0.301780	0.057472	0.006214	0.376341	0.080165	0.373663	0.220000	2.975544e+00	0.190000	0.060000	0.150000	0.120000	0.150000	9.176393e+00	0.440000	0.360000	1.254371e+00	0.299365	0.055193	0.005809	0.373371	0.078852	0.374438	0.190000	3.096978e+00	0.110000	0.070000	0.140000	0.160000	0.210000	8.728855e+00	0.370000	0.240000	1.292572e+00	0.306605	0.059999	0.006026	0.372160
2195000	0.270000	2.945936e+00	0.060000	0.050000	0.160000	0.130000	0.290000	8.994689e+00	0.480000	0.330000	1.266978e+00	0.301890	0.057555	0.006219	0.376334	0.080138	0.373544	0.220000	2.975544e+00	0.160000	0.130000	0.170000	0.230000	0.260000	8.994689e+00	0.380000	0.210000	1.266978e+00	0.299215	0.055125	0.005804	0.373321	0.078837	0.374504	0.300000	3.128103e+00	0.210000	0.140000	0.150000	0.150000	0.240000	8.556013e+00	0.490000	0.360000	1.305563e+00	0.306683	0.060010	0.006055	0.372184
2200000	0.320000	2.975544e+00	0.150000	0.160000	0.190000	0.180000	0.330000	8.556013e+00	0.550000	0.230000	1.279711e+00	0.301880	0.057611	0.006237	0.376441	0.080078	0.373427	0.260000	3.005448e+00	0.160000	0.090000	0.180000	0.140000	0.270000	9.085087e+00	0.500000	0.180000	1.254371e+00	0.298893	0.055127	0.005790	0.373510	0.078850	0.374430	0.260000	3.159541e+00	0.200000	0.060000	0.170000	0.150000	0.250000	8.386592e+00	0.510000	0.240000	1.292572e+00	0.306700	0.059955	0.006043	0.372140
2205000	0.280000	3.005448e+00	0.160000	0.090000	0.170000	0.200000	0.220000	9.085087e+00	0.510000	0.270000	1.305563e+00	0.301864	0.057596	0.006231	0.376475	0.080083	0.373558	0.290000	3.035654e+00	0.150000	0.110000	0.210000	0.170000	0.210000	9.085087e+00	0.540000	0.340000	1.292572e+00	0.298732	0.055060	0.005779	0.373266	0.078791	0.374596	0.300000	3.191295e+00	0.090000	0.110000	0.250000	0.130000	0.250000	8.556013e+00	0.430000	0.270000	1.305563e+00	0.306513	0.059959	0.006043	0.372244
2210000	0.200000	2.975544e+00	0.140000	0.150000	0.170000	0.220000	0.210000	8.728855e+00	0.400000	0.310000	1.318684e+00	0.301778	0.057536	0.006219	0.376201	0.079976	0.373570	0.230000	3.005448e+00	0.120000	0.080000	0.140000	0.150000	0.250000	8.642002e+00	0.440000	0.320000	1.331937e+00	0.298753	0.055019	0.005772	0.373110	0.078735	0.374570	0.230000	3.159541e+00	0.100000	0.050000	0.130000	0.120000	0.320000	8.220527e+00	0.490000	0.240000	1.292572e+00	0.306447	0.059971	0.006033	0.372109
2215000	0.310000	3.005448e+00	0.120000	0.100000	0.190000	0.250000	0.220000	8.728855e+00	0.490000	0.230000	1.279711e+00	0.301793	0.057464	0.006211	0.376039	0.079886	0.373527	0.290000	3.066162e+00	0.140000	0.110000	0.190000	0.160000	0.260000	9.361769e+00	0.430000	0.260000	1.305563e+00	0.298709	0.055016	0.005767	0.373137	0.078679	0.374416	0.350000	3.191295e+00	0.080000	0.080000	0.190000	0.210000	0.300000	8.994689e+00	0.430000	0.230000	1.266978e+00	0.306467	0.059916	0.006041	0.371878
2220000	0.240000	2.975544e+00	0.190000	0.070000	0.180000	0.160000	0.270000	9.361769e+00	0.450000	0.320000	1.292572e+00	0.302001	0.057535	0.006213	0.376022	0.079896	0.373546	0.330000	3.096978e+00	0.090000	0.110000	0.160000	0.160000	0.240000	9.268618e+00	0.520000	0.290000	1.305563e+00	0.298513	0.054932	0.005753	0.372963	0.078633	0.374389	0.170000	3.159541e+00	0.140000	0.100000	0.130000	0.180000	0.290000	8.994689e+00	0.520000	0.310000	1.279711e+00	0.306144	0.059836	0.006041	0.371963
2225000	0.250000	2.945936e+00	0.140000	0.110000	0.190000	0.160000	0.210000	8.905190e+00	0.440000	0.300000	1.279711e+00	0.301869	0.057475	0.006224	0.376095	0.079960	0.373551	0.330000	3.096978e+00	0.080000	0.110000	0.180000	0.140000	0.170000	8.994689e+00	0.440000	0.230000	1.292572e+00	0.298675	0.054954	0.005775	0.372898	0.078576	0.374275	0.220000	3.128103e+00	0.140000	0.060000	0.170000	0.180000	0.270000	9.268618e+00	0.410000	0.260000	1.318684e+00	0.306280	0.059819	0.006064	0.371893
2230000	0.270000	2.975544e+00	0.100000	0.060000	0.150000	0.150000	0.220000	9.268618e+00	0.450000	0.250000	1.292572e+00	0.301840	0.057509	0.006214	0.376143	0.079984	0.373649	0.270000	3.096978e+00	0.150000	0.070000	0.250000	0.090000	0.220000	8.994689e+00	0.550000	0.230000	1.254371e+00	0.298414	0.054874	0.005763	0.372975	0.078582	0.374062	0.260000	3.159541e+00	0.140000	0.140000	0.300000	0.160000	0.250000	8.728855e+00	0.510000	0.350000	1.331937e+00	0.306399	0.059783	0.006059	0.371923
2235000	0.230000	2.945936e+00	0.120000	0.020000	0.220000	0.150000	0.240000	8.905190e+00	0.440000	0.280000	1.305563e+00	0.301884	0.057522	0.006209	0.376301	0.079935	0.373612	0.270000	3.096978e+00	0.090000	0.060000	0.240000	0.190000	0.280000	8.905190e+00	0.500000	0.300000	1.266978e+00	0.298324	0.054906	0.005763	0.373007	0.078563	0.373932	0.320000	3.191295e+00	0.070000	0.020000	0.190000	0.150000	0.280000	8.994689e+00	0.450000	0.260000	1.345323e+00	0.306245	0.059720	0.006062	0.372081
2240000	0.210000	2.916624e+00	0.220000	0.120000	0.220000	0.180000	0.290000	9.455856e+00	0.480000	0.170000	1.266978e+00	0.302019	0.057644	0.006203	0.376398	0.079937	0.373581	0.350000	3.128103e+00	0.120000	0.090000	0.140000	0.190000	0.350000	8.816582e+00	0.480000	0.240000	1.266978e+00	0.298047	0.054823	0.005752	0.373160	0.078672	0.374115	0.240000	3.159541e+00	0.120000	0.080000	0.160000	0.250000	0.260000	8.642002e+00	0.430000	0.220000	1.331937e+00	0.306201	0.059647	0.006061	0.371910
2245000	0.290000	2.945936e+00	0.140000	0.070000	0.120000	0.180000	0.290000	8.905190e+00	0.630000	0.340000	1.266978e+00	0.302029	0.057614	0.006192	0.376150	0.079876	0.373571	0.180000	3.096978e+00	0.050000	0.080000	0.130000	0.160000	0.320000	9.176393e+00	0.530000	0.340000	1.292572e+00	0.298037	0.054743	0.005742	0.372979	0.078656	0.374331	0.210000	3.128103e+00	0.110000	0.050000	0.190000	0.130000	0.340000	8.728855e+00	0.510000	0.250000	1.345323e+00	0.306375	0.059682	0.006056	0.371786
2250000	0.290000	2.975544e+00	0.190000	0.090000	0.170000	0.170000	0.230000	8.386592e+00	0.570000	0.250000	1.254371e+00	0.302168	0.057594	0.006194	0.376113	0.079850	0.373508	0.310000	3.128103e+00	0.140000	0.120000	0.180000	0.180000	0.280000	9.268618e+00	0.470000	0.250000	1.279711e+00	0.298002	0.054705	0.005740	0.372934	0.078663	0.374388	0.270000	3.159541e+00	0.140000	0.090000	0.230000	0.130000	0.250000	8.728855e+00	0.500000	0.300000	1.386294e+00	0.306422	0.059654	0.006049	0.371739
2255000	0.230000	2.945936e+00	0.180000	0.080000	0.210000	0.240000	0.240000	8.138731e+00	0.410000	0.210000	1.241890e+00	0.302396	0.057593	0.006194	0.375977	0.079805	0.373658	0.240000	3.096978e+00	0.120000	0.040000	0.200000	0.140000	0.180000	9.085087e+00	0.360000	0.200000	1.266978e+00	0.298112	0.054710	0.005781	0.372939	0.078676	0.374391	0.310000	3.191295e+00	0.160000	0.100000	0.260000	0.170000	0.290000	8.994689e+00	0.500000	0.260000	1.400227e+00	0.306548	0.059656	0.006058	0.371838
2260000	0.370000	2.975544e+00	0.150000	0.110000	0.160000	0.220000	0.270000	8.556013e+00	0.480000	0.260000	1.279711e+00	0.302601	0.057664	0.006186	0.375969	0.079719	0.373417	0.290000	3.128103e+00	0.100000	0.080000	0.230000	0.190000	0.210000	8.728855e+00	0.480000	0.340000	1.305563e+00	0.298317	0.054788	0.005797	0.372983	0.078744	0.374469	0.240000	3.159541e+00	0.130000	0.030000	0.100000	0.110000	0.320000	8.816582e+00	0.450000	0.380000	1.414299e+00	0.306623	0.059655	0.006055	0.371853
2265000	0.240000	2.945936e+00	0.120000	0.100000	0.220000	0.210000	0.190000	8.728855e+00	0.520000	0.340000	1.266978e+00	0.302458	0.057663	0.006188	0.375945	0.079751	0.373412	0.250000	3.096978e+00	0.120000	0.100000	0.260000	0.200000	0.230000	8.994689e+00	0.510000	0.210000	1.292572e+00	0.298413	0.054860	0.005786	0.372999	0.078800	0.374524	0.260000	3.191295e+00	0.160000	0.070000	0.270000	0.190000	0.240000	8.556013e+00	0.450000	0.260000	1.400227e+00	0.306778	0.059716	0.006065	0.372013
2270000	0.290000	2.975544e+00	0.170000	0.090000	0.230000	0.190000	0.300000	9.268618e+00	0.450000	0.250000	1.254371e+00	0.302433	0.057664	0.006174	0.375963	0.079686	0.373444	0.250000	3.066162e+00	0.210000	0.070000	0.200000	0.120000	0.310000	8.816582e+00	0.530000	0.320000	1.305563e+00	0.298671	0.054993	0.005832	0.373036	0.078892	0.374674	0.180000	3.159541e+00	0.090000	0.100000	0.190000	0.270000	0.170000	8.386592e+00	0.490000	0.300000	1.386294e+00	0.306855	0.059786	0.006065	0.372136
2275000	0.260000	3.005448e+00	0.100000	0.110000	0.120000	0.130000	0.310000	9.176393e+00	0.440000	0.250000	1.241890e+00	0.302108	0.057566	0.006167	0.375941	0.079821	0.373746	0.300000	3.096978e+00	0.210000	0.030000	0.180000	0.200000	0.170000	8.994689e+00	0.490000	0.280000	1.331937e+00	0.298988	0.055123	0.005861	0.373061	0.078978	0.374828	0.180000	3.159541e+00	0.190000	0.130000	0.130000	0.080000	0.220000	8.642002e+00	0.430000	0.200000	1.372501e+00	0.306944	0.059779	0.006073	0.372080
2280000	0.160000	2.975544e+00	0.140000	0.130000	0.170000	0.170000	0.160000	9.176393e+00	0.520000	0.260000	1.254371e+00	0.302274	0.057598	0.006158	0.375931	0.079824	0.373707	0.190000	3.066162e+00	0.100000	0.040000	0.170000	0.130000	0.210000	8.905190e+00	0.440000	0.350000	1.358844e+00	0.299070	0.055141	0.005867	0.373029	0.078966	0.374738	0.230000	3.128103e+00	0.140000	0.130000	0.160000	0.250000	0.280000	9.085087e+00	0.460000	0.270000	1.358844e+00	0.307078	0.059794	0.006099	0.372044
2285000	0.230000	2.945936e+00	0.150000	0.050000	0.140000	0.170000	0.250000	9.085087e+00	0.510000	0.340000	1.266978e+00	0.302519	0.057627	0.006152	0.375747	0.079717	0.373509	0.310000	3.096978e+00	0.130000	0.080000	0.140000	0.120000	0.290000	8.905190e+00	0.510000	0.300000	1.345323e+00	0.299014	0.055108	0.005862	0.373122	0.079049	0.374683	0.240000	3.066162e+00	0.130000	0.130000	0.230000	0.140000	0.330000	9.085087e+00	0.530000	0.250000	1.345323e+00	0.307078	0.059817	0.006114	0.371939
2290000	0.330000	2.975544e+00	0.200000	0.080000	0.210000	0.180000	0.350000	9.085087e+00	0.430000	0.210000	1.229533e+00	0.302707	0.057698	0.006183	0.375819	0.079764	0.373524	0.260000	3.128103e+00	0.100000	0.070000	0.200000	0.160000	0.220000	8.642002e+00	0.470000	0.210000	1.305563e+00	0.299218	0.055241	0.005885	0.373288	0.079102	0.374795	0.220000	3.035654e+00	0.200000	0.070000	0.190000	0.140000	0.250000	8.905190e+00	0.430000	0.280000	1.331937e+00	0.307012	0.059810	0.006111	0.372051
2295000	0.320000	3.005448e+00	0.110000	0.130000	0.120000	0.130000	0.160000	9.268618e+00	0.590000	0.170000	1.229533e+00	0.302786	0.057717	0.006197	0.375792	0.079754	0.373547	0.240000	3.096978e+00	0.140000	0.030000	0.160000	0.170000	0.250000	8.816582e+00	0.440000	0.170000	1.318684e+00	0.299318	0.055290	0.005878	0.373442	0.079100	0.374729	0.310000	3.066162e+00	0.250000	0.040000	0.210000	0.210000	0.190000	8.728855e+00	0.440000	0.250000	1.331937e+00	0.307278	0.059819	0.006119	0.371880
2300000	0.240000	2.975544e+00	0.130000	0.130000	0.130000	0.210000	0.280000	9.176393e+00	0.500000	0.260000	1.266978e+00	0.303104	0.057826	0.006216	0.375782	0.079747	0.373622	0.310000	3.128103e+00	0.130000	0.040000	0.130000	0.130000	0.200000	8.728855e+00	0.530000	0.220000	1.305563e+00	0.299368	0.055322	0.005887	0.373508	0.079015	0.374688	0.210000	3.035654e+00	0.170000	0.110000	0.140000	0.180000	0.240000	8.728855e+00	0.450000	0.250000	1.318684e+00	0.307347	0.059854	0.006122	0.372024
2305000	0.320000	3.005448e+00	0.180000	0.070000	0.240000	0.160000	0.160000	8.994689e+00	0.420000	0.290000	1.254371e+00	0.303243	0.057828	0.006246	0.375685	0.079800	0.373676	0.190000	3.096978e+00	0.120000	0.020000	0.170000	0.150000	0.280000	8.556013e+00	0.550000	0.240000	1.292572e+00	0.299344	0.055320	0.005890	0.373359	0.078995	0.374752	0.210000	3.035654e+00	0.080000	0.060000	0.150000	0.190000	0.400000	8.642002e+00	0.500000	0.210000	1.331937e+00	0.307262	0.059837	0.006116	0.371985
2310000	0.250000	2.975544e+00	0.100000	0.080000	0.220000	0.120000	0.290000	8.905190e+00	0.590000	0.300000	1.241890e+00	0.303164	0.057868	0.006253	0.375658	0.079816	0.373817	0.280000	3.128103e+00	0.120000	0.100000	0.180000	0.230000	0.240000	8.642002e+00	0.470000	0.190000	1.279711e+00	0.299344	0.055260	0.005877	0.373082	0.078917	0.374637	0.230000	3.005448e+00	0.100000	0.070000	0.190000	0.190000	0.300000	9.268618e+00	0.490000	0.190000	1.318684e+00	0.307248	0.059828	0.006123	0.371848
2315000	0.210000	2.945936e+00	0.150000	0.100000	0.170000	0.180000	0.240000	8.556013e+00	0.500000	0.230000	1.229533e+00	0.303252	0.057886	0.006244	0.375611	0.079738	0.373557	0.240000	3.096978e+00	0.180000	0.080000	0.190000	0.170000	0.350000	8.728855e+00	0.480000	0.290000	1.292572e+00	0.299023	0.055151	0.005864	0.373050	0.078890	0.374547	0.290000	3.035654e+00	0.130000	0.100000	0.200000	0.200000	0.280000	9.361769e+00	0.460000	0.280000	1.358844e+00	0.307234	0.059773	0.006118	0.371780
2320000	0.300000	2.975544e+00	0.120000	0.040000	0.190000	0.200000	0.230000	8.470879e+00	0.500000	0.310000	1.266978e+00	0.303377	0.057973	0.006254	0.375719	0.079719	0.373502	0.290000	3.128103e+00	0.070000	0.050000	0.160000	0.120000	0.170000	9.085087e+00	0.460000	0.260000	1.279711e+00	0.299039	0.055137	0.005859	0.373091	0.078956	0.374700	0.260000	3.066162e+00	0.150000	0.110000	0.150000	0.230000	0.280000	9.176393e+00	0.460000	0.260000	1.400227e+00	0.307392	0.059860	0.006144	0.371867
2325000	0.290000	3.005448e+00	0.180000	0.110000	0.160000	0.150000	0.280000	9.361769e+00	0.550000	0.320000	1.279711e+00	0.303484	0.058011	0.006251	0.375751	0.079649	0.373385	0.290000	3.128103e+00	0.130000	0.070000	0.220000	0.120000	0.310000	8.816582e+00	0.470000	0.260000	1.292572e+00	0.298961	0.055072	0.005858	0.372893	0.078930	0.374613	0.280000	3.096978e+00	0.150000	0.080000	0.230000	0.220000	0.300000	9.268618e+00	0.530000	0.250000	1.358844e+00	0.307330	0.059851	0.006130	0.371745
2330000	0.280000	3.035654e+00	0.160000	0.060000	0.200000	0.200000	0.260000	9.176393e+00	0.410000	0.300000	1.292572e+00	0.303520	0.057993	0.006248	0.375684	0.079614	0.373272	0.280000	3.159541e+00	0.110000	0.120000	0.150000	0.140000	0.410000	8.905190e+00	0.450000	0.300000	1.331937e+00	0.298784	0.055051	0.005846	0.372976	0.078929	0.374419	0.220000	3.066162e+00	0.190000	0.080000	0.150000	0.180000	0.230000	8.905190e+00	0.460000	0.210000	1.345323e+00	0.307194	0.059763	0.006129	0.371731
2335000	0.330000	3.066162e+00	0.170000	0.090000	0.170000	0.110000	0.280000	9.085087e+00	0.360000	0.240000	1.279711e+00	0.303615	0.057999	0.006254	0.375635	0.079575	0.373180	0.280000	3.223368e+00	0.100000	0.050000	0.110000	0.210000	0.220000	8.386592e+00	0.500000	0.260000	1.331937e+00	0.298857	0.055020	0.005836	0.372801	0.078889	0.374532	0.290000	3.096978e+00	0.100000	0.060000	0.150000	0.150000	0.190000	8.994689e+00	0.550000	0.270000	1.358844e+00	0.307179	0.059727	0.006137	0.371727
2340000	0.250000	3.035654e+00	0.110000	0.070000	0.210000	0.140000	0.220000	9.085087e+00	0.440000	0.240000	1.266978e+00	0.303755	0.058060	0.006245	0.375552	0.079516	0.373117	0.230000	3.191295e+00	0.150000	0.080000	0.230000	0.170000	0.290000	8.994689e+00	0.500000	0.280000	1.318684e+00	0.298927	0.055009	0.005833	0.372750	0.078878	0.374565	0.220000	3.035654e+00	0.110000	0.050000	0.170000	0.200000	0.210000	8.470879e+00	0.460000	0.260000	1.372501e+00	0.306922	0.059664	0.006126	0.371870
2345000	0.260000	3.066162e+00	0.120000	0.080000	0.280000	0.230000	0.280000	8.816582e+00	0.540000	0.280000	1.292572e+00	0.303760	0.058122	0.006235	0.375638	0.079522	0.373054	0.230000	3.159541e+00	0.070000	0.120000	0.190000	0.110000	0.210000	8.642002e+00	0.430000	0.210000	1.292572e+00	0.298923	0.054952	0.005823	0.372787	0.078852	0.374509	0.220000	3.035654e+00	0.170000	0.090000	0.120000	0.220000	0.290000	9.268618e+00	0.350000	0.130000	1.331937e+00	0.306910	0.059665	0.006141	0.371826
2350000	0.240000	3.035654e+00	0.140000	0.040000	0.130000	0.170000	0.240000	8.994689e+00	0.400000	0.290000	1.292572e+00	0.303907	0.058184	0.006256	0.375687	0.079658	0.373211	0.230000	3.159541e+00	0.140000	0.070000	0.080000	0.230000	0.290000	9.085087e+00	0.420000	0.250000	1.266978e+00	0.298808	0.054876	0.005818	0.372740	0.079030	0.374804	0.240000	2.975544e+00	0.140000	0.040000	0.170000	0.130000	0.270000	8.556013e+00	0.560000	0.170000	1.292572e+00	0.306657	0.059559	0.006133	0.371817
2355000	0.310000	3.066162e+00	0.190000	0.060000	0.170000	0.130000	0.300000	9.085087e+00	0.470000	0.250000	1.279711e+00	0.304100	0.058261	0.006260	0.375804	0.079736	0.373210	0.200000	3.128103e+00	0.090000	0.060000	0.140000	0.120000	0.240000	9.085087e+00	0.510000	0.210000	1.266978e+00	0.298822	0.054869	0.005813	0.372616	0.079047	0.374943	0.250000	2.945936e+00	0.130000	0.080000	0.110000	0.180000	0.330000	8.220527e+00	0.540000	0.190000	1.254371e+00	0.306471	0.059524	0.006125	0.371848
2360000	0.290000	3.096978e+00	0.150000	0.080000	0.190000	0.160000	0.170000	8.728855e+00	0.450000	0.280000	1.292572e+00	0.303977	0.058219	0.006254	0.375647	0.079618	0.373088	0.190000	3.096978e+00	0.110000	0.080000	0.180000	0.180000	0.250000	8.642002e+00	0.550000	0.290000	1.292572e+00	0.298806	0.054945	0.005819	0.372842	0.079033	0.374713	0.260000	2.975544e+00	0.130000	0.020000	0.150000	0.130000	0.210000	8.303144e+00	0.530000	0.200000	1.217299e+00	0.306470	0.059535	0.006145	0.372053
2365000	0.280000	3.128103e+00	0.160000	0.050000	0.230000	0.190000	0.180000	8.642002e+00	0.530000	0.310000	1.331937e+00	0.303944	0.058244	0.006243	0.375747	0.079602	0.372956	0.210000	3.066162e+00	0.130000	0.080000	0.170000	0.120000	0.220000	8.642002e+00	0.480000	0.320000	1.305563e+00	0.298801	0.054959	0.005830	0.372878	0.079005	0.374652	0.250000	2.945936e+00	0.140000	0.070000	0.120000	0.180000	0.400000	8.470879e+00	0.470000	0.210000	1.217299e+00	0.306442	0.059510	0.006147	0.372189
2370000	0.280000	3.159541e+00	0.090000	0.090000	0.100000	0.090000	0.230000	8.816582e+00	0.450000	0.240000	1.318684e+00	0.304068	0.058270	0.006248	0.375734	0.079565	0.372968	0.260000	3.096978e+00	0.120000	0.070000	0.190000	0.160000	0.240000	8.728855e+00	0.510000	0.270000	1.318684e+00	0.298741	0.054967	0.005827	0.372965	0.079084	0.374626	0.220000	2.916624e+00	0.150000	0.040000	0.160000	0.220000	0.280000	8.642002e+00	0.470000	0.330000	1.205186e+00	0.306316	0.059476	0.006142	0.372208
2375000	0.220000	3.128103e+00	0.200000	0.080000	0.120000	0.140000	0.260000	9.176393e+00	0.550000	0.200000	1.279711e+00	0.303898	0.058254	0.006265	0.375632	0.079593	0.373064	0.300000	3.128103e+00	0.160000	0.030000	0.220000	0.200000	0.210000	8.642002e+00	0.490000	0.280000	1.331937e+00	0.298707	0.054982	0.005827	0.373139	0.079121	0.374656	0.290000	2.945936e+00	0.160000	0.080000	0.200000	0.140000	0.240000	8.303144e+00	0.460000	0.190000	1.193195e+00	0.306195	0.059429	0.006135	0.372098
2380000	0.260000	3.159541e+00	0.180000	0.150000	0.190000	0.200000	0.150000	9.361769e+00	0.480000	0.290000	1.266978e+00	0.304055	0.058359	0.006278	0.375745	0.079736	0.373197	0.290000	3.159541e+00	0.130000	0.080000	0.170000	0.180000	0.250000	8.994689e+00	0.450000	0.200000	1.318684e+00	0.298669	0.054993	0.005823	0.373226	0.079169	0.374631	0.250000	2.916624e+00	0.170000	0.040000	0.170000	0.180000	0.210000	8.728855e+00	0.460000	0.240000	1.181322e+00	0.306174	0.059418	0.006127	0.372001
2385000	0.260000	3.159541e+00	0.120000	0.140000	0.210000	0.150000	0.280000	9.176393e+00	0.490000	0.250000	1.241890e+00	0.304352	0.058492	0.006299	0.375749	0.079722	0.373159	0.300000	3.191295e+00	0.130000	0.090000	0.210000	0.160000	0.280000	8.728855e+00	0.530000	0.190000	1.331937e+00	0.298629	0.055027	0.005851	0.373475	0.079298	0.374712	0.230000	2.887603e+00	0.090000	0.060000	0.180000	0.120000	0.290000	8.905190e+00	0.500000	0.230000	1.193195e+00	0.306279	0.059487	0.006130	0.372047
2390000	0.200000	3.096978e+00	0.130000	0.050000	0.130000	0.130000	0.210000	8.642002e+00	0.440000	0.310000	1.254371e+00	0.304219	0.058476	0.006295	0.375764	0.079723	0.373200	0.240000	3.159541e+00	0.080000	0.060000	0.180000	0.100000	0.270000	8.642002e+00	0.470000	0.230000	1.318684e+00	0.298567	0.055057	0.005863	0.373614	0.079264	0.374523	0.270000	2.916624e+00	0.040000	0.060000	0.140000	0.120000	0.240000	9.268618e+00	0.450000	0.240000	1.181322e+00	0.306342	0.059505	0.006139	0.372214
2395000	0.200000	3.096978e+00	0.170000	0.040000	0.250000	0.120000	0.230000	8.642002e+00	0.510000	0.270000	1.266978e+00	0.304000	0.058417	0.006310	0.375790	0.079802	0.373419	0.220000	3.128103e+00	0.140000	0.090000	0.180000	0.150000	0.320000	8.303144e+00	0.520000	0.220000	1.279711e+00	0.298615	0.055106	0.005863	0.373603	0.079248	0.374544	0.240000	2.887603e+00	0.090000	0.050000	0.160000	0.130000	0.190000	9.176393e+00	0.500000	0.320000	1.217299e+00	0.306181	0.059457	0.006132	0.372183
2400000	0.220000	3.066162e+00	0.140000	0.050000	0.210000	0.150000	0.240000	8.642002e+00	0.480000	0.190000	1.229533e+00	0.303951	0.058487	0.006316	0.375999	0.079810	0.373366	0.260000	3.159541e+00	0.160000	0.070000	0.210000	0.220000	0.220000	8.470879e+00	0.510000	0.260000	1.318684e+00	0.298598	0.055100	0.005878	0.373639	0.079271	0.374671	0.160000	2.858871e+00	0.170000	0.130000	0.140000	0.120000	0.260000	9.361769e+00	0.450000	0.330000	1.217299e+00	0.305978	0.059414	0.006134	0.372217
2405000	0.250000	3.035654e+00	0.170000	0.080000	0.240000	0.140000	0.200000	9.268618e+00	0.380000	0.230000	1.241890e+00	0.303941	0.058478	0.006322	0.375942	0.079802	0.373452	0.190000	3.128103e+00	0.220000	0.050000	0.160000	0.170000	0.250000	8.386592e+00	0.490000	0.210000	1.305563e+00	0.298534	0.055098	0.005876	0.373686	0.079245	0.374564	0.290000	2.887603e+00	0.160000	0.030000	0.300000	0.120000	0.300000	8.556013e+00	0.390000	0.300000	1.229533e+00	0.305825	0.059357	0.006122	0.372107
2410000	0.310000	3.066162e+00	0.180000	0.080000	0.180000	0.160000	0.260000	9.176393e+00	0.560000	0.300000	1.279711e+00	0.303828	0.058483	0.006321	0.375941	0.079784	0.373410	0.250000	3.096978e+00	0.160000	0.150000	0.270000	0.140000	0.300000	8.386592e+00	0.460000	0.230000	1.318684e+00	0.298536	0.055145	0.005873	0.373840	0.079247	0.374541	0.260000	2.916624e+00	0.160000	0.070000	0.210000	0.200000	0.330000	8.556013e+00	0.460000	0.290000	1.266978e+00	0.305812	0.059442	0.006124	0.372225
2415000	0.200000	3.035654e+00	0.120000	0.060000	0.140000	0.190000	0.160000	8.816582e+00	0.440000	0.190000	1.266978e+00	0.303832	0.058492	0.006313	0.376009	0.079870	0.373426	0.310000	3.128103e+00	0.140000	0.070000	0.150000	0.160000	0.300000	9.085087e+00	0.430000	0.310000	1.331937e+00	0.298473	0.055119	0.005874	0.373834	0.079296	0.374546	0.220000	2.887603e+00	0.080000	0.090000	0.170000	0.170000	0.270000	8.905190e+00	0.470000	0.290000	1.279711e+00	0.305992	0.059542	0.006131	0.372127
2420000	0.270000	3.066162e+00	0.120000	0.050000	0.190000	0.150000	0.360000	8.556013e+00	0.390000	0.220000	1.241890e+00	0.303654	0.058461	0.006322	0.376038	0.079915	0.373467	0.210000	3.096978e+00	0.160000	0.070000	0.190000	0.130000	0.260000	9.455856e+00	0.420000	0.270000	1.318684e+00	0.298412	0.055144	0.005876	0.373992	0.079231	0.374398	0.290000	2.916624e+00	0.240000	0.150000	0.180000	0.160000	0.300000	8.470879e+00	0.490000	0.260000	1.318684e+00	0.305914	0.059428	0.006126	0.372053
2425000	0.360000	3.096978e+00	0.060000	0.090000	0.120000	0.080000	0.170000	8.556013e+00	0.460000	0.310000	1.229533e+00	0.303867	0.058497	0.006328	0.376045	0.079899	0.373472	0.260000	3.128103e+00	0.160000	0.060000	0.130000	0.140000	0.200000	9.743830e+00	0.510000	0.220000	1.331937e+00	0.298423	0.055217	0.005908	0.374018	0.079212	0.374385	0.290000	2.916624e+00	0.150000	0.110000	0.180000	0.120000	0.270000	9.176393e+00	0.500000	0.260000	1.318684e+00	0.305887	0.059427	0.006115	0.371966
2430000	0.260000	3.128103e+00	0.150000	0.070000	0.130000	0.210000	0.290000	8.905190e+00	0.540000	0.220000	1.241890e+00	0.303777	0.058527	0.006316	0.376095	0.079839	0.373261	0.180000	3.096978e+00	0.100000	0.070000	0.140000	0.120000	0.300000	9.455856e+00	0.470000	0.270000	1.345323e+00	0.298461	0.055206	0.005911	0.373914	0.079197	0.374458	0.210000	2.916624e+00	0.120000	0.030000	0.110000	0.180000	0.240000	8.816582e+00	0.460000	0.230000	1.318684e+00	0.305782	0.059411	0.006105	0.372022
2435000	0.280000	3.159541e+00	0.120000	0.030000	0.150000	0.130000	0.250000	8.728855e+00	0.530000	0.260000	1.254371e+00	0.303739	0.058485	0.006303	0.376013	0.079841	0.373424	0.230000	3.066162e+00	0.170000	0.070000	0.250000	0.190000	0.220000	9.268618e+00	0.430000	0.200000	1.345323e+00	0.298247	0.055280	0.005925	0.374073	0.079325	0.374499	0.210000	2.916624e+00	0.160000	0.090000	0.140000	0.150000	0.260000	8.816582e+00	0.530000	0.290000	1.331937e+00	0.305887	0.059440	0.006113	0.372082
2440000	0.180000	3.128103e+00	0.170000	0.070000	0.180000	0.210000	0.270000	9.085087e+00	0.440000	0.260000	1.292572e+00	0.303633	0.058442	0.006307	0.376068	0.079880	0.373450	0.300000	3.096978e+00	0.150000	0.080000	0.200000	0.120000	0.220000	9.085087e+00	0.500000	0.290000	1.358844e+00	0.298119	0.055289	0.005927	0.374095	0.079331	0.374580	0.230000	2.887603e+00	0.150000	0.070000	0.150000	0.180000	0.350000	8.905190e+00	0.530000	0.160000	1.345323e+00	0.306012	0.059398	0.006118	0.372049
2445000	0.230000	3.096978e+00	0.150000	0.090000	0.090000	0.200000	0.320000	8.556013e+00	0.460000	0.260000	1.305563e+00	0.303909	0.058539	0.006339	0.376057	0.079840	0.373517	0.230000	3.066162e+00	0.130000	0.070000	0.140000	0.210000	0.320000	8.642002e+00	0.400000	0.290000	1.331937e+00	0.298174	0.055334	0.005945	0.374125	0.079419	0.374710	0.260000	2.916624e+00	0.120000	0.080000	0.220000	0.130000	0.210000	9.176393e+00	0.450000	0.280000	1.358844e+00	0.305948	0.059440	0.006125	0.372160
2450000	0.300000	3.128103e+00	0.170000	0.070000	0.220000	0.290000	0.190000	8.556013e+00	0.570000	0.230000	1.292572e+00	0.303784	0.058569	0.006331	0.376176	0.079828	0.373436	0.310000	3.096978e+00	0.150000	0.110000	0.270000	0.200000	0.140000	8.470879e+00	0.560000	0.260000	1.345323e+00	0.297994	0.055284	0.005933	0.374094	0.079383	0.374719	0.300000	2.945936e+00	0.140000	0.030000	0.210000	0.080000	0.250000	9.268618e+00	0.500000	0.190000	1.318684e+00	0.305989	0.059374	0.006113	0.372038
2455000	0.240000	3.096978e+00	0.090000	0.080000	0.210000	0.110000	0.350000	8.470879e+00	0.520000	0.230000	1.279711e+00	0.304069	0.058623	0.006333	0.376075	0.079802	0.373562	0.170000	3.066162e+00	0.110000	0.030000	0.200000	0.170000	0.220000	8.386592e+00	0.460000	0.270000	1.345323e+00	0.298065	0.055315	0.005950	0.374100	0.079454	0.374927	0.320000	3.005448e+00	0.150000	0.090000	0.190000	0.240000	0.220000	8.816582e+00	0.530000	0.210000	1.305563e+00	0.306191	0.059440	0.006144	0.372063
2460000	0.300000	3.128103e+00	0.070000	0.100000	0.130000	0.180000	0.180000	8.816582e+00	0.390000	0.190000	1.266978e+00	0.304187	0.058628	0.006352	0.376001	0.079855	0.373760	0.280000	3.096978e+00	0.100000	0.030000	0.110000	0.110000	0.190000	8.556013e+00	0.440000	0.320000	1.358844e+00	0.298137	0.055337	0.005951	0.374065	0.079457	0.374985	0.320000	3.005448e+00	0.200000	0.050000	0.150000	0.160000	0.180000	8.556013e+00	0.440000	0.300000	1.292572e+00	0.306177	0.059421	0.006151	0.372157
2465000	0.220000	3.096978e+00	0.120000	0.080000	0.170000	0.180000	0.290000	8.816582e+00	0.570000	0.250000	1.254371e+00	0.304044	0.058572	0.006345	0.376097	0.079905	0.373815	0.250000	3.066162e+00	0.110000	0.150000	0.170000	0.160000	0.340000	8.905190e+00	0.410000	0.220000	1.318684e+00	0.298015	0.055331	0.005943	0.374135	0.079493	0.375116	0.390000	3.035654e+00	0.180000	0.120000	0.190000	0.210000	0.280000	8.905190e+00	0.530000	0.300000	1.318684e+00	0.306208	0.059451	0.006197	0.372271
2470000	0.260000	3.128103e+00	0.160000	0.080000	0.200000	0.160000	0.240000	8.994689e+00	0.550000	0.210000	1.241890e+00	0.303980	0.058518	0.006336	0.375988	0.079854	0.373732	0.250000	3.035654e+00	0.210000	0.060000	0.160000	0.170000	0.250000	8.816582e+00	0.360000	0.150000	1.279711e+00	0.298080	0.055324	0.005971	0.374155	0.079533	0.375192	0.250000	3.005448e+00	0.060000	0.060000	0.130000	0.110000	0.300000	8.994689e+00	0.460000	0.320000	1.331937e+00	0.306212	0.059392	0.006204	0.372272
2475000	0.230000	3.096978e+00	0.110000	0.080000	0.160000	0.140000	0.250000	8.994689e+00	0.450000	0.230000	1.254371e+00	0.303723	0.058485	0.006347	0.375970	0.079855	0.373626	0.210000	3.005448e+00	0.160000	0.100000	0.220000	0.190000	0.220000	8.994689e+00	0.580000	0.240000	1.292572e+00	0.297905	0.055307	0.005976	0.374205	0.079555	0.375189	0.330000	3.035654e+00	0.080000	0.020000	0.160000	0.140000	0.230000	8.994689e+00	0.560000	0.240000	1.318684e+00	0.306269	0.059436	0.006206	0.372309
2480000	0.270000	3.128103e+00	0.130000	0.090000	0.150000	0.170000	0.270000	8.728855e+00	0.500000	0.320000	1.279711e+00	0.303580	0.058460	0.006351	0.376043	0.079848	0.373552	0.310000	3.035654e+00	0.110000	0.080000	0.200000	0.130000	0.170000	8.816582e+00	0.440000	0.260000	1.279711e+00	0.298105	0.055368	0.005974	0.374225	0.079483	0.375084	0.220000	3.005448e+00	0.170000	0.060000	0.160000	0.170000	0.350000	8.642002e+00	0.430000	0.310000	1.331937e+00	0.306332	0.059427	0.006201	0.372188
2485000	0.260000	3.159541e+00	0.110000	0.050000	0.150000	0.130000	0.260000	8.905190e+00	0.440000	0.220000	1.229533e+00	0.303541	0.058414	0.006343	0.376024	0.079806	0.373433	0.170000	3.005448e+00	0.170000	0.090000	0.190000	0.200000	0.270000	9.268618e+00	0.510000	0.240000	1.241890e+00	0.298339	0.055426	0.005992	0.374173	0.079504	0.375127	0.360000	3.035654e+00	0.140000	0.070000	0.190000	0.140000	0.290000	9.085087e+00	0.480000	0.220000	1.345323e+00	0.306139	0.059391	0.006193	0.372315
2490000	0.240000	3.128103e+00	0.180000	0.070000	0.130000	0.100000	0.250000	9.268618e+00	0.450000	0.320000	1.217299e+00	0.303603	0.058436	0.006330	0.376065	0.079758	0.373249	0.230000	2.975544e+00	0.190000	0.100000	0.170000	0.100000	0.230000	9.085087e+00	0.490000	0.330000	1.266978e+00	0.298210	0.055409	0.005989	0.374309	0.079532	0.375108	0.260000	3.066162e+00	0.100000	0.040000	0.130000	0.150000	0.240000	8.905190e+00	0.400000	0.220000	1.358844e+00	0.306128	0.059355	0.006186	0.372325
2495000	0.200000	3.096978e+00	0.110000	0.060000	0.210000	0.120000	0.320000	8.994689e+00	0.420000	0.220000	1.229533e+00	0.303392	0.058446	0.006336	0.376083	0.079697	0.373145	0.270000	3.005448e+00	0.100000	0.080000	0.150000	0.210000	0.200000	8.556013e+00	0.480000	0.270000	1.279711e+00	0.298083	0.055341	0.005980	0.374168	0.079556	0.375232	0.190000	3.035654e+00	0.140000	0.060000	0.170000	0.140000	0.300000	8.905190e+00	0.600000	0.240000	1.331937e+00	0.306134	0.059378	0.006186	0.372308
2500000	0.340000	3.128103e+00	0.170000	0.120000	0.240000	0.190000	0.250000	9.268618e+00	0.560000	0.320000	1.254371e+00	0.303551	0.058563	0.006357	0.376152	0.079739	0.373200	0.270000	3.005448e+00	0.150000	0.100000	0.260000	0.190000	0.240000	8.816582e+00	0.400000	0.310000	1.266978e+00	0.298043	0.055329	0.005970	0.374132	0.079584	0.375441	0.230000	3.005448e+00	0.170000	0.110000	0.290000	0.130000	0.270000	8.905190e+00	0.500000	0.260000	1.372501e+00	0.306058	0.059401	0.006181	0.372476
2505000	0.260000	3.159541e+00	0.130000	0.140000	0.230000	0.240000	0.280000	9.176393e+00	0.590000	0.270000	1.305563e+00	0.303612	0.058514	0.006345	0.375952	0.079677	0.373242	0.270000	3.035654e+00	0.140000	0.070000	0.120000	0.190000	0.300000	9.176393e+00	0.560000	0.250000	1.254371e+00	0.297844	0.055270	0.005966	0.374231	0.079632	0.375491	0.280000	3.035654e+00	0.140000	0.100000	0.190000	0.160000	0.270000	9.085087e+00	0.470000	0.270000	1.414299e+00	0.306242	0.059459	0.006193	0.372469
2510000	0.270000	3.191295e+00	0.110000	0.120000	0.190000	0.190000	0.240000	8.816582e+00	0.410000	0.270000	1.318684e+00	0.303595	0.058561	0.006335	0.375976	0.079637	0.373103	0.330000	3.066162e+00	0.140000	0.090000	0.130000	0.160000	0.250000	9.085087e+00	0.400000	0.310000	1.241890e+00	0.297578	0.055186	0.005953	0.374169	0.079597	0.375464	0.280000	3.066162e+00	0.170000	0.050000	0.160000	0.180000	0.240000	8.470879e+00	0.540000	0.280000	1.428513e+00	0.306446	0.059503	0.006192	0.372483
2515000	0.210000	3.159541e+00	0.190000	0.050000	0.160000	0.110000	0.240000	9.085087e+00	0.440000	0.230000	1.279711e+00	0.303409	0.058495	0.006324	0.375821	0.079616	0.373172	0.240000	3.035654e+00	0.100000	0.070000	0.160000	0.130000	0.250000	9.176393e+00	0.470000	0.270000	1.254371e+00	0.297524	0.055128	0.005941	0.374099	0.079534	0.375439	0.320000	3.096978e+00	0.130000	0.100000	0.090000	0.140000	0.260000	8.303144e+00	0.420000	0.210000	1.386294e+00	0.306613	0.059574	0.006191	0.372556
2520000	0.310000	3.191295e+00	0.130000	0.040000	0.230000	0.140000	0.270000	8.994689e+00	0.490000	0.240000	1.292572e+00	0.303272	0.058421	0.006317	0.375733	0.079638	0.373280	0.250000	3.005448e+00	0.150000	0.040000	0.130000	0.130000	0.260000	8.994689e+00	0.520000	0.230000	1.266978e+00	0.297723	0.055136	0.005946	0.374081	0.079490	0.375384	0.190000	3.066162e+00	0.130000	0.040000	0.210000	0.160000	0.170000	8.994689e+00	0.530000	0.260000	1.372501e+00	0.306509	0.059541	0.006186	0.372601
2525000	0.370000	3.223368e+00	0.180000	0.100000	0.220000	0.160000	0.180000	8.994689e+00	0.500000	0.170000	1.305563e+00	0.303056	0.058375	0.006318	0.375862	0.079746	0.373375	0.230000	2.975544e+00	0.170000	0.040000	0.220000	0.200000	0.340000	8.994689e+00	0.430000	0.290000	1.279711e+00	0.297673	0.055123	0.005939	0.374192	0.079530	0.375331	0.210000	3.035654e+00	0.090000	0.030000	0.110000	0.120000	0.210000	8.816582e+00	0.450000	0.270000	1.386294e+00	0.306334	0.059471	0.006176	0.372595
2530000	0.170000	3.191295e+00	0.140000	0.050000	0.230000	0.190000	0.210000	9.085087e+00	0.460000	0.270000	1.345323e+00	0.303037	0.058441	0.006320	0.375921	0.079760	0.373421	0.200000	2.945936e+00	0.130000	0.080000	0.230000	0.190000	0.310000	8.905190e+00	0.470000	0.210000	1.292572e+00	0.297534	0.055067	0.005935	0.373996	0.079424	0.375205	0.250000	3.005448e+00	0.170000	0.060000	0.110000	0.100000	0.220000	9.085087e+00	0.470000	0.310000	1.372501e+00	0.306247	0.059446	0.006174	0.372641
2535000	0.240000	3.159541e+00	0.180000	0.070000	0.160000	0.200000	0.260000	8.905190e+00	0.570000	0.240000	1.331937e+00	0.302987	0.058414	0.006312	0.375931	0.079814	0.373485	0.340000	2.975544e+00	0.150000	0.130000	0.140000	0.130000	0.250000	8.816582e+00	0.380000	0.310000	1.331937e+00	0.297625	0.055056	0.005938	0.373902	0.079417	0.375217	0.320000	3.035654e+00	0.150000	0.030000	0.160000	0.130000	0.250000	8.386592e+00	0.440000	0.170000	1.358844e+00	0.305959	0.059394	0.006176	0.372651
2540000	0.270000	3.191295e+00	0.130000	0.070000	0.180000	0.180000	0.270000	8.905190e+00	0.440000	0.250000	1.292572e+00	0.302913	0.058339	0.006302	0.375844	0.079791	0.373581	0.280000	3.005448e+00	0.090000	0.100000	0.200000	0.190000	0.270000	8.728855e+00	0.480000	0.260000	1.372501e+00	0.297652	0.055037	0.005936	0.373808	0.079403	0.375149	0.300000	3.066162e+00	0.140000	0.150000	0.190000	0.200000	0.250000	8.470879e+00	0.560000	0.160000	1.358844e+00	0.306060	0.059382	0.006169	0.372488
2545000	0.250000	3.159541e+00	0.100000	0.090000	0.120000	0.120000	0.310000	8.816582e+00	0.470000	0.280000	1.305563e+00	0.302733	0.058252	0.006294	0.375890	0.079824	0.373605	0.260000	3.035654e+00	0.130000	0.140000	0.220000	0.110000	0.330000	8.905190e+00	0.430000	0.270000	1.386294e+00	0.297488	0.055030	0.005951	0.373913	0.079456	0.375265	0.310000	3.096978e+00	0.130000	0.120000	0.190000	0.160000	0.260000	7.977573e+00	0.470000	0.180000	1.345323e+00	0.306219	0.059363	0.006164	0.372399
2550000	0.280000	3.191295e+00	0.160000	0.030000	0.230000	0.210000	0.180000	8.994689e+00	0.440000	0.290000	1.318684e+00	0.302542	0.058223	0.006288	0.375914	0.079841	0.373702	0.240000	3.005448e+00	0.050000	0.090000	0.220000	0.110000	0.270000	8.642002e+00	0.470000	0.240000	1.345323e+00	0.297201	0.054936	0.005944	0.373812	0.079439	0.375164	0.220000	3.066162e+00	0.130000	0.050000	0.210000	0.140000	0.290000	8.138731e+00	0.450000	0.260000	1.331937e+00	0.306248	0.059363	0.006162	0.372415
2555000	0.250000	3.159541e+00	0.100000	0.100000	0.200000	0.130000	0.330000	8.994689e+00	0.510000	0.410000	1.331937e+00	0.302703	0.058191	0.006280	0.375705	0.079755	0.373642	0.260000	3.035654e+00	0.070000	0.070000	0.200000	0.130000	0.270000	8.642002e+00	0.570000	0.220000	1.331937e+00	0.297434	0.054995	0.005951	0.373836	0.079432	0.375225	0.300000	3.096978e+00	0.160000	0.070000	0.180000	0.160000	0.230000	8.138731e+00	0.460000	0.220000	1.318684e+00	0.306149	0.059335	0.006155	0.372453
2560000	0.230000	3.128103e+00	0.050000	0.100000	0.170000	0.160000	0.160000	8.994689e+00	0.540000	0.250000	1.305563e+00	0.302853	0.058197	0.006285	0.375603	0.079735	0.373744	0.280000	3.066162e+00	0.240000	0.070000	0.160000	0.150000	0.200000	8.642002e+00	0.480000	0.230000	1.305563e+00	0.297422	0.054982	0.005944	0.373916	0.079423	0.375164	0.230000	3.066162e+00	0.180000	0.100000	0.210000	0.190000	0.280000	8.138731e+00	0.490000	0.220000	1.305563e+00	0.306120	0.059359	0.006150	0.372483
2565000	0.220000	3.096978e+00	0.190000	0.080000	0.230000	0.170000	0.210000	8.994689e+00	0.480000	0.270000	1.318684e+00	0.303071	0.058281	0.006291	0.375612	0.079772	0.373800	0.260000	3.096978e+00	0.120000	0.120000	0.150000	0.090000	0.280000	8.642002e+00	0.530000	0.240000	1.318684e+00	0.297254	0.054977	0.005951	0.373894	0.079355	0.374992	0.230000	3.035654e+00	0.160000	0.070000	0.140000	0.140000	0.230000	8.138731e+00	0.480000	0.210000	1.292572e+00	0.306201	0.059362	0.006144	0.372320
2570000	0.160000	3.066162e+00	0.150000	0.060000	0.210000	0.230000	0.250000	8.994689e+00	0.520000	0.300000	1.345323e+00	0.302954	0.058294	0.006300	0.375676	0.079859	0.373953	0.210000	3.066162e+00	0.150000	0.080000	0.130000	0.160000	0.290000	8.642002e+00	0.450000	0.230000	1.331937e+00	0.297376	0.054977	0.005965	0.373825	0.079346	0.374952	0.280000	3.066162e+00	0.130000	0.070000	0.220000	0.170000	0.260000	8.138731e+00	0.460000	0.310000	1.305563e+00	0.306275	0.059416	0.006153	0.372416
2575000	0.310000	3.096978e+00	0.170000	0.080000	0.260000	0.270000	0.210000	8.994689e+00	0.420000	0.240000	1.331937e+00	0.302775	0.058267	0.006295	0.375701	0.079861	0.373864	0.270000	3.096978e+00	0.130000	0.080000	0.210000	0.130000	0.270000	8.642002e+00	0.490000	0.180000	1.318684e+00	0.297556	0.055019	0.005982	0.373780	0.079361	0.375059	0.270000	3.096978e+00	0.100000	0.080000	0.170000	0.210000	0.330000	8.138731e+00	0.450000	0.280000	1.292572e+00	0.306384	0.059478	0.006152	0.372554
2580000	0.220000	3.066162e+00	0.120000	0.060000	0.200000	0.160000	0.190000	8.994689e+00	0.430000	0.330000	1.331937e+00	0.302912	0.058309	0.006285	0.375705	0.079826	0.373926	0.290000	3.128103e+00	0.070000	0.070000	0.120000	0.070000	0.250000	8.642002e+00	0.460000	0.290000	1.305563e+00	0.297299	0.054952	0.005975	0.373805	0.079415	0.375150	0.350000	3.128103e+00	0.220000	0.120000	0.190000	0.190000	0.300000	8.138731e+00	0.470000	0.360000	1.279711e+00	0.306290	0.059472	0.006152	0.372663
2585000	0.300000	3.096978e+00	0.120000	0.060000	0.200000	0.150000	0.270000	8.994689e+00	0.580000	0.180000	1.318684e+00	0.302985	0.058420	0.006289	0.375838	0.079830	0.373776	0.250000	3.096978e+00	0.170000	0.080000	0.110000	0.120000	0.250000	8.642002e+00	0.530000	0.270000	1.318684e+00	0.297297	0.054966	0.005982	0.373878	0.079447	0.375245	0.260000	3.159541e+00	0.160000	0.080000	0.160000	0.210000	0.260000	8.138731e+00	0.520000	0.260000	1.266978e+00	0.306222	0.059447	0.006150	0.372677
2590000	0.260000	3.128103e+00	0.140000	0.060000	0.200000	0.130000	0.290000	8.994689e+00	0.480000	0.240000	1.305563e+00	0.303104	0.058479	0.006288	0.375854	0.079860	0.373837	0.280000	3.128103e+00	0.150000	0.050000	0.200000	0.160000	0.220000	8.642002e+00	0.560000	0.240000	1.331937e+00	0.297307	0.054971	0.005975	0.373906	0.079443	0.374990	0.250000	3.128103e+00	0.160000	0.040000	0.210000	0.170000	0.350000	8.138731e+00	0.470000	0.320000	1.254371e+00	0.306018	0.059388	0.006139	0.372651
2595000	0.260000	3.159541e+00	0.210000	0.040000	0.180000	0.180000	0.290000	8.994689e+00	0.470000	0.260000	1.292572e+00	0.303133	0.058510	0.006285	0.375991	0.079929	0.373870	0.310000	3.159541e+00	0.100000	0.080000	0.120000	0.150000	0.220000	8.642002e+00	0.490000	0.260000	1.372501e+00	0.297300	0.054945	0.005963	0.373829	0.079380	0.374799	0.200000	3.096978e+00	0.120000	0.080000	0.110000	0.130000	0.320000	8.138731e+00	0.530000	0.280000	1.254371e+00	0.305909	0.059370	0.006128	0.372658
2600000	0.230000	3.128103e+00	0.190000	0.040000	0.180000	0.230000	0.230000	8.994689e+00	0.530000	0.250000	1.305563e+00	0.303258	0.058502	0.006278	0.375741	0.079832	0.373798	0.280000	3.191295e+00	0.110000	0.120000	0.170000	0.160000	0.260000	8.642002e+00	0.410000	0.320000	1.386294e+00	0.297296	0.054929	0.005952	0.373787	0.079356	0.374742	0.310000	3.128103e+00	0.160000	0.140000	0.180000	0.300000	0.330000	8.138731e+00	0.440000	0.280000	1.266978e+00	0.305826	0.059409	0.006137	0.372788
2605000	0.220000	3.096978e+00	0.110000	0.100000	0.180000	0.190000	0.260000	8.994689e+00	0.450000	0.320000	1.292572e+00	0.303128	0.058483	0.006276	0.375675	0.079808	0.373768	0.250000	3.159541e+00	0.130000	0.100000	0.120000	0.210000	0.250000	8.642002e+00	0.420000	0.230000	1.345323e+00	0.297387	0.055029	0.005963	0.373790	0.079427	0.374816	0.280000	3.159541e+00	0.150000	0.080000	0.180000	0.120000	0.250000	8.138731e+00	0.440000	0.310000	1.279711e+00	0.305663	0.059366	0.006135	0.372697
2610000	0.210000	3.066162e+00	0.130000	0.060000	0.170000	0.100000	0.310000	8.994689e+00	0.530000	0.290000	1.279711e+00	0.302939	0.058380	0.006264	0.375564	0.079809	0.373884	0.250000	3.128103e+00	0.130000	0.060000	0.110000	0.140000	0.270000	8.642002e+00	0.500000	0.260000	1.358844e+00	0.297400	0.055019	0.005952	0.373658	0.079314	0.374538	0.210000	3.128103e+00	0.110000	0.060000	0.210000	0.140000	0.310000	8.138731e+00	0.520000	0.310000	1.266978e+00	0.305608	0.059370	0.006132	0.372859
2615000	0.210000	3.066162e+00	0.150000	0.040000	0.190000	0.170000	0.210000	8.994689e+00	0.510000	0.250000	1.266978e+00	0.302711	0.058374	0.006254	0.375759	0.079855	0.373838	0.240000	3.096978e+00	0.070000	0.160000	0.120000	0.120000	0.190000	8.642002e+00	0.480000	0.250000	1.318684e+00	0.297321	0.054972	0.005954	0.373715	0.079399	0.374545	0.270000	3.159541e+00	0.140000	0.100000	0.150000	0.130000	0.290000	8.138731e+00	0.450000	0.340000	1.279711e+00	0.305485	0.059366	0.006134	0.372972
2620000	0.230000	3.035654e+00	0.130000	0.040000	0.180000	0.190000	0.280000	8.994689e+00	0.440000	0.180000	1.279711e+00	0.302494	0.058272	0.006242	0.375502	0.079784	0.373976	0.220000	3.066162e+00	0.090000	0.050000	0.140000	0.160000	0.260000	8.642002e+00	0.500000	0.270000	1.305563e+00	0.297237	0.054927	0.005958	0.373724	0.079413	0.374426	0.210000	3.128103e+00	0.140000	0.070000	0.150000	0.190000	0.210000	8.138731e+00	0.390000	0.310000	1.279711e+00	0.305503	0.059381	0.006129	0.372983
2625000	0.250000	3.005448e+00	0.070000	0.070000	0.190000	0.220000	0.240000	8.994689e+00	0.590000	0.250000	1.254371e+00	0.302270	0.058230	0.006236	0.375493	0.079779	0.373949	0.250000	3.035654e+00	0.150000	0.110000	0.140000	0.180000	0.300000	8.642002e+00	0.430000	0.340000	1.318684e+00	0.297161	0.054909	0.005952	0.373684	0.079365	0.374340	0.320000	3.159541e+00	0.170000	0.080000	0.190000	0.180000	0.270000	8.138731e+00	0.380000	0.140000	1.266978e+00	0.305365	0.059297	0.006117	0.372934
2630000	0.240000	2.975544e+00	0.150000	0.080000	0.200000	0.200000	0.220000	8.994689e+00	0.550000	0.210000	1.229533e+00	0.302465	0.058330	0.006263	0.375684	0.079824	0.374007	0.200000	3.005448e+00	0.140000	0.070000	0.190000	0.140000	0.230000	8.642002e+00	0.530000	0.280000	1.305563e+00	0.297139	0.054896	0.005960	0.373654	0.079365	0.374254	0.240000	3.128103e+00	0.190000	0.120000	0.260000	0.110000	0.390000	8.138731e+00	0.460000	0.190000	1.254371e+00	0.305375	0.059310	0.006137	0.372995
2635000	0.260000	3.005448e+00	0.120000	0.050000	0.060000	0.200000	0.280000	8.994689e+00	0.560000	0.250000	1.217299e+00	0.302334	0.058267	0.006258	0.375697	0.079781	0.373972	0.300000	3.035654e+00	0.110000	0.060000	0.220000	0.140000	0.260000	8.642002e+00	0.480000	0.240000	1.292572e+00	0.297159	0.054956	0.005978	0.373695	0.079393	0.374319	0.240000	3.128103e+00	0.120000	0.100000	0.130000	0.130000	0.250000	8.138731e+00	0.500000	0.310000	1.241890e+00	0.305389	0.059275	0.006126	0.372873
2640000	0.250000	2.975544e+00	0.100000	0.070000	0.180000	0.130000	0.250000	8.994689e+00	0.510000	0.290000	1.254371e+00	0.302479	0.058301	0.006253	0.375745	0.079726	0.373824	0.270000	3.066162e+00	0.080000	0.090000	0.200000	0.130000	0.250000	8.642002e+00	0.460000	0.260000	1.292572e+00	0.297079	0.054974	0.005982	0.373811	0.079453	0.374459	0.210000	3.096978e+00	0.150000	0.060000	0.140000	0.110000	0.210000	8.138731e+00	0.470000	0.290000	1.254371e+00	0.305419	0.059267	0.006135	0.372981
2645000	0.300000	3.005448e+00	0.100000	0.050000	0.270000	0.100000	0.190000	8.994689e+00	0.400000	0.270000	1.292572e+00	0.302318	0.058275	0.006257	0.375742	0.079792	0.373895	0.380000	3.096978e+00	0.070000	0.020000	0.150000	0.210000	0.240000	8.642002e+00	0.430000	0.310000	1.331937e+00	0.296971	0.054950	0.005971	0.373811	0.079392	0.374419	0.200000	3.066162e+00	0.160000	0.040000	0.230000	0.120000	0.230000	8.138731e+00	0.580000	0.300000	1.279711e+00	0.305645	0.059355	0.006146	0.373001
2650000	0.260000	3.035654e+00	0.130000	0.130000	0.200000	0.180000	0.180000	8.994689e+00	0.500000	0.260000	1.331937e+00	0.302238	0.058253	0.006250	0.375722	0.079783	0.373811	0.250000	3.066162e+00	0.190000	0.030000	0.220000	0.170000	0.360000	8.642002e+00	0.470000	0.270000	1.345323e+00	0.296868	0.054893	0.005960	0.373670	0.079311	0.374366	0.250000	3.035654e+00	0.170000	0.020000	0.150000	0.180000	0.310000	8.138731e+00	0.400000	0.230000	1.292572e+00	0.305604	0.059319	0.006144	0.373048
2655000	0.190000	3.005448e+00	0.150000	0.070000	0.220000	0.200000	0.250000	8.994689e+00	0.550000	0.170000	1.318684e+00	0.302309	0.058270	0.006244	0.375845	0.079792	0.373782	0.300000	3.096978e+00	0.200000	0.040000	0.140000	0.300000	0.240000	8.642002e+00	0.510000	0.240000	1.331937e+00	0.296736	0.054842	0.005949	0.373709	0.079329	0.374339	0.230000	3.005448e+00	0.180000	0.070000	0.240000	0.170000	0.370000	8.138731e+00	0.450000	0.240000	1.254371e+00	0.305551	0.059258	0.006133	0.372853
2660000	0.200000	2.975544e+00	0.160000	0.040000	0.140000	0.140000	0.160000	8.994689e+00	0.490000	0.270000	1.331937e+00	0.302287	0.058258	0.006243	0.375742	0.079790	0.373845	0.260000	3.128103e+00	0.110000	0.070000	0.150000	0.130000	0.220000	8.642002e+00	0.410000	0.280000	1.345323e+00	0.296844	0.054817	0.005940	0.373598	0.079211	0.373962	0.300000	3.066162e+00	0.090000	0.110000	0.160000	0.170000	0.320000	8.138731e+00	0.440000	0.260000	1.292572e+00	0.305559	0.059320	0.006131	0.372943
2665000	0.360000	3.005448e+00	0.140000	0.070000	0.140000	0.130000	0.220000	8.994689e+00	0.480000	0.260000	1.318684e+00	0.302254	0.058205	0.006236	0.375672	0.079732	0.373670	0.260000	3.128103e+00	0.150000	0.090000	0.190000	0.150000	0.290000	8.642002e+00	0.470000	0.160000	1.358844e+00	0.296913	0.054802	0.005936	0.373448	0.079182	0.374116	0.230000	3.035654e+00	0.080000	0.040000	0.170000	0.220000	0.270000	8.138731e+00	0.510000	0.290000	1.305563e+00	0.305611	0.059310	0.006122	0.372874
2670000	0.210000	2.975544e+00	0.180000	0.070000	0.180000	0.120000	0.250000	8.994689e+00	0.460000	0.300000	1.331937e+00	0.302207	0.058157	0.006229	0.375605	0.079625	0.373533	0.220000	3.096978e+00	0.140000	0.050000	0.170000	0.130000	0.250000	8.642002e+00	0.550000	0.170000	1.372501e+00	0.297080	0.054818	0.005934	0.373352	0.079190	0.374161	0.250000	3.005448e+00	0.220000	0.130000	0.160000	0.140000	0.220000	8.138731e+00	0.500000	0.170000	1.292572e+00	0.305525	0.059322	0.006122	0.372939
2675000	0.220000	2.945936e+00	0.110000	0.110000	0.190000	0.210000	0.260000	8.994689e+00	0.470000	0.250000	1.292572e+00	0.302218	0.058170	0.006228	0.375688	0.079613	0.373510	0.280000	3.128103e+00	0.180000	0.090000	0.190000	0.220000	0.270000	8.642002e+00	0.470000	0.240000	1.358844e+00	0.297106	0.054802	0.005936	0.373299	0.079223	0.374312	0.310000	3.035654e+00	0.120000	0.130000	0.250000	0.150000	0.250000	8.138731e+00	0.500000	0.260000	1.305563e+00	0.305430	0.059266	0.006115	0.372853
2680000	0.220000	2.916624e+00	0.200000	0.100000	0.180000	0.230000	0.250000	8.994689e+00	0.470000	0.300000	1.279711e+00	0.302035	0.058110	0.006221	0.375755	0.079617	0.373524	0.240000	3.096978e+00	0.140000	0.040000	0.180000	0.130000	0.280000	8.642002e+00	0.560000	0.300000	1.345323e+00	0.297272	0.054846	0.005928	0.373289	0.079293	0.374377	0.250000	3.005448e+00	0.180000	0.100000	0.230000	0.210000	0.220000	8.138731e+00	0.470000	0.270000	1.318684e+00	0.305518	0.059393	0.006128	0.373029
2685000	0.310000	2.945936e+00	0.110000	0.070000	0.180000	0.080000	0.290000	8.994689e+00	0.410000	0.240000	1.279711e+00	0.302083	0.058112	0.006227	0.375912	0.079601	0.373339	0.270000	3.128103e+00	0.130000	0.130000	0.180000	0.160000	0.300000	8.642002e+00	0.530000	0.250000	1.358844e+00	0.297416	0.054889	0.005939	0.373372	0.079332	0.374380	0.280000	3.035654e+00	0.120000	0.070000	0.150000	0.140000	0.210000	8.138731e+00	0.440000	0.210000	1.279711e+00	0.305539	0.059380	0.006118	0.372977
2690000	0.300000	2.975544e+00	0.110000	0.070000	0.150000	0.160000	0.330000	8.994689e+00	0.620000	0.210000	1.266978e+00	0.302129	0.058118	0.006218	0.375889	0.079614	0.373373	0.290000	3.159541e+00	0.170000	0.060000	0.150000	0.150000	0.290000	8.642002e+00	0.510000	0.220000	1.318684e+00	0.297389	0.054862	0.005935	0.373371	0.079354	0.374434	0.260000	3.066162e+00	0.160000	0.100000	0.160000	0.150000	0.340000	8.138731e+00	0.510000	0.340000	1.266978e+00	0.305558	0.059437	0.006124	0.373178
2695000	0.260000	3.005448e+00	0.180000	0.050000	0.180000	0.090000	0.200000	8.994689e+00	0.560000	0.210000	1.279711e+00	0.302033	0.058077	0.006216	0.375853	0.079625	0.373369	0.200000	3.128103e+00	0.130000	0.080000	0.140000	0.140000	0.230000	8.642002e+00	0.430000	0.310000	1.305563e+00	0.297513	0.054882	0.005940	0.373296	0.079350	0.374459	0.260000	3.066162e+00	0.200000	0.040000	0.250000	0.230000	0.230000	8.138731e+00	0.460000	0.230000	1.229533e+00	0.305467	0.059416	0.006118	0.373373
2700000	0.270000	3.035654e+00	0.220000	0.150000	0.210000	0.240000	0.260000	8.994689e+00	0.490000	0.260000	1.318684e+00	0.302211	0.058100	0.006235	0.375863	0.079597	0.373383	0.200000	3.096978e+00	0.140000	0.040000	0.150000	0.120000	0.260000	8.642002e+00	0.460000	0.220000	1.292572e+00	0.297586	0.054858	0.005933	0.373257	0.079310	0.374303	0.180000	3.035654e+00	0.140000	0.040000	0.190000	0.210000	0.270000	8.138731e+00	0.550000	0.280000	1.254371e+00	0.305458	0.059432	0.006115	0.373475
2705000	0.260000	3.066162e+00	0.210000	0.100000	0.250000	0.200000	0.350000	8.994689e+00	0.520000	0.230000	1.279711e+00	0.302092	0.058075	0.006235	0.375953	0.079714	0.373556	0.260000	3.128103e+00	0.100000	0.090000	0.190000	0.160000	0.350000	8.642002e+00	0.510000	0.270000	1.279711e+00	0.297671	0.054901	0.005946	0.373306	0.079394	0.374412	0.250000	3.005448e+00	0.080000	0.080000	0.150000	0.170000	0.280000	8.138731e+00	0.460000	0.230000	1.266978e+00	0.305416	0.059448	0.006108	0.373597
2710000	0.200000	3.035654e+00	0.170000	0.080000	0.280000	0.140000	0.250000	8.994689e+00	0.450000	0.180000	1.292572e+00	0.302153	0.058067	0.006243	0.375868	0.079684	0.373692	0.250000	3.096978e+00	0.130000	0.080000	0.170000	0.220000	0.370000	8.642002e+00	0.430000	0.320000	1.266978e+00	0.297811	0.054928	0.005935	0.373306	0.079353	0.374360	0.170000	2.945936e+00	0.150000	0.130000	0.200000	0.110000	0.380000	8.138731e+00	0.520000	0.300000	1.254371e+00	0.305412	0.059405	0.006106	0.373520
2715000	0.300000	3.066162e+00	0.120000	0.110000	0.240000	0.250000	0.260000	8.994689e+00	0.440000	0.220000	1.279711e+00	0.302231	0.058081	0.006238	0.375840	0.079661	0.373624	0.250000	3.066162e+00	0.210000	0.060000	0.170000	0.190000	0.280000	8.642002e+00	0.400000	0.250000	1.254371e+00	0.297690	0.054870	0.005933	0.373253	0.079349	0.374437	0.220000	2.916624e+00	0.110000	0.070000	0.170000	0.120000	0.200000	8.138731e+00	0.400000	0.170000	1.266978e+00	0.305382	0.059345	0.006096	0.373265
2720000	0.290000	3.096978e+00	0.180000	0.080000	0.180000	0.150000	0.240000	8.994689e+00	0.530000	0.300000	1.292572e+00	0.302367	0.058145	0.006238	0.375955	0.079611	0.373546	0.250000	3.066162e+00	0.150000	0.070000	0.220000	0.270000	0.240000	8.642002e+00	0.520000	0.180000	1.241890e+00	0.297668	0.054864	0.005934	0.373286	0.079357	0.374476	0.250000	2.887603e+00	0.140000	0.040000	0.240000	0.160000	0.330000	8.138731e+00	0.560000	0.230000	1.254371e+00	0.305473	0.059368	0.006088	0.373122
2725000	0.300000	3.128103e+00	0.130000	0.080000	0.150000	0.180000	0.240000	8.994689e+00	0.480000	0.240000	1.279711e+00	0.302379	0.058152	0.006241	0.375960	0.079594	0.373565	0.220000	3.035654e+00	0.100000	0.020000	0.180000	0.080000	0.220000	8.642002e+00	0.450000	0.210000	1.229533e+00	0.297819	0.055000	0.005947	0.373387	0.079366	0.374454	0.290000	2.916624e+00	0.190000	0.130000	0.220000	0.120000	0.300000	8.138731e+00	0.500000	0.340000	1.266978e+00	0.305705	0.059408	0.006081	0.373169
2730000	0.240000	3.096978e+00	0.200000	0.100000	0.190000	0.110000	0.190000	8.994689e+00	0.440000	0.270000	1.292572e+00	0.302576	0.058173	0.006241	0.375877	0.079581	0.373526	0.220000	3.035654e+00	0.100000	0.060000	0.090000	0.260000	0.230000	8.642002e+00	0.460000	0.210000	1.217299e+00	0.298076	0.055094	0.005967	0.373505	0.079412	0.374484	0.310000	2.945936e+00	0.120000	0.070000	0.080000	0.130000	0.250000	8.138731e+00	0.530000	0.270000	1.279711e+00	0.305983	0.059413	0.006087	0.373079
2735000	0.250000	3.066162e+00	0.120000	0.080000	0.220000	0.170000	0.240000	8.994689e+00	0.510000	0.260000	1.292572e+00	0.302595	0.058146	0.006256	0.375853	0.079547	0.373428	0.280000	3.066162e+00	0.170000	0.100000	0.170000	0.170000	0.260000	8.642002e+00	0.470000	0.240000	1.217299e+00	0.298046	0.055108	0.005978	0.373629	0.079427	0.374505	0.300000	2.975544e+00	0.190000	0.030000	0.200000	0.170000	0.310000	8.138731e+00	0.400000	0.330000	1.266978e+00	0.305991	0.059479	0.006111	0.373164
2740000	0.240000	3.035654e+00	0.170000	0.090000	0.220000	0.130000	0.220000	8.994689e+00	0.510000	0.220000	1.254371e+00	0.302625	0.058126	0.006264	0.375978	0.079636	0.373533	0.240000	3.035654e+00	0.050000	0.080000	0.220000	0.210000	0.330000	8.642002e+00	0.460000	0.320000	1.229533e+00	0.297874	0.055052	0.005973	0.373723	0.079409	0.374528	0.230000	2.945936e+00	0.110000	0.040000	0.200000	0.220000	0.290000	8.138731e+00	0.470000	0.260000	1.254371e+00	0.305960	0.059496	0.006117	0.373216
2745000	0.250000	3.005448e+00	0.130000	0.070000	0.180000	0.170000	0.260000	8.994689e+00	0.510000	0.350000	1.292572e+00	0.302760	0.058212	0.006275	0.376058	0.079639	0.373475	0.190000	3.005448e+00	0.190000	0.080000	0.210000	0.210000	0.240000	8.642002e+00	0.530000	0.270000	1.241890e+00	0.297727	0.055003	0.005962	0.373658	0.079415	0.374621	0.250000	2.916624e+00	0.130000	0.070000	0.140000	0.190000	0.300000	8.138731e+00	0.470000	0.150000	1.241890e+00	0.306059	0.059504	0.006133	0.373336
2750000	0.280000	3.035654e+00	0.110000	0.070000	0.180000	0.170000	0.320000	8.994689e+00	0.490000	0.200000	1.279711e+00	0.302704	0.058233	0.006275	0.376288	0.079655	0.373406	0.290000	3.035654e+00	0.200000	0.120000	0.240000	0.150000	0.210000	8.642002e+00	0.420000	0.260000	1.279711e+00	0.297739	0.054984	0.005953	0.373595	0.079444	0.374598	0.320000	2.945936e+00	0.150000	0.040000	0.190000	0.150000	0.140000	8.138731e+00	0.500000	0.250000	1.241890e+00	0.306112	0.059467	0.006129	0.373210
2755000	0.280000	3.066162e+00	0.190000	0.070000	0.140000	0.140000	0.250000	8.994689e+00	0.510000	0.240000	1.241890e+00	0.302614	0.058213	0.006281	0.376316	0.079669	0.373350	0.290000	3.066162e+00	0.110000	0.050000	0.180000	0.160000	0.300000	8.642002e+00	0.530000	0.310000	1.318684e+00	0.297492	0.054910	0.005942	0.373496	0.079447	0.374667	0.320000	2.945936e+00	0.160000	0.120000	0.200000	0.220000	0.280000	8.138731e+00	0.400000	0.220000	1.254371e+00	0.306062	0.059425	0.006127	0.373127
2760000	0.280000	3.096978e+00	0.160000	0.070000	0.200000	0.120000	0.330000	8.994689e+00	0.430000	0.290000	1.279711e+00	0.302745	0.058218	0.006281	0.376305	0.079740	0.373467	0.240000	3.035654e+00	0.180000	0.100000	0.290000	0.140000	0.300000	8.642002e+00	0.460000	0.330000	1.305563e+00	0.297690	0.054957	0.005955	0.373628	0.079483	0.374754	0.250000	2.945936e+00	0.190000	0.060000	0.210000	0.140000	0.260000	8.138731e+00	0.450000	0.210000	1.241890e+00	0.305792	0.059353	0.006121	0.373123
2765000	0.250000	3.066162e+00	0.120000	0.050000	0.220000	0.140000	0.280000	8.994689e+00	0.510000	0.310000	1.266978e+00	0.302746	0.058193	0.006284	0.376346	0.079703	0.373374	0.240000	3.005448e+00	0.130000	0.070000	0.180000	0.150000	0.310000	8.642002e+00	0.450000	0.290000	1.292572e+00	0.297687	0.054932	0.005962	0.373553	0.079454	0.374841	0.260000	2.975544e+00	0.120000	0.040000	0.180000	0.130000	0.280000	8.138731e+00	0.520000	0.230000	1.254371e+00	0.305763	0.059310	0.006110	0.373118
2770000	0.160000	3.035654e+00	0.160000	0.080000	0.220000	0.160000	0.290000	8.994689e+00	0.470000	0.290000	1.254371e+00	0.302718	0.058132	0.006273	0.376244	0.079651	0.373277	0.180000	2.975544e+00	0.160000	0.100000	0.130000	0.100000	0.270000	8.642002e+00	0.520000	0.310000	1.331937e+00	0.297838	0.054909	0.005954	0.373412	0.079375	0.374728	0.220000	2.945936e+00	0.130000	0.110000	0.180000	0.190000	0.320000	8.138731e+00	0.540000	0.260000	1.266978e+00	0.305834	0.059349	0.006117	0.373164
2775000	0.240000	3.005448e+00	0.110000	0.090000	0.180000	0.200000	0.320000	8.994689e+00	0.420000	0.280000	1.266978e+00	0.302522	0.058104	0.006275	0.376341	0.079646	0.373260	0.190000	2.945936e+00	0.190000	0.100000	0.190000	0.220000	0.260000	8.642002e+00	0.460000	0.290000	1.345323e+00	0.297729	0.054923	0.005961	0.373540	0.079413	0.374855	0.290000	2.975544e+00	0.110000	0.100000	0.180000	0.140000	0.260000	8.138731e+00	0.490000	0.260000	1.279711e+00	0.305917	0.059392	0.006115	0.373174
2780000	0.250000	2.975544e+00	0.110000	0.050000	0.180000	0.100000	0.220000	8.994689e+00	0.420000	0.280000	1.305563e+00	0.302457	0.058107	0.006267	0.376371	0.079623	0.373189	0.320000	2.975544e+00	0.090000	0.160000	0.270000	0.190000	0.360000	8.642002e+00	0.520000	0.200000	1.305563e+00	0.297985	0.055010	0.005980	0.373564	0.079527	0.375035	0.290000	2.975544e+00	0.130000	0.050000	0.160000	0.170000	0.300000	8.138731e+00	0.490000	0.290000	1.292572e+00	0.305880	0.059362	0.006107	0.373142
2785000	0.310000	3.005448e+00	0.160000	0.080000	0.240000	0.220000	0.240000	8.994689e+00	0.550000	0.360000	1.292572e+00	0.302444	0.058142	0.006266	0.376522	0.079677	0.373166	0.240000	2.945936e+00	0.170000	0.140000	0.160000	0.180000	0.270000	8.642002e+00	0.430000	0.250000	1.266978e+00	0.298054	0.055100	0.005986	0.373695	0.079563	0.375038	0.310000	3.005448e+00	0.170000	0.110000	0.230000	0.170000	0.250000	8.138731e+00	0.510000	0.310000	1.279711e+00	0.305921	0.059344	0.006102	0.373091
2790000	0.360000	3.035654e+00	0.150000	0.120000	0.200000	0.220000	0.290000	8.994689e+00	0.400000	0.230000	1.279711e+00	0.302473	0.058139	0.006259	0.376596	0.079643	0.373130	0.240000	2.916624e+00	0.120000	0.130000	0.170000	0.100000	0.260000	8.642002e+00	0.460000	0.280000	1.279711e+00	0.298014	0.055117	0.005985	0.373650	0.079602	0.375141	0.240000	3.005448e+00	0.100000	0.030000	0.160000	0.060000	0.320000	8.138731e+00	0.480000	0.190000	1.266978e+00	0.305756	0.059332	0.006098	0.373090
2795000	0.280000	3.066162e+00	0.150000	0.080000	0.160000	0.130000	0.260000	8.994689e+00	0.440000	0.220000	1.266978e+00	0.302635	0.058096	0.006255	0.376451	0.079609	0.373215	0.300000	2.945936e+00	0.130000	0.060000	0.260000	0.170000	0.310000	8.642002e+00	0.520000	0.250000	1.241890e+00	0.297928	0.055103	0.005975	0.373685	0.079566	0.375044	0.240000	3.005448e+00	0.120000	0.160000	0.150000	0.140000	0.210000	8.138731e+00	0.480000	0.280000	1.279711e+00	0.305904	0.059295	0.006090	0.372959
2800000	0.270000	3.096978e+00	0.100000	0.080000	0.160000	0.190000	0.270000	8.994689e+00	0.550000	0.260000	1.266978e+00	0.302723	0.058092	0.006259	0.376480	0.079610	0.373119	0.220000	2.887603e+00	0.080000	0.060000	0.180000	0.140000	0.190000	8.642002e+00	0.470000	0.200000	1.205186e+00	0.297974	0.055115	0.005971	0.373684	0.079545	0.375053	0.310000	3.035654e+00	0.120000	0.030000	0.130000	0.150000	0.250000	8.138731e+00	0.490000	0.290000	1.318684e+00	0.306112	0.059284	0.006079	0.372842
2805000	0.330000	3.128103e+00	0.210000	0.080000	0.140000	0.160000	0.230000	8.994689e+00	0.530000	0.240000	1.217299e+00	0.302903	0.058124	0.006257	0.376372	0.079528	0.373137	0.220000	2.887603e+00	0.130000	0.060000	0.120000	0.180000	0.210000	8.642002e+00	0.490000	0.230000	1.193195e+00	0.298066	0.055109	0.005963	0.373510	0.079525	0.375047	0.300000	3.066162e+00	0.220000	0.090000	0.180000	0.110000	0.240000	8.138731e+00	0.530000	0.340000	1.331937e+00	0.306105	0.059307	0.006100	0.372798
2810000	0.250000	3.096978e+00	0.120000	0.120000	0.200000	0.220000	0.270000	8.994689e+00	0.390000	0.260000	1.229533e+00	0.302939	0.058081	0.006254	0.376258	0.079488	0.373199	0.210000	2.858871e+00	0.130000	0.080000	0.240000	0.090000	0.260000	8.642002e+00	0.470000	0.230000	1.205186e+00	0.298128	0.055196	0.005992	0.373562	0.079500	0.375126	0.300000	3.096978e+00	0.160000	0.070000	0.130000	0.190000	0.320000	8.138731e+00	0.600000	0.280000	1.345323e+00	0.306185	0.059321	0.006113	0.372736
2815000	0.300000	3.128103e+00	0.170000	0.100000	0.170000	0.190000	0.270000	8.994689e+00	0.520000	0.350000	1.241890e+00	0.302780	0.058061	0.006249	0.376437	0.079539	0.373186	0.270000	2.887603e+00	0.100000	0.110000	0.120000	0.210000	0.260000	8.642002e+00	0.520000	0.210000	1.193195e+00	0.298115	0.055168	0.005997	0.373567	0.079532	0.375233	0.240000	3.066162e+00	0.050000	0.080000	0.200000	0.140000	0.290000	8.138731e+00	0.540000	0.240000	1.331937e+00	0.306257	0.059386	0.006119	0.372779
2820000	0.140000	3.096978e+00	0.110000	0.070000	0.120000	0.100000	0.250000	8.994689e+00	0.480000	0.200000	1.254371e+00	0.302884	0.058049	0.006247	0.376496	0.079539	0.373172	0.310000	2.916624e+00	0.260000	0.060000	0.170000	0.240000	0.300000	8.642002e+00	0.520000	0.330000	1.229533e+00	0.298247	0.055154	0.005992	0.373350	0.079501	0.375299	0.270000	3.096978e+00	0.090000	0.040000	0.130000	0.170000	0.300000	8.138731e+00	0.470000	0.320000	1.318684e+00	0.306161	0.059357	0.006112	0.372879
2825000	0.220000	3.066162e+00	0.130000	0.080000	0.140000	0.150000	0.270000	8.994689e+00	0.430000	0.310000	1.279711e+00	0.302882	0.058033	0.006236	0.376570	0.079520	0.373124	0.330000	2.945936e+00	0.100000	0.070000	0.150000	0.120000	0.240000	8.642002e+00	0.610000	0.270000	1.241890e+00	0.298273	0.055152	0.005995	0.373368	0.079537	0.375289	0.220000	3.066162e+00	0.110000	0.090000	0.110000	0.170000	0.310000	8.138731e+00	0.560000	0.160000	1.305563e+00	0.306269	0.059396	0.006105	0.372868
2830000	0.310000	3.096978e+00	0.120000	0.100000	0.220000	0.200000	0.220000	8.994689e+00	0.490000	0.320000	1.292572e+00	0.302960	0.058143	0.006263	0.376652	0.079572	0.373175	0.240000	2.916624e+00	0.070000	0.070000	0.240000	0.190000	0.250000	8.642002e+00	0.490000	0.210000	1.229533e+00	0.298514	0.055205	0.005986	0.373437	0.079470	0.375078	0.220000	3.035654e+00	0.090000	0.120000	0.260000	0.180000	0.230000	8.138731e+00	0.380000	0.340000	1.331937e+00	0.306351	0.059388	0.006107	0.372857
2835000	0.290000	3.128103e+00	0.120000	0.120000	0.140000	0.190000	0.240000	8.994689e+00	0.560000	0.230000	1.279711e+00	0.302845	0.058144	0.006252	0.376704	0.079618	0.373288	0.300000	2.945936e+00	0.150000	0.050000	0.180000	0.070000	0.340000	8.642002e+00	0.340000	0.350000	1.241890e+00	0.298537	0.055211	0.006018	0.373529	0.079569	0.375227	0.290000	3.066162e+00	0.160000	0.080000	0.160000	0.170000	0.230000	8.138731e+00	0.480000	0.300000	1.372501e+00	0.306318	0.059360	0.006114	0.372924
2840000	0.240000	3.096978e+00	0.140000	0.050000	0.150000	0.180000	0.210000	8.994689e+00	0.410000	0.290000	1.292572e+00	0.302847	0.058150	0.006254	0.376721	0.079646	0.373397	0.210000	2.916624e+00	0.090000	0.050000	0.180000	0.110000	0.210000	8.642002e+00	0.510000	0.230000	1.229533e+00	0.298477	0.055259	0.006024	0.373713	0.079627	0.375222	0.330000	3.096978e+00	0.120000	0.050000	0.180000	0.130000	0.280000	8.138731e+00	0.510000	0.260000	1.386294e+00	0.306321	0.059382	0.006113	0.372759
2845000	0.270000	3.128103e+00	0.090000	0.080000	0.190000	0.210000	0.180000	8.994689e+00	0.580000	0.220000	1.279711e+00	0.303021	0.058248	0.006245	0.376828	0.079616	0.373126	0.250000	2.887603e+00	0.170000	0.080000	0.170000	0.130000	0.190000	8.642002e+00	0.430000	0.240000	1.217299e+00	0.298411	0.055281	0.006017	0.373677	0.079582	0.375190	0.310000	3.128103e+00	0.190000	0.110000	0.170000	0.260000	0.200000	8.138731e+00	0.450000	0.290000	1.400227e+00	0.306333	0.059354	0.006118	0.372779
2850000	0.270000	3.159541e+00	0.150000	0.050000	0.220000	0.130000	0.240000	8.994689e+00	0.490000	0.280000	1.318684e+00	0.302902	0.058239	0.006246	0.376868	0.079607	0.373118	0.320000	2.916624e+00	0.150000	0.100000	0.270000	0.210000	0.240000	8.642002e+00	0.450000	0.310000	1.205186e+00	0.298498	0.055357	0.006013	0.373682	0.079560	0.375162	0.290000	3.159541e+00	0.180000	0.080000	0.210000	0.180000	0.220000	8.138731e+00	0.460000	0.220000	1.386294e+00	0.306233	0.059301	0.006111	0.372745
2855000	0.190000	3.128103e+00	0.160000	0.080000	0.150000	0.150000	0.240000	8.994689e+00	0.410000	0.290000	1.331937e+00	0.302437	0.058153	0.006238	0.376878	0.079664	0.373336	0.320000	2.945936e+00	0.140000	0.130000	0.120000	0.190000	0.170000	8.642002e+00	0.550000	0.240000	1.181322e+00	0.298491	0.055336	0.006010	0.373687	0.079608	0.375237	0.270000	3.191295e+00	0.130000	0.060000	0.170000	0.120000	0.230000	8.138731e+00	0.530000	0.210000	1.358844e+00	0.306239	0.059243	0.006099	0.372664
2860000	0.210000	3.096978e+00	0.180000	0.070000	0.210000	0.170000	0.260000	8.994689e+00	0.480000	0.190000	1.292572e+00	0.302493	0.058111	0.006228	0.376793	0.079613	0.373349	0.330000	2.975544e+00	0.130000	0.060000	0.170000	0.150000	0.230000	8.642002e+00	0.460000	0.260000	1.205186e+00	0.298574	0.055355	0.006013	0.373699	0.079616	0.375120	0.230000	3.159541e+00	0.200000	0.050000	0.140000	0.170000	0.250000	8.138731e+00	0.530000	0.260000	1.386294e+00	0.306285	0.059265	0.006106	0.372685
2865000	0.250000	3.066162e+00	0.170000	0.090000	0.210000	0.200000	0.220000	8.994689e+00	0.520000	0.270000	1.305563e+00	0.302428	0.058135	0.006223	0.376952	0.079666	0.373377	0.270000	3.005448e+00	0.160000	0.110000	0.110000	0.190000	0.330000	8.642002e+00	0.450000	0.410000	1.229533e+00	0.298540	0.055299	0.006006	0.373626	0.079565	0.375071	0.220000	3.128103e+00	0.200000	0.090000	0.150000	0.210000	0.180000	8.138731e+00	0.540000	0.240000	1.400227e+00	0.306378	0.059290	0.006097	0.372728
2870000	0.230000	3.035654e+00	0.170000	0.100000	0.200000	0.200000	0.160000	8.994689e+00	0.430000	0.270000	1.318684e+00	0.302434	0.058236	0.006231	0.377077	0.079722	0.373423	0.240000	2.975544e+00	0.170000	0.130000	0.150000	0.140000	0.330000	8.642002e+00	0.440000	0.250000	1.229533e+00	0.298406	0.055260	0.006000	0.373559	0.079589	0.375135	0.300000	3.159541e+00	0.170000	0.080000	0.160000	0.110000	0.230000	8.138731e+00	0.520000	0.300000	1.414299e+00	0.306406	0.059305	0.006103	0.372784
2875000	0.220000	3.005448e+00	0.160000	0.120000	0.200000	0.160000	0.240000	8.994689e+00	0.490000	0.210000	1.305563e+00	0.302393	0.058270	0.006229	0.377164	0.079693	0.373386	0.280000	3.005448e+00	0.090000	0.080000	0.170000	0.150000	0.340000	8.642002e+00	0.490000	0.180000	1.229533e+00	0.298609	0.055400	0.006014	0.373718	0.079596	0.375060	0.220000	3.128103e+00	0.180000	0.110000	0.210000	0.160000	0.300000	8.138731e+00	0.530000	0.190000	1.372501e+00	0.306512	0.059286	0.006106	0.372806
2880000	0.250000	2.975544e+00	0.150000	0.050000	0.090000	0.160000	0.240000	8.994689e+00	0.440000	0.320000	1.292572e+00	0.302238	0.058223	0.006222	0.377138	0.079747	0.373500	0.270000	3.035654e+00	0.140000	0.040000	0.160000	0.160000	0.300000	8.642002e+00	0.430000	0.330000	1.266978e+00	0.298775	0.055450	0.006014	0.373833	0.079613	0.375113	0.200000	3.096978e+00	0.100000	0.100000	0.140000	0.160000	0.270000	8.138731e+00	0.370000	0.240000	1.331937e+00	0.306529	0.059262	0.006100	0.372767
2885000	0.250000	2.945936e+00	0.130000	0.100000	0.200000	0.130000	0.220000	8.994689e+00	0.550000	0.260000	1.305563e+00	0.302201	0.058207	0.006220	0.377121	0.079738	0.373463	0.250000	3.005448e+00	0.110000	0.030000	0.170000	0.120000	0.220000	8.642002e+00	0.520000	0.290000	1.305563e+00	0.298981	0.055553	0.006024	0.373862	0.079603	0.375120	0.320000	3.128103e+00	0.150000	0.070000	0.160000	0.170000	0.270000	8.138731e+00	0.520000	0.290000	1.318684e+00	0.306592	0.059183	0.006090	0.372534
2890000	0.270000	2.975544e+00	0.130000	0.020000	0.130000	0.190000	0.230000	8.994689e+00	0.560000	0.250000	1.266978e+00	0.302227	0.058199	0.006216	0.377103	0.079681	0.373362	0.220000	2.975544e+00	0.190000	0.060000	0.150000	0.160000	0.180000	8.642002e+00	0.450000	0.310000	1.318684e+00	0.298965	0.055636	0.006045	0.373939	0.079703	0.375224	0.220000	3.096978e+00	0.140000	0.070000	0.230000	0.130000	0.290000	8.138731e+00	0.520000	0.240000	1.279711e+00	0.306549	0.059247	0.006085	0.372554
2895000	0.200000	2.945936e+00	0.050000	0.030000	0.110000	0.100000	0.310000	8.994689e+00	0.440000	0.220000	1.254371e+00	0.302222	0.058198	0.006216	0.377107	0.079657	0.373348	0.170000	2.945936e+00	0.160000	0.050000	0.230000	0.160000	0.270000	8.642002e+00	0.460000	0.220000	1.331937e+00	0.299119	0.055659	0.006043	0.373856	0.079677	0.375260	0.280000	3.128103e+00	0.100000	0.090000	0.190000	0.180000	0.270000	8.138731e+00	0.500000	0.250000	1.266978e+00	0.306749	0.059249	0.006089	0.372439
2900000	0.210000	2.916624e+00	0.150000	0.110000	0.140000	0.150000	0.300000	8.994689e+00	0.450000	0.250000	1.241890e+00	0.302267	0.058209	0.006213	0.377138	0.079645	0.373355	0.280000	2.975544e+00	0.170000	0.080000	0.180000	0.200000	0.200000	8.642002e+00	0.430000	0.260000	1.345323e+00	0.299339	0.055715	0.006041	0.373917	0.079703	0.375215	0.250000	3.096978e+00	0.080000	0.040000	0.140000	0.180000	0.270000	8.138731e+00	0.490000	0.270000	1.305563e+00	0.306828	0.059203	0.006079	0.372251
2905000	0.230000	2.887603e+00	0.250000	0.090000	0.270000	0.180000	0.220000	8.994689e+00	0.510000	0.220000	1.229533e+00	0.302492	0.058228	0.006217	0.377019	0.079611	0.373312	0.260000	3.005448e+00	0.090000	0.080000	0.180000	0.230000	0.240000	8.642002e+00	0.440000	0.300000	1.331937e+00	0.299349	0.055716	0.006030	0.373864	0.079705	0.375164	0.270000	3.128103e+00	0.120000	0.050000	0.140000	0.210000	0.190000	8.138731e+00	0.460000	0.290000	1.318684e+00	0.306571	0.059160	0.006076	0.372216
2910000	0.200000	2.858871e+00	0.130000	0.120000	0.190000	0.140000	0.230000	8.994689e+00	0.480000	0.210000	1.193195e+00	0.302737	0.058297	0.006227	0.377011	0.079585	0.373310	0.200000	2.975544e+00	0.140000	0.160000	0.250000	0.190000	0.230000	8.642002e+00	0.530000	0.280000	1.345323e+00	0.299521	0.055808	0.006037	0.373942	0.079773	0.375227	0.160000	3.096978e+00	0.210000	0.110000	0.150000	0.180000	0.240000	8.138731e+00	0.500000	0.190000	1.279711e+00	0.306780	0.059166	0.006079	0.372167
2915000	0.290000	2.887603e+00	0.100000	0.070000	0.210000	0.150000	0.230000	8.994689e+00	0.530000	0.320000	1.229533e+00	0.302660	0.058261	0.006221	0.377014	0.079607	0.373331	0.310000	3.005448e+00	0.190000	0.150000	0.240000	0.150000	0.290000	8.642002e+00	0.460000	0.180000	1.331937e+00	0.299458	0.055762	0.006037	0.373938	0.079832	0.375321	0.280000	3.128103e+00	0.110000	0.080000	0.230000	0.160000	0.350000	8.138731e+00	0.460000	0.270000	1.292572e+00	0.306741	0.059166	0.006079	0.372220
2920000	0.420000	2.916624e+00	0.130000	0.110000	0.150000	0.200000	0.220000	8.994689e+00	0.540000	0.230000	1.217299e+00	0.302619	0.058276	0.006225	0.376981	0.079600	0.373295	0.330000	3.035654e+00	0.120000	0.110000	0.190000	0.200000	0.240000	8.642002e+00	0.560000	0.250000	1.292572e+00	0.299446	0.055735	0.006028	0.373951	0.079884	0.375385	0.300000	3.159541e+00	0.140000	0.090000	0.230000	0.160000	0.280000	8.138731e+00	0.430000	0.290000	1.279711e+00	0.306996	0.059247	0.006079	0.372199
2925000	0.320000	2.945936e+00	0.250000	0.060000	0.230000	0.200000	0.190000	8.994689e+00	0.540000	0.270000	1.229533e+00	0.302466	0.058281	0.006234	0.377037	0.079622	0.373286	0.290000	3.066162e+00	0.190000	0.060000	0.190000	0.230000	0.230000	8.642002e+00	0.500000	0.220000	1.254371e+00	0.299338	0.055682	0.006036	0.373983	0.079926	0.375425	0.200000	3.128103e+00	0.140000	0.060000	0.190000	0.130000	0.290000	8.138731e+00	0.600000	0.250000	1.266978e+00	0.307160	0.059336	0.006108	0.372382
2930000	0.220000	2.916624e+00	0.120000	0.040000	0.200000	0.110000	0.250000	8.994689e+00	0.500000	0.330000	1.266978e+00	0.302663	0.058299	0.006226	0.376936	0.079593	0.373326	0.280000	3.096978e+00	0.170000	0.050000	0.140000	0.140000	0.230000	8.642002e+00	0.480000	0.360000	1.266978e+00	0.299408	0.055666	0.006030	0.373829	0.079915	0.375461	0.340000	3.159541e+00	0.190000	0.110000	0.160000	0.210000	0.270000	8.138731e+00	0.480000	0.320000	1.266978e+00	0.307181	0.059308	0.006097	0.372267
2935000	0.210000	2.887603e+00	0.100000	0.080000	0.140000	0.210000	0.210000	8.994689e+00	0.430000	0.200000	1.254371e+00	0.302711	0.058342	0.006236	0.377083	0.079649	0.373421	0.180000	3.066162e+00	0.220000	0.060000	0.180000	0.190000	0.240000	8.642002e+00	0.480000	0.250000	1.229533e+00	0.299439	0.055671	0.006029	0.373879	0.079898	0.375452	0.260000	3.191295e+00	0.120000	0.070000	0.220000	0.180000	0.250000	8.138731e+00	0.470000	0.310000	1.305563e+00	0.307239	0.059297	0.006094	0.372168
2940000	0.280000	2.916624e+00	0.130000	0.050000	0.280000	0.120000	0.180000	8.994689e+00	0.450000	0.300000	1.266978e+00	0.302809	0.058345	0.006232	0.377015	0.079565	0.373337	0.280000	3.096978e+00	0.140000	0.020000	0.160000	0.190000	0.270000	8.642002e+00	0.460000	0.290000	1.217299e+00	0.299533	0.055693	0.006023	0.373787	0.079867	0.375386	0.240000	3.159541e+00	0.180000	0.090000	0.220000	0.240000	0.230000	8.138731e+00	0.460000	0.300000	1.318684e+00	0.307197	0.059282	0.006104	0.372239
2945000	0.300000	2.945936e+00	0.170000	0.100000	0.250000	0.140000	0.180000	8.994689e+00	0.440000	0.260000	1.279711e+00	0.302740	0.058319	0.006232	0.377092	0.079527	0.373272	0.310000	3.128103e+00	0.150000	0.060000	0.180000	0.180000	0.300000	8.642002e+00	0.510000	0.290000	1.241890e+00	0.299501	0.055681	0.006025	0.373744	0.079857	0.375369	0.260000	3.191295e+00	0.180000	0.100000	0.160000	0.110000	0.250000	8.138731e+00	0.420000	0.210000	1.331937e+00	0.307381	0.059345	0.006117	0.372218
2950000	0.190000	2.916624e+00	0.110000	0.090000	0.130000	0.100000	0.220000	8.994689e+00	0.450000	0.350000	1.266978e+00	0.302904	0.058361	0.006231	0.376992	0.079448	0.373130	0.270000	3.159541e+00	0.150000	0.050000	0.150000	0.150000	0.270000	8.642002e+00	0.480000	0.190000	1.205186e+00	0.299613	0.055723	0.006027	0.373749	0.079901	0.375443	0.270000	3.223368e+00	0.080000	0.050000	0.160000	0.130000	0.260000	8.138731e+00	0.510000	0.280000	1.318684e+00	0.307412	0.059326	0.006123	0.372269
2955000	0.340000	2.945936e+00	0.150000	0.100000	0.100000	0.190000	0.240000	8.994689e+00	0.480000	0.280000	1.279711e+00	0.303138	0.058442	0.006239	0.377039	0.079405	0.373039	0.310000	3.191295e+00	0.160000	0.050000	0.220000	0.140000	0.270000	8.642002e+00	0.510000	0.330000	1.217299e+00	0.299623	0.055725	0.006033	0.373769	0.079939	0.375399	0.350000	3.255763e+00	0.100000	0.090000	0.210000	0.120000	0.250000	8.138731e+00	0.530000	0.320000	1.331937e+00	0.307361	0.059298	0.006122	0.372360
2960000	0.230000	2.916624e+00	0.140000	0.060000	0.170000	0.130000	0.310000	8.994689e+00	0.550000	0.190000	1.266978e+00	0.303099	0.058446	0.006235	0.376974	0.079404	0.373093	0.310000	3.191295e+00	0.110000	0.090000	0.220000	0.140000	0.240000	8.642002e+00	0.500000	0.230000	1.205186e+00	0.299547	0.055715	0.006043	0.373891	0.080021	0.375458	0.230000	3.223368e+00	0.150000	0.040000	0.190000	0.140000	0.280000	8.138731e+00	0.490000	0.210000	1.292572e+00	0.307286	0.059263	0.006113	0.372362
2965000	0.310000	2.945936e+00	0.120000	0.020000	0.120000	0.090000	0.280000	8.994689e+00	0.480000	0.210000	1.254371e+00	0.303055	0.058417	0.006233	0.376982	0.079380	0.373037	0.240000	3.159541e+00	0.160000	0.070000	0.150000	0.160000	0.250000	8.642002e+00	0.490000	0.260000	1.241890e+00	0.299411	0.055648	0.006034	0.373648	0.079949	0.375360	0.280000	3.255763e+00	0.160000	0.060000	0.130000	0.100000	0.290000	8.138731e+00	0.460000	0.270000	1.305563e+00	0.307228	0.059286	0.006123	0.372521
2970000	0.240000	2.916624e+00	0.140000	0.060000	0.180000	0.150000	0.230000	8.994689e+00	0.550000	0.250000	1.241890e+00	0.303079	0.058414	0.006236	0.376917	0.079384	0.373076	0.250000	3.096978e+00	0.110000	0.120000	0.150000	0.170000	0.290000	8.642002e+00	0.510000	0.240000	1.229533e+00	0.299699	0.055729	0.006036	0.373612	0.079942	0.375347	0.180000	3.223368e+00	0.150000	0.040000	0.180000	0.120000	0.350000	8.138731e+00	0.430000	0.250000	1.266978e+00	0.307245	0.059267	0.006120	0.372469
2975000	0.240000	2.916624e+00	0.080000	0.040000	0.170000	0.120000	0.260000	8.994689e+00	0.550000	0.290000	1.229533e+00	0.303059	0.058403	0.006226	0.376868	0.079349	0.373110	0.250000	3.096978e+00	0.120000	0.070000	0.140000	0.150000	0.190000	8.642002e+00	0.390000	0.270000	1.241890e+00	0.299749	0.055727	0.006042	0.373606	0.079980	0.375448	0.250000	3.223368e+00	0.120000	0.060000	0.100000	0.170000	0.310000	8.138731e+00	0.470000	0.150000	1.229533e+00	0.307203	0.059297	0.006114	0.372625
2980000	0.280000	2.945936e+00	0.140000	0.110000	0.190000	0.110000	0.260000	8.994689e+00	0.550000	0.340000	1.241890e+00	0.303119	0.058471	0.006227	0.376953	0.079341	0.373007	0.210000	3.035654e+00	0.070000	0.110000	0.150000	0.140000	0.240000	8.642002e+00	0.540000	0.250000	1.229533e+00	0.299951	0.055727	0.006031	0.373598	0.079947	0.375451	0.240000	3.191295e+00	0.170000	0.080000	0.150000	0.230000	0.300000	8.138731e+00	0.460000	0.280000	1.241890e+00	0.307142	0.059303	0.006123	0.372696
2985000	0.200000	2.916624e+00	0.040000	0.030000	0.200000	0.140000	0.170000	8.994689e+00	0.420000	0.250000	1.254371e+00	0.303147	0.058483	0.006229	0.376816	0.079321	0.373085	0.210000	3.005448e+00	0.170000	0.090000	0.200000	0.130000	0.320000	8.642002e+00	0.440000	0.330000	1.217299e+00	0.300076	0.055766	0.006035	0.373625	0.079969	0.375370	0.300000	3.223368e+00	0.110000	0.080000	0.170000	0.130000	0.320000	8.138731e+00	0.520000	0.220000	1.229533e+00	0.307169	0.059291	0.006123	0.372693
2990000	0.300000	2.945936e+00	0.090000	0.100000	0.230000	0.160000	0.240000	8.994689e+00	0.500000	0.280000	1.292572e+00	0.303058	0.058497	0.006235	0.376951	0.079361	0.373100	0.260000	3.035654e+00	0.170000	0.060000	0.240000	0.150000	0.240000	8.642002e+00	0.450000	0.250000	1.205186e+00	0.300045	0.055718	0.006029	0.373489	0.079955	0.375498	0.300000	3.223368e+00	0.150000	0.040000	0.240000	0.200000	0.310000	8.138731e+00	0.470000	0.210000	1.217299e+00	0.307359	0.059387	0.006135	0.372657
2995000	0.220000	2.916624e+00	0.210000	0.030000	0.170000	0.090000	0.320000	8.994689e+00	0.440000	0.250000	1.305563e+00	0.302899	0.058469	0.006227	0.376969	0.079409	0.373262	0.300000	3.066162e+00	0.140000	0.040000	0.200000	0.210000	0.220000	8.642002e+00	0.490000	0.190000	1.217299e+00	0.300040	0.055766	0.006033	0.373709	0.080122	0.375525	0.190000	3.191295e+00	0.110000	0.080000	0.110000	0.190000	0.320000	8.138731e+00	0.540000	0.240000	1.217299e+00	0.307523	0.059402	0.006137	0.372707
3000000	0.340000	2.945936e+00	0.200000	0.120000	0.180000	0.140000	0.220000	8.994689e+00	0.520000	0.240000	1.266978e+00	0.302767	0.058462	0.006232	0.377089	0.079486	0.373355	0.280000	3.096978e+00	0.130000	0.030000	0.170000	0.110000	0.250000	8.642002e+00	0.470000	0.310000	1.229533e+00	0.300004	0.055768	0.006025	0.373780	0.080124	0.375551	0.250000	3.159541e+00	0.080000	0.080000	0.170000	0.100000	0.220000	8.138731e+00	0.560000	0.330000	1.229533e+00	0.307413	0.059359	0.006133	0.372738
3005000	0.360000	2.975544e+00	0.140000	0.030000	0.200000	0.180000	0.250000	8.994689e+00	0.490000	0.230000	1.229533e+00	0.302631	0.058410	0.006224	0.377056	0.079472	0.373461	0.230000	3.066162e+00	0.190000	0.120000	0.230000	0.150000	0.280000	8.642002e+00	0.520000	0.290000	1.254371e+00	0.300288	0.055792	0.006021	0.373578	0.080050	0.375469	0.190000	3.128103e+00	0.170000	0.070000	0.220000	0.160000	0.220000	8.138731e+00	0.520000	0.250000	1.217299e+00	0.307483	0.059382	0.006142	0.372780
3010000	0.210000	2.945936e+00	0.180000	0.100000	0.200000	0.220000	0.290000	8.994689e+00	0.410000	0.340000	1.229533e+00	0.302831	0.058455	0.006222	0.377036	0.079473	0.373427	0.270000	3.096978e+00	0.160000	0.130000	0.200000	0.210000	0.320000	8.642002e+00	0.530000	0.260000	1.254371e+00	0.300271	0.055790	0.006014	0.373527	0.080038	0.375459	0.230000	3.096978e+00	0.180000	0.100000	0.220000	0.200000	0.340000	8.138731e+00	0.360000	0.220000	1.205186e+00	0.307489	0.059326	0.006133	0.372694
3015000	0.290000	2.975544e+00	0.140000	0.110000	0.110000	0.100000	0.230000	8.994689e+00	0.440000	0.300000	1.266978e+00	0.302855	0.058463	0.006211	0.377035	0.079416	0.373384	0.260000	3.128103e+00	0.140000	0.080000	0.230000	0.200000	0.200000	8.642002e+00	0.560000	0.410000	1.266978e+00	0.300271	0.055844	0.006020	0.373551	0.080047	0.375457	0.250000	3.066162e+00	0.140000	0.100000	0.240000	0.170000	0.290000	8.138731e+00	0.520000	0.270000	1.193195e+00	0.307510	0.059330	0.006131	0.372749
3020000	0.270000	3.005448e+00	0.120000	0.040000	0.170000	0.120000	0.230000	8.994689e+00	0.480000	0.290000	1.279711e+00	0.302890	0.058528	0.006213	0.377186	0.079439	0.373408	0.210000	3.096978e+00	0.110000	0.100000	0.160000	0.180000	0.260000	8.642002e+00	0.480000	0.260000	1.279711e+00	0.300392	0.055801	0.006010	0.373343	0.079942	0.375380	0.270000	3.096978e+00	0.190000	0.060000	0.210000	0.210000	0.260000	8.138731e+00	0.460000	0.190000	1.205186e+00	0.307634	0.059357	0.006136	0.372665
3025000	0.270000	3.035654e+00	0.160000	0.060000	0.170000	0.230000	0.240000	8.994689e+00	0.390000	0.260000	1.292572e+00	0.303177	0.058604	0.006253	0.377188	0.079504	0.373458	0.200000	3.066162e+00	0.120000	0.070000	0.190000	0.100000	0.310000	8.642002e+00	0.450000	0.310000	1.292572e+00	0.300348	0.055760	0.006010	0.373277	0.079931	0.375457	0.270000	3.128103e+00	0.150000	0.090000	0.190000	0.200000	0.200000	8.138731e+00	0.490000	0.270000	1.241890e+00	0.307803	0.059383	0.006137	0.372571
3030000	0.240000	3.005448e+00	0.130000	0.080000	0.260000	0.180000	0.250000	8.994689e+00	0.510000	0.260000	1.305563e+00	0.303196	0.058603	0.006258	0.377181	0.079513	0.373393	0.200000	3.066162e+00	0.200000	0.090000	0.210000	0.230000	0.250000	8.642002e+00	0.530000	0.250000	1.254371e+00	0.300462	0.055833	0.006018	0.373334	0.080044	0.375450	0.290000	3.159541e+00	0.140000	0.100000	0.200000	0.160000	0.350000	8.138731e+00	0.490000	0.320000	1.229533e+00	0.307801	0.059358	0.006133	0.372480
3035000	0.390000	3.035654e+00	0.190000	0.060000	0.160000	0.160000	0.310000	8.994689e+00	0.400000	0.230000	1.292572e+00	0.303146	0.058581	0.006257	0.377210	0.079528	0.373392	0.320000	3.096978e+00	0.130000	0.080000	0.180000	0.190000	0.200000	8.642002e+00	0.530000	0.280000	1.266978e+00	0.300367	0.055818	0.006022	0.373411	0.080075	0.375497	0.150000	3.128103e+00	0.230000	0.080000	0.220000	0.180000	0.370000	8.138731e+00	0.580000	0.260000	1.254371e+00	0.307786	0.059343	0.006134	0.372506
3040000	0.260000	3.066162e+00	0.140000	0.110000	0.190000	0.110000	0.270000	8.994689e+00	0.500000	0.300000	1.305563e+00	0.302879	0.058516	0.006252	0.377160	0.079549	0.373411	0.300000	3.128103e+00	0.130000	0.090000	0.200000	0.100000	0.280000	8.642002e+00	0.550000	0.290000	1.305563e+00	0.300421	0.055850	0.006030	0.373490	0.080111	0.375529	0.260000	3.159541e+00	0.170000	0.100000	0.260000	0.110000	0.250000	8.138731e+00	0.540000	0.270000	1.229533e+00	0.307695	0.059342	0.006130	0.372574
3045000	0.210000	3.035654e+00	0.200000	0.080000	0.140000	0.140000	0.310000	8.994689e+00	0.430000	0.260000	1.318684e+00	0.302940	0.058507	0.006255	0.377076	0.079541	0.373463	0.300000	3.159541e+00	0.130000	0.090000	0.140000	0.120000	0.260000	8.642002e+00	0.490000	0.280000	1.345323e+00	0.300578	0.055901	0.006028	0.373465	0.080061	0.375448	0.280000	3.191295e+00	0.180000	0.050000	0.170000	0.110000	0.230000	8.138731e+00	0.380000	0.260000	1.254371e+00	0.307511	0.059317	0.006124	0.372580
3050000	0.250000	3.005448e+00	0.110000	0.080000	0.160000	0.140000	0.280000	8.994689e+00	0.450000	0.270000	1.331937e+00	0.302916	0.058482	0.006252	0.376964	0.079533	0.373575	0.240000	3.128103e+00	0.150000	0.060000	0.170000	0.210000	0.300000	8.642002e+00	0.520000	0.230000	1.358844e+00	0.300617	0.055887	0.006020	0.373458	0.080035	0.375402	0.240000	3.159541e+00	0.120000	0.040000	0.140000	0.160000	0.250000	8.138731e+00	0.460000	0.130000	1.266978e+00	0.307550	0.059341	0.006118	0.372622
3055000	0.240000	3.005448e+00	0.150000	0.100000	0.150000	0.100000	0.280000	8.994689e+00	0.450000	0.230000	1.292572e+00	0.303060	0.058506	0.006260	0.376934	0.079517	0.373513	0.280000	3.159541e+00	0.150000	0.040000	0.170000	0.170000	0.360000	8.642002e+00	0.470000	0.220000	1.372501e+00	0.300540	0.055846	0.006014	0.373541	0.079993	0.375295	0.240000	3.128103e+00	0.130000	0.060000	0.110000	0.200000	0.290000	8.138731e+00	0.500000	0.320000	1.279711e+00	0.307528	0.059350	0.006131	0.372555
3060000	0.240000	2.975544e+00	0.160000	0.120000	0.190000	0.160000	0.280000	8.994689e+00	0.490000	0.270000	1.305563e+00	0.303022	0.058479	0.006254	0.376874	0.079523	0.373515	0.260000	3.191295e+00	0.140000	0.080000	0.180000	0.130000	0.220000	8.642002e+00	0.600000	0.180000	1.331937e+00	0.300395	0.055821	0.006014	0.373522	0.079978	0.375364	0.230000	3.096978e+00	0.140000	0.080000	0.190000	0.160000	0.400000	8.138731e+00	0.460000	0.280000	1.292572e+00	0.307491	0.059294	0.006127	0.372556
3065000	0.270000	3.005448e+00	0.100000	0.130000	0.140000	0.140000	0.220000	8.994689e+00	0.440000	0.310000	1.331937e+00	0.302966	0.058479	0.006253	0.376876	0.079496	0.373395	0.180000	3.159541e+00	0.110000	0.080000	0.160000	0.230000	0.300000	8.642002e+00	0.410000	0.360000	1.345323e+00	0.300334	0.055811	0.006011	0.373477	0.079884	0.375076	0.190000	3.066162e+00	0.210000	0.120000	0.210000	0.190000	0.230000	8.138731e+00	0.440000	0.300000	1.279711e+00	0.307490	0.059284	0.006125	0.372450
3070000	0.280000	3.035654e+00	0.110000	0.070000	0.110000	0.130000	0.240000	8.994689e+00	0.520000	0.310000	1.345323e+00	0.303042	0.058461	0.006249	0.376709	0.079484	0.373421	0.160000	3.128103e+00	0.150000	0.050000	0.160000	0.120000	0.190000	8.642002e+00	0.550000	0.270000	1.358844e+00	0.300406	0.055804	0.006005	0.373289	0.079793	0.375045	0.330000	3.096978e+00	0.150000	0.060000	0.200000	0.170000	0.300000	8.138731e+00	0.510000	0.220000	1.266978e+00	0.307393	0.059233	0.006115	0.372472
3075000	0.230000	3.005448e+00	0.170000	0.120000	0.180000	0.140000	0.220000	8.994689e+00	0.540000	0.190000	1.358844e+00	0.302875	0.058409	0.006247	0.376784	0.079570	0.373424	0.230000	3.096978e+00	0.120000	0.040000	0.150000	0.210000	0.190000	8.642002e+00	0.560000	0.290000	1.372501e+00	0.300487	0.055813	0.006009	0.373221	0.079725	0.375005	0.190000	3.066162e+00	0.120000	0.050000	0.120000	0.150000	0.290000	8.138731e+00	0.540000	0.290000	1.279711e+00	0.307344	0.059228	0.006107	0.372484
3080000	0.250000	2.975544e+00	0.120000	0.070000	0.120000	0.190000	0.270000	8.994689e+00	0.540000	0.210000	1.318684e+00	0.302829	0.058412	0.006239	0.376837	0.079569	0.373439	0.290000	3.128103e+00	0.170000	0.070000	0.150000	0.140000	0.280000	8.642002e+00	0.510000	0.210000	1.358844e+00	0.300517	0.055866	0.006003	0.373235	0.079690	0.374969	0.240000	3.035654e+00	0.170000	0.090000	0.230000	0.120000	0.270000	8.138731e+00	0.410000	0.210000	1.292572e+00	0.307395	0.059237	0.006108	0.372461
3085000	0.240000	2.945936e+00	0.100000	0.030000	0.150000	0.110000	0.210000	8.994689e+00	0.520000	0.230000	1.305563e+00	0.302841	0.058386	0.006231	0.376767	0.079528	0.373455	0.190000	3.096978e+00	0.070000	0.070000	0.210000	0.130000	0.280000	8.642002e+00	0.520000	0.220000	1.331937e+00	0.300795	0.055978	0.006042	0.373310	0.079794	0.375095	0.280000	3.066162e+00	0.150000	0.070000	0.190000	0.140000	0.290000	8.138731e+00	0.450000	0.300000	1.305563e+00	0.307445	0.059261	0.006110	0.372477
3090000	0.360000	2.975544e+00	0.150000	0.090000	0.180000	0.070000	0.280000	8.994689e+00	0.560000	0.200000	1.292572e+00	0.302764	0.058380	0.006221	0.376778	0.079481	0.373235	0.180000	3.066162e+00	0.160000	0.090000	0.140000	0.210000	0.310000	8.642002e+00	0.490000	0.310000	1.372501e+00	0.300863	0.056026	0.006038	0.373333	0.079758	0.375039	0.250000	3.035654e+00	0.130000	0.130000	0.180000	0.190000	0.280000	8.138731e+00	0.480000	0.180000	1.292572e+00	0.307443	0.059217	0.006100	0.372383
3095000	0.220000	2.945936e+00	0.150000	0.040000	0.140000	0.200000	0.240000	8.994689e+00	0.490000	0.250000	1.279711e+00	0.302752	0.058422	0.006218	0.376701	0.079466	0.373293	0.280000	3.096978e+00	0.130000	0.110000	0.270000	0.140000	0.370000	8.642002e+00	0.490000	0.310000	1.386294e+00	0.300844	0.055977	0.006034	0.373171	0.079756	0.375028	0.300000	3.066162e+00	0.130000	0.010000	0.130000	0.080000	0.260000	8.138731e+00	0.420000	0.240000	1.254371e+00	0.307430	0.059220	0.006102	0.372373
3100000	0.300000	2.975544e+00	0.120000	0.080000	0.160000	0.120000	0.200000	8.994689e+00	0.500000	0.300000	1.292572e+00	0.302788	0.058422	0.006210	0.376666	0.079415	0.373077	0.410000	3.128103e+00	0.100000	0.060000	0.230000	0.210000	0.290000	8.642002e+00	0.560000	0.250000	1.372501e+00	0.300972	0.055986	0.006024	0.373165	0.079726	0.374971	0.270000	3.096978e+00	0.120000	0.090000	0.170000	0.230000	0.260000	8.138731e+00	0.510000	0.310000	1.279711e+00	0.307533	0.059244	0.006127	0.372449
3105000	0.300000	3.005448e+00	0.110000	0.110000	0.210000	0.210000	0.250000	8.994689e+00	0.420000	0.300000	1.279711e+00	0.303017	0.058493	0.006208	0.376678	0.079380	0.373021	0.200000	3.096978e+00	0.150000	0.100000	0.180000	0.120000	0.240000	8.642002e+00	0.540000	0.130000	1.331937e+00	0.301105	0.056077	0.006028	0.373238	0.079707	0.374924	0.210000	3.066162e+00	0.110000	0.160000	0.260000	0.150000	0.220000	8.138731e+00	0.480000	0.260000	1.266978e+00	0.307512	0.059194	0.006123	0.372252
3110000	0.280000	3.035654e+00	0.100000	0.070000	0.240000	0.180000	0.260000	8.994689e+00	0.410000	0.200000	1.292572e+00	0.303091	0.058553	0.006211	0.376637	0.079380	0.373053	0.230000	3.066162e+00	0.090000	0.080000	0.270000	0.260000	0.300000	8.642002e+00	0.450000	0.260000	1.318684e+00	0.301206	0.056163	0.006047	0.373372	0.079774	0.375069	0.250000	3.035654e+00	0.080000	0.080000	0.250000	0.150000	0.300000	8.138731e+00	0.420000	0.260000	1.292572e+00	0.307338	0.059186	0.006114	0.372300
3115000	0.280000	3.035654e+00	0.150000	0.040000	0.220000	0.180000	0.240000	8.994689e+00	0.500000	0.180000	1.279711e+00	0.303185	0.058576	0.006228	0.376731	0.079378	0.373006	0.270000	3.096978e+00	0.150000	0.030000	0.160000	0.250000	0.220000	8.642002e+00	0.500000	0.190000	1.305563e+00	0.301260	0.056129	0.006041	0.373165	0.079693	0.374905	0.250000	3.005448e+00	0.200000	0.090000	0.250000	0.240000	0.340000	8.138731e+00	0.470000	0.250000	1.292572e+00	0.307414	0.059174	0.006117	0.372248
3120000	0.240000	3.005448e+00	0.100000	0.060000	0.160000	0.150000	0.240000	8.994689e+00	0.470000	0.200000	1.266978e+00	0.303230	0.058590	0.006225	0.376779	0.079349	0.372912	0.280000	3.128103e+00	0.150000	0.020000	0.200000	0.150000	0.260000	8.642002e+00	0.430000	0.190000	1.292572e+00	0.301246	0.056182	0.006049	0.373294	0.079798	0.375087	0.250000	2.975544e+00	0.090000	0.070000	0.190000	0.180000	0.340000	8.138731e+00	0.460000	0.320000	1.292572e+00	0.307406	0.059193	0.006111	0.372221
3125000	0.350000	3.035654e+00	0.130000	0.090000	0.140000	0.150000	0.220000	8.994689e+00	0.420000	0.260000	1.279711e+00	0.303291	0.058647	0.006242	0.376866	0.079442	0.372968	0.330000	3.159541e+00	0.090000	0.070000	0.140000	0.170000	0.310000	8.642002e+00	0.410000	0.210000	1.305563e+00	0.301194	0.056185	0.006042	0.373367	0.079808	0.375096	0.280000	3.005448e+00	0.090000	0.070000	0.180000	0.080000	0.220000	8.138731e+00	0.440000	0.260000	1.305563e+00	0.307059	0.059111	0.006101	0.372289
3130000	0.250000	3.005448e+00	0.170000	0.130000	0.220000	0.160000	0.270000	8.994689e+00	0.460000	0.250000	1.266978e+00	0.303412	0.058724	0.006244	0.376882	0.079472	0.372927	0.330000	3.191295e+00	0.120000	0.070000	0.170000	0.170000	0.360000	8.642002e+00	0.480000	0.270000	1.318684e+00	0.301023	0.056116	0.006038	0.373337	0.079862	0.375281	0.220000	2.975544e+00	0.090000	0.100000	0.190000	0.100000	0.340000	8.138731e+00	0.470000	0.300000	1.292572e+00	0.306820	0.059044	0.006091	0.372206
3135000	0.280000	3.035654e+00	0.160000	0.140000	0.160000	0.240000	0.340000	8.994689e+00	0.480000	0.230000	1.241890e+00	0.303535	0.058712	0.006252	0.376774	0.079434	0.372944	0.260000	3.223368e+00	0.170000	0.110000	0.210000	0.210000	0.240000	8.642002e+00	0.570000	0.290000	1.331937e+00	0.301056	0.056123	0.006033	0.373401	0.079821	0.375092	0.240000	2.945936e+00	0.160000	0.100000	0.160000	0.080000	0.280000	8.138731e+00	0.430000	0.260000	1.279711e+00	0.306787	0.059073	0.006104	0.372225
3140000	0.240000	3.005448e+00	0.130000	0.050000	0.210000	0.250000	0.300000	8.994689e+00	0.410000	0.230000	1.205186e+00	0.303358	0.058682	0.006246	0.376709	0.079411	0.372939	0.310000	3.255763e+00	0.160000	0.080000	0.190000	0.180000	0.320000	8.642002e+00	0.500000	0.280000	1.345323e+00	0.301298	0.056172	0.006032	0.373387	0.079812	0.375044	0.300000	2.975544e+00	0.160000	0.110000	0.120000	0.140000	0.220000	8.138731e+00	0.460000	0.270000	1.292572e+00	0.306712	0.059048	0.006098	0.372395
3145000	0.320000	3.035654e+00	0.190000	0.110000	0.150000	0.140000	0.240000	8.994689e+00	0.450000	0.280000	1.217299e+00	0.303360	0.058713	0.006248	0.376758	0.079422	0.372896	0.260000	3.288484e+00	0.150000	0.080000	0.150000	0.160000	0.320000	8.642002e+00	0.550000	0.250000	1.305563e+00	0.301404	0.056178	0.006032	0.373360	0.079777	0.374955	0.210000	2.945936e+00	0.080000	0.080000	0.150000	0.140000	0.280000	8.138731e+00	0.450000	0.240000	1.305563e+00	0.306753	0.059051	0.006092	0.372430
3150000	0.310000	3.066162e+00	0.190000	0.050000	0.240000	0.120000	0.250000	8.994689e+00	0.570000	0.250000	1.229533e+00	0.303353	0.058659	0.006239	0.376543	0.079356	0.373012	0.240000	3.255763e+00	0.250000	0.100000	0.170000	0.150000	0.210000	8.642002e+00	0.500000	0.230000	1.318684e+00	0.301353	0.056167	0.006023	0.373351	0.079704	0.374850	0.330000	2.975544e+00	0.170000	0.090000	0.130000	0.130000	0.250000	8.138731e+00	0.370000	0.240000	1.292572e+00	0.306872	0.059074	0.006096	0.372473
3155000	0.300000	3.096978e+00	0.200000	0.080000	0.170000	0.100000	0.260000	8.994689e+00	0.540000	0.340000	1.241890e+00	0.303374	0.058606	0.006229	0.376498	0.079346	0.373119	0.250000	3.223368e+00	0.120000	0.050000	0.140000	0.080000	0.300000	8.642002e+00	0.520000	0.240000	1.305563e+00	0.301330	0.056166	0.006015	0.373299	0.079709	0.374867	0.200000	2.945936e+00	0.110000	0.110000	0.190000	0.150000	0.280000	8.138731e+00	0.410000	0.160000	1.292572e+00	0.306878	0.059046	0.006094	0.372357
3160000	0.360000	3.128103e+00	0.140000	0.040000	0.170000	0.190000	0.230000	8.994689e+00	0.430000	0.240000	1.241890e+00	0.303508	0.058582	0.006240	0.376407	0.079357	0.373076	0.260000	3.255763e+00	0.170000	0.090000	0.160000	0.120000	0.180000	8.642002e+00	0.520000	0.280000	1.331937e+00	0.301477	0.056163	0.006017	0.373262	0.079667	0.374866	0.240000	2.916624e+00	0.160000	0.130000	0.120000	0.130000	0.280000	8.138731e+00	0.600000	0.310000	1.305563e+00	0.306849	0.059019	0.006091	0.372252
3165000	0.230000	3.096978e+00	0.180000	0.110000	0.180000	0.130000	0.330000	8.994689e+00	0.460000	0.180000	1.254371e+00	0.303268	0.058540	0.006234	0.376403	0.079395	0.373095	0.340000	3.288484e+00	0.160000	0.110000	0.150000	0.140000	0.290000	8.642002e+00	0.550000	0.190000	1.345323e+00	0.301485	0.056189	0.006016	0.373274	0.079684	0.374861	0.290000	2.945936e+00	0.130000	0.060000	0.210000	0.160000	0.220000	8.138731e+00	0.520000	0.200000	1.292572e+00	0.306832	0.059005	0.006090	0.372307
3170000	0.280000	3.128103e+00	0.130000	0.090000	0.230000	0.230000	0.320000	8.994689e+00	0.400000	0.260000	1.292572e+00	0.303264	0.058560	0.006252	0.376431	0.079390	0.373061	0.210000	3.255763e+00	0.150000	0.100000	0.160000	0.190000	0.230000	8.642002e+00	0.550000	0.200000	1.358844e+00	0.301619	0.056172	0.006018	0.373373	0.079763	0.374956	0.240000	2.916624e+00	0.170000	0.080000	0.130000	0.170000	0.240000	8.138731e+00	0.560000	0.220000	1.279711e+00	0.306778	0.059014	0.006086	0.372365
3175000	0.300000	3.159541e+00	0.140000	0.070000	0.240000	0.170000	0.280000	8.994689e+00	0.470000	0.310000	1.331937e+00	0.303235	0.058563	0.006259	0.376467	0.079399	0.373140	0.240000	3.223368e+00	0.220000	0.100000	0.240000	0.160000	0.240000	8.642002e+00	0.580000	0.270000	1.372501e+00	0.301614	0.056183	0.006031	0.373439	0.079841	0.375129	0.210000	2.887603e+00	0.090000	0.090000	0.170000	0.150000	0.310000	8.138731e+00	0.490000	0.290000	1.292572e+00	0.306775	0.059035	0.006087	0.372421
3180000	0.270000	3.191295e+00	0.140000	0.090000	0.080000	0.220000	0.270000	8.994689e+00	0.430000	0.170000	1.318684e+00	0.303325	0.058534	0.006261	0.376285	0.079387	0.373334	0.210000	3.191295e+00	0.150000	0.080000	0.180000	0.220000	0.310000	8.642002e+00	0.510000	0.260000	1.358844e+00	0.301780	0.056217	0.006031	0.373448	0.079818	0.374955	0.310000	2.916624e+00	0.150000	0.070000	0.200000	0.180000	0.200000	8.138731e+00	0.490000	0.200000	1.279711e+00	0.306576	0.058985	0.006080	0.372386
3185000	0.310000	3.223368e+00	0.160000	0.070000	0.200000	0.150000	0.320000	8.994689e+00	0.470000	0.270000	1.331937e+00	0.303405	0.058533	0.006259	0.376190	0.079388	0.373297	0.210000	3.159541e+00	0.140000	0.060000	0.180000	0.140000	0.330000	8.642002e+00	0.470000	0.220000	1.318684e+00	0.301808	0.056205	0.006029	0.373518	0.079786	0.374854	0.320000	2.945936e+00	0.180000	0.070000	0.220000	0.100000	0.230000	8.138731e+00	0.520000	0.290000	1.292572e+00	0.306462	0.058917	0.006073	0.372250
3190000	0.280000	3.255763e+00	0.220000	0.090000	0.140000	0.170000	0.250000	8.994689e+00	0.410000	0.270000	1.318684e+00	0.303436	0.058506	0.006257	0.376112	0.079333	0.373194	0.200000	3.128103e+00	0.180000	0.060000	0.240000	0.100000	0.290000	8.642002e+00	0.480000	0.220000	1.305563e+00	0.301932	0.056273	0.006032	0.373580	0.079779	0.374861	0.290000	2.975544e+00	0.140000	0.080000	0.270000	0.110000	0.290000	8.138731e+00	0.520000	0.250000	1.279711e+00	0.306558	0.058934	0.006068	0.372192
3195000	0.260000	3.288484e+00	0.090000	0.060000	0.200000	0.270000	0.280000	8.994689e+00	0.450000	0.290000	1.358844e+00	0.303498	0.058512	0.006262	0.376038	0.079304	0.373219	0.310000	3.159541e+00	0.090000	0.080000	0.150000	0.150000	0.290000	8.642002e+00	0.490000	0.210000	1.266978e+00	0.301763	0.056273	0.006027	0.373650	0.079800	0.374844	0.290000	3.005448e+00	0.140000	0.070000	0.220000	0.110000	0.280000	8.138731e+00	0.460000	0.250000	1.241890e+00	0.306541	0.058878	0.006059	0.372054
3200000	0.230000	3.255763e+00	0.080000	0.040000	0.250000	0.220000	0.300000	8.994689e+00	0.410000	0.190000	1.318684e+00	0.303547	0.058541	0.006261	0.376050	0.079290	0.373158	0.260000	3.191295e+00	0.160000	0.060000	0.220000	0.210000	0.260000	8.642002e+00	0.460000	0.250000	1.279711e+00	0.301960	0.056334	0.006039	0.373672	0.079753	0.374718	0.220000	2.975544e+00	0.100000	0.070000	0.120000	0.130000	0.300000	8.138731e+00	0.430000	0.240000	1.229533e+00	0.306472	0.058868	0.006053	0.372030
3205000	0.230000	3.223368e+00	0.150000	0.080000	0.210000	0.130000	0.210000	8.994689e+00	0.480000	0.270000	1.331937e+00	0.303566	0.058555	0.006274	0.376108	0.079344	0.373230	0.170000	3.159541e+00	0.160000	0.130000	0.160000	0.160000	0.330000	8.642002e+00	0.490000	0.200000	1.266978e+00	0.301927	0.056314	0.006046	0.373669	0.079831	0.374861	0.310000	3.005448e+00	0.100000	0.080000	0.250000	0.160000	0.280000	8.138731e+00	0.520000	0.310000	1.241890e+00	0.306564	0.058922	0.006074	0.372188
3210000	0.250000	3.191295e+00	0.180000	0.120000	0.130000	0.110000	0.220000	8.994689e+00	0.510000	0.230000	1.318684e+00	0.303534	0.058541	0.006267	0.375989	0.079259	0.373074	0.290000	3.191295e+00	0.100000	0.090000	0.120000	0.100000	0.240000	8.642002e+00	0.420000	0.240000	1.241890e+00	0.301948	0.056290	0.006057	0.373611	0.079869	0.375000	0.270000	3.035654e+00	0.160000	0.090000	0.220000	0.170000	0.270000	8.138731e+00	0.460000	0.220000	1.254371e+00	0.306588	0.058916	0.006068	0.372083
3215000	0.180000	3.159541e+00	0.140000	0.060000	0.250000	0.140000	0.300000	8.994689e+00	0.480000	0.180000	1.305563e+00	0.303376	0.058516	0.006276	0.376131	0.079273	0.372978	0.270000	3.191295e+00	0.120000	0.070000	0.150000	0.160000	0.250000	8.642002e+00	0.540000	0.270000	1.229533e+00	0.301791	0.056267	0.006060	0.373656	0.079850	0.374913	0.240000	3.005448e+00	0.100000	0.080000	0.160000	0.160000	0.310000	8.138731e+00	0.530000	0.210000	1.217299e+00	0.306668	0.058954	0.006074	0.372052
3220000	0.240000	3.128103e+00	0.170000	0.130000	0.230000	0.130000	0.240000	8.994689e+00	0.440000	0.250000	1.318684e+00	0.303338	0.058528	0.006266	0.376049	0.079220	0.372920	0.320000	3.223368e+00	0.190000	0.090000	0.150000	0.150000	0.270000	8.642002e+00	0.390000	0.190000	1.241890e+00	0.301838	0.056286	0.006056	0.373646	0.079790	0.374875	0.250000	2.975544e+00	0.110000	0.080000	0.240000	0.190000	0.260000	8.138731e+00	0.410000	0.260000	1.254371e+00	0.306665	0.058929	0.006080	0.372067
3225000	0.290000	3.159541e+00	0.110000	0.100000	0.160000	0.100000	0.240000	8.994689e+00	0.380000	0.290000	1.358844e+00	0.303489	0.058536	0.006270	0.376027	0.079229	0.372965	0.260000	3.255763e+00	0.080000	0.080000	0.190000	0.240000	0.210000	8.642002e+00	0.450000	0.260000	1.279711e+00	0.302007	0.056410	0.006079	0.373797	0.079856	0.374891	0.300000	3.005448e+00	0.220000	0.060000	0.150000	0.100000	0.230000	8.138731e+00	0.450000	0.300000	1.266978e+00	0.306548	0.058881	0.006072	0.372051
3230000	0.230000	3.128103e+00	0.130000	0.090000	0.140000	0.210000	0.190000	8.994689e+00	0.510000	0.310000	1.345323e+00	0.303558	0.058547	0.006261	0.375987	0.079274	0.372878	0.260000	3.255763e+00	0.080000	0.060000	0.130000	0.130000	0.280000	8.642002e+00	0.460000	0.200000	1.292572e+00	0.301904	0.056440	0.006084	0.373927	0.079915	0.374929	0.270000	3.035654e+00	0.130000	0.060000	0.160000	0.090000	0.280000	8.138731e+00	0.550000	0.250000	1.254371e+00	0.306584	0.058918	0.006079	0.372145
3235000	0.230000	3.096978e+00	0.160000	0.040000	0.200000	0.170000	0.210000	8.994689e+00	0.430000	0.210000	1.331937e+00	0.303627	0.058581	0.006286	0.376033	0.079232	0.372760	0.280000	3.288484e+00	0.130000	0.090000	0.180000	0.090000	0.360000	8.642002e+00	0.490000	0.320000	1.305563e+00	0.301863	0.056412	0.006086	0.373953	0.079955	0.374962	0.310000	3.066162e+00	0.090000	0.050000	0.210000	0.120000	0.250000	8.138731e+00	0.520000	0.300000	1.292572e+00	0.306651	0.058966	0.006105	0.372180
3240000	0.270000	3.128103e+00	0.130000	0.160000	0.210000	0.150000	0.300000	8.994689e+00	0.440000	0.270000	1.318684e+00	0.303444	0.058572	0.006281	0.376079	0.079249	0.372759	0.180000	3.255763e+00	0.120000	0.090000	0.140000	0.150000	0.300000	8.642002e+00	0.510000	0.320000	1.305563e+00	0.301992	0.056446	0.006106	0.374014	0.079963	0.375037	0.230000	3.035654e+00	0.150000	0.060000	0.110000	0.220000	0.200000	8.138731e+00	0.570000	0.220000	1.279711e+00	0.306615	0.058926	0.006097	0.372138
3245000	0.230000	3.096978e+00	0.220000	0.070000	0.210000	0.240000	0.270000	8.994689e+00	0.480000	0.290000	1.358844e+00	0.303444	0.058565	0.006285	0.376113	0.079244	0.372702	0.330000	3.288484e+00	0.080000	0.080000	0.190000	0.150000	0.270000	8.642002e+00	0.560000	0.150000	1.292572e+00	0.302091	0.056453	0.006102	0.374015	0.079961	0.375029	0.180000	3.005448e+00	0.140000	0.050000	0.110000	0.150000	0.220000	8.138731e+00	0.440000	0.330000	1.318684e+00	0.306513	0.058918	0.006094	0.372150
3250000	0.260000	3.128103e+00	0.100000	0.070000	0.190000	0.130000	0.190000	8.994689e+00	0.440000	0.290000	1.345323e+00	0.303324	0.058544	0.006285	0.376160	0.079261	0.372658	0.260000	3.321534e+00	0.080000	0.090000	0.170000	0.200000	0.230000	8.642002e+00	0.510000	0.280000	1.305563e+00	0.302173	0.056485	0.006109	0.374152	0.080034	0.375174	0.340000	3.035654e+00	0.130000	0.050000	0.130000	0.150000	0.330000	8.138731e+00	0.460000	0.240000	1.279711e+00	0.306609	0.058931	0.006096	0.372132
3255000	0.280000	3.159541e+00	0.140000	0.080000	0.160000	0.180000	0.260000	8.994689e+00	0.490000	0.290000	1.345323e+00	0.303256	0.058515	0.006281	0.376148	0.079285	0.372695	0.280000	3.354916e+00	0.150000	0.080000	0.240000	0.110000	0.330000	8.642002e+00	0.500000	0.200000	1.266978e+00	0.302351	0.056472	0.006103	0.374066	0.080032	0.375146	0.320000	3.066162e+00	0.120000	0.050000	0.230000	0.200000	0.250000	8.138731e+00	0.430000	0.300000	1.266978e+00	0.306735	0.058997	0.006103	0.372275
3260000	0.300000	3.191295e+00	0.110000	0.060000	0.220000	0.170000	0.320000	8.994689e+00	0.490000	0.270000	1.358844e+00	0.303199	0.058518	0.006282	0.376159	0.079326	0.372782	0.270000	3.388633e+00	0.130000	0.110000	0.190000	0.130000	0.280000	8.642002e+00	0.420000	0.300000	1.254371e+00	0.302463	0.056502	0.006106	0.374003	0.080029	0.375254	0.290000	3.096978e+00	0.090000	0.140000	0.210000	0.230000	0.250000	8.138731e+00	0.490000	0.300000	1.254371e+00	0.306680	0.058957	0.006110	0.372210
3265000	0.300000	3.223368e+00	0.110000	0.080000	0.190000	0.200000	0.230000	8.994689e+00	0.540000	0.230000	1.372501e+00	0.303087	0.058471	0.006278	0.376183	0.079343	0.372808	0.250000	3.354916e+00	0.170000	0.120000	0.170000	0.160000	0.250000	8.642002e+00	0.530000	0.160000	1.241890e+00	0.302621	0.056486	0.006104	0.374029	0.080004	0.375096	0.310000	3.128103e+00	0.120000	0.050000	0.160000	0.160000	0.240000	8.138731e+00	0.460000	0.180000	1.241890e+00	0.306494	0.058929	0.006111	0.372248
3270000	0.210000	3.191295e+00	0.140000	0.090000	0.230000	0.140000	0.250000	8.994689e+00	0.440000	0.290000	1.386294e+00	0.303211	0.058549	0.006300	0.376243	0.079391	0.372697	0.280000	3.388633e+00	0.130000	0.060000	0.180000	0.120000	0.180000	8.642002e+00	0.430000	0.350000	1.254371e+00	0.302576	0.056444	0.006095	0.373993	0.079979	0.375026	0.310000	3.159541e+00	0.190000	0.020000	0.180000	0.140000	0.360000	8.138731e+00	0.420000	0.320000	1.229533e+00	0.306404	0.058914	0.006117	0.372263
3275000	0.180000	3.159541e+00	0.080000	0.090000	0.140000	0.130000	0.230000	8.994689e+00	0.520000	0.270000	1.400227e+00	0.303433	0.058633	0.006293	0.376269	0.079351	0.372702	0.250000	3.354916e+00	0.100000	0.120000	0.150000	0.170000	0.280000	8.642002e+00	0.510000	0.280000	1.292572e+00	0.302520	0.056464	0.006108	0.374116	0.079990	0.374960	0.240000	3.128103e+00	0.140000	0.060000	0.130000	0.140000	0.300000	8.138731e+00	0.450000	0.230000	1.217299e+00	0.306408	0.058895	0.006113	0.372237
3280000	0.250000	3.128103e+00	0.140000	0.070000	0.190000	0.190000	0.240000	8.994689e+00	0.510000	0.180000	1.358844e+00	0.303432	0.058597	0.006289	0.376158	0.079317	0.372586	0.250000	3.321534e+00	0.140000	0.050000	0.080000	0.150000	0.180000	8.642002e+00	0.460000	0.280000	1.318684e+00	0.302530	0.056469	0.006105	0.374105	0.079968	0.374968	0.220000	3.096978e+00	0.140000	0.080000	0.230000	0.160000	0.270000	8.138731e+00	0.500000	0.260000	1.241890e+00	0.306305	0.058847	0.006104	0.372134
3285000	0.250000	3.128103e+00	0.110000	0.090000	0.180000	0.180000	0.210000	8.994689e+00	0.490000	0.240000	1.318684e+00	0.303394	0.058547	0.006283	0.376127	0.079338	0.372550	0.250000	3.321534e+00	0.200000	0.060000	0.180000	0.140000	0.350000	8.642002e+00	0.490000	0.280000	1.305563e+00	0.302367	0.056435	0.006121	0.374126	0.079998	0.375149	0.260000	3.128103e+00	0.110000	0.040000	0.260000	0.150000	0.340000	8.138731e+00	0.520000	0.200000	1.229533e+00	0.306427	0.058850	0.006113	0.372179
3290000	0.260000	3.159541e+00	0.120000	0.060000	0.230000	0.190000	0.180000	8.994689e+00	0.610000	0.210000	1.331937e+00	0.303576	0.058524	0.006301	0.375920	0.079332	0.372745	0.250000	3.321534e+00	0.090000	0.070000	0.170000	0.190000	0.260000	8.642002e+00	0.500000	0.180000	1.292572e+00	0.302436	0.056444	0.006124	0.374063	0.079952	0.375142	0.190000	3.096978e+00	0.110000	0.100000	0.200000	0.180000	0.260000	8.138731e+00	0.380000	0.160000	1.241890e+00	0.306439	0.058845	0.006109	0.372248
3295000	0.250000	3.128103e+00	0.140000	0.110000	0.180000	0.220000	0.230000	8.994689e+00	0.490000	0.200000	1.345323e+00	0.303708	0.058558	0.006302	0.375946	0.079411	0.372725	0.210000	3.288484e+00	0.140000	0.150000	0.170000	0.100000	0.290000	8.642002e+00	0.420000	0.290000	1.305563e+00	0.302404	0.056416	0.006124	0.373966	0.079922	0.375151	0.200000	3.066162e+00	0.120000	0.090000	0.160000	0.240000	0.340000	8.138731e+00	0.400000	0.310000	1.254371e+00	0.306271	0.058791	0.006099	0.372268
3300000	0.220000	3.096978e+00	0.110000	0.150000	0.150000	0.100000	0.220000	8.994689e+00	0.400000	0.170000	1.358844e+00	0.303588	0.058550	0.006304	0.376063	0.079478	0.372742	0.180000	3.255763e+00	0.150000	0.100000	0.080000	0.110000	0.270000	8.642002e+00	0.540000	0.220000	1.266978e+00	0.302380	0.056444	0.006114	0.374060	0.079931	0.375163	0.220000	3.035654e+00	0.070000	0.170000	0.190000	0.120000	0.270000	8.138731e+00	0.550000	0.170000	1.241890e+00	0.306366	0.058888	0.006119	0.372423
3305000	0.230000	3.066162e+00	0.160000	0.090000	0.200000	0.210000	0.210000	8.994689e+00	0.390000	0.190000	1.331937e+00	0.303655	0.058613	0.006313	0.376203	0.079559	0.372661	0.270000	3.288484e+00	0.120000	0.110000	0.140000	0.130000	0.180000	8.642002e+00	0.450000	0.170000	1.279711e+00	0.302363	0.056478	0.006111	0.374237	0.079961	0.375070	0.260000	3.066162e+00	0.180000	0.060000	0.230000	0.210000	0.300000	8.138731e+00	0.510000	0.310000	1.254371e+00	0.306332	0.058890	0.006130	0.372572
3310000	0.310000	3.096978e+00	0.150000	0.100000	0.270000	0.200000	0.210000	8.994689e+00	0.510000	0.200000	1.345323e+00	0.303650	0.058621	0.006312	0.376129	0.079564	0.372787	0.270000	3.321534e+00	0.160000	0.080000	0.230000	0.190000	0.210000	8.642002e+00	0.490000	0.280000	1.292572e+00	0.302303	0.056427	0.006109	0.374278	0.079955	0.375021	0.210000	3.035654e+00	0.180000	0.080000	0.190000	0.200000	0.210000	8.138731e+00	0.440000	0.280000	1.279711e+00	0.306266	0.058842	0.006120	0.372515
3315000	0.210000	3.066162e+00	0.130000	0.070000	0.230000	0.170000	0.280000	8.994689e+00	0.450000	0.210000	1.331937e+00	0.303670	0.058602	0.006306	0.376177	0.079614	0.372818	0.260000	3.354916e+00	0.150000	0.070000	0.140000	0.180000	0.230000	8.642002e+00	0.450000	0.280000	1.331937e+00	0.302059	0.056350	0.006101	0.374243	0.079961	0.375126	0.220000	3.005448e+00	0.130000	0.060000	0.120000	0.160000	0.270000	8.138731e+00	0.560000	0.260000	1.266978e+00	0.306302	0.058866	0.006113	0.372540
3320000	0.280000	3.096978e+00	0.140000	0.110000	0.250000	0.090000	0.280000	8.994689e+00	0.480000	0.240000	1.345323e+00	0.303652	0.058631	0.006320	0.376226	0.079650	0.372831	0.240000	3.321534e+00	0.180000	0.050000	0.170000	0.170000	0.340000	8.642002e+00	0.420000	0.250000	1.292572e+00	0.302113	0.056388	0.006098	0.374353	0.079921	0.374941	0.240000	2.975544e+00	0.230000	0.050000	0.220000	0.200000	0.290000	8.138731e+00	0.470000	0.310000	1.279711e+00	0.306346	0.058886	0.006115	0.372543
3325000	0.220000	3.066162e+00	0.150000	0.120000	0.190000	0.190000	0.290000	8.994689e+00	0.410000	0.260000	1.331937e+00	0.303770	0.058688	0.006318	0.376233	0.079628	0.372778	0.240000	3.288484e+00	0.160000	0.100000	0.260000	0.120000	0.220000	8.642002e+00	0.510000	0.240000	1.305563e+00	0.302174	0.056428	0.006094	0.374359	0.079901	0.374939	0.260000	3.005448e+00	0.090000	0.080000	0.120000	0.120000	0.290000	8.138731e+00	0.470000	0.290000	1.266978e+00	0.306179	0.058871	0.006110	0.372654
3330000	0.330000	3.096978e+00	0.110000	0.050000	0.200000	0.120000	0.260000	8.994689e+00	0.540000	0.270000	1.345323e+00	0.303844	0.058678	0.006317	0.376214	0.079592	0.372851	0.240000	3.288484e+00	0.100000	0.080000	0.170000	0.130000	0.280000	8.642002e+00	0.450000	0.230000	1.266978e+00	0.302205	0.056447	0.006097	0.374395	0.079862	0.374831	0.130000	2.975544e+00	0.110000	0.060000	0.190000	0.120000	0.330000	8.138731e+00	0.520000	0.330000	1.279711e+00	0.306154	0.058841	0.006104	0.372625
3335000	0.290000	3.128103e+00	0.090000	0.160000	0.150000	0.140000	0.290000	8.994689e+00	0.390000	0.350000	1.331937e+00	0.303749	0.058627	0.006308	0.376366	0.079569	0.372730	0.190000	3.255763e+00	0.180000	0.030000	0.150000	0.230000	0.270000	8.642002e+00	0.520000	0.280000	1.279711e+00	0.302298	0.056480	0.006094	0.374509	0.079874	0.374827	0.230000	2.945936e+00	0.110000	0.060000	0.260000	0.130000	0.290000	8.138731e+00	0.450000	0.220000	1.241890e+00	0.306100	0.058810	0.006100	0.372519
3340000	0.280000	3.159541e+00	0.100000	0.060000	0.160000	0.180000	0.260000	8.994689e+00	0.530000	0.200000	1.305563e+00	0.303917	0.058650	0.006318	0.376386	0.079631	0.372856	0.230000	3.223368e+00	0.140000	0.080000	0.170000	0.150000	0.220000	8.642002e+00	0.580000	0.280000	1.292572e+00	0.302481	0.056513	0.006100	0.374497	0.079853	0.374784	0.250000	2.916624e+00	0.070000	0.080000	0.220000	0.180000	0.310000	8.138731e+00	0.460000	0.280000	1.254371e+00	0.306068	0.058822	0.006096	0.372592
3345000	0.270000	3.191295e+00	0.110000	0.030000	0.220000	0.170000	0.190000	8.994689e+00	0.530000	0.280000	1.318684e+00	0.303928	0.058616	0.006312	0.376273	0.079596	0.372919	0.350000	3.255763e+00	0.160000	0.100000	0.210000	0.180000	0.250000	8.642002e+00	0.500000	0.230000	1.305563e+00	0.302555	0.056493	0.006092	0.374425	0.079794	0.374691	0.220000	2.887603e+00	0.190000	0.100000	0.150000	0.170000	0.320000	8.138731e+00	0.440000	0.310000	1.266978e+00	0.305986	0.058789	0.006091	0.372388
3350000	0.290000	3.223368e+00	0.190000	0.080000	0.170000	0.190000	0.260000	8.994689e+00	0.400000	0.280000	1.358844e+00	0.303953	0.058601	0.006321	0.376295	0.079607	0.372856	0.260000	3.288484e+00	0.100000	0.110000	0.130000	0.160000	0.240000	8.642002e+00	0.450000	0.310000	1.292572e+00	0.302341	0.056458	0.006092	0.374502	0.079754	0.374511	0.290000	2.916624e+00	0.160000	0.090000	0.140000	0.130000	0.230000	8.138731e+00	0.460000	0.220000	1.254371e+00	0.305941	0.058765	0.006087	0.372376
3355000	0.260000	3.255763e+00	0.180000	0.050000	0.120000	0.140000	0.320000	8.994689e+00	0.380000	0.180000	1.345323e+00	0.303948	0.058603	0.006312	0.376227	0.079549	0.372718	0.170000	3.288484e+00	0.140000	0.070000	0.170000	0.160000	0.190000	8.642002e+00	0.490000	0.240000	1.279711e+00	0.302582	0.056571	0.006089	0.374595	0.079674	0.374268	0.230000	2.887603e+00	0.060000	0.030000	0.130000	0.130000	0.200000	8.138731e+00	0.490000	0.230000	1.266978e+00	0.305890	0.058784	0.006080	0.372420
3360000	0.210000	3.223368e+00	0.140000	0.070000	0.150000	0.140000	0.250000	8.994689e+00	0.420000	0.230000	1.331937e+00	0.303891	0.058610	0.006322	0.376260	0.079565	0.372700	0.120000	3.255763e+00	0.130000	0.120000	0.210000	0.150000	0.290000	8.642002e+00	0.470000	0.220000	1.292572e+00	0.302477	0.056575	0.006084	0.374637	0.079679	0.374344	0.310000	2.916624e+00	0.070000	0.030000	0.130000	0.130000	0.230000	8.138731e+00	0.540000	0.190000	1.279711e+00	0.305903	0.058847	0.006081	0.372485
3365000	0.220000	3.191295e+00	0.220000	0.120000	0.180000	0.200000	0.250000	8.994689e+00	0.520000	0.220000	1.345323e+00	0.303944	0.058609	0.006321	0.376279	0.079578	0.372662	0.260000	3.288484e+00	0.140000	0.140000	0.210000	0.210000	0.300000	8.642002e+00	0.450000	0.340000	1.318684e+00	0.302448	0.056525	0.006079	0.374636	0.079778	0.374452	0.260000	2.945936e+00	0.140000	0.060000	0.220000	0.170000	0.250000	8.138731e+00	0.400000	0.210000	1.254371e+00	0.305813	0.058868	0.006072	0.372545
3370000	0.250000	3.159541e+00	0.070000	0.050000	0.270000	0.210000	0.220000	8.994689e+00	0.490000	0.280000	1.331937e+00	0.304074	0.058617	0.006313	0.376225	0.079524	0.372597	0.240000	3.255763e+00	0.120000	0.160000	0.170000	0.190000	0.250000	8.642002e+00	0.560000	0.200000	1.279711e+00	0.302390	0.056487	0.006073	0.374631	0.079789	0.374414	0.250000	2.916624e+00	0.110000	0.080000	0.160000	0.190000	0.250000	8.138731e+00	0.500000	0.350000	1.266978e+00	0.305937	0.058879	0.006080	0.372542
3375000	0.270000	3.191295e+00	0.150000	0.100000	0.180000	0.180000	0.270000	8.994689e+00	0.490000	0.300000	1.345323e+00	0.304000	0.058601	0.006307	0.376173	0.079450	0.372432	0.280000	3.288484e+00	0.110000	0.110000	0.180000	0.220000	0.250000	8.642002e+00	0.510000	0.240000	1.266978e+00	0.302322	0.056474	0.006096	0.374668	0.079852	0.374464	0.270000	2.945936e+00	0.130000	0.120000	0.200000	0.170000	0.240000	8.138731e+00	0.480000	0.320000	1.305563e+00	0.306050	0.058923	0.006082	0.372528
3380000	0.290000	3.223368e+00	0.150000	0.090000	0.170000	0.160000	0.310000	8.994689e+00	0.520000	0.220000	1.358844e+00	0.304242	0.058693	0.006316	0.376161	0.079437	0.372398	0.310000	3.321534e+00	0.160000	0.040000	0.140000	0.180000	0.320000	8.642002e+00	0.480000	0.230000	1.254371e+00	0.302315	0.056460	0.006087	0.374570	0.079780	0.374348	0.270000	2.975544e+00	0.110000	0.040000	0.120000	0.090000	0.270000	8.138731e+00	0.480000	0.250000	1.266978e+00	0.306162	0.058948	0.006085	0.372544
3385000	0.310000	3.255763e+00	0.160000	0.050000	0.180000	0.130000	0.320000	8.994689e+00	0.510000	0.210000	1.318684e+00	0.304249	0.058737	0.006315	0.376170	0.079444	0.372395	0.210000	3.288484e+00	0.210000	0.060000	0.250000	0.200000	0.270000	8.642002e+00	0.500000	0.290000	1.266978e+00	0.302255	0.056475	0.006084	0.374662	0.079874	0.374368	0.260000	3.005448e+00	0.070000	0.070000	0.160000	0.190000	0.300000	8.138731e+00	0.510000	0.200000	1.279711e+00	0.306079	0.058908	0.006075	0.372437
3390000	0.210000	3.223368e+00	0.220000	0.100000	0.250000	0.270000	0.170000	8.994689e+00	0.490000	0.210000	1.305563e+00	0.304187	0.058718	0.006313	0.376219	0.079459	0.372382	0.280000	3.321534e+00	0.150000	0.040000	0.220000	0.110000	0.230000	8.642002e+00	0.520000	0.240000	1.254371e+00	0.302258	0.056534	0.006081	0.374702	0.079907	0.374422	0.200000	2.975544e+00	0.130000	0.090000	0.200000	0.150000	0.270000	8.138731e+00	0.410000	0.240000	1.241890e+00	0.306052	0.058877	0.006070	0.372338
3395000	0.210000	3.223368e+00	0.190000	0.080000	0.150000	0.180000	0.270000	8.994689e+00	0.490000	0.300000	1.292572e+00	0.304105	0.058667	0.006308	0.376229	0.079485	0.372356	0.290000	3.354916e+00	0.110000	0.100000	0.170000	0.240000	0.200000	8.642002e+00	0.570000	0.340000	1.266978e+00	0.302129	0.056518	0.006083	0.374872	0.079881	0.374305	0.200000	2.975544e+00	0.150000	0.050000	0.140000	0.150000	0.250000	8.138731e+00	0.490000	0.260000	1.279711e+00	0.306087	0.058847	0.006063	0.372267
3400000	0.270000	3.255763e+00	0.220000	0.100000	0.230000	0.110000	0.300000	8.994689e+00	0.400000	0.250000	1.279711e+00	0.304147	0.058712	0.006306	0.376328	0.079460	0.372315	0.230000	3.321534e+00	0.150000	0.060000	0.160000	0.160000	0.280000	8.642002e+00	0.490000	0.320000	1.254371e+00	0.302247	0.056479	0.006081	0.374764	0.079825	0.374262	0.260000	2.975544e+00	0.100000	0.110000	0.240000	0.180000	0.260000	8.138731e+00	0.490000	0.250000	1.292572e+00	0.306112	0.058881	0.006064	0.372241
3405000	0.280000	3.288484e+00	0.120000	0.020000	0.140000	0.080000	0.230000	8.994689e+00	0.470000	0.290000	1.279711e+00	0.304340	0.058782	0.006304	0.376349	0.079430	0.372281	0.230000	3.321534e+00	0.080000	0.040000	0.160000	0.150000	0.310000	8.642002e+00	0.510000	0.230000	1.266978e+00	0.302228	0.056430	0.006083	0.374704	0.079834	0.374321	0.290000	3.005448e+00	0.140000	0.090000	0.200000	0.200000	0.350000	8.138731e+00	0.500000	0.270000	1.279711e+00	0.306168	0.058854	0.006061	0.372196
3410000	0.260000	3.321534e+00	0.150000	0.070000	0.130000	0.210000	0.230000	8.994689e+00	0.410000	0.190000	1.266978e+00	0.304485	0.058847	0.006304	0.376308	0.079388	0.372168	0.110000	3.288484e+00	0.090000	0.090000	0.270000	0.180000	0.240000	8.642002e+00	0.520000	0.340000	1.279711e+00	0.302336	0.056482	0.006080	0.374794	0.079860	0.374317	0.290000	3.005448e+00	0.130000	0.070000	0.170000	0.180000	0.230000	8.138731e+00	0.400000	0.230000	1.266978e+00	0.306247	0.058869	0.006056	0.372086
3415000	0.210000	3.288484e+00	0.090000	0.080000	0.230000	0.110000	0.280000	8.994689e+00	0.550000	0.240000	1.279711e+00	0.304550	0.058859	0.006298	0.376214	0.079377	0.372145	0.240000	3.255763e+00	0.110000	0.050000	0.160000	0.190000	0.270000	8.642002e+00	0.500000	0.270000	1.292572e+00	0.302350	0.056484	0.006080	0.374901	0.079891	0.374371	0.290000	3.035654e+00	0.190000	0.040000	0.160000	0.140000	0.290000	8.138731e+00	0.460000	0.220000	1.266978e+00	0.305971	0.058799	0.006047	0.372165
3420000	0.290000	3.321534e+00	0.140000	0.060000	0.150000	0.150000	0.250000	8.994689e+00	0.540000	0.270000	1.292572e+00	0.304628	0.058873	0.006293	0.376173	0.079322	0.372076	0.370000	3.288484e+00	0.110000	0.040000	0.210000	0.200000	0.300000	8.642002e+00	0.520000	0.310000	1.318684e+00	0.302252	0.056517	0.006071	0.374974	0.079877	0.374275	0.190000	3.005448e+00	0.160000	0.080000	0.250000	0.200000	0.260000	8.138731e+00	0.450000	0.330000	1.279711e+00	0.305960	0.058826	0.006045	0.372220
3425000	0.260000	3.354916e+00	0.140000	0.070000	0.190000	0.130000	0.230000	8.994689e+00	0.480000	0.290000	1.305563e+00	0.304718	0.058894	0.006286	0.376128	0.079280	0.372008	0.190000	3.255763e+00	0.150000	0.040000	0.220000	0.140000	0.240000	8.642002e+00	0.530000	0.210000	1.279711e+00	0.302331	0.056475	0.006062	0.374868	0.079801	0.374250	0.200000	2.975544e+00	0.160000	0.070000	0.220000	0.240000	0.350000	8.138731e+00	0.410000	0.230000	1.292572e+00	0.305939	0.058834	0.006036	0.372349
3430000	0.260000	3.388633e+00	0.170000	0.100000	0.260000	0.140000	0.180000	8.994689e+00	0.480000	0.360000	1.292572e+00	0.304655	0.058899	0.006280	0.376187	0.079226	0.371903	0.260000	3.288484e+00	0.130000	0.080000	0.180000	0.130000	0.250000	8.642002e+00	0.470000	0.240000	1.279711e+00	0.302254	0.056423	0.006055	0.374768	0.079824	0.374431	0.270000	3.005448e+00	0.210000	0.080000	0.170000	0.180000	0.270000	8.138731e+00	0.400000	0.220000	1.305563e+00	0.305830	0.058839	0.006057	0.372471
3435000	0.260000	3.422690e+00	0.120000	0.070000	0.130000	0.160000	0.290000	8.994689e+00	0.470000	0.280000	1.279711e+00	0.304712	0.058912	0.006287	0.376177	0.079227	0.371906	0.260000	3.321534e+00	0.140000	0.110000	0.160000	0.260000	0.200000	8.642002e+00	0.470000	0.180000	1.241890e+00	0.302370	0.056382	0.006049	0.374577	0.079748	0.374511	0.260000	3.035654e+00	0.130000	0.070000	0.230000	0.180000	0.370000	8.138731e+00	0.490000	0.260000	1.318684e+00	0.305776	0.058826	0.006057	0.372466
3440000	0.240000	3.388633e+00	0.130000	0.070000	0.160000	0.150000	0.240000	8.994689e+00	0.510000	0.290000	1.292572e+00	0.304566	0.058901	0.006283	0.376124	0.079193	0.371807	0.250000	3.288484e+00	0.090000	0.070000	0.160000	0.100000	0.360000	8.642002e+00	0.400000	0.340000	1.254371e+00	0.302418	0.056438	0.006053	0.374596	0.079769	0.374535	0.300000	3.066162e+00	0.200000	0.100000	0.150000	0.130000	0.290000	8.138731e+00	0.390000	0.290000	1.331937e+00	0.305957	0.058891	0.006066	0.372511
3445000	0.240000	3.354916e+00	0.190000	0.100000	0.230000	0.160000	0.320000	8.994689e+00	0.520000	0.290000	1.279711e+00	0.304508	0.058876	0.006277	0.376167	0.079171	0.371757	0.290000	3.321534e+00	0.200000	0.090000	0.200000	0.160000	0.260000	8.642002e+00	0.400000	0.260000	1.266978e+00	0.302476	0.056452	0.006053	0.374651	0.079767	0.374499	0.290000	3.096978e+00	0.140000	0.070000	0.170000	0.160000	0.330000	8.138731e+00	0.490000	0.280000	1.318684e+00	0.305887	0.058902	0.006059	0.372573
3450000	0.290000	3.388633e+00	0.150000	0.080000	0.220000	0.230000	0.230000	8.994689e+00	0.610000	0.180000	1.279711e+00	0.304577	0.058963	0.006277	0.376202	0.079126	0.371726	0.290000	3.354916e+00	0.060000	0.080000	0.210000	0.120000	0.270000	8.642002e+00	0.460000	0.260000	1.241890e+00	0.302524	0.056522	0.006074	0.374764	0.079880	0.374677	0.250000	3.066162e+00	0.120000	0.080000	0.240000	0.240000	0.230000	8.138731e+00	0.450000	0.240000	1.305563e+00	0.305911	0.058937	0.006062	0.372660
3455000	0.240000	3.354916e+00	0.100000	0.130000	0.220000	0.190000	0.220000	8.994689e+00	0.560000	0.280000	1.292572e+00	0.304644	0.058987	0.006279	0.376127	0.079090	0.371640	0.200000	3.321534e+00	0.110000	0.070000	0.170000	0.210000	0.240000	8.642002e+00	0.530000	0.240000	1.229533e+00	0.302658	0.056590	0.006081	0.374794	0.079954	0.374845	0.300000	3.096978e+00	0.140000	0.040000	0.120000	0.160000	0.230000	8.138731e+00	0.520000	0.280000	1.345323e+00	0.305797	0.058888	0.006063	0.372691
3460000	0.210000	3.288484e+00	0.170000	0.030000	0.200000	0.170000	0.200000	8.994689e+00	0.470000	0.280000	1.279711e+00	0.304626	0.058978	0.006278	0.376135	0.079098	0.371634	0.210000	3.288484e+00	0.170000	0.100000	0.170000	0.120000	0.230000	8.642002e+00	0.500000	0.230000	1.217299e+00	0.302633	0.056557	0.006074	0.374689	0.079935	0.374924	0.280000	3.128103e+00	0.130000	0.100000	0.230000	0.120000	0.240000	8.138731e+00	0.500000	0.180000	1.331937e+00	0.305794	0.058902	0.006056	0.372776
3465000	0.210000	3.288484e+00	0.190000	0.070000	0.200000	0.110000	0.170000	8.994689e+00	0.460000	0.160000	1.266978e+00	0.304680	0.058962	0.006280	0.376135	0.079105	0.371711	0.280000	3.321534e+00	0.110000	0.050000	0.190000	0.170000	0.250000	8.642002e+00	0.460000	0.220000	1.205186e+00	0.302677	0.056613	0.006074	0.374826	0.080025	0.374962	0.220000	3.096978e+00	0.160000	0.100000	0.170000	0.210000	0.250000	8.138731e+00	0.540000	0.310000	1.331937e+00	0.305754	0.058897	0.006051	0.372807
3470000	0.200000	3.255763e+00	0.140000	0.060000	0.200000	0.120000	0.280000	8.994689e+00	0.520000	0.290000	1.279711e+00	0.304616	0.058941	0.006276	0.376105	0.079091	0.371755	0.220000	3.288484e+00	0.100000	0.050000	0.200000	0.040000	0.200000	8.642002e+00	0.440000	0.300000	1.193195e+00	0.302850	0.056630	0.006075	0.374867	0.079998	0.374995	0.320000	3.128103e+00	0.110000	0.060000	0.260000	0.160000	0.340000	8.138731e+00	0.520000	0.310000	1.345323e+00	0.305729	0.058852	0.006044	0.372871
3475000	0.230000	3.223368e+00	0.110000	0.080000	0.210000	0.140000	0.220000	8.994689e+00	0.490000	0.210000	1.266978e+00	0.304858	0.059006	0.006286	0.376114	0.079079	0.371686	0.260000	3.321534e+00	0.090000	0.110000	0.210000	0.180000	0.290000	8.642002e+00	0.480000	0.340000	1.217299e+00	0.302864	0.056666	0.006089	0.374996	0.080033	0.374972	0.210000	3.096978e+00	0.120000	0.140000	0.190000	0.160000	0.230000	8.138731e+00	0.460000	0.300000	1.331937e+00	0.305902	0.058868	0.006042	0.372820
3480000	0.210000	3.223368e+00	0.150000	0.080000	0.210000	0.150000	0.220000	8.994689e+00	0.470000	0.260000	1.279711e+00	0.304867	0.058989	0.006282	0.376087	0.079065	0.371685	0.180000	3.288484e+00	0.130000	0.060000	0.160000	0.140000	0.310000	8.642002e+00	0.480000	0.310000	1.217299e+00	0.302923	0.056664	0.006086	0.374918	0.080003	0.374997	0.280000	3.128103e+00	0.190000	0.070000	0.200000	0.180000	0.260000	8.138731e+00	0.440000	0.240000	1.345323e+00	0.305780	0.058860	0.006047	0.372843
3485000	0.210000	3.223368e+00	0.080000	0.020000	0.130000	0.110000	0.260000	8.994689e+00	0.560000	0.240000	1.266978e+00	0.304857	0.058951	0.006277	0.375988	0.079071	0.371780	0.220000	3.255763e+00	0.100000	0.150000	0.180000	0.220000	0.280000	8.642002e+00	0.420000	0.270000	1.229533e+00	0.302909	0.056652	0.006077	0.374814	0.079959	0.374888	0.300000	3.159541e+00	0.140000	0.080000	0.160000	0.110000	0.210000	8.138731e+00	0.480000	0.240000	1.305563e+00	0.305845	0.058872	0.006042	0.372797
3490000	0.230000	3.191295e+00	0.180000	0.080000	0.220000	0.190000	0.260000	8.994689e+00	0.490000	0.280000	1.292572e+00	0.304846	0.058967	0.006290	0.376022	0.079080	0.371785	0.210000	3.223368e+00	0.100000	0.100000	0.230000	0.120000	0.250000	8.642002e+00	0.410000	0.310000	1.241890e+00	0.302706	0.056596	0.006071	0.374835	0.079958	0.374944	0.260000	3.191295e+00	0.180000	0.090000	0.230000	0.170000	0.340000	8.138731e+00	0.600000	0.220000	1.292572e+00	0.305767	0.058879	0.006037	0.372831
3495000	0.310000	3.223368e+00	0.150000	0.060000	0.230000	0.150000	0.200000	8.994689e+00	0.460000	0.290000	1.318684e+00	0.304926	0.059042	0.006293	0.376081	0.079096	0.371678	0.180000	3.191295e+00	0.140000	0.080000	0.210000	0.180000	0.320000	8.642002e+00	0.440000	0.230000	1.205186e+00	0.302583	0.056571	0.006082	0.374847	0.079979	0.374885	0.260000	3.223368e+00	0.130000	0.110000	0.220000	0.150000	0.240000	8.138731e+00	0.490000	0.200000	1.279711e+00	0.305922	0.058990	0.006037	0.372910
3500000	0.300000	3.255763e+00	0.120000	0.100000	0.220000	0.240000	0.210000	8.994689e+00	0.360000	0.200000	1.318684e+00	0.305165	0.059027	0.006291	0.375952	0.079032	0.371723	0.300000	3.223368e+00	0.180000	0.110000	0.150000	0.140000	0.290000	8.642002e+00	0.520000	0.330000	1.229533e+00	0.302524	0.056549	0.006075	0.374819	0.079962	0.374887	0.220000	3.191295e+00	0.160000	0.020000	0.220000	0.130000	0.260000	8.138731e+00	0.470000	0.210000	1.266978e+00	0.305869	0.059000	0.006054	0.373030
3505000	0.320000	3.288484e+00	0.100000	0.050000	0.160000	0.080000	0.230000	8.994689e+00	0.510000	0.260000	1.331937e+00	0.305282	0.059012	0.006282	0.375939	0.078975	0.371654	0.220000	3.191295e+00	0.160000	0.090000	0.180000	0.140000	0.260000	8.642002e+00	0.430000	0.240000	1.241890e+00	0.302507	0.056537	0.006066	0.374755	0.079947	0.374846	0.200000	3.159541e+00	0.120000	0.120000	0.170000	0.110000	0.320000	8.138731e+00	0.440000	0.290000	1.279711e+00	0.305986	0.059087	0.006077	0.373098
3510000	0.270000	3.321534e+00	0.130000	0.060000	0.220000	0.160000	0.240000	8.994689e+00	0.490000	0.210000	1.318684e+00	0.305125	0.058977	0.006278	0.375988	0.079001	0.371781	0.350000	3.223368e+00	0.200000	0.050000	0.140000	0.140000	0.260000	8.642002e+00	0.440000	0.190000	1.266978e+00	0.302392	0.056469	0.006060	0.374690	0.079923	0.374942	0.360000	3.191295e+00	0.160000	0.100000	0.210000	0.210000	0.280000	8.138731e+00	0.430000	0.230000	1.241890e+00	0.306051	0.059111	0.006081	0.373104
3515000	0.270000	3.388633e+00	0.130000	0.040000	0.170000	0.100000	0.250000	8.994689e+00	0.410000	0.340000	1.331937e+00	0.304973	0.058916	0.006278	0.375885	0.078977	0.371860	0.280000	3.255763e+00	0.140000	0.040000	0.160000	0.200000	0.220000	8.642002e+00	0.530000	0.230000	1.254371e+00	0.302404	0.056469	0.006061	0.374750	0.079970	0.375077	0.240000	3.159541e+00	0.170000	0.100000	0.150000	0.190000	0.280000	8.138731e+00	0.430000	0.250000	1.229533e+00	0.305976	0.059139	0.006086	0.373175
3520000	0.270000	3.388633e+00	0.190000	0.070000	0.180000	0.130000	0.280000	8.994689e+00	0.560000	0.320000	1.318684e+00	0.305041	0.058934	0.006272	0.375831	0.078938	0.371797	0.300000	3.288484e+00	0.170000	0.060000	0.120000	0.120000	0.290000	8.642002e+00	0.500000	0.340000	1.266978e+00	0.302335	0.056457	0.006056	0.374725	0.079962	0.375123	0.140000	3.128103e+00	0.180000	0.060000	0.200000	0.190000	0.280000	8.138731e+00	0.480000	0.220000	1.217299e+00	0.305762	0.059105	0.006084	0.373115
3525000	0.230000	3.388633e+00	0.140000	0.060000	0.130000	0.280000	0.210000	8.994689e+00	0.580000	0.340000	1.331937e+00	0.305200	0.058937	0.006280	0.375675	0.078906	0.371840	0.090000	3.255763e+00	0.120000	0.030000	0.210000	0.120000	0.340000	8.642002e+00	0.470000	0.310000	1.279711e+00	0.302393	0.056444	0.006050	0.374695	0.079899	0.375056	0.200000	3.096978e+00	0.170000	0.080000	0.180000	0.170000	0.270000	8.138731e+00	0.440000	0.300000	1.254371e+00	0.305829	0.059122	0.006085	0.373111
3530000	0.290000	3.422690e+00	0.130000	0.080000	0.190000	0.130000	0.290000	8.994689e+00	0.430000	0.270000	1.318684e+00	0.305289	0.059001	0.006302	0.375715	0.078981	0.371959	0.330000	3.288484e+00	0.070000	0.030000	0.190000	0.110000	0.270000	8.642002e+00	0.480000	0.300000	1.292572e+00	0.302355	0.056450	0.006049	0.374625	0.079849	0.374965	0.250000	3.066162e+00	0.140000	0.100000	0.170000	0.200000	0.360000	8.138731e+00	0.450000	0.280000	1.292572e+00	0.305679	0.059068	0.006081	0.373062
3535000	0.220000	3.388633e+00	0.070000	0.090000	0.130000	0.150000	0.330000	8.994689e+00	0.480000	0.230000	1.279711e+00	0.305163	0.058954	0.006294	0.375760	0.079028	0.371976	0.200000	3.255763e+00	0.170000	0.060000	0.230000	0.150000	0.240000	8.642002e+00	0.440000	0.250000	1.279711e+00	0.302388	0.056469	0.006048	0.374721	0.079859	0.374905	0.210000	3.035654e+00	0.120000	0.100000	0.280000	0.200000	0.350000	8.138731e+00	0.390000	0.280000	1.305563e+00	0.305554	0.059024	0.006080	0.373053
3540000	0.220000	3.388633e+00	0.130000	0.070000	0.160000	0.150000	0.260000	8.994689e+00	0.480000	0.300000	1.292572e+00	0.305115	0.058945	0.006293	0.375744	0.079042	0.372178	0.240000	3.223368e+00	0.160000	0.090000	0.230000	0.180000	0.260000	8.642002e+00	0.470000	0.300000	1.266978e+00	0.302436	0.056489	0.006063	0.374805	0.079938	0.375132	0.300000	3.066162e+00	0.110000	0.100000	0.180000	0.140000	0.270000	8.138731e+00	0.450000	0.310000	1.292572e+00	0.305404	0.058968	0.006071	0.373030
3545000	0.310000	3.422690e+00	0.100000	0.100000	0.150000	0.150000	0.250000	8.994689e+00	0.560000	0.240000	1.305563e+00	0.305139	0.058951	0.006291	0.375679	0.079008	0.372133	0.240000	3.191295e+00	0.180000	0.060000	0.090000	0.140000	0.250000	8.642002e+00	0.540000	0.240000	1.279711e+00	0.302391	0.056486	0.006094	0.374875	0.080079	0.375303	0.310000	3.096978e+00	0.160000	0.040000	0.140000	0.090000	0.260000	8.138731e+00	0.390000	0.240000	1.254371e+00	0.305530	0.058955	0.006066	0.372837
3550000	0.160000	3.388633e+00	0.190000	0.090000	0.250000	0.170000	0.220000	8.994689e+00	0.420000	0.220000	1.292572e+00	0.305278	0.058969	0.006292	0.375572	0.078994	0.372137	0.290000	3.223368e+00	0.220000	0.080000	0.200000	0.210000	0.310000	8.642002e+00	0.440000	0.340000	1.292572e+00	0.302317	0.056471	0.006090	0.374867	0.080077	0.375293	0.290000	3.128103e+00	0.170000	0.120000	0.210000	0.230000	0.290000	8.138731e+00	0.520000	0.300000	1.292572e+00	0.305566	0.058969	0.006060	0.372857
3555000	0.250000	3.354916e+00	0.200000	0.060000	0.220000	0.140000	0.200000	8.994689e+00	0.460000	0.270000	1.305563e+00	0.305413	0.058989	0.006285	0.375557	0.078935	0.371999	0.290000	3.255763e+00	0.140000	0.050000	0.140000	0.110000	0.200000	8.642002e+00	0.540000	0.240000	1.279711e+00	0.302239	0.056462	0.006085	0.374907	0.080084	0.375276	0.260000	3.159541e+00	0.170000	0.040000	0.220000	0.100000	0.320000	8.138731e+00	0.510000	0.230000	1.305563e+00	0.305407	0.058930	0.006053	0.372783
3560000	0.250000	3.321534e+00	0.080000	0.040000	0.170000	0.200000	0.270000	8.994689e+00	0.560000	0.340000	1.318684e+00	0.305417	0.058976	0.006293	0.375559	0.078965	0.372072	0.180000	3.223368e+00	0.160000	0.090000	0.210000	0.180000	0.290000	8.642002e+00	0.570000	0.350000	1.292572e+00	0.302152	0.056418	0.006088	0.374982	0.080113	0.375306	0.270000	3.191295e+00	0.160000	0.120000	0.250000	0.210000	0.290000	8.138731e+00	0.640000	0.320000	1.345323e+00	0.305467	0.058956	0.006047	0.372721
3565000	0.290000	3.354916e+00	0.130000	0.080000	0.150000	0.160000	0.220000	8.994689e+00	0.480000	0.270000	1.331937e+00	0.305434	0.058985	0.006296	0.375486	0.078926	0.372127	0.280000	3.255763e+00	0.140000	0.160000	0.220000	0.260000	0.280000	8.642002e+00	0.440000	0.310000	1.279711e+00	0.302133	0.056398	0.006088	0.375003	0.080178	0.375359	0.300000	3.223368e+00	0.110000	0.090000	0.150000	0.130000	0.320000	8.138731e+00	0.520000	0.240000	1.331937e+00	0.305372	0.058933	0.006043	0.372722
3570000	0.190000	3.354916e+00	0.060000	0.030000	0.130000	0.140000	0.270000	8.994689e+00	0.470000	0.300000	1.318684e+00	0.305236	0.058926	0.006288	0.375482	0.078921	0.372122	0.180000	3.223368e+00	0.130000	0.100000	0.180000	0.120000	0.280000	8.642002e+00	0.420000	0.260000	1.266978e+00	0.302025	0.056393	0.006083	0.375082	0.080281	0.375466	0.300000	3.223368e+00	0.120000	0.080000	0.150000	0.200000	0.250000	8.138731e+00	0.510000	0.310000	1.345323e+00	0.305527	0.059024	0.006051	0.372850
3575000	0.240000	3.321534e+00	0.210000	0.110000	0.110000	0.120000	0.230000	8.994689e+00	0.560000	0.310000	1.318684e+00	0.305265	0.058955	0.006295	0.375486	0.079012	0.372216	0.270000	3.255763e+00	0.120000	0.070000	0.110000	0.130000	0.210000	8.642002e+00	0.450000	0.260000	1.279711e+00	0.301856	0.056384	0.006086	0.375167	0.080312	0.375521	0.240000	3.159541e+00	0.150000	0.070000	0.160000	0.170000	0.340000	8.138731e+00	0.510000	0.190000	1.305563e+00	0.305556	0.059068	0.006048	0.372883
3580000	0.250000	3.288484e+00	0.100000	0.110000	0.260000	0.160000	0.230000	8.994689e+00	0.470000	0.250000	1.305563e+00	0.305306	0.058965	0.006299	0.375496	0.079034	0.372204	0.260000	3.288484e+00	0.130000	0.090000	0.200000	0.200000	0.220000	8.642002e+00	0.490000	0.250000	1.266978e+00	0.301843	0.056393	0.006105	0.375230	0.080383	0.375582	0.320000	3.191295e+00	0.160000	0.090000	0.110000	0.150000	0.350000	8.138731e+00	0.430000	0.190000	1.318684e+00	0.305476	0.059027	0.006039	0.372836
3585000	0.180000	3.255763e+00	0.060000	0.050000	0.210000	0.210000	0.170000	8.994689e+00	0.500000	0.290000	1.318684e+00	0.305428	0.058974	0.006291	0.375460	0.078972	0.372168	0.260000	3.288484e+00	0.190000	0.160000	0.230000	0.150000	0.280000	8.642002e+00	0.450000	0.240000	1.254371e+00	0.301931	0.056432	0.006110	0.375244	0.080367	0.375564	0.290000	3.223368e+00	0.150000	0.070000	0.120000	0.120000	0.300000	8.138731e+00	0.490000	0.210000	1.318684e+00	0.305692	0.059064	0.006044	0.372834
3590000	0.310000	3.288484e+00	0.150000	0.050000	0.270000	0.120000	0.210000	8.994689e+00	0.460000	0.240000	1.305563e+00	0.305470	0.058971	0.006293	0.375406	0.078966	0.372222	0.310000	3.321534e+00	0.080000	0.110000	0.240000	0.110000	0.220000	8.642002e+00	0.510000	0.230000	1.241890e+00	0.302033	0.056494	0.006120	0.375235	0.080337	0.375502	0.190000	3.191295e+00	0.120000	0.050000	0.200000	0.140000	0.230000	8.138731e+00	0.460000	0.270000	1.318684e+00	0.305711	0.059080	0.006039	0.372913
3595000	0.200000	3.255763e+00	0.070000	0.060000	0.180000	0.160000	0.250000	8.994689e+00	0.520000	0.280000	1.331937e+00	0.305485	0.059017	0.006312	0.375516	0.079051	0.372250	0.190000	3.288484e+00	0.140000	0.030000	0.140000	0.210000	0.300000	8.642002e+00	0.460000	0.320000	1.254371e+00	0.302022	0.056526	0.006125	0.375248	0.080313	0.375501	0.220000	3.159541e+00	0.110000	0.050000	0.140000	0.120000	0.260000	8.138731e+00	0.520000	0.210000	1.305563e+00	0.305744	0.059086	0.006032	0.372862
3600000	0.240000	3.223368e+00	0.160000	0.060000	0.220000	0.140000	0.240000	8.994689e+00	0.480000	0.240000	1.331937e+00	0.305522	0.058997	0.006310	0.375492	0.079029	0.372269	0.220000	3.255763e+00	0.170000	0.090000	0.230000	0.120000	0.240000	8.642002e+00	0.440000	0.340000	1.266978e+00	0.301863	0.056513	0.006125	0.375368	0.080419	0.375550	0.190000	3.128103e+00	0.130000	0.070000	0.130000	0.090000	0.280000	8.138731e+00	0.380000	0.290000	1.292572e+00	0.305782	0.059146	0.006035	0.372944
3605000	0.290000	3.255763e+00	0.120000	0.080000	0.130000	0.210000	0.200000	8.994689e+00	0.500000	0.230000	1.292572e+00	0.305445	0.058979	0.006312	0.375549	0.079061	0.372351	0.250000	3.223368e+00	0.130000	0.070000	0.160000	0.130000	0.240000	8.642002e+00	0.450000	0.290000	1.292572e+00	0.301844	0.056494	0.006127	0.375326	0.080376	0.375584	0.240000	3.096978e+00	0.130000	0.050000	0.270000	0.080000	0.200000	8.138731e+00	0.450000	0.280000	1.331937e+00	0.305861	0.059166	0.006037	0.372918
3610000	0.290000	3.255763e+00	0.090000	0.090000	0.220000	0.160000	0.250000	8.994689e+00	0.490000	0.150000	1.279711e+00	0.305484	0.059002	0.006303	0.375519	0.078994	0.372146	0.300000	3.255763e+00	0.140000	0.120000	0.230000	0.190000	0.230000	8.642002e+00	0.500000	0.210000	1.279711e+00	0.301941	0.056559	0.006127	0.375358	0.080370	0.375614	0.310000	3.128103e+00	0.130000	0.060000	0.210000	0.220000	0.290000	8.138731e+00	0.430000	0.210000	1.318684e+00	0.305904	0.059239	0.006040	0.372942
3615000	0.250000	3.223368e+00	0.100000	0.090000	0.200000	0.180000	0.150000	8.994689e+00	0.440000	0.240000	1.279711e+00	0.305571	0.058968	0.006297	0.375400	0.078949	0.372101	0.240000	3.223368e+00	0.090000	0.080000	0.220000	0.200000	0.240000	8.642002e+00	0.550000	0.340000	1.318684e+00	0.302060	0.056613	0.006155	0.375423	0.080371	0.375590	0.340000	3.159541e+00	0.210000	0.070000	0.160000	0.100000	0.270000	8.138731e+00	0.450000	0.250000	1.305563e+00	0.305909	0.059201	0.006034	0.372847
3620000	0.230000	3.191295e+00	0.120000	0.090000	0.140000	0.110000	0.230000	8.994689e+00	0.500000	0.260000	1.292572e+00	0.305622	0.058927	0.006298	0.375276	0.078916	0.372161	0.190000	3.191295e+00	0.130000	0.090000	0.170000	0.170000	0.260000	8.642002e+00	0.550000	0.270000	1.331937e+00	0.302050	0.056622	0.006153	0.375475	0.080421	0.375690	0.280000	3.191295e+00	0.250000	0.050000	0.220000	0.160000	0.300000	8.138731e+00	0.420000	0.330000	1.318684e+00	0.305945	0.059236	0.006039	0.372897
3625000	0.270000	3.223368e+00	0.110000	0.060000	0.110000	0.110000	0.240000	8.994689e+00	0.470000	0.240000	1.254371e+00	0.305753	0.058966	0.006299	0.375270	0.078894	0.372025	0.320000	3.223368e+00	0.160000	0.070000	0.110000	0.170000	0.260000	8.642002e+00	0.440000	0.260000	1.345323e+00	0.302092	0.056627	0.006159	0.375398	0.080404	0.375693	0.220000	3.159541e+00	0.180000	0.140000	0.200000	0.180000	0.220000	8.138731e+00	0.460000	0.280000	1.345323e+00	0.305936	0.059231	0.006032	0.372818
3630000	0.220000	3.159541e+00	0.100000	0.070000	0.170000	0.180000	0.280000	8.994689e+00	0.460000	0.340000	1.292572e+00	0.305792	0.058970	0.006301	0.375264	0.078894	0.372061	0.290000	3.255763e+00	0.110000	0.030000	0.160000	0.110000	0.300000	8.642002e+00	0.500000	0.270000	1.386294e+00	0.302002	0.056616	0.006162	0.375433	0.080425	0.375782	0.220000	3.128103e+00	0.130000	0.060000	0.180000	0.200000	0.210000	8.138731e+00	0.520000	0.290000	1.331937e+00	0.306042	0.059192	0.006024	0.372724
3635000	0.320000	3.191295e+00	0.180000	0.080000	0.220000	0.150000	0.220000	8.994689e+00	0.410000	0.330000	1.279711e+00	0.305765	0.058935	0.006304	0.375122	0.078863	0.372102	0.250000	3.223368e+00	0.110000	0.030000	0.310000	0.170000	0.240000	8.642002e+00	0.500000	0.230000	1.372501e+00	0.302044	0.056667	0.006173	0.375434	0.080411	0.375794	0.210000	3.096978e+00	0.140000	0.040000	0.150000	0.170000	0.350000	8.138731e+00	0.460000	0.280000	1.345323e+00	0.306186	0.059202	0.006022	0.372641
3640000	0.320000	3.191295e+00	0.140000	0.110000	0.170000	0.170000	0.280000	8.994689e+00	0.390000	0.250000	1.266978e+00	0.305690	0.058885	0.006299	0.375014	0.078859	0.372155	0.210000	3.191295e+00	0.170000	0.050000	0.120000	0.130000	0.370000	8.642002e+00	0.490000	0.240000	1.386294e+00	0.302056	0.056672	0.006176	0.375476	0.080425	0.375693	0.180000	3.066162e+00	0.170000	0.080000	0.190000	0.170000	0.310000	8.138731e+00	0.530000	0.270000	1.358844e+00	0.306138	0.059214	0.006016	0.372598
3645000	0.190000	3.159541e+00	0.240000	0.100000	0.170000	0.150000	0.240000	8.994689e+00	0.520000	0.240000	1.254371e+00	0.305542	0.058837	0.006294	0.375070	0.078891	0.372255	0.280000	3.223368e+00	0.150000	0.110000	0.240000	0.170000	0.320000	8.642002e+00	0.510000	0.250000	1.372501e+00	0.302050	0.056675	0.006170	0.375543	0.080435	0.375678	0.240000	3.035654e+00	0.190000	0.070000	0.130000	0.120000	0.270000	8.138731e+00	0.380000	0.260000	1.358844e+00	0.306189	0.059169	0.006010	0.372455
3650000	0.260000	3.191295e+00	0.160000	0.040000	0.260000	0.200000	0.210000	8.994689e+00	0.510000	0.320000	1.266978e+00	0.305542	0.058889	0.006298	0.375098	0.078864	0.372195	0.240000	3.191295e+00	0.180000	0.130000	0.150000	0.110000	0.300000	8.642002e+00	0.580000	0.120000	1.358844e+00	0.302177	0.056724	0.006179	0.375492	0.080456	0.375733	0.250000	3.005448e+00	0.140000	0.080000	0.210000	0.160000	0.280000	8.138731e+00	0.420000	0.240000	1.372501e+00	0.306192	0.059170	0.006022	0.372472
3655000	0.180000	3.159541e+00	0.170000	0.070000	0.200000	0.110000	0.280000	8.994689e+00	0.540000	0.250000	1.241890e+00	0.305590	0.058930	0.006313	0.375124	0.078887	0.372201	0.200000	3.159541e+00	0.160000	0.070000	0.180000	0.140000	0.260000	8.642002e+00	0.490000	0.280000	1.400227e+00	0.302144	0.056732	0.006181	0.375606	0.080472	0.375756	0.210000	2.975544e+00	0.120000	0.090000	0.210000	0.080000	0.290000	8.138731e+00	0.290000	0.160000	1.331937e+00	0.306278	0.059175	0.006016	0.372469
3660000	0.320000	3.191295e+00	0.140000	0.050000	0.200000	0.170000	0.190000	8.994689e+00	0.520000	0.180000	1.266978e+00	0.305550	0.058919	0.006323	0.375230	0.078969	0.372317	0.200000	3.128103e+00	0.220000	0.080000	0.190000	0.210000	0.190000	8.642002e+00	0.520000	0.200000	1.372501e+00	0.302184	0.056741	0.006176	0.375536	0.080417	0.375543	0.240000	2.945936e+00	0.120000	0.090000	0.170000	0.130000	0.210000	8.138731e+00	0.470000	0.200000	1.345323e+00	0.306264	0.059178	0.006023	0.372483
3665000	0.220000	3.159541e+00	0.070000	0.070000	0.210000	0.140000	0.290000	8.994689e+00	0.480000	0.310000	1.305563e+00	0.305521	0.058929	0.006327	0.375255	0.079032	0.372397	0.230000	3.096978e+00	0.140000	0.090000	0.110000	0.180000	0.180000	8.642002e+00	0.390000	0.280000	1.386294e+00	0.302286	0.056784	0.006173	0.375560	0.080428	0.375475	0.240000	2.945936e+00	0.170000	0.110000	0.170000	0.140000	0.250000	8.138731e+00	0.540000	0.270000	1.331937e+00	0.306030	0.059112	0.006017	0.372447
3670000	0.260000	3.191295e+00	0.180000	0.050000	0.170000	0.140000	0.230000	8.994689e+00	0.470000	0.260000	1.318684e+00	0.305443	0.058942	0.006338	0.375363	0.079077	0.372440	0.190000	3.066162e+00	0.150000	0.120000	0.190000	0.160000	0.230000	8.642002e+00	0.460000	0.200000	1.372501e+00	0.302340	0.056797	0.006171	0.375614	0.080411	0.375450	0.300000	2.975544e+00	0.140000	0.070000	0.150000	0.200000	0.250000	8.138731e+00	0.470000	0.230000	1.318684e+00	0.306093	0.059102	0.006012	0.372420
3675000	0.270000	3.223368e+00	0.110000	0.060000	0.250000	0.250000	0.230000	8.994689e+00	0.390000	0.220000	1.279711e+00	0.305553	0.058997	0.006346	0.375387	0.079086	0.372427	0.250000	3.035654e+00	0.270000	0.070000	0.250000	0.160000	0.170000	8.642002e+00	0.460000	0.280000	1.358844e+00	0.302392	0.056780	0.006169	0.375572	0.080387	0.375479	0.330000	3.005448e+00	0.110000	0.120000	0.220000	0.180000	0.380000	8.138731e+00	0.490000	0.230000	1.305563e+00	0.306168	0.059155	0.006026	0.372457
3680000	0.310000	3.255763e+00	0.100000	0.140000	0.150000	0.180000	0.300000	8.994689e+00	0.460000	0.340000	1.266978e+00	0.305491	0.058982	0.006347	0.375437	0.079151	0.372394	0.260000	3.066162e+00	0.140000	0.080000	0.220000	0.140000	0.270000	8.642002e+00	0.460000	0.280000	1.400227e+00	0.302399	0.056734	0.006162	0.375465	0.080401	0.375601	0.280000	3.035654e+00	0.110000	0.090000	0.180000	0.170000	0.290000	8.138731e+00	0.470000	0.280000	1.292572e+00	0.306098	0.059126	0.006023	0.372434
3685000	0.230000	3.223368e+00	0.070000	0.040000	0.140000	0.170000	0.260000	8.994689e+00	0.480000	0.310000	1.279711e+00	0.305588	0.058983	0.006355	0.375470	0.079154	0.372415	0.310000	3.096978e+00	0.130000	0.050000	0.150000	0.180000	0.250000	8.642002e+00	0.570000	0.260000	1.414299e+00	0.302459	0.056702	0.006154	0.375282	0.080341	0.375622	0.260000	3.066162e+00	0.100000	0.090000	0.150000	0.120000	0.340000	8.138731e+00	0.470000	0.230000	1.279711e+00	0.306077	0.059118	0.006024	0.372436
3690000	0.170000	3.191295e+00	0.200000	0.070000	0.250000	0.200000	0.250000	8.994689e+00	0.560000	0.220000	1.266978e+00	0.305635	0.059018	0.006364	0.375576	0.079155	0.372363	0.280000	3.128103e+00	0.090000	0.060000	0.170000	0.140000	0.250000	8.642002e+00	0.440000	0.350000	1.457371e+00	0.302511	0.056709	0.006160	0.375223	0.080344	0.375544	0.220000	3.035654e+00	0.190000	0.090000	0.200000	0.180000	0.280000	8.138731e+00	0.550000	0.210000	1.292572e+00	0.306107	0.059084	0.006021	0.372341
3695000	0.340000	3.223368e+00	0.150000	0.030000	0.200000	0.120000	0.190000	8.994689e+00	0.510000	0.240000	1.266978e+00	0.305806	0.059088	0.006375	0.375569	0.079119	0.372361	0.150000	3.096978e+00	0.200000	0.080000	0.230000	0.180000	0.190000	8.642002e+00	0.390000	0.250000	1.442870e+00	0.302564	0.056728	0.006172	0.375234	0.080327	0.375484	0.340000	3.066162e+00	0.100000	0.130000	0.230000	0.250000	0.240000	8.138731e+00	0.410000	0.220000	1.279711e+00	0.306036	0.059065	0.006014	0.372465
3700000	0.240000	3.191295e+00	0.150000	0.070000	0.180000	0.130000	0.240000	8.994689e+00	0.420000	0.250000	1.254371e+00	0.305682	0.059033	0.006369	0.375519	0.079142	0.372394	0.270000	3.128103e+00	0.110000	0.080000	0.210000	0.200000	0.260000	8.642002e+00	0.490000	0.290000	1.486812e+00	0.302565	0.056759	0.006172	0.375322	0.080366	0.375511	0.290000	3.096978e+00	0.140000	0.070000	0.170000	0.100000	0.290000	8.138731e+00	0.410000	0.260000	1.266978e+00	0.306122	0.059107	0.006024	0.372613
3705000	0.260000	3.223368e+00	0.110000	0.100000	0.180000	0.110000	0.190000	8.994689e+00	0.480000	0.240000	1.266978e+00	0.305554	0.059039	0.006366	0.375638	0.079113	0.372210	0.230000	3.096978e+00	0.160000	0.070000	0.150000	0.200000	0.230000	8.642002e+00	0.570000	0.160000	1.457371e+00	0.302526	0.056740	0.006170	0.375332	0.080417	0.375622	0.270000	3.128103e+00	0.170000	0.070000	0.200000	0.210000	0.340000	8.138731e+00	0.420000	0.340000	1.279711e+00	0.306176	0.059150	0.006050	0.372677
3710000	0.330000	3.255763e+00	0.090000	0.120000	0.070000	0.110000	0.230000	8.994689e+00	0.450000	0.340000	1.279711e+00	0.305345	0.058999	0.006362	0.375499	0.079065	0.372272	0.190000	3.066162e+00	0.100000	0.030000	0.180000	0.190000	0.210000	8.642002e+00	0.440000	0.240000	1.428513e+00	0.302675	0.056785	0.006175	0.375379	0.080475	0.375719	0.250000	3.096978e+00	0.130000	0.070000	0.180000	0.130000	0.190000	8.138731e+00	0.500000	0.290000	1.266978e+00	0.306199	0.059147	0.006045	0.372667
3715000	0.190000	3.223368e+00	0.130000	0.110000	0.220000	0.130000	0.290000	8.994689e+00	0.460000	0.270000	1.292572e+00	0.305233	0.058999	0.006368	0.375610	0.079069	0.372248	0.350000	3.096978e+00	0.140000	0.080000	0.180000	0.140000	0.280000	8.642002e+00	0.500000	0.230000	1.386294e+00	0.302566	0.056734	0.006168	0.375404	0.080462	0.375679	0.260000	3.128103e+00	0.140000	0.090000	0.170000	0.220000	0.260000	8.138731e+00	0.500000	0.310000	1.266978e+00	0.306194	0.059106	0.006047	0.372598
3720000	0.210000	3.191295e+00	0.160000	0.150000	0.240000	0.230000	0.240000	8.994689e+00	0.490000	0.180000	1.279711e+00	0.305424	0.059084	0.006376	0.375589	0.079007	0.372238	0.240000	3.066162e+00	0.080000	0.060000	0.160000	0.150000	0.270000	8.642002e+00	0.440000	0.210000	1.372501e+00	0.302386	0.056717	0.006161	0.375453	0.080457	0.375678	0.280000	3.159541e+00	0.130000	0.090000	0.160000	0.190000	0.250000	8.138731e+00	0.520000	0.300000	1.305563e+00	0.306145	0.059082	0.006044	0.372508
3725000	0.150000	3.159541e+00	0.100000	0.130000	0.210000	0.210000	0.250000	8.994689e+00	0.590000	0.270000	1.292572e+00	0.305331	0.059040	0.006373	0.375594	0.078997	0.372165	0.230000	3.035654e+00	0.200000	0.080000	0.230000	0.130000	0.300000	8.642002e+00	0.490000	0.180000	1.358844e+00	0.302350	0.056723	0.006156	0.375534	0.080428	0.375542	0.250000	3.128103e+00	0.170000	0.130000	0.230000	0.250000	0.210000	8.138731e+00	0.400000	0.310000	1.318684e+00	0.305964	0.059021	0.006038	0.372473
3730000	0.330000	3.191295e+00	0.190000	0.040000	0.190000	0.150000	0.260000	8.994689e+00	0.470000	0.290000	1.305563e+00	0.305352	0.059077	0.006369	0.375515	0.078981	0.372244	0.250000	3.005448e+00	0.200000	0.080000	0.140000	0.170000	0.230000	8.642002e+00	0.410000	0.220000	1.345323e+00	0.302214	0.056713	0.006161	0.375564	0.080437	0.375557	0.280000	3.159541e+00	0.110000	0.060000	0.170000	0.180000	0.270000	8.138731e+00	0.480000	0.270000	1.305563e+00	0.306025	0.059014	0.006039	0.372456
3735000	0.250000	3.159541e+00	0.100000	0.040000	0.140000	0.190000	0.250000	8.994689e+00	0.530000	0.180000	1.266978e+00	0.305413	0.059057	0.006377	0.375364	0.078943	0.372393	0.280000	3.035654e+00	0.090000	0.100000	0.230000	0.160000	0.220000	8.642002e+00	0.460000	0.270000	1.372501e+00	0.302332	0.056737	0.006168	0.375544	0.080426	0.375605	0.280000	3.191295e+00	0.190000	0.100000	0.170000	0.170000	0.180000	8.138731e+00	0.550000	0.290000	1.292572e+00	0.305972	0.058996	0.006044	0.372427
3740000	0.190000	3.128103e+00	0.150000	0.070000	0.130000	0.160000	0.340000	8.994689e+00	0.460000	0.340000	1.279711e+00	0.305330	0.059072	0.006380	0.375520	0.079009	0.372403	0.300000	3.066162e+00	0.080000	0.080000	0.220000	0.230000	0.270000	8.642002e+00	0.520000	0.230000	1.331937e+00	0.302339	0.056703	0.006169	0.375556	0.080429	0.375691	0.200000	3.159541e+00	0.250000	0.070000	0.140000	0.180000	0.300000	8.138731e+00	0.490000	0.250000	1.254371e+00	0.305954	0.059012	0.006050	0.372501
3745000	0.270000	3.159541e+00	0.140000	0.100000	0.130000	0.180000	0.320000	8.994689e+00	0.370000	0.330000	1.331937e+00	0.305309	0.059070	0.006377	0.375534	0.079015	0.372375	0.250000	3.035654e+00	0.200000	0.120000	0.160000	0.170000	0.240000	8.642002e+00	0.440000	0.240000	1.318684e+00	0.302300	0.056682	0.006163	0.375502	0.080420	0.375677	0.200000	3.159541e+00	0.220000	0.080000	0.200000	0.180000	0.220000	8.138731e+00	0.510000	0.260000	1.266978e+00	0.305961	0.059021	0.006053	0.372563
3750000	0.200000	3.128103e+00	0.070000	0.040000	0.100000	0.110000	0.250000	8.994689e+00	0.430000	0.210000	1.331937e+00	0.305166	0.059031	0.006371	0.375549	0.079024	0.372358	0.250000	3.035654e+00	0.160000	0.110000	0.200000	0.240000	0.270000	8.642002e+00	0.400000	0.270000	1.331937e+00	0.302184	0.056649	0.006165	0.375586	0.080429	0.375651	0.180000	3.128103e+00	0.150000	0.040000	0.150000	0.140000	0.270000	8.138731e+00	0.560000	0.300000	1.279711e+00	0.305901	0.058972	0.006052	0.372457
3755000	0.280000	3.159541e+00	0.140000	0.040000	0.160000	0.150000	0.300000	8.994689e+00	0.480000	0.230000	1.292572e+00	0.305137	0.059002	0.006365	0.375471	0.079027	0.372384	0.190000	2.975544e+00	0.140000	0.090000	0.210000	0.150000	0.280000	8.642002e+00	0.510000	0.240000	1.345323e+00	0.302248	0.056693	0.006179	0.375584	0.080436	0.375760	0.230000	3.096978e+00	0.080000	0.070000	0.100000	0.150000	0.230000	8.138731e+00	0.520000	0.220000	1.292572e+00	0.305966	0.058955	0.006044	0.372374
3760000	0.320000	3.191295e+00	0.090000	0.060000	0.140000	0.170000	0.260000	8.994689e+00	0.530000	0.210000	1.305563e+00	0.305067	0.058979	0.006362	0.375542	0.079003	0.372334	0.300000	3.005448e+00	0.100000	0.100000	0.210000	0.200000	0.300000	8.642002e+00	0.510000	0.330000	1.358844e+00	0.302280	0.056703	0.006181	0.375632	0.080441	0.375721	0.230000	3.066162e+00	0.200000	0.060000	0.140000	0.190000	0.280000	8.138731e+00	0.360000	0.280000	1.279711e+00	0.305999	0.058936	0.006039	0.372366
3765000	0.210000	3.159541e+00	0.210000	0.050000	0.190000	0.220000	0.170000	8.994689e+00	0.460000	0.160000	1.292572e+00	0.305053	0.058981	0.006365	0.375514	0.078998	0.372473	0.240000	2.975544e+00	0.120000	0.080000	0.180000	0.150000	0.290000	8.642002e+00	0.480000	0.280000	1.372501e+00	0.302481	0.056759	0.006191	0.375670	0.080475	0.375855	0.240000	3.035654e+00	0.090000	0.070000	0.260000	0.140000	0.310000	8.138731e+00	0.540000	0.230000	1.266978e+00	0.306085	0.058935	0.006041	0.372327
3770000	0.240000	3.128103e+00	0.110000	0.040000	0.220000	0.200000	0.270000	8.994689e+00	0.530000	0.350000	1.305563e+00	0.305057	0.058935	0.006360	0.375511	0.079026	0.372473	0.280000	3.005448e+00	0.220000	0.100000	0.210000	0.230000	0.240000	8.642002e+00	0.430000	0.180000	1.358844e+00	0.302331	0.056739	0.006190	0.375771	0.080580	0.375962	0.280000	3.066162e+00	0.120000	0.060000	0.210000	0.140000	0.310000	8.138731e+00	0.430000	0.310000	1.305563e+00	0.305972	0.058893	0.006034	0.372447
3775000	0.360000	3.159541e+00	0.060000	0.150000	0.140000	0.210000	0.240000	8.994689e+00	0.470000	0.200000	1.266978e+00	0.305080	0.058892	0.006352	0.375453	0.078998	0.372399	0.280000	3.005448e+00	0.220000	0.100000	0.180000	0.190000	0.320000	8.642002e+00	0.530000	0.210000	1.318684e+00	0.302345	0.056702	0.006190	0.375702	0.080524	0.375932	0.280000	3.096978e+00	0.140000	0.160000	0.140000	0.180000	0.270000	8.138731e+00	0.420000	0.270000	1.318684e+00	0.305971	0.058929	0.006050	0.372502
3780000	0.270000	3.191295e+00	0.140000	0.090000	0.150000	0.140000	0.200000	8.994689e+00	0.430000	0.260000	1.279711e+00	0.305109	0.058906	0.006354	0.375508	0.078963	0.372288	0.230000	2.975544e+00	0.150000	0.080000	0.150000	0.140000	0.300000	8.642002e+00	0.510000	0.270000	1.331937e+00	0.302246	0.056654	0.006181	0.375764	0.080534	0.375871	0.310000	3.128103e+00	0.060000	0.050000	0.200000	0.130000	0.240000	8.138731e+00	0.440000	0.280000	1.358844e+00	0.305966	0.058954	0.006053	0.372488
3785000	0.160000	3.159541e+00	0.110000	0.090000	0.190000	0.190000	0.260000	8.994689e+00	0.450000	0.260000	1.292572e+00	0.305189	0.058929	0.006356	0.375516	0.078902	0.372187	0.260000	3.005448e+00	0.170000	0.070000	0.190000	0.160000	0.270000	8.642002e+00	0.510000	0.240000	1.292572e+00	0.301981	0.056589	0.006173	0.375881	0.080622	0.375989	0.250000	3.096978e+00	0.140000	0.070000	0.170000	0.150000	0.270000	8.138731e+00	0.580000	0.300000	1.386294e+00	0.306158	0.058979	0.006070	0.372508
3790000	0.330000	3.191295e+00	0.190000	0.070000	0.200000	0.170000	0.190000	8.994689e+00	0.580000	0.300000	1.305563e+00	0.305235	0.058902	0.006353	0.375518	0.078880	0.372119	0.240000	2.945936e+00	0.240000	0.050000	0.180000	0.190000	0.240000	8.642002e+00	0.530000	0.250000	1.279711e+00	0.302079	0.056621	0.006176	0.375865	0.080654	0.376113	0.260000	3.128103e+00	0.110000	0.100000	0.190000	0.250000	0.420000	8.138731e+00	0.440000	0.130000	1.400227e+00	0.306194	0.059043	0.006075	0.372620
3795000	0.330000	3.191295e+00	0.120000	0.090000	0.170000	0.130000	0.270000	8.994689e+00	0.430000	0.260000	1.318684e+00	0.305289	0.058882	0.006352	0.375494	0.078879	0.372173	0.240000	2.945936e+00	0.160000	0.100000	0.240000	0.210000	0.260000	8.642002e+00	0.360000	0.230000	1.241890e+00	0.301946	0.056602	0.006170	0.375848	0.080637	0.376111	0.230000	3.096978e+00	0.180000	0.120000	0.160000	0.210000	0.370000	8.138731e+00	0.410000	0.200000	1.358844e+00	0.306292	0.059114	0.006076	0.372758
3800000	0.220000	3.191295e+00	0.110000	0.090000	0.160000	0.140000	0.240000	8.994689e+00	0.430000	0.310000	1.331937e+00	0.305437	0.058970	0.006358	0.375482	0.078845	0.372099	0.300000	2.975544e+00	0.130000	0.030000	0.090000	0.130000	0.360000	8.642002e+00	0.490000	0.280000	1.254371e+00	0.302000	0.056616	0.006165	0.375830	0.080618	0.376127	0.230000	3.066162e+00	0.160000	0.060000	0.220000	0.230000	0.300000	8.138731e+00	0.420000	0.280000	1.372501e+00	0.306373	0.059114	0.006094	0.372846
3805000	0.260000	3.223368e+00	0.110000	0.060000	0.080000	0.110000	0.280000	8.994689e+00	0.460000	0.330000	1.345323e+00	0.305400	0.058958	0.006353	0.375515	0.078835	0.372123	0.290000	3.005448e+00	0.100000	0.060000	0.140000	0.130000	0.230000	8.642002e+00	0.390000	0.280000	1.292572e+00	0.302025	0.056579	0.006157	0.375636	0.080556	0.376237	0.290000	3.096978e+00	0.100000	0.110000	0.230000	0.210000	0.250000	8.138731e+00	0.480000	0.180000	1.358844e+00	0.306310	0.059114	0.006088	0.372841
3810000	0.220000	3.191295e+00	0.090000	0.050000	0.130000	0.140000	0.190000	8.994689e+00	0.460000	0.180000	1.305563e+00	0.305339	0.058964	0.006351	0.375532	0.078886	0.372160	0.310000	3.035654e+00	0.110000	0.100000	0.190000	0.160000	0.290000	8.642002e+00	0.430000	0.350000	1.279711e+00	0.302006	0.056602	0.006163	0.375724	0.080585	0.376211	0.200000	3.066162e+00	0.150000	0.100000	0.180000	0.210000	0.280000	8.138731e+00	0.530000	0.160000	1.345323e+00	0.306314	0.059162	0.006088	0.372835
3815000	0.220000	3.191295e+00	0.090000	0.120000	0.160000	0.150000	0.300000	8.994689e+00	0.470000	0.360000	1.305563e+00	0.305389	0.058988	0.006367	0.375509	0.078938	0.372203	0.250000	2.975544e+00	0.110000	0.090000	0.140000	0.230000	0.260000	8.642002e+00	0.450000	0.210000	1.266978e+00	0.302026	0.056614	0.006158	0.375774	0.080634	0.376273	0.220000	3.035654e+00	0.140000	0.140000	0.240000	0.140000	0.370000	8.138731e+00	0.390000	0.370000	1.358844e+00	0.306151	0.059129	0.006080	0.372933
3820000	0.300000	3.191295e+00	0.160000	0.050000	0.240000	0.160000	0.360000	8.994689e+00	0.430000	0.280000	1.345323e+00	0.305313	0.058984	0.006370	0.375567	0.078990	0.372242	0.250000	2.975544e+00	0.140000	0.090000	0.150000	0.240000	0.240000	8.642002e+00	0.500000	0.260000	1.254371e+00	0.302007	0.056634	0.006161	0.375854	0.080642	0.376291	0.210000	3.005448e+00	0.170000	0.050000	0.120000	0.130000	0.190000	8.138731e+00	0.430000	0.200000	1.345323e+00	0.306141	0.059117	0.006079	0.372865
3825000	0.300000	3.191295e+00	0.080000	0.090000	0.140000	0.140000	0.330000	8.994689e+00	0.550000	0.330000	1.358844e+00	0.305341	0.059005	0.006365	0.375633	0.078993	0.372129	0.280000	3.005448e+00	0.210000	0.100000	0.210000	0.110000	0.230000	8.642002e+00	0.460000	0.300000	1.266978e+00	0.302100	0.056634	0.006169	0.375751	0.080620	0.376391	0.290000	3.035654e+00	0.150000	0.060000	0.160000	0.110000	0.240000	8.138731e+00	0.410000	0.180000	1.318684e+00	0.306206	0.059146	0.006079	0.372908
3830000	0.190000	3.159541e+00	0.160000	0.050000	0.170000	0.150000	0.200000	8.994689e+00	0.550000	0.210000	1.345323e+00	0.305362	0.059060	0.006378	0.375652	0.078980	0.372110	0.260000	3.035654e+00	0.060000	0.080000	0.120000	0.170000	0.320000	8.642002e+00	0.500000	0.250000	1.241890e+00	0.302044	0.056637	0.006168	0.375874	0.080685	0.376485	0.340000	3.066162e+00	0.160000	0.070000	0.190000	0.110000	0.300000	8.138731e+00	0.530000	0.300000	1.305563e+00	0.306334	0.059158	0.006078	0.372839
3835000	0.270000	3.191295e+00	0.100000	0.070000	0.170000	0.130000	0.230000	8.994689e+00	0.440000	0.260000	1.331937e+00	0.305391	0.059058	0.006381	0.375624	0.078969	0.372156	0.250000	3.005448e+00	0.180000	0.090000	0.170000	0.220000	0.270000	8.642002e+00	0.440000	0.240000	1.254371e+00	0.302098	0.056648	0.006168	0.375956	0.080709	0.376559	0.280000	3.096978e+00	0.090000	0.040000	0.160000	0.100000	0.320000	8.138731e+00	0.490000	0.230000	1.292572e+00	0.306430	0.059168	0.006074	0.372743
3840000	0.150000	3.159541e+00	0.130000	0.080000	0.110000	0.110000	0.270000	8.994689e+00	0.490000	0.220000	1.318684e+00	0.305385	0.059005	0.006379	0.375445	0.078918	0.372173	0.250000	2.975544e+00	0.120000	0.050000	0.160000	0.230000	0.250000	8.642002e+00	0.460000	0.310000	1.266978e+00	0.302084	0.056646	0.006170	0.375952	0.080692	0.376477	0.220000	3.066162e+00	0.090000	0.050000	0.200000	0.120000	0.340000	8.138731e+00	0.510000	0.270000	1.305563e+00	0.306441	0.059205	0.006075	0.372828
3845000	0.310000	3.223368e+00	0.180000	0.060000	0.170000	0.130000	0.220000	8.994689e+00	0.430000	0.230000	1.305563e+00	0.305302	0.059013	0.006388	0.375553	0.079069	0.372360	0.250000	2.945936e+00	0.160000	0.060000	0.150000	0.150000	0.310000	8.642002e+00	0.520000	0.260000	1.279711e+00	0.301923	0.056619	0.006167	0.376004	0.080753	0.376485	0.220000	3.066162e+00	0.130000	0.090000	0.160000	0.120000	0.310000	8.138731e+00	0.490000	0.250000	1.292572e+00	0.306509	0.059226	0.006075	0.372876
3850000	0.170000	3.191295e+00	0.110000	0.140000	0.150000	0.190000	0.200000	8.994689e+00	0.550000	0.220000	1.292572e+00	0.305210	0.058978	0.006380	0.375570	0.079022	0.372293	0.320000	2.975544e+00	0.100000	0.100000	0.160000	0.210000	0.260000	8.642002e+00	0.430000	0.210000	1.266978e+00	0.301982	0.056629	0.006177	0.376033	0.080721	0.376256	0.260000	3.096978e+00	0.140000	0.070000	0.260000	0.140000	0.240000	8.138731e+00	0.530000	0.240000	1.305563e+00	0.306596	0.059251	0.006082	0.372881
3855000	0.280000	3.223368e+00	0.100000	0.070000	0.160000	0.140000	0.240000	8.994689e+00	0.470000	0.220000	1.279711e+00	0.305231	0.059007	0.006382	0.375534	0.079016	0.372235	0.270000	3.005448e+00	0.140000	0.060000	0.160000	0.140000	0.220000	8.642002e+00	0.470000	0.300000	1.254371e+00	0.301931	0.056625	0.006173	0.375963	0.080673	0.376255	0.210000	3.066162e+00	0.090000	0.050000	0.160000	0.150000	0.240000	8.138731e+00	0.450000	0.320000	1.292572e+00	0.306673	0.059238	0.006086	0.372834
3860000	0.280000	3.223368e+00	0.130000	0.090000	0.240000	0.140000	0.320000	8.994689e+00	0.560000	0.280000	1.266978e+00	0.305232	0.059002	0.006380	0.375553	0.079042	0.372338	0.190000	2.975544e+00	0.210000	0.060000	0.230000	0.180000	0.300000	8.642002e+00	0.440000	0.280000	1.266978e+00	0.301878	0.056610	0.006181	0.375998	0.080709	0.376324	0.210000	3.066162e+00	0.200000	0.090000	0.230000	0.180000	0.200000	8.138731e+00	0.570000	0.300000	1.279711e+00	0.306642	0.059217	0.006084	0.372896
3865000	0.150000	3.191295e+00	0.160000	0.090000	0.190000	0.200000	0.190000	8.994689e+00	0.560000	0.210000	1.254371e+00	0.305203	0.058996	0.006379	0.375641	0.079060	0.372274	0.320000	3.005448e+00	0.140000	0.090000	0.210000	0.150000	0.250000	8.642002e+00	0.530000	0.270000	1.279711e+00	0.301927	0.056631	0.006184	0.376038	0.080704	0.376344	0.190000	3.035654e+00	0.180000	0.100000	0.220000	0.170000	0.310000	8.138731e+00	0.450000	0.250000	1.266978e+00	0.306470	0.059185	0.006087	0.372860
3870000	0.220000	3.159541e+00	0.080000	0.090000	0.210000	0.200000	0.170000	8.994689e+00	0.530000	0.200000	1.229533e+00	0.305297	0.059012	0.006375	0.375611	0.079109	0.372408	0.210000	2.975544e+00	0.090000	0.040000	0.180000	0.180000	0.340000	8.642002e+00	0.390000	0.290000	1.318684e+00	0.301943	0.056645	0.006179	0.375967	0.080663	0.376285	0.230000	3.005448e+00	0.090000	0.050000	0.110000	0.180000	0.300000	8.138731e+00	0.450000	0.240000	1.254371e+00	0.306483	0.059194	0.006089	0.372829
3875000	0.220000	3.128103e+00	0.080000	0.040000	0.200000	0.180000	0.210000	8.994689e+00	0.480000	0.200000	1.241890e+00	0.305328	0.058988	0.006368	0.375544	0.079055	0.372312	0.250000	2.945936e+00	0.130000	0.090000	0.120000	0.120000	0.340000	8.642002e+00	0.550000	0.290000	1.318684e+00	0.302096	0.056727	0.006184	0.376061	0.080633	0.376229	0.260000	3.035654e+00	0.110000	0.120000	0.150000	0.140000	0.160000	8.138731e+00	0.470000	0.260000	1.292572e+00	0.306431	0.059215	0.006107	0.372919
3880000	0.280000	3.159541e+00	0.190000	0.100000	0.170000	0.200000	0.280000	8.994689e+00	0.510000	0.340000	1.241890e+00	0.305398	0.059006	0.006384	0.375543	0.079069	0.372423	0.280000	2.975544e+00	0.140000	0.050000	0.160000	0.220000	0.280000	8.642002e+00	0.430000	0.330000	1.305563e+00	0.302175	0.056730	0.006187	0.376012	0.080636	0.376166	0.270000	3.066162e+00	0.090000	0.060000	0.150000	0.100000	0.290000	8.138731e+00	0.650000	0.210000	1.318684e+00	0.306446	0.059203	0.006109	0.372929
3885000	0.270000	3.223368e+00	0.160000	0.110000	0.130000	0.120000	0.160000	8.994689e+00	0.440000	0.290000	1.279711e+00	0.305433	0.058993	0.006377	0.375478	0.079017	0.372281	0.300000	3.005448e+00	0.140000	0.080000	0.120000	0.170000	0.200000	8.642002e+00	0.570000	0.250000	1.279711e+00	0.302064	0.056695	0.006189	0.376043	0.080698	0.376164	0.230000	3.035654e+00	0.140000	0.090000	0.150000	0.210000	0.220000	8.138731e+00	0.540000	0.220000	1.331937e+00	0.306332	0.059175	0.006103	0.372864
3890000	0.260000	3.255763e+00	0.150000	0.070000	0.290000	0.180000	0.250000	8.994689e+00	0.460000	0.200000	1.292572e+00	0.305386	0.058977	0.006369	0.375507	0.078991	0.372235	0.270000	3.035654e+00	0.150000	0.080000	0.210000	0.140000	0.280000	8.642002e+00	0.510000	0.340000	1.279711e+00	0.302134	0.056744	0.006219	0.376106	0.080740	0.376171	0.270000	3.066162e+00	0.160000	0.110000	0.180000	0.200000	0.300000	8.138731e+00	0.450000	0.220000	1.305563e+00	0.306352	0.059205	0.006099	0.372970
3895000	0.270000	3.288484e+00	0.080000	0.040000	0.220000	0.230000	0.220000	8.994689e+00	0.520000	0.290000	1.305563e+00	0.305359	0.058953	0.006367	0.375574	0.078983	0.372268	0.240000	3.005448e+00	0.120000	0.040000	0.240000	0.190000	0.350000	8.642002e+00	0.440000	0.260000	1.318684e+00	0.302064	0.056693	0.006213	0.376015	0.080706	0.376135	0.250000	3.035654e+00	0.140000	0.050000	0.270000	0.230000	0.290000	8.138731e+00	0.430000	0.280000	1.292572e+00	0.306398	0.059208	0.006098	0.372960
3900000	0.290000	3.321534e+00	0.160000	0.080000	0.190000	0.160000	0.260000	8.994689e+00	0.500000	0.200000	1.305563e+00	0.305410	0.058993	0.006371	0.375718	0.078998	0.372252	0.260000	3.035654e+00	0.210000	0.080000	0.100000	0.180000	0.230000	8.642002e+00	0.490000	0.200000	1.305563e+00	0.302018	0.056697	0.006227	0.376097	0.080760	0.376215	0.270000	3.066162e+00	0.070000	0.090000	0.150000	0.180000	0.280000	8.138731e+00	0.520000	0.250000	1.279711e+00	0.306329	0.059168	0.006095	0.372993
3905000	0.270000	3.354916e+00	0.180000	0.090000	0.150000	0.100000	0.260000	8.994689e+00	0.400000	0.260000	1.345323e+00	0.305316	0.058960	0.006372	0.375695	0.079029	0.372342	0.200000	3.005448e+00	0.110000	0.070000	0.170000	0.210000	0.340000	8.642002e+00	0.540000	0.240000	1.292572e+00	0.302007	0.056731	0.006228	0.376184	0.080760	0.376168	0.260000	3.096978e+00	0.180000	0.060000	0.200000	0.110000	0.330000	8.138731e+00	0.520000	0.250000	1.292572e+00	0.306325	0.059185	0.006104	0.372983
3910000	0.250000	3.321534e+00	0.110000	0.070000	0.110000	0.200000	0.290000	8.994689e+00	0.550000	0.220000	1.305563e+00	0.305379	0.058998	0.006377	0.375706	0.079071	0.372366	0.180000	2.975544e+00	0.100000	0.110000	0.140000	0.270000	0.230000	8.642002e+00	0.470000	0.280000	1.331937e+00	0.301990	0.056717	0.006230	0.376243	0.080716	0.376103	0.220000	3.066162e+00	0.150000	0.090000	0.110000	0.100000	0.290000	8.138731e+00	0.470000	0.210000	1.279711e+00	0.306331	0.059179	0.006106	0.372988
3915000	0.220000	3.288484e+00	0.170000	0.120000	0.170000	0.180000	0.370000	8.994689e+00	0.440000	0.230000	1.292572e+00	0.305437	0.059058	0.006381	0.375835	0.079103	0.372297	0.270000	3.005448e+00	0.130000	0.120000	0.210000	0.150000	0.210000	8.642002e+00	0.490000	0.280000	1.345323e+00	0.301918	0.056724	0.006234	0.376286	0.080714	0.376165	0.220000	3.035654e+00	0.220000	0.070000	0.120000	0.150000	0.300000	8.138731e+00	0.540000	0.280000	1.292572e+00	0.306381	0.059244	0.006114	0.373064
3920000	0.280000	3.321534e+00	0.080000	0.110000	0.180000	0.130000	0.250000	8.994689e+00	0.480000	0.260000	1.279711e+00	0.305444	0.059082	0.006382	0.375858	0.079101	0.372291	0.240000	2.975544e+00	0.170000	0.120000	0.180000	0.190000	0.240000	8.642002e+00	0.560000	0.300000	1.358844e+00	0.301687	0.056680	0.006231	0.376368	0.080746	0.376118	0.270000	3.066162e+00	0.170000	0.050000	0.160000	0.140000	0.320000	8.138731e+00	0.510000	0.270000	1.305563e+00	0.306363	0.059231	0.006112	0.373108
3925000	0.250000	3.288484e+00	0.140000	0.070000	0.170000	0.160000	0.250000	8.994689e+00	0.450000	0.220000	1.292572e+00	0.305378	0.059042	0.006377	0.375669	0.079046	0.372320	0.250000	2.945936e+00	0.090000	0.090000	0.180000	0.150000	0.350000	8.642002e+00	0.480000	0.250000	1.345323e+00	0.301667	0.056682	0.006228	0.376384	0.080717	0.376056	0.350000	3.096978e+00	0.170000	0.100000	0.190000	0.230000	0.340000	8.138731e+00	0.480000	0.250000	1.266978e+00	0.306329	0.059261	0.006112	0.373057
3930000	0.190000	3.255763e+00	0.140000	0.060000	0.140000	0.110000	0.220000	8.994689e+00	0.540000	0.250000	1.279711e+00	0.305480	0.059049	0.006376	0.375559	0.079022	0.372455	0.290000	2.975544e+00	0.140000	0.110000	0.200000	0.210000	0.250000	8.642002e+00	0.450000	0.220000	1.331937e+00	0.301558	0.056647	0.006234	0.376432	0.080738	0.376099	0.220000	3.066162e+00	0.140000	0.040000	0.150000	0.130000	0.340000	8.138731e+00	0.500000	0.250000	1.254371e+00	0.306236	0.059218	0.006109	0.373076
3935000	0.310000	3.288484e+00	0.170000	0.110000	0.190000	0.180000	0.270000	8.994689e+00	0.400000	0.190000	1.292572e+00	0.305568	0.059116	0.006398	0.375630	0.079053	0.372413	0.260000	3.005448e+00	0.120000	0.140000	0.160000	0.220000	0.350000	8.642002e+00	0.440000	0.290000	1.345323e+00	0.301470	0.056613	0.006233	0.376450	0.080734	0.376020	0.260000	3.096978e+00	0.140000	0.060000	0.160000	0.220000	0.290000	8.138731e+00	0.540000	0.200000	1.254371e+00	0.306204	0.059227	0.006101	0.373133
3940000	0.320000	3.321534e+00	0.100000	0.110000	0.140000	0.150000	0.220000	8.994689e+00	0.570000	0.190000	1.254371e+00	0.305621	0.059089	0.006396	0.375563	0.079003	0.372365	0.300000	3.035654e+00	0.130000	0.060000	0.190000	0.170000	0.240000	8.642002e+00	0.500000	0.200000	1.331937e+00	0.301528	0.056606	0.006229	0.376446	0.080734	0.376080	0.310000	3.128103e+00	0.160000	0.090000	0.220000	0.180000	0.230000	8.138731e+00	0.470000	0.240000	1.266978e+00	0.306236	0.059231	0.006102	0.373097
3945000	0.310000	3.354916e+00	0.150000	0.050000	0.120000	0.140000	0.250000	8.994689e+00	0.510000	0.270000	1.266978e+00	0.305691	0.059101	0.006397	0.375541	0.078967	0.372290	0.210000	2.975544e+00	0.160000	0.050000	0.210000	0.140000	0.270000	8.642002e+00	0.550000	0.190000	1.318684e+00	0.301537	0.056658	0.006226	0.376606	0.080820	0.376136	0.290000	3.159541e+00	0.200000	0.120000	0.210000	0.140000	0.320000	8.138731e+00	0.450000	0.290000	1.305563e+00	0.306311	0.059226	0.006107	0.373064
3950000	0.170000	3.321534e+00	0.220000	0.060000	0.230000	0.220000	0.300000	8.994689e+00	0.590000	0.290000	1.279711e+00	0.305795	0.059084	0.006391	0.375488	0.078902	0.372170	0.210000	2.975544e+00	0.120000	0.030000	0.140000	0.170000	0.260000	8.642002e+00	0.400000	0.250000	1.279711e+00	0.301677	0.056694	0.006227	0.376607	0.080791	0.376060	0.160000	3.128103e+00	0.140000	0.060000	0.180000	0.110000	0.270000	8.138731e+00	0.430000	0.270000	1.345323e+00	0.306185	0.059207	0.006105	0.373045
3955000	0.270000	3.354916e+00	0.210000	0.090000	0.200000	0.260000	0.320000	8.994689e+00	0.510000	0.290000	1.292572e+00	0.305794	0.059085	0.006383	0.375436	0.078869	0.372235	0.240000	2.916624e+00	0.170000	0.070000	0.170000	0.170000	0.310000	8.642002e+00	0.510000	0.240000	1.254371e+00	0.301796	0.056744	0.006228	0.376570	0.080751	0.376036	0.220000	3.096978e+00	0.230000	0.070000	0.190000	0.230000	0.230000	8.138731e+00	0.460000	0.230000	1.305563e+00	0.306128	0.059188	0.006100	0.372971
3960000	0.240000	3.321534e+00	0.110000	0.040000	0.210000	0.080000	0.250000	8.994689e+00	0.560000	0.190000	1.254371e+00	0.305715	0.059124	0.006399	0.375555	0.078939	0.372278	0.240000	2.887603e+00	0.150000	0.140000	0.140000	0.170000	0.240000	8.642002e+00	0.550000	0.250000	1.254371e+00	0.301764	0.056788	0.006243	0.376689	0.080765	0.375994	0.200000	3.066162e+00	0.120000	0.080000	0.230000	0.160000	0.190000	8.138731e+00	0.450000	0.210000	1.292572e+00	0.306120	0.059187	0.006092	0.372939
3965000	0.180000	3.288484e+00	0.130000	0.160000	0.190000	0.150000	0.270000	8.994689e+00	0.440000	0.260000	1.266978e+00	0.305809	0.059113	0.006392	0.375593	0.078903	0.372231	0.200000	2.858871e+00	0.120000	0.060000	0.100000	0.150000	0.270000	8.642002e+00	0.490000	0.310000	1.292572e+00	0.301840	0.056844	0.006247	0.376719	0.080750	0.375920	0.290000	3.096978e+00	0.160000	0.060000	0.210000	0.140000	0.150000	8.138731e+00	0.490000	0.190000	1.305563e+00	0.306167	0.059189	0.006086	0.372844
3970000	0.320000	3.321534e+00	0.100000	0.080000	0.200000	0.120000	0.200000	8.994689e+00	0.450000	0.270000	1.279711e+00	0.305737	0.059092	0.006387	0.375518	0.078893	0.372262	0.200000	2.858871e+00	0.140000	0.100000	0.190000	0.100000	0.200000	8.642002e+00	0.530000	0.230000	1.266978e+00	0.301844	0.056823	0.006252	0.376691	0.080755	0.375977	0.250000	3.066162e+00	0.120000	0.030000	0.180000	0.210000	0.370000	8.138731e+00	0.540000	0.250000	1.292572e+00	0.306091	0.059160	0.006078	0.372798
3975000	0.320000	3.321534e+00	0.190000	0.140000	0.200000	0.180000	0.300000	8.994689e+00	0.450000	0.200000	1.292572e+00	0.305707	0.059114	0.006382	0.375514	0.078857	0.372124	0.290000	2.887603e+00	0.150000	0.070000	0.250000	0.140000	0.250000	8.642002e+00	0.530000	0.310000	1.279711e+00	0.301955	0.056865	0.006253	0.376729	0.080705	0.375884	0.280000	3.096978e+00	0.100000	0.060000	0.110000	0.110000	0.240000	8.138731e+00	0.490000	0.260000	1.279711e+00	0.306091	0.059177	0.006070	0.372745
3980000	0.190000	3.288484e+00	0.140000	0.100000	0.120000	0.110000	0.200000	8.994689e+00	0.410000	0.290000	1.305563e+00	0.305769	0.059109	0.006374	0.375509	0.078848	0.372202	0.300000	2.945936e+00	0.080000	0.060000	0.190000	0.130000	0.230000	8.642002e+00	0.500000	0.270000	1.292572e+00	0.302099	0.056907	0.006253	0.376757	0.080699	0.375883	0.270000	3.128103e+00	0.120000	0.050000	0.100000	0.150000	0.320000	8.138731e+00	0.470000	0.150000	1.266978e+00	0.305990	0.059151	0.006076	0.372789
3985000	0.280000	3.321534e+00	0.180000	0.040000	0.180000	0.190000	0.260000	8.994689e+00	0.550000	0.280000	1.345323e+00	0.305792	0.059108	0.006373	0.375497	0.078844	0.372229	0.300000	2.945936e+00	0.160000	0.070000	0.150000	0.200000	0.220000	8.642002e+00	0.510000	0.180000	1.305563e+00	0.302199	0.056937	0.006245	0.376775	0.080657	0.375808	0.160000	3.096978e+00	0.180000	0.070000	0.170000	0.100000	0.320000	8.138731e+00	0.350000	0.250000	1.279711e+00	0.306022	0.059185	0.006076	0.372863
3990000	0.240000	3.288484e+00	0.120000	0.080000	0.190000	0.190000	0.280000	8.994689e+00	0.460000	0.260000	1.358844e+00	0.305828	0.059097	0.006388	0.375506	0.078905	0.372305	0.300000	2.975544e+00	0.220000	0.210000	0.180000	0.220000	0.280000	8.642002e+00	0.420000	0.200000	1.292572e+00	0.302089	0.056902	0.006239	0.376845	0.080690	0.375878	0.250000	3.066162e+00	0.160000	0.110000	0.110000	0.100000	0.210000	8.138731e+00	0.490000	0.250000	1.241890e+00	0.305978	0.059165	0.006074	0.372846
3995000	0.190000	3.255763e+00	0.170000	0.070000	0.210000	0.130000	0.170000	8.994689e+00	0.470000	0.270000	1.400227e+00	0.305926	0.059110	0.006391	0.375476	0.078881	0.372245	0.300000	3.005448e+00	0.120000	0.080000	0.170000	0.160000	0.300000	8.642002e+00	0.480000	0.280000	1.305563e+00	0.302103	0.056893	0.006237	0.376837	0.080662	0.375873	0.240000	3.035654e+00	0.100000	0.080000	0.160000	0.100000	0.290000	8.138731e+00	0.420000	0.190000	1.241890e+00	0.306017	0.059144	0.006067	0.372863
4000000	0.410000	3.288484e+00	0.140000	0.080000	0.180000	0.250000	0.250000	8.994689e+00	0.540000	0.230000	1.386294e+00	0.305977	0.059112	0.006388	0.375468	0.078884	0.372237	0.230000	3.005448e+00	0.110000	0.090000	0.250000	0.160000	0.260000	8.642002e+00	0.620000	0.180000	1.279711e+00	0.302197	0.056910	0.006235	0.376863	0.080643	0.375838	0.370000	3.066162e+00	0.220000	0.100000	0.180000	0.240000	0.300000	8.138731e+00	0.520000	0.210000	1.229533e+00	0.306059	0.059164	0.006071	0.372896
4005000	0.180000	3.288484e+00	0.090000	0.070000	0.110000	0.150000	0.230000	8.994689e+00	0.430000	0.250000	1.372501e+00	0.305890	0.059069	0.006380	0.375503	0.078890	0.372196	0.230000	3.005448e+00	0.140000	0.110000	0.170000	0.130000	0.210000	8.642002e+00	0.460000	0.210000	1.266978e+00	0.302141	0.056911	0.006237	0.376817	0.080628	0.375850	0.240000	3.035654e+00	0.110000	0.060000	0.140000	0.200000	0.340000	8.138731e+00	0.470000	0.320000	1.241890e+00	0.305976	0.059141	0.006073	0.372968
4010000	0.320000	3.321534e+00	0.200000	0.070000	0.220000	0.170000	0.220000	8.994689e+00	0.550000	0.210000	1.331937e+00	0.305855	0.059048	0.006379	0.375573	0.078935	0.372184	0.330000	3.035654e+00	0.190000	0.100000	0.230000	0.180000	0.230000	8.642002e+00	0.500000	0.250000	1.254371e+00	0.302211	0.056949	0.006232	0.376855	0.080597	0.375705	0.270000	3.066162e+00	0.100000	0.060000	0.120000	0.110000	0.260000	8.138731e+00	0.430000	0.210000	1.254371e+00	0.305816	0.059082	0.006077	0.372868
4015000	0.320000	3.321534e+00	0.110000	0.070000	0.240000	0.090000	0.190000	8.994689e+00	0.510000	0.240000	1.318684e+00	0.305834	0.059017	0.006371	0.375508	0.078934	0.372252	0.290000	3.035654e+00	0.170000	0.050000	0.160000	0.170000	0.300000	8.642002e+00	0.500000	0.220000	1.217299e+00	0.302154	0.056966	0.006244	0.377011	0.080632	0.375689	0.300000	3.096978e+00	0.180000	0.070000	0.110000	0.130000	0.270000	8.138731e+00	0.430000	0.290000	1.266978e+00	0.305927	0.059121	0.006074	0.372765
4020000	0.300000	3.354916e+00	0.140000	0.100000	0.270000	0.180000	0.250000	8.994689e+00	0.400000	0.340000	1.345323e+00	0.305884	0.059045	0.006374	0.375505	0.078941	0.372281	0.290000	3.035654e+00	0.140000	0.080000	0.190000	0.160000	0.260000	8.642002e+00	0.480000	0.280000	1.254371e+00	0.302218	0.056971	0.006236	0.377039	0.080573	0.375592	0.360000	3.128103e+00	0.210000	0.080000	0.180000	0.100000	0.250000	8.138731e+00	0.540000	0.280000	1.254371e+00	0.305979	0.059139	0.006067	0.372746
4025000	0.220000	3.321534e+00	0.100000	0.080000	0.170000	0.090000	0.250000	8.994689e+00	0.580000	0.220000	1.331937e+00	0.305811	0.059035	0.006378	0.375632	0.078984	0.372269	0.240000	3.005448e+00	0.120000	0.050000	0.170000	0.090000	0.370000	8.642002e+00	0.490000	0.230000	1.266978e+00	0.302154	0.056977	0.006234	0.376968	0.080567	0.375632	0.270000	3.159541e+00	0.170000	0.080000	0.140000	0.150000	0.300000	8.138731e+00	0.420000	0.170000	1.229533e+00	0.305903	0.059113	0.006067	0.372843
4030000	0.170000	3.288484e+00	0.140000	0.080000	0.200000	0.180000	0.250000	8.994689e+00	0.480000	0.310000	1.345323e+00	0.305843	0.059021	0.006370	0.375603	0.078918	0.372065	0.300000	3.035654e+00	0.100000	0.050000	0.180000	0.150000	0.240000	8.642002e+00	0.420000	0.310000	1.279711e+00	0.302143	0.056961	0.006231	0.376920	0.080598	0.375704	0.330000	3.191295e+00	0.200000	0.030000	0.180000	0.150000	0.300000	8.138731e+00	0.480000	0.270000	1.217299e+00	0.305936	0.059099	0.006065	0.372659
4035000	0.230000	3.255763e+00	0.190000	0.080000	0.120000	0.220000	0.270000	8.994689e+00	0.450000	0.230000	1.358844e+00	0.305865	0.059031	0.006363	0.375603	0.078910	0.372021	0.240000	3.005448e+00	0.130000	0.070000	0.090000	0.240000	0.240000	8.642002e+00	0.470000	0.260000	1.318684e+00	0.302173	0.056937	0.006226	0.376868	0.080543	0.375545	0.210000	3.159541e+00	0.230000	0.080000	0.150000	0.200000	0.270000	8.138731e+00	0.460000	0.230000	1.205186e+00	0.305944	0.059092	0.006068	0.372676
4040000	0.190000	3.223368e+00	0.130000	0.040000	0.130000	0.190000	0.160000	8.994689e+00	0.510000	0.190000	1.345323e+00	0.305812	0.059008	0.006358	0.375604	0.078886	0.371951	0.270000	3.035654e+00	0.150000	0.100000	0.220000	0.150000	0.280000	8.642002e+00	0.490000	0.180000	1.331937e+00	0.302223	0.056923	0.006224	0.376836	0.080499	0.375466	0.200000	3.128103e+00	0.170000	0.030000	0.220000	0.140000	0.200000	8.138731e+00	0.460000	0.250000	1.193195e+00	0.305837	0.059072	0.006065	0.372708
4045000	0.300000	3.255763e+00	0.100000	0.040000	0.180000	0.150000	0.310000	8.994689e+00	0.490000	0.220000	1.358844e+00	0.305869	0.059012	0.006361	0.375690	0.078907	0.371969	0.350000	3.066162e+00	0.150000	0.080000	0.140000	0.170000	0.280000	8.642002e+00	0.430000	0.220000	1.318684e+00	0.302095	0.056877	0.006218	0.376794	0.080542	0.375505	0.200000	3.128103e+00	0.140000	0.080000	0.200000	0.170000	0.230000	8.138731e+00	0.430000	0.260000	1.181322e+00	0.305895	0.059094	0.006063	0.372848
4050000	0.210000	3.223368e+00	0.100000	0.090000	0.170000	0.190000	0.270000	8.994689e+00	0.450000	0.220000	1.345323e+00	0.305814	0.058966	0.006353	0.375534	0.078884	0.372050	0.170000	3.035654e+00	0.090000	0.100000	0.160000	0.200000	0.280000	8.642002e+00	0.580000	0.200000	1.318684e+00	0.302247	0.056899	0.006210	0.376738	0.080471	0.375430	0.260000	3.159541e+00	0.120000	0.070000	0.160000	0.160000	0.250000	8.138731e+00	0.430000	0.260000	1.193195e+00	0.306007	0.059075	0.006066	0.372726
4055000	0.260000	3.255763e+00	0.140000	0.050000	0.180000	0.160000	0.230000	8.994689e+00	0.450000	0.280000	1.358844e+00	0.305857	0.058921	0.006348	0.375422	0.078854	0.372071	0.220000	3.005448e+00	0.080000	0.040000	0.150000	0.170000	0.290000	8.642002e+00	0.500000	0.270000	1.358844e+00	0.302229	0.056887	0.006205	0.376697	0.080463	0.375389	0.310000	3.191295e+00	0.200000	0.080000	0.210000	0.160000	0.330000	8.138731e+00	0.490000	0.290000	1.193195e+00	0.306059	0.059041	0.006063	0.372662
4060000	0.360000	3.288484e+00	0.190000	0.050000	0.190000	0.110000	0.320000	8.994689e+00	0.430000	0.220000	1.318684e+00	0.305866	0.058903	0.006346	0.375397	0.078858	0.372089	0.260000	3.005448e+00	0.110000	0.080000	0.210000	0.190000	0.270000	8.642002e+00	0.630000	0.170000	1.358844e+00	0.302396	0.056932	0.006200	0.376719	0.080443	0.375385	0.210000	3.159541e+00	0.150000	0.090000	0.170000	0.170000	0.360000	8.138731e+00	0.460000	0.380000	1.229533e+00	0.305841	0.059005	0.006059	0.372686
4065000	0.240000	3.255763e+00	0.200000	0.060000	0.160000	0.140000	0.270000	8.994689e+00	0.550000	0.290000	1.331937e+00	0.306007	0.058948	0.006352	0.375438	0.078848	0.371975	0.260000	3.005448e+00	0.240000	0.060000	0.180000	0.180000	0.220000	8.642002e+00	0.380000	0.220000	1.345323e+00	0.302272	0.056915	0.006194	0.376769	0.080488	0.375390	0.270000	3.191295e+00	0.110000	0.040000	0.150000	0.140000	0.310000	8.138731e+00	0.450000	0.200000	1.229533e+00	0.305853	0.058994	0.006052	0.372667
[truncated: 1,187 more rows]
[truncated: 20 more columns]
